# Supplementary material for: Transcriptional profiling of hepatocytes infected with the replicative form of the malaria parasite Plasmodium cynomolgi
Source: Malar J. 2022 Dec 23;21:393. doi: 10.1186/s12936-022-04411-3 (PMC9789591; doi:10.1186/s12936-022-04411-3)
Supplement: Supplementary file 3 — Additional file 3. Transcriptomic analysis of schizont-infected and uninfected bystander (negative) primary rhesus macaque hepatocytes in comparison to uninfected samples. This file includes read counts, fold changes, P and adjusted P values as well as lists of genes significantly up- or down-regulated. Source data associated with Fig. 1. [file 12936_2022_4411_MOESM3_ESM.xlsx]

## Sheet: Read counts
Gene ID	Gene symbol	Sz 10-1	Negative 10-1	Uninfected 10-1	Sz 9-1	Negative 9-1	Uninfected 9-1	Sz 10-2	Negative 10-2	Uninfected 10-2	Sz 9-2	Negative 9-2	Uninfected 9-2	Sz 10-3	Uninfected 10-3	Negative 9-3	Uninfected 9-3
10	NAT2	235.533	343.5	459	258	321.5	421	141.515	469.248	324	128	727	250	278	456.5	357	574.5
1000	CDH2	5774.02	6116	7289	7041.5	6549	7169.34	4312	3672.63	4966	3649	16638.5	8055.5	4632	6829.38	6691.5	8127.2
10000	AKT3	6	13	2	10	6	8	2	9	10	0.282609	25	9	5	0	2	5
10001	MED6	445	954.5	916.5	596	864	837	328.125	1576	772	395	1441.33	959	755	848.5	721.5	702
10002	NR2E3	0	0	0.0588235	0	0.666667	0	0	2	0	0	1	0	0	1	0	1
10003	NAALAD2	0	0.05	5	3	0	2	0	1	4	1	3	2	0	0	3	2
10004	NAALADL1	245	613	704	161	655	623	172	635	543	185	572	667	138	1169	1194	1404.43
100049587	SIGLEC14	96.493	222.741	145.373	51.0736	154.912	70.8117	137.592	169.398	94.3285	74.5915	156.833	94.0435	13.3944	54.2433	15	13.1667
10005	ACOT8	532	2202.17	2149.5	530	2055.57	2238.17	391	3200.23	2078	361.5	1256.5	2149.67	496.5	2239.9	2396	2088.17
10006	ABI1	1952	3077	2848	2329	2563	2660	1623	2977.43	2105	1160	4736	2736	1331.45	2652	2825	2860.5
10007	GNPDA1	550.333	1863	1656	648	1557.07	1735	600	1720.5	1322.16	435	1589	1619.15	517	2621	2343.2	2427
10008	KCNE3	15	64	55.0143	13	34	64	29	56	37	24	33	15	0	4	3	7
10009	ZBTB33	2138.03	1742	2249	2433.43	1502	1579	1638	871.042	1314	1226	6636.61	1548	483	1003	1159	1887
1001	CDH3	127	399	159.059	62	263	177	109	307	85	122	311	168	7.0101	4	13	15
10010	TANK	929	917.5	1361.5	1468	1010.33	1137	851.011	1284.86	1082.5	640	2837.94	840	1008	1020	1080	1023.17
100101267	POM121C	443.5	957	903	425	953	951	303	759.5	523	318.5	1369.17	1056	101.333	507	926.167	1208.33
100101467	ZSCAN30	40	62.0926	66	32	68.2632	64	42	75	35	25	131	48.2	23	19	92	81
10011	SRA1	627	3397	3473.2	731.417	3357	3433.33	645	6538.83	3626	418	1909	3634	990	5463	5666	5195.67
100113407	TMEM170B	94	132	150	118.028	105	139.059	64.0263	56.0589	121	81.0556	253	117	84	206	167	305
100125288	ZGLP1	1	0	1	0	0	0	0	1	2.13333	0.0470588	1	3	0.571429	0.173913	0	2
100127206	MINAR2	0	0	0	0	0	0	0	0.0222222	0	0	0	0	0	0	0	0
100128071	FAM229A	21	93	95	22	119	69	22	327.1	130	23	74	93	23	152	151.6	107
100128327	TRAPPC3L	0	0	0	0	0	0	0	0.0530303	2	0	0	0.133333	0	0	0	0
100128553	CTAGE4	2.96524	1.07381	2.38988	2.57143	1.29524	1.67262	1.5	2.80952	2.27381	3.7646	5.27857	1.7619	2.14286	0.214286	1.78571	2.98571
100128731	OST4	448.224	2815.17	2875.5	597.069	2707	3100	408.1	8453.82	2511	390.043	1501.33	2717.17	644.167	2777.02	3453.5	2959.07
100128927	ZBTB42	187.02	440.333	523	121.241	416	443.2	93	164	304.022	100.195	440.5	506.04	18	418	591	653
100129128	KHDC1L	0.5	1	0.5	0	3.54918	3	2	3.5	0.5	0	3.5	0	0	1.5	3	1
100129271	C1orf68	0	0	0	0	0	0	0	0	0	0	0	0	0	0	0	0
100129385	C9orf92	0	0	0	0.222222	0	1	0	2	0	0	0	0.571429	0	1	0	0
100129583	FAM47E	88	131	88	88	120	147	48	202	124	66	188	151	127	378	262	248
100129669	IZUMO3	0.016129	0	0	0	0	0	0.0294118	0	0	0	0	0	0.0294118	0	0	0.0277778
100129792	CCDC152	9750.5	9956.29	16100.1	11841.4	7999.67	12365	8323.5	11161.2	12376.1	6479.03	20498.1	9538.75	17823.7	36805.5	22405.2	34317.4
100129842	ZNF737	9.35714	42.9048	38.7143	52.9619	35.2143	40.8333	25.081	49.4762	55.3571	33.119	146.471	59.381	6.34286	31.5476	32.0238	47.7381
10013	HDAC6	1003	1993.02	2258.5	733	2013.5	2463.5	546	785.064	1318.5	615	2436	2145.2	81	4051.58	2898.5	4432.33
100130302	SUPT20HL1	0	0	0	0	0	1	0	0	0	0	0.111111	0.04	0	1	0.0666667	0
100130361	CXorf49	0.0769231	0	0	0.0555556	0	0	0	0	0	0	0	0	0.0357143	0	0	0
100130613	PRR32	0	0	0	0	0	0	0	0	0	0	2	0	0	0	0	0
100130733	LRRC70	9	18	25.5	11.5667	10.0667	17	19	32.0312	24.0119	12	31	13.5667	0	14	14	12
100130742	LRRC69	2	1	3	1	0	0	1	0.037037	4	0	3	0.04	0	0	2	0
100130827	SBK3	10.0816	4	3	0	6	2.09302	0	0.228205	6	0	2	0	0	22	6	15
100130933	SMIM6	83	346	415	111.048	407	484	75	819.333	405	66.0133	239	358	194	820.5	764	860.5
100130988	SPATA48	0	0	2	1	2	0	0	0.5	6	1	1	0	0	0.473684	0	0.25
100131187	TSTD1	88	333	279	85	316	299	73.1034	989	309	76	231	271	108	786	697	583.25
100131211	NEMP2	114	114	161.5	103.5	97.5	113.5	73.5	34.5	81	60.5	340.605	150	60	110.5	147	143.5
100131244	ANKRD63	0.0384615	0	0	1	0	0	0	1.05556	0	0	0	0	0	0	0	0.0238095
100131439	CD300LD	9	32	27	14	36	30	14	37	20	14	17	24	24	20	17	13
100131801	PET100	306	1740.9	1899	450	1671	1922.4	250.118	5263.5	2008	346	1056.8	1497	539.118	2238.67	2845.83	2070.5
100131897	INSYN2B	0.0829572	0.2	0	0.0454545	0	0.0454545	0	0	3.08889	0	0	0	0.234921	0	0	0
100132463	CLDN24	5.5	2	5.5	5.5	5.5	7.5	3	16.5303	4.5	3.5	11.5	4	4	2	2	2.58333
100132916	SHISAL2B	0	3	4	4	7	2	0	4	7	3	4	9	4	2	6	4
100132963	SMIM9	0	0	0	0	0.666667	0	0	0	0	0	0	0.210526	0	0	0	0
100133941	CD24	3853.61	5965.17	7212.53	3035.83	5038.67	6079.42	2954	8119.27	5355.67	2136.5	11179.5	6109.51	3894.33	7429.85	7707.76	8656.86
100134444	KCNJ18	2	29	32	16.0317	28	43.9	17.1176	10.0873	21.4	1	20.4	23	0.0322581	8.8	24	27.0645
100134934	TEN1	240	937.5	1040.52	241	1095	1097.52	208	1926.17	982.833	154	661	1185	284.085	2226	1944	2015.67
100134938	UPK3BL1	0.461708	0	0.0967742	0.666898	0.0983607	2.1	0.554943	0.297881	0.37133	0.409278	0	0.276141	0	0	0.0612245	1.30952
100137047	JMJD7	146	591.367	612	184	589	478	133.021	843	511	118	488.5	702.833	109	473.5	544	447
100137049	PLA2G4B	79	212	267	89	194.667	178.059	50	61	105	71	316	179.5	52	289	354	454
10014	HDAC5	3689.5	12217.6	14505	2919	10620.7	12650	2205	5181.83	10202	2196.9	8475.27	13145	275	15604	16171.5	18210.1
100141515	C17orf99	0	4	4	0	0	0	0	0	0	0	1	0	0	0	0.0123457	0
100144748	KLLN	6	7	18	8	7.05263	4	13	1.02273	7	4	26	15	0	7	10	11.0694
10015	PDCD6IP	3878	5707.9	6352	5368.83	5419.5	6507.83	3188.25	4030.5	4132.33	2865.84	10712.9	6090.33	2813.25	5813.83	5317.67	7287.31
10016	PDCD6	2270	7082.5	7537.25	2718.06	6880.66	7833	2088	12446	6287.62	1616.5	6364.5	7495.15	3015	10059.9	9369.5	8683.5
100169851	PATE3	3	0	0	0	2	0	0.166667	0.0227273	0	0	1	2	0	0	0	0
10017	BCL2L10	0.0246914	0	0.0416667	0	0	0	4	0.4	2	0.0434783	0	0	0	0	0	0
100170229	SRRM5	18.1003	66.75	87.25	23.5298	74.75	65.5	12	114.266	56.25	14.3115	49.75	74	2.36655	45.5	76.6667	75.75
10018	BCL2L11	58	75.037	98	62	90.0964	99	54	42.1265	51.0468	55	157	83.02	38	112	88	149.02
100188893	TOMM6	334.513	1845.74	1784.26	419.529	1925.35	2102.9	320.82	5417.25	1679	291.705	1109.71	1899.9	530.902	1729.55	2421.41	2025.74
10019	SH2B3	1055	1516.5	1666.64	935	1457	1550.2	776	670	952	684	2757	1861	319	1002	1186	1956.03
100190949	C5orf52	0.0384615	0	0.0588235	0	0	0	0	0	0	0.0212766	0	1	0	0	0	1
100191040	C2CD4D	10	24	32	7.11111	25	29	8	27	12	0	28	24	0	18	16.0339	28
1002	CDH4	5	17	14.8824	2	1	1	1	3.34091	1	3	11	5	0	1	0	4
10020	GNE	122.462	264	348	150.047	245.352	372.177	88	143.869	156.01	79.01	533	285.059	70.01	75.5576	167.01	324.563
10021	HCN4	1.02941	15	29	7	24	39.0244	3	11.0567	11	3.01111	31	12	0	26	13.0111	7.01
10022	INSL5	0	0	0	0	0	0	0	0.0740741	0.0444444	0	0	0	0	0	0	0.103175
10023	FRAT1	205.529	495.5	571.2	141.5	412.091	540.5	65.5	376	364	88.5	454.833	592	62	853.053	931	1278
10024	TROAP	1	26	12	9	22	24	4	39	10	3	38	26	1	7	10	3.02381
10025	MED16	2017	4703.33	5281.06	1414.83	5222	5450.17	1079	2184	4363	1200	4550.5	6339.76	106	9102.33	8291.68	9412.67
10026	PIGK	1327	1585	2053	1670.69	1433	1842.5	1224.32	1693	1775	929	3915	1573.33	1251.34	1443	1376.02	1491.02
100271715	ARHGEF33	28.5	82.4	61.2	23.9	66.3	65.4	24	157.823	68.5	27	93.2	76.4	49.4	123.8	88.1	71.6
100271846	ERVV-2	0	0	0	0.5	0.5	1	0	0	1.5	0.5	0.5	0	0	0	0	0
100272147	CMC4	148	455	533	240.143	440	520	126	921.167	505	121	442	477	385	959.5	823.5	767.5
100287284	MANSC4	0.115385	0	0.176471	0	0	0	0	0	0	0	0	0	0	0	0	0
100287362	PRSS46P	0	0	0	0	1	0	0	0.0506329	2	0	0	0	0	0	1	0
100287482	SMKR1	41.011	142	150	77	114	131.5	56	228.023	162	31.011	155	139	45	179	184	125.01
100287932	TIMM23	2024.33	5950.2	5285	2073.33	5249.53	5518.3	1529.5	9408.42	4535.17	1397	5904.48	6217.33	1037.03	6076	5996.07	5293.08
100288413	ERVMER34-1	609.014	689.5	804	534	638	604	341	601.093	429.5	302	1390	673.5	476	849.833	780	864
100288485	MTRNR2L7	0	0	0	0	0	0	0	0	0	0	0	0	0	0	0.2	0
100288797	TMEM239	0	0	0	0	0	0	0	0	1	0	1	0	0	0	0	0
100289635	ZNF605	188	126	120.013	198.5	85.0489	83	127	147	93	73	453	81	218	140.036	126.333	93.0132
1003	CDH5	421.034	469	794.017	209.017	445	1087	470.385	295	355	436.017	572	323.034	20	52	40	53.0278
100302652	GPR75-ASB3	361	776	874	436	728	779	244.102	981.303	630.5	178	876.5	731.333	368	880	1095.5	899
100302736	TMED7-TICAM2	465.886	429.4	589.124	522.41	406.114	478.312	363.943	385.125	442.829	280.457	1248.17	417.581	385.876	476.429	507.057	501.971
100303755	PET117	331	534.5	687	441.5	644.833	651.333	256.5	669.561	632.167	267.5	830.5	698	288	796	515.1	783
100316904	SAP25	4	3	5	2	7	2	0	7.17241	10	8	9	4	0	0	0	2
100329135	TRPC5OS	0	0	2.02083	3	4	10	0	3	0	6	9	1	0	0	0	0
10038	PARP2	927	1248	1477	1232	1137	1401	878	1188.07	971	631	2781	1404	1269	1339	777	1175.69
100381270	ZBED6	17	8	16	40	19.2	12	20	47	13	5	69	15	15	18	21	15
10039	PARP3	1012	1893.32	2248.25	825.45	1841.2	1974	667	2082.5	1532.5	673	1997.33	2165.5	788	2540.83	2281.5	2469.5
1004	CDH6	1532.5	2157.5	2581.04	1925.88	2259.75	3162	1703.5	1558.3	1749.5	1422	7820.01	3205.59	429	1130	665.5	565
10040	TOM1L1	1184	1425	2137	1685	1230.33	1578	1028	1422	1360	857	3609	1479	1559	1825	990	1507.33
10042	HMGXB4	188.5	355	348.021	211	339	348	209	551.103	245.333	168	490	400.333	251	208	379	304.02
100423062	IGLL5	5.01176	360	2	4.58333	1	47.3333	1	6.66667	0	0	4.41667	0	0	0	0.142857	0.0238095
10043	TOM1	4987.53	15531	16493.1	4664	15870.5	16720	4054	11720.7	14951.7	3750	13371.2	21532.9	2218.15	23644	25261	25224.5
100431172	KLRF2	0	0	0	0	0	0	0	0	0	0	0	0.04	0	0	0	0
10044	SH2D3C	79.7042	102	195.208	47.4225	103	166	86.8451	84.6782	118	38.8451	104	54	0.56338	21	7	37.2381
10045	SH2D3A	49	232	215	32	187	192.185	50	165	133	15	197	193	21.1852	435	296	296
10046	MAMLD1	297	300	412	200.062	293.5	365	130	128.033	204.333	295.015	767.591	446.833	113	347	422	623
100462983	MTRNR2L3	0.0384615	0	0	0.0555556	0.0526316	0	0	0	1	0	0	0	0	0	0.2	0
100463285	MTRNR2L4	0	0	0	1	1	1.2	0	0.0769231	0	0	0	0	0	0	0	0
100463289	MTRNR2L5	0.03125	0.0688235	0.0708333	0	0.0998246	1.06263	0.03	0.218896	0.760979	0.0208333	0.0871212	0.1	0	0.0526316	0.0754902	0.128068
100463486	MTRNR2L8	0.0769231	0	0	0	0	0	0	0	0	0	0	0.04	0	0	0.0116279	0.0277778
10047	CST8	0	0	0.0208333	0.0285714	0	0	0	0	0	0	0	0	0	0	0.0666667	0
10049	DNAJB6	2143.5	4395.64	4062.33	2348.5	3740.72	3978.33	1755	6894.08	3897.36	1319	5287.17	4352.02	1734	5225.36	5633.5	4913.03
1005	CDH7	0	0	2	1	0	0	0	0	2.02222	0.0285714	0	0	0	0	0	0
10050	SLC17A4	29	15	37	51	30	28	9	13	16	32	72	16	36	27	69	147
100500938	CCDC179	0	0	0	0	0	0	0	0.0227273	0	0	1	0	0	0	0	0
100505591	LRRC3C	0	0	1	0.047619	3	0	0	0	0.0222222	0	0	1	0	7	3	4
100505753	KRTAP16-1	0	0	0	0	0.0526316	0	0	0.11532	1	0.0133333	0	0	0	0	0	0
100506144	TMEM35B	343	1214	1141.93	509	1209	1104	327	2458	934	234	1126	1155	656.242	1164.5	1371	1220.06
100506243	KRBOX1	48	120.833	132	43	100	126.2	35	232.077	114	29	122	109	86	132	117	126
100506581	C16orf95	8.35897	54	40	11	56.3571	42	7	75.2708	38	15	35	44	0	52	53	43
100506627	DCDC1	3	1	0	1.02174	2	0.666667	0.117647	5.03333	3.60085	0.0529412	0	0.1025	0	1	0	0
100506658	OCLN	1700.83	1884.07	2563.86	1822.58	1604.37	2217.06	1133	1189.02	1634.43	936.75	5111.49	1886.2	1267.65	1727.85	1620.35	1859.56
100507050	TPBGL	24	73	42	5.04762	31	26	33	57.0204	47	6	32	9	1.02273	0	3	14
100507203	SMLR1	40	106	138	45	126	122	32	240	90	41	153	89	79	275	177	253.083
100507341	SMIM18	0	0	0	0	0	0	0	0.0526316	0	0.02	2.02	0	0	0	0.0555556	0.0726316
100507421	TMEM178B	91	103	82.0588	83	123.053	134	47	76.0227	55	52	243	120	8	49	71	50
10051	SMC4	193.077	106	113	264	178.091	131	104	183	105	131	882	113	242	72	144.111	109
10052	GJC1	1	8	16	14	26	20	5	11	20	5	43	30	0	0	14	6
100526664	LY75-CD302	631	772.024	1003.96	621.96	755	951.963	478	1015.96	754	369	1347.97	762	794	1190.96	1369	1766
100526693	ARPC4-TTLL3	224.576	710.672	763.076	184.163	714.594	736.802	174.754	873.313	546.433	135.778	600.042	763.802	56.5057	242.249	351.185	358.374
100526694	MSANTD3-TMEFF1	65.6294	106.743	121.721	61.7214	101.265	131.794	51.5	189.85	126.343	51.2883	251.234	170.284	93	175.314	165.529	152.553
100526737	RBM14-RBM4	500.821	1500.27	1616.72	419.4	1518.03	1527.64	398.286	1999.95	1265	288	1494.89	1644.37	465.286	1702.64	1665.04	1627.35
100526739	CENPS-CORT	21	40	40	17.0282	66	37.1429	12	102.029	32	9	84	49	41	47	40	16
100526767	RNF103-CHMP3	1004.56	1432.62	1727.27	1153.62	1368.7	1523.96	821.811	1288.45	1189.78	712.863	2799.06	1804.41	836.902	1252.81	1199.51	1490.61
100526772	STIMATE-MUSTN1	203.169	349.909	315	154.476	312	302	127	496	289	166	324	291	54	309.909	367	349
100526783	ARPIN-AP3S2	1355	3730	3667.5	1193.01	3383.5	3983.83	976.01	2899	2828.49	917	3134.18	3958.5	639.667	4527.67	4310.5	4884.12
100526794	NT5C1B-RDH14	501	479	514	504	427	442	411	586	410.137	284	1158	470	482	491	592	548
100526832	PHOSPHO2-KLHL23	274.889	235.542	261.664	225.817	223.453	256.209	151.544	264.215	197.402	164.964	660.204	209.122	243.338	212.115	177.547	172.745
100526835	FPGT-TNNI3K	21.2	12.1714	25.0929	28.981	15.1719	10.9714	16.7429	14.3143	15.727	16.9429	61.5524	4.74286	12.3714	12.6	14.2	10.0238
100527943	TGIF2-RAB5IF	1869.9	5593.37	4647.14	2319.16	5880.15	5498.49	1687.1	12202.5	4253.25	1363.7	5015.58	6006.41	2487.06	6804.78	6961.7	6103.72
100527963	PMF1-BGLAP	14.1952	80.4381	69.3695	25.9143	122.148	85.7952	16.1	189.324	92.3202	15.2135	67.0659	130.157	12.2429	125.648	131.724	151.443
100528017	SAA2-SAA4	6245.09	26942.6	17622	5221.42	25727.3	13347.2	4871.95	50740.9	18091.1	3354.75	10952.4	15039	5160.82	16839.3	23329.1	29129.9
100528030	POC1B-GALNT4	432.2	315.44	357.77	416.64	267.5	309.721	260.267	204.89	251.461	170	954.381	326.667	130.4	194	229.84	274.1
100528032	KLRC4-KLRK1	1	1	0	2.92308	0	0	0.193548	0	0.15	0.387097	0	0	0	0	0	0
100528062	ARMCX5-GPRASP2	519.04	536.797	616.297	591.947	647.532	702.664	290.433	226.571	314.224	385.461	1425.81	638.152	118.75	609.106	617.087	696.068
100529063	BCL2L2-PABPN1	716.362	1818.88	1925.91	742.186	1940.07	1930.35	562.565	3227.43	1393.73	695.702	2104.67	1951.61	517.763	1802.82	2479.32	2175.03
100529144	CORO7-PAM16	1205	3668.93	3953.8	929.62	3621.82	3749.97	710	4404.81	3237.3	656.433	3274.27	4023.78	337	4184	4721.73	5118.99
100529215	ZNF559-ZNF177	112.486	175.755	144.371	125.642	154.991	166.5	77.0729	150.796	101.243	78.2857	281.468	151.126	219.081	240.757	322.9	262.171
100529239	RPS10-NUDT3	2181.5	10278.3	9823.44	2716.12	11020.4	10826.1	1869.47	30079.9	10413.2	1962.25	7321.22	10102.3	2686.79	11157.8	13087.5	12001.4
100529241	HSPE1-MOB4	1352.54	1487.04	1691.58	1606.72	1270.83	1361.21	1052.81	1782.75	1411.95	958.021	3588.04	1249.65	1163.03	1409.96	1574.1	1410.79
100529251	CKLF-CMTM1	136.627	492.086	523.571	200.514	562.195	685.429	101	1263.36	403.6	81.8	436.748	518.926	262.371	741.314	797.729	697.514
100529257	SYNJ2BP-COX16	619.438	2768.28	2666.39	891.095	2786.93	3040.33	531.048	7487.36	2396.86	459.405	2012.98	2841.36	1118.86	3583.32	4124.53	3638.23
100529261	CHURC1-FNTB	665.022	1748.26	1964.51	637.839	1660.59	1967.84	581.62	1461.58	1345.14	400.144	1955.18	1627.54	425.575	2183.53	2059.81	2220.49
10053	AP1M2	10	120	79	8	112	121	7	184	74	29	78	57	17	34.24	35	38.5
100532726	NDUFC2-KCTD14	1934.16	5617.74	5581.21	1993.81	5171.7	5916.81	1595.27	10747.3	4704.89	1223.65	4890.05	6011.95	2489.29	7437.64	7924.24	8265.69
100532731	COMMD3-BMI1	798.055	1096.5	1070.83	1063.36	901.854	1017.78	677.116	1530.94	941.065	533.555	2326.07	945.732	602.594	1142.82	1170.57	1164.09
100532736	MICOS10-NBL1	2309.59	8590.67	8303.43	1953.1	7871.35	8333.08	1550.7	8023.19	6824.6	1584.25	6275.37	9262.02	246.967	6662.95	7449.27	7141.45
100533105	C8orf44-SGK3	438.096	343.248	394.348	435.107	282.397	257.332	319.757	260.707	281.039	268.869	897.413	248.673	230.92	316.418	248.226	283.274
100533106	ZHX1-C8orf76	118	275.762	257.143	136.381	267.286	273.381	88.2143	457.66	243.429	92.4286	331.143	244.714	138.023	474.214	413.345	381.429
100533177	KRTAP29-1	0	0	0	0	0	0	0	0	1	0	0	0	0	0	0.0666667	0
100533181	FXYD6-FXYD2	23.381	148.583	196	10	97.5	153.25	21.381	375.25	217	20.1255	67.8462	133	44	1054.25	642.25	722.5
100533467	BIVM-ERCC5	1240.17	908.961	1208.38	1476.69	942.199	958.932	1039.2	636.209	761.037	771.82	2911.82	687.307	509.652	1062.72	785.527	898.162
100533952	RBAK-RBAKDN	13.1048	34.2667	26.6857	19.3714	15.3714	24.9714	14.4	49.9935	31.9429	12.1429	52.3365	29.9714	14.6	45.2	52.3524	57.4857
100534012	TNFAIP8L2-SCNM1	299.51	796.5	835.592	317.545	729.517	867.986	306.042	1184.83	598.321	201.458	813.457	911.947	281.015	1126.35	849.797	926.643
100534592	URGCP-MRPS24	335.267	1469.11	1488.32	371.899	1616.92	1689.35	289.524	3893.68	1548.05	234.686	1062.22	1555.17	444.929	2012.95	2223.93	1915.55
100534599	ISY1-RAB43	813.473	3184.77	3697.13	718.002	3290.92	3363.92	539.851	2624.15	2426.53	567.835	2719.13	3938.92	359.208	3240.7	4732.69	6017.25
10054	UBA2	1508.08	2412	2742.11	1729.5	1784	2283.6	1229.53	2082.04	2255.37	766.5	4503.27	2504.17	1073.03	2115	2129.09	2266.08
10055	SAE1	2663.56	7239.94	7035.67	2718.5	7050.76	7043.7	2146.5	6793.38	5271.23	1736.5	8183.63	8826.67	1210	6163.47	6617.45	8257.96
10057	ABCC5	95	98	69	80	109	81	32	48.1818	64.1364	63	162	55	27	63	89	91
10058	ABCB6	1159	1519	1984.5	864.5	1639	1669	655	577	1395	744	1980	1784	136	2634	2347	2714
10059	DNM1L	1037.87	842.5	1056.33	1224.5	806.091	777.998	833.333	985.048	713.101	674.2	2552.83	716.5	358	538.5	544.833	584.398
1006	CDH8	0	1	2	0	1	2	0	0	12	0	4	4	0	1	0	0
10060	ABCC9	808.958	384	782.224	1009.87	495.064	598	451.169	167.171	396.667	371.861	2141	444.528	184	188.528	221.419	379.749
10061	ABCF2	1621.5	3694.25	3444.5	1459.5	3405	3782	1345.5	2447	2384	913	3747.52	3869.53	659	4327.5	3478	4481.5
10062	NR1H3	98	671	340	151	466	287	162	504	347	86.625	313	213	208	921	917	1186
10063	COX17	277.5	966.117	1015	335	1033.83	1092.83	261	3370.79	930.5	235	776	864	464	1148.5	1389.5	1331.76
10066	SCAMP2	1825	4059	4414.25	1374.23	4246.83	4325	1298	5256	3332	1036	4032	4932	1094	5133.5	4953	5871.75
10067	SCAMP3	1729	4017	4448.59	1661.22	4000.44	4158.47	1401	5731.38	3371.22	1128.23	3842.5	4393	1693	5424	4559	4906.92
10068	IL18BP	1190.29	3012.5	2925.5	1165	2556	2491.5	1132	4289.33	2312	823	2857.67	2884.17	788	1648	1998.56	1830.33
1007	CDH9	0	0	0.133333	0.309949	0	0	0.653607	0.265201	3	0	0.444444	1	0.781267	2.2652	0	1.21087
10072	DPP3	1998.5	6313.9	6740.79	1521	6528	6837.5	1468.5	3241.86	5785.75	1278	5374.28	7778.95	919.5	9764	8871.33	9743.25
10073	SNUPN	279.038	793	790	341	611	776	221	1079.38	720	213	802	865	490	1173	859.333	889
10075	HUWE1	719.923	1167.5	1310.33	953.856	1632	1371.2	665.748	872.856	455	648.778	2532.5	1305.86	567	508	1106.85	1822
10076	PTPRU	2068	4780.08	5883.48	1805	5108.29	5974.7	1319	1201.02	3822.67	1030.5	5419.61	6190.5	197	6607.33	7195.64	11319.7
10077	TSPAN32	1.2	5	0	1.05	4	1	0	4.07792	0	0	0	0	0	0	2	0
10078	TSSC4	542	2066.03	1921.03	506	2137.5	2007	331.01	2639.5	2105.36	443	1426.5	2118	245	2725.03	2749.33	2526.4
1008	CDH10	2	8	0	0	1	0	0	0.521739	3	1	5	5.18182	0	0	0	5
10081	PDCD7	381	517	506	314	652	458	320	708.208	527.181	283.069	786.333	630.5	394	536	758	570
10082	GPC6	1923.5	1750.48	2065	1670	1815.83	2012.08	1268.01	1594.53	1453.75	1101.5	5218.33	2164.5	985	1396.5	1999	2046.5
10083	USH1C	157	547.05	647	113	587	744	120	594.537	467	113	586.5	699.091	56	1260.14	737	961
10084	PQBP1	503	2583.74	2337.16	635.381	2529.48	2613.02	448.011	5517.74	2139.01	473.022	1703.83	2342.98	524	3205.69	2982.5	2496.03
10085	EDIL3	4	22	9	7	16	0	22	8.25	15	0	41	0	0	1	0	0
10086	HHLA1	0	0	0	0	0	0	0.179775	0.551724	2	1	0	0	0	0	0	0
100861412	FSBP	30	16	29.6667	73	33	36	53	48	37	68	142.667	17	32	54	49	48
10087	CERT1	458	425.333	482	498	531	495	369	413.905	254	372.292	1192	487	245	275	349	401
100885848	PTGES3L	3.20588	7.93846	5.7	5	6.07692	10.7	2.53846	11.3043	5.7	7.7	6.7	12.4	10	11	10.1769	3.4
100885850	PTGES3L-AARSD1	382	1223.94	1289.92	422.81	1393.76	1375	377	1983.49	1014.92	299	1146	1442.86	202	816.921	823.944	860
1009	CDH11	884.382	1056	1232	800	1039	1161	723	874	865	588	2778.2	1555	264	633	965	1077
10090	UST	47	50	55.4706	19	34	55	37	48	47	24	46	31	0	2	30	13
10092	ARPC5	6339.5	12090.5	11420.9	7774.19	10584.9	11643.3	5778.56	14837	9504.33	4767.5	15699.6	12311.8	5555	13303.8	12184	11437.6
10093	ARPC4	1603.78	6455.84	6502.44	1412.63	6467.52	6822.41	1342.71	9912.14	5147.65	1097.22	4777.6	7482.27	370.986	1620.83	2914.73	2870.71
10094	ARPC3	2478.28	9347.33	8531.29	3360	7969.25	8822.18	2430	20042.1	8540.67	2074.97	8905.17	8695.5	3860.46	8202	9981.33	8109
10095	ARPC1B	8193.17	32675.3	32779.8	7491.11	35385.6	36346.9	5934.5	43210.9	31203.6	6218.37	30581.5	39617.7	3745	46181.8	36186.5	31842.1
10096	ACTR3	8021.33	7939.92	9116.91	8909.83	7009	8276.5	6359	5646	6246.33	4557	18416.5	8345.5	4317	5781	5273	6040.67
10097	ACTR2	4129	4761	4808	4218	4342.05	4713	3262	3918.7	2851	2516	11646.9	3896	899	1989.33	3666	4106.27
10098	TSPAN5	148	464	275.5	174	482	401	162	453	172	135	627	357	75	273	201.099	213
10099	TSPAN3	3695	3806.01	4816.33	3912	3356.67	4608.2	3161	3057.74	3495	2454	8879.83	4610.76	3449	3975	3160	3625.5
100996928	FMC1-LUC7L2	866.654	1088.63	1340.69	917.204	1141.38	1256.48	704.887	1451.53	815.979	543.936	2309.72	1218.57	634.567	1042.55	1089.78	1206.61
101	ADAM8	125	412	216	104	329	181	119	136.899	133	110.045	194	157	5	154	47.2222	91.7556
1010	CDH12	0	0	0	0	0	0.764706	0	0.722222	8	0	0	0	0	0	0	0.619048
10100	TSPAN2	1182	1776	2234	1326.44	1685	2015	933	3250.39	2168.83	888.5	3584.83	2113	1531.15	3012	2396.5	1618
10101	NUBP2	1394	5229	5161.55	1030	4970.83	4824.75	973	7577.7	5248.5	898.6	3236.48	5661.33	443	6969	7885.65	7184.23
10102	TSFM	880	2064.83	1977	1064	1897.53	1983.33	719	3162.86	1531	743	2108.7	1986	847	2226	1997.5	1848.5
10103	TSPAN1	0	1	4	0	1	2	3	3.03448	4	0	0	3	0	3	4	1.04167
10105	PPIF	387	1281	1148	346	1205	1155.33	424	1661	871	281	1214	1243	611	2023	1944.19	2447.1
10106	CTDSP2	1105.62	2763.33	3204	1171.13	2804.25	3042	670	1749.13	1476	654	3320	3059.33	769.129	1835.15	3247	4619.33
10107	TRIM10	0	5	7	2	8	6	0.411765	0	12	2	18	5	0	0	0	1.16667
10109	ARPC2	5710.83	16172	14441.7	7350.5	15447.1	16278.1	5562.67	28692.1	12216.5	4947	17082.3	17188.4	6707.33	17427.2	15005.5	13584.5
10110	SGK2	172	454	467.271	187	510	536.1	82	191	314	122	490	471	113.02	1148	900	1200.81
10111	RAD50	612	386	536.7	775.048	564.012	515	475	567.03	511.035	467	1808.83	347	536.5	251	315	370.433
10112	KIF20A	329.011	693	450	395	1152.83	1096.5	264	395.5	264.333	204.011	2152.5	1657.02	122	398	316	360
10113	PREB	1911.5	4742.5	4861.83	1770.5	4313	4780.5	1447	3432	3836	1307.5	3887.36	4039	1030	7060.5	5385.88	5572.58
10114	HIPK3	1117	568	879	1081	623	719	644	270	570	548	2972	608	195	363	381	750.333
10116	FEM1B	366.037	337	419	443.5	388.386	367	288	305	239	226	1059.5	343	217	340.333	410	561
10117	ENAM	0	0	4	1.09474	3.47368	2	0.107143	0.272727	8	1	3	0	0	0	0	0
1012	CDH13	378	193	228	372	409	405	438	272	137	174.5	817.833	365	369	475	248	187.333
10120	ACTR1B	684.519	2119	2058.65	618	1956	2208	492	2818.41	1745.5	636	1719.5	2265	440	2471.5	2909.17	3441.67
10121	ACTR1A	3626.5	11919.5	12181.5	3194	11085.9	13025.3	2709	7421	9544.25	2326	10449.5	13663.5	2042	16004.5	13844.4	15413.5
10123	ARL4C	768	1013	1024.5	645	981.559	987	549	891.411	805.5	631	1576.5	1215	401	1718	1727.9	1548.5
10124	ARL4A	605.059	649	789.089	664.095	691	742	432	858.771	668.333	365	1633.33	782	977.333	1559.42	1213	1298
10125	RASGRP1	17	17	7	14	7	15	10	8	9	4	28	2	14	1	5	6.1131
10126	DNAL4	316	1131	1284.24	329	1048	1229.74	279	1639.31	1129	233	871	1197	288	1598	1389.27	1230
10129	FRY	820.7	1482.83	1563.33	1022	1586.5	1634	655.178	1137	946.5	709.567	2294.17	1752.03	633	2991.12	2409.12	3210.33
1013	CDH15	0	3	6	3	5	12	0	13	17	1	10	19	3	2	18	8
10130	PDIA6	12820	19540.5	23689.2	13792.5	16944	19768.3	10022	15838	16551	7741.33	29818.8	20327.8	8654	22938.2	17060	19474.1
10131	TRAP1	1464	4365	4513.27	1454.05	4292.05	4408	1228	4233.8	3718	906	4103	5049.5	806	8577.5	8339.9	8622
10133	OPTN	3663.35	5471.02	5176.62	3682.5	4852.75	4694.53	2982	5957	4181.5	2507.83	8262.17	6324.33	1899	4666.23	4503.61	4507.06
10134	BCAP31	5112.09	15237.5	15997.3	5515	15936	17175.8	4154	24602.9	13474	3605	12918.3	18640.5	4211	23586.2	21109.4	19649.5
10135	NAMPT	630	527	818.5	868	492	611	616	395	570	408	1851	519	586	833.2	641	910
10137	RBM12	896	1216.43	1306	774	1136	1221.46	626	781.105	729.022	567	2421	1501.21	372	839	1634	1824.27
10138	YAF2	117	225	279	129	246	265	116	492.571	313	130	369	243	135	376	353	301
10139	ARFRP1	1257.25	3117.17	3305.1	1048	3192.3	3161.17	790.783	4072.96	2733.39	865.583	3030.83	3551.42	352.25	3860.28	3736.5	3261.08
1014	CDH16	13	15	5.375	0.166667	0	6	0	12.75	0	2	5	3	5.24138	5	0	1
10140	TOB1	1456	1432.5	1790	2114.5	1728.91	1978.83	1419.5	1695.04	1304.17	970	4063.02	1855.5	1464.33	1911	1649	2417.03
10143	CLEC3A	0.0384615	0	0	0	0	0	0	0.0892857	1	0	0	0	0	0	0.0416667	0
10144	FAM13A	531.653	413.8	484.04	646.57	506.14	425.557	416.127	309	272.775	372.03	1301.77	298.04	602.01	2074.55	975.02	1192.51
10146	G3BP1	4640.5	6672	7669.53	4944.8	6288.17	7306.34	3696	4371.5	5118.03	2605.02	12396.8	6651.83	1942	6644.83	5914.5	6437.61
10147	SUGP2	693.467	1194.42	1191.76	770.27	1156.31	1240.13	461.01	460.25	678.823	530.745	2063.1	1057.93	134.222	678.909	794.109	1319.48
10148	EBI3	11	72.8333	52	19	43.5	64	21.5	106.7	59.5	18	38.1429	33.0435	11	15	8	26
10149	ADGRG2	152	132	155	84	173	83	103	97	79.6444	152	385	56	29	104	88	94
1015	CDH17	240.692	366	402	355	430.01	623	225.5	202	182	205	1137	528	41	389	93	140.5
10152	ABI2	800.018	1002.83	1095.5	802	928.053	1182	476	1004.18	723	590	2120.33	1169.33	500	861.567	1029	1107.54
10153	CEBPZ	515	521	649	645	444.5	380.762	534	686	611	378	1602	371.5	676	562	431.5	441.444
10154	PLXNC1	95	89	57	113	69	31	27	23	67	57	178	43	27	20	24	36
10156	RASA4	27	44	37	5	28	36	11	78.7016	35	22.6786	30	14	3	18	16.3585	13
10157	AASS	115	143	100	151	121	164.4	66	72	57	77	294	96	50	166	133	161
10158	PDZK1IP1	1748	4686.7	4540.12	1728.67	5128	4922	1355	10180	4043.37	1366	3450	5148	311	1445	1251	1499.33
10159	ATP6AP2	2950	2117.33	2615.33	3705.14	2229	2574.87	2736.5	2113	2198.64	1960	7932	2496.83	3321	2625.5	2339.5	2452
1016	CDH18	0	2	0	1	0	1	0	0.722222	4	0	0	0	0	0	0	0.361111
10160	FARP1	3839	5890.33	7191.83	3616.25	6357.83	6885.78	2375.96	3868.4	3619.99	2710.69	8473.05	8219.04	1104	3865	5914.5	6402.52
10161	LPAR6	65	56	117	120	50	115.5	65	54	84	75	301	59	73	75	81	85
10162	LPCAT3	2212.5	6263.54	7189.5	1855	5658	6394	1672	5163	4822.5	1220	6495.9	7334.5	810	10428	8439.12	12949
10163	WASF2	2090	4255.25	4950	2035	5141	5130.5	1316	3306.99	2519	1574	5744	5227.02	1123	4192	6014.5	7388.94
10164	CHST4	173	186	171	187	301	320	111	172	62	108	421	263.333	129	260	158	271
10165	SLC25A13	1137	2086	2098	1428.29	1744	2206	935	1147	1247	692	2927	2404.5	894	2481	2243	3408.5
10166	SLC25A15	185.5	364.5	349.5	206.5	379.5	388.833	155.5	264.5	206.5	108.5	508.5	420	55.5	422.5	412	721.333
10168	ZNF197	36	84	80	47	76	87	35	142	69	20.0213	95	69.04	36	77	81	74
10169	SERF2	3676.5	20284.2	20288.7	4572.83	20641.4	21566	2903.5	63374	21460.8	3019.58	10179.8	19328.8	5668.75	33291.6	32780.5	28022.4
1017	CDK2	309.5	636.03	586	256.016	768.51	635.029	210.511	1608.14	484.5	215.556	611.833	856.2	463.522	407.511	772.526	525.539
10170	DHRS9	28	69	43	63	76	97	67	66	43	48	118	63	13	22	12	18
10171	RCL1	1000	2481.08	2294	1301.07	2196.27	2280.67	933.022	3281.53	1673.64	756	3137.53	2884.7	1148.5	2160	2251.17	2189.86
10172	ZNF256	176	279	298	194.022	229	261.5	193	244	242	86	520	299.5	221	320	387	329.5
10174	SORBS3	1960.87	4826.5	5116.02	1713.31	4813.06	4664.83	1393.65	4900.83	3415.83	1390.52	4678.7	5224	610.043	6193.75	6038.73	6864.76
10175	CNIH1	1477	3440	3339	1913	3507.2	3939.5	1365	5001.24	2889	1127.5	4848	4167.43	2143	3765.05	4421.69	4305
10179	RBM7	1179.03	1559.83	1922.83	1376.5	1315.5	1613.67	961	1372.55	1443.17	810	3763.67	1389	1152.33	1791.5	1598.75	1769
1018	CDK3	7.01887	5	19	8	3	14	6	0.0921569	9	0	34	2.01887	8.01818	36	12	18.0463
10180	RBM6	521	567	527.688	460	550	585	279	342	356	384	1197	603.08	68	442	545	665
10181	RBM5	1773.11	2891.07	3268.52	2011.22	2679.39	3347.01	1084.83	1605.58	2049	1060	4252.53	2612.55	892.511	3944.17	2816.33	3903.33
10184	LHFPL2	128	218	222	176	185	180	185	136	110	92	426	186	49.0862	40	91	132.119
10186	LHFPL6	80	50	57	52	78	50	47	72	34	68	137	36	23	5	26	36.2063
10188	TNK2	79	212	177	66	207	189	48.3333	206.5	193.333	89	215	173	31	157	255	288
10189	ALYREF	398	1529	1408	335	1752	1423	288	2746	1336.25	249	1252	1794	35	271.133	883	819
1019	CDK4	2348.32	10077.6	10219	2613.91	10054	10724.4	1903.03	13144.9	9271.17	1813.73	7895.21	11629	3086.36	15419.3	13519.5	14509
10190	TXNDC9	918	1194.09	1291	1239	1203	1400	884	2578.19	1579	634	2823	1427	1449	1513	1241	1147
10193	RNF41	415.31	1251.77	1214.72	484.875	1229.46	1287.41	266.652	991.405	835.588	256.929	1176.13	1215.01	180.87	947.65	1651.57	1870.22
10194	TSHZ1	329.25	307	568	320	401	475	186	275.023	263	218.511	664.25	390	85.0435	489.5	651.5	781
10195	ALG3	1328.69	3696	3899.86	1102.26	3832	4269	1061	5802.2	2972	908	3268	4215	1568.69	4701	4794.5	4509
10196	PRMT3	676	615	942	837	581	701	490	439	622	410	1853	492	599	823.842	652	741
10197	PSME3	4474.22	13643	13958	5144.33	12690.3	14798	3616.25	10122.2	9468.07	3096.5	14840.5	15272.4	2519.5	15410.1	16805.5	19801.9
10198	MPHOSPH9	173	122	138.417	318	152	164.5	147	63	84	141	675	97	87	80	79	103
10199	MPHOSPH10	555.5	479	652	648.048	487.868	392.5	444	718.879	483.236	381.062	1444.83	387	662	601.667	557	486
102	ADAM10	2383.48	1135.78	1648.75	3389.48	1510.47	1418.68	1863.19	547.031	1186.7	1534.99	5869.52	1372.21	932.795	920.397	891.163	1274.31
1020	CDK5	333	1270.5	1105	339	1293.27	1296.5	252.644	2151.75	963.727	272.273	947	1360.27	329.414	1567.74	1392.04	1240.63
10200	MPHOSPH6	459	715	933.5	578	565.25	886	405.833	1122.89	711.111	340.5	1370.21	700	745	797	846.5	796.5
10202	DHRS2	24	2	0	0	10.0312	0	0	11.0476	0	0	1	8	0	0	0	0
10203	CALCRL	69	49	120	53	45	131	73	41	88.175	71	179	50	15	0	1	6.38889
10204	NUTF2	919	4251.96	4144.33	936.5	4662.74	4539.33	805	8582.6	3076.6	584.5	3192	4316.92	743.029	2918.86	5311.83	5764.33
10205	MPZL2	584	520	622	714	562	542	439	498	422	339	1086	494	599	1522.5	1106	1552
10207	PATJ	923	685	833.333	1004.64	877.5	810.016	535.333	468.073	443	776	2512.62	912.363	718.043	535	604.5	856.02
10208	USPL1	368	652	600	362	481.386	477.5	326	560.434	525.333	239.062	1097	569	192	786	781	729
10209	EIF1	8670.98	21344.7	22327.5	8981.83	20489.3	22001.8	6597	38385.4	17297.5	5615	20866.8	22694	11699.8	24775.4	22758	24552.1
1021	CDK6	821.75	672.039	773.553	921.392	896.99	862.05	493.647	960.795	584.761	559.41	2280.09	904.256	859.82	574.308	790.13	794.886
10210	TOPORS	1035	1075	1240	1145.17	922	859	770.983	929	911	734	2776.5	925.6	555	1204	1065	1131
10211	FLOT1	2251	7072	7408	2307.2	6281.13	7195.14	1759	6713	5928	1422.5	4797	6257.25	1196	10230	8243.5	10057
10212	DDX39A	789	2918	3328.23	786	3045	3366.5	631.25	3722	3042.5	572.122	2543	3388.67	1170.48	4508	4620	4734
10213	PSMD14	1852.33	3016.5	2942.33	2274.5	2719.83	2805.5	1628.5	4080.64	2530.67	1118	5380.14	3266.5	2099.5	2844	2192	2072.2
10214	SSX3	6	0	0.145833	1	0	2	0	0	1	0	3	0	0	0.368421	0	0.166667
10215	OLIG2	0.0238095	0	0	0	0	1	0.133333	0	1	2.13333	0	0	0	2	0	0
10218	ANGPTL7	158.038	99	84	139	115	122.059	135	109	83.5	97	195.5	133	16	133	61	75
10219	KLRG1	5	40	22	39	15	15	6	33	7	0	10	12	6	3	0	2
1022	CDK7	399.01	887.5	941.875	464	709.5	802.667	328.5	1498.58	858.51	272.5	965.51	810	481	764.5	793	754.042
10221	TRIB1	4265.67	3995.5	3508.5	5815.5	4253.33	3651.5	2893.85	1569.2	1935	2064.5	5149.03	3126.5	2632	3514.5	3645	4621
10223	GPA33	6	8	15.0588	1.04762	9	30	3	4	7	2.1	11	24.1	0	0	5	9
10225	CD96	8.23729	8	4	11	7	4	5	4	1	0	2	2.73684	0	0	0	4
10227	MFSD10	1776	5424	6619	1400.14	5714.5	6542	971.155	6084.33	5240.33	1207	5005	7148.5	859	10415.5	8829	9717
10228	STX6	335	318	487.5	259	344	393	247	212	290.5	287	850	334	41	221.5	237	318
10229	COQ7	349.613	459.5	502.208	333.794	429.907	546.984	178.321	480.242	343.786	179.225	864.683	609.786	152.567	577.563	531.167	748.065
10231	RCAN2	6694.6	6736	8598	7269	6724.33	7951.3	4698	5294.5	5014.33	4624	14856.7	8781.37	2107	6433.25	5911	6857.54
10232	MSLN	307	1231.67	724.31	120	605.5	597.5	237	1528.04	495	166	666	533	5.5	741	320	486
10233	LRRC23	0.025641	0	3	4	2	3.02083	1	7.04762	0	0.0111111	1.5	2	0	3	1	1
10234	LRRC17	2	9	15	4	10	13	6	12	11	2	22	0	2	0	0	2.66667
10235	RASGRP2	12	36	45	19	40	19	19	101.253	32	10	28.186	37	6	62	77	95
10236	HNRNPR	1904	1967	2538.59	1883	2030	2121	1369	2181.48	2178	1327	5608.5	2329	488	2293.58	2222.5	2522.46
10237	SLC35B1	1310	4668.83	4873.58	1472.03	4121.14	4861.75	1194	7039.68	4359.83	925	3535.5	4905.17	2057	7090.5	6332	6282.92
10238	DCAF7	431	1155.17	1167.37	448.056	1160.5	1150	375.038	1529.42	840.019	271	1343.2	1375.83	476	939	1302	1630.83
10239	AP3S2	1242.29	3488.5	3464.32	1122.2	3088.48	3733.3	933.248	2605.31	2620.18	847.857	2890.09	3644.74	627.762	4295.44	4039.93	4627.51
1024	CDK8	196	260	301	242.5	269	294.017	141	208.042	233	127	531	278	175	188.5	236	288
10241	CALCOCO2	2205	2605	2844	2766	2360	2691.03	1629	2220	2102	1512	5093.18	2887	1857.9	2486	1771	2714
10242	KCNMB2	0	1	2	0	0	0	0	0	1	0	0	0	0	0	0	0
10243	GPHN	487	800	1016.5	615.556	892.833	894.5	464	506.5	514	403.5	1680.5	810.423	430	741	728	1294.53
10244	RABEPK	133	622.333	654	182	652.5	609	109	1098.5	521	95	425	620.5	206	680.5	734.5	731.5
10245	TIMM17B	698	3450	3697	851	3685	3926	594	6758	3707.3	549	2069	3776.5	980.084	4375	5113.44	3939.79
10246	SLC17A2	47	70	105	36	99	144	51	104.611	94	19	115	64.5789	94	441.5	215	402
10247	RIDA	1217.33	2196.08	3148.25	1404.17	1655.54	2303.08	1075.09	3744.87	2749.33	933.667	3696.75	1724	1754.61	2870.67	2965.28	2915.5
10248	POP7	245.03	692.31	718.05	255.013	733.333	788.52	180.01	1311.59	693.693	206.01	573.988	726.01	395	1122.07	998.61	896.294
10249	GLYAT	6242.29	9971	8916.62	9149.04	11315.3	11106	5697.83	14954.9	6765.17	5118.33	15132.3	12057	1822.5	4404	3502.25	4800
1025	CDK9	1039	2446.83	2560.02	875.043	2492.67	2656	663	2417.05	1823	684	2657.33	2895.83	275	3292.5	3076	3750.08
10250	SRRM1	2067	2714	3191.53	2309	3355.33	3581.83	1714	3632.14	2176.62	1681	5282.45	3785.5	1669.5	3017.34	3292.69	4084.19
10251	SPRY3	43	45	40.0319	24.0578	65	54	50.0767	49.0448	42.5	21	100.037	42	30.0651	3.0221	51	48.0384
10252	SPRY1	55	130.5	149	55	112	165	92	187	98	33.0863	140	90	27	134	119	140
10253	SPRY2	177	411	373	216	402	374	195	305.095	242	158	570	272	302	520	453	471
10254	STAM2	641	667.2	890	824	582	727	502	587	633	394	1698	641	359	818	533	594.583
10256	CNKSR1	11	16.1015	5	1.05556	43.037	32	3.01205	48.1	11	17	10	0	0.0151515	0.1	0.206667	2
10257	ABCC4	702	831	1056	828.333	1042	1087	542	221.477	741	462	2754	1203	236	574	954	987
1026	CDKN1A	24399.1	44273.7	45573	27974	44511.8	47572.4	19744.8	51112.1	35990.2	16270.3	49301.3	52895.7	21304.3	58826	49889.6	51073.8
10260	DENND4A	367	280	438	414.889	338.25	332	339.842	200.78	204.711	277.778	1016	248	104	141.167	142	399
10261	IGSF6	61.2069	139	58.1034	31.5579	97	59	61.5712	339	63	46.1034	64	31	39.2609	41	13	21
10262	SF3B4	2058	4651.5	4986.67	1863.06	4496.36	4620.7	1437.07	6264	3727.13	1201	5026.61	5254.9	1937	6723	5726.57	6363.55
10263	CDK2AP2	1584	4550	5131	1234	4320	4401.8	1091	9775.3	4080.83	1071	3261.17	4156.83	1345	5823.37	4664.17	4952.17
10265	IRX5	12.3333	14.6667	13.3333	5.04762	11.386	10.3333	0	9.2	22.7333	4	12.25	17.3656	6	7.33333	11.3333	19.3333
10267	RAMP1	199	1702.5	781.667	116	1079.33	657	284	5042.33	836	190	690.833	475	71	94	86.6667	120
10268	RAMP3	0.115385	16	16	1.16667	24	20	6	21.1364	28	1	12	22	12	247	236	190
10269	ZMPSTE24	2347	1352.5	2096.5	2913.5	1377.5	1683.52	2181	1172.69	1513.5	1344.5	6471.5	1382	1714.03	1570.5	1084.35	1440.5
1027	CDKN1B	38	79	60	25.0556	68	56	19	236	88	18	75	63	92	61	116	115
10270	AKAP8	770	1159	1187	774	1221	1249.82	506.5	1024.44	855	607	1699	1254	365	1542	1367.5	1853
10272	FSTL3	24007.9	53492.9	66315.8	21057.7	58141.9	66511.5	14173.9	30505.6	45089.2	15799	69551.3	86609.8	3111.01	37634.4	67628.9	58153
10273	STUB1	1883.09	7001.62	6865	1772.33	6961.33	6855.45	1571.33	11831.5	6611.5	1287.67	4420.33	7393.84	1819.5	10449.8	10134.6	9409.77
10274	STAG1	417	239	383	425	301	248	267	107	217	266	1130	330	124	174	231	280
10276	NET1	1150	1358.2	1706	1267.05	1307	1740	834	806.045	1252	764	2987	1362	1041	1417	1547	2286.33
10277	UBE4B	704	864	972	641.111	923.5	1034	410.5	557	461.5	346	1732.5	1014.14	205	527	885	1433.27
10278	EFS	55	203	230	43	167.5	147	34	219.222	99	50.08	239	251	47	189	187	187
10279	PRSS16	94	230.5	263	99	187.032	220.5	105	362	142	61	277	192	91	255	220	219.512
10280	SIGMAR1	1934	5451.57	5783.73	1644.69	5233.13	5628.8	1306	5380.13	4616.8	1092	5260.3	5778	1935	11025	10211.6	12592.2
10282	BET1	910	1380	1650	1260	1243.33	1528	757	1982.33	1405.57	677.051	3231.3	1145	1518	1672.5	1383.28	1527.55
10284	SAP18	1795.17	5663.08	5724.83	2217.31	4983.33	6118.42	1602.67	12028.1	5174.33	1281.17	5091.17	5799.67	2199.5	6195.29	6455.17	6165.17
10285	SMNDC1	254.433	644.133	791	326.167	680.333	713.167	234.333	1075.33	646.667	200.333	822.5	687.5	343	669.333	759.5	809.833
10286	BCAS2	894	1405.5	1733	1150.5	1191.67	1417.59	811	2449.71	1424	724	2595.5	1271	988	1361.5	1270	1149.5
10287	RGS19	379	1038.33	896.059	321	906.25	869	398	1456	804	272	725	789	323	855	811.5	818.533
10288	LILRB2	31.4504	124.404	66.0745	30.6383	62.505	31.5931	45.9441	140.438	49.5489	25.4907	45.7857	21.6158	2.1619	12.8819	10.1857	13.5952
10289	EIF1B	633.538	1560	1537.5	668	1524	1746.11	478.5	3358	1438.09	408	1814.5	1722.55	1011	1891.25	2314	2316.19
1029	CDKN2A	21	282	213.033	38.2	317	281.5	24	642.485	233.5	31	163	256.814	80.7875	567.033	482	315.683
10290	SPEG	18.0204	35	43.0115	12	37	32	2.01075	39.0926	25	12.037	27	44	2	84	39	28.0345
10291	SF3A1	2496.5	5032	5636.5	2245	5821	5835	1649	3580.09	2917.5	1385.5	6334.17	5658.14	706.9	4251.5	4820.5	6705.5
10293	TRAIP	42	170	149	63	171	214	32	203	84	35	230	239	48	134	158	178
10294	DNAJA2	1442	2547.5	2422	1711	2219	2340	1287	3349.2	1906	988	4126.5	2709.36	1169	1649.5	2248	2358.71
10295	BCKDK	2311.43	6779.48	7534.25	1919	6567	7226	1816	7027	5893	1458.19	4975.05	7480.92	2211	10112	8451.5	9780
10296	MAEA	3116.08	7826.3	7794.86	2530	7121.72	7695.17	1921	8215.17	5904.33	1723	7047.6	7352.33	2599	9864.67	9871.9	10064
10297	APC2	15	68	76	23	63	38	1	17	39	13	57	50	3	55	57	73
10298	PAK4	637	2238	2408.07	630	2416	2401.33	472	1244	1573	440	1987.17	2531.55	147	3681.33	4015.5	4317.17
10299	MARCHF6	1694	2233.62	2738.33	1672.5	2354.83	2867	1183	1433.33	1560	1059	4261.2	3047	834	1897	2098.83	3041.03
103	ADAR	4271	5444.7	5710.62	4237.5	5989	6244.88	2849	1996.48	2620	2341	9470	5810	1278.5	3666	5220.25	8059
1030	CDKN2B	405	213.167	296.667	464	294.667	279.667	346	206.37	180.833	272.333	790.667	191.4	216.067	226.667	228.667	323.067
10300	KATNB1	368.014	1040.5	1080.76	263.016	1095	1160	280.01	670.016	963	209	779.25	1091	185.059	1649.02	1638.5	1939.33
10302	SNAPC5	100.094	195	188	95	234	203	71	385.143	204	57	206	185	147	212	216	217
10307	APBB3	80	175	252	139	201	239	96	137.344	177.267	88	309	228	49	460	455	452
10308	ZNF267	313	157	215	315	185	176	192	125	170	193	776.5	101	150	112	107	113.042
10309	CCNO	19	50	48	17	54	48	3	84	57	11	42.075	56	8	28	98	42
1031	CDKN2C	54.0385	198	181	94.5385	233.105	212	71	252	97	33	484	267	28	243	192	221.024
10311	VPS26C	469.25	896.621	900.392	501	791.4	866.667	332	491.043	584	267	1190.12	970.04	238	871.5	804.5	1104.02
10312	TCIRG1	2786.23	8454.75	8387	2239.5	9206.5	8528	1918	4894.33	7226.54	2124	7573.68	9561	459	9868.5	10690	10656.6
10314	LANCL1	1376	1906	2071	1640	1866.5	1995	1055	1689.26	1443	787	3335.25	2072	1193	2100.67	1859.67	2088.24
10316	NMUR1	0.03	3.77944	2.07993	1.23824	3.31036	3.33243	1.1903	2.39151	1.94834	2.33038	1.74156	1.6286	0.320682	2.73371	0.626209	0.936448
10317	B3GALT5	0	0	0	0	0	5	0	0.142857	0	0	6	0	0	0	0.0714286	0
10318	TNIP1	5489	14063.2	16788	5409	14662.4	16606	3490.17	9566.8	11007	3729	12361	17695.3	1654	19218	18636	21353.8
1032	CDKN2D	168	301	314	107	284	253	104	454.603	215	107	340	340	38	231	278	234.056
10320	IKZF1	56	69	60	52	61	26	53.5	92.8478	23	6	76	10	0	33	0	1
10322	SMYD5	1304.5	4254.98	4000.83	1065	3816.5	3984.83	981.5	3453.03	3733.5	770.015	3351.32	4693	592.016	5627.83	5367.5	5710.02
10324	KLHL41	0	4	2	1.16667	0	6	7.11111	11	22	8	7	0.0178571	1	7	12	2
10325	RRAGB	177.034	224.143	313.017	212.517	286	265	191.052	272	227	125.017	530.333	350.833	149	290	308	276.5
10326	SIRPB1	111.667	179.937	200.659	93.1667	175.905	184.921	50.1032	110.167	122.754	51.7778	203.111	246.246	27	137.556	130.048	172.262
10327	AKR1A1	1806.01	8862.88	9211	1940	8366.95	8984.17	1576.08	14187.3	8954.81	1304	5146.33	9161.17	2720	14598.1	14390.1	13208.8
10328	EMC8	1101.38	2585.61	2498	1082	2359.17	2623.31	824.055	3594.28	2115.05	754.11	2649	3050.08	1049	3308.5	3274	3227.42
10329	RXYLT1	413	508	559.833	417	425	449.5	316	603	464	250	997.5	553	483	567	562.5	546.333
1033	CDKN3	77	244	150	138	331	300	59	463.058	124.333	79.0127	563.333	470	50	122	101	123.013
10330	CNPY2	1128	4721.86	4474.67	1493	4733.71	5015	1000	8347.2	4274.33	965	4131	4799.33	2241	7225	6900	5603.75
10331	B3GNT3	21.0412	33.0526	59.0263	36.0426	62	52	29.2211	23.1185	16	22.0515	72	52.0103	0.0829693	34	11.0102	17.0516
10333	TLR6	116	64.3333	66.6667	86.3333	71.3333	84.6667	75.3333	57	35.6667	40.3333	214.333	34.3333	50.6667	88.3333	57.6667	67.3333
10335	IRAG1	0	12	0	3.04762	1	14	0	23.1044	11	3	3	0	0	0	0	1.0482
10336	PCGF3	611	1239	1413.67	731	1266.67	1342.5	537	870	806.591	458	1767.33	1509	429	916	1349.7	1563.56
10342	TFG	4498.21	8018.89	8496.5	4550.63	7261.33	7933.89	3486.13	9341	6372.5	2826	11480	8408	4753	10198.5	9145.5	9570.11
10343	PKDREJ	23	26	24	49	25.0169	23	22	13.0476	47	15	68	27	8	0	22	16
10344	CCL26	2	6.05	4	0	9	4	3	19	4.02222	1.01562	3	2	0	0	0	0
10345	TRDN	0	0.05	0	0	0	0	0	0.0555556	4	0.0294118	0	0	0	0	0	0
10346	TRIM22	1429	1626	1085.11	1954	1462.42	1164.5	919	830.623	650.2	907	2209	891.333	360	401	351	385
10347	ABCA7	566	905.5	1024	455	1073.7	1075	348	195.293	628.333	364	1457.45	1233.5	5	875	1106	1171.7
10350	ABCA9	5	6	14	16	18	3	0	7	11	2.52	16	5	40	5	21	17.4588
10351	ABCA8	2	5	9	10	4	21	26	5	15	6	23	7	13	9	26	11
10352	WARS2	106	310	368	109	283.143	342	106	511.25	323	97.25	390	330	159	507	417	461.213
1036	CDO1	7825.19	12957.3	17942.1	10380.5	12095.1	18136	5514.33	12195.5	11238.3	4644	16843.6	13621.2	10093	25916.2	11548.3	18253.5
10360	NPM3	260	1358.5	1407	282	1634	1381	199	2838	1196	204	1122.25	1517.2	388	1331	2030	1796
10361	NPM2	5.08791	9	3	7	15	6	2.01176	17	20	0.010989	12	9	2.02353	24	40	53
10362	HMG20B	2166	8673.53	9263.74	2051	8954.75	9654.14	1460	11366.4	7986	1643	5887	9828.5	1737	14114.8	11903.8	11778
10363	HMG20A	1162.03	2920	3052.12	1727.5	2653.5	3235.14	939	1171	1695.98	740	3949.19	2665.27	718.016	3643.83	3214	4263.01
10367	MICU1	1024.5	2047.85	1867.17	1212.5	1930	2157.34	902	1577.54	1276.5	800	2515.89	2360.83	1018	2335.5	1997	2207.88
10368	CACNG3	0	0	0	1	0	3	0	0.0222222	2	0	0	1	0	0	0	0
10369	CACNG2	14	59.1212	62.0571	22.108	58.7105	58.6176	13.044	180.339	56	37.8889	51.25	61	33.0865	63.044	65	75.3502
10370	CITED2	4539.08	7386.83	8518.81	4600.67	7533.23	8435.33	3056	7456.86	6213.51	2636	9672	7292.92	3764.5	17336.3	9538.58	11854.8
10371	SEMA3A	18.0655	2	0	1	2	3	0	3	6.02222	3	9	0	0	0	0	10
10376	TUBA1B	31151.4	99117.9	95767.3	31655.7	97584.3	102948	27048.4	136280	83474.8	19878.5	83730.8	117339	22544	136041	127084	115658
10379	IRF9	1484.05	5155.77	4786.76	1465.44	4940.93	4504.57	1124.17	6452.76	4136.43	1084.78	3956.4	4871.15	1066.04	7015.36	6103.85	5791.64
10380	BPNT1	755.333	1114.2	1645.15	647.5	1265	1483.89	548.25	1036.21	857.5	565	2171.02	1498	632.53	1757	1720.32	1816.84
10381	TUBB3	516.794	1613.73	1536.32	415.91	1362.72	1521.03	422.661	2730.56	1332.57	281.896	1466.84	2050.28	295.949	2562.53	2595.2	2253.32
10382	TUBB4A	1788.58	3045.03	3517.78	1523.73	3539.32	3422.05	1202.77	3426.95	2187.86	1041.22	3118.69	4064.98	337.05	2696.13	2538.1	2832.4
10383	TUBB4B	7503.13	16872.5	16318.8	6410.76	19056.7	17211.6	5389.53	24346.6	13965.1	4638.7	15867.8	20799.4	4947.6	19539.7	19279.5	18571.1
10385	BTN2A2	828.022	1868	2138.89	957	1893.05	1908.67	639.5	1235.25	1361.5	575	2447	1848.33	296	2064.89	2028.5	2193
10388	SYCP2	0.0294118	0.04	0	0.0222222	0	0	0.0133333	0.0861111	2	1	0	0	0.111111	0	0	0.0113636
10389	SCML2	138.3	171	181	184	169	138	61	69	89	131	506	220	72.6	172	182	237
1039	CDR2	471.25	460	505	498	520	568	306.086	443.411	347	227	998	503	94	407	382	528
10390	CEPT1	931.038	713.719	946	1026.67	676.115	692.667	665.667	663.06	688	552	2041	617.333	869	815	539	703.097
10391	CORO2B	9.02857	33	18	7	71	87	22	22	21	4.01961	56	54	16	322.833	147	267
103910	MYL12B	11495.9	25484.3	27134.6	15133.7	25379.5	27804.2	10457.1	52602.4	25715.9	8950.93	34905.4	27893.8	16362.5	28383.7	34290.5	27914.3
10392	NOD1	345.042	662.5	622.333	289.124	786	723.333	296.056	300.042	454	233.084	964.833	874	71.0812	901	1034.07	1127
10393	ANAPC10	297.5	490.5	583.5	338.5	511	614.5	218.5	1361.24	528	227	755	559.571	385	603	701.5	619.571
10394	PRG3	0.0769231	1.05	0	0.1	0	0.0131579	0	0.030303	0	0.0642857	0	2	0	0	0	0
10395	DLC1	1603	1405	1540	1709	1471	1560.82	887	453	761	922	3686	1442	656	1024	1756	2622.5
10396	ATP8A1	48	16	13	31	29	40	47	27	55	18	92	23	28	85	21	49
10397	NDRG1	1079	2448.5	3092	984	2505	2881.5	660	2499	1944	723.178	1940	2315	546	8507.5	3455	4794.83
10398	MYL9	10572	19714	19323	9674	18958.3	17644.9	7029	39817.3	16587.3	6876.09	14551	20381.8	5344	14024.7	14636.5	10696.3
10399	RACK1	4309.78	22712.8	21453.9	4628	25297.3	25765.5	3838	58419.8	22366.5	3601	14629.8	24210.7	4628	26836.8	29436.6	27241
104	ADARB1	152	300	303.229	117	314	294	106	334	259	113.5	381.5	343	89	252	292	358.262
1040	CDS1	15	33	55	21	69	35	35	26	21	17	98	42	61	37	26	30
10400	PEMT	651.289	2957.5	3366.5	515.942	2524.48	2686.5	466.088	5209.42	3026	392.602	1481	2591.07	1556.14	10591.5	8626.64	11200.5
10401	PIAS3	1346	2397.5	2772	1318	2785	2798	966	1292.03	1870.5	746	3536.37	3293.5	726	2942.5	2973.33	3511.87
10402	ST3GAL6	794.294	792.244	1015	1185	935.333	949.02	562	922	776	717	2642	1069.5	541	743	549	619
10403	NDC80	60	92	76	119	151.895	134	73	119	66	104	551	133	33	44	49	58
10404	CPQ	1390	2405.04	2609.67	1709.02	2368.5	2545.83	1201.12	3226	2049.5	814.016	3166.67	2784.67	1150	2398.67	2029	2325.7
10406	WFDC2	10.044	47	28.2353	4.5	58	57.1667	10	145.167	21	6.04396	24	19	0.363636	9	1	3.04
10409	BASP1	135	562.05	242	148.095	393	295	249	1336.04	226	231	486.667	210	106.15	160	146	110
1041	CDSN	35	41	57	30	31	36	19	77.1667	35	10	46.0476	22	18	19	75	48
10410	IFITM3	3.83333	26.5208	31.0208	7.18841	37.75	33.1435	6.83333	69.05	24.2879	4.33333	21.5	40.6267	10.1833	39.7601	48.8667	35.7667
10411	RAPGEF3	36	88.5	143.5	29	80.5	128	7	41	71	18	71	157	0	230	135	151
10412	NSA2	275	503	652	318.089	558.429	675.667	257	1467	538	218	1014.55	527	566	773.053	781	579.024
10413	YAP1	696.538	830.111	958.5	633.349	967.833	887	531.511	797.011	573.643	404.5	1912.05	1038	352.522	499.511	1280.5	1179.56
10417	SPON2	2657.5	6555.33	8463.5	2200.26	6152.33	7641	1770	5982.71	6588.34	1544	5786.38	7833.5	3356	32475.2	26066.7	26437.3
10418	SPON1	45	56	116	32	68	75	25	40	39	27	141	113	16	10	47	31
10419	PRMT5	1414.65	4221.17	4573.85	1356	4026	4361.94	1110	3589.74	3379	874	3982	4872.17	751	5164	4817	5080.59
10420	TESK2	150	336.306	341	148	315.5	338	111	252.25	306	92	225	291	91	491	414.5	623
10421	CD2BP2	1210	3363	3442.25	941	3096.32	3297	775	2665.49	2373.13	838	3116.71	3648.63	269	4671	4352.4	5213.83
10423	CDIPT	2169.96	5504.92	5634.62	1990.67	4956.5	5239.5	1736	6177.04	4230	1438	4150	5337	1185	6364	6522	6750.75
10424	PGRMC2	1788	2092	2378	1761	2010	2342	1420	2223.5	1586.5	1256	4694.33	2458.13	583	1726	2235.6	2957.75
10427	SEC24B	1261	929	1200.33	1527	1227.33	1247.33	761.143	528.034	924.5	918	3256.33	1211.33	599	1180.33	920.5	1660.5
10428	CFDP1	1094	1502.5	1920.15	1278	1492	1495	1062	2879.33	1606.16	789	3026	1495	1772	2292	1758	1541.17
1043	CD52	56	375	186	108.5	255	120	88	1136.04	155	74.0545	113	85	38	68.3333	37.0222	34.0238
10430	TMEM147	1644	6878.33	6942.62	1891.75	7811.48	7789.83	1438.33	15514.1	7649.5	1446	4463.5	8013.5	2302.74	8958.19	9606.58	8715.5
10432	RBM14	1627	3540	3908.4	1208.6	3538.6	3967.6	944	1988	2544	844	3822	4157.2	603	3724.38	4193.45	4711.65
10434	LYPLA1	2607.5	2756.5	3129.33	3441.67	2606.33	2960.75	2322	2189.67	2636	1947	6230	2625.08	2524	3721	3403.5	3549
10435	CDC42EP2	734.064	1217.5	1243.18	551.061	1242.83	1273.83	494.595	1373.94	808	423.017	886.5	1285	472.043	1997	1818	1637
10436	EMG1	319	1350.5	1154	407	1180.83	1285.81	270	2279.03	1175	199	941.833	1243	346	1431.33	1317	1124
10437	IFI30	4932.5	16476.7	15782.2	4919.5	14715.9	13958.4	4273.5	27207.6	13810.7	3327	10269.7	14905.7	4515.5	14298.5	16355	15410.6
10438	C1D	455.167	1074.02	1108.85	664.167	997	1273.33	469.833	2200	1241.83	331	1382.81	1086.67	804.167	2026.33	2222.53	1930.31
10439	OLFM1	500	592.1	689	560	724.701	798	360	597	534	404	1108.84	812	221	1829.33	848.333	1005
1044	CDX1	0	0.110303	2	0	0	1.1	0	0.222727	1	0	0	0.0526316	0.030303	0	2.06941	0
10440	TIMM17A	1858.55	2874.5	3307.08	2245	2844.08	3033.33	1728	4994.33	2899.17	1349	5008.5	3093.33	2401	3133	2875.3	2688.58
10443	N4BP2L2	1498	1005	1518	1972	1031	1258.33	1191	1167.18	1133	1164.1	4008	879	1502	878	924	1034
10444	ZER1	1327	2681.5	3110	1128	2691	2720	838	1393	2202.5	881	3048	2997	281	3045	2958	3778.63
10445	MCRS1	1088	4389	4440.62	1249	4283	4478.5	1027	5396.78	4226	862	3320.64	4959	1290	7225.33	6524	6538
10446	LRRN2	93.1	185	167	65	123	77	82	93	122	47	155	77	11	42	45	57
10447	FAM3C	829	893	1242.59	959.435	834	1058	675	1171	911.333	592	2428	875	766	689	936	1213
10449	ACAA2	6733	15896.3	17044.2	6850	13326.4	15845.3	5266.23	17028.5	13190.3	3910	17295	18107.2	7839	28579.1	21081	25426.9
1045	CDX2	1	5	11	0	7	26	0	4	4	0	6	19	0	6	24	18.0714
10450	PPIE	591	2652	2656.7	685.5	2527.83	2811	462.5	4668.37	2732	494.5	1810.62	2978	943.527	4354	3899.75	3458.53
10451	VAV3	135	393	401.333	223	314	356	128	253	339.297	128	715	304	170	539	313	353
10452	TOMM40	1824.5	6766	6938.17	1432.56	6785.02	7166.45	1158.51	7835.76	6168.54	1089	5405.83	7595.68	379.022	9644.84	9389.56	9477.36
10454	TAB1	175	473.2	585.5	156.01	436.559	575.5	101	426.573	308.012	80.5417	405.5	581.187	40	538.25	604	801.313
10455	ECI2	1053	2511.5	2665.8	1203	2294	2797	826.333	3259.98	2343	671	2730	2905	1734	4992.5	4278	4938.5
10456	HAX1	1442.5	5549	5256.22	1831	5410.33	5322.81	1329	10110.1	5089.5	1126	3637.2	5125.5	1653.02	7020.28	7073.7	6580.17
10457	GPNMB	455	1199	461	504	631	287	712.5	637	239	629	625	218	266	99	81	145
10458	BAIAP2	840.526	2231.05	2235.01	754.333	2577.57	2424.71	593	2228.53	1578.01	588.011	2320	2555.9	352	2949.5	2186	2424.65
10459	MAD2L2	1065	5100	4856.52	1185	5632.14	5535.14	926	8324.89	5046	871	3151	5768	1456	7911.5	8610	7829
1046	CDX4	0.0123457	0	0	0	0	0	0	0	1	0	0	0	0	0	0	0
10460	TACC3	280	622.5	573	279	1202.14	911	196	459	367.5	188	1539.67	1360.54	34	432.077	296	317.562
10461	MERTK	120.053	209	165	113.053	127	130	143	166.103	76.0182	122	187	92.5	49.0182	65	29	97
10462	CLEC10A	0	0	2.52941	1	1	3.52941	0	0	0	0	0	1	0	0	0	0
10463	SLC30A9	1223.06	672.053	900	1364.5	598	828	1117	488.333	605	806.5	3194.56	655.5	662	935.667	458	621
10464	PIBF1	428.5	428.5	465.5	449.5	338	476	321.543	538.037	479.5	306	1048	290.5	255.906	265.5	298.5	314.5
10465	PPIH	172	791	755	245	808	885	154	1400.61	605	108	633.516	820	286	610.333	811	747.5
10466	COG5	1659.83	2017	2437.5	2019	1882	2145.5	1345	1737.22	1706.5	1074.33	4554.5	2279.5	1511.5	2460.5	1915.51	2011
10467	ZNHIT1	1078.53	6918.48	6517.29	1317.5	7129.17	7142.87	1050	18555.7	6940.17	923.011	3554.7	7028.61	1601	9817.25	10943.3	9346.95
10468	FST	3070	4276.33	3351.67	3372.55	4591	3696.87	2382.83	6557.21	3307.33	2253.64	6801.83	5729.17	2342	3085.51	5153.21	3085.02
10469	TIMM44	535	1571.76	1553	540	1457	1464.33	487	2099	1112.43	413	1572.25	1880	153	1441.5	1488.5	1484
1047	CLGN	238.441	168	225	322	145	233	156	149	201	147	728	136	249	335	170	282
10471	PFDN6	461.511	1540.5	1665.5	505	1424.5	1455.33	346	3887.61	1314.53	372	1363.7	1500.5	298	1694	1843.5	1626.02
10473	HMGN4	694	2089.67	1702.33	785	1657.03	1754	658	3366.33	1376	499	1936	1782.9	975	2411	2232.33	2016.03
10474	TADA3	1232	4803.5	4982.21	1301	4805	5064.25	970	4907.67	3973.33	881	3389	5024.36	1281	5718	6148	6588.01
10475	TRIM38	770.5	658.5	830.083	910.5	702	637.259	613	439	421.333	438.75	1523.5	607.2	550	601.5	588.2	616.357
10476	ATP5PD	1421	6901.17	6870.52	1957.17	6904.57	7303	1272.5	17810.1	6282.33	1127	5084.17	7018.33	2700.86	7374.5	8422.33	7250.5
10477	UBE2E3	1402.33	3686.69	4184	1567.67	3874.83	4479.33	1034.83	5831.78	3611.2	1169.5	4139	4450	1615.17	6290.11	6191.5	5757.92
10478	SLC25A17	635.5	866	1009	771.5	865.5	921	568	962	721.5	390	1534	1132	553	928	800.5	880.5
10479	SLC9A6	416	270	403	487	391.5	412.333	298	148.057	288	245.043	1094.58	345	163	303	237	380
10480	EIF3M	1811	3824.5	3938.75	2164	3181.5	3642	1476	5719	4284	1298	5833.5	4020	2221	3390	4189	3361
10481	HOXB13	0	0	0	0	0	0	0	0	1	0	0	0	0	0	0	0
10482	NXF1	989.029	2073.67	2296.5	1183.02	2202	2527	800	1418	1608.5	904	2685.18	2382	845	2858	2608	3131.33
10483	SEC23B	2501.83	5115.33	5138.45	2523.33	4037.08	4817.75	2126	2573.5	3130.01	1271.01	6087.07	4876.69	1603.5	6286.4	4658.14	6254.12
10484	SEC23A	5033	5122.37	5331	5635	4767.33	5055.2	3426	2700.4	3643	2690.5	12176.6	5040.18	1776	6420.5	6320.02	7511.04
10486	CAP2	167.077	342.5	409	172.548	259	423	130	323.03	240	98	488	309	288	495.5	425.5	490
10487	CAP1	9712.73	22173.2	20662	11971.4	20380.9	22351.5	8403.03	18577.4	14873.8	6991.72	25142.9	23603.3	6741.17	25517.3	20327.1	20768.1
10488	CREB3	2423.5	7819.67	7837.87	2260.67	7072	7982.83	1878.33	9498.6	6465.17	1516.33	6520.32	8772.03	1896.51	10713.2	10844.8	9976.21
10489	LRRC41	3709.5	10282	11117.3	3455.37	10117.5	10500	2523	5934.94	7877	2341	9917.92	11628	1825	16367.8	14781.3	17438.1
10490	VTI1B	1048	2126.6	2221.5	1137	2037.36	2330.35	905	3145.15	1923.2	680	2716.19	2578	1256	2572.5	2311	2286.5
10491	CRTAP	565	1154	1322.83	544.5	1008.5	1370.33	421	1538.5	835.879	422	1500.58	1339.5	385.667	1499	1163.5	1854.2
10492	SYNCRIP	2068.33	2421	2595.25	2022.5	2184.94	2384.5	1538.5	2330.67	2003.5	1357	6050	2162	925.5	1820.5	1675.5	1829
10493	VAT1	6544.98	19337.7	20101.5	6374.7	20710.7	22432.5	4809.53	12674	14136.7	4293	16861.2	23340.5	1573.2	26339.3	26142.9	29781.4
10494	STK25	3341	9429	9640.5	3051	9449.56	9761.33	2431.5	9735	7955	2328.72	7929.22	9975.67	1406	13696.5	11161.6	12369
10495	ENOX2	334	345	374	305.778	369	483	262	208	295	172	747	415.5	155	342	316.333	433
10497	UNC13B	695.5	1398	1543	723	1140	1459	557	364	707.833	437	1949.83	1405	324	920	1466	2112
10498	CARM1	401	1342.83	1399.02	400.5	1240.95	1434.5	285.667	1327.75	912.833	269.5	1080	1367.33	196.5	1468.58	1766.83	1877.33
10499	NCOA2	395	226.71	359	458	301	256	224	104	190	205	1026	257	115	127	259	413
105	ADARB2	11.7835	28.9758	29.1468	5.87675	19.5123	39.6416	0.807904	19.2378	32.2064	7.93925	25.916	28.3653	10.0079	210.773	139.027	248.497
10500	SEMA6C	68	179	169	65	203	226	53	62	123	59	156	210.76	16	227	215	254
10501	SEMA6B	125	314	321	75	257	306	91	432	206	62	208	261.624	33	168	186.333	258
10505	SEMA4F	98	185	140	85.0278	207.062	183.05	29.0278	111	117.062	57.125	194.143	149.5	18.0278	159.09	88.0164	81.0903
10507	SEMA4D	260	502.5	652	280	471.5	567	170	209	351	242	782	599.5	135.017	531	460	944.5
10509	SEMA4B	2331	4008	4939.5	1893.04	4311.5	4515	1303.05	1424	3067	1207	5071	4396	436	4973.16	5568	6735.02
1051	CEBPB	4751.03	9402.37	9510.76	4686	10094.1	9682.11	3272.01	13406.2	6243.43	2910.05	8731.1	8245.75	2391.5	11595.2	10309	12513.5
10512	SEMA3C	327.041	297	236	208.098	280	257	439.021	392.01	176.015	297.052	1221	124.71	31.0626	25	19.0102	67
10513	APPBP2	830.45	612.76	784.9	865.031	595.043	624.18	732.55	571.182	507.24	664.983	2140.3	639.967	395.04	402.07	485.02	600.9
10514	MYBBP1A	1092	2830	3146	815	2886.04	3332.5	691	972.333	1966	617.3	3234	3564.33	46	2929	3893	5030.5
10516	FBLN5	0.846154	25	24	8	15	16	5	55	16	3.12941	39	12	0	6	1	4.2973
10517	FBXW10	1	1.875	4	5	1	13	1	0.583333	4	1	4	2	0	4	1	6.4375
10518	CIB2	205.09	848	853	162	811	837.5	106	1116	784	111	505	817	180	1274	1157.09	1111
10519	CIB1	1272.36	6200	5996	1449	6048	6293	1258	15704.1	5484	1026.18	3939	5973	1292.82	7142	6690	5114.78
1052	CEBPD	2331	9055.85	10433	2270.2	8900.47	9685.7	1694.5	18900.1	9323.52	1654.5	6010.67	8858.03	2949.11	16214	14049.6	13635.8
10520	ZNF211	141	227	219	171.19	216	232	124	96.0606	150	93	386	187.333	83	353	166	300.333
10521	DDX17	3553	5565	5713	4562	5978.68	5519.83	2787	5811.92	3470	2522	8097	6101	5065	4246	5151	5642.31
10522	DEAF1	903	3153	3415	728	3070.5	3159	638	2860	2843	584	2603.25	3401.5	345	5363	5128.33	5152.2
10523	CHERP	895	1605	1784	676	1698	1811	454	807.216	972	515	1991	1849	170	1539	2066	2689.97
10524	KAT5	503.158	1705	1907	513.522	1587	1690	457	1960	1409	384	1497	2277.63	128	2408	2288	2241.67
10525	HYOU1	2041.76	4126	5041.5	1831	3748	3897	1393	1592	2532	1012	4681	3850.5	206	2551.33	3593	4387
10526	IPO8	565	395	527	650	441	420	546	195.862	261	292	1740.33	353	280	267	339	557
10528	NOP56	1598.67	4413.17	4750.67	1623.16	4402.3	4503.5	1347.51	6267.14	4080.17	1124.33	4837.78	5497.31	1291.83	5373.5	5968.6	5401.5
10529	NEBL	99	119	201	178	138	201	189	106	144	70	499	112	46	159.5	160	242
1053	CEBPE	0.195325	1	2	1.02273	0	1.02273	0	1	2	0	2	0	0.0222222	0	0	0
10531	PITRM1	1542	3019.5	3167.5	1420	2853.5	2837	1161	2101	1765	1067.53	3683	2832.12	846.771	3111.77	3485.88	4338
10533	ATG7	1045.1	2992.08	3125.56	1137.18	3123.5	2998.5	854.018	2174.08	2486.5	578.398	2642	3274.75	606.018	4467.05	3733.75	3956.83
10534	ZNRD2	534	2574.5	2602.83	510	2998.31	2637.83	410	7063.64	2875.33	422	1655.5	2886.33	719	3699.14	4620.83	3546.7
10535	RNASEH2A	131	723.333	661.5	212	1065.5	904.667	126	1018.17	655.2	169	750	1136	161.03	1041.5	1042.83	897.333
10536	P3H3	581	1084.5	1079.44	255.013	775	842	283	886.5	1057.5	320.03	1043.83	1014.5	3.01562	328	306	327.042
10537	UBD	5929	28858.8	30088.3	7580	26840.6	28048.6	4050.67	49021.2	24306.1	4162	21742.8	27404.7	3941.67	4378.77	11701.3	5143.64
10538	BATF	25	103.5	48	12.0476	45	15	46	196	34	13	18	35	3	25	25	7
10539	GLRX3	1958.87	6030.59	5861.42	2578.14	4935.56	5972.7	1915.5	9682.65	5458.05	1463.52	6419.53	6285.91	2239	5379.5	5800.54	5018.31
1054	CEBPG	1661.2	1543	2048.5	1688.56	1217.83	1353.7	1118.75	1390.54	1412.5	1152	3618	1377	1132	1315.25	1324.33	1573.03
10540	DCTN2	3348.75	9236	9627.64	2952	9333	10246	2533	12925.5	8145.82	1932	8055	10852	2814	12819.5	13082.5	13071.3
10541	ANP32B	667.5	1417.33	1373.73	835	1591.08	1452.85	562	1832	1084.33	594	2208.83	1649.72	488.069	1430.5	1393	1324.5
10542	LAMTOR5	663.5	3297.42	3009.67	943.583	2980.75	3328	645.333	8113	2973.83	558.833	2125.25	2613.99	1333	4217.21	5003.17	3882.36
10544	PROCR	73	177	150	42	160	145	53	410	81	46	123	107	72	130	73	93
10548	TM9SF1	1151.33	2954	3061	1144.33	2804	3162	906.333	2492.17	2090	690	2990.94	3201.07	967	3441.8	3456.67	3824
10549	PRDX4	1742	6822.62	6804.91	2072.05	7350.14	8215.42	1291	13328.4	6875.17	1425	5449.37	7940.67	3375	13638.1	13538.8	12215.3
10550	ARL6IP5	5563.85	7615.33	8460.83	6847.01	7482.17	8743.67	4794.75	9537.77	7634.17	3730.04	16248.8	8955.48	5444.91	11148.3	9169.86	7619.3
10551	AGR2	0	19	26	0	22	3	4	18	6	0	6	2	0	4	0	0
10552	ARPC1A	2700.5	6514.98	6902.03	2862.36	6510.64	7536.46	2170.67	8279	5676.5	1887	7084.82	7581.37	3396.17	7641.22	7283.93	7922.58
10553	HTATIP2	2775	3611.5	3759.75	3306	3508	3863	2160.01	4487.57	2843.32	1795	6308.5	3956.5	3283	4197	3565.14	3630.5
10554	AGPAT1	711.29	1759	1753	729.159	1907.5	1889.16	651	1842.55	1257	452	1820.08	1852	557.156	1740	1916	2412.33
10555	AGPAT2	2173	8152.89	8364.4	1598.21	7787.63	7965.79	1422	8679.18	7690	1483	4814	8673	739	13591.1	12053.5	14315.9
10556	RPP30	272.018	731	750	300.022	626.5	681	260	1454.03	647	240.018	849.512	639	454.038	622	1005.3	825
10557	RPP38	252.077	688	734	292	589	668	242	1157.09	722	192.125	664	711	474	900	831	795.091
10558	SPTLC1	1090	1366.85	1303.17	1104	926	1215.75	937	936.783	1043	664	2518.98	1044.5	729	1011.05	815.833	846.333
10559	SLC35A1	757.029	559	638.044	874	517	631	565	656.817	620	485.8	2054	516	867	783.044	700	725.024
1056	CEL	0.0169492	3	3	0	0	0.0588235	0	0.030303	5	0	4	2	1	0	0	7
10560	SLC19A2	204	291	367.5	316.389	255	367.5	193	242	368.333	209	694	294.053	390.5	311	446	446
10561	IFI44	101.018	89.0303	87	115.016	100	92.0294	40.011	71.0658	57	67	278	63	95.0216	57.011	59.0256	97.0114
10562	OLFM4	0	25	39	9	30	41	3	48.037	16	7	67	61	17	80	9	17
10563	CXCL13	10	2	3.23529	9	0	2	0	2	1.04762	0	13	0	29	7	0	2
10564	ARFGEF2	887	941	1002	1155	1172	1044	686	796.5	830	698	2654	959	530	481	879	1070
10565	ARFGEF1	481	283.951	389	528.5	312.929	305	319	320	219	298	1400	314	328	139	205	338.459
10566	AKAP3	66.1923	154.065	126	80.1786	135	123.093	53	91.2633	90	25	195	151	56	187.455	231	215.143
10567	RABAC1	1382	7234.5	7339	1566	7144	7429.19	1251	18050	7697	1066	3807.5	7368.7	2437.5	12294	11526	10809.4
10568	SLC34A2	141	241	123	71.2476	158	97	97.7	87.0303	29	64	249	68	0	0	0	1.02381
10569	SLU7	1187.31	1065	1318	1538.5	912	1018	1001	1169.76	1071	800	2874	950	1023	895	778	915
10572	SIVA1	344.129	2195.17	2263	506	2617.67	2672	337	5374.87	2714	314	1365	2372	543	3435	3575	3148.04
10573	MRPL28	1377	5758.5	5787.76	1367	6178.33	5847	1107	10973	6011	1025	4079	6699.5	1209	8932	8553.67	7428.6
10574	CCT7	5158.5	15113.8	14455.5	5995.94	14202.7	14733	4408.83	13244.8	11172.8	3893.53	14858.2	15479.5	3697.33	19059.4	15528.6	15042.4
10575	CCT4	5268	13045	11946	6207.73	12053	12825.5	4563	12843.4	9638	3267	15882.1	13230.8	5022	13546	11246	10757.9
10576	CCT2	3848.08	9939.5	9341.12	4373	8385.38	9488.86	3312	14508.6	7518.05	2578	12294.4	9473.25	5000	8294	8063.36	8244.4
10577	NPC2	2410	8172	7848.94	3116.18	8107.25	8924.71	2350	18702.1	5700.4	1887	7241.2	8783.03	3949	10529	10599.9	10543.7
10578	GNLY	29	36	31	21	65	20	11	116.048	30	0	16	5	0.0434783	7	4	1.04167
10579	TACC2	731.011	817	907.333	590	917	811	359	614.037	639	395	1356.53	1105.5	204	794.5	1269.33	1489
1058	CENPA	100	216	192	125	404	287	79	386.19	110.333	88	658.5	427	65	164	117	104
10580	SORBS1	924	629	801	1061	717	864	579	325.477	514	491	1684	719	653	792	998	1607.5
10581	IFITM2	1221.76	5986.01	6483.66	1126.17	6289.1	6376.72	904.233	14811.3	5753.07	830.117	3812.39	6346.39	1747.13	7384.45	8799.09	7987.34
10584	COLEC10	0.34	8.38097	3.61252	3.56263	5.02791	13.1645	8.39	11.1226	18.6826	20.4988	14.12	3.99921	0.27	1.14846	0.94653	0.76
10585	POMT1	712	1705	2086	435.103	1726.05	1884	508	814	1492	420	1681.71	1979	287	2319	2067	2709.01
10586	MAB21L2	21	60	47.5	16.0556	41	78	12	109.07	26	15	52	50	21.0556	10	20	15
10587	TXNRD2	735	2447.33	2688.5	651.5	2472	2596	528.5	2016.21	2017.5	526	2001.5	2909	116	3140	2713	3185
10588	MTHFS	392.115	1633.2	1677	608	1533	1701	421	3944.08	1725	382	1173	1459	534	2300	2065	1951.01
10589	DRAP1	927.1	3815.33	3775	957	3754	3835.12	801	9116	3999	727.432	2591	4031	721.3	6775	5513	5194
1059	CENPB	75	245	286	64.1429	330	244	44	755.067	247	59	184	377.186	99	220	522	563
10590	SCGN	0	0	0	0	0	0	0	0.030303	0	0	0	0	7	3	0	0
10591	DNPH1	31	146	155	32	188	172	19.5	436	120	32	114	158	4	139	144	140
10592	SMC2	188	111	153	292	248.5	203	196	237.062	103	155	983	164	156	45	77	73
10594	PRPF8	5430	11371	12265.5	4995	11894.3	12845.2	3673	4397	5877	3076	15823.5	12118.5	1234	7749	10184	18025.5
10595	ERN2	53	70	73	22	37	50	7	30	23	7	72	56	15	32	4	29.6111
10598	AHSA1	1250	3198.2	3363.64	1442.5	3027.5	3216	1175	4620.76	2531.5	791	3609.25	3048.5	1339	3156.33	2760.5	2870.83
10599	SLCO1B1	2693.33	1513	2759	2376.01	1388.5	2097.33	1904.02	1213.5	2375.67	1704	7576.03	1505.02	2675	3887.83	3237.04	6244.53
1060	CENPC	147.038	98	148	181	105	118	100	177.109	111	108	393	90	130	153	96	79.0278
10600	USP16	804	682	931	1103	737	819	770	1258.67	848	625	2458	657	1007	802	617	674
10602	CDC42EP3	329	394	335	249	329	283	335	346.068	258	200	622	242.745	569.404	488	453.133	402.185
10603	SH2B2	70	275	324	66.0556	197	270	57	237	240	54	171	314	11	251	194	318
10605	PAIP1	3083	3958	4948	3892.5	3833	3989.65	2797	4322.5	3947	2114	8543.8	4740	3979	4461.5	4173	4423
10606	PAICS	219	519.024	670.029	202.429	473	642.739	144	391.333	361	138	758.125	504	164	116	266	397
10607	TBL3	1910.02	5804.83	5934.43	1474.01	6005.4	5858.98	1281	4108.5	4994.53	1261.35	4845.5	6789	629	7609.75	7067.23	7331.17
10608	MXD4	2991	9763.33	11336.3	2654	10387.9	11633.7	1783.14	14458.2	9913.86	2141	7713.11	12287.9	1098	17255.8	16825.8	16712.8
10610	ST6GALNAC2	409	1080	1448	435	1123	1584	344	1171	988	309	1345.5	1658	173	513	666	667.375
10611	PDLIM5	8751.86	7647.55	9068.31	9723.56	8107.92	7885.34	6276.55	7858.5	5559.27	5891.56	18290.5	8387.48	4708.02	4610.09	6180.07	7276.47
10612	TRIM3	429.1	927.062	1050	434.042	961.25	945.833	260	454.03	703	299	1014	934	91	1205	1271	1283.03
10613	ERLIN1	1398	1956	2260	1590.57	1829.13	2251.5	1001	1128.86	1339.5	758.5	3225.5	2103.5	765	2288.5	2016.5	2788.5
10614	HEXIM1	253.077	518	466	366	563	482	180	807.5	382.5	253	766.333	514.833	144	354.667	518	595
10615	SPAG5	135	476	341	331.61	724	621	196	193.495	153.116	131.686	1362.5	781.306	12.5581	200	171.485	135
10616	RBCK1	1010	2922.03	3105	746	2741.83	2699.67	702	2434.04	2396.17	695.011	2189	2866.33	438.043	3262.72	3162.5	3116.62
10617	STAMBP	609	1319	1177.01	556.321	1045.6	1238.11	487.5	1715.02	1061.5	395	1379	1183.33	529	1692	1179.32	1153
1062	CENPE	90	59.5385	51	156	93	70	64.5385	147.077	41.5385	68.0769	544.5	54	77	50	37.9245	40.5385
10620	ARID3B	131	256	317	115	200	276.059	88	111	192	93	356	324	36	190	279	420
10621	POLR3F	202	206	250.333	210	133	201	177	318	251	172	474	214	270	249	199	234
10622	POLR3G	246	318	265.577	361.031	286.5	280.5	150	387.673	279.022	191.5	970.5	219	94	108.01	118.051	139.514
10623	POLR3C	430	1038.5	1069.33	542	908	1078	339	1256	798.255	329	1215	1013	421.255	1063	792	913
10625	IVNS1ABP	2752.83	2845.33	3054.7	3345.55	2605.33	2696.28	2156.83	1343.03	1972.64	2047	7286.4	3103.2	1689.01	2165.33	2649.65	2746.5
10627	MYL12A	10859.7	22098.7	22598.9	14886.3	20087.6	23899.5	10070	42305.7	20588.2	8249.16	28468.2	22590.6	14433	23958.3	22042.1	19724.4
10628	TXNIP	1682.25	3609.27	4212	1590	3126.5	3950	1536.38	2195.89	2517	946.126	4760.5	3240.89	2019	6896.08	4770	11525.4
10629	TAF6L	615.282	1799	1759	567	1816.5	1834	322	1404.33	1600.33	343.122	1390	2133.5	214	3040	2676	2885.5
1063	CENPF	203	106	106	245	228	152	105	209	82	100	959	192	102	32	62	69
10630	PDPN	1049	1740.5	1342	809.7	1512.67	1713.5	958	1622.03	867	696.5	2507.5	1781.33	38	433	251	378
10631	POSTN	0	3	10	8	0	4	0	0	0	0	16	1	0	0	0	0
10632	ATP5MG	667.333	4755.12	4419.48	1106.22	4919.86	5214.58	725.167	13806.5	4368.18	617.883	2739.38	4312.48	1225.35	3967.8	5312.26	4374.07
10633	RASL10A	23	107.5	136	17.1044	101	118	20	163	99	26	83	91	44	223	140	130.033
10634	GAS2L1	1375	2667.42	2920.33	1088	2904.5	2755.11	804	1685	1860	939	2894.5	3524.33	149	3405.58	3383.81	3309.52
10635	RAD51AP1	70	93	87	161	158	132.059	99	83.0435	59	115	614.5	118	112	85	52	78
10636	RGS14	972.133	4157.67	4629.52	894	3947.06	4516.33	713	4497	3701.53	774	3398	4366.62	826	7166.33	6538.33	7294.12
10637	LEFTY1	169	88.5	79	149	66.5	108	150	79.5	68.5	72	94.5	125.5	154.833	211	148	154.5
10640	EXOC5	2677	1690	2267	2654.02	1742	1831	1560	1443.55	1398	1490	6696.5	1200.5	992	1364.33	1219.5	1523.25
10641	NPRL2	441	1285	1464.65	490	1349	1355	379	2220.25	1296	349.314	1152.5	1336.5	505	2177.5	1917	1948
10642	IGF2BP1	0	12	10	5	0	24	3	8	9	8	15	13.7895	11	7	5	34
10643	IGF2BP3	17	46	48	30.0665	43.5	79.5	21	43	43	25.0147	155.5	50	34	88.5	42.5	25.011
10644	IGF2BP2	92	125	161.5	87.5	107.5	98	82.5	188	87.66	84	259	102	5	57	92	47
10645	CAMKK2	1865	3597	4343.5	1632.15	3827.5	4037.2	1183.21	2845.67	3137.51	1292.21	4403	4595	1410	5094	5121.5	5312.65
10647	SCGB1D2	0	0	0	0	0	0	0	0.270115	0	0	0	0	0	0	0	0.125
10648	SCGB1D1	0	0.15	0	0	0	0	0	0	0	0	0	0	0	0	0	0
10651	MTX2	509.022	864.5	834	686	856.057	965	465	1392	886.5	422	1529.5	799	621.043	756.5	935.833	708.024
10652	YKT6	1051	2602.35	2524	931	2576	2630.5	840	2163	1698.16	739.5	3035	3265	287	2003	2904.46	3387.33
10653	SPINT2	5234.03	16673.1	19161.3	5327.77	15875.9	18051.2	4652	21210	15731.2	3548	15717	19259.6	3684	25971.9	27997.6	26595.1
10654	PMVK	746	2946	2885.81	696	3354.5	3041.27	512	5251.46	2951.63	569	2134.5	3270.5	99	3890.13	4171	3818.33
10655	DMRT2	0	0	1.02083	0.0163934	0	0	0.0163934	0.037037	4	0	0	0	0	0	0	2
10657	KHDRBS1	2343	4299.5	4790.33	2320.17	4377.45	4686.83	1619.5	4343.54	3266	1549	7545.5	5336.17	1087.33	3424.33	4395	4174.87
10658	CELF1	3071	3834.5	3931.83	2573.01	4082.2	3839.67	1821	1857.2	2118	1510.33	6765.24	3939.33	578	2545.33	4456.1	5521.21
10659	CELF2	137	174.067	95	93	140	96	108	201	80	126.02	236.02	94	6	46	34	32.02
1066	CES1	2270.08	7408.75	9370.58	2199.08	9987	11666.5	1413.92	5996.67	7050.58	1505	8680.58	11241.7	2029.97	47517.6	32830.5	42771.6
10660	LBX1	0	0	0.0526316	0.0769231	0	0	0.0204082	0	2	0	0	0	0.0689655	0.0769231	0.133333	0
10661	KLF1	0	10	2	1	8	13	0	23	0	0	4	6	0	1	4	12
10663	CXCR6	16	27	2	29	37	3	0	9	3	0.0285714	9	5	0	0	0	0.166667
10664	CTCF	732.4	811	938.667	807	929.667	939.667	616	853.245	475	718	1986.33	1067.86	417	628	936	978.095
10666	CD226	0	0	0	0	0	0	2	0	1	0	0	0.315789	0.103448	0	0	0
10667	FARS2	385	1102.83	1062.7	375.048	1140.5	1143.5	412	1167	868.5	295	1048	1180.33	543	1789.5	1573.5	1625.5
10668	CGRRF1	314.5	581	687.5	428	548.5	654.5	298	903.043	612	311	931.5	727.053	464.5	693.5	818.333	723
10669	CGREF1	262	751.167	689	263	879	815.353	167	1030	551	174	796	908	138	1050.24	762.5	854
10670	RRAGA	2897.33	6353.17	5829.14	2556.5	5882.58	6490.5	2076.5	8339.83	4673.29	1675	6993.2	6919.52	2624	8495.12	8453.73	8713.03
10671	DCTN6	627.5	1005.5	1047.5	873	902.333	1107.5	622.5	1817.5	900.5	438	1931.11	1065.33	739	668.667	914.333	997
10672	GNA13	2065.57	2070	2454.33	2512	1740	2035	1542	787	1390	1276	5927.01	1974.8	1020	1284	1325	1514
10673	TNFSF13B	35	47	29	29	35	40	35	35.037	26	28	58	17.04	29	27	16.5	16.0204
10675	CSPG5	65.1786	64	53.1042	53	45	49	40	57.1515	50	35	87	59	42	56.6667	41	76
10677	AVIL	39.7037	46	44	43	38	66	4	36.6552	43	51	92	54	2	28	9	14
10678	B3GNT2	1330	1071.25	1080	1657	1060.52	1165	1126.01	791	995.5	828	2763.5	1315.04	937.015	1186.5	997.857	1034.67
1068	CETN1	0.0700483	0	0	0	1	0	0	0.0892857	0	0.0555556	0	0	0	0	0	0.0416667
10681	GNB5	377	640	755	362	490	659	312	400.333	451	186	800	674	240	663	639	609
10682	EBP	2529.5	8761.17	8693.37	2804.75	8985.62	9553.17	2140	13797	8392.17	1551	6525.67	9636.81	3472.03	29766.3	20562.2	28769.1
10683	DLL3	4	29	24	9.05263	28	31	5	67	25	4	25	25	26	30	19	20
10687	PNMA2	0.0535714	0	0	0	0	2	0	0.1	2	0.1	0	0	0	0	4	0
1069	CETN2	601.969	1939.33	2421	725.5	1681	2235	549.5	3569.54	2021.63	459	1783.33	2058.5	845	3048.12	2321.5	2743.51
10690	FUT9	0	0.05	0	1	0.01	2.05556	0	0	4.02564	0	0	0	0	3	0	0
10691	GMEB1	117.082	286	215.6	135.554	204	302	112	82.099	118	114.544	357.4	292	93.2353	179	163	207.028
10692	RRH	0	0	0	0	0	1	0	0	1	1	2	0	0	0	0	0
10693	CCT6B	49	58	38	25	40	53	20	76	33	27.3043	96	24	43	21	29	36
10694	CCT8	3203	4444.17	4935.5	3893.5	3598.67	4218.61	2813.5	4183.5	3609.83	2041.56	9876.28	4607.83	3052	3023.25	2597.83	3024.36
10695	CNPY3	705	2639.5	2662.83	693	2605.5	2616.5	580.333	3978.79	2587.83	519.5	1699.5	2700.67	807	3753	3555.5	3782
10699	CORIN	158	159	227	165	142	178	110.759	84	133	90	224	153	238	558	799	1120
107	ADCY1	18	49	39	14	59	55	3	6.32787	50	14	49	37	13	133	70	200
1070	CETN3	432	687.821	885	578	544	926	349	1237.33	827	330	1454.5	397	746	936	1102.71	1000
1071	CETP	14	37.0625	50	20	95	99	26	97.0476	28	20.0714	50	60	3	30.0189	19	35.0312
10712	FAM189B	285.692	783	758	292.665	870.5	781	222	1601	551	201.562	676	818	234	743	774	787
10713	USP39	1570	3177.5	3220.02	1696	2804.67	3096.33	1217	2878.53	2217.25	932	3756	3372	1061	3627.83	3444.5	3963.01
10714	POLD3	189	436	455.059	293	366	401.833	310	323	238	228	794.5	497	204	308	327	335
10715	CERS1	91.0687	239.286	329.03	80.2381	235.262	321.524	89.1429	231.118	187.524	64.4286	248.714	262.524	1	192.357	204.81	206.857
10716	TBR1	0	0	3.02083	0	3	1	0	0.106061	3.02222	0	0	0	0	1	0	1.02778
10717	AP4B1	243	376	424	267	377	451	179	267	247	167	582	370	134	410	307	405
1072	CFL1	27774.9	96587.9	96788	29110.2	100282	104220	21595.2	168710	81249.4	20013.3	73493.7	112003	27840.8	122507	128843	116653
10721	POLQ	30	15	19	71	37	24	11	43	13	89	199	21	0	17	9	3
10723	SLC12A7	2487	6669	8757	1791	6629	6976.58	1435	1871	5447.5	1407	7014.33	7381	276	8915.17	9212.05	13187.1
10724	OGA	1086.47	1124	1153	1217	1293	1166	806	745.625	765	855.5	3767	1181	568	641	865	1264.36
10725	NFAT5	62.3333	88	97.5	165	117	182	50	144	86	93	291	136	57	42	121.5	104.083
10728	PTGES3	3606.33	6158.62	6244.5	3991.33	6194.62	6393.17	2894.5	7269.78	4977.5	2559.33	11208	6532.17	4583	5800.67	5766.5	5855.83
1073	CFL2	4464	4888	6018.8	5426.83	4544	5602	3405	5263.39	4679	2791.05	9209.57	5583.49	4336	7044	6919	7290.31
10730	YME1L1	3531	2873	3627	4200	2893.95	3222.36	2878.5	2368.64	2654.5	2324	8830.5	2982	2304	2737	2190	2586.96
10733	PLK4	54	67	73	116	88.3333	90	77	78	39	74	449	82.0526	7	54	44	37.5
10734	STAG3	0	2	4	5	4	9	0.037037	3	14	1	3	2	2	6	2	4.02381
10735	STAG2	465	613.611	768.021	771.333	643.5	716	503	741.042	582	488	2166.08	433	623.5	319.333	596	621.5
10736	SIX2	3	4	11	6.05714	4.10526	5	4	7	13	0	11	14.08	0	9	5	16
10741	RBBP9	917.5	1270.5	1551	982.647	1289.12	1533.34	643.214	1141.65	1046.68	605.647	2609.34	1377.68	477	1034.5	1173.19	1353.3
10742	RAI2	32	137	171	75	132	170	37	170	84	67	169	194	73	211	188	187
10743	RAI1	572.833	1098	1188	485.22	1145	890.083	368.091	501.266	659	406.168	1529.05	1056.7	96	713	1398.14	1603.54
10745	PHTF1	787	526	652	833	548.333	562	522	242	482	436	1631	625.5	367	482	571	503.429
10746	MAP3K2	466	292.5	437	653	421.2	299	336	309	281.012	433	1501.5	302.553	390	301	321	448
10747	MASP2	285.433	1360	1612	235.408	1424.43	1292.19	159.815	2537.91	1538.5	123.731	693	1384.05	1563.11	10121.6	9865.34	11532.9
10749	KIF1C	6131.13	15923	16558.6	4588.83	16637.4	16159.8	3231.5	6205.63	9694.75	3721.5	13986.4	18991.7	275	11473.2	18581	25433.7
1075	CTSC	17861	40588.7	55095.2	22168.2	36663.6	50679.7	13081	41723.7	39167.9	9975	49858.8	46411	31177.3	63783.1	65864.1	64863
10750	GRAP	30	183	140	23.25	170	239	41	115.238	130	35	115	144	40	477	416	645.119
10752	CHL1	0	4	0	0	0	1	2	0.0333333	1	0	4	0	0	0	0	0
10753	CAPN9	4	8	13	0	3	12.0588	0	0	4	0	4	10	0	24	3	9
10755	GIPC1	1268.89	4023	4010.5	1163	4442.56	4073	927.455	4631	3330	720	3020	4411.83	486	5234	5540.12	5309.67
10758	TRAF3IP2	305.244	613	688	275.014	689	662.01	214.873	666.14	487.373	217.2	713	721.019	248	667.025	668	754.5
10761	PLAC1	2	1	4.04167	1	0	0	0	0.129572	0	4	6	3	0	3	0	1
10762	NUP50	1288	1760	1960.11	1512	1797	1811.5	1094	1129.65	1131.11	907	4803.5	1951.33	735.5	1353.11	1797.83	2189.5
10763	NES	377	489.5	622	207	541	601	155	608	460	258	634	684	27	77	251.8	229
10765	KDM5B	1330	1860.5	2037.2	1450.5	2154	2159.51	1130.83	1209	1127	833	4081.33	2195.33	672	1002.1	1482.33	2223
10766	TOB2	1173	2072.23	2393	952.5	2277.5	2234	758	1555	1660.67	798	3241.64	2674.55	464.333	2793	3214	4064.51
10767	HBS1L	2830	1732	2398.5	3149.55	1658.5	1892.69	2074.64	1049.07	1791.83	1555.01	6307.78	1798	1062	1491.5	1153.08	1508
10768	AHCYL1	4390.08	5277.5	5915	4381	5434	5684	2497	2911	2895.12	2394	10329.2	6556.55	751	3184.86	4379.4	5836.67
10769	PLK2	6885	6423	6023.33	9138.33	5972	6026.34	5473	4251.24	4179	4196.16	13254.5	6618	2734	4451	3556.16	3886
10771	ZMYND11	1935	1869.05	2186	2292.05	1631.87	1654	1413	1175.32	1247	1309.15	5089.4	1709	970.045	1283.5	1597.33	1908.05
10772	SRSF10	1154.5	1426.88	1671.5	1367	1269.5	1493	853	1564.22	1449.61	693	2996.25	1360	1194.33	1555.5	1524	1205.21
10773	ZBTB6	52	31	40	26	63	33	41	8.08	12	9	89	20	26	10	10	28.0476
10775	POP4	370	1192	1168	481.881	1050	1117.11	366	1985.35	1087	316	1094	1234.5	367	1259.51	879.5	949.024
10776	ARPP19	3283.06	3563.84	4390.47	3619.29	3181.06	3640.92	2725.92	2892.09	2815.24	2247.21	9959.57	3742.65	1634.19	3122.68	3156.96	3743.36
10777	ARPP21	0.0133333	0	0	0	0.0526316	0	0	0.0204082	1	0	0	0	1.02273	8	2	3
10780	ZNF234	127	54.5	89.5	69.5	78	59.5	35	80.081	51.5	51	217	79.5	58	57.5	41	88
10781	ZNF266	102.145	124.195	108	107	94.1667	111	82.2963	55	76	61	254.296	126.4	68.1212	127	84	161
10782	ZNF274	785	1295	1372	752	1141	1341	592.5	1118	923	523	1967	1336.67	644	1829	1379	1720
10783	NEK6	3924	9980.5	11206.9	4159.05	9877	11811	3296	8184.86	7729	2595	9536.55	11207.5	4222.12	16766	14872.6	18102
10785	WDR4	181	643	736	124.4	650	622	137.147	352.105	537	110.258	541	649.03	22	797	753.08	919.042
10786	SLC17A3	14	15.6875	2	8	15	6	2	10.6875	10	7	23	8	15	10	6	12
10787	NCKAP1	1982.38	1295	1798	2453	1364.5	1567	1578	1120.44	1252	1282	5770.31	1160	1043	1000	1110	1192
10788	IQGAP2	2432	1236.67	1869	2427	1472	1619.67	1760.89	1440.77	1188	1284	5435.17	1320.67	2396	1326	1805	2454.26
10791	VAMP5	1071	4874.03	4542	1356	5495.58	5223.33	871.5	13636.2	5150	944.5	2733.33	5197.33	1426	6451	7344	5733.33
10794	ZNF460	109	113	119	142	160	134	72	89.0909	60	57	250	131	11	108	139	248
10795	ZNF268	781	334	481	796	494	464	424	449	447	396	2114	300	285	366	427	564
10798	OR5I1	0	0	0	0	0	0	0.0119048	0.0333333	2	0	0	0	0	0	0	0
10799	RPP40	508	831	790	619.084	811	938	455.095	1522	812	368.186	1664	1011	815	994	965	1032
108	ADCY2	0	4	1	0.015873	2	3	0.0588235	2.09202	11	0	1.5	1	0.016129	20	0	0
1080	CFTR	65	125	216	79	180.5	162	47	106.367	155	87	617.5	197.04	29	138	54	64
10800	CYSLTR1	1	2	5	1	3	6	4	6	0	0	4	0	0	0	0	0
10801	SEPTIN9	4001.51	11509.6	13430.2	3285.83	12463	13275.2	2626.5	6994.06	7578.36	2542.01	11432.2	14907.7	1144.04	8461.5	14446.8	14884.9
10802	SEC24A	1007	1030.03	1313.7	1292.5	1093.5	1195.83	552	859.333	896.5	611	2784.83	886.534	464	679.053	1133	1805
10803	CCR9	0	0.0526316	0	3	0	4	0.0128205	0	1.02222	10	0	0	0	0	0	0.0416667
10804	GJB6	0	0	0.0625	0.166667	3	1.17647	0	0	8	6	0.0348837	1	0	4	0	2.07143
10806	SDCCAG8	241	391	428.5	314	411.012	418	185	716	335	239	623.5	369	197	478.2	492	483
10807	ENTR1	780	2131	2272	738	2040	2147	477.129	2083	1671	571.544	1903	2460	737	2897	2534	2952.56
10808	HSPH1	1398	1622	1919	1549	1485	1715	1006	1349	1245.2	739	3860	1382.5	956	1494	1092	1275
10809	STARD10	1591	7011	7987	1380	7384.04	7775	1077	10882	7913.71	975	3541	7619	1973.5	16813	15277	16483.2
1081	CGA	1	6	17	7	14	15	0	17	0	3.05063	16	20	0	3	1.27586	0.0506329
10810	WASF3	292.5	457.167	520.013	383	430.013	460	238	410.333	306	271	914.5	456	360	312	457.5	634.513
10811	NOXA1	512.041	2197	2437.12	491.044	2138	2324	356	2477.08	2362	419.071	1408	2369	278	4118	4401.75	3977
10813	UTP14A	483.167	983	853.25	522.167	911.167	990.083	384.333	1056.83	595.824	268.167	1317	938.333	136.056	918.091	849.167	1035.5
10814	CPLX2	0.0204082	0	0	0.0246149	0	0	0	0	0	0	0	0	0.0689245	0	0	0
10815	CPLX1	3	15	17.0833	3	10	14	7	23.1739	18	1.0625	14	3	0	5	3	3
10816	SPINT3	0	0	0	0	0	0	0	0	0	0	0	0	0	0	0	0
10817	FRS3	48	153	204	55	132	174	56	158.292	96	50	187	184	26	167	194	253
10818	FRS2	631	368.2	522	601	471.333	484	262	279	420.54	259	1316.5	410.686	303.018	386.333	348	457.5
1082	CGB3	19	53.6667	43	10.3267	45.6667	27.5	9.77273	65.6667	43.3333	6.10606	30.5	41.4533	17.3333	40.6667	38.3333	33.8333
10825	NEU3	78	118	123.5	86	117	93	36	19.0476	42	31	207	114	1	105	158	189
10826	FAXDC2	1625.25	2404	3075.47	1243	2207	2584	1177.1	1769	1946	908	2845.33	3155	744	3394	3399	4351
10827	FAM114A2	830	962	1094	749	932	1004.25	595	1000	819	595.28	1994.28	974	323	897	685.778	853.28
1084	CEACAM3	106.5	303.5	164.5	70.881	180.833	115.208	93.8333	575	157.333	89.6667	123.667	124.667	55.8333	134.667	47	84.1667
10840	ALDH1L1	3243.5	7602.51	8399.79	2265.04	6733.56	7487.17	1870	3684.54	7001.5	1457.5	5357.33	8133.64	642	19625.8	18001.4	30978.1
10842	PPP1R17	0.147059	0	0	0.0675676	0	0	0	0.166667	1	0.0675676	0	0	0	0	0	0
10844	TUBGCP2	2133	5501.33	5771	1809	5407	5839.47	1515	4503.23	4081	1151.38	5077.2	6354	728.459	7377	6884	8067.47
10845	CLPX	1045.5	848.5	1079	1141.5	921.5	973	729.5	829.985	818	649.5	2650.33	1088.06	627.5	630	633.5	1084.52
10846	PDE10A	0	9	3	5	14	12	0	18.5	8	1	11	6	0	4	2	3.61111
10847	SRCAP	246.012	537.522	552.014	268	571.017	548	116.011	434.248	292.04	213	590	546.032	87.0217	156	619.111	867.5
10848	PPP1R13L	440	847	1028	469	1094.5	1062	253.867	1227	552	378	1152.5	1145	297.342	946	1190	1244.03
10849	POLR1G	360.401	981.044	910.55	285.373	961.804	934.692	247.931	1756.56	775.952	246.733	832.3	883.807	123	1185.18	1231.08	1106.24
10850	CCL27	0	3	6	2.14286	6	2	0	4	5	1	3	0	0	6	7	4
10856	RUVBL2	1293.55	4590.2	4711	1227.2	4559.53	4866.04	920.563	6795.04	4486.5	860.533	3364.83	5292.54	512.222	7294.03	6552.33	5991.57
10857	PGRMC1	4623.83	7529.53	9038.03	4976	6542.37	7804.87	3474.05	9128.82	7648.53	2786.17	10855.9	8187.2	6346	15177.3	12934.2	13809.6
10858	CYP46A1	14	16	30.0208	5	14	20	5	25.1032	8	3	24	28	8	41	36	28.5
10859	LILRB1	50.6675	149.709	78.6907	40.0599	78.9881	43.3195	76.5466	172.158	59.0978	33.4814	60.5714	35.2316	5.85714	19.0971	16.0381	17.3571
10861	SLC26A1	75	196	261	65	209	270	60	51.2679	174.067	57.2732	177	296	38	405	437.2	670.429
10863	ADAM28	18	12	17	9	4	3	4	15.0805	5	9	20	3	0	0	0	0
10864	SLC22A7	6	38	46	0.047619	21	17	0	2.02273	27	10.0399	10	36	86.0238	538.5	271	595
10865	ARID5A	170	526.013	478.333	143	480.167	496	97	638	415	114	409	549	60	576	417	389.024
10867	TSPAN9	203	711.333	710	235.3	857	783	198	923.5	517.333	156.05	649	756	238	442	977.41	1002.86
10868	USP20	1164	3470.14	3565	932.865	3188.5	3294.83	420	1022.2	2428	637	3240.5	3403.02	194	3916	4539.7	5483.95
10869	USP19	2586	5726	6567.54	2362	5917.67	6132	1445	1481.82	3966	1494	6414	6442	479	7108	8131	10943
1087	CEACAM7	0	0	0	0	0	0	0	0	1	0	0	0	0.454545	0	0	0
10870	HCST	14	74	45	13	58	58.2	10	165.023	55.0222	12	32	50	10	26	15	19
10873	ME3	651	1954	2118	705.833	1986.5	2099	507	1918	1539	474	1563	2327	678	3791	3254	3108.36
10874	NMU	0	0	1	0	0	0	0	7	0	0	0	0	0	0	0.2	0
10875	FGL2	53	96	48.5	119	74.037	50	121	112	40.0222	164	352	45	0	19	0	9
10876	EDDM3A	0	0	0	0	0.0123457	2	0	1	0.0123457	0	0	0	0	0	0	0
10877	CFHR4	92.3333	77.3333	147.667	72.3333	69.1667	52.5	50.3333	27.5	100.833	41.7511	140.167	26.6667	235.833	154.5	114.5	293.333
10879	SMR3B	0.3	0	0	0	0.075	0	0	0	0	0	0	0	0.075	0	0	0
1088	CEACAM8	0	5.5	0.5	0	0	0	0	0.0638298	0.513333	1.05263	2.55263	0.744361	0	0	0	0.676667
10880	ACTL7B	3	0	2	1	0	0	3	0.0719697	2	0	1	5	6	0	0	1
10881	ACTL7A	0	0	0	0	0	1.01667	0.04	0.0849673	4	0.0166667	0	0	0.0294118	1	0.0238095	1
10882	C1QL1	30	115	86	9.02703	52	37	26.0323	264	65.5	25.0645	33	42	7	10	9	6
10884	MRPS30	786.038	1732.33	1791.04	980.056	1793.92	2084.83	748	2646.5	1649.5	646	2811.87	2313.83	763.516	2353.83	2296.9	1996.5
10885	WDR3	1086.33	1325	1302	1341	1103.83	1232.14	870	1093.54	966.5	920.333	3253	1025	1050	921.833	1224.5	1238.83
10886	NPFFR2	8	16	14	13.0619	23	20	6	25.5256	18	6	27	21.0309	5	26	45.0619	32
10887	PROKR1	0	0	0	0	0	0	0	2	1	0	0	0	0	1	0	0
10888	GPR83	2.20612	1	0.150794	4.04545	7.09091	5	0.0430108	0.305118	8.07018	0.195906	12	11.0556	0	0.0555556	0.0430108	9.07692
1089	CEACAM4	0	0	0	0	0	0	0	0.367677	0	0	0	0	0	0	0	0
10890	RAB10	6894.33	5158.67	6724.83	7335.83	5313.5	6098.25	5377	5689.08	5014	4151.53	16737.8	5928.33	2679.5	6567.54	5689.23	5736.53
10891	PPARGC1A	196	209	203	280.667	241.722	205	236	158.26	212	252	624	175.722	155	134.26	142	197
10892	MALT1	743	319	378	1010	431	467	468.011	330.03	238	595.071	1788.33	293	194	63	175	252
10894	LYVE1	55	107	130	9	82	100	53	156.034	93	92	58	49	0	0	0	4
10897	YIF1A	2538	8513.39	8740.83	2190	8329.1	8678.17	1773.33	14250.3	8479.5	1621	5844.9	9064.95	2326.5	12771.2	13047.2	12100.5
10898	CPSF4	315	1065	1139	290.6	855	1110	224	1115	929.3	254	773	1136.75	127	1031	1378	1609.04
10899	JTB	2120	7254.75	7175.89	2115	7170.29	7820.33	1798	14826.1	7747	1648	5326.5	7374.77	3293	10288	9953.67	9289.5
109	ADCY3	39	198	122	48.3387	148	181	44.3621	106	85	10	189	141	0	50	47	80.2083
10900	RUNDC3A	4	14	13	2	7	8	0.0285714	11.0345	8	0	7	6.09263	0	6	25	24
10901	DHRS4	318.5	1186	1179.33	307.167	1336.33	1379.67	209.333	1657.33	1163.83	235.5	920.333	1477.5	443.667	4645.89	4154.67	4957.23
10902	BRD8	933	1376	1554	1104	1477	1560	856	922.957	1078	644.3	2588.5	1414.5	622	1678	1315	1725
10903	MTMR11	226	278	344	281	320	331	112	175	213	244	446	275	254	622	512	723
10904	BLCAP	2038	3363.17	3481.17	2225	3401	3723.7	1532	3225	2509.67	1501	5032.73	4333	2259.04	3721.67	4546.17	5090.92
10905	MAN1A2	404.038	261	290	370	360	291	246	297	179	264	866	260	246	105	231	298.065
10906	TRAFD1	2046.83	4492.33	4613.89	2430	4182.57	4794.5	1659	2982.87	3295.87	1269	5009.2	4725.55	424	6026.2	4528.5	5161.53
10907	TXNL4A	777.034	2408.2	2372	835	2542.5	2559	681.048	5246.6	2263	669.13	2314	2743	1388	3503	3356.06	3046.12
10908	PNPLA6	1220	3210	3268.18	923	3434	3403.33	771.05	820	2150	719.5	2958.57	3200	81	3119.5	2942.83	3375.67
10910	SUGT1	903	1189.33	1321	1106.25	1097	1102.5	800	1696	1200.2	615.167	2348	992	1037.25	1136	1108	878.875
10911	UTS2	0	0	1	0	0	0	0	0	2	0	0	0	0	0	0	0
10912	GADD45G	545	475	616.686	1047	587	629.333	395	749	663	659	370	376	870	2115.5	1481	1688
10913	EDAR	0	0	0.839216	0.122449	0	0	2.65361	0.265201	3	0	1.44444	1.48	0.781267	0.265201	0	1.95
10914	PAPOLA	2397	3034.7	3655	3152	2933.37	3377.68	1811.5	3254	2450.67	1636	7356.58	2972.5	1433.5	2351.33	2470.2	3227.5
10915	TCERG1	1323	1005.53	1161.35	1275.02	1164	1016.03	818.011	1225.13	859.5	944.056	2892.76	1125.6	940.022	804.011	991	1163.53
10916	MAGED2	5428.03	15064.2	17087.7	5584	14210	17206.3	4254.09	14420.2	12583.1	3401.83	14087.1	17180.8	3814	29501.1	22776.6	25550.4
10919	EHMT2	1300	3505	3516	1110	4009.67	3391	811	1523	2241.5	715	3522	3776	134	3569	3961	4598
10920	COPS8	1992	5539.6	5617.83	2583.06	4989	5614.79	1678	8009.51	4810.53	1441	6024.62	5635.83	2328	6227.29	6158.25	5346.53
10921	RNPS1	4326	10533.7	12395	4000.23	10423.5	11653.5	3068.5	12208.3	9476.17	2761	11204.1	12513.5	3113.5	15758.5	13453	13732.9
10922	FASTK	2176.5	6936	7192.64	1717	7024	7231	1408	7761.08	6159.33	1332	5124	7346.67	845	10687	9458	8872.92
10923	SUB1	7027.5	16637.9	22210.3	9912.88	16689.8	22863.7	5921.33	37064.4	23326.1	5483.24	25373.4	18146.1	8516	19296.9	27820	23001.2
10924	SMPDL3A	1599.78	2815	3279	1819	2828.01	3254.5	1249	3012	2405	1002.89	5342	2856	3030	7768	4889	6932.16
10926	DBF4	118	119	100	65	118	123	67	187	97	72	383	113	83	73	187	125
10927	SPIN1	1684	3203	3979.33	2259.5	3170	3817	1151	1418.12	2449.86	1206	5713.5	3762	685	2603	3644.5	5499.14
10929	SRSF8	954.615	1643.93	1814.76	981.562	1536.7	1854.31	700.6	1542.44	1227.34	641.5	2768.33	2117.68	677.036	1760.38	1832.66	2292.81
10930	APOBEC2	0	2	4	3	5	1	2	4.04348	2	0	3	4	0	2	0	3.02778
10933	MORF4L1	2142	5400.02	5252.25	2217.22	4692	5516.92	1701.89	7457.67	4197.83	1502.52	6243.92	5769.83	2288.67	4631.93	5925.33	6271.17
10935	PRDX3	5845.5	8466.81	10085.4	7836.25	8011.57	9662	5224.08	10216.4	7695.45	4103.15	16466.1	9432.43	8823.01	14959	10593.3	13131.1
10936	GPR75	69	58	83	59.0909	71	48	15	4	45	51	143	61	0	17	25	48
10938	EHD1	1819	4704	4341	1327	4480	4292.87	1023	3872.19	2963	1016	3873.5	4426.33	454	6161	6408	7621.83
10940	POP1	125	159	202	181	195	172	149	240.048	142	174	398	208	102.5	234.25	179.567	260
10941	UGT2A1	202.467	69.9714	154.425	211.727	76.0286	105.87	119.441	74.1841	94.4984	84.9714	142.225	61.3968	367.203	409.625	353.06	418.514
10943	MSL3	253.077	401.519	485	301	392	413	247	426.056	378	209	616	410.7	164	464	517	430.333
10944	C11orf58	1856	3384	3755	2479	3231.51	3431.12	1643	6022.83	3763.64	1354	5899.21	3641.5	2699.02	3897	3875.83	3312.5
10945	KDELR1	2611.89	8461.89	8972	2084.32	8640.5	8930.29	1834.74	13965.9	6958.07	1426.14	6568.05	9238.33	2576.89	9520	11940.6	12423.5
10946	SF3A3	2363.67	5110.67	5310.67	2740.83	4803	5515.5	1951.33	4437.57	3526.67	1414.33	6147.17	6097.83	1763.33	5947.33	4826.5	5529.17
10947	AP3M2	554.692	739	914	579	759	866	410	692	583	349	1390	949	151	870	611	803.375
10948	STARD3	391.077	1347	1379.18	377.111	1284.52	1298.7	330.082	1017.09	932.029	373.252	1036	1393.05	162	1319	1799.06	1887.58
10949	HNRNPA0	588.5	1744	1946.2	468.333	1827.83	1736	325	1948.57	1157	362	2203.17	2036.5	200.5	1526.65	2603.83	3226.1
10950	BTG3	663	1141.5	1052	857	898	1122	545	1827.03	945	481.013	2049.5	1057.33	1075.33	962	902.402	935.036
10951	CBX1	650.446	896.083	980.417	730.25	1045.67	939.583	486.333	1477.58	734.917	511.75	1639.33	884.75	467.5	700.719	1036.58	821.667
10952	SEC61B	1127	6054.7	5993.9	1270.48	5571.05	5690.12	1003.48	16793	5921.5	843.5	3770.33	5521.33	2180	6475.28	7778.33	7284.67
10953	TOMM34	159	708	818	205	705.533	811	153	897.018	532.5	224	629.5	828	123	653.5	650.25	740
10954	PDIA5	3028	7640	8820.22	3426	6981.83	8793.8	2402.38	7609	6871.31	1907	7555.5	8780.5	2516	11839.1	12813.6	13810.7
10955	SERINC3	2789	3367.63	4040	3410.07	3907	4145.01	2432	3122.11	2709	1728	7692.23	4626.5	2289	3154.67	3333	4732
10956	OS9	4868	10685	12532.4	5495.05	11173.5	12660.9	3904.83	8187.05	8614.83	3052	12561.3	13258.5	1608.5	17155.5	18229.3	19835.5
10957	PNRC1	3853	9118.17	10333.8	3879.77	10286.7	10971.5	2587.17	12581.5	7572	2486.56	11851.2	10764	5382.17	10126.7	12258.7	14180.5
10959	TMED2	11389	11045.2	14137.1	12297.6	9875.66	11456.3	9472.33	9051.33	10852.7	7006.83	26575	11451.6	12193	13698.3	9560.73	12412.9
10960	LMAN2	4718.53	15346.1	16686.5	3915.15	13651	14891.1	3269.15	16531	14292.3	3020.85	9945.33	14966.5	2790.69	22596.5	20215.5	20876.8
10962	MLLT11	1730	3284	3133.83	2328	3372.5	4251.33	1732	6005.7	1986	1276	5103.01	4071.5	1099	4431	2150.5	2176.2
10963	STIP1	3194.5	7141.56	7141.48	2816.5	5753	6242.19	2460	5952	4201.5	1834	6272.33	6388.01	1228	5681.33	5249.42	5948.78
10964	IFI44L	0	3	0	1	0	1	0	0	1	0	1.25	0	9	0	0	0
10966	RAB40B	196.462	478	565	272	457.333	599.5	165.333	621	540	145	623	661	170.414	728.333	865.4	1005
10969	EBNA1BP2	1156	4323.83	3810	1356	4062.24	4253	957.562	9014.1	3685	880	3611	4569.5	1236	5477	5496.33	4513.25
10971	YWHAQ	10117.2	16665.7	17051	11641.5	14858.4	18729.4	8773.88	16953.1	13340.5	6618.35	29805	21530.4	9830.58	16777.3	12806.1	13329.5
10972	TMED10	7547.08	8292.5	9250.2	7740.29	7480.21	8513.83	5880.57	8282.87	6485	4516.31	17347.7	9488.03	4124.5	8556.62	8174.83	10381.6
10973	ASCC3	1297	1089	1079	1547	1221.5	1166	889	1050	860	991.84	4002.84	1060	683	503	614	852.84
10974	ADIRF	100.231	635	583.048	91.3334	544.049	494.05	84.2775	2450.89	660.088	88.2046	259	493.186	228	1979.1	1850.03	1785.58
10975	UQCR11	1759.64	10390.1	10309.4	2196.77	11950.6	11977.7	1414	32935.1	11352.8	1440	5895.43	11059	3230.4	15687.9	20219.3	16730.5
10978	CLP1	624.231	1573	1585	624	1484	1599.08	540	1640	1245	444.061	1692	1727	741	1847	1749	1709
10980	COPS6	1821.52	6441.83	6323.42	2191.5	6354.75	6813.83	1540.5	10774	5617.5	1429	5690	7333.83	799	8612.5	7661.23	7610.57
10981	RAB32	6073.83	21054	18621.8	6409	20856.2	22873.9	4860	40408.3	18918.8	4281	16489.4	23426	6042	21416	22326.8	19924.3
10982	MAPRE2	1463	1901.3	2400	1757.36	1850.77	2361	1064	1264.77	1315.37	1009	3606	2273.3	1170	2897.5	1831	2905.16
10983	CCNI	1590.5	2987	3767	1368	3340.36	3646.55	1075	4136.33	2414.67	1080	4013.4	4065.83	1391.6	3277	3671.17	3842.98
10985	GCN1	3976	6657.5	7836.64	3422	8713.42	7935	2293	1972	4381	2430	9708.33	8261.25	410	6468	9363.5	10975
10987	COPS5	1465	3697.5	3383	1768	2848.67	3560	1190	5244	2835	1050	4093	3391	2365	2997	3012	3014.5
10988	METAP2	974.667	864	1091.33	1125	904.5	925	753.111	1264.2	1017.33	586.067	2670.39	694.5	1064	723.5	750.5	775.5
10991	SLC38A3	1339	2838.7	3941	1051	3153.83	3510.17	699.5	1699.59	2750	918	2995.5	3805	1280	8765.71	6686.83	10635.9
10992	SF3B2	3636.27	9283	10462.5	3424	9211.67	10424.5	2629	5193	6886.51	2225	9990.71	10438	617	11932.5	11088	12786.5
10993	SDS	0	6	8	1	9	0	0	7	5	1	2	2	0	0	1	6
10994	ILVBL	1188	3411	3878	961	3232.83	3514.17	897	2203.59	3066	760.216	2542.94	4210	250	6533.83	5733.01	6647.5
10998	SLC27A5	75	347.013	359	100	341	293.013	63.0102	821.548	302	81	201	349.5	77.0888	421	415	526
10999	SLC27A4	558	1819.11	1761	458	1892.61	1791.25	356.321	800.522	1259	481.186	1500	2158.12	162.03	2664.17	2367.71	2404.53
11000	SLC27A3	56	182	240	56	210	264.5	34	83.0513	203	50	142	252	46	304	435	406
11001	SLC27A2	469	477.011	588.059	579	600.333	566	315.344	283.522	353.523	293.022	1287.83	623.2	656	840.333	677	1258.03
11004	KIF2C	164.077	405.5	286	194.048	749	678	123.5	215	199	135	934.5	827	13	89	235	185.028
11006	LILRB4	22.3333	80.5417	23	18.5	37.5833	5.5	24.5833	109.083	21.3333	10	45.25	7.16667	3.33333	0.333333	4.66667	2
11007	CCDC85B	227.094	923.5	994	218	1005.67	1050.5	147	1612.05	852.5	181.011	607.5	895.5	132.059	971	948.75	988.5
11009	IL24	23	60	62	14	52	56	5	40.2917	49	5	54	52	7	29	54	74
1101	CHAD	6.04348	16	34	3.07826	18	27.0588	10	17.0713	10	2.08067	23	15.0435	14.0114	48	56	61.3458
11010	GLIPR1	823	1427.33	1223.33	1397.5	1624	1631.67	623.333	3012.26	952.833	614.667	2156.33	1574.83	721.333	1886.67	1669	1181.69
11011	TLK2	470	389.05	554.559	542.333	456	420	360.333	446.045	351.5	398.5	1302	495.5	319.5	377	415	443.052
11012	KLK11	12	19	20	0	25	29	7	108	16	12	12	8	0	0.12	0	1
11013	TMSB15A	51.386	288.333	338.667	81.4772	363.333	424.167	35.1237	726.754	268.5	44.6667	375	454.333	136.333	587.333	581.333	562.029
11014	KDELR2	6649.49	13171.9	12787	5713	10584.7	12924.3	4984.67	11289.3	8329.51	3695	16175.5	13131.7	4115.5	11894.9	12569.9	17666.4
11015	KDELR3	1451.05	2567.5	2617	1591.11	2146	2805.73	1209	3468	2126.5	961.163	3842.5	3014.75	1941	2752.5	2460.67	2271.33
11017	SNRNP27	583	1261.5	1429	901	1274.33	1436.5	589	2445.5	1294.11	502	1972	1376.33	1232	2041.83	1633	1484.5
11018	TMED1	934	3074	3282	994	3318.9	3590	861	4497.09	3247.5	754.667	2105	3685.78	438	5130	5199	4820.67
11019	LIAS	131.321	215.033	221	144.032	185	190	133	193.254	166.505	138.022	414.372	206.2	179	255.417	175	187.333
1102	RCBTB2	80.1714	188	206.01	92.5	180	201	76	151	137.167	65.48	249	228	42.5443	184	187.12	219.03
11020	IFT27	73.1272	213	240.146	57.3889	183.168	228	31.4242	416	219	48.2909	140	258	174.089	878	743	633.167
11021	RAB35	803.578	2678.41	2720.5	750.407	2638.41	2750	503	1600.27	1579	516.193	2433.13	3088	68.131	2049	3149.13	3914
11022	TDRKH	55	161.6	192	109	93	174	51	162.5	91	70	198	170	62	213	122	111
11023	VAX1	0	1	0.166667	0.333333	1	3	0	0	4	0	1	0	0	0	0.266667	0
11025	LILRB3	81.95	225.233	87.1167	47.2833	117.2	41.5502	81.1833	228.729	55.6167	46.3333	55.4	52.8667	30	92.2	33.5	36.7917
11026	LILRA3	55.7821	179.625	76.025	47.0333	101.5	67.4	91.3333	109.858	56.6167	35.8095	65.5333	52.6583	17	22.0625	19.9167	11.3333
11027	LILRA2	42.2316	140.448	83.905	25.9677	59.7833	29.0742	62.1952	73.1173	59.8526	37.2407	57.9	48.9576	11.0755	38.2535	22	20.1905
1103	CHAT	0.0294118	0	0	0	0	1	0	0	2	0	0	0	0	1	0	0.0277778
11030	RBPMS	2415	5363.09	6085.04	2410	5799.31	6156.93	1620	10271.2	4484.83	1688	5584.16	6789.31	1851	7373.27	7735.83	7607.7
11033	ADAP1	310	1072	899	231	921	844	238	920.617	805	219.162	668	791	129	1095	1091	1095.5
11034	DSTN	10461	15365.6	15912	12494	13696.6	15250	9153.25	24273.9	14812	6975	23719.2	18019.2	13116	17761	18032.2	14134.5
11035	RIPK3	71	166	139.5	49	149	120	82	133	97	59	128	114	49	306	204	201
11036	GTF2A1L	1.61842	0	0	0.0434783	0	0	0.0833333	2.10742	0	0.535088	0.0235294	0	0.558425	0	0.10381	0
11037	STON1	0.03	0	4	3	5	8.15286	5	15	4.02515	8.03279	22	14.01	0	2	30.8	4.04167
1104	RCC1	366	1064.27	1244	333.103	1036.05	1230.5	303	864.085	715	291	1177	1100	14	1259	1298.07	1754.07
11040	PIM2	3	17	15	2	12	16	2	5.2069	14	7	4	16	14	10	15	27
11041	B4GAT1	298.242	634.591	667.424	267.175	539.4	750	255.141	420.108	472.295	199.044	823.5	663.114	245.521	1009.83	1048.41	1173.02
11043	MID2	541.038	494	617.545	550	496.5	562	309.048	281	309	305	1078	506	248	463	418	509
11044	TENT4A	329	407.019	395.08	291	354	424.667	153	187	211.333	156	729	364.04	117	233	454.333	497
11045	UPK1A	0	2	4	0	0	0	0	0.0555556	0	4	1	0	0	0	0	2
11047	ADRM1	2708	11618.6	11596.2	2290	12037	11850.5	1906.41	18020.8	11633	1755	8135.3	12937.7	2377	17332	16645.5	15429.9
1105	CHD1	609	378	430	785	602	468	480	701.5	409	430	1705.5	409	395	209	569	409
11051	NUDT21	724	1009.26	1177	922.113	995	1109.5	676.813	1493.5	839	560.113	2279.5	1017	682	776	954	1048.5
11052	CPSF6	1659.15	2953.06	3159.57	1669.59	2651.02	3167.83	1203.12	2764.5	2495.59	1003.05	4125.67	3172.08	1018	3386.01	3083.91	3890.25
11054	OGFR	991.538	3020.5	2922	772	2737	2698.5	608	2349	2161	594	2547	3380.78	56	3162	3930	3974
11055	ZPBP	35	62.05	88	39	57.0714	52	45.0233	93	51	31	128	80.0152	20	50	42.06	76
11056	DDX52	867	785	1009.09	844	761.343	718.5	617	852.169	768	453.011	2218	712	670.25	744	593.011	706
11057	ABHD2	6200	8176	10065	5453.05	8892	8923.07	4110	6295	5188	3458	16561	10258.3	3876	6291	8885.5	11024.7
11059	WWP1	1272.5	923	1509.5	1501.03	1027.83	1209.5	865.5	1023.33	1114	793.5	3527.42	1316.25	918.5	881.5	696.5	808.2
1106	CHD2	788	595.1	697.5	836.053	792.25	822.5	629	784.537	403.01	537	2006.33	723.5	237	370	650	640.5
11060	WWP2	1388.67	2870.13	3584.16	1174.37	3213.82	3293.09	856	1026.15	2179.63	753.025	3433.09	3440.18	302.333	3059.44	3480.4	5238.18
11061	CNMD	0.538462	0	0	0	0	0	2	0	3.15556	0	0	1	0	0	0	0
11062	DUS4L	214.5	361	410.75	294.5	309.105	290.5	162	373.5	274	145	698.3	319	271	264.5	290.5	261
11063	SOX30	22	22.5926	33	31	17	49	20	10.4555	50	7	63	30	4	87	65.5	109
11064	CNTRL	118	101	145.5	250	136	117	178	77	125	89	533.7	84	21	43	53	59
11065	UBE2C	121.962	680.333	554.583	244.417	1279.68	1164.25	128	1808.75	415.667	132.833	1181.25	1508.17	151.333	266.833	407.167	263.333
11066	SNRNP35	184.413	407.333	457	189.07	480.2	452.511	120.5	1013.24	407.7	108	408.5	461	44.0111	459	520	469
11067	DEPP1	4318.17	8751.17	10263	4508.5	9565.63	10781.8	2911.03	19508.5	10994.4	2901.5	6572.17	11492.3	3979	12063.3	11063.6	10667
11068	CYB561D2	210	758.715	795.025	236.073	793.5	847.696	192.024	1314.93	676	130.056	594.641	909	338.299	1224.52	1247	1139.03
11069	RAPGEF4	86	220	231	93	157	231	84	127.103	187	54	334.333	215.333	123	478	315	614.027
1107	CHD3	24.0769	44	48	7	64	52	36	162.06	69	24	59	50	0	5	21	13
11070	TMEM115	1961	4777.1	4727	1515.67	4843.8	4868.33	1531	4259.71	4135.45	1157.03	4326.24	5636.33	1299	5908.67	6518.97	6424.69
11072	DUSP14	232.231	785	702.605	241.5	712.071	774.429	262	1450.12	596	180.125	759	959.333	356	835	1083	926.635
11073	TOPBP1	652	388.308	441	780	534	362	546.308	428.615	332.641	418.949	1795	469	276	216	240	387.308
11075	STMN2	5	0.0192308	2	0	1	4	0	3	6	0	6	4	0	17	0	2
11076	TPPP	31	39	38	17	21	32	13	19	25	25.0656	57	44	7	12	44	81.0952
11077	HSF2BP	17	68	93	29	98	113.01	26	130.01	75	7	90	104	4	39	65	50
11079	RER1	3983.32	11799.1	11926.2	4156	11509	12495.6	3196.76	18981.8	10257.7	2802.17	10035	12626.4	3940	16581.7	15728.3	15804.6
1108	CHD4	1521.5	3143.83	2833.33	1744	3264.5	3088	869.5	3114.91	1417.5	1300	4549.5	3152.5	795.5	1631	3060.5	3720
11080	DNAJB4	2495.11	1527.83	2079.23	3018.27	1381.07	1748	2032.85	1533.1	1827.55	1440	6263.03	1103.28	1571.02	1627	1629.85	1704.6
11081	KERA	0	0.261111	0	0.136364	0.289229	0	0.214286	0.602496	1.14049	0	0.0352941	0.274286	0	0	0	0.06
11082	ESM1	120	74	138	72	124	194	158	153	40	239	217	47	0	3	1	2
11083	DIDO1	1155.83	1948.33	2043.77	1195	1853.5	2016.67	819	1294.06	1312	793	2921.62	2466.5	288	2012	2401	3010.9
11085	ADAM30	0	0	0.117647	0	0	0	0	0.037037	2	0	0	0	0	0	0	0
11091	WDR5	882.333	2386	2475.83	751.046	2336.33	2317.5	547.031	2055.02	1855.83	671	2963.5	2870.01	469	2716.33	3338.22	3622.67
11092	SPACA9	58	242	266.5	83	264	322.018	36	626.437	234	36	228	260.125	102	319	273	244
11093	ADAMTS13	13.0385	16	33	26	27	10	18	17	25.0125	24	60	35	0.111111	29	75	47.0238
11094	CACFD1	670.547	2209.05	2483.67	545	2183	2402.83	429.333	1139.53	1923	414	1774	2903.5	185	4003.5	4335.33	5274.33
11096	ADAMTS5	26.1019	29.2655	28.1982	21.09	10.5621	54.287	33.06	53.5765	41.3842	10.1669	55.2694	14.7227	0.151429	0.240879	0.264568	9.42993
11097	NUP42	143.269	337.346	330.778	160.117	274	277.681	162.154	453.934	268.077	71.9316	386	272	182	369.269	317.653	322.077
11098	PRSS23	15621.8	13461.8	13290.3	15865	12491.5	12702.7	11904.7	14376.1	10381.2	9353	24860.2	16940.3	9792.7	13222.3	15232.8	13384.4
11099	PTPN21	298.559	297	340	265	360	276	116	182	185	238	783	251	210	140	372	622
111	ADCY5	14	10	9	1	6	7	2	26	13	1	10	7	0	13	0	0
11100	HNRNPUL1	2675.67	5777.44	6195.19	2563.5	5773.74	6009.83	2009.5	3964.17	3658.5	1789	7690	6919.64	648	4739.33	6202.87	8767.78
11101	ATE1	508	570.333	693	543	535	506	195	366.414	403	306	1077	575	180	436	367	523
11102	RPP14	938.011	1153	1146	1112.02	1191.02	1216.33	729.062	1017.04	781	623	2306.5	1549.39	705.045	919	1078	1181.04
11103	KRR1	959	1052.5	1342	1397	1087	1347	823	2258	1370	762	2890.5	1115	922	1150	1119	917.25
11104	KATNA1	508.5	788.5	836	594.5	674.5	835	412	903.53	655	362	1437	952	463.5	693	808.5	763.5
11107	PRDM5	75.6154	55	77	62	58	56	39	75	78	52	154	80.8421	19	74.8421	92	84
11108	PRDM4	309	521	586	479	435	565	265	227	407	271.458	996	528	140	707	567	679
1111	CHEK1	111.143	164.5	134	158	178.333	213	107	184	138	84	435	184	118	140	187	176
11112	HIBADH	3036	4452.33	4825.75	3915.5	4298.53	4844	2441	3768.5	3664.17	2073.5	7459.5	5090.05	3308.5	5850.83	4717.67	5831.22
11113	CIT	16	50	44	45	136	94	14	26	22	37	217	101	0	20	15	46
11116	CEP43	200	297	331.5	250	199	304	178.833	242	274	126	627.5	308.04	256	309.333	195	216
1112	FOXN3	722.692	723.247	977	961	807.333	738.907	441.055	658.328	527.555	588.61	1853	809	583	770.907	779.218	1035.55
11120	BTN2A1	441.5	614	532.333	462	511	479.333	334.5	365.5	442.5	234	782	451.5	170	548	493.333	569.72
11123	RCAN3	283	406	434	259.048	302	473	202	423.126	360	198	755	538.208	137	358.053	426	573.028
11126	CD160	11.4007	10	5	3	8	8	1.40072	16.1739	6	7.26667	14	9	8.26667	0	13	0.0952381
11127	KIF3A	425.014	213.736	302.688	516.43	234.047	241.629	397.01	203.376	227.655	377.296	1139.27	249.018	419	318.037	176.18	218.307
11128	POLR3A	1153.67	1662.88	1696.83	1040	1637.33	1838.16	737	877.025	962.86	672.833	2718.54	1727	278.522	1454.67	1448.5	2368
11129	CLASRP	227.017	587	629	215	626.5	582.111	112	550.034	349	192	574.5	666.333	13	580	703	777.024
1113	CHGA	3	6	14	0	1	6	7	10	6	2	2	1	0	0	2	3
11130	ZWINT	193.086	408	382.059	350	736.853	504	188	424.048	268	228	1170	802.053	117	262	384.333	265
11132	CAPN10	832	2751.72	3220.17	730.105	2618.05	2632	527	1867.04	2263.02	591	2245.16	3123.68	154	4141.83	3925	4115.5
11133	KPTN	408	1082	1094.25	383.462	1153	1256.5	263.122	1374.04	1000	388	1037	1253	224	1598.46	1591	1546
11135	CDC42EP1	6041.5	15722.3	18492.2	5186.19	16607.2	17184	3597.17	14119.8	11898.4	4081.83	15491.1	19493.3	1873	19601.2	23365.9	25269.7
11136	SLC7A9	18	69	73	10.9286	58.8125	46	7	97.4945	47	0	46	47	38	265	265	305
11137	PWP1	1501	2510.67	2545.33	1638.83	2344.5	2546.5	1384.5	3121.58	2254.83	1142	3761.17	2886.17	1539.5	3167.5	2886.33	2681.7
11138	TBC1D8	331	819.091	1235	307.25	809	1264.25	208	324.571	716	249.994	1294	960.333	279.227	1006	1048	1286.25
1114	CHGB	0	0	0	0	0	0	0	0.0555556	5	0.02	0.02	0	0	0	0.0555556	0.22
11140	CDC37	2682	7487.67	7683.5	2250	7532.5	7605	2048	9645.63	5994	2190	6681.5	8177.56	517	7394.13	8206.5	8109.72
11141	IL1RAPL1	0	0	0.0208333	0	0	0	0	0	2.0125	0	0	1	0	0	0	0
11142	PKIG	839	2379	2570.5	802	2395.24	2591.8	604	4313	2336	567	2049	2813	925	3958	3256	3019.33
11143	KAT7	1082	1826.5	2005	1078	1913	2296	835	762	1238	655	2953	2445	487	2353	2198	3374
11144	DMC1	0	0	1	7	0	0	0.311111	0	2	0	3	0	0	0	0	0
11145	PLAAT3	897	2147.06	2330.23	871	2288.05	2060.12	741	4407.17	2174	669	2147.5	2321.83	1046.5	2195	3178.33	2736.17
11146	GLMN	123.247	131	208	158	121	134	74.4222	119	155	94	333	110	117	137	148	117.528
11149	BVES	0	19.037	13	14	26	10.5278	14	19	6	6	31	7	0	0	11.0667	0
11151	CORO1A	142	508	380	160	510	309	115	469	331	77	187	256	23	154.5	79	86
11152	WDR45	767	3827.05	3768	751	3458	3931.83	611	5174	3427.5	616	2769	4185	1087	6801.5	6322	6742.9
11153	FICD	143	140	177.021	106	186.1	168.2	100	111	144.125	86	240	137	49	200	291.067	311
11154	AP4S1	34	93	82.6875	42	56	84	24	157	76.3333	29	120	98	32	21	60	61.0278
11155	LDB3	0	0	3	2	3	3	0	0.205882	2	0	1	2	0.205882	0	3	0
11156	PTP4A3	379	1046.5	1374.09	277	786.533	1153	363	1046.5	1201	266	675	1311	77	786.053	1102	1453
11157	LSM6	297.068	1075.5	1149.75	482.833	1112	1329	284	2352.5	1046	269	1193	1074	749	1045.5	1480.5	1200.5
11158	RABL2B	583	1696	1908	629.429	1540	1620	512	2559	1603	425	1387	1674	859	2213.47	1946.5	1775
1116	CHI3L1	2723	4043.83	4602.5	2876.33	4761.83	5430.5	1763.83	3297.96	3175.83	1537	4875.83	6004.28	2876	7202.58	7314.33	10063.5
11160	ERLIN2	706.333	1034	1122	940	1000.67	981	613.667	786.5	784.016	464	2132	1171	502	690.5	931	1217
11161	ERG28	854	2318	2617	866.105	2348.33	2648	643	3633.09	2156	505.25	2251.44	2900.8	1115	5200	3845.29	5039.5
11162	NUDT6	91	226	226	89	203	211	79	336	160	61	268	166	192	355	274	273
11163	NUDT4	1844	2261	2824.5	2251.5	2379	2707.33	1256.5	1381.2	1779.5	1312	5013.83	2461.06	826	2343.02	1889.33	2567
11164	NUDT5	933.562	3278.5	3279	1230	3152	3438	829	6508.13	2785	770	3108.5	3576.5	1243	3593	3128	3264
11165	NUDT3	1137	1835.48	2106.43	1271.23	1790.54	1704.13	838.881	1864.92	1482.62	959.286	3066.37	1872.61	515.921	1723.25	1724.05	2011.63
11166	SOX21	0	0	0	1	1	1	0	0	1	0	0	0	0	0	0	0
11167	FSTL1	5633.4	5857.55	6196.83	7665.02	5688.5	6923.25	4585.03	4183.9	4295.42	4205.56	12582.3	7329.83	2355.2	5333	4166.67	5086.78
11168	PSIP1	629.427	603.5	759	759	675	569	475	1041.11	675	581	1857	598	499.727	624	845	698
11169	WDHD1	164	135	134	253	177	173	219	33	74.3095	133	665	105	69	89	30	80
1117	CHI3L2	153	374	208	96	187	187	128	683	245	59	170.5	147	6	0	3	6
11170	FAM107A	0	0	1	0	1	5	4	0	1	0	3	0	0	0	0	1
11171	STRAP	3704	7563	6939.87	3788	6270.83	6897.29	3257.75	8075.88	5246.83	2554.33	10505.8	7840.4	3917	6648.33	7649	7417.95
11172	INSL6	18	33.0426	22	21	35	29.1756	18	62.3065	31.0625	11	54.1176	39	0	5	6	0
11174	ADAMTS6	81.8333	108	156	140	138	194	83	181.833	116	125	515	191	25	70	68	52
11176	BAZ2A	798	1345	1160	886	1375	1095	701	1024	616	695.5	2023	1246	284	511	1171	1613
11177	BAZ1A	1032	971	1020	1261	1119	903	795	1756.79	951	817	2832	1091	1550	795	1096	859.952
11178	LZTS1	0	5	2	1	0	0	0	3	0	0	3	8.15789	0	0	8	6
11179	ZNF277	358	324	435	394	334	343	255	458.5	349	272	1052	283	508	376	234	280
1118	CHIT1	558	1039	207	58	638.333	189	45.0345	791.041	10	1515.5	54	49	69	1	26	15
11180	WDR6	2593.67	5384.17	6285.84	2006.5	5981.64	6043.68	1558	1512.3	3953.2	1633	6871.12	6824.91	252	6263.37	6954.87	8668.55
11181	TREH	18	133	96.1724	13.0769	127	129	12.3144	147	104	10	78	150	79	298.577	258	304.5
11182	SLC2A6	691.413	2245	2590	478	2280	2344.61	335	1900.41	1974	385	1875	2779.33	189	3045.33	3544	3516
11183	MAP4K5	940	707.5	875.5	1218	675	631	781	765	629	841	2459.32	664	652	558	653	766
11184	MAP4K1	47	184	144	66	131	77	55	95	116	43.4	80	58	20	26	23	28
11185	INMT	15	126	85	11	64	29	52	178	48	3	43	23	4	0	0	1
11186	RASSF1	1274.19	3251	3242.62	1073.33	2566	2755	990	3618.51	2652	825	3193	3274	663	3778	3785.07	3529.35
11187	PKP3	5.01176	49	38	2	73	81	0	18.0476	13	12	29	15	0.05	0	0	1
11188	NISCH	1297	2621.62	2686.14	868.722	2845	2595.33	631	999.5	1933	609	2839	3028.5	325.5	2432	3287.5	3969.39
11189	CELF3	0	0	2	0	1	2	0	0.230769	5	0	1	1	0	2	0	0
1119	CHKA	1996	2350	3058	2023	2273	2307.09	1528	1980	2321.35	1160.09	3620	3062.33	1222	3138	2718.33	3059.77
11190	CEP250	358	242	307.5	284	478	340	251	168	140	284	696	262	26	112	250	488.917
11193	WBP4	440	501	593	537	564	558.5	381	974	586	388	1294.5	447	614	588.118	723	555.5
11194	ABCB8	365	1203	1343.33	285	1297.7	1188.5	261	805	969	194.333	961.833	1295.5	112	1895.5	1857.5	2009.33
11196	SEC23IP	1834.03	1383	1704	1870.5	1585	1511	1181.25	749	899.5	1100	4641.33	1512.04	715	928	981.667	1484.2
11197	WIF1	0.188679	0	0	0	0	0	0	0.47619	1	0	0	0.188679	0.181818	0	0	0.185185
11198	SUPT16H	2789.5	2619	2778.5	3329	2833.5	2501	2133	2160	1734.5	1979	6888	2857	1266.41	1758	1758	2307
11199	ANXA10	21	37.3333	48	25	39	56	12	45	65	14	77	39	16	49	14	28
112	ADCY6	332	838	991	327	977	946	226	455.455	526	264	975	812	107	670	946	1276.08
1120	CHKB	387	1657	1808	385	1569	1857	298	2442	1584	328	1250	1881	444	2660	2324	2387
11200	CHEK2	88	147	159.292	130	155	165	88	194	105.318	51	286	198	51	101	144	84
11201	POLI	388.13	262.876	399.32	414.07	253.501	296.61	304.03	226.73	351.29	322.19	955.783	231.543	277.264	356.73	268.95	396.953
11202	KLK8	0	0	1	0	0	0	2	9.06897	0	0	1	0	0	0	1	0.0833333
1121	CHM	473	640.625	675.042	597.357	491	546	301.013	417.232	511.5	333	1806.23	393	331	328.037	433.366	445.286
11211	FZD10	0	0	4	0	0	0	0	0	1	0	0	0	0	0	0	0
11212	PLPBP	413.2	717.333	866.25	436	770.833	905.091	359	440.423	485	265	971.386	765	7	52	128	202
11213	IRAK3	242.012	152	201	196	159	192	147	146.023	79	147	594	93	19	10	44	45
11214	AKAP13	790.115	855	825	813.056	852.5	762.333	605	1006.05	496	751.098	2092.53	1038.5	459	467	933	921
11215	AKAP11	251	130	190.021	317	223	212.059	207	356	122	215	722.5	180	158	61	238	162
11216	AKAP10	521	552	610	544	514	532	340	289	394	277	1218	507.789	430	454	333	413
11217	PALM2AKAP2	3156	1582	1962.33	2764.5	1881.58	1814.5	2067	1264	970.5	1806	5574.67	1693.5	1268	839	980	1428
11218	DDX20	781.011	832.5	920	887	851	744.833	606.5	609	848.5	576.011	2107.2	961.54	414	667.667	641	665
11219	TREX2	33	143	146	37	155	145	38	115	110	23	123	157	28	292.5	261	228.024
1122	CHML	247	153.569	174.02	223.253	232.75	192.057	56.1304	174	126.801	206.096	690.628	121.83	146.173	103.062	83.03	90.0204
11221	DUSP10	459	1122.65	1217.83	606	947.5	1109.33	485.5	1213	950	344	1441.5	1032	595.015	1791.68	1466.5	1580.57
11222	MRPL3	637.089	1353.42	1296.5	633.336	1276.55	1469.15	508.967	1636.69	1112.31	382.967	1697.65	1399.56	611.934	1553.9	1520.52	1392.02
11224	RPL35	1246.96	10318.5	9111.3	1839.96	12353.7	11618.5	1241.5	39435.5	11011.7	1344.79	5600.57	10566.8	1974.23	11382.1	14045	11863
11226	GALNT6	31	78	79	12	66	72	33	25.4167	37	10	48	84	17	20	28.1695	18
11227	GALNT5	5	1	0	0	2	2	0	2	3	13	6	0	0	0	0	3
11228	RASSF8	545	388.24	390	505	332	354	337	341	300.025	327	1340	283.093	307	294	476	457.524
1123	CHN1	15	29	28	13	16	38	6	48.1591	34	10	52	11	0	24	6	2.19444
11230	PRAF2	938.296	2215	2294.61	625	2213.18	2178.75	572	3834.47	1792	534	1823.18	2365.25	599.333	2086.5	2314.2	2245.07
11231	SEC63	2963.66	2072	2967.33	3490	2178	2201	2308	2313.33	1944.12	1988	7442.17	2079.5	1250	1640	2133	2407.88
11232	POLG2	88	193	172.167	128	130	161	81.4211	171	161	130	292	173	101	241	183	198.222
11234	HPS5	712	778	745	811.5	882	759.5	584.5	439	424	471	1541	643	288.016	527	385.5	743
11235	PDCD10	1465.5	2190.67	2667.5	2046	1876	2411	1518.5	4068.44	2726	936	4304.7	2009	2113.5	3187	3048.5	2595
11236	RNF139	1263.29	1852	1706.5	1487	1687	1770.5	912.5	1257.91	1381.33	738.513	3242.74	2007.06	1028.5	1975.9	2075.54	1885.5
11238	CA5B	71.1111	108	92.5	66	91	124	31.5	115.219	93.5	39	209.5	89	13.5	64	52	61.1381
112398	EGLN2	2175	6239.33	6482.01	1682	6142.9	6273.33	1466	4294.88	5613.7	1285	5297.5	7035.67	372	9269.98	8163.37	8954.5
112399	EGLN3	2645	4269	4267	2857	4301.33	4611	1898	3674	2808.08	1415	6782	4223	1170.09	6761	3378	4295.12
1124	CHN2	824	439	602	893	518	706	549	403	407	427	1279	648	436	837	610	1041
11240	PADI2	0	30	33	3	5	35	5	1	17	0	11	1	0	9	0	12.381
11243	PMF1	79.1143	514.321	416.023	94.9905	548.119	504.286	87.7	928.614	419.486	78.1492	321.685	609.595	134.986	807.51	780.629	758.623
11244	ZHX1	968.2	577.2	696.4	1083.53	510	624.9	655	398.133	418.5	524.087	2382.87	407.4	343.2	562	462.6	592
11245	GPR176	2423	4488	5869.83	2231	3862.5	5598.33	1568	2439	4145	1420	6863	7010.93	896	3831.67	4103.5	4682
112464	CAVIN3	396.022	1984.4	1883	441	2183.87	2231	330	4699.6	1785.33	392	1334.33	1975.7	304	2674.5	1670.33	1734.88
11247	NXPH4	26.0833	35	37	11	40	48.0476	6	66	27	4	38	34	6	65	17	54
112476	PRRT2	6	2	5	3.02941	7	3	4	0	5	9.02941	2	1	0.0869565	7	0	3
112479	ERI2	129.106	62	60.625	103	59	34	62.0968	41.9232	42	77.125	235	41.5987	64	39.125	47.0968	67
11248	NXPH3	20.1874	69	39	22	38	39.1176	28	58	32	20	42	51.069	3	22	61	35
112483	SAT2	437.5	1258.5	1240	484	1336.5	1403	339.095	2488	1291.75	366	940	1324	468	2341	2282	2252
112487	DTD2	576.283	895.5	1127.68	597.03	859.037	956.705	427.453	876.66	885.183	423	1989.88	1085.51	381	747.09	1010.38	1131.01
112495	GTF3C6	959.5	2109.86	2574	1355	1950.6	2130	979.5	4154.5	2290	739.5	3310	1909.5	1449	2232.5	2241.33	2025.5
11250	GPR45	0	2	0	0	0	1	0	0	2	0	0	0	0	0	0	0
11251	PTGDR2	542.667	912	897	479.333	773.833	882	344.5	1365.61	791.5	344	756.333	1058.87	212.667	1278.33	1113.17	1159.17
11252	PACSIN2	2650.77	4153.55	4550.21	2870	4284.58	4623	2214	2342.43	2960	1888	5920	4884.5	340	4706	4496	5529.5
11253	MAN1B1	3834.5	11555.2	12997.2	3020.06	11268.8	12570	2458.5	7428.33	10568.5	2377.01	9328.88	13907.3	853.25	19807.3	17760.2	19873
11254	SLC6A14	0	0	0.0263158	0	0	0	0	0	9	0	1	0	0	0	0	0
11255	HRH3	0	0	1	0	0	0.0175439	0	0.0416667	2	0	0	0	0	0	0	0.0238095
112574	SNX18	643.611	594.5	816	647.5	895.833	784	464.5	681.5	456.261	484	1987	605	502.5	581.5	907	920.228
11258	DCTN3	878	3374.5	3503.5	978.5	3630	3879	699	7346.2	3270.5	618	2485	3897	803	4028	4204.2	3918.69
11259	FILIP1L	13702.5	7704.53	10613.6	16396.9	8153.27	8537.04	10393.3	11761.5	7487.87	8042.17	26717.1	6309.33	12816	11893.4	9161.89	9817.62
11260	XPOT	1655.5	1066	1299	1828	1163	1108.33	1251	632.5	1026.5	989	4228.02	1040	732	855.5	961.833	1307.5
112609	MRAP2	35.0182	147.513	136	45	148	230	54	147.033	73	34	219	149	85.0263	142	133	114.5
11261	CHP1	2759.67	4235.62	5037.87	2727.74	4041.97	5279.96	2074.94	2715.92	2473.03	1790.5	6844.31	6260.99	990.653	2910.37	3189.57	4516.05
112611	RWDD2A	162.029	235	347	188	232	266	132	329.067	224	121	489	271	169	293	299	346
112616	CMTM7	209	761	749.5	178	689	772	178.023	1629.55	608	166	762.5	775.333	216	716.015	552	552
11262	SP140	1	3	0.0208333	4	7	5	0	8	0	1	7	3.1	0	2	2	6
11264	PXMP4	284.01	1039.55	1088.07	290.07	1101.15	1192.15	211.069	2101.97	1028.67	232.093	810.909	1276.63	346.054	1611.87	1656.21	1878.46
11266	DUSP12	450	712	812	588.333	707.5	780	420.5	1167.02	835	348	1277.92	815.5	410	819.5	632	661.03
11269	DDX19B	1344.5	2958.22	3063.69	1448.05	2653	3297.5	1241	2407.13	2349.5	926.125	3406.5	3236.04	1017	4223.91	3362.5	3656.17
11270	NRM	99	344.108	336	104	401	449	100	571.091	240	87	395	453	126	373	501	552
112714	TUBA3E	0.1	1.0625	0	2	1	1	4	4	5	0	2	1	0	2	0	8.07292
11272	PRR4	0.129032	0	0	0.177778	0	0.235294	0	0	0	0.216216	1	0	0	0	0	0
112724	RDH13	462	1430	1384.15	327.333	1224.2	1354.5	333	1195	1026.07	301.07	1262.54	1560	139	805	1016	1192
11273	ATXN2L	945.532	1912	2168.48	981	2296	2108	500	1613.7	1016.5	742	2501	1945	311	1113	2330	3000.64
11274	USP18	115	235.013	168.5	99.0357	187.553	189.5	80.0435	127.558	115	26	237	146.5	43.5	139	258.5	248
112744	IL17F	0	0	0	0.2	0.2	1.17647	0	2.09375	0.0357143	0	0	2.2	0	0	0	0
11275	KLHL2	668	616	771	918	635	609.5	525	390.333	478	501.036	1870	627	445	1063	675	1000.05
112752	IFT43	264	1025	1127.02	316	1078.03	1052.5	179	2457.11	988.5	245.045	877	1031.5	299	1216	1157	879.413
112755	STX1B	17	48	46	26	69	68	15	49	30	17	54	48	39	43	75.1695	62
11276	SYNRG	299	343.25	414.026	370.372	512	450	215.51	346.2	214	262.167	981.833	402	207	228.038	343	471.333
11277	TREX1	164.077	533.1	407.016	134.305	568.516	487.017	134.246	827.569	357.529	135.089	380.111	547.046	99.0213	714	602.01	598.052
112770	GLMP	1975	6229.69	6577.25	1867	6322	6538.03	1698	7829.41	5681.2	1404	5073	7257	2155	8754	8527.2	8652.08
11278	KLF12	106	84.1481	112	118	140	131	27	128.381	97	56	247	97	136	154	149	167
11279	KLF8	25.2067	28.12	19.056	39.01	23.2041	14.14	13.0367	0.295283	22.325	25.01	32.09	5.53	6.1	0.166129	2.30839	2.48632
1128	CHRM1	0	0	0	0.0265005	0	1	0.0714286	0.140693	2	0	2	0	0	1	0	0
11280	SCN11A	0	0	0	1	1	0	1	0	6	0	0	0	0	0	0	0
112802	KRT71	0.375	0	0	1.42857	0	0.529412	1.375	2	2	0	1	0	0.375	0.18	0	0
11281	POU6F2	0	0	0	0	1	1	0	0.52381	4	0	0	0	0	0	0	1
112812	FDX2	253.156	981	960	212	1058	977.5	152	2435.22	970.06	162	602	969	185	1172	1231	1109
112817	HOGA1	773	3211.54	3435.31	608.677	2796.27	3307.88	585	3156.68	2508.42	485.1	2710.44	3634.79	322.267	2764.94	2321.37	2738.79
11282	MGAT4B	6903	20102.2	23005.9	5817	21065	22864.2	4048	16824.1	16407	4186	18097.5	24146.2	3782	27847.2	30159	34582
11283	CYP4F8	0.820541	0.333333	0.516129	0.777816	0.68306	0.7	0.0817379	0.0607294	1.3779	0.328469	1	1.04602	1	2.35374	1.05782	2.71825
11284	PNKP	673.5	2553	2797	544.5	2856.89	2701.5	532	3561.77	2447	454	1834.5	3062.5	651	4782.5	5125	4204.5
112840	WDR89	151	230	252	236.041	179	186	151	129.11	134.493	142	564	206.067	83.0465	139	221.082	237
112849	L3HYPDH	361	684	765.029	480	722	822.5	382	1051.23	624	296	1058	759	330	800	622	560.667
11285	B4GALT7	794.52	2586.02	3021.75	738	2645	2702.33	543	3386	2659	574	1816.5	2984.5	680.5	4721.36	3855.68	4188.68
112858	TP53RK	700	1242.13	1253	733	1100.75	1194	567	1554.5	909	365	1742.5	1377	691.2	1568.5	1573.87	1400.02
112869	SGF29	167.833	523.833	594	139	482.467	517.667	137.833	925.667	455.667	113.5	453.167	511.233	153.667	812.933	660.833	797.667
1129	CHRM2	0	0	0	1	0	1	1.0812	0	6	0	0	0	0	0	7	0.047619
112936	VPS26B	1187.5	3297.59	3253.53	1021	3473.11	3343	976.178	2671.26	2684.01	735.022	2702.83	3705	324.5	3904.87	4316.83	5107.07
112937	GLB1L3	1.5	9.5	11.5	2	6	26	0.5	3	16.5	0	12.5	16	0	19.5	2	13.5455
112942	CFAP36	384	757.5	876.7	425	690	796.833	352	1612.06	748	242	1166.5	738	429	871.5	784.5	573
112950	MED8	690	1867	1901.25	684	1844.05	2034	565	3083.68	1724	423	1708	2006	1070	2388	2571.5	2354.22
112970	KTI12	366.029	785	750.5	326.867	679	661.5	304	636	576	213	804.333	809	294	796.5	634.067	648
113	ADCY7	822.41	1280.7	1098.67	566.333	1146.17	800.167	453	684.333	851.667	442	1427.5	1057.5	120	753.511	1104.84	1162.5
1130	LYST	162	118	131	196	176	106.5	95	176	112	185.5	487	120	135	36	138	95
113000	RPUSD1	343	846	821	275	896	814.833	203.077	865.75	618	182	765	1046	96	1050	1146	1110
113026	PLCD3	510	1488	1585	410	1427	1810	247	1255	965	313	1554	1806	119	1863	1536	2407
11309	SLCO2B1	881.038	3222	2044.67	589	1620.5	1609.67	1149	1113.74	1391.17	832	1467.5	1140	196	939.167	653.5	671.5
113091	PTH2	0.0408163	0.125	0	0.0444444	0	0	0	4.06061	0	0	0	0.105263	0	0	0	0
1131	CHRM3	0	0	1	1	0	0	0	6.02273	5	0.0196078	1	1	0	0	0	0
11311	VPS45	826	1300	1258.5	1040	982	1359.33	657	925.048	820.5	455	1861.33	1311	529	1049	854.143	968.5
113115	MTFR2	110	235	202.021	139	276.012	301	107	280	195.143	84	444	317	146	243	237	295.5
11313	LYPLA2	4007	13541.5	13824.4	3664	13722.2	14266	2843.5	16164	10699.3	2750	12627.2	16483.5	4302	19004	19122.8	18423.3
113130	CDCA5	117.176	256	175	127	513	388	108	163	120	126	615	517	27	112	172	169.167
11314	CD300A	35	139	62.0208	27.0286	49.5	31	39	158	32.5	30	47.5	25	16	43	9	23.0278
11315	PARK7	2910.02	10362	10480.2	3710.55	9842.37	11496.4	2483.5	17921.2	9134.7	2262	8965.25	11203	3969	12262.4	11658.8	10327
11316	COPE	3794.5	16007.5	15886.7	3604	15545.5	15680.8	2886	32341.2	16143	2824	9590.5	16989.5	4052	26167.5	23956.6	20407.5
11317	RBPJL	0.461538	3	2	3	1	2	0	0	1	1	4	4.63158	6	0	3.13953	4
113174	SAAL1	516.5	642.05	705	552	641.5	697	407	832	540.333	359	1260.5	708	675	588.053	579	537
113177	IZUMO4	2	2	4	4	4	2	2	14	0	0	6	5	0	7.05263	19	6.05556
113178	SCAMP4	566	1711.05	1984.5	545.5	1834.67	1890	396	1299.7	1202.62	392.043	1736.67	2113.87	302.167	1995	2671.92	3023.67
113179	ADAT3	83	335	324.021	61	337	315	59	421.27	338	60	191	395.04	85.0606	492	502	458.667
11318	GPR182	18.0385	21	30	14	26	27	19.0294	25.0556	33	0	19	28	12.0294	77	81	93
113189	CHST14	69.0417	185.028	224	69.0476	182.5	198	72	305	133	46	170	184	19	217	247.5	307
11319	ECD	782	1273	1462	975.806	1169	1362.43	647	1274	897	578	2047.33	1426	534	1647	901	1245.03
1132	CHRM4	0	7	10	1.04762	5	12.0175	2	0.0555556	4	8	6	9	0	10	6	15
11320	MGAT4A	356.317	407.31	474.271	361.902	286.223	293.756	334.343	391.383	329.954	265.087	803.823	257.731	377.459	319.389	281.19	243.052
113201	GOLM2	1256.01	1386.43	1713.51	1400.05	1429.09	1601.3	930	1631.5	1103.05	777.333	2963.5	1215	934	1665	1757	1866.38
11321	GPN1	1149.02	2659.87	2748.04	1494	2341.5	2831.7	1065.67	2366.9	2196.02	837.018	3049.35	2978.33	1382.01	3042.6	2407.54	2566.5
11322	TMC6	657.415	1986	2247.42	550.227	2100.33	2277.23	419	1095.87	1639	370	1924	2258	81.2222	1762	1708	1972.83
113220	KIF12	274	957	1267	263	907	920	154	633.552	880	169	698	976	49	1931.5	1754	1928
113235	SLC46A1	3111	8201.8	9552.44	2178.56	7915.49	8657.92	1724.5	4881.94	6737.44	1685	8482.33	9874.57	1272	11619	11477.6	17892
113246	C12orf57	1569	12630.4	13270.9	2025.42	14457.2	15036.8	1322	35330.5	12614.8	1338	5886.83	13314.8	2111	13422.5	16660	15625.6
11325	DDX42	1011.35	1121	1273.5	1084.01	1169.5	1231.01	712	954	764	743	2540	1324	194.011	561.5	809.333	1083.17
113251	LARP4	423.037	410	412	423.5	439	360.5	353	313.048	273	318	1120.83	407.143	119.5	232	239	325
11326	VSIG4	1033	4758.5	1818.5	888	2177	1262	1847	5346	1669	1039.17	1725	981	343	694	191	255
113263	GLCCI1	112	38	89	81	76	56	54	46	74	37	142	61	34	54	129	89
113277	TMEM106A	8	77	37	14.0105	60	47.5	29.0119	110	30	7	25	26	9	46	17	26
113278	SLC52A3	0	13	4.29412	0	21.0847	15	0	12	13	10	14	11	0	0	1	3.20833
11328	FKBP9	2868	3213.5	4068.2	2572	3394.33	3893	1937.5	1351	2098.14	1634.14	6228	4290	683	3992	3666	5409.6
11329	STK38	1391	1312.7	1351	1474.78	1256	1410.5	1000	643.103	870.778	739	2915.7	1371.78	544	798	526.5	829
1133	CHRM5	1	4	0	0	1	2	0	0	3.03922	0	2.03922	0	0	0	0	0
11331	PHB2	2078.67	8391.51	8486.67	2258.17	8340	9145	1763.17	14564.3	7268.5	1531.5	6827.92	9557.83	2477.75	11784.8	12401.9	13174.2
11332	ACOT7	4317	12510.5	12988.9	4151	13216.2	14763.4	3319.83	17133.7	12516	2865	9461.57	16052.6	2816	16591.3	14569.5	12422.7
11333	PDAP1	1011.58	2590.5	2763	844	2804.2	2529.5	592.08	4798.5	1852.5	737.286	2616	2800	484	2282	3603.5	3286.5
11334	TUSC2	1035	3349	3199	958	3077	3223.33	768.333	3865.69	2818	767	2029	3433.6	1239	3820	3802.51	4215.12
11335	CBX3	2080.92	2202.88	2787.67	2706.33	1907.5	2246.33	1732	3284.51	2637.25	1738.42	7234.5	1703.83	2751	2927.57	2797.67	2796.08
11336	EXOC3	1493.1	2500.83	2604	1437.5	2597	2750.17	1181	1589	1743	832	2975.36	2806.83	495	2960	2472.5	2936.53
11337	GABARAP	6593.83	25470.8	26431.7	6342.17	25458.3	28380.3	5293.5	56199.9	24216.6	4650.17	17634	28497	10019.2	39416.3	40682.6	36626
11338	U2AF2	160.5	587	610	165.5	585.5	603.444	92.5	578.545	410.5	109	574.5	691	72.4444	449	967.5	977.5
11339	OIP5	26.4106	59.3906	20.6712	27.819	114.097	83.8831	11.5705	109.5	24.0879	13.9787	128.773	69.0691	35.4341	19.9491	39.5014	43.8709
1134	CHRNA1	4	8	15.1875	4	9	11	0.428571	0	5	0	8	2	22	14	16	38
11340	EXOSC8	423.5	1407.03	1502.66	640.349	1279.62	1497.86	422.011	2619.42	1319.5	355.056	1520.76	1549.24	664.022	1639.18	1332.83	1370.55
113402	SFT2D1	612	2146	2274.33	909	2113.83	2414.5	620	4536.72	2053.5	553	2237.5	2128	1203	2511	2922	2444
11341	SCRG1	0	5	1	3.05769	3.03614	0.176471	4	0	4	0	0	0	0	1	0	2
113419	TEX261	1933	4460.09	5206	1916.67	4545.14	5354.04	1450	3144.14	2964	1376.15	4916.5	5441.5	718	4488	5291	6791.5
11342	RNF13	1543	1578	1837.21	1898.1	1346	1502	1360	1559	1531	1002	3555.33	1452	1661.5	2088.69	1596	1694
11343	MGLL	4807.37	7773.03	8951.42	3841.83	8085.22	8078.17	3624	11144.3	6187.23	3388.09	7452.83	9413.18	3074.33	8817.33	10930.8	11347.8
11344	TWF2	1393	6538.82	7208	1314	6337.33	7188.33	1107	9187.33	6165	1056	3972.5	6905	910	7386	7466.33	6810
113444	SMIM12	1085.03	3366.01	3460.33	1052.25	3283.08	3545	864	4937.45	2907.52	720	3313.72	4503	893	3550.92	4105.17	4067.88
11345	GABARAPL2	1664	6172.03	5844.87	2136	5834.49	6309	1448.33	11679.5	4855.33	1193.02	5110.25	6005.53	2681	5738.83	7189.83	6447.75
113451	AZIN2	43	50	64	33.0476	80	93	21.04	48.0556	50	29	84	61	16	70	83	78
113452	TMEM54	512.211	2140.1	2065.09	535.964	2119.33	2056	420.415	3671.5	2034.86	416.138	1148.5	2069	533.67	3092	3422.5	2519.5
11346	SYNPO	2209	4554.88	5057.83	2094	4951.1	4648.37	1066	844	2285.7	1203.33	4808.12	4767.5	190	2836.83	4804.67	6300.64
1135	CHRNA2	0	0	2	2	0	0	0	0.159091	3	0	2	0	0.318182	8.32447	22.0745	69.1944
113510	HELQ	172.031	193	215	181	200	187	134	299	201	126	420.5	207	225	310	238	212
113540	CMTM1	0	0.05	0	1	0	0	2	1	1	2	0	0	1	1	0	1
1136	CHRNA3	5	15	23	21	13	32	15	13	10	0	47	25	31	11	2	19
113612	CYP2U1	814.519	974.333	1321.56	920	916.7	1030	574	388.5	876	424	1992.33	1199.02	735.018	1317.05	995	1458.02
113622	ADPRHL1	1	0	0	0	0	0.411765	0	0.333333	0	0	0	0	0	1	0.0813953	0
113655	MFSD3	713.018	2334.5	2159	650	2511.67	2514.5	498.333	3526.33	2323	572.5	1797.5	2940.5	644	3587.5	4293.83	3995.33
113675	SDSL	865.5	3709.75	3566.52	815.5	3841.5	3699	622.5	4743.67	3371	532	2505.5	3663.58	342.5	3560	3209.33	2635.83
1137	CHRNA4	0	1	1	1.05556	0	0.0232558	0	0.0163934	0	0.333333	2	1	0	5.01613	0	5
113730	KLHDC7B	3	0	2	3	0.0526316	0	0	4.08333	1	0	0	2.04	1	0	2	3.02778
113746	ODF3	0.0697115	0	0	0	0	0	0.0222222	0.0559524	0	0	0	0	0	0	0	0
113763	ZBED10P	79	106.5	223.559	93	166	143	60	52.0143	134	49	193.611	158.5	10	362.5	266.5	455
113791	PIK3IP1	196.692	434	387	198	428	461	132	311.278	339	153	451	488.263	53	613	525	776.119
1138	CHRNA5	168.273	176.846	166.348	162.001	162.917	165.035	91.2225	227.729	144.807	65.1474	382.104	232.895	6.63163	59.3227	92.75	55.2633
113802	HENMT1	6	2.35	6	7	5	17	0	21.236	7	0	20	13	0	13	3	3.72222
113828	FAM83F	117.038	584.333	639	90.0556	517	493	67	426.201	527.022	50	383.5	633	60	814	799.333	862
113829	SLC35A4	2471.9	4631.83	5211.5	2221.2	4511.96	5292.33	1613.5	2985	3079.17	1570	5167.64	5331.93	1297.33	6088.76	6004.58	7148.67
113835	ZNF257	1	2	2	3	2	1	0	0	4	0	3	0.210526	0	3	1	1
113878	DTX2	714.197	1739.4	1774	626	1691	1767.65	397.758	1387	1271	550.076	1694	1840	125	1710	2057	2265.29
1139	CHRNA7	22	28	46	28.0135	60	46	24	32.0769	24	27.0135	59	49.0192	5	61	47	48.0516
114	ADCY8	0	8	13	0	4	7	3	13	7	0	8	6.27273	0	6	14	5
1140	CHRNB1	141	409.077	369	149.333	295.31	321	99	522	344	71	399	372	186	422.5	437.125	476.028
114034	TOE1	111	324.133	372	105	360.5	364	110.667	259.033	275	68.04	336.04	377.167	129.5	296	356	444.064
114049	BUD23	1493.08	4641.33	4877.33	1799.83	4833	4533.83	1259.11	7165	4275.5	1164.5	4508.98	5233	1263	6300	6364.25	5473.21
114088	TRIM9	179	323.091	394	176	237	349	134	197	211.086	101	587	425	58	167	127	158
1141	CHRNB2	5	5.04432	0	1	9.03333	1	7.11099	0.0780386	4.02289	9.02198	2	2.12724	0	10.2	6	9.04432
114131	UCN3	0	0	0.0208333	0	0	0	0	0.0416667	0	0	0	0	0	0	0	0
114134	SLC2A13	95	89	113.588	130.682	93	96	82.3125	108.206	71	72	271	92.1031	66	68	97.2062	97
1142	CHRNB3	0	0	0	0	1	0	1.375	0.507937	3	0	0	0	0	0	0	0
114294	LACTB	2070	2806.53	3224.5	2189.4	3598.83	3155	1455.5	4061.83	2474	1621.14	6590.17	3333	1678.5	1813	3465.67	2533.33
114299	PALM2AKAP2	225	150	167	241	196	243	149	234.078	140.125	185	483	256	184	155	206.067	249
114327	EFHC1	98	100	95	118	85	126	72	136.023	98.3458	100	257	146	95	97	117	76
1144	CHRND	1	15	9	1	19	11	0	3	17	0	11	11	0	16	10	41
1145	CHRNE	96.6	201	190	61	186	220	34	243	156	66	176	209	38	167	187	187
114548	NLRP3	16	49	37	11	51	33	18.25	20	24	26.2	27	15	2	17.0526	0	7
114569	MAL2	622.538	808	1052.02	581.611	756.833	854.217	437	734	774.611	330	1898.9	802.833	646	1226.5	1066	1553
1146	CHRNG	0	0	1	0.111111	0.0526316	1	0	0	1	0	0	0	0	0	0	0
114609	TIRAP	241.229	531.057	499	225.028	443	499.04	160.5	453.048	361	155	581.639	461.5	106	470	539	690
114625	ERMAP	107	127	158	125	133	155	51.0263	52	94.0222	85	301.333	155	29	173	182.667	202
1147	CHUK	903.618	1050.75	1145	1238	975	1129	703	639	919	564	2660	923	728	1167	973	1009.35
114757	CYGB	7	22	11	7.04396	20	14	2.25	13.2222	21	10	14	17	0	0	6	8.04396
114769	CARD16	285.211	572.5	682	357	486	539.75	233.5	1256.5	554	305.5	683.5	369.5	245	282.5	339.5	198.5
114770	PGLYRP2	9.08065	18	47	8	26	50	5.14706	31	22	8	21	22	107.147	1584	635	1652
114771	PGLYRP3	0	0	0.145833	0	0	1	0	0	1.15556	0	0	0	0.411765	0	0	0
114780	PKD1L2	11	11	38	3.85714	40	37	10	4.85714	35	14	19	26	0	31	32	49
114781	BTBD9	261	448.158	369	178	415	440	142	197.524	194	144.256	601	532	62	320.224	624	891
114784	CSMD2	0	23	6	5	42	29	7	9	18	3	17	31	0	35	14	26
114785	MBD6	263	499.5	576	270	523	424.5	132	331.5	164	227	640.833	456	77.5	258	574	802.5
114786	XKR4	0	0	0.25	1	1	2	0	1.04167	6	0	0	0	0	1	0	0
114787	GPRIN1	2.04124	4	12	1.04257	5	20	1.02106	1.03304	18.0303	0.0515464	10	15.0103	0.0625611	1	10.0102	10
114788	CSMD3	0	0	0	1	2	6	0	1	20	0	0	0	1	1	0	0
114789	SLC25A25	376	685	735.021	440	766	548	206	366.667	445	233	793	564	57	682	897.5	1004.02
114790	STK11IP	923	2733	3123.54	788	2895.78	3077.5	532	1447.02	1996.33	651	2776.07	3423.83	146.036	4406.17	4157.33	4719
114791	TUBGCP5	393	600.5	755.059	547.833	662.586	555.5	304.5	387	617.5	372.5	1162.33	593	249	698.5	417	679.5
114792	KLHL32	31.0294	35	32	11	21	30.072	17	29	18	14	43	40	0.0263158	78	25	65
114794	ELFN2	11.2036	15	20	14	30	22	9	21	23	22	32	15	3	35	16	32
114795	TMEM132B	2	26	15	3	21	21	9	14.0943	16.5	4	25	25	1	64	40	72
114798	SLITRK1	0	0	0	1	0	3	0	0.0227273	6	0	0	0	0	0	0	0.0238095
114799	ESCO1	439	280	380	419	273	324	308	372.2	333	338	1116	190	464	190	339	308
114800	CCDC85A	1.03846	4	12	0	0.0526316	9.01316	8	6	9	0	10	0	0	1	0	0
114801	TMEM200A	239.231	380.189	437.079	230	370.158	334	249	388.103	275.079	149	1047	473	117	184.079	175	177.083
114803	MYSM1	301.769	297	265	423.323	347	293	190	373	227	313	1025.25	290	333	232	387	298
114805	GALNT13	20	17	1	9.05556	7	4	11	8	24.0139	1.01389	17	4	0	0	2	2
114815	SORCS1	0.0294118	2	1	0	15	1	3.34848	0.047619	5	0.030303	5	0	15	23.0303	9	19.0871
114818	KLHL29	1162.14	1076	1154	803.5	958	1018.5	494	271.042	639.5	591	1887.83	1047.62	121	688	653.7	999.5
114821	ZBED9	181.035	156	226	255.108	130	161	165.364	96	155	184.364	586.071	156	95	152	205	238
114822	RHPN1	107	376	411	77	341.1	373	102	377	292	92.0154	307	355	9.01562	484	415.333	388.024
114823	LENG8	471.143	934	921.333	437.119	889.5	853	260.571	488.583	440	509	1218	958	237	702.982	1104.07	1480.33
114824	PNMA5	0	0	0	0	0	0	0	0.0833333	0.0444444	0	0	0	0	0	0	0
114825	PWWP2A	311.154	291	392.667	305	320	328	201	287	340	201	655.5	263	299	308	295	262.246
114827	FHAD1	402	525.167	558.103	381	469.5	478.327	278.5	478.02	326.5	304	880	521	46	31	29	76
114836	SLAMF6	0	1	0	3	0	0	0	0.181818	5	0	0	0	0	0	0	0
114876	OSBPL1A	3701.11	4233.5	4870.5	4579.15	3809	4175	3192.07	4851.28	3709.41	2559.39	8107.5	4905.28	3429.69	5111.33	4609.28	4234.75
114879	OSBPL5	206	726	648	141	651	735.5	122	366	471	142	604	695	8	502	678	624.611
114880	OSBPL6	395	283	381	456.027	326	380	273	176	282	235	770.758	447	332	548	383	652.065
114881	OSBPL7	94	178	168	108.048	134	158	60.5	64	138	40	159	100	23	192	213	214
114882	OSBPL8	828	635	715	933	690	710	703	1010.7	664	665	2373	652	575	486	821	501
114883	OSBPL9	2213.5	3077.33	3565.19	2537.38	2513.89	3228	1882	2112.75	2527	1640	6366	3092.67	1550	2608	2236	3143.55
114884	OSBPL10	372	546.324	487	395.09	465	533	201	248.522	342	218	889	580	21	442	417	614.5
114885	OSBPL11	560	511	575.143	741	414	511.5	560	292	379.833	491	1546.33	427	226	461.143	329	658.024
114897	C1QTNF1	1688	5687.15	7076	1165	6478	7574.61	902.333	4041.39	4389.83	1058.33	5628.72	7669	260.091	4008.5	4441.83	4694.42
114898	C1QTNF2	1	9	6	2	15	20	2	31	8	0	21	28	3	14	8	11
114899	C1QTNF3	10	4	4.06667	7.48831	18	3	10.3268	42.1326	13	8	18.2222	9.6	38.3906	4.1326	2	12.7477
114900	C1QTNF4	0	13	16.5	2.09524	20	12	8	25.0303	27	2.05	10	2	5	11.0152	14.0323	17.0278
114902	C1QTNF5	45	168	201	20	131	198	78	253	170	44	93	144	9	55	60.3571	65
114904	C1QTNF6	722.034	2210.83	2852.6	715.643	2488.21	2897.33	414.5	1942.94	1712.83	516	2538.83	2907.92	298	2334.05	2078.5	1944.61
114905	C1QTNF7	15	6	13	20	12	20.0588	14	19	14	0	22	3	0	8	26	7
114907	FBXO32	93.3462	120	146.188	93	125.75	108	64	185.818	68	122	240	120	147	141	155	230
114908	TMEM123	6558.09	7881.11	10078.1	7577.02	7066.19	8168.48	4973.45	8647.17	8080.71	3957.09	19673.2	7602	4544.28	7765.12	8119.06	7716.81
114926	SMIM19	465.575	1340	1699	679.262	1228	1608	383.99	2591.27	1488	409	1794	1389.42	806.762	1798	1879.8	1786.11
114928	GPRASP2	497.871	505.748	600.692	561.46	613.857	643.437	263.345	189.762	292.871	364.857	1347.74	612.179	76	579.969	592.457	662.241
114932	MRFAP1L1	584.333	599.5	795.833	671	658.333	645.333	415.333	653.081	591.833	443.667	1515.67	606.167	499	570	555	567.333
114960	TSGA13	0	3	1.16667	2.33333	0	1	0	1.36364	5	3	0	1	0	2	1	5.22222
114971	PTPMT1	912.189	3207	3096.6	1087	3489	3391	716	8004.98	3351.8	761	2621.3	3697	1688	4499	4914.3	4126
114984	FLYWCH2	512	2678	2775.33	602	2670.67	2684.5	425.1	6042.93	2675.82	487.667	1922.17	2704.67	904.222	3940.73	3743	3298.5
114987	WDR31	20	49	51.2292	12	31	45	14	28.3793	18	1.45833	41	27	1	18.2075	9	32
114990	VASN	3219.5	7188.7	9469.33	2502.06	7842.94	8526	1994	4222.44	6786.98	1924	9130.67	10160.9	780	10347.3	10629.2	13594.3
115	ADCY9	205.038	286	291	201	269	245.143	77	141.048	134.011	137	337	292	55.0152	99	233	287
115004	CGAS	10	30	7	10.2381	24	13	4	16	18	1	28	20	0	2.26316	0	9
115019	SLC26A9	6	0	2	5	0	11	0	0.037037	7	6	0	0	0	12	1	1
115024	NT5C3B	835	2791.5	2778	836.65	2396	2878.37	793	4227.86	2608	632	2225	2976.78	805	4135.51	3667.45	3591.64
115098	CCDC124	1323	4911.11	5194.75	1175.5	5391.52	5379.37	938	11041.9	4932.83	903	3501.12	5601.45	850	7325.33	5984.5	5408.17
115106	HAUS1	249	396	569.5	318	437.333	548	168.5	784.937	531.5	153	694	428.5	474.5	804.5	817.567	649.5
115111	SLC26A7	0	0	0	1	0	0	0	0.037037	5	0	0	0	0	0	1	6
115123	MARCHF3	389	815	846	364	795	911.708	254	1174.21	537	230	907	1127.33	378	874	851	976
115196	ZNF554	71.6251	135.627	152.844	55.1659	134.156	153.195	52.2192	119.89	104.457	62.1639	178.618	147.223	13.1798	162.327	109.504	195.953
1152	CKB	225	418	322	204	619	529.5	189.333	646.5	331	193	373.5	440.333	89.5	607	384	384
115201	ATG4A	828.296	977	954.021	1007	762.333	868	669	1120	713.75	466.429	1661	935	638.466	858	745	729
115207	KCTD12	17.0948	51	35	42	37	41	35	104.086	28	41	42	7.5	52	27	9	16
115209	OMA1	237.721	229	305	282.321	277	324.09	154.708	403	149	122	559.5	235	206.482	361	220.107	243
115265	DDIT4L	21	55	46	19.6	40.2825	63	8	29.1463	47.0357	35	109	61	45	61	23	24
115273	RAB42	20.2395	56.232	56.6399	14.0851	42.6451	32.609	11.7431	118.974	39.1428	41.9054	29.8492	34.6987	3.00957	29.4599	9.4671	30.4257
115286	SLC25A26	678	1946	2033	802	1964	2118.56	603	2670.38	1705	531	1841	2317	733	3075.8	2526	2466
115294	PCMTD1	1225.83	1086.25	1393.5	1407.33	991	1082.37	768.1	1085.13	853.5	731	2870.5	863	952	978.167	1128.5	997.5
1153	CIRBP	2209.04	5578.17	5424.85	2021.6	5438.53	5506.83	1681.5	8468.66	4955.33	1888	6856	8909.83	648.333	4613.02	6632.23	6805.64
115330	GPR146	42	96	135	32	72	109	35	61	105.333	27	90	103	75	272	212	369
115350	FCRL1	0	0	0	0	0	1	1	0.555556	2	0	0	0	0	0	0	0
115352	FCRL3	0	0	0.368421	0	0	0	0	0	0	0	0	0	0	0	0.17284	0.333333
115353	LRRC42	1270.04	2904.5	2937.83	1410.5	2826.05	3144.17	1041	3711.33	2512.5	907	3262.5	3358	1469	3482.5	3737.6	3836.67
115399	LRRC56	91	233	233	51.119	183	172.5	29	158.071	164	82	244	267.5	10	311	449	488.087
1154	CISH	815.115	2863.5	3680.6	558.5	2640.75	2862	423	2165.5	2407	394	2326.48	2236	314	1678	1994	2257
115416	MALSU1	496	1591	1667	677	1607.9	1746	434	3630	1682	383	1784	1785	817	1863	2146	1800
115426	UHRF2	728.038	401	562.5	713.5	447	543.5	624.5	293	358	499.5	1523.5	437.053	454	407	343.5	381.5
1155	TBCB	1458.5	5516.33	5719	1578.89	5657.28	6521.17	1138	10998.5	5838.67	1113	4191.5	6316.5	1834.5	9125.03	8955.3	7907.39
115509	ZNF689	488.037	922	1045	288	877	891	207	820	744	224	945	965	136	978.158	1017.33	1428
115548	FCHO2	502	610.023	692.083	606.021	525	720	412.031	654.479	583.031	367	1788.46	460.51	321	358	562.854	684.357
115557	ARHGEF25	2.03704	12	10	1	8	10	0	5.08696	4	1	7	10	3	0	0	4
115560	ZNF501	58.0263	43	38	52.0132	40	64	33	61	13	40.0132	143	38	91	28	32	35.0238
115572	TENT5B	135	201	165	89.1111	216	180	121	229	110	117	147	186.4	12	267.333	154	218
115584	SLC5A11	0	4	4	1	5	7	0	0.037037	4	3.125	0	1.04	0	0	3.06667	13.6667
115677	NOSTRIN	449	513	755.348	708.5	531.053	734	463	922.356	738.5	372.5	1552.33	527.5	847	818	626	826.333
115703	ARHGAP33	12	17	13	5	8	9	1	1.0303	16	11	15	16	15	15.0526	19	14
115704	EVI5L	741.012	1623	1813.33	727	1733.83	1603.67	527	1120.53	1149.25	501	1789.5	1850.5	86	1528	1506	1601.33
115708	TRMT61A	1036	3448.83	3752	617	3429.08	3492	586	2627.5	3433.94	485	2676.09	4304.5	77	3609.83	4716.37	4793.98
115727	RASGRP4	7.41026	16	11.9412	2	4	12	9	34	10	10.1778	13	2	1	3	5	6.44444
115749	C12orf56	20	20	32.2292	28.2444	22.5789	46	22.1467	52.6139	29	32	67	27.5789	31	69	28	38.125
115752	DIS3L	334.5	437.5	626.021	426	424.5	501	309	192.192	328	269.4	1019	576.4	170	615.089	384	509
115761	ARL11	468	1284	1397	541.333	1232	1278	474	2083	1066.54	385	1251.83	1471	540	1723.76	1221.09	1253.25
115795	FANCD2OS	0	0	0	0.027027	0	1	0.08	0.296207	2	0.0662427	0	0.0384615	0	0.030303	0	0.0555556
1158	CKM	2	0	0	0.222222	0	0	0.210526	1.24274	0	0.444444	0	0.421053	0	2	2	1
115811	IQCD	5.17011	40	18.0517	18.7075	48	42	7.28561	31.0682	19	6.05172	78	32	6.13043	11	14	13
115817	DHRS1	3454	9140.5	8797.5	3274.38	9068	9309.5	2668	13126.2	7237.18	2189	8044.5	9387.33	3548	12480	11873.5	11742.5
115825	WDFY2	467	864.833	920	525	931.053	942.5	331	626.069	640	471	1825.06	939.04	429	756	1024	876.5
115827	RAB3C	0	0	0	1	0	0	0	0	0	0	0	0	0	0	0.0169492	0
1159	CKMT1B	11.125	109	33	4.38154	85	58	4.16	92.0682	28	12.8	54	35	5.16	43	54	41
115908	CTHRC1	890	1900.72	2740.5	1210.05	2169.83	3028.75	628	3217.88	2369.33	724	3064.83	2834.77	1638.5	4235.33	4152.67	3540.57
115939	TSR3	397	1162	1154	306.095	1172	1128	315.353	1542.1	1142	278	934	1209	267.097	1681	1582	1532
115948	ODAD3	78.5	202.312	127.5	43	142	133	37	524.619	92.5	46	134.5	108	1	80	66.3667	71
115950	ZNF653	66.12	175.45	245	49	185	185	35.12	166	120	59.4286	171	247	0	270.45	318	310
116	ADCYAP1	7	19	9	4	16	17	12	8	13	7	33	17	0	2	0	0
1160	CKMT2	0	1	3.02083	6	1	4	0	7.03226	1	5	5.1	6	0	0	2.11111	0
116028	RMI2	13	38.0478	21	36.0455	84.0964	55	15	36.1151	19.0468	39	58	51.02	37	5	27.0667	28.02
116039	OSR2	3	0	0	2	0	0	0	0.030303	5	0	0.025	0	0	0	0	0.0692641
116064	LRRC58	427	265	373	458	278.5	307.25	281	218.562	261.291	295	1271.98	249	252	225.5	286.125	414
116068	LYSMD3	324	263	309.062	375.032	209	286	237.036	136.172	219	150	807	195	153	47	71	120
116071	BATF2	75.8077	126	116.083	69	104	111.5	19	149.133	135.5	55.5	111.5	94	4.5	164.5	93.5	162
116085	SLC22A12	0.0394737	0.05	0	0	0	0	0	0.0333333	1	0	0	0	0	0	0	1
116092	DNTTIP1	1232	5171.5	4899.5	1465	5007.64	5489.73	997	10491.9	4469	946	4355	5823.5	378	4886	5045	4115
116113	FOXP4	220	531.5	587.011	208.014	622.5	632	93	359	291	159.014	640	663.523	91	408.333	697.5	751
116115	ZNF526	269.5	814.333	843.5	219.01	764.024	847	142	569.11	543.636	186	706.517	847	59	873.667	1082.01	1280
116135	LRRC3B	0.020202	0	2	0	0.333333	4	1	8	6	0	0	0	0	0	0	0.047619
116138	KLHDC3	2064.5	7725.7	8421.5	1852.5	7351.58	8249	1522	10150.7	7140.33	1395.67	5577.28	8319.75	1043	11888.7	11859.6	13168.4
116143	DNAAF10	199.07	216.46	248.393	189.744	185.624	185.792	180.171	222.146	195.42	108.357	380.142	237.435	208.38	248.42	259.141	247.669
116150	NUS1	509.135	618	724.25	541	502.25	667	358	586.833	427	346	1484	512	386	324	464	488.5
116151	FAM210B	3388	4683.33	5198	3497.6	4459.33	5048.5	2612	3338.5	3344.43	2236	8696	5893.4	1745	2981.6	3448	4131.74
116154	PHACTR3	0	0	0	0	1	0	0	0.413793	5	0	0	1	0	0	0	0
116159	CYYR1	27	19	40.0417	18	42.5	27	24	33	31.0909	37	71	21	0.0555556	10	0	0
116173	CMTM5	0	0	0	0	0	0	0	3.0303	0	0	0	0	0.0181818	0	0	1
116179	TGM7	4.23214	10	4	7.1625	14	3	2	0.961153	3	6.48354	10	15	18.1477	31.6842	31	35.1625
116211	TM4SF19	12	5	3	1	15	7	1	8.02273	0	7	1	5	5	3	0.0625	9
116224	PABIR1	449	612.833	793	570	583	676	387	741.655	681	357	1086.5	736	361	728	651	697.274
116225	ZMYND19	377	925	761	357	818	849	263	1237.59	728	257	843	1117	167	914	1299	984
116228	COX20	340	830	1033.5	497	770	992.5	252	2184.53	1043.52	329	1360	730	682	919	1418.83	1001
116236	ABHD15	31.0526	49	94.2902	45.3335	87.0227	86.5182	42.0969	30.1819	54.6744	50	93	79.5	39.0444	79.2776	44.0818	61.57
116238	TLCD1	45	283.2	256	81	319	299	80	807	257	71	254	321.16	176	568	599	580
116254	GINM1	1243.2	1505.15	1565	1722	1407	1544	1267	2375	1335	980	3274	1799	1820	1188.75	1552	1393
116255	MOGAT1	3	9	11	6	11	10	1	28	7	0.0126582	14	14	6	9	4.06897	11.0365
116285	ACSM1	127	272	331	148	253	312	89.0417	284	241.333	62	317.333	305	351	3476.05	1998	3564.88
1163	CKS1B	450.25	1867.42	1757.67	605.033	2137.79	2048.06	449.083	4327.07	1611.08	391.5	1796.58	2075.33	657.667	1655.02	1943.45	1762
116337	PANX3	0	0	0	0	0	3	0	0	0	0	0	0	0.0648604	0	0	0
116369	SLC26A8	0	0	1	0	2	0	0	0.759404	1	0	0	0	0	5	0	12
116372	LYPD1	243.183	619	626	266.098	687.273	672	204.371	724.944	462	167	762	866	178.273	941	752	707.344
116379	IL22RA2	0.177731	0	0	0.0635301	0.0123457	1	0.148337	0	0	0.12706	0	0.04	0.0776146	0	0	0
1164	CKS2	586.043	1828	1801.15	765	2323.4	2098.93	414	4354.83	1476	391	2938	1935.5	584	1233	1687	1289.07
116412	ZNF837	60.0182	131	201.011	66.1429	131	210	15.0303	172.034	165	22	130	148.6	60.0303	327	309.067	294
116441	TM4SF18	18	22	50	25.0476	29	67	65	12	25.0444	64	76	19	0	17	0	0.0277778
116442	RAB39B	0	0	1	1	0	0	0	1.04545	2	0	4	10	8	0.0333333	0	2
116443	GRIN3A	4	11	2.1875	0.225	5	2	0	1.40909	11	1	5	0	0	0.473684	1	0
116447	TOP1MT	204	341	342	228	311	348	191	314.619	307	194.394	489	395	75	867.394	844	927
116448	OLIG1	0	0	6	0	0	0	0	0	1	0	1	0	0	0	0	0
116449	CLNK	0	0	0	0.566667	0	0	0.566667	0	0.377778	0	0	1	0.566667	0.894737	0	0
116461	TSEN15	258.206	547	523	314.213	442	471	221.105	657.052	502.076	128.258	807	557.052	237.313	627	637.051	579.208
116496	NIBAN1	129	141	241	140	166	214	103	172.099	111	44	403	185.5	127.017	137	216	205
116512	MRGPRD	0	0	0	0.047619	0	0	0	0	0	0	0	0	0	0.0526316	0	0.0277778
116519	APOA5	57	84	140	57	103	92	18	101.5	68	23	47	103	73	1867.5	436	1352
116534	MRGPRE	0	1	0.0416667	0.0952381	5	0	1.02564	0.0666667	8	0.027027	0	2	0.020202	0	0	4
116535	MRGPRF	3	15	30	3	16	16	1	48.0303	9	9	11	8	1	40	43	19.0516
116540	MRPL53	253	1660	1658	393.079	1912	1901	224	5706.9	1713.07	275	1050	1769.12	448	2249	2637.43	2171.2
116541	MRPL54	5.11538	25	28	3.05556	21	25	4	52	22	1	11	24	4	22	28	21
116729	PPP1R27	2	12	17	1	9	13	0	10	2	0.3	3	4.3	0	51	11	17
116832	RPL39L	38	299	278.333	62.0714	419	365	48	910.867	307	39	222	361.222	102	424	569.667	405
116835	HSPA12B	42.3253	139	149	33.3307	136.053	146	36.1333	305.034	213	47.1688	81.3333	113	47.0658	229	266	217
116840	CNTROB	455.029	981	1088.1	420	1268	1061	293.148	540.085	558	297.114	1431	1215	17	1019	1199	1395
116841	SNAP47	391	1096	1059.33	303.048	951	1181	323	1029.01	945.5	136	904.833	1143	329	1564	1399.29	1493.17
116842	LEAP2	374.182	2517.33	2667.66	286	2036	2257.7	345.333	4835.25	2403.35	269.02	1797.29	1518.73	1757.06	4384.09	2975.17	4837.35
116843	SLC18B1	916	945	1089.5	1044.5	927.75	1063.7	719	782	829	573	2923	1226.67	715	1108	1088.07	832
116844	LRG1	5002.72	21299.3	26703	3319.49	19944.4	23982.2	3019.74	25195.5	18442.1	2339.28	14930.8	23627.8	3734.05	29223.7	28623.4	29283.7
116931	MED12L	9.76786	8	4	7.5375	4	11	1	9	23	1.59939	7	7	0.488636	8	1	7.5375
116966	WDR17	0	3	6	6.05882	16	18	3	3.03704	0.2	0	13	7	0	11	8.06667	5
116969	ART5	103	303	320	116	272.111	313	73	412.048	277	108	260.333	297	87	361	357.583	465.667
116984	ARAP2	531	215	222	511	295	292	290	289	202	355	1327	192	299	146	243	270
116985	ARAP1	892	2160	2419	957	2353	2230	651	931.727	1168	687	2597	2192.5	203	2198	2369	2765.72
116986	AGAP2	5	3	7	2	7	2	1	2.85714	2	6	3	3	0	0	0	2
116987	AGAP1	112.038	267	317.5	123	227.333	315.5	114.333	239.111	227.5	145	399	309.5	115	274.5	299.067	377.5
117	ADCYAP1R1	4	0	0	0	0	8	0	0	13.3182	0	0	0.736842	0	0	0	0
117143	TADA1	485.075	811	897.521	534.588	678.5	805.333	349.656	689	681.2	351.167	1341.83	978	433	1078.5	982	1100.33
117144	CATSPER1	0.0142857	0	0.0565476	0.015873	0	0	0	0.105159	2	0	0	0	0.0589862	0.0151515	0	0.0515873
117145	THEM4	223	294	349	166	324	329	134	354	186	194	714	317.115	192	224	284	267
117153	MIA2	1429.32	650.571	916.476	1760.03	826.5	903.643	1000.57	553.577	619.2	879.579	3822.93	572.333	884.154	523	555.154	766.371
117154	DACH2	0	0.05	0	0	0	0	0	0	2	0	0	0	0	0	0	1.02381
117155	CATSPER2	29.4615	38	81.5	19.5	40	39.5	34	72.7835	49	36	85.5	88.5	45.3333	99	109	134.5
117156	SCGB3A2	0	0	0	0	0	0	0	0	0	0	0	0	0	0	0	1
117157	SH2D1B	0	0	0	0.190476	0.210526	3	0	0.2	0	0	0	0	0	0	0	0
117159	DCD	0	0	0	0	0	0	0	0	0	0	0	0	0	0	0.333333	0.138889
117166	WFIKKN1	6	36.0182	33.0208	7	31	43.0588	4	48.0476	30	15	24.0189	45	0	26	66	56.5
117194	MRGPRX2	0	0	0	0	0.0526316	1	0	0	0	0.0243902	0	0	0	0	0	0
117245	PLAAT5	0	2.09091	0	1	2	0	0	2	2	0	0	1	0	1	0.0666667	0
117246	FTSJ3	1560.83	2510.84	2786.44	1874.84	2745.13	2869	1400.34	1649	1821	1365.34	4290	2811.5	168	2652.5	2562.5	3043.88
117247	SLC16A10	125	187	161	86	167	177	87	81	127	83	399	177	78	95	80	123
117248	GALNT15	7.38462	19	25	15.5788	23.0244	34.3429	2	12.25	10.814	7.1	46	31	2	50.0333	61	27
117283	IP6K3	1276	2585.33	2818.12	1167.5	2409.5	2921.5	864	1990.34	2081	888	2654.86	2870	230	1216	1064	1413.17
117285	DEFB118	0.0588235	0	0	0	0	0	0	0	0	0	0	0.105263	0	0	0	0.047619
117286	CIB3	0	0	0.352941	0	0	0	0	0.285714	0	0.75	0	0	0.3	0	0	0
117289	TAGAP	1	19	2.58824	15	12	11	7.17241	26	17	6	25	3	0	0	0	4.47619
1173	AP2M1	6711.86	16601.2	16184.2	6433.67	15552.1	16522.2	5434.96	15682.1	12048.9	4774.03	16856.4	17669.7	4419	19479.5	16956.6	17815.7
1174	AP1S1	983	4046.5	3918.17	1189	5290.03	5106.17	785.5	7229	2598	780	2996.5	4707.83	706	3433.37	5094.67	4754.5
1175	AP2S1	640.025	2746.5	2687	689.068	3043.71	3021.5	513.667	7003.5	2421.17	513.999	1830	3114.61	1289	4365	4868	4368
117532	TMC2	2.5	1.03704	0	0.5	0	0.0277778	0	0	1.02222	0	0	1	0	0	0.0666667	0
117579	RLN3	0.0921679	0	0	1.01136	0	0.0701872	0	0	0	0	0	0	0.0111111	0	0	0
117581	TWIST2	1	2	2.05882	1	3	0.0232558	0.011236	1.09651	6	5	2	3.05263	0	0	0	0
117583	PARD3B	143	123	198.5	163	159	194.023	82	124.048	95	113	380	126	62	106	177	184
117584	RFFL	441.231	764.597	886	376	747.5	859.231	260.066	412.593	483.137	216.732	949	899.45	212	615.231	872.462	1343.57
1176	AP3S1	906.5	1530.5	1791.5	1333.33	1486	1675.33	844.5	2495.5	1628.83	704.5	2527.67	1685.5	1374	2392	1690.75	1812.5
117608	ZNF354B	67.0833	63.6667	65.4167	59.0667	75.65	58.0667	63.8667	87.1167	72.7833	61.8333	139.2	43.35	64.3333	61.5	63.0833	54.75
1178	CLC	0.307692	0.0519481	0	0	0	0.0526316	0.0408163	0.0909091	0	0	0	0	0.105263	0	0	0
117854	TRIM6	88	62.1346	86	91	107	92	49	40	58.1429	77	164	93	61	141.108	126	207
1179	CLCA1	1	0	0.0588235	1	0	0	0	0.030303	2	0	0	0.037037	0	0	0	0.0238095
118	ADD1	11326.4	23753.6	26224.8	9880.33	21392.3	23440.7	6677.5	10643.2	17003.1	6137.83	27711.8	27573.9	2881.83	23420.4	23593.8	29738.4
1180	CLCN1	24	67	66	30	106	98	17	74	47	14	76	98.0345	43	120	108	123
1181	CLCN2	268	575	737	213.706	650	655	173	280	419.333	157.706	661.5	599	73	713	747	884.667
1182	CLCN3	1069.07	460.1	690	1021	518	487	610	361	341	589	2150.62	424	497	214	245	338
1184	CLCN5	466.196	305.05	431.04	564.1	466.255	400.138	313.058	259.033	216.777	304.079	1333.03	387.098	272.031	228.079	207	415.016
118424	UBE2J2	782.179	2342	2328	776.333	2172	2327.5	617	3165.5	1945	521.078	1782	2281	413	2580	2357.47	2509
118426	BORCS5	218	708	709.111	281	728.5	821.559	144	1228.5	664.333	173	652.5	819.5	281.5	1126	963.2	943.333
118427	OLFM3	0	0	0.125	0.15	4	1	0.223448	0.272727	0	0	0	0	0	3	0	0
118429	ANTXR2	1188	816.5	1083.33	1316	902.143	988.333	869.1	310.032	628.522	698.667	3213.58	844	577.2	917	705	1176.83
118442	GPR62	0	0	0	0	1	0	0	0.0227273	4	0.030303	0	5	0	1.0303	1	2
118460	EXOSC6	334.029	1144.33	1116	222.095	1062.68	1209.5	213.04	1603.08	1195	198.2	797.333	1243.05	129.04	2253	1824	1780.04
118461	C10orf71	0	0	0	0	0	1	0	0	4	0	0	0	0	0	0	0
118472	ZNF511	396	1877.5	1781	463	1837.33	1930.5	335.25	3408.25	1836.67	339	1151	1886	657	3337	2814.5	2995.83
118487	CHCHD1	337	1697	1630	458	1579	1741	405	4419.5	1480	329	1422	1423	726	1454	1847	1578.75
118490	MSS51	16.1063	13	21	4	4	2	10	4.05556	6	5	14	10	2	3	10	5.02381
118491	CFAP70	85.0294	251	222	138	197	225	91	317.033	181	112	358	269.333	48	198.5	158	195
1185	CLCN6	218.115	453	556	142	321	466	115	204.045	243.049	217	533	465	63	430	588.095	908
1186	CLCN7	1894	5451	6392	1498	5478	5646.58	1157	1460.38	4565	1039.5	5193	6591.33	218	7665.5	8295	9776.19
118611	C10orf90	0	3	4	1	3	5	5	0.803571	1	5	8	2	0.140625	21	3	4
118663	BTBD16	20.1072	82	86	17.0299	48	53	12.6515	140	51	18.0606	56.0189	56	8.27273	33	22	19.0417
118670	FAM24A	0	0	1	0	0	0	0	0.047619	0	0	2	0	0	1	0	1
118738	ZNF488	7	9	6	7	12	24	7	19	10	10	8	20	0	0	0	9
118788	PIK3AP1	2400	2693.5	4175.5	2630.5	3137	4148.08	1446.5	744.586	1998.31	1681.5	7792	3202.24	832.809	2298	2488	3862.5
1188	CLCNKB	0	8	8.5	1.01587	5	3	11.5588	1.06349	1	0	6.5	12	0.016129	26.5	9.06667	20.0739
118812	MORN4	260	589	686	328	577	662	229	575	464	199	738	745	80	419	341.333	407
118813	ZFYVE27	1041	2851	3214.02	898	2461	2825	706	1961.46	2236	708	2664	2891	95	3205	3032	2769
118856	MMP21	0	3	4	1	0	0	0	0.550926	2.15556	0	7	0	5	7	9	4
118881	COMTD1	369.152	2050.33	1749	347	2426	2023	296	5002	2142.5	317	1287	2227	610	2631	3617.79	2752.5
118924	FRA10AC1	292	299	396	417	302	269	235	441.318	349	243	801	178	368	451	397	320.722
118932	ANKRD22	29	104	38	57	44	20	49	114	36	67	66	30	0.0681818	3	5	1
118980	SFXN2	427.696	792.167	920.085	370.789	706.82	741.049	282.446	492.792	631.647	210.658	969.985	783.642	375.104	1115.48	835.549	1161.03
118987	PDZD8	361	261	291.333	341	308	275	219	97	238	173	976	253	233.455	75	246.333	328
119	ADD2	12	11	12	2	9	26	0.235294	1	12	1	7	1	0	4	0	12
119032	BORCS7	1184	3007.62	3325	1477	3332	3671	942	7347.05	3712	867	4134	3477.17	1764	5163.28	6070.17	5523.5
1191	CLU	49360.5	124145	161209	44106.4	131213	159976	31000	135202	111504	28894	117989	157753	36733.5	188580	175162	243836
1192	CLIC1	3818.5	15975.3	15013.8	4251.3	14638.2	16348.9	3571.9	24459.8	12077.9	2988.19	12983	16552.5	3924	20965	17233.8	15248.2
1193	CLIC2	30	27	31	51	25	35	35	39.2857	26	26	58	20	10.3	0	4	0.142857
119391	GSTO2	33	104	107	21	115	113	25	203	120	21	86	121	31	155	135	127
119392	SFR1	27	49	61	45	60.5561	44	29	104	64	30	139	57	66	68	46	32.0118
119395	CALHM3	0	0	0	0	0	0	3	1.30952	1	0	0	0	0	0	0	0
119467	CLRN3	0	3	2	2	2	6	4	12	4.06667	3	3	6	0	1	5	9
1195	CLK1	519	692	998	591	520	841	436	1202	1041	529	2304	581	732	506	746	825
119504	ANAPC16	913.349	2226	2264.29	1007.23	1997.76	2389.08	824.151	3642.46	2181.2	607.196	2684.3	2253.89	951.5	2017.56	1916.3	1701.41
119548	PNLIPRP3	0.333359	0	0	0.0852041	0	0	0.0344828	0.352506	1	0.0806734	0	0.0434783	1.01136	0	0.04	0.0125
119559	SFXN4	625	1987	2025.58	780	1875.5	2293	597	3238	1848	429	1915	2298	510	2615.5	2624	2675.83
119587	CPXM2	202.335	209	261	239.94	227.737	244	112.961	104.609	115	155.923	416	338	71.5665	489	382	323
1196	CLK2	293	570	669.21	282.104	620.213	574.217	219.892	561.217	404.671	221.163	759	589.598	82.2766	730	822.133	888.671
119692	OR51S1	0	0	0	0.047619	0	0	0	0	0	0	0	0	0	0	0	0
119710	IFTAP	123	233	232	161	234	300.294	117	351.071	220	89	304	239	120	182	209.333	126
119765	OR4B1	0	0	0.0588235	0	0	0	0	0	0	0	0	0	0.016129	0	0	0
119772	OR52M1	0	0	0	0	0	1	0	0.0555556	0	0	0	0.0526316	0	0	0	0
1198	CLK3	1239.33	3240.5	3616.5	1150	2973.5	3391.5	875.125	3081.7	2782	781	2778	3545.07	904	4712.5	3993.17	4185.83
12	SERPINA3	90941.7	379281	391116	87477.4	366428	379728	75779.5	565501	326730	56143.7	264980	418586	60934.5	160867	279691	264381
120	ADD3	303.5	429.036	587.077	431.143	549.5	642.5	358	332.055	432	322.75	1227.58	463.5	238.25	348	321.5	389.5
1200	TPP1	7885	7239.06	8678.11	7671.5	8031.17	9294.59	5983.5	3878.25	5004.44	4797.5	15466.4	9482.67	4890	10359.8	7881.5	12077.1
120065	OR5P2	0	0	0.0208333	0	0	0	0	0.030303	2	0	0	0	0	0	0	0
120071	LARGE2	103.538	393	492	83	321	348	45	175	355	72	339.5	350	53	946	809	880
1201	CLN3	1109	3337.83	3373.83	1017.5	3257.33	3456.5	867.029	3983.5	2623.5	646	2750.17	3872.5	656.029	3548.5	3862.04	3935.17
120103	SLC36A4	712	642	894	730	697	653	484	618	611.282	456	1622	711	313	609	519	615
120114	FAT3	0	1	0	8	2	9.30882	13	1	24.0149	0	8	2	0	7	0	0
120224	TMEM45B	218.077	562.154	656.059	214.5	506	669.542	163	526.037	433	129	580.519	615.523	430.9	2009.11	1463.5	2199.5
120227	CYP2R1	149.018	185	200	170	188.5	220	142	246.367	212	132	355.5	255	229	227	273	262
120237	DBX1	0	0	0.0208333	0.012987	0	0	0	0.0227273	0	0	0	0.0322581	0	0	0	0
1203	CLN5	1106	1658.08	1747.2	1463	1718.5	1804.5	1080	1668.33	1413	819	3426.03	2072.5	1015	2065	1676.5	1597.5
120376	COLCA2	36	57.05	74	41	74	80	14	64.6133	55	33	86	61	25	172	97	133.024
120379	PIH1D2	26.2308	67	109	38	68	61	26	130.556	73	32	115	77	36	81	73	32
120400	NXPE1	0	0	0	0.238095	0	0	0	0	0	0	0	0	2	2	0	0
120406	NXPE2	0.0769231	0	0	0	0	0	0	0	1	0	0	0	0	0	0	0
120425	JAML	17	52	20	30	38	24	4	28	3	5.21739	22	11	9	11.5263	6	11
120526	DNAJC24	130	172	166	135.238	199	202.667	101	463.328	152.667	98	278	142	156	177.015	271.333	220.51
120534	ARL14EP	1152	1493.5	1844.5	1458	1464.3	1640.33	976.293	1737	1488.59	788	3272.1	1391	1262	1890	1763.5	1541.07
120586	OR8I2	0	0	0	0.047619	0	0	0	0.0344828	0	0	0	0	0	0	0	0
1207	CLNS1A	1274	2339	2423.33	1578.04	2197.83	2474	1117	2755	2019.6	886.797	3839.14	2496.5	1753	2388	2046	1992
120787	OR52W1	0	0.05	0	0	0	0	0	0.0454545	0	0	1	0	0	0	0	0.0277778
120796	OR56A1	0	0	0	0	0	0	0	0.0344828	0	0	0	0.0666667	0.0808323	0	0	0.0204082
120892	LRRK2	70	51	36	108	75.0526	76	46	55	37	101	244	25	12	54	47.0116	88
1209	CLPTM1	2216.5	5456.75	6686.48	2208	6100.5	6849.7	1512.5	4274.41	4704.33	1369	5371.57	7086.21	1019	7207.12	8166.5	8986.11
120935	CCDC38	0	4	3.3125	1	8	8.5	3.15306	11	5	0	3	3.38947	5	3	0	5.41667
120939	TMEM52B	5	3	5	2	0	4	2	12.0435	1	3.02703	0	4	0	0	3	0
121053	NOPCHAP1	226	882.628	822	346	912	806.833	245	2545.5	801	233	762.777	883.04	333	880	1008.5	805
1211	CLTA	1615	6400.57	6100.92	1789	5895.67	6284.67	1377.5	11803.2	5312.27	1328	5218.75	6862.56	2072.5	5451.39	6603	6007.17
121129	OR2AP1	0	0	0	0	0	1	0	0.0357143	1	0	0	0	0.0151515	0	0	0
121130	OR10P1	0.0294118	0	0	0	0	0	0	0	2	0	0	0	0	0	0	0
1212	CLTB	1761	5870.5	5660.5	1960	6075	5761.19	1618.5	12425	5181	1506	4456.25	6428	1170.16	6806.33	7385.75	6239.33
121214	SDR9C7	4	1	0	0	0	4	0	0	0	0	0	0.16	0.129032	23	15.2667	16.0952
121227	LRIG3	272	242	334	197	314	299	214	219	153	178	499	300	142	338	222	345.5
121256	TMEM132D	0.424877	13	1	1	0	1	0	0.504545	4	1	7	0	0	0	0.6	0.589286
121268	RHEBL1	17	21	14	11	15	33	9	72	29	6	33	40	1	22.4211	11	2
121274	ZNF641	290	757	784	273	705	749	200	445	488	265	824	709.5	194	646	967	1052
121278	TPH2	0	0	0	0.0245025	0	0	0.0147059	0.0662055	6	5	2	0	0	0	0	0.010989
1213	CLTC	8239.04	7445.67	9010.31	9945.83	8234.58	8312.83	5167.5	3517.5	4649.53	4728.58	27511.8	8162	2882	3331.83	3806.33	6866.37
121340	SP7	0	1	0	1	0	0	0	0	5	0	0	1	0	0	0	3
121355	GTSF1	0	0	0.1875	0	0	0	0	0	0	0	0	0	0	7	0	0
121364	OR10A7	0	0	0.0294118	0	0	0	0	0	2	0	0	0.0526316	0	0	0	0
121391	KRT74	0	0.257143	1	0.138462	0	0	0	0.391304	0	0.12	0	0	0	0	0	0
121441	NEDD1	519	245.5	415.021	679.017	349.5	313.2	490.5	231	376	307	1776	205	318.167	333	341	340
121457	IKBIP	1250.68	1063.01	1128.74	1424.53	1067.16	1199.94	896.28	1519.88	966.8	889.866	3066.64	974.5	751.059	787.548	797.16	670.06
1215	CMA1	0	0	0	0	1	0	0	0	0	0	0	0	0	0	0	0
121504	H4-16	2.15387	12	12.075	3.11115	8.01639	15.0167	9.09249	15.046	5.02941	1.06821	13	8.04602	4	9	21.0769	22.0516
121506	ERP27	28	15	19	10	11	11	15	25.3043	10	13	28	9	8	8	3	1
121512	FGD4	432	425.5	448.5	775.125	476.038	522	358.062	388	378	466	1491	439	385	267.015	347	598.35
121536	AEBP2	264.014	253	335.021	231	354	289	177	543.381	247	148	646.167	230	323	139	341	321.5
121549	ASCL4	0	0	0	0.047619	0	1	0	2.06621	2	0	0	0	0	0	0	0
121551	BTBD11	56	58	74	71	58	78	31	75.0303	41	58.05	164	93	20	72.0152	43.0323	58
121599	SPIC	0	0	0	0.5	1	0	0	6.51266	1	0	3	3	0	0	0	0
121601	ANO4	0	8	3	2	0	4	0	4	12.0222	0	2	0	0	0	0.0666667	0.01
121642	ALKBH2	252	1157	1149	320	1115	1084	254	1833	950	246	809	990.16	382.114	1877.11	1689.25	1614
121643	FOXN4	0	0	0	0	0	0	0	0.227273	2	0	0	0	0	0	0	0.238095
121665	SPPL3	947	1241	1392	781.256	1289	1511	599	1175.5	930	565	2128	1823	543.647	1182	1643.81	2323
121793	TEX29	5	17	11	6.04762	8	20	3	38	20	4	10	12.5	5	26	33	25
122011	CSNK1A1L	6.36275	0.666667	0.333333	1.41667	0.666667	2	1.05263	2.66667	5.33333	0.015625	1	3	0	0.666667	0.666667	1.66667
122046	TEX26	3	3	9	1	3	3	4	5.0303	0	0	3	2	0	4	1	2
122060	SLAIN1	173.016	399.5	501	266	400	483	148	325	451	134.027	676	495	226	649	638.7	747.2
122258	SPACA7	0.0333333	0	1	0	0	0.0222222	0.0333333	0.10049	0	0.0222222	0	0	0	0.5	0	0
122402	TDRD9	0	0.05	5	8	6	4	0	0	4	0	7	0.105263	33	0	0	0
122481	AK7	4	17	13	18	21	24	5	26	16	21	43.3333	6	6	11	27	16
122525	C14orf28	256.038	270.5	269.333	217	186	221.333	159	301	249	142.5	474	250.053	114	229	214	216
122553	TRAPPC6B	250.338	248.613	305.312	250.55	335.071	267.391	202.765	433.216	199.535	232.965	761.547	320.504	320.73	382.141	437.499	490.965
122616	CLBA1	350	893	1142.27	205	880.5	1016	229	1028.33	1010.33	155	688.5	1060.33	119	1682	1192.5	1401.33
122618	PLD4	3	1	0	0	0	2	0	2.04762	0	0	0	0	0	1	0	0.0277778
122651	RNASE11	0.230769	0.15	0.0625	0	0	0	0	0	1	0	0	0	0	0	0	0
122664	TPPP2	0	0	0.0588235	0	0	0	0	0	0	0	0	0	0	0	0	0
122704	MRPL52	241.077	1513.5	1441.5	280	1634.58	1580.33	221	4947.25	1625.5	186	877.667	1502.05	521	2034.83	2464.52	1959.42
122706	PSMB11	1	5.05	2	0	1	3	0	0.047619	1	5	3	1	0	7	4	13
122740	OR4K14	0	0	0	0	0.0526316	0	0	0.0142857	0	0	0	0	0	0	0	0
122769	LRR1	73.0922	190	164	109.011	237.333	264.07	51	390	131	88	304	232	54.0111	84	116	79
122773	KLHDC1	54	17	47	25	18	24	17.0233	26.0476	29	2	71	15	30	60	40	26
122786	FRMD6	4015.51	3765.05	4712.5	4866.17	4396.56	4302	2414.01	1675.05	3245	2683.34	12757.7	5376.92	651.17	1656.11	2087.07	2622.03
122809	SOCS4	167	191	185	154	149	133	118	122	137	104	422	177.5	65	93	103	112
122830	NAA30	1048	700	1019.5	1215	790.5	947	636	617.5	621	707	2446.83	740	429	680.5	648	843
122876	GPHB5	1.29199	3	3.21095	0.166667	3.07895	2	0	1.11111	0	1.11111	2	3	0	1	1	3.10345
122945	NOXRED1	6.23077	6	3.35294	1	1	7	4	1	5	1	3	2	0	1	3	5
122953	JDP2	110	364	328	72	283.5	301	77	502.034	196.012	68	293	256	43	289	436.333	406
122961	ISCA2	329.511	1061	1133	426	1074.5	1201	375.5	1963.37	980.167	264.5	942.167	1075.33	501.5	1540.92	1404	1115.52
122970	ACOT4	324	1067	1016.11	245	871.333	933.857	164	1018	806	155	845.833	1034	510	1392.5	1140.25	1455
123	PLIN2	16734.4	38610.1	34391.7	20862.8	46482.4	45303.6	12427.5	39297.5	21552.2	12136.5	68306.1	47699.4	13282.9	107624	74772.9	93437.6
1230	CCR1	112	218	82	52	71.1053	56	151	337	71	64	106	35	0	11	13.0233	16.0833
123016	TTC8	337.023	593.444	539.112	442.056	442	503.5	276.25	545.523	501	261.023	832	498.333	227.059	420	503.5	523
123041	SLC24A4	1	5	4.02083	1	3	6	0	3	6.0125	0	3	2	0	3.05263	1.06667	1.01
123096	SLC25A29	611.308	2071.8	2284.74	566	2170	2206.8	410	1553	2023.09	409	1837.8	2862	371	2883.33	3239.8	3034.67
123099	DEGS2	6	67.2727	76	20	90	106	7	100	89	13	72	109.058	4	115	166	121.125
123103	KLHL33	0	0	0.0833333	2	1	1	0	0.133333	1	0	1	0	0	0	0	0
123169	LEO1	880.5	874.5	1072.5	948.5	861.5	1016.5	640	756.273	749.5	516	1985	797	504	1216.5	842	911.5
1232	CCR3	0.0678733	1	0	0	0.0909091	0	0	0.0710956	0	0	0	0	0	0	0	0
123207	C15orf40	364.541	621.39	747.643	414.231	581.319	584.052	327.339	1344	653.745	260.301	1088.71	674.394	692.729	945.753	762.278	715.979
123228	SENP8	34	68	82	50.5	81	89.0167	38	114.023	85	32	112	93	31.0217	53	72	88.0278
123263	MTFMT	211.267	462.402	434.755	255.546	416.354	443.59	140.142	696.28	401.949	145.21	503.232	486.183	368.385	796.414	644.87	585.361
123264	SLC51B	7	8	13	2	10	10	0	15.0333	8	2	6	9	0	16	14	8
123283	TARS3	100	131	162	137	125	110	101	197.704	159	97	299	113	156	174	175	190
1233	CCR4	0	0	0	0	1	0	0	1	3	0	0	0	0	0	0	1
123355	LRRC28	209.077	603.5	568	211	558.5	663.5	211.5	804	448	157	547	583.593	385	1195	939	1157.33
1234	CCR5	18	28	5	9	11	6	5	14.0989	6	0	23	11	0.015625	0	0	0
1235	CCR6	7.58333	6.38333	6.25	10.0667	7.98333	5.66026	0	1.6255	15.5933	0	11.0833	0.438462	0.833333	3.38429	1.95513	6.01941
123591	TMEM266	10.0189	60	15	5	56	35	19	122	17.0222	3	39	23.0189	0.0181818	17	3	18.0185
1236	CCR7	5.11842	7	0	0.0882353	1	0.176471	0	9.14286	1	4.75	3	2	3	5	14	1
123606	NIPA1	597	444	568.104	576	458	569	448	307	332	274	1209	482	324	387	478.062	644
123688	HYKK	86	96	173	111	126	127	69	115.03	114	56	299	195	39	196	143	191
1237	CCR8	0	0	0	0.027027	0	0	0	0	6	0	0	0	0	0	0	0
123720	WHAMM	271.029	357.5	330.014	172.011	292.5	351	105.511	457.074	288.018	165.049	469.5	348.014	113	146.014	282.011	414.019
123745	PLA2G4E	0.769231	1	1	0.210753	3.78509	12.0256	0.25641	0	3.42888	0	0	0	0	1.5	3	1.37333
123775	C16orf46	27	80.6	89	26	66	73	28	28	51	23	98	72	0	43	97	106
1238	ACKR2	129.029	156.4	119.22	127	177.108	148.02	82.02	113.27	108.068	98.3333	337.179	175.125	62	380.338	261	522.686
123803	NTAN1	904.5	3012.12	2942.5	1168.5	3034.55	3368.83	670.833	5926.87	2873.04	785.5	2744	3632.5	1178	3922.67	3645.33	3188.64
123811	CEP20	1093	856	1249	1033.14	872	974.2	731.5	905.411	975.093	595	2364.17	967	639	939	615	818.5
123876	ACSM2A	0.1	19.0625	24	0	9	29	0	0	10	7	5	20	72	565.5	155	640.198
123879	DCUN1D3	150.154	240	198	153.5	222	201	104	158.5	135.026	88	308	254	68	174	316.917	365
123904	NRN1L	3	1.05	4	3.0102	3	2	0	7	4	3	7	2	1	2	5	3
123920	CMTM3	581.419	1936	2184.2	560.169	1853	2123	539.338	2810.79	1536	453.671	1706	2019	516.436	3651	3311	3850.6
123970	C16orf78	0	0	0	0	0	0	0	0	0	0	0	0	0	0	0	0
124	ADH1A	798.25	729.333	848.833	1082.75	696.833	713.417	524.5	545	746.833	469.317	676.417	799.027	905.997	2609.83	1839.23	2782.31
1240	CMKLR1	51	181	56.0417	37	85	75	85	104.144	25	42	100	28	8	34	16	37
124044	SPATA2L	353	1222	1265	225	1084	1080	292	994.75	955	185	930	1382	136	2041	1878.14	1999
124045	SPATA33	15	68	64	24.1032	80	61.1818	13	170.227	80	23	78	81	36	90	141.067	104.042
124056	NOXO1	22.7142	64	64.1667	9	43	57	4	59	58	19	40	88	4	130	127	156.222
124093	CCDC78	3	34	11	9	9	15.6611	2	44.0111	22	0.311111	8	16.1892	0	67	54	36
1241	LTB4R	5.05179	28.3333	20	12.0345	21	3	0.0133333	35	12.0714	3.01176	18	15	0	5.5	2	20
124152	IQCK	217.5	416.024	508.5	248	490.25	569.222	205.333	686.548	333.5	172	818.667	593	392	433.559	504.722	647.5
124222	PAQR4	1480.04	3655.25	4006.5	888	3857.5	4091.1	820	2625.6	3151.75	684.75	3631.75	5399.45	246	5091.25	5394.37	5987.15
124245	ZC3H18	965	1718	1856.67	772.5	1843.74	1712.4	658	1180.04	1142.5	638	2262.67	1799.87	57	1366.5	1568	2317.5
124274	GPR139	0.0588235	0	0	0	1	0	0	0.186147	3	0	0	0	0	0	0	0
1244	ABCC2	1301	2063	2204	1787.17	2612.08	2642.73	689	785.548	1055.17	1072	5290.83	2437.83	455.065	1807.33	1624.5	3149.83
124401	ANKS3	384	1211	1252	363	1011.74	1194.5	244	1186	932	312	1230	1288	116	1358	1219	1109
124402	UBALD1	307	670	747.396	215	659	657	175	817.273	532	178	580	792	179	1193	1187	1161
124404	SEPTIN12	0	0	0	0	0	1	0	0	0.196078	0	0.196078	0	0	1	0	0
124411	KRBOX5	19	15	24	15	18	18	15	18.0476	28.511	12	62	9	9.01515	19	22	24
124446	TMEM219	1944.5	6697.83	6855	1997	7906.3	7503.23	1504.2	13341.6	6750.67	1425.33	4873.67	7746.5	2493	8880.17	9059.45	7526.5
124454	EARS2	444	1078	1213	465	1027	1214	408	494.333	801.099	257	1443	1253	282	1632.9	1610	1976.33
124460	SNX20	4	20	14	4	18	9	11	23	7.28889	18	17	11	0	0	0	0
124491	TMEM170A	107.204	172	210	106	176	205.176	70	241	161	83.125	279	206	124	131	184	226.071
124512	METTL23	282	678	808.333	290.548	795	781	217	1333.02	598	231	853.5	815.333	399	983	1087	967.5
124538	OR4D2	0.0463609	0	0	0	0	0	0	0.100281	0	0	0	0	0	0	0	0
124565	SLC38A10	10460.5	19850.5	23966.5	7620	20613.6	23087	5612	6531	16575.3	4989	21335.3	24493.9	885	35079.8	34338.6	40247.7
124583	CANT1	2351	5209.83	6114	1972	5691	6080	1557	2569.16	3976.2	1112	5362.43	6374	880	7674.92	7893.53	9699
124590	USH1G	0.230769	6	14	3	5	6	0.15	2.22134	1	0	2	2	0	0	0	4
124599	CD300LB	0	0	0.0833333	0	0	0	0	1.17391	0.0888889	0	0	0	0	0	0	0
124602	KIF19	12	20	24	4	16.0164	6	0	11.0164	10	0	20	8	0	19	18	26
124637	CYB5D1	251.333	288	320.021	239	347.1	337	160	231	255	115	522.5	310	7	253.333	263.5	427.333
124641	OVCA2	667.424	1929.55	1999.97	646.957	1880.03	1952.56	488.783	2629.36	1690.62	449.54	1521.62	2229.55	366.446	2253.09	2291.59	2197.57
124739	USP43	489.4	627.333	722	343.111	608.45	659.2	266.111	315.333	441.272	310.5	1017	740	85.9683	549.634	813	925.069
124751	KRBA2	283.21	401.288	511.196	232.689	455.724	515.361	148	251.045	226.5	258.182	769.125	465.517	90	316.663	540.02	687.04
124773	C17orf64	0	7	2	4	2	4	0	16.0303	11.2	2	7.5	8	4	11	5.01235	0.0555556
124783	SPATA32	0	0	0	0.277778	0	0.294118	0	0	1	0	0	0	0	0	0	0.240999
124790	HEXIM2	53.0796	181	258.5	69.3913	213.333	197.011	45	367	197.667	42	158	241	19.0111	365.333	252.5	304.333
124801	LSM12	1269	3254	3552.5	1522.75	2908.5	3372.9	1072	4935.92	2524.5	828.5	3603.33	3664.71	1312	2648	3913	4409
124808	CCDC43	345	424	452	338	402.857	483	278	446	320	142.5	885.083	439	145	254	317	379
124817	CNTD1	658.276	857.167	911.667	814.167	797.167	990.75	580.5	887.083	799.167	518.25	1476.33	1112.08	543.167	975.167	786	897.583
124842	TMEM132E	1	6	6	0.2	6	10	0	10.0779	3	8	5	6	0	4	9	5
124857	WFIKKN2	0.0769231	0	1	0	0	0	1	0	5	0	1	4	0	5	0	4
124872	B4GALNT2	1	0.297297	0.122222	0.611111	4.57895	0	0	0.122222	0	0	0	0	0	0.122222	0	1
124912	SPACA3	0	1	1	0	0	0	0.0172414	0	1	0	0	4.04	0	3	3.5	2.02381
124923	RSKR	1	0	2	4	2.01	1.57556	0	10.2263	5.10571	10.01	5	0.684211	0	0	0.015873	8
124925	SEZ6	1	1	10.4857	0	0	2	2	0.566667	9	1	2	4	0	0	8	3.40476
124930	ANKRD13B	36.362	70.0652	46.1567	20.2663	69.0227	56	18.1211	40.9536	23.2718	33.049	63	60.0784	14	90.0764	77.2378	52.1935
124936	CYB5D2	203.302	559	550	221.331	614.25	825.5	197.133	656.064	449	156.169	552.5	697	87.077	513.053	570	577.924
124944	C17orf49	562	2350.5	2514	523	2583.05	2862.86	430	6106.79	2395.15	467	1746	2772.17	797	3410	3569.5	3177
124961	ZFP3	238	278.383	316	261	232	318	151	166	212	204	757	333	114	216.5	227	473
124976	SPNS2	637	1410	1638.33	520.514	1245	1439.5	371	373	1167	408.027	1185.23	1483.5	23	893.5	746.5	812
124989	EFCAB13	0	1	2.5	6	0	7	6	0	0	9	2	7	0	0	0	0
124995	MRPL10	1123.5	3344.2	3495.5	1073.02	3336.33	3626.61	923.516	4000.17	3114.5	857.125	3000.83	3770	1325	5576.01	4868.83	5088.03
124997	WDR81	293.019	968.5	906	257	1100.5	847.191	170	540.059	583	284	902	795.219	50.0182	682	1207.33	1344.59
125	ADH1B	5883.58	5229.83	5966.86	8350.58	4799.17	5041.08	4204.83	4284.15	5148.98	3381.35	4517.57	5882.17	6021	17403.6	12558.1	19210
125058	TBC1D16	1941	3953	4654	1507	4619.25	4640.5	1066	2556	2464	1435	5077.67	5351.73	227.889	4591.5	4986	7541.56
125111	GJD3	144.029	159	181.059	82	128	136	50	75	106	48	151.5	152	15	143	164.5	175
125113	KRT222	14	6	2	13	2.31579	5	3	0.857143	7	3	22	5	0	9	0	6
125115	KRT40	0	6	3	2	0	1	0	0	3	0.195122	5	2	2	6	4	3
125150	ZSWIM7	108.059	322	308	139.048	292	396	63	637.074	294	83	253	335	271	581.5	677	532.042
125170	MIEF2	1174.02	2757.83	2975	919	2819.24	2801.83	589.036	2290	2617.5	731.011	2727.5	3575.5	293	4285.7	4319.81	4856
125206	SLC5A10	22.4461	55	53.75	13	45.75	51	8	21	30.75	15	63.6667	49	0	60.0833	82.6667	97.25
125228	FAM210A	505.013	396.5	593.476	546.212	376	446	305.113	432.056	400	346.012	1247.5	415	349	411.5	398.5	597
125336	LOXHD1	0	0	0	0	0	0	0	1.27273	0	0	0	0	1	0	0	0
125476	INO80C	74	354.5	308.104	106	347	316	79.051	736	290	67	292	334	141	431	527	432
125488	TTC39C	876	1998	2123.59	957.586	1738.74	2101.72	549	1872.8	1617.92	599	1812.28	1983.33	360	2314.67	1684.53	2131.83
125704	DIPK1C	4	0	0	0	2	0	1	1	0	0	0	0	0	0	0	0
1258	CNGB1	21	125	128	30	63	89.7647	11	107	81	16	83	75	10	87	56	41.619
125875	CLDND2	5.15385	2	5	1	1	0	2	9	4	1	4	1.16	2	5	3	2.11111
1259	CNGA1	0	0	1	0	0	3	0	9.56268	7	1	1	1	15	47	18	35
125919	ZNF543	75.1739	127	175.083	85.0908	101	143.571	36	108.476	114	41.3227	155	159.174	49.0455	185	144	171.05
125950	RAVER1	549.382	1428	1495.5	544	1612	1401	436	762.542	880.5	371	1733	1434	68	1246	1427	1679.5
125963	OR1M1	0	0	0	0.0555556	0	0	0	0.0227273	0.0222222	0	0	0	0	0	0.0123457	0
125965	COX6B2	2.38462	4.22161	2.29412	1	1.16667	0	0.0549451	12.6791	2.05495	0.10989	0.238095	1	4	0	0	1.22161
125972	CALR3	5	11	3	6	11	11	0	4	5.40909	7	17	11	0	38	25	25
125981	ACER1	141	749	795	198.2	814	928	126	651.773	682.192	112	581.118	926.207	134	973.2	952	1074
125988	MICOS13	499	3905.83	3766.5	749.5	4614.6	4239.5	473.5	12548	4447.1	491.5	2037.5	4197.23	835.5	4405	5604.17	4760.83
1260	CNGA2	0	0	0.0208333	0	0	4	0	0	3	0	0	0	0	0	0	0
126003	TRAPPC5	681	3699	3502	744.833	4216.86	3961.67	544	9296.33	4127.17	641	1697.52	3723.41	877	5629.39	6563	5641.08
126006	PCP2	27	72	74	34	67.04	76	11	83	56	24	65	68	12	65	51.0526	63.0516
126017	ZNF813	36.4	56.1667	59.6667	48.6667	42.1272	39.6667	16.512	53.1734	38.8429	21.8333	117.117	46.4444	36.6894	35.8333	48.9722	52.0417
126068	ZNF441	239.029	102.091	100	221.071	65.0625	135	149	22.0951	76	96	602.5	42	182	65.5	103	80
126074	SWSAP1	148	622.125	581	186	613.333	671.219	142	1007.29	476.854	94.1	442.52	672	227.022	949.905	882	794.333
126075	CCDC159	85	353	420	89	317	398	55	680	349	70	301	413	136	633	564	632.05
1261	CNGA3	16	5.25	4	7.5	1	2	6	0.030303	9	18	6	21	0	29	40.25	58
126119	JOSD2	409	2290.8	2324	484	2548	2348	313	5425.25	2328	302	1082	2279	599	3328	3688	2998.8
126129	CPT1C	82.0977	296.333	244	56.0114	245	188.011	74	143	177	49	209	256	28.0587	279.022	258	258.5
126147	NTN5	6.48035	8	3	2.12727	3	3	1.12727	3.25926	7	1.74389	2	2	0.127273	6	3	1
1262	CNGA4	0	0	0	0.572308	0.0983607	0	0.24	0.26087	1	1.2	1	0	0.24	0	0	0.142857
126204	NLRP13	0.0149254	0	0	0	0	0	0	0	1	0	0	0	0	0	0.0147059	0
126206	NLRP5	0	0	0	1	0	1.23333	0	4.48276	0	0	0	0	0	0.736842	0	0
126208	ZNF787	511	1592.5	1818.02	418	1763.5	1668.5	315	1701	1206.5	382	1216	1880.43	48	1128.33	1913.5	1828.67
126231	ZNF573	8	19	28	51	26	38	5	20.1739	13	27	96	21	22	6	14	21
126248	WDR88	0	0	1	0	5	4	3.04348	0	4	0	2	1	0.0869565	0	3	1
126272	EID2B	164	325.333	317	142	343	341.5	126	518.167	269.053	105	482.5	343.5	138	292.02	383.333	289.01
126282	TNFAIP8L1	345.2	1485.33	1669.83	348.019	1738.72	1799.53	291	2486.67	1389.56	351	1205.5	1949	361	2317.5	2290.34	2444.5
126295	ZNF57	76	83	121.5	106	83	104	69	53.5	84	71	226	87	101	92	90	117
126298	IRGQ	150.731	188	236	105.158	211	208.176	101.5	9	71	96.375	398.429	264	8.07059	88.0566	179	369.6
126299	ZNF428	426.231	1784.85	1907.25	421	1774.35	1768.5	274	3468.85	1563.25	377.75	1253.85	1890.5	63.25	1507	2108	1849.25
1263	PLK3	183.029	535	352	116	304.012	334	90.0588	310	223	125.059	296.5	266.143	107.085	455	315	346.024
126306	JSRP1	0	3	3	0	3	8.16279	0	9	1	3.23333	3	2	0	1	13	3
126308	MOB3A	652.61	1233.25	1389.35	586.562	1531.22	1355.88	465.725	1743.14	812.467	442.485	1535.19	1440	409.532	1422.05	1534.59	1632.05
126321	MFSD12	1442	5343	5482	1076	5659.11	5322	839	3893	4430.5	951	4541	6221	376	6822	7364.5	6749.5
126326	GIPC3	4.07692	4	17.0208	7.07556	1	15	0	16	1	3	9	8	0	12.0526	0	0
126328	NDUFA11	1320	8612.87	8699	1764	10165.5	9927.33	1170	26243.5	9542.89	1068	4596.53	9119.99	2475	12399.2	14628.5	12550.2
126353	MISP	1530.67	3578	3563	1361	3560.53	3717.83	1017.52	2720	2606.83	1020	3213.67	3660.33	108.012	3161.5	2231.57	2469.62
126364	LRRC25	92	419.374	255.5	72.0556	203.019	149.033	125.053	430.292	259.5	92.1111	173.125	139	45	94	69	88
126370	OR1I1	0	0	0	0.047619	0	0	0	0	0	0	0	0	0	0	0	0
126375	ZNF792	108	246	224	105	229.8	177	97	69.2555	94	65	233	231	31.0909	168	326	294
126382	NR2C2AP	268.833	945.5	1020.67	294.111	950.167	925.458	227.333	1684.78	968.409	262.333	773.833	968.167	337.961	1495.33	1330.33	1285.5
126393	HSPB6	187	350	296	142	421	415	94	578	152	104	343	369	63	588.5	244	392.168
1264	CNN1	5089.5	8586.57	7386.08	4640.5	6621.34	6687.2	3978.5	13035.1	5633.83	3142.51	6950.03	7452	2490	14608.2	7574.58	7022.58
126402	CCDC105	0.0285714	0	0	0	0	0	0	0	0.0222222	0	0	0.0526316	0	0	0	0
126410	CYP4F22	9	3	4	3.01299	7	24	0	11	17	9	1	11.0723	2.0101	252.5	54	157
126432	RINL	0	27	23.5	3	25	33	8	41.3333	24	8	24	28	0	4	3	2
126433	FBXO27	124.25	278.637	297.294	143.03	337.077	370.481	107.217	460.626	227.296	106	364.669	329.328	106	364.35	317.557	346.389
1265	CNN2	5987.67	14981.4	15369.9	4488	13719.8	14100.2	3614	11826.6	10828.2	3498.61	13072.8	16374.3	1431	12625.1	14698.1	14543.3
126526	C19orf47	110	501	569	192	502	503	136	681.205	392	150	427	631	64.2727	574	643	626
126541	OR10H4	0.0384615	0.5	1	0	1.33333	0	0.333333	0	1	1	1.5	0	0	6.6193	0.833333	1.83333
126549	ANKLE1	26.0385	84	103	37.3333	141.366	102	32	63.0556	39	32	110	63	0	31.1026	56.3333	74.0118
126567	C2CD4C	14	55	56	7	102	58	4	37	41	8	48	50	0	134	119	97
1266	CNN3	9643	11404.6	12787	11104.5	9496.33	11664.3	7576	10570.2	8522.01	6119	21426.6	12433.7	7831	8038.5	6958.5	8169.64
126626	GABPB2	25.0161	55	58	11	41	50	14	67.1203	40	16.027	83	35	44	52	57	46
126637	TCHHL1	0.1	0	0	0	0	0	0	0.1	1	0	0	0	0	0	0	0.0714286
126668	TDRD10	3	7	10	2	11	9	4.0119	22.3333	9	3	7	15	0	5	9	2
126669	SHE	23	52	36	10	34	94	26	58.4834	39.01	6	91	36	31.5	4	15.2609	8
126695	KDF1	74	347	411	62	353.5	312.067	50	246	296	45	289	360.16	103.276	625	615.267	639.5
1267	CNP	2135.83	7084.17	7009.67	1888.83	7002.64	7156.47	1532	5712.24	5041.28	1435.5	6791.69	7542.86	553.167	6780.73	8039.17	8250.64
126731	CCSAP	64	56	52.0833	79	85	77	68	43.1333	62.0889	82	188	66	44	30	41	44
126755	LRRC38	0	1	6	1	2	0	0	0.111111	0	1.05882	0	4.08	0	1	0	0
126767	AADACL3	0	1	0	1	5	4	0	0.0490431	0	0	0	2	0	2	0	3
1268	CNR1	0	2	8	0	2	5	0	0.0740741	20	13	8	12	0	0	1	0
126820	DNAI3	4	0	2.02083	4.07703	8	3	0	0	10.0222	0.0294118	3	1	0	0.0526316	2	0
126859	AXDND1	12	31	46	14	46	77	6	110	37	10	45	41	5	18	15	18
126868	MAB21L3	27	42	76	40	44	87	40	10.0668	32	13	92	44.0526	2	58	22	28.0417
1269	CNR2	0	0	0	0	0	0	0	0	1	0	0.0232558	0	0	0	0.133333	0
126969	SLC44A3	264.038	706.5	971.5	246.405	695.071	840	206.012	547	605	193	728.167	847.143	309	1305.5	825	1337
127	ADH4	11	9	13	14	10	16	1	7	11	27	18	2	19	21	55.6	90
1270	CNTF	21.5	10	11	46	16	22	28	15	9.66667	22	49	32	7	37.1053	16	23
127002	ATXN7L2	110	331	350	94	330	356	74	212	289.5	65	281.5	386	62	764	578.333	407
127018	LYPLAL1	374.185	763	862	514	810	945	338	1210.83	736	269	1186	728	307.179	434	620	518.208
127064	OR2T12	0	8	6.5	4.5	2.5	3.5	3	4	13.8333	1.5	6	8.5	0	0.5	0	0
1271	CNTFR	5	0	2	3.85294	8	2	0	1.57273	2	3.85294	1	0	0	5	3.66667	3
127124	ATP6V1G3	0	0	0	0	3	0	0	0	0	0	0	0	0	0	0	0
1272	CNTN1	0	0	0.0588235	0	0	0	0	0.037037	2	0	1	0	0	0	0.0666667	0
127247	ASB17	0.0357143	0.375	0	0	0	2	0	0.125	0	0	0	0	0	1	0	1
127253	TYW3	156	394	416	221	391	460.2	128	794	416	133	603.476	391	72	193	227.5	192.333
127254	ERICH3	24	16	18.5	20	30	35	11	47	42	29	43	4	91	21	51	52.625
127255	LRRIQ3	35	47	89	51	50	85	40	77.2424	52	41	136	42	79	110	148	109
127262	TPRG1L	2271.6	4780.56	5070	2162.2	4755.92	5301.33	1819.5	3763.83	3331.51	1520	5216.35	5352.33	831	5003.71	5418.2	6423.86
127343	DMBX1	0	3	0	0	1.25	1	1	3.16667	0.1	1	4.64286	2	0	0	0	0
127391	TMCO2	0	0	0	0.103175	3	1	0	0	0	0	1	0	0	0	0.0169492	0
127396	ZNF684	109.012	43	84	99.0476	102.038	99	47	44	76	43	259	41.04	208	149	105	97
127428	TCEANC2	140	371.333	366.026	144	312.2	347.013	125	619.042	372.526	109	370.333	379	141	606.026	591	562.5
127435	PODN	27	135.5	89	14	71	70.0588	78	135	50	15	120	64	5	76	46.0169	61
127495	LRRC39	9	6	9.52941	7	8.47368	0	12	25	17	8	29	10	10	10	6.5	22
127534	GJB4	60	291	288.521	32	243	287.059	27	387	209	33.0238	225	281	16.0238	220.053	163	125.5
127540	HMGB4	0	0	0	0	0.0526316	0	0	0	0	0	0	0.04	0	0	0.0666667	0
127579	DCST2	0.272727	0	0	2	0	0	0	1.83333	5.33333	0	0	0	0	0	0	0.681818
127602	DNAH14	10.5	11	16	6.89286	9	16	5	53	16.0833	4.14286	29	12	21.1591	12.875	12	23.1429
127665	ZNF648	0	0	0	1	0	0	0	0	3	0	2	0	0	0	0	0
127670	TEDDM1	0	0	0	0.0555556	1	0	0	0	0	0	0	0	0	0	0	0
127687	C1orf122	1058.04	4562.83	4362.75	913.5	4654.83	4320	849	10096.3	4691.65	653.5	2674.06	4491	1261.5	6478.83	7195.5	6030.5
1277	COL1A1	3429.5	8363.58	3320.85	1578	5299.25	3032.5	2428.2	2118.54	1931.33	1678.53	5689	2384.04	4	351	133	214.024
127700	OSCP1	124	525	564	116	497	546	83	572	453	69	448	550	138	780	687	769
127703	C1orf216	270	860	859	291	797	761	315	493	673.378	214	1008	1031.11	19	648	674.667	683
127707	KLHDC7A	888.816	1534	2149.69	610	1529.25	1792.87	422.011	412.238	1206.26	289.443	1843.25	1662.8	85.5	1636.12	1944.33	2627.51
127731	VWA5B1	0	0	0	0.0105263	1	0	0.0119048	0	2	0	0.025	1	0.0217391	1	0	2
127733	UBXN10	3	19	44	20	25	10	25	8.17262	33	14	32	36	0	78.0526	22	47
1278	COL1A2	1972.08	4769.5	1967	855.17	2425.5	1390.33	2281.33	1466.5	1050.12	1315.17	4020.67	1334.5	3	13	35	101
127829	ARL8A	413.021	1007.5	1094	469.011	1064.33	1121.01	347	1568	709.333	283	1061.5	1188.83	330.011	939	1382.33	1429.19
127833	SYT2	137	395.5	464.059	101.5	373	355	118	276.5	186	99	431	412	152.5	448.5	637.833	882
127845	GOLT1A	167	722.333	717.5	164	700	878.833	122	1404	590	135	478	726	421	1453.5	1640	1555.33
127933	UHMK1	2205	1861.43	2091.77	2963.33	2165.29	1870	1590.74	1673.71	1479	1453.07	6156	2061	1238	1040	1526	1699
127943	FCRLB	0	1	7	0.0125	4	2	0	7.02273	2.01235	3.0372	1	2	0.0113636	0	0	0.0125
128	ADH5	5609.17	14764.5	14579.2	6817	12515.3	14826.2	4652	17346	12034.2	3721	14463.8	15229.9	5059.33	21413.9	17837.8	19680.8
1280	COL2A1	0	1	0	1	0	0	0	0.913793	5	1	0	0	3	29	0	1
128025	WDR64	5	6	5	1	19	7	0	7.02273	7	1	11	2	12	14	2.5	10
128061	C1orf131	236.778	735	720	283	566	655	204	1489	749	191	677.333	648	334.389	1114.88	965	802.333
1281	COL3A1	990.143	1825	856.5	405	1275	740.833	1120	428.068	512.5	718	2549.33	432.5	0.015625	1	42	44
128153	SPATA17	2	8	4.20833	4	2	10	7.66667	26	8	3	16	13.5263	17	4	7	11
128178	EDARADD	64.6667	131.55	131.772	80	141	145.298	52.4444	89.181	99.4991	35	195.017	133.286	13.0889	23.3333	82.5	46
1282	COL4A1	1753	1641	1990	1216	1847.5	1891.03	1208	1148	968	1251	4000	1765	243	813	1515	1440
128209	KLF17	0	0	3	2	1	0	0	0.037037	1	0	0	0	2	1	0	4.02381
128218	TMEM125	39.0149	89	97	24.3333	120	123	36	87	74	33	87	95	76	284	196.015	202.042
128229	TSACC	14	68	73.0208	16	59	72	4	160	46	9	40	50	36	73	82.0238	56
128239	IQGAP3	76	101	51	45	162	167	23	41.8636	44	32.8085	206	159.826	18	10.8636	69	137
128240	NAXE	1543	5579.83	5826.14	1349.53	5522.12	5903.33	1154.52	10821.1	5531.08	982.015	3620	6311.48	2007	10623.2	10341.3	9678.53
128308	MRPL55	361	1836	1752.24	452.238	2083.42	2024	285	5324.89	1736.8	302	1240	2075	535	2571.32	2767	2305
128312	H2BU1	0.0683088	0	0.037037	0.052381	0.352941	0.519608	0.0178571	0.0341435	0.0196078	0.0196078	0	0.0296425	0	0.0196078	0.0163934	0.037037
128338	DRAM2	587	1130.59	892.3	652	947.259	1027.33	503	1496.03	837.099	418	1667	1010.49	566.5	1291.67	981.533	998.16
128344	PIFO	64	151	133.5	67.0192	165.053	197	55	327.03	136	46	134	202	46	197	145	155.5
128346	C1orf162	84.1548	380	247.016	81	188.689	189.094	135	837.812	198.045	73.1505	161	140.023	24	34	17.0688	16.0159
128366	OR6P1	0	0	0.0208333	0.0555556	0	0	0	0.0344828	0	0	0	0	0	0	0	0.0277778
128368	OR10Z1	0	0	0	0	0	0	0.5	0.0333333	0	0	0	0	0	0	0	0
128371	OR6K6	0.0106383	0	0	0.047619	0	0	0	0.047619	2	0	0	0	0	0	0	0
128372	OR6N1	0.0986622	0	0	2	0	0	0.015873	0.0454545	0	0	0	0	0	0	0	0
128387	TATDN3	312.158	387.866	442.763	373.694	309.545	423.796	259.375	493.056	384.673	218.042	679.936	406.087	378.547	296.348	327.353	301.539
1284	COL4A2	5475.35	7203.82	9005.33	3415.51	8792.35	10180.8	3293.18	2443.55	5315.83	3783	12969	9591.25	268.036	6268	9986.36	9651.48
128414	NKAIN4	1	0	0	0.0135135	1	0	0	2.39634	1	0	0.047619	0	0	0	5	3
128434	VSTM2L	0.0677966	0	0	0	0	1	0	0.0909091	1	0	0	0	0	0	0	1
128486	FITM2	107	254	231	92.5	196.023	218	72	127.556	134	80	233	237	49	180	213	273
128497	SPATA25	0	1	0	1	0	1	0	0.5	1	0	2	0	0	0	1	0
128553	TSHZ2	7	35	14	7	21	23	5	28	36.0323	5	32	20	3	5	26	11
1286	COL4A4	1	3	13	10	9	11	4	11	7	35	14	1	0	2	12	0
128602	C20orf85	0	0	1	0.435897	0	0	0	0.0506329	0	0	0	0	0	0	0	0
128646	SIRPD	0	0	0.235294	0	0	0	0	0	0	0	0	0.0689655	0	0	0	0
128653	C20orf141	0	0	1	1	1	0	0	0	0	1	0	0	0	0	0	1
128674	PROKR2	0	0	0	0.0273973	0	0	0	0.0909091	0	0.141751	0	0	0	1	1	0
1287	COL4A5	630.053	648.5	1066.03	796.053	846.5	1041.67	457.012	149	607.442	492.333	1812	766	266.042	914	1070.17	1551.5
128710	SLX4IP	42.0263	60	90	59	120.5	81	14	115	50	25	118	94	32	40	77	81.1429
1288	COL4A6	6	15	19	12	21	11	2	1	13	1	23	14	0	55	15	62
128822	CST9	0	0	0	0	0	0	0	0	1	0	0	0	0	0	0	0
128853	DUSP15	6.01695	31	25.0588	9	26	31	7	27.0333	26	2	23	29	2	25	47	92.0238
128861	BPIFA3	2	0	0	0	0	0	0	0	0	1.28261	0	0	0	0	0.4	0
128864	C20orf144	0	2	4	0	1	3	0	0	0.0454545	0	0	1	0	0.105263	1	0
128866	CHMP4B	104	351.5	308	123	360.263	349	88	1013.22	275	104	351	408	93	179	233	261
128869	PIGU	399	1022	1215.5	450	1130.33	1217	430	1328	797	242	1154.83	1298.5	514	1288.5	1421.5	1315.5
128876	FAM83C	0	0.142857	1	2.02222	2	0	1.01333	0.0558081	3	0	0	0.142857	0	0	1.14286	2.01136
1289	COL5A1	162.139	468.5	248	114.03	413	263	143	280.089	121.5	138.12	405	183	16.1166	126	199	311
128977	C22orf39	203	446	476	207	478	495	150	481	370	139	397	452	354	700	654.188	644
128989	TANGO2	679.454	1673.17	1455.05	596.933	1544.18	1763.93	535.655	1463.43	1354.46	422.5	1487.43	1616.37	163.041	1445.99	1186.58	1288.43
1290	COL5A2	387	482	298	265	383	315	332	282	186	385.944	907	270	83	391	314	480
129025	ZNF280A	0	0	0	0	0	0	0.25	0	0	0	0	0	0	0	0	0
129049	SGSM1	0	26	53.01	7.09091	6	33.0529	25	25.0303	11.8058	7.01	19	43	2	28.01	33	19.1052
129138	ANKRD54	614	1839	2211	536	1620	1825	445	1423	1953	391	1352	1767	336	2213	1911	1997
1292	COL6A2	1710	5063	6230.81	1386.79	5082.29	6111.88	967	2821.35	4366	1054	5490	6240	328.73	11392	10626.5	12647.5
129285	PPP1R21	869.529	1456	1692	1044.38	1287	1456	600.37	1236	1084	602.5	2291.33	1371	642.859	2129	1622	1777
129293	TRABD2A	18	33	8	4	26	30	6	52	15	3	28	13	0	9	2	12
1293	COL6A3	23.5604	19	9	12	27	13.4706	28	8	10	27.4444	15	14	0	0	0	0
129303	TMEM150A	1363	3597	4158.5	1332	3439	3880	1107	3981.25	3525.18	966	2960	3743.75	1518	7370	6234	7157.5
129401	NUP35	330.533	511	591.021	414	465.905	494.5	299	630.533	423.5	233.25	1080.33	472	529	433.5	330	482.028
129446	XIRP2	0	3	0	0	0	0	0	0	4	0	1	0	0	0	2.02941	1
129450	TYW5	387	395.583	581.267	424.154	317.297	352	274	372.31	388.652	265	957.154	304	330.533	416.41	383	357.382
1295	COL8A1	188	125	124	82	138	104	132	96	108	166	200	42	19	6	28	28
129521	NMS	0	0	0	0	0	0	0	0.047619	0	0	0	0	0	0	0	0
129530	LYG1	0	0	0	0.333333	0	0	0	0.333333	0	0	0	0	0	0	0.118644	0
129531	MITD1	211	414	543	312.099	458.5	419.14	230	968.5	483	194	617	313	325	553	577.5	463
129563	DIS3L2	141	244	252	117	230	274	65	94.0345	146	59	333.5	260.5	51	260	245.5	329
1296	COL8A2	11	29	25	5	19	35	0	2	23	0.0571429	16	34	6	8	47	30
129607	CMPK2	150.192	97	111	126	148	63	75	74.1667	83	66	214	154	104	180	164	204.139
129642	MBOAT2	41.3421	33.7222	32.4062	47.01	40.8458	56.4118	51.45	28.619	43.3264	46	105.21	71	40	99.1	41	57
129684	CNTNAP5	0	0	0	0	1	0	0	0	4	0	0	0	0	0	0	0.571429
129685	TAF8	204.583	313.204	463.02	157.39	423.419	405.577	142.244	327.735	294.593	151.047	658.305	388.57	129.143	328.976	385.048	407.427
1297	COL9A1	16	15	16	12	5	10	6	9	13	11	12	17	15	16	38	30
129787	TMEM18	238	853	819	282	951	911	188	1985.22	791	218	740	1022	497	1145.83	1378	1257
1298	COL9A2	568	1215	1679	424	1203	1349	270	487	1129	365	1329.11	1457	19	806.5	817	1292
129804	FBLN7	0	7	2	1	2	3	2	0	0	0	2	2	4	36	8	34
129807	NEU4	0.0294118	0	0	0.0116279	0	0	0	0.030303	0	0	0	0	0	0	0	0
129831	RBM45	283.5	347	507	426	401	426	229.5	422.25	405.167	259	877	447	360	491.5	376	438
129852	C2orf73	0	1	1.02083	1	8	0	0	9.04348	1.02222	0	4	5	0	0	0	0
129880	BBS5	264	502	514.5	326	451	450	224	874.077	626	172	820	506	466	831.5	950.5	716
129881	CFAP210	9.5	13.5	18.5	7	19.5	20.5	11	25.5	19	10.5	40	4.5	35	19.5	15.5	11
13	AADAC	25	43	60	39	54	74	38	61	44	29	145	65	159.06	413	323	544.139
130	ADH6	38	59	17	3	12.8182	20	10	24.2308	39	24	14	10.36	18	147	43	256.25
1300	COL10A1	0	0	2	1	1	0	4	0.05721	2	2	0	2	0	1	0	2.02778
130013	ACMSD	1.03	11.15	9.58095	3.08	11.6168	2.21694	0.430383	11.2417	17.2548	2.04	10.1616	5.34719	17.04	30.14	35.3203	27.4668
130026	ICA1L	2	0	1	1	0	0	0	11.2652	4	1	6	0.2	0	0	1	1.13889
1301	COL11A1	943	517	658	1006	855.375	925	619	678	354	794	3256	684	418	881	673	575
130106	CIB4	1.26923	0	0.557598	0	0	0	0	0	0	0	0	0	0	0	0	2
130132	RFTN2	4.12857	0	0	0	0	0	0.310345	1.5	1	0	1	0	0.473684	0	0	0
130162	CLHC1	34.3833	41.331	44.9167	46.22	38.82	47.82	20.1311	24.3068	21.0174	42.3	84.319	11.8729	29.1	30.7619	31.9406	38.8425
1302	COL11A2	4	3	0	0	4	1	0	3.16667	0	0	0	1	0	0	0	0
130271	PLEKHH2	113	37	62.2	86	45	69.025	55	38.05	54	58	216	32	59	10.2	48	72.0238
130340	AP1S3	70	221	185	120.357	153	240	85	552	155	66	291	181	141	152	242.25	208.258
130355	C2orf76	55	157	190.25	94	180	200.018	53	341	152.5	59	218	167	135.044	271	263.5	216.333
130367	SGPP2	22	45	51	12	53	47	16	11	47	12	73	59	19	11	19	21
130399	ACVR1C	10	10	17.5294	19	18	10.5294	3.1875	33	31	9	36	11	43	1	25	23
130497	OSR1	233	1059	526	122	658	391	248	1641.36	345	247	706.13	273	23	42	24.0968	86
130502	TTC32	122	145	201	135	149	158	95	339	192	85	277	151	164	184	285	222.071
130535	KCTD18	451.5	394	585	509	463	458	338	308.182	438	312	1050.17	473.375	241.375	471	418	455
130540	FLACC1	0	0	0	0	0	0	0	0	2	0	0	0	0	0.789474	0	1
130557	ZNF513	322	727.667	731	265.211	572.5	679.333	144	905.805	621.667	169	731	676	72.3333	1149.67	1134	1370
130560	SPATA3	0	0	0	1	0	0	0	0.0344828	1	0	0	0	0	0	0	0
130574	LYPD6	30.0385	33	29	22	23	41	9	32.037	11	18	53	20.2667	3.32333	17	41	35.1054
130576	LYPD6B	104	185	142	173	213	189	120	433.241	168	93	181	247	43	176	153	110.167
130589	GALM	654.06	1245.78	1321.64	888.095	1213.53	1396.61	566.268	940.602	863.339	396.276	1307.48	1416.63	326.591	2232.43	1360.7	2055.85
1306	COL15A1	68	198	242	101	150	132	75	108	103	71	217	99.04	5	45	43	48
130612	TMEM198	6.07692	53	83	9.01587	28	38	13.0588	62.0159	36	7	26	31	10.0161	79	85.5	50.0323
130617	ZFAND2B	669	2850.5	3176.06	822	3068.55	3358	521.667	5072.14	3103	628	1960	3333	673	4984.5	4452.88	3990
130733	TMEM178A	2	40	67	3	13	26	1	28	38.0222	3	4	22	38.0476	38	48	55
130749	CPO	0	0	0	3	5	2	0	0	0	0	3	0.04	0	0	0	0
130752	MDH1B	44	39	59.7059	32	28	49	21	35	27	5	86	47	11	21	27	29
130813	C2orf50	4	9.05	9	2	6	8	0	11	3	3	3	4	6	3	1	0
130814	SLC66A3	778	1360	1397.5	1033	1180.5	1596.08	760.5	1740.22	1238.5	567.5	1891.53	1503	1106	2770	2324.33	2224.33
130827	TMEM182	156.061	202	185.021	178	197	169.5	129.05	162.391	117	62	394	213	209	193	178	217
130872	AHSA2P	494	666.063	632.7	569.042	580.016	548.5	442.012	912.545	550.333	328	1398	590	347.25	644.548	482.523	480.028
130888	FBXO36	139	187	219	147	195	191	91	195.042	213	58	290	175	35	103	121	150.024
130916	MTERF4	253	503	470	281	399	470.16	233	488	316	234	583	491	262	506	508	483
130940	CCDC148	0.378378	4.7	1	1	2	1	2	0	2	0	2	0	0	0	0	0
130951	M1AP	1	3	1.20833	1	8	0	0	14.4762	1	0	2	0	0	0	1	0
131	ADH7	168	25	15	354.429	26	10	74	13	12	69	82	16.36	49	31	17	4
1310	COL19A1	6	4.06667	1	0.047619	0	0	0	0	8	0.02	0.02	3	0	6	6	0.02
131034	CPNE4	38	49	14	28	35	60.4	32	33.3926	23	11	41	14	29	22.8421	37	35
131076	MIX23	43.5	185	193	97.0625	123	178.033	44	381.017	165.5	29.5	245.5	131	121	125	189	207.5
131096	KCNH8	0.0294118	0	0	1.02778	0.1125	0.05	0.0277778	0	3.0625	0.125	0	0	0.0277778	0.0902778	0	1.17361
1311	COMP	44.6909	167	174	63.3455	166	139	30.3455	239	127	33.0191	103	130	41.3455	396	228	258
131118	DNAJC19	326.5	964.5	1140	468.5	894.5	1073	300	2104.25	963	245.5	1092	854.816	631	1031	1240.5	1118.5
131149	OTOL1	0	0	0.0208333	0.0555556	0	0	0	0.030303	1	0	0	0	0.0588235	0	0.0188679	0
131177	FAM3D	0.123457	10	3	0	13	0	0	28.1429	0	0	0	1.52632	0	1	0	1.2381
1312	COMT	1282	4159.43	4521	1265.33	3864.13	4496.5	917.096	5610.3	3453.5	932	3141	4050.06	1360	8281	6272.19	7679.58
131368	ZPLD1	9	7	8	1	4	1	0	8	2	27	14	5	0	14	0	0.56746
131375	LYZL4	0	0	0	0	0	0	0	0	0	0	0	0	0.227273	0.0531915	1.05319	0.277778
131377	KLHL40	0	0	0	0.0555556	0	3	0	1	3	0	0	0	0	0	0	0
1314	COPA	8358.5	16156.5	15683.5	9061	15413.5	16719.5	6326.5	3983.33	8400.33	4928	24607	17529.3	1377.33	16705	13919	22035.5
131405	TRIM71	0	0.05	0	0	2.05607	1	0	0.0227273	2	0	0	0	0	0	0	0.0117647
131408	FAM131A	226	632.024	579	185	577.024	552	100	529.242	420	165.042	523	507.333	83	493	716.5	795.512
131450	CD200R1	0.180934	6.21053	5	10.0408	0.0645161	0	2.04819	4.22243	2	12	1	0	0	0	0.55969	0
131474	CHCHD4	315.833	479.667	466	285.333	465.333	503.333	254.167	712.056	455	216.833	740.167	521.167	263.833	583	455.049	502.167
1315	COPB1	5087.83	5677.83	7608	5902.5	4891.17	6077.5	3990.83	3602	5493.19	2947.5	13969	6139.69	2757.5	5597.67	4004.7	5070.87
131544	CRYBG3	379	407	482	516	502.262	528	300	443.667	323	415	1542	408	288	173	199	183
131566	DCBLD2	3441.5	2904.5	3740	4264.5	4644.57	4548.33	2244.5	3136.5	2260.25	2330.57	11342.4	4047.84	1282.5	1363.5	2071	2389.35
131578	LRRC15	3	0	0	1.05556	3	2	0	0	0	0	4	0	0	1	0	1
131583	FAM43A	207	303.55	584	233	318.5	643.5	170	251.042	294	206	398	269	33	143	162.5	146.5
1316	KLF6	4657	5835.07	5543	7070.37	6400.71	5464.5	3393.65	6447.51	4798	2810	8345	5773.37	3440.18	6574.21	9318	9071.31
131601	TPRA1	929	3114.5	3739.33	879.011	3147.33	3621.67	741	3587.33	3205.64	540.348	2429.67	3606.12	872.5	5271	5261.31	5073.68
131616	TMEM42	359.363	1286	1466	421.5	1363.64	1513.5	296	2215.5	1327	285	1053	1414	648	2131.33	1766.01	1833.02
131669	UROC1	63	243	273.08	20	133	135	58	106	275	15	138	149	30	480.075	622	800
1317	SLC31A1	4078.33	4657.33	4856	3910.48	4438.75	4562.51	3085.58	3767.35	3033.25	2530.33	8775.23	5422.25	2002.85	4494.83	3441	5154.17
1318	SLC31A2	1134.06	2103	2054	1120	1751	2022	874.111	2742.14	1566.52	708	2580.75	2101	1179	2334	2498.5	2400.83
131831	ERICH6	0	1	0	0	0	0	0	3.06479	2	0	0	3	0	5	0	1
131870	NUDT16	344	1161.75	1184	411.111	1310	1301	322	2288.14	1206.5	287	895	1257.33	474	1964	2170	2287
131890	GRK7	0	0	0	0	2	0	0	0.0747863	7	2	0	0	0	0	0	0.0238095
131920	TMEM207	1	1	0	0.047619	0	8	0	0	0	0	0	0	0	0	0	1
131965	METTL6	386.577	544.383	557.333	447.5	459.5	581.5	352.5	483.01	337	290.5	962	494	363	459.333	425	361
132	ADK	1816.38	2267	2782.66	2216.5	2205.71	2821.44	1413.64	2921.87	2112	1230.42	4726.02	2610.53	1589.95	3106.84	2287	2822.51
132112	RTP1	9	21	18	9	27.0312	21	10	11.0222	4	5.04545	18	27	6	24	50	41
132141	IQCF1	2	0	0	0.222222	0	0	0	0.121212	0	0.0645161	0	0	0	0	0	0.121212
132158	GLYCTK	714.5	2399.79	2661	550.25	2086	2873.52	379	1436	2359	372	1696.17	2691.33	354	5696.2	4259.07	5725.33
132204	SYNPR	0.0181818	1	8	0	0	1	0	0.0889328	1	0	0	0	0	0	0	0
132228	LSMEM2	122.538	381.5	388.833	114.5	318	348.333	85.8333	448.533	336.367	86.02	252.663	380.053	97	548.5	473.722	546.52
132299	OCIAD2	1024	3022.33	3130	1204	2914	3136.58	942	7427	2594.41	698	3588.5	3242.12	1504	4684.5	4057	3492
132320	SCLT1	79	82	100.362	100	106	93	51	206	65.2308	103	287	100	56	32	102	84.5833
132321	C4orf33	172	255.5	346.5	296	289	243.5	143	476	308	112	619	196	343	284	329	345.544
132332	SMIM43	0.046875	0	0.0625	0.142857	1	3	0.0697674	0.0681818	0	0.046875	0	0	0	0	0	0
1325	CORT	0	1.5	8.5	2	4.16667	1.5	0	6.02273	2.5	2	3.5	2.5	5	26	25	22
1326	MAP3K8	79	276	205.5	154	200.5	183	119	211	192.5	113	248	208	62	362.5	239	281.5
132612	ADAD1	0	0	0	0	0	2	0	0	2	0	0	0	0	1.05263	0	0
132625	ZFP42	0	5	7	0.025	3	3.1	0	21.0333	6.05882	1	3	0	0	0	0	0.0238095
132660	LIN54	77.7	88.01	98.01	125.01	152.524	125.155	111.01	102.5	95.427	79	381.333	76.0343	98.01	74.03	105.51	107.034
132671	SPATA18	5	5.16883	13	0.464286	0	0	0	0.464286	0	0	12	0	0	0	9	2.30952
1327	COX4I1	4339.83	20179.2	20861.5	5282.5	21466	22600.2	3883.5	48784.4	20843	3446	13772.3	22626	7945	34432.6	33413	29790.3
132720	FAM241A	156	117	171	154	113	187	70	109	153	71	329	102	106	231	199	209.024
132724	TMPRSS11B	0	0	0	0	0.0526316	0	0	0	0	0	0	0	0	0	0	0
132789	GNPDA2	236	272	283	333	226	278.353	197	314.222	312	139	696	269	175	249	332	291
132851	SPATA4	0	1	0	0	0	0	0.545455	0.285714	0	0	0	0	0	0	0	0
132884	EVC2	391	812	886	427	702	845	192	328	614.489	252	1128	835.111	132	694	756	996.611
1329	COX5B	1871.17	10000.5	10026.7	2507.83	10226.2	10767.5	1712	30416.3	10251.2	1578.45	6058.83	10556.9	2856.33	13940.3	14320.2	12797.2
132946	ARL9	11	28	33	22	40.0682	35	4	73.4862	30.1364	10.0682	49	26.2557	20	27	35.1348	46.6
132949	AASDH	127	186.062	227	217	187	192	144	224.104	168	109	469.618	128	98	195.053	150	198.5
132954	PDCL2	0.111111	0	0	0	0	0	0	0	1	0	0	0	0.0555556	0	0	0
132989	C4orf36	4	6	12	6	4	7	4	2.2355	4.05556	4.05556	13	6	3	1.57143	1	5
133	ADM	6694.12	10990.4	12638.7	7487.33	11080.8	11544.8	5530.44	13866.2	10710.5	4353	12374.5	11875	7308	15293.2	15861.8	15395.4
133015	PACRGL	157.029	171	230	182	217	226	141	285	203	84.027	408.5	259	143	167	212	174.028
133022	TRAM1L1	5	14	13	8	14	20	3	7.13655	27	3	35	19	15	4	3	8
133060	OTOP1	0.923077	0	0	0	0	2	0	0	4	0	0	0	0	0.206897	0	0
133121	ENPP6	0.615385	1	0.470588	1	0	0	0	0	2	0	1	1	0	2	7	7
[truncated: 14,050 more rows]

## Sheet: FC and Pvalues
GeneID	Gene symbol	GFPhigh / uninfected_log FC	GFPhigh / uninfected_Pvalue	GFPhigh / uninfected_FC	GFPhigh / uninfected_-log Pvalue	GFPhigh / uninfected_-log adj. Pvalue	GFPneg / uninfected_log FC	GFPneg / uninfected_Pvalue	GFPneg / uninfected_FC	GFPneg / uninfected_-log Pvalue	GFPneg / uninfected_-log adj. Pvalue
10	NAT2	0.27781	0.291352	1.21236	0.53558	0.43429	0.0344	0.885416	1.02413	0.05285	0.00634
1000	CDH2	0.79545	0.00254036	1.73562	2.5951	2.09479	-0.05029	0.830495	-1.03548	0.08066	0.01079
10001	MED6	0.49525	0.0570881	1.40957	1.24345	1.02285	0.30235	0.212949	1.23316	0.67172	0.02963
10004	NAALADL1	-0.89554	0.00332763	-1.8603	2.47786	2.00594	-0.23759	0.322869	-1.17902	0.49097	0.02963
100049587	SIGLEC14	1.24879	0.147052	2.37642	0.83253	0.68203	0.72524	0.34639	1.65318	0.46043	0.02963
10005	ACOT8	-0.94879	0.00163731	-1.93026	2.78587	2.2324	-0.06895	0.781424	-1.04895	0.10711	0.01371
10006	ABI1	0.60157	6.81924e-05	1.51737	4.16626	3.09225	0.21724	0.0863322	1.16251	1.06383	0.02963
10007	GNPDA1	-0.4693	0.0138154	-1.38444	1.85964	1.5264	-0.0885	0.598968	-1.06327	0.2226	0.02449
10008	KCNE3	0.28836	0.792925	1.22125	0.10077	0.07889	0.37906	0.683409	1.3005	0.16532	0.0203
10009	ZBTB33	1.1396	0.00519419	2.20319	2.28448	1.85887	0.15778	0.668792	1.11557	0.17471	0.02081
1001	CDH3	1.52385	0.259615	2.87558	0.58567	0.47556	1.59424	0.176726	3.01936	0.7527	0.02963
10010	TANK	1.12097	9.58746e-05	2.17493	4.0183	3.01509	0.24226	0.307194	1.18285	0.51259	0.02963
100101267	POM121C	-0.20834	0.417149	-1.15536	0.37971	0.30528	0.20981	0.371914	1.15653	0.42956	0.02963
100101467	ZSCAN30	0.70148	0.0513069	1.62618	1.28982	1.06188	0.75958	0.0157171	1.693	1.80363	0.02963
10011	SRA1	-1.34083	0.000652236	-2.53297	3.1856	2.50919	-0.13993	0.665304	-1.10185	0.17698	0.02117
100113407	TMEM170B	0.36933	0.269117	1.29176	0.57006	0.46254	-0.38004	0.223527	-1.30137	0.65067	0.02963
100128071	FAM229A	-0.92319	0.0723136	-1.8963	1.14078	0.93702	0.26687	0.446188	1.20319	0.35048	0.02846
100128731	OST4	-1.24591	0.00235998	-2.37168	2.62709	2.11708	0.13131	0.700145	1.09529	0.15481	0.0203
100128927	ZBTB42	-1.12979	0.0066161	-2.18826	2.1794	1.77878	-0.33242	0.268054	-1.25912	0.57178	0.02963
100129583	FAM47E	0.18305	0.629545	1.13528	0.20097	0.15866	-0.01301	0.968474	-1.00906	0.01391	0.00263
100129792	CCDC152	0.50698	0.158586	1.42107	0.79974	0.65574	-0.45662	0.201904	-1.37232	0.69485	0.02963
100129842	ZNF737	0.13338	0.809365	1.09686	0.09186	0.07173	0.21315	0.647999	1.15921	0.18843	0.02207
10013	HDAC6	-1.16773	0.00868747	-2.24657	2.06111	1.68632	-0.50912	0.191681	-1.42319	0.71742	0.02963
100130733	LRRC70	-0.00555	0.993456	-1.00386	0.00285	0.00214	0.15373	0.787766	1.11244	0.1036	0.01336
100130933	SMIM6	-1.16072	0.0113861	-2.23569	1.94363	1.59274	-0.24787	0.464584	-1.18745	0.33294	0.02846
100131187	TSTD1	-0.90356	0.0559821	-1.87067	1.25195	1.02973	0.13233	0.707365	1.09606	0.15036	0.0203
100131211	NEMP2	0.66743	0.0639502	1.58824	1.19416	0.98229	-0.10501	0.745951	-1.0755	0.12729	0.01661
100131439	CD300LD	0.68189	0.164337	1.60424	0.78427	0.64289	0.19712	0.652302	1.1464	0.18555	0.02203
100131801	PET100	-1.11999	0.00536193	-2.17346	2.27068	1.84856	0.11024	0.741737	1.07941	0.12975	0.01701
100133941	CD24	0.17631	0.323444	1.12999	0.4902	0.39681	0.07593	0.665003	1.05404	0.17718	0.02117
100134444	KCNJ18	-1.41668	0.0801035	-2.6697	1.09635	0.90009	-0.20734	0.719227	-1.15456	0.14313	0.01907
100134934	TEN1	-1.32702	0.000714543	-2.50884	3.14597	2.48007	-0.21721	0.466995	-1.16248	0.33069	0.02846
100137047	JMJD7	-0.66513	0.0207735	-1.58571	1.68249	1.38447	0.12694	0.574814	1.09198	0.24047	0.02581
100137049	PLA2G4B	-0.46127	0.246447	-1.37676	0.60828	0.49526	-0.22753	0.478749	-1.17083	0.31989	0.02831
10014	HDAC5	-1.71804	0.000442015	-3.28988	3.35456	2.62439	-0.53868	0.198581	-1.45265	0.70206	0.02963
10015	PDCD6IP	0.53448	0.00125512	1.44842	2.90132	2.31335	-0.05921	0.683262	-1.04189	0.16541	0.0203
10016	PDCD6	-0.49582	0.0267871	-1.41012	1.57207	1.29239	-0.00134	0.994856	-1.00093	0.00224	0.0006
100170229	SRRM5	-1.13813	0.0198551	-2.20096	1.70213	1.40053	0.07509	0.814425	1.05342	0.08915	0.01194
10018	BCL2L11	0.43314	0.119891	1.35017	0.92122	0.75731	-0.21694	0.386106	-1.16227	0.41329	0.02963
100188893	TOMM6	-1.04932	0.00661753	-2.06955	2.1793	1.77877	0.18932	0.559253	1.14023	0.25239	0.02641
10019	SH2B3	0.25523	0.32216	1.19353	0.49193	0.39817	-0.11686	0.637296	-1.08437	0.19566	0.02257
100191040	C2CD4D	-1.77285	0.0103347	-3.41727	1.9857	1.62505	-0.01988	0.96514	-1.01387	0.01541	0.00263
10020	GNE	0.08465	0.83336	1.06043	0.07917	0.0612	0.04928	0.88683	1.03474	0.05216	0.00634
10021	HCN4	-1.63125	0.0170747	-3.0978	1.76765	1.45352	-0.0195	0.967822	-1.01361	0.0142	0.00263
10023	FRAT1	-1.35026	0.000308913	-2.54959	3.51016	2.72039	-0.41549	0.109685	-1.33375	0.95985	0.02963
10024	TROAP	-0.51094	0.528194	-1.42498	0.27721	0.22136	1.0953	0.0809817	2.13658	1.09161	0.02963
10025	MED16	-1.6307	0.00188923	-3.09664	2.72372	2.1877	-0.52722	0.245419	-1.44115	0.61009	0.02963
10026	PIGK	0.87559	0.000224074	1.83476	3.64961	2.81354	0.08171	0.680347	1.05827	0.16727	0.02038
100271715	ARHGEF33	-0.08896	0.80254	-1.06361	0.09553	0.07466	0.24694	0.392477	1.18669	0.40619	0.02963
100272147	CMC4	-0.44981	0.175418	-1.36586	0.75593	0.61941	-0.11141	0.698464	-1.08029	0.15586	0.0203
100287482	SMKR1	-0.29881	0.319313	-1.23013	0.49578	0.40149	0.08468	0.718873	1.06046	0.14335	0.01907
100287932	TIMM23	-0.51008	0.0110108	-1.42413	1.95818	1.60441	0.1725	0.347637	1.12701	0.45887	0.02963
100288413	ERVMER34-1	0.64333	0.00253208	1.56193	2.59652	2.09562	0.14031	0.447637	1.10215	0.34907	0.02846
100289635	ZNF605	1.89528	4.55461e-05	3.71993	4.34155	3.17129	0.64122	0.0978871	1.55964	1.00927	0.02963
1003	CDH5	1.05575	0.289503	2.07881	0.53835	0.43647	0.06519	0.945311	1.04622	0.02443	0.0043
100302652	GPR75-ASB3	-0.0933	0.593163	-1.0668	0.22683	0.18004	0.10316	0.52342	1.07413	0.28115	0.02715
100302736	TMED7-TICAM2	1.01156	8.10807e-05	2.01609	4.09108	3.05157	0.11305	0.585371	1.08151	0.23257	0.02537
100303755	PET117	0.11227	0.461625	1.08093	0.33571	0.2692	-0.21032	0.151955	-1.15694	0.81829	0.02963
10038	PARP2	0.86837	0.00141884	1.8256	2.84807	2.27528	-0.02899	0.902699	-1.0203	0.04446	0.00597
100381270	ZBED6	1.45919	0.0129392	2.74953	1.88809	1.54857	0.76709	0.143221	1.70183	0.84399	0.02963
10039	PARP3	-0.15017	0.277058	-1.1097	0.55743	0.45211	-0.12774	0.33727	-1.09258	0.47202	0.02963
1004	CDH6	0.81457	0.148949	1.75877	0.82696	0.67752	0.21038	0.698977	1.15699	0.15554	0.0203
10040	TOM1L1	0.87921	0.00120246	1.83937	2.91993	2.32589	-0.11528	0.627161	-1.08319	0.20262	0.02385
10042	HMGXB4	0.70744	0.00341889	1.6329	2.46611	1.99774	0.41241	0.0506752	1.3309	1.2952	0.02963
10043	TOM1	-1.05999	6.18102e-05	-2.08491	4.20894	3.10973	-0.34459	0.118125	-1.26979	0.92766	0.02963
10044	SH2D3C	-0.02671	0.979152	-1.01869	0.00915	0.00676	-0.36458	0.677688	-1.28751	0.16897	0.02038
10045	SH2D3A	-1.59321	0.000399584	-3.0172	3.39839	2.65045	-0.17214	0.505881	-1.12673	0.29595	0.02721
10046	MAMLD1	0.29746	0.418322	1.22898	0.37849	0.30448	-0.25298	0.460846	-1.19167	0.33644	0.02846
10049	DNAJB6	0.0307	0.845596	1.02151	0.07284	0.05646	0.1665	0.290332	1.12234	0.5371	0.02963
10050	SLC17A4	1.03339	0.107664	2.04682	0.96793	0.79532	-0.07318	0.904559	-1.05203	0.04356	0.00597
100506144	TMEM35B	-0.23916	0.363355	-1.18031	0.43967	0.35453	0.28538	0.246263	1.21873	0.6086	0.02963
100506243	KRBOX1	-0.1723	0.587189	-1.12685	0.23122	0.18404	0.04042	0.874924	1.02842	0.05803	0.00662
100506581	C16orf95	-1.58685	0.0214417	-3.00392	1.66874	1.37309	0.22225	0.602836	1.16655	0.2198	0.02449
100506658	OCLN	0.73819	0.00448606	1.66808	2.34814	1.90871	-0.03255	0.888818	-1.02282	0.05119	0.00616
100507050	TPBGL	0.83783	0.484659	1.78736	0.31456	0.25198	1.09631	0.284499	2.13807	0.54592	0.02963
100507203	SMLR1	-0.44281	0.260423	-1.35925	0.58432	0.47435	0.00522	0.986361	1.00362	0.00596	0.0014
100507421	TMEM178B	0.59113	0.210283	1.50643	0.67719	0.55294	0.54775	0.172413	1.4618	0.76343	0.02963
10051	SMC4	2.0411	8.69637e-05	4.11559	4.06066	3.0346	1.02426	0.0217745	2.03392	1.66205	0.02963
100526664	LY75-CD302	0.41372	0.0873471	1.33212	1.05875	0.8701	-0.05694	0.801249	-1.04026	0.09623	0.01265
100526693	ARPC4-TTLL3	-0.56023	0.208899	-1.4745	0.68006	0.55529	0.20337	0.581728	1.15138	0.23528	0.02537
100526694	MSANTD3-TMEFF1	0.07556	0.77844	1.05377	0.10877	0.08494	0.05656	0.803775	1.03999	0.09487	0.01232
100526737	RBM14-RBM4	-0.64498	0.000718764	-1.56372	3.14341	2.47803	0.01239	0.935727	1.00863	0.02885	0.00503
100526739	CENPS-CORT	0.32418	0.494893	1.25195	0.30549	0.24496	0.79191	0.0490496	1.73137	1.30936	0.02963
100526767	RNF103-CHMP3	0.56335	0.00659382	1.47769	2.18086	1.77997	0.00607	0.973937	1.00421	0.01147	0.0025
100526772	STIMATE-MUSTN1	0.05861	0.812223	1.04146	0.09032	0.07043	0.18674	0.386013	1.13819	0.4134	0.02963
100526783	ARPIN-AP3S2	-0.69769	0.000312871	-1.6219	3.50464	2.71639	-0.22902	0.161308	-1.17204	0.79234	0.02963
100526794	NT5C1B-RDH14	1.13302	7.54074e-06	2.19318	5.12259	3.45172	0.30907	0.11644	1.23891	0.9339	0.02963
100526832	PHOSPHO2-KLHL23	1.23654	0.000219632	2.35632	3.6583	2.81913	0.33869	0.221679	1.2646	0.65428	0.02963
100526835	FPGT-TNNI3K	1.95454	0.000251193	3.87591	3.59999	2.77975	0.67355	0.145163	1.59499	0.83814	0.02963
100527943	TGIF2-RAB5IF	-0.23688	0.321674	-1.17844	0.49258	0.39872	0.25176	0.285567	1.19066	0.54429	0.02963
100527963	PMF1-BGLAP	-1.3739	0.00657314	-2.5917	2.18223	1.78089	-0.02045	0.94783	-1.01427	0.02327	0.00426
100528017	SAA2-SAA4	-0.57308	0.107675	-1.4877	0.96788	0.79532	0.42248	0.226385	1.34023	0.64515	0.02963
100528030	POC1B-GALNT4	1.18422	0.00087853	2.2724	3.05624	2.41709	0.20837	0.492425	1.15538	0.30766	0.02799
100528062	ARMCX5-GPRASP2	0.51679	0.111933	1.43077	0.95104	0.78123	-0.01353	0.964258	-1.00942	0.01581	0.00263
100529063	BCL2L2-PABPN1	-0.23859	0.16581	-1.17984	0.78039	0.64	0.24462	0.137462	1.18478	0.86182	0.02963
100529144	CORO7-PAM16	-1.20081	2.44375e-05	-2.29869	4.61194	3.28712	-0.08691	0.688005	-1.06209	0.16241	0.0203
100529215	ZNF559-ZNF177	0.67804	0.0688579	1.59996	1.16205	0.95502	0.23745	0.469302	1.17891	0.32855	0.02846
100529239	RPS10-NUDT3	-0.95417	0.00533411	-1.93747	2.27294	1.8498	0.19644	0.523876	1.14587	0.28077	0.02715
100529241	HSPE1-MOB4	1.0627	1.424e-05	2.08884	4.84649	3.38169	0.30535	0.119109	1.23572	0.92406	0.02963
100529251	CKLF-CMTM1	-0.74348	0.0348986	-1.6742	1.45719	1.1981	0.11077	0.693139	1.0798	0.15918	0.0203
100529257	SYNJ2BP-COX16	-0.84132	0.0174678	-1.79169	1.75776	1.44576	0.14845	0.637949	1.10837	0.19521	0.02249
100529261	CHURC1-FNTB	-0.5138	0.00115585	-1.42781	2.9371	2.33653	-0.12246	0.355665	-1.08859	0.44896	0.02963
10053	AP1M2	-1.01128	0.262668	-2.0157	0.58059	0.47131	0.52425	0.395873	1.43818	0.40244	0.02963
100532726	NDUFC2-KCTD14	-0.49882	0.0375199	-1.41306	1.42574	1.17269	0.02883	0.897509	1.02019	0.04696	0.00597
100532731	COMMD3-BMI1	0.74892	0.000884848	1.68053	3.05313	2.41469	0.30422	0.12178	1.23475	0.91443	0.02963
100532736	MICOS10-NBL1	-1.34973	0.00149422	-2.54865	2.82559	2.26046	-0.06618	0.855946	-1.04694	0.06755	0.00868
100533105	C8orf44-SGK3	1.46778	1.99328e-05	2.76596	4.70043	3.32038	0.25152	0.358043	1.19046	0.44606	0.02963
100533106	ZHX1-C8orf76	-0.14044	0.559154	-1.10224	0.25247	0.20141	0.12118	0.552505	1.08763	0.25766	0.02641
100533181	FXYD6-FXYD2	-2.54321	0.0105075	-5.82883	1.9785	1.6193	-0.74815	0.195755	-1.67964	0.70829	0.02963
100533467	BIVM-ERCC5	1.34885	8.20387e-05	2.54708	4.08598	3.04764	0.15847	0.573338	1.1161	0.24159	0.02601
100533952	RBAK-RBAKDN	0.06359	0.876625	1.04507	0.05719	0.04384	0.07864	0.821805	1.05602	0.08523	0.01109
100534012	TNFAIP8L2-SCNM1	-0.35037	0.0671099	-1.27489	1.17321	0.96493	-0.05592	0.740064	-1.03952	0.13073	0.01712
100534592	URGCP-MRPS24	-1.08245	0.00221137	-2.11763	2.65534	2.13871	0.08074	0.777644	1.05756	0.10922	0.01434
100534599	ISY1-RAB43	-1.35853	1.44177e-05	-2.56424	4.8411	3.38041	-0.21909	0.350183	-1.164	0.4557	0.02963
10054	UBA2	0.34233	0.064029	1.2678	1.19362	0.98188	0.00583	0.97332	1.00405	0.01174	0.0025
10055	SAE1	-0.5064	0.00191769	-1.4205	2.71722	2.18299	-0.01511	0.915727	-1.01053	0.03823	0.00554
10057	ABCC5	0.94351	0.00563326	1.9232	2.24924	1.83237	0.41454	0.150046	1.33287	0.82377	0.02963
10058	ABCB6	-0.45174	0.212401	-1.36769	0.67284	0.54935	-0.47716	0.170235	-1.392	0.76895	0.02963
10059	DNM1L	1.40123	0.000168594	2.64126	3.77316	2.891	0.43048	0.171618	1.34768	0.76544	0.02963
10060	ABCC9	1.4952	0.00499151	2.81904	2.30177	1.87234	0.01169	0.980839	1.00814	0.0084	0.00176
10061	ABCF2	-0.38068	0.0271544	-1.30195	1.56616	1.28735	-0.18308	0.25587	-1.13531	0.59198	0.02963
10062	NR1H3	-0.48192	0.327738	-1.3966	0.48447	0.39191	0.20375	0.6203	1.15169	0.2074	0.02385
10063	COX17	-0.5091	0.143422	-1.42316	0.84338	0.69117	0.24222	0.435859	1.18281	0.36065	0.02848
10066	SCAMP2	-0.53183	0.00219372	-1.44576	2.65882	2.14114	-0.0859	0.571599	-1.06135	0.24291	0.02601
10067	SCAMP3	-0.25923	0.133123	-1.19684	0.87575	0.71891	-0.0564	0.733002	-1.03987	0.13489	0.01802
10068	IL18BP	0.10002	0.682188	1.07179	0.1661	0.13032	0.26541	0.270442	1.20198	0.56793	0.02963
10072	DPP3	-1.15979	5.51612e-05	-2.23425	4.25837	3.13167	-0.45189	0.0586334	-1.36783	1.23186	0.02963
10073	SNUPN	-0.26428	0.239549	-1.20103	0.62061	0.50574	-0.12345	0.547586	-1.08934	0.26155	0.02641
10075	HUWE1	0.77152	0.0120385	1.70707	1.91943	1.57434	0.39444	0.163104	1.31443	0.78754	0.02963
10076	PTPRU	-1.34491	0.00461334	-2.54015	2.33598	1.89893	-0.66886	0.119162	-1.58981	0.92386	0.02963
10078	TSSC4	-1.18208	4.8636e-05	-2.26904	4.31304	3.16204	-0.09396	0.666232	-1.06729	0.17637	0.02117
10081	PDCD7	0.61279	0.00339645	1.52921	2.46898	1.99966	0.29498	0.109779	1.22687	0.95948	0.02963
10082	GPC6	0.85337	0.000884368	1.80671	3.05337	2.41469	0.22993	0.304369	1.17278	0.5166	0.02963
10083	USH1C	-1.53743	5.05744e-06	-2.90276	5.29607	3.47252	-0.37651	0.0749015	-1.2982	1.12551	0.02963
10084	PQBP1	-0.99779	0.00176262	-1.99694	2.75384	2.20854	0.13094	0.621733	1.095	0.2064	0.02385
100861412	FSBP	1.73267	0.00107586	3.32343	2.96824	2.35678	0.37966	0.422345	1.30104	0.37433	0.02849
10087	CERT1	1.26514	4.03775e-05	2.4035	4.39386	3.19316	0.39985	0.110678	1.31937	0.95594	0.02963
100885850	PTGES3L-AARSD1	-0.46161	0.100351	-1.37707	0.99848	0.82026	0.1407	0.574172	1.10244	0.24096	0.02601
1009	CDH11	0.50649	0.0870105	1.42059	1.06043	0.87156	0.16716	0.54641	1.12284	0.26248	0.02641
10090	UST	0.63781	0.486643	1.55597	0.31279	0.25053	0.82105	0.288988	1.76669	0.53912	0.02963
10092	ARPC5	0.33953	0.0138832	1.26534	1.85751	1.52478	0.11753	0.362249	1.08488	0.44099	0.02963
10093	ARPC4	-0.79589	0.122681	-1.73615	0.91122	0.74903	0.29153	0.549346	1.22393	0.26015	0.02641
10094	ARPC3	-0.32404	0.199756	-1.25183	0.6995	0.57187	0.27222	0.273201	1.20767	0.56352	0.02963
10095	ARPC1B	-1.26586	8.49918e-07	-2.40471	6.07062	3.61812	-0.07168	0.701961	-1.05094	0.15369	0.0203
10096	ACTR3	1.07461	9.47693e-05	2.10616	4.02333	3.01555	0.08855	0.696718	1.0633	0.15694	0.0203
10097	ACTR2	0.86253	0.00837168	1.81822	2.07719	1.69926	0.4712	0.124534	1.38626	0.90471	0.02963
10098	TSPAN5	0.27488	0.445658	1.20989	0.351	0.28162	0.57425	0.0742488	1.4889	1.12931	0.02963
10099	TSPAN3	0.95662	0.000312494	1.94076	3.50516	2.71648	-0.0805	0.72099	-1.05738	0.14207	0.019
100996928	FMC1-LUC7L2	0.64002	0.000536476	1.55835	3.27045	2.56818	0.21123	0.181873	1.15768	0.74023	0.02963
101	ADAM8	0.10786	0.884101	1.07763	0.0535	0.04099	0.16855	0.783021	1.12393	0.10623	0.01344
10100	TSPAN2	0.38104	0.157369	1.30228	0.80308	0.65839	0.12337	0.633579	1.08928	0.1982	0.02296
10101	NUBP2	-1.40091	4.09906e-05	-2.64068	4.38732	3.1921	-0.11951	0.652837	-1.08636	0.1852	0.02203
10102	TSFM	0.10677	0.5376	1.07681	0.26954	0.21515	0.15644	0.353969	1.11453	0.45103	0.02963
10105	PPIF	-0.53429	0.0471653	-1.44823	1.32638	1.09273	-0.00586	0.980422	-1.00407	0.00859	0.00176
10106	CTDSP2	-0.36894	0.0692054	-1.2914	1.15986	0.95312	-0.03449	0.854886	-1.0242	0.06809	0.00882
10109	ARPC2	-0.03722	0.846984	-1.02613	0.07212	0.0559	0.20129	0.300632	1.14972	0.52196	0.02963
10110	SGK2	-0.93774	0.0171186	-1.91553	1.76653	1.45263	-0.4737	0.13561	-1.38867	0.86771	0.02963
10111	RAD50	1.77146	3.15571e-05	3.41399	4.5009	3.23823	0.50849	0.145642	1.42256	0.83671	0.02963
10112	KIF20A	0.10866	0.842331	1.07823	0.07452	0.05766	0.35162	0.482296	1.27599	0.31669	0.02828
10113	PREB	-0.46033	0.010778	-1.37586	1.96746	1.61103	-0.24235	0.148956	-1.18292	0.82694	0.02963
10114	HIPK3	1.27548	0.00785081	2.4208	2.10509	1.7197	0.01525	0.972275	1.01062	0.01221	0.00254
10116	FEM1B	0.99141	0.000407604	1.98812	3.38976	2.64361	0.24031	0.305519	1.18125	0.51496	0.02963
1012	CDH13	1.56273	0.000490473	2.95412	3.30938	2.59661	0.26793	0.488397	1.20408	0.31123	0.02828
10120	ACTR1B	-0.74049	0.00133782	-1.67074	2.8736	2.29424	-0.08532	0.657765	-1.06092	0.18193	0.02119
10121	ACTR1A	-0.97693	1.06437e-05	-1.96828	4.97291	3.41103	-0.33856	0.0580493	-1.2645	1.2362	0.02963
10123	ARL4C	0.28533	0.198678	1.21869	0.70185	0.57374	-0.02521	0.904402	-1.01763	0.04364	0.00597
10124	ARL4A	0.59704	0.0455546	1.51261	1.34147	1.10507	-0.00662	0.980909	-1.0046	0.00837	0.00176
10125	RASGRP1	2.3635	0.00173513	5.14616	2.76067	2.2135	1.03106	0.133427	2.04353	0.87475	0.02963
10126	DNAL4	-0.85658	0.000545582	-1.81074	3.26314	2.56274	-0.14954	0.442326	-1.10922	0.35426	0.02848
10129	FRY	-0.0063	0.976782	-1.00437	0.0102	0.00767	-0.16317	0.439263	-1.11974	0.35728	0.02848
10130	PDIA6	0.31948	0.0405214	1.24788	1.39232	1.14586	-0.12271	0.411061	-1.08878	0.38609	0.02853
10131	TRAP1	-0.9782	0.000215467	-1.97	3.66662	2.82465	-0.2264	0.301925	-1.16991	0.5201	0.02963
10133	OPTN	0.52321	0.00775457	1.43715	2.11044	1.72393	0.17073	0.34482	1.12563	0.46241	0.02963
10134	BCAP31	-0.7035	0.00130925	-1.62845	2.88298	2.30158	-0.07559	0.693242	-1.05379	0.15911	0.0203
10135	NAMPT	1.09234	0.000512163	2.13219	3.29059	2.58276	-0.1131	0.675	-1.08155	0.1707	0.02038
10137	RBM12	0.36856	0.0952386	1.29107	1.02119	0.83836	0.13675	0.508959	1.09942	0.29332	0.02721
10138	YAF2	0.04835	0.84453	1.03408	0.07339	0.05683	0.10069	0.639835	1.07229	0.19393	0.02231
10139	ARFRP1	-0.74966	0.00118263	-1.6814	2.92715	2.33012	0.00028	0.998869	1.00019	0.00049	0.00017
10140	TOB1	0.93426	0.000233723	1.91091	3.6313	2.79984	0.03249	0.8786	1.02278	0.05621	0.00638
10144	FAM13A	1.04835	0.0232655	2.06817	1.63329	1.34455	-0.00084	0.998445	-1.00058	0.00068	0.00021
10146	G3BP1	0.32415	0.0757	1.25192	1.1209	0.92043	-0.02283	0.895882	-1.01595	0.04775	0.00597
10147	SUGP2	0.15508	0.633084	1.11348	0.19854	0.15649	-0.01924	0.950266	-1.01343	0.02215	0.00385
10148	EBI3	0.0768	0.920482	1.05468	0.03598	0.02765	0.05647	0.931083	1.03992	0.03101	0.00503
10149	ADGRG2	1.28802	0.0133738	2.44192	1.87375	1.53701	0.70544	0.125026	1.63064	0.903	0.02963
1015	CDH17	0.4166	0.470037	1.33477	0.32787	0.2626	-0.07545	0.886689	-1.05369	0.05223	0.00634
10152	ABI2	0.5892	0.0037086	1.50442	2.43079	1.97082	0.15085	0.39915	1.11023	0.39886	0.02963
10153	CEBPZ	1.43151	5.83e-05	2.69729	4.23433	3.12223	0.36306	0.214616	1.28615	0.66834	0.02963
10154	PLXNC1	1.83305	0.00173825	3.56291	2.75989	2.21321	0.56713	0.276626	1.48157	0.55811	0.02963
10156	RASA4	0.18053	0.792401	1.1333	0.10105	0.07906	0.5076	0.374619	1.42168	0.42641	0.02963
10157	AASS	0.85711	0.0164506	1.81141	1.78382	1.46608	0.20729	0.502142	1.15452	0.29917	0.02721
10158	PDZK1IP1	-0.19889	0.748851	-1.14782	0.1256	0.09865	0.29745	0.623606	1.22897	0.20509	0.02385
10159	ATP6AP2	1.49811	9.01561e-06	2.82472	5.04501	3.42289	0.14678	0.577084	1.10709	0.23876	0.02578
10160	FARP1	0.09361	0.679	1.06704	0.16813	0.13204	-0.00793	0.971704	-1.00551	0.01247	0.00254
10161	LPAR6	1.13074	0.0084032	2.18971	2.07556	1.69806	-0.04861	0.900913	-1.03427	0.04532	0.00597
10162	LPCAT3	-1.10939	1.31477e-05	-2.15754	4.88115	3.38743	-0.34711	0.0864637	-1.27201	1.06317	0.02963
10163	WASF2	-0.26936	0.121706	-1.20527	0.91469	0.7518	-0.01424	0.93177	-1.00992	0.03069	0.00503
10164	CHST4	0.73332	0.0241372	1.66246	1.61731	1.33086	0.1313	0.644077	1.09528	0.19106	0.02207
10165	SLC25A13	0.12889	0.460112	1.09345	0.33714	0.27033	-0.23818	0.169911	-1.17951	0.76978	0.02963
10166	SLC25A15	-0.28429	0.240764	-1.21781	0.61841	0.50391	-0.10865	0.597214	-1.07822	0.22387	0.02449
10168	ZNF197	0.14413	0.594228	1.10506	0.22605	0.1795	0.23898	0.290604	1.18016	0.5367	0.02963
10169	SERF2	-1.32335	0.00169029	-2.50247	2.77204	2.22222	0.01294	0.972092	1.00901	0.01229	0.00254
1017	CDK2	0.2523	0.420683	1.19111	0.37604	0.30237	0.47918	0.105053	1.39395	0.97859	0.02963
10170	DHRS9	1.21387	0.0993992	2.31959	1.00262	0.82359	0.4151	0.537517	1.33339	0.26961	0.02641
10171	RCL1	0.15542	0.347409	1.11375	0.45916	0.37059	0.19816	0.222477	1.14723	0.65271	0.02963
10172	ZNF256	0.48122	0.0583263	1.39592	1.23414	1.01489	0.08862	0.692362	1.06336	0.15967	0.0203
10174	SORBS3	-0.66342	0.00206631	-1.58383	2.6848	2.15978	-0.07595	0.685535	-1.05405	0.16397	0.0203
10175	CNIH1	0.04636	0.788096	1.03265	0.10342	0.08108	0.13198	0.439806	1.0958	0.35674	0.02848
10179	RBM7	0.6842	0.00154788	1.60681	2.81026	2.25047	0.05708	0.761701	1.04036	0.11822	0.01499
10180	RBM6	0.43801	0.186684	1.35474	0.72889	0.59629	0.13815	0.6519	1.10049	0.18582	0.02203
10181	RBM5	0.03475	0.843524	1.02438	0.0739	0.0572	-0.23924	0.176352	-1.18037	0.75362	0.02963
10184	LHFPL2	1.15076	0.013515	2.2203	1.86918	1.53369	0.50585	0.21685	1.41996	0.66384	0.02963
10186	LHFPL6	2.06013	0.00106534	4.17024	2.97251	2.35971	1.06389	0.0562279	2.09057	1.25005	0.02963
10188	TNK2	-0.40676	0.112285	-1.3257	0.94968	0.78013	0.13259	0.499022	1.09626	0.30188	0.02732
10189	ALYREF	-0.96994	0.123278	-1.95877	0.90911	0.74734	0.54367	0.305059	1.45768	0.51562	0.02963
1019	CDK4	-1.0583	4.85226e-05	-2.08248	4.31406	3.16211	-0.18	0.391797	-1.13289	0.40694	0.02963
10190	TXNDC9	0.80004	0.00441754	1.74116	2.35482	1.91325	0.22716	0.368004	1.17053	0.43415	0.02963
10193	RNF41	-0.6705	0.00411817	-1.59162	2.3853	1.93658	0.01362	0.943502	1.00948	0.02526	0.0044
10194	TSHZ1	0.12222	0.658914	1.08841	0.18117	0.14283	-0.17155	0.50242	-1.12627	0.29893	0.02721
10195	ALG3	-0.50128	0.0254805	-1.41546	1.59379	1.31131	-0.00165	0.993621	-1.00114	0.00278	0.00078
10196	PRMT3	1.02501	0.000845594	2.03498	3.07284	2.42978	-0.00829	0.974984	-1.00576	0.011	0.00222
10197	PSME3	-0.69128	4.24255e-05	-1.61472	4.37237	3.184	-0.15328	0.264429	-1.1121	0.57769	0.02963
10198	MPHOSPH9	1.88037	0.000364219	3.6817	3.43864	2.67589	0.44623	0.333279	1.36248	0.47719	0.02963
10199	MPHOSPH10	1.3935	5.63428e-05	2.62715	4.24916	3.12777	0.415	0.145186	1.3333	0.83808	0.02963
102	ADAM10	1.82522	0.000110413	3.54362	3.95698	2.98325	0.06536	0.868307	1.04634	0.06133	0.00729
1020	CDK5	-0.7482	0.00611016	-1.6797	2.21395	1.80573	0.07926	0.725943	1.05647	0.1391	0.01858
10200	MPHOSPH6	0.57127	0.0164221	1.48584	1.78457	1.46661	0.09506	0.657969	1.06811	0.18179	0.02119
10203	CALCRL	2.38409	0.0626115	5.22016	1.20335	0.9897	0.34372	0.79519	1.26903	0.09953	0.01302
10204	NUTF2	-1.06103	0.000427451	-2.08642	3.36911	2.63088	0.24246	0.330831	1.18301	0.48039	0.02963
10205	MPZL2	0.7661	0.0245638	1.70067	1.6097	1.32428	-0.12034	0.702342	-1.08699	0.15345	0.0203
10207	PATJ	1.41769	9.0376e-05	2.67158	4.04395	3.02835	0.21647	0.469018	1.16189	0.32881	0.02846
10208	USPL1	0.23061	0.24978	1.17333	0.60244	0.49035	0.13834	0.455487	1.10064	0.34152	0.02846
10209	EIF1	-0.16687	0.421423	-1.12262	0.37528	0.30169	0.07047	0.73203	1.05006	0.13547	0.01822
1021	CDK6	1.23641	0.000284617	2.35611	3.54574	2.74281	0.41117	0.157455	1.32977	0.80284	0.02963
10210	TOPORS	0.96426	0.000156067	1.95107	3.80669	2.91079	0.20068	0.343186	1.14924	0.46447	0.02963
10211	FLOT1	-0.85296	0.000259301	-1.8062	3.5862	2.77017	-0.28243	0.155607	-1.21624	0.80797	0.02963
10212	DDX39A	-0.97929	0.000248466	-1.9715	3.60473	2.7825	-0.20654	0.3454	-1.15392	0.46168	0.02963
10213	PSMD14	0.65314	0.00533516	1.57259	2.27285	1.8498	0.23709	0.268262	1.17861	0.57144	0.02963
10218	ANGPTL7	1.11324	0.0106488	2.16331	1.9727	1.61521	0.05518	0.886656	1.03899	0.05224	0.00634
1022	CDK7	0.18634	0.39562	1.13787	0.40272	0.32455	0.14635	0.478295	1.10676	0.3203	0.02835
10221	TRIB1	1.29881	3.69441e-05	2.46026	4.43246	3.21096	0.02977	0.906562	1.02085	0.0426	0.00597
10227	MFSD10	-1.32853	7.38937e-07	-2.51146	6.13139	3.62515	-0.33092	0.0916832	-1.25782	1.03771	0.02963
10228	STX6	0.53731	0.17711	1.45127	0.75176	0.61563	0.02253	0.950453	1.01574	0.02207	0.00381
10229	COQ7	0.04253	0.797662	1.02992	0.09818	0.0769	-0.06286	0.680259	-1.04453	0.16733	0.02038
10231	RCAN2	0.68222	0.00468183	1.60461	2.32958	1.89425	-0.01081	0.960418	-1.00752	0.01754	0.00286
10232	MSLN	-1.21754	0.10132	-2.3255	0.9943	0.81721	0.30036	0.587728	1.23145	0.23082	0.02499
10234	LRRC17	1.24439	0.275872	2.36918	0.55929	0.45361	0.90023	0.392879	1.86636	0.40574	0.02963
10235	RASGRP2	-0.48697	0.351148	-1.4015	0.45451	0.3669	0.12053	0.764601	1.08713	0.11657	0.01476
10236	HNRNPR	0.41623	0.102522	1.33444	0.98918	0.81311	0.09065	0.709403	1.06485	0.14911	0.02023
10237	SLC35B1	-0.69545	0.00721136	-1.61939	2.14198	1.75015	-0.14622	0.529965	-1.10667	0.27575	0.02678
10238	DCAF7	-0.26977	0.138588	-1.20561	0.85827	0.70368	0.10919	0.511704	1.07862	0.29098	0.02721
10239	AP3S2	-0.68859	0.000352834	-1.61171	3.45243	2.68553	-0.25437	0.120601	-1.19282	0.91865	0.02963
1024	CDK8	0.70158	0.00250665	1.62629	2.60091	2.09867	0.09196	0.636351	1.06582	0.1963	0.02274
10241	CALCOCO2	0.87196	0.000158971	1.83015	3.79868	2.90692	-0.03922	0.838295	-1.02756	0.0766	0.00985
10243	GPHN	0.45416	0.0384509	1.36999	1.41509	1.16408	-0.03721	0.8532	-1.02612	0.06895	0.00882
10244	RABEPK	-0.9041	0.0045947	-1.87138	2.33774	1.90049	0.03094	0.897647	1.02168	0.04689	0.00597
10245	TIMM17B	-1.15426	0.000895147	-2.2257	3.04811	2.41158	-0.04672	0.871531	-1.03291	0.05972	0.00682
10246	SLC17A2	-0.62965	0.28648	-1.54719	0.54291	0.44021	-0.57445	0.236861	-1.48911	0.62551	0.02963
10247	RIDA	0.24631	0.310543	1.18617	0.50788	0.41172	0.03697	0.875425	1.02595	0.05778	0.00653
10248	POP7	-0.44371	0.108766	-1.3601	0.96351	0.79163	-0.03316	0.891322	-1.02325	0.04997	0.00597
10249	GLYAT	0.71213	0.118398	1.63822	0.92666	0.76208	0.34576	0.43614	1.27082	0.36037	0.02848
1025	CDK9	-0.79142	0.000568907	-1.73078	3.24496	2.55024	-0.13141	0.488288	-1.09536	0.31132	0.02828
10250	SRRM1	0.4988	0.00375668	1.41304	2.4252	1.96687	0.08937	0.562783	1.06391	0.24966	0.0264
10251	SPRY3	1.41668	0.0161208	2.6697	1.79261	1.47287	0.99708	0.0563866	1.99596	1.24882	0.02963
10252	SPRY1	-0.09809	0.741151	-1.07036	0.13009	0.10187	0.03615	0.881699	1.02537	0.05468	0.00637
10253	SPRY2	0.43675	0.102336	1.35355	0.98997	0.81379	0.16385	0.495893	1.12027	0.30461	0.02797
10254	STAM2	0.85216	0.000821902	1.80521	3.08518	2.43961	0.0053	0.98052	1.00368	0.00854	0.00176
10257	ABCC4	0.4647	0.228885	1.38003	0.64038	0.52211	-0.09494	0.796311	-1.06802	0.09892	0.01302
1026	CDKN1A	0.13544	0.319557	1.09843	0.49545	0.40129	-0.05847	0.665109	-1.04136	0.17711	0.02117
10260	DENND4A	1.30139	0.00342249	2.46467	2.46566	1.9976	0.14086	0.721767	1.10256	0.1416	0.01892
10261	IGSF6	1.43499	0.0541709	2.7038	1.26623	1.0421	0.87352	0.189328	1.83213	0.72279	0.02963
10262	SF3B4	-0.34528	0.0378306	-1.2704	1.42216	1.16949	-0.04522	0.771043	-1.03184	0.11292	0.01457
10263	CDK2AP2	-0.62413	0.0214104	-1.54128	1.66937	1.37359	0.0144	0.953726	1.01003	0.02058	0.0034
10267	RAMP1	0.08265	0.939271	1.05896	0.02721	0.02071	1.25571	0.180402	2.38784	0.74376	0.02963
10268	RAMP3	-2.89548	0.0373422	-7.44092	1.4278	1.17424	-0.72598	0.403426	-1.65402	0.39424	0.0295
10269	ZMPSTE24	1.63959	2.38671e-05	3.11577	4.6222	3.29001	0.0725	0.815332	1.05154	0.08867	0.01194
1027	CDKN1B	0.09828	0.843605	1.07049	0.07386	0.05719	0.44446	0.275627	1.3608	0.55968	0.02963
10270	AKAP8	0.15007	0.356565	1.10962	0.44786	0.36147	-0.0623	0.688158	-1.04413	0.16231	0.0203
10272	FSTL3	-0.87727	0.013628	-1.83689	1.86557	1.53093	-0.15677	0.636576	-1.11479	0.19615	0.02274
10273	STUB1	-0.94977	0.00116356	-1.93156	2.93421	2.33492	-0.08158	0.746023	-1.05818	0.12725	0.01661
10274	STAG1	1.37833	0.00151208	2.59968	2.82043	2.25752	0.13039	0.732838	1.09459	0.13499	0.01802
10276	NET1	0.60923	0.0134278	1.52544	1.872	1.53573	-0.17014	0.453696	-1.12517	0.34323	0.02846
10277	UBE4B	0.30186	0.24393	1.23273	0.61273	0.499	0.09005	0.71096	1.06441	0.14815	0.01999
10278	EFS	-0.68876	0.0261392	-1.6119	1.58271	1.30173	0.13153	0.549576	1.09545	0.25997	0.02641
10279	PRSS16	0.02603	0.911175	1.01821	0.0404	0.03122	0.17511	0.37744	1.12905	0.42315	0.02963
10280	SIGMAR1	-0.89582	0.000853902	-1.86067	3.06859	2.42663	-0.25984	0.26437	-1.19734	0.57779	0.02963
10282	BET1	0.69498	0.00650676	1.61886	2.18664	1.7843	0.17946	0.436304	1.13246	0.36021	0.02848
10284	SAP18	-0.42364	0.074017	-1.34131	1.13067	0.92855	0.09192	0.682641	1.06579	0.16581	0.02038
10285	SMNDC1	-0.14491	0.444719	-1.10566	0.35191	0.28234	0.07753	0.65411	1.05521	0.18435	0.02203
10286	BCAS2	0.67768	0.00436451	1.59957	2.36006	1.91702	0.24122	0.258948	1.18199	0.58679	0.02963
10287	RGS19	-0.03212	0.897779	-1.02251	0.04683	0.03586	0.14059	0.547549	1.10236	0.26158	0.02641
10288	LILRB2	0.91919	0.339491	1.89105	0.46917	0.37898	0.94772	0.250128	1.92882	0.60184	0.02963
10289	EIF1B	-0.24141	0.319643	-1.18215	0.49533	0.40122	0.1532	0.504391	1.11203	0.29723	0.02721
1029	CDKN2A	-1.83729	0.00270549	-3.57339	2.56775	2.07482	0.1354	0.702331	1.09839	0.15346	0.0203
10290	SPEG	-1.13136	0.0514689	-2.19065	1.28846	1.06081	-0.22889	0.579848	-1.17194	0.23669	0.02537
10291	SF3A1	-0.38698	0.0626898	-1.30765	1.2028	0.98925	-0.03907	0.841959	-1.02745	0.07471	0.00961
10293	TRAIP	-0.59541	0.0558285	-1.5109	1.25314	1.03058	0.16305	0.470851	1.11965	0.32712	0.02846
10294	DNAJA2	0.52996	0.00317418	1.44389	2.49837	2.02143	0.30623	0.0641508	1.23647	1.1928	0.02963
10295	BCKDK	-0.74539	0.00119897	-1.67643	2.92119	2.32613	-0.28793	0.157706	-1.22089	0.80215	0.02963
10296	MAEA	-0.48759	0.00732567	-1.4021	2.13515	1.74419	-0.0527	0.748776	-1.0372	0.12565	0.01654
10297	APC2	-1.46559	0.0195506	-2.76177	1.70884	1.40545	-0.2133	0.605272	-1.15933	0.21805	0.02403
10298	PAK4	-1.38183	0.000128906	-2.60598	3.88973	2.95196	-0.31865	0.257451	-1.24717	0.58931	0.02963
10299	MARCHF6	0.31622	0.111707	1.24507	0.95192	0.78205	-0.12331	0.518101	-1.08923	0.28559	0.02721
103	ADAR	0.41929	0.14376	1.33727	0.84236	0.69025	-0.04495	0.871407	-1.03165	0.05978	0.00682
1030	CDKN2B	1.72541	6.48718e-05	3.30674	4.18794	3.10194	0.25938	0.469311	1.19696	0.32854	0.02846
10300	KATNB1	-1.03033	0.000395354	-2.04249	3.40301	2.65247	-0.40469	0.0803399	-1.32381	1.09507	0.02963
10302	SNAPC5	0.11688	0.665805	1.08439	0.17665	0.1389	0.19221	0.405712	1.14251	0.39178	0.02922
10307	APBB3	-0.42918	0.181071	-1.34647	0.74215	0.60778	-0.32235	0.227746	-1.25037	0.64255	0.02963
10308	ZNF267	1.97776	0.000118764	3.9388	3.92532	2.96544	0.49619	0.258724	1.41048	0.58716	0.02963
10309	CCNO	-0.79994	0.0970925	-1.74103	1.01281	0.83174	0.40087	0.239582	1.32031	0.62055	0.02963
1031	CDKN2C	-0.62099	0.13092	-1.53793	0.883	0.72503	0.34175	0.258626	1.2673	0.58733	0.02963
10311	VPS26C	-0.02433	0.878225	-1.01701	0.05639	0.04327	-0.15742	0.298693	-1.11529	0.52477	0.02963
10312	TCIRG1	-1.15739	0.00128014	-2.23054	2.89274	2.30794	-0.22945	0.461691	-1.17239	0.33565	0.02846
10314	LANCL1	0.56594	0.000682153	1.48035	3.16612	2.49425	0.0376	0.791482	1.02641	0.10156	0.0132
10318	TNIP1	-0.90952	0.000285991	-1.87842	3.54365	2.74185	-0.35706	0.100933	-1.28081	0.99597	0.02963
1032	CDKN2D	-0.13582	0.656369	-1.09872	0.18285	0.14424	0.2697	0.289725	1.20555	0.53801	0.02963
10320	IKZF1	1.27846	0.394855	2.42581	0.40356	0.32518	0.70732	0.601239	1.63276	0.22095	0.02449
10322	SMYD5	-1.02988	4.67979e-05	-2.04186	4.32977	3.16727	-0.24144	0.230517	-1.18217	0.6373	0.02963
10325	RRAGB	0.53331	0.041559	1.44724	1.38134	1.13707	0.08776	0.702759	1.06272	0.15319	0.0203
10326	SIRPB1	-0.19533	0.489093	-1.14499	0.31061	0.24897	-0.19568	0.404496	-1.14527	0.39309	0.02935
10327	AKR1A1	-1.23865	0.000390492	-2.35977	3.40839	2.65563	-0.18481	0.530159	-1.13667	0.27559	0.02678
10328	EMC8	-0.25229	0.121394	-1.19109	0.9158	0.75273	-0.00413	0.978588	-1.00286	0.0094	0.00193
10329	RXYLT1	0.78113	0.000532664	1.71848	3.27355	2.56961	0.1463	0.438616	1.10673	0.35792	0.02848
1033	CDKN3	0.03228	0.954125	1.02263	0.02039	0.01574	0.61787	0.180925	1.53461	0.7425	0.02963
10330	CNPY2	-0.7039	0.0097222	-1.62891	2.01224	1.64571	0.06235	0.799108	1.04417	0.09739	0.01302
10331	B3GNT3	-0.07852	0.939612	-1.05594	0.02705	0.02066	-0.07974	0.927199	-1.05683	0.03283	0.00503
10333	TLR6	1.5344	0.00014894	2.89667	3.82699	2.91963	0.42072	0.210622	1.3386	0.6765	0.02963
10336	PCGF3	0.12295	0.419797	1.08896	0.37696	0.30316	0.00544	0.969998	1.00378	0.01323	0.00254
10342	TFG	0.20167	0.153929	1.15003	0.81268	0.66547	0.04161	0.761699	1.02926	0.11822	0.01499
10343	PKDREJ	1.97756	0.0258687	3.93826	1.58723	1.3055	1.04059	0.204674	2.05706	0.68894	0.02963
10346	TRIM22	1.78631	0.000488661	3.44931	3.31099	2.59753	0.60809	0.174504	1.52424	0.7582	0.02963
10347	ABCA7	-1.0561	0.149009	-2.0793	0.82679	0.6774	-0.34684	0.573239	-1.27177	0.24166	0.02601
10351	ABCA8	0.86991	0.22435	1.82755	0.64907	0.52945	-0.24602	0.724466	-1.18593	0.13998	0.01884
10352	WARS2	-0.48862	0.0445312	-1.4031	1.35134	1.1126	-0.08515	0.661937	-1.0608	0.17918	0.02117
1036	CDO1	0.08239	0.710093	1.05877	0.14868	0.11703	-0.42834	0.0627874	-1.34568	1.20213	0.02963
10360	NPM3	-1.186	0.000420786	-2.27521	3.37594	2.63492	0.20396	0.426082	1.15186	0.37051	0.02849
10362	HMG20B	-1.22521	3.60909e-05	-2.3379	4.4426	3.21873	-0.2237	0.345073	-1.16772	0.46209	0.02963
10363	HMG20A	-0.27565	0.198434	-1.21054	0.70238	0.57418	-0.25056	0.229167	-1.18966	0.63985	0.02963
10367	MICU1	0.26813	0.0602758	1.20425	1.21986	1.00309	-0.04915	0.713695	-1.03466	0.14649	0.01964
10369	CACNG2	-0.24591	0.58579	-1.18584	0.23226	0.1849	0.13844	0.700752	1.10071	0.15444	0.0203
10370	CITED2	-0.07136	0.698613	-1.05071	0.15576	0.12222	-0.22812	0.219777	-1.17131	0.65802	0.02963
10376	TUBA1B	-0.74964	0.000753945	-1.68137	3.12266	2.46333	-0.04952	0.799148	-1.03492	0.09737	0.01302
10379	IRF9	-0.75894	0.000893327	-1.69225	3.04899	2.41207	-0.00915	0.962411	-1.00636	0.01664	0.00263
10380	BPNT1	0.05503	0.746869	1.03888	0.12676	0.09941	-0.11145	0.498961	-1.08031	0.30193	0.02732
10381	TUBB3	-0.98112	0.000342471	-1.974	3.46538	2.69366	-0.01508	0.943965	-1.01051	0.02504	0.00432
10382	TUBB4A	-0.26907	0.350147	-1.20503	0.45575	0.36776	-0.02283	0.934441	-1.01595	0.02945	0.00503
10383	TUBB4B	-0.33613	0.0635636	-1.26236	1.19679	0.98416	0.05427	0.75406	1.03833	0.12259	0.016
10385	BTN2A2	-0.32842	0.0642468	-1.25564	1.19215	0.98074	-0.08266	0.612097	-1.05897	0.21318	0.02385
10389	SCML2	0.6885	0.0739818	1.6116	1.13088	0.92865	0.10014	0.769542	1.07187	0.11377	0.01457
1039	CDR2	0.54842	0.049421	1.46249	1.30609	1.07506	0.12228	0.627889	1.08845	0.20212	0.02385
10390	CEPT1	1.3955	9.4517e-06	2.63079	5.02449	3.42174	0.10537	0.667414	1.07577	0.1756	0.02109
10391	CORO2B	-1.64749	0.0789114	-3.13288	1.10286	0.90526	-0.55874	0.390984	-1.47299	0.40784	0.02963
103910	MYL12B	0.11779	0.553761	1.08507	0.25668	0.20482	0.22941	0.254164	1.17236	0.59489	0.02963
10392	NOD1	-0.47642	0.12894	-1.39129	0.88961	0.73047	-0.17153	0.533106	-1.12625	0.27319	0.02669
10393	ANAPC10	0.25852	0.295681	1.19625	0.52918	0.42936	0.23335	0.310376	1.17556	0.50811	0.02963
10395	DLC1	0.93497	0.00832605	1.91185	2.07956	1.70106	0.00599	0.985167	1.00416	0.00649	0.00162
10396	ATP8A1	1.1074	0.0284709	2.15458	1.5456	1.2709	-0.29527	0.543063	-1.22712	0.26515	0.02641
10397	NDRG1	-0.85505	0.00474576	-1.80883	2.32369	1.88974	-0.49282	0.0727259	-1.40719	1.13831	0.02963
10398	MYL9	0.22379	0.477839	1.1678	0.32072	0.257	0.26457	0.401366	1.20128	0.39646	0.02963
10399	RACK1	-1.26269	0.000422478	-2.39943	3.3742	2.63376	0.09281	0.760625	1.06645	0.11883	0.01523
104	ADARB1	-0.10143	0.583397	-1.07283	0.23404	0.18624	0.06191	0.69475	1.04385	0.15817	0.0203
1040	CDS1	0.78258	0.0808365	1.7202	1.09239	0.89681	0.271	0.497318	1.20665	0.30337	0.02754
10400	PEMT	-1.57335	0.00502661	-2.97595	2.29872	1.86997	-0.43394	0.372312	-1.35092	0.42909	0.02963
10401	PIAS3	-0.21679	0.213873	-1.16214	0.66984	0.54678	-0.23744	0.164364	-1.1789	0.78419	0.02963
10402	ST3GAL6	1.08447	0.000746789	2.12059	3.1268	2.46637	0.20201	0.465272	1.1503	0.33229	0.02846
10403	NDC80	1.1679	0.0739036	2.24684	1.13133	0.92894	0.79849	0.169408	1.73927	0.77107	0.02963
10404	CPQ	0.29064	0.0785915	1.22318	1.10462	0.90674	0.04181	0.78935	1.0294	0.10273	0.01336
10406	WFDC2	-0.38327	0.787593	-1.3043	0.1037	0.08118	0.60097	0.581505	1.51673	0.23545	0.02537
10409	BASP1	1.02258	0.0757642	2.03155	1.12054	0.92035	1.18377	0.0253001	2.2717	1.59688	0.02963
1041	CDSN	0.63031	0.155762	1.54789	0.80754	0.66185	0.53195	0.164463	1.44588	0.78393	0.02963
10410	IFITM3	-1.11159	0.0327756	-2.16084	1.48445	1.22074	0.05699	0.874359	1.0403	0.05831	0.00667
10411	RAPGEF3	-2.48558	0.000905219	-5.60059	3.04325	2.40812	-0.90185	0.0357717	-1.86846	1.44646	0.02963
10412	NSA2	0.27116	0.339873	1.20678	0.46868	0.37862	0.32444	0.223931	1.25218	0.64989	0.02963
10413	YAP1	0.60538	0.00786052	1.52138	2.10455	1.71943	0.37565	0.0713228	1.29743	1.14677	0.02963
10417	SPON2	-1.13537	0.0136615	-2.19674	1.8645	1.53016	-0.59254	0.169405	-1.5079	0.77107	0.02963
10418	SPON1	0.52986	0.334905	1.44379	0.47508	0.38414	0.39502	0.40474	1.31496	0.39282	0.02935
10419	PRMT5	-0.78713	1.40741e-05	-1.72564	4.85158	3.38232	-0.18858	0.182489	-1.13964	0.73876	0.02963
10420	TESK2	-0.42595	0.0965811	-1.34345	1.01511	0.8336	-0.40568	0.067346	-1.32472	1.17169	0.02963
10421	CD2BP2	-1.03517	0.000158133	-2.04935	3.80098	2.90795	-0.20846	0.346011	-1.15545	0.46091	0.02963
10423	CDIPT	-0.43898	0.0153314	-1.35565	1.81442	1.48981	-0.08538	0.607567	-1.06097	0.21641	0.02385
10424	PGRMC2	0.50656	0.0291867	1.42066	1.53481	1.26226	0.14451	0.5053	1.10535	0.29645	0.02721
10427	SEC24B	0.94897	0.00201666	1.9305	2.69537	2.16759	-0.15401	0.571769	-1.11266	0.24278	0.02601
10428	CFDP1	0.73266	0.00607202	1.6617	2.21667	1.808	0.2073	0.391235	1.15453	0.40756	0.02963
1043	CD52	0.89152	0.323013	1.85513	0.49078	0.39724	1.11945	0.146194	2.17264	0.83507	0.02963
10430	TMEM147	-0.92799	0.00403518	-1.90262	2.39414	1.94352	-0.02005	0.944113	-1.014	0.02498	0.00432
10432	RBM14	-0.63398	0.00141164	-1.55184	2.85028	2.27696	-0.23472	0.176831	-1.17668	0.75244	0.02963
10434	LYPLA1	1.00737	5.32936e-06	2.01025	5.27333	3.46425	0.01028	0.951528	1.00715	0.02158	0.00361
10435	CDC42EP2	-0.04341	0.845387	-1.03054	0.07294	0.05651	-0.11034	0.604588	-1.07949	0.21854	0.02411
10436	EMG1	-0.7438	0.00735124	-1.67458	2.13364	1.74285	0.08293	0.719165	1.05917	0.14317	0.01907
10437	IFI30	-0.46217	0.0748372	-1.37761	1.12588	0.92467	0.09289	0.708325	1.06651	0.14977	0.0203
10438	C1D	-0.1418	0.598431	-1.10328	0.22299	0.17691	0.03948	0.876889	1.02774	0.05706	0.00649
10439	OLFM1	0.13585	0.57198	1.09874	0.24262	0.19304	-0.25925	0.264407	-1.19685	0.57773	0.02963
10440	TIMM17A	0.60654	0.0052777	1.5226	2.27756	1.85349	0.19904	0.315252	1.14794	0.50134	0.02963
10443	N4BP2L2	1.68863	6.69722e-06	3.2235	5.17411	3.46425	0.26481	0.365205	1.20148	0.43746	0.02963
10444	ZER1	-0.58847	0.0212244	-1.50366	1.67316	1.37674	-0.30132	0.200468	-1.23227	0.69796	0.02963
10445	MCRS1	-0.96178	0.000215907	-1.9477	3.66573	2.82401	-0.20615	0.337738	-1.15361	0.47142	0.02963
10446	LRRN2	0.63133	0.268635	1.54899	0.57084	0.46315	0.38852	0.428524	1.30905	0.36803	0.02848
10447	FAM3C	0.91736	0.00039201	1.88865	3.4067	2.65455	0.18854	0.388942	1.13961	0.41012	0.02963
10449	ACAA2	-0.38254	0.0461492	-1.30364	1.33584	1.10016	-0.22916	0.216571	-1.17216	0.6644	0.02963
10450	PPIE	-1.05843	0.000904537	-2.08266	3.04357	2.40828	-0.13171	0.618189	-1.09559	0.20888	0.02385
10451	VAV3	-0.00567	0.980747	-1.00394	0.00844	0.00639	-0.05084	0.807939	-1.03587	0.09262	0.01217
10452	TOMM40	-1.58431	1.21945e-05	-2.99865	4.91384	3.39714	-0.16691	0.544038	-1.12265	0.26437	0.02641
10454	TAB1	-1.14077	0.000292766	-2.20498	3.53348	2.73662	-0.29003	0.180696	-1.22267	0.74305	0.02963
10455	ECI2	-0.37033	0.14173	-1.29265	0.84854	0.69546	-0.20828	0.388477	-1.15531	0.41063	0.02963
10456	HAX1	-0.67413	0.0145242	-1.59564	1.83791	1.50884	0.03031	0.903908	1.02123	0.04388	0.00597
10457	GPNMB	2.482	0.000252063	5.5867	3.59849	2.77848	1.10266	0.0652365	2.14751	1.18551	0.02963
10458	BAIAP2	-0.65436	0.00215127	-1.57392	2.6673	2.1466	-0.05924	0.742568	-1.04192	0.12926	0.01701
10459	MAD2L2	-1.19284	0.000403386	-2.28602	3.39428	2.64733	-0.11077	0.692301	-1.07981	0.15971	0.0203
10460	TACC3	-0.51292	0.366225	-1.42694	0.43625	0.3519	0.2261	0.638129	1.16967	0.19509	0.02248
10461	MERTK	1.34575	0.01084	2.54163	1.96497	1.6091	0.19952	0.676314	1.14832	0.16985	0.02038
10463	SLC30A9	1.72015	4.85719e-05	3.2947	4.31361	3.16211	0.03632	0.9168	1.02549	0.03773	0.00554
10464	PIBF1	1.20687	0.000552644	2.30836	3.25755	2.55863	0.33695	0.258453	1.26308	0.58762	0.02963
10465	PPIH	-0.71611	0.0205381	-1.64275	1.68744	1.38847	0.17452	0.487099	1.12859	0.31238	0.02828
10466	COG5	0.75867	0.000589878	1.69193	3.22924	2.53891	0.01519	0.935871	1.01059	0.02878	0.00503
10467	ZNHIT1	-1.42877	0.000447365	-2.69217	3.34934	2.62157	0.03055	0.928048	1.0214	0.03243	0.00503
10468	FST	0.84432	0.000325591	1.79541	3.48733	2.70637	0.527	0.0135982	1.44093	1.86652	0.02963
10469	TIMM44	-0.61606	0.0114235	-1.53268	1.9422	1.59164	0.09046	0.665003	1.06471	0.17718	0.02117
1047	CLGN	1.21017	0.00296984	2.31364	2.52727	2.04354	-0.08496	0.816115	-1.06066	0.08825	0.01194
10471	PFDN6	-0.68568	0.0103944	-1.60846	1.9832	1.62319	0.21378	0.353035	1.15972	0.45218	0.02963
10473	HMGN4	-0.07709	0.71543	-1.05488	0.14543	0.1145	0.22239	0.278974	1.16667	0.55444	0.02963
10474	TADA3	-0.91616	0.000285502	-1.88708	3.54439	2.74236	-0.17689	0.399537	-1.13044	0.39844	0.02963
10475	TRIM38	1.36122	1.15856e-06	2.56902	5.93608	3.59827	0.18849	0.361722	1.13957	0.44163	0.02963
10476	ATP5PD	-0.8334	0.0100092	-1.78188	1.9996	1.63532	0.17306	0.555362	1.12745	0.25542	0.02641
10477	UBE2E3	-0.52509	0.0107564	-1.43902	1.96833	1.61174	-0.07201	0.699327	-1.05118	0.15532	0.0203
10478	SLC25A17	0.59825	0.00299919	1.51387	2.523	2.04014	0.03506	0.841791	1.0246	0.0748	0.00961
10479	SLC9A6	1.08028	0.00242803	2.11445	2.61475	2.10837	-0.09993	0.751086	-1.07172	0.12431	0.01635
10480	EIF3M	0.19477	0.326886	1.14454	0.4856	0.39282	0.1906	0.33079	1.14124	0.48045	0.02963
10482	NXF1	-0.0798	0.585891	-1.05687	0.23218	0.18488	-0.21971	0.132686	-1.1645	0.87718	0.02963
10483	SEC23B	-0.06169	0.699488	-1.04369	0.15522	0.12183	-0.24572	0.129778	-1.18568	0.8868	0.02963
10484	SEC23A	0.64264	0.0119952	1.56118	1.92099	1.57512	-0.0078	0.973597	-1.00542	0.01162	0.0025
10486	CAP2	0.01543	0.945967	1.01075	0.02412	0.01853	-0.14026	0.495532	-1.1021	0.30493	0.02799
10487	CAP1	-0.00177	0.988532	-1.00123	0.00501	0.00355	-0.03362	0.784653	-1.02358	0.10532	0.01344
10488	CREB3	-0.81894	7.1324e-05	-1.76411	4.14676	3.08021	-0.10056	0.546967	-1.07219	0.26204	0.02641
10489	LRRC41	-0.8747	0.000141013	-1.83362	3.85074	2.93176	-0.34457	0.0793862	-1.26977	1.10025	0.02963
10490	VTI1B	0.05998	0.734186	1.04245	0.13419	0.1054	0.02973	0.862758	1.02082	0.06411	0.00757
10491	CRTAP	-0.24003	0.109536	-1.18102	0.96044	0.78921	-0.13853	0.319844	-1.10078	0.49506	0.02963
10492	SYNCRIP	0.81978	0.00180504	1.76514	2.74351	2.20158	0.26895	0.250541	1.20493	0.60112	0.02963
10493	VAT1	-1.09046	0.000366912	-2.12943	3.43544	2.67359	-0.29515	0.261976	-1.22701	0.58174	0.02963
10494	STK25	-0.8162	0.000343995	-1.76076	3.46345	2.69236	-0.1806	0.351185	-1.13335	0.45446	0.02963
10495	ENOX2	0.59167	0.012404	1.50699	1.90644	1.56379	-0.12189	0.56137	-1.08816	0.25075	0.02641
10497	UNC13B	0.01013	0.97181	1.00705	0.01242	0.00932	-0.25209	0.364307	-1.19093	0.43853	0.02963
10498	CARM1	-0.90207	6.37956e-05	-1.86874	4.19521	3.10462	-0.10183	0.543909	-1.07313	0.26447	0.02641
10499	NCOA2	1.32199	0.0028095	2.5001	2.55137	2.06196	0.18522	0.636069	1.13699	0.1965	0.02274
105	ADARB2	-2.08855	0.0365456	-4.25322	1.43717	1.18239	-0.98206	0.154108	-1.97528	0.81218	0.02963
10500	SEMA6C	-0.75068	0.0478321	-1.68259	1.32028	1.08737	-0.44225	0.130435	-1.35872	0.88461	0.02963
10501	SEMA6B	-0.48547	0.230998	-1.40005	0.63639	0.51899	0.03901	0.901477	1.02741	0.04505	0.00597
10505	SEMA4F	-0.10763	0.804214	-1.07746	0.09463	0.07398	0.1127	0.747323	1.08125	0.12649	0.01654
10507	SEMA4D	-0.18281	0.430031	-1.1351	0.3665	0.29448	-0.42602	0.0540631	-1.34353	1.2671	0.02963
10509	SEMA4B	-0.59572	0.0514443	-1.51122	1.28866	1.0609	-0.37493	0.198688	-1.29678	0.70183	0.02963
1051	CEBPB	-0.14126	0.438107	-1.10287	0.35842	0.28803	0.08109	0.6518	1.05782	0.18589	0.02203
10512	SEMA3C	2.12085	0.0336529	4.34951	1.47298	1.2111	1.06621	0.255953	2.09392	0.59184	0.02963
10513	APPBP2	1.51039	3.68653e-05	2.84887	4.43338	3.21115	0.30948	0.297892	1.23926	0.52594	0.02963
10514	MYBBP1A	-1.51794	0.00494748	-2.86383	2.30562	1.87542	-0.39845	0.384815	-1.31809	0.41475	0.02963
10516	FBLN5	-0.85002	0.473322	-1.80253	0.32484	0.25995	0.48232	0.602204	1.39699	0.22026	0.02449
10518	CIB2	-1.36062	0.000135905	-2.56795	3.86677	2.94093	-0.1842	0.456281	-1.13619	0.34077	0.02846
10519	CIB1	-0.96201	0.00319358	-1.94802	2.49572	2.01943	0.15863	0.579459	1.11622	0.23698	0.02537
1052	CEBPD	-1.08805	0.00109025	-2.12587	2.96247	2.35345	-0.12258	0.670328	-1.08868	0.17371	0.02038
10520	ZNF211	0.33327	0.220664	1.25987	0.65627	0.53532	-0.25813	0.298846	-1.19593	0.52455	0.02963
10521	DDX17	0.79842	0.000344824	1.73919	3.4624	2.69174	0.22019	0.251479	1.16489	0.5995	0.02963
10522	DEAF1	-1.33086	3.29625e-06	-2.51553	5.48198	3.51875	-0.2585	0.214972	-1.19623	0.66762	0.02963
10523	CHERP	-0.53316	0.0553486	-1.4471	1.25689	1.03403	-0.17753	0.481275	-1.13095	0.31761	0.02828
10524	KAT5	-1.14592	0.000231942	-2.21288	3.63462	2.80279	-0.18075	0.455041	-1.13347	0.34195	0.02846
10525	HYOU1	-0.51136	0.164159	-1.4254	0.78474	0.64326	-0.15248	0.663077	-1.11148	0.17844	0.02117
10526	IPO8	1.50465	0.00023562	2.83756	3.62779	2.79681	0.23978	0.488708	1.18081	0.31095	0.02828
10528	NOP56	-0.53329	0.00110986	-1.44722	2.95473	2.34773	0.01363	0.922623	1.00949	0.03498	0.00533
10529	NEBL	0.56056	0.139905	1.47484	0.85417	0.70048	-0.01948	0.954183	-1.0136	0.02037	0.0034
10531	PITRM1	-0.00798	0.953606	-1.00555	0.02063	0.01594	-0.01684	0.900323	-1.01174	0.0456	0.00597
10533	ATG7	-0.73379	0.000440972	-1.663	3.35559	2.62481	-0.25189	0.153981	-1.19077	0.81253	0.02963
10534	ZNRD2	-1.28397	0.000989734	-2.43507	3.00448	2.38267	0.09915	0.755539	1.07114	0.12174	0.01572
10535	RNASEH2A	-1.18377	0.000318449	-2.27169	3.49696	2.71177	0.01707	0.941754	1.0119	0.02606	0.00446
10536	P3H3	-0.90174	0.315905	-1.86832	0.50044	0.40562	0.09277	0.899	1.06642	0.04624	0.00597
10537	UBD	-0.32948	0.54085	-1.25656	0.26692	0.21293	0.66189	0.222639	1.58215	0.6524	0.02963
10538	BATF	0.67384	0.441903	1.59532	0.35467	0.28466	1.06957	0.144549	2.09881	0.83999	0.02963
10539	GLRX3	-0.20764	0.291876	-1.1548	0.5348	0.43382	0.13307	0.489899	1.09663	0.30989	0.02799
1054	CEBPG	1.12159	3.5852e-05	2.17587	4.44549	3.22033	0.10732	0.622109	1.07722	0.20613	0.02385
10540	DCTN2	-0.70291	0.00116584	-1.62779	2.93336	2.33471	-0.09266	0.622539	-1.06633	0.20583	0.02385
10541	ANP32B	0.14137	0.339535	1.10295	0.46911	0.37897	0.22689	0.116263	1.17031	0.93456	0.02963
10542	LAMTOR5	-0.78126	0.027396	-1.71863	1.56231	1.28466	0.17574	0.584194	1.12954	0.23344	0.02537
10544	PROCR	0.2306	0.63122	1.17332	0.19982	0.15761	0.38474	0.338214	1.30562	0.47081	0.02963
10548	TM9SF1	-0.39619	0.00527851	-1.31603	2.27749	1.85349	-0.12345	0.330281	-1.08934	0.48112	0.02963
10549	PRDX4	-0.97312	0.00369901	-1.96308	2.43192	1.97153	-0.0895	0.763372	-1.064	0.11726	0.01484
10550	ARL6IP5	0.54541	0.00248479	1.45944	2.60471	2.10099	0.09538	0.553723	1.06834	0.25671	0.02641
10552	ARPC1A	-0.19994	0.209958	-1.14865	0.67787	0.55347	-0.06009	0.698389	-1.04253	0.1559	0.0203
10553	HTATIP2	0.78567	0.000152095	1.72389	3.81789	2.91725	0.13694	0.430054	1.09957	0.36648	0.02848
10554	AGPAT1	-0.2561	0.0938542	-1.19425	1.02755	0.84393	-9e-05	0.999486	-1.00006	0.00022	4e-05
10555	AGPAT2	-1.50461	1.82303e-05	-2.83747	4.73921	3.32987	-0.34228	0.214986	-1.26776	0.66759	0.02963
10556	RPP30	0.05906	0.808597	1.04179	0.09227	0.07203	0.32187	0.162075	1.24995	0.79028	0.02963
10557	RPP38	-0.16394	0.502904	-1.12034	0.29852	0.23929	-0.02888	0.897657	-1.02022	0.04689	0.00597
10558	SPTLC1	1.02971	0.000246282	2.04161	3.60857	2.7843	0.12424	0.597298	1.08993	0.22381	0.02449
10559	SLC35A1	1.38913	1.67793e-05	2.61922	4.77523	3.34674	0.22263	0.383759	1.16686	0.41594	0.02963
10560	SLC19A2	0.78182	0.0118456	1.7193	1.92644	1.57961	-0.03228	0.907367	-1.02263	0.04222	0.00597
10561	IFI44	1.38847	0.00109391	2.61802	2.96102	2.35281	0.43708	0.229998	1.35386	0.63828	0.02963
10562	OLFM4	-1.78449	0.0462499	-3.44497	1.33489	1.09952	-0.32682	0.589656	-1.25424	0.2294	0.02499
10564	ARFGEF2	1.11417	0.000149074	2.16471	3.8266	2.91963	0.37218	0.132282	1.29431	0.8785	0.02963
10565	ARFGEF1	1.79268	6.83358e-05	3.46458	4.16535	3.09181	0.47819	0.202756	1.393	0.69303	0.02963
10566	AKAP3	-0.14009	0.608173	-1.10197	0.21597	0.17163	0.05424	0.807082	1.03831	0.09308	0.01217
10567	RABAC1	-1.25709	0.00173791	-2.39013	2.75997	2.21321	-0.09236	0.790489	-1.06611	0.1021	0.01327
10568	SLC34A2	2.48583	0.254	5.60156	0.59517	0.48395	1.71402	0.397964	3.28074	0.40016	0.02963
10569	SLU7	1.38758	1.23828e-05	2.61639	4.90718	3.39521	0.20439	0.413027	1.1522	0.38402	0.02849
10572	SIVA1	-1.49723	0.000321941	-2.823	3.49222	2.70945	-0.05575	0.863768	-1.0394	0.0636	0.00753
10573	MRPL28	-1.17914	0.000141604	-2.26441	3.84893	2.93053	-0.04594	0.854841	-1.03235	0.06811	0.00882
10574	CCT7	-0.40815	0.00341709	-1.32699	2.46634	1.99786	-0.07152	0.567667	-1.05082	0.24591	0.02639
10575	CCT4	-0.02934	0.834631	-1.02054	0.07851	0.06076	0.07119	0.611288	1.05058	0.21375	0.02385
10576	CCT2	0.06968	0.710279	1.04948	0.14857	0.11699	0.20696	0.272036	1.15425	0.56537	0.02963
10577	NPC2	-0.39634	0.13238	-1.31617	0.87818	0.72083	0.16412	0.51901	1.12049	0.28482	0.02715
10579	TACC2	0.15719	0.493779	1.11511	0.30647	0.24577	0.00315	0.988397	1.00219	0.00507	0.00122
1058	CENPA	0.22701	0.643343	1.1704	0.19156	0.15092	0.65115	0.11923	1.57042	0.92361	0.02963
10580	SORBS1	1.07003	0.00120132	2.09947	2.92034	2.32604	-0.17352	0.550113	-1.12781	0.25955	0.02641
10581	IFITM2	-1.28218	0.000730398	-2.43206	3.13644	2.47253	0.04901	0.877957	1.03455	0.05653	0.00639
10585	POMT1	-0.88102	0.00029974	-1.84168	3.52326	2.72929	-0.46713	0.0237193	-1.38236	1.6249	0.02963
10586	MAB21L2	0.46585	0.469431	1.38113	0.32843	0.26308	0.63322	0.247011	1.55102	0.60728	0.02963
10587	TXNRD2	-1.33831	9.34689e-05	-2.52854	4.02933	3.01924	-0.28521	0.282456	-1.21859	0.54905	0.02963
10588	MTHFS	-0.66963	0.027708	-1.59066	1.55739	1.28088	0.03017	0.910404	1.02113	0.04077	0.00577
10589	DRAP1	-1.16078	0.000558771	-2.23579	3.25277	2.55575	-0.04422	0.87367	-1.03112	0.05865	0.00675
1059	CENPB	-0.94194	0.0458303	-1.92111	1.33885	1.10263	0.15504	0.646476	1.11346	0.18945	0.02207
10591	DNPH1	-1.55969	0.0164259	-2.9479	1.78447	1.46659	0.22301	0.563651	1.16717	0.24899	0.02639
10592	SMC2	2.12184	0.000547374	4.35248	3.26172	2.56168	1.00304	0.0648097	2.00421	1.18836	0.02963
10594	PRPF8	-0.42235	0.148647	-1.34011	0.82784	0.67825	-0.1678	0.554151	-1.12334	0.25637	0.02641
10595	ERN2	-0.01017	0.987423	-1.00707	0.0055	0.00396	-0.48541	0.401615	-1.39999	0.39619	0.02963
10598	AHSA1	-0.06892	0.688835	-1.04893	0.16188	0.1273	0.118	0.485029	1.08523	0.31423	0.02828
10599	SLCO1B1	0.95456	0.0290718	1.93799	1.53653	1.26365	-0.34518	0.406636	-1.27031	0.39079	0.02916
1060	CENPC	1.51245	0.000146773	2.85293	3.83335	2.9217	0.37732	0.255135	1.29892	0.59323	0.02963
10600	USP16	1.40569	5.2119e-05	2.64944	4.283	3.14453	0.30665	0.280605	1.23683	0.5519	0.02963
10602	CDC42EP3	1.22953	0.000959435	2.3449	3.01798	2.39228	0.31973	0.319686	1.24809	0.49528	0.02963
10603	SH2B2	-1.35304	0.000814622	-2.5545	3.08904	2.44237	-0.49071	0.0639066	-1.40514	1.19445	0.02963
10605	PAIP1	0.78226	0.000428648	1.71982	3.3679	2.63065	0.05396	0.775879	1.03811	0.11021	0.01434
10606	PAICS	0.10072	0.789494	1.07231	0.10265	0.08043	0.17407	0.605898	1.12824	0.2176	0.02403
10607	TBL3	-1.06797	3.41502e-05	-2.09648	4.46661	3.22653	-0.26358	0.200493	-1.20045	0.6979	0.02963
10608	MXD4	-1.3846	8.6303e-06	-2.611	5.06397	3.43282	-0.2308	0.336446	-1.17349	0.47308	0.02963
10610	ST6GALNAC2	-0.40472	0.243435	-1.32384	0.61362	0.49972	-0.03566	0.909751	-1.02503	0.04108	0.00593
10611	PDLIM5	1.26916	9.83028e-06	2.41021	5.00743	3.41905	0.30777	0.177315	1.23779	0.75126	0.02963
10612	TRIM3	-0.59598	0.0339982	-1.5115	1.46854	1.20738	-0.23667	0.333501	-1.17827	0.4769	0.02963
10613	ERLIN1	0.28416	0.100469	1.2177	0.99797	0.81986	-0.18932	0.25677	-1.14022	0.59046	0.02963
10614	HEXIM1	0.28935	0.142054	1.22209	0.84755	0.69483	0.39011	0.034965	1.3105	1.45637	0.02963
10615	SPAG5	-0.08265	0.908416	-1.05896	0.04172	0.03224	0.5191	0.38602	1.43306	0.41339	0.02963
10616	RBCK1	-0.76435	0.00078527	-1.6986	3.10498	2.45184	-0.16532	0.386192	-1.12141	0.4132	0.02963
10617	STAMBP	0.01403	0.935539	1.00977	0.02894	0.02199	0.03418	0.836076	1.02398	0.07775	0.01002
1062	CENPE	2.08844	0.0017899	4.25289	2.74717	2.20387	1.15241	0.0543656	2.22285	1.26468	0.02963
10620	ARID3B	-0.37754	0.199743	-1.29912	0.69953	0.57187	-0.33302	0.178792	-1.25965	0.74765	0.02963
10621	POLR3F	1.09244	0.000321446	2.13234	3.49289	2.70945	0.0341	0.892619	1.02392	0.04933	0.00597
10622	POLR3G	1.25132	0.0115158	2.38059	1.93871	1.58902	0.70857	0.109736	1.63418	0.95965	0.02963
10623	POLR3C	0.01425	0.930785	1.00993	0.03115	0.02368	0.01321	0.932035	1.0092	0.03057	0.00503
10625	IVNS1ABP	1.14247	9.2135e-05	2.20758	4.03558	3.02366	0.10152	0.673293	1.07291	0.1718	0.02038
10627	MYL12A	0.33491	0.111326	1.2613	0.9534	0.78338	0.18037	0.380645	1.13317	0.41948	0.02963
10628	TXNIP	-0.3501	0.222905	-1.27465	0.65188	0.53173	-0.4542	0.112988	-1.37002	0.94697	0.02963
10629	TAF6L	-1.17579	4.30663e-05	-2.25916	4.36586	3.18186	-0.33011	0.133617	-1.25711	0.87414	0.02963
1063	CENPF	1.96096	0.00237129	3.89322	2.62501	2.11568	1.12882	0.0506521	2.18681	1.2954	0.02963
10630	PDPN	0.35997	0.647256	1.2834	0.18892	0.14887	0.3744	0.616106	1.2963	0.21034	0.02385
10632	ATP5MG	-1.12022	0.00575331	-2.1738	2.24008	1.82497	0.2435	0.493717	1.18386	0.30652	0.02799
10633	RASL10A	-1.10571	0.00896224	-2.15205	2.04758	1.67484	-0.21376	0.452473	-1.1597	0.34441	0.02846
10634	GAS2L1	-0.73947	0.0331924	-1.66956	1.47896	1.21617	-0.18414	0.559484	-1.13614	0.25221	0.02641
10635	RAD51AP1	1.52063	0.00640135	2.86916	2.19373	1.79005	0.55321	0.269974	1.46734	0.56868	0.02963
10636	RGS14	-1.32996	1.49615e-06	-2.51395	5.82503	3.5536	-0.26475	0.186881	-1.20143	0.72843	0.02963
10637	LEFTY1	1.48144	3.78357e-05	2.79227	4.4221	3.2066	-0.39373	0.210782	-1.31378	0.67617	0.02963
10640	EXOC5	1.46251	7.26609e-05	2.75588	4.1387	3.07677	0.33898	0.267406	1.26486	0.57283	0.02963
10641	NPRL2	-0.58068	0.0206198	-1.49556	1.68571	1.38704	-0.07826	0.721959	-1.05575	0.14149	0.01892
10643	IGF2BP3	0.23678	0.583451	1.17836	0.234	0.18624	0.15419	0.678353	1.1128	0.16854	0.02038
10644	IGF2BP2	0.61026	0.30115	1.52654	0.52122	0.42248	0.73588	0.140273	1.66541	0.85302	0.02963
10645	CAMKK2	-0.28889	0.0587508	-1.2217	1.23099	1.01246	-0.21353	0.148022	-1.15952	0.82967	0.02963
10651	MTX2	0.66882	0.0021073	1.58977	2.67627	2.15304	0.35644	0.0662199	1.28026	1.17901	0.02963
10652	YKT6	-0.53109	0.0164355	-1.44502	1.78422	1.46641	0.02393	0.90356	1.01672	0.04404	0.00597
10653	SPINT2	-0.91338	1.44157e-05	-1.88346	4.84116	3.38041	-0.15169	0.361041	-1.11087	0.44244	0.02963
10654	PMVK	-1.61353	0.0001721	-3.06	3.76422	2.88474	0.00422	0.989842	1.00293	0.00443	0.00103
10657	KHDRBS1	-0.00168	0.991153	-1.00117	0.00386	0.00272	0.15938	0.293057	1.11681	0.53305	0.02963
10658	CELF1	0.23069	0.425211	1.1734	0.3714	0.29836	0.11012	0.698073	1.07932	0.1561	0.0203
10659	CELF2	1.30702	0.079801	2.4743	1.09799	0.90146	0.92142	0.161926	1.89398	0.79068	0.02963
1066	CES1	-1.83377	0.000652945	-3.56467	3.18512	2.50905	-0.66967	0.1528	-1.5907	0.81588	0.02963
10664	CTCF	0.95903	0.000434648	1.944	3.36186	2.62714	0.31551	0.175717	1.24445	0.75519	0.02963
10667	FARS2	-0.37448	0.0810689	-1.29637	1.09115	0.8959	-0.10632	0.584307	-1.07648	0.23336	0.02537
10668	CGRRF1	0.35008	0.0637401	1.27463	1.19559	0.98314	0.07044	0.682943	1.05004	0.16562	0.0203
10669	CGREF1	-0.7289	0.00104567	-1.65737	2.98061	2.36531	0.02143	0.899488	1.01497	0.046	0.00597
10670	RRAGA	-0.2367	0.1364	-1.17829	0.86519	0.70982	0.04133	0.787019	1.02906	0.10402	0.01336
10671	DCTN6	0.72948	0.0039228	1.65804	2.4064	1.95326	0.33605	0.139122	1.26229	0.85661	0.02963
10672	GNA13	1.18384	0.00104008	2.2718	2.98293	2.36734	0.06551	0.835184	1.04646	0.07822	0.01023
10673	TNFSF13B	1.62247	0.000420735	3.07901	3.37599	2.63492	0.4885	0.214735	1.40299	0.6681	0.02963
10675	CSPG5	0.99841	0.000731411	1.9978	3.13584	2.47242	-0.03933	0.873634	-1.02764	0.05867	0.00675
10677	AVIL	0.16573	0.841187	1.12174	0.07511	0.05807	-0.07119	0.920855	-1.05058	0.03581	0.00533
10678	B3GNT2	1.31697	4.50536e-06	2.49143	5.34627	3.49831	0.05387	0.805482	1.03805	0.09394	0.01217
10681	GNB5	0.16445	0.324829	1.12074	0.48835	0.39516	-0.16404	0.297813	-1.12042	0.52606	0.02963
10682	EBP	-1.18048	0.00362648	-2.26652	2.44051	1.97776	-0.36002	0.323919	-1.28344	0.48956	0.02963
10683	DLL3	-0.48295	0.375943	-1.3976	0.42488	0.34246	0.17519	0.682544	1.12912	0.16587	0.02038
1069	CETN2	-0.65814	0.00934014	-1.57804	2.02965	1.66023	-0.19082	0.393975	-1.14141	0.40453	0.02963
10691	GMEB1	0.39693	0.174559	1.3167	0.75806	0.62102	-0.13829	0.598116	-1.1006	0.22321	0.02449
10693	CCT6B	1.21703	0.00458281	2.32467	2.33887	1.90113	0.70574	0.0577225	1.63098	1.23865	0.02963
10694	CCT8	0.91015	0.000831731	1.87924	3.08002	2.43571	0.16597	0.484349	1.12192	0.31484	0.02828
10695	CNPY3	-0.90001	0.00186337	-1.86608	2.7297	2.19159	-0.14808	0.54608	-1.1081	0.26274	0.02641
10699	CORIN	0.27381	0.657926	1.20899	0.18182	0.14337	-0.53813	0.361282	-1.45209	0.44215	0.02963
107	ADCY1	-1.3431	0.0766522	-2.53696	1.11548	0.91608	-0.94673	0.109449	-1.9275	0.96079	0.02963
1070	CETN3	0.51143	0.0916545	1.42547	1.03785	0.85286	0.20479	0.468739	1.15252	0.32907	0.02846
1071	CETP	-0.39499	0.518902	-1.31493	0.28491	0.22809	0.06294	0.896134	1.0446	0.04763	0.00597
10712	FAM189B	-0.29427	0.251248	-1.22626	0.5999	0.48799	0.22743	0.322794	1.17075	0.49107	0.02963
10713	USP39	-0.04758	0.688208	-1.03353	0.16228	0.12758	-0.05073	0.66293	-1.03579	0.17853	0.02117
10714	POLD3	0.68382	0.00699993	1.60639	2.15491	1.75976	0.18185	0.410578	1.13434	0.3866	0.02866
10715	CERS1	-1.33992	0.044331	-2.53138	1.35329	1.11412	-0.1247	0.774753	-1.09028	0.11084	0.01438
10717	AP4B1	0.3232	0.0651337	1.25111	1.18619	0.97574	-0.08262	0.596429	-1.05894	0.22444	0.02449
1072	CFL1	-0.77366	0.00211384	-1.7096	2.67493	2.15229	0.01451	0.948692	1.01011	0.02287	0.00411
10721	POLQ	1.61777	0.142774	3.06899	0.84535	0.69284	1.31699	0.18412	2.49146	0.7349	0.02963
10723	SLC12A7	-1.45721	0.000901196	-2.74578	3.04518	2.40896	-0.59322	0.121748	-1.50861	0.91454	0.02963
10724	OGA	1.109	0.00188739	2.15696	2.72414	2.18775	0.3276	0.299722	1.25493	0.52328	0.02963
10725	NFAT5	0.95936	0.0309295	1.94445	1.50963	1.24191	0.48513	0.211685	1.39971	0.67431	0.02963
10728	PTGES3	0.50714	0.00623639	1.42123	2.20507	1.79976	0.20774	0.224282	1.15488	0.64921	0.02963
1073	CFL2	0.70781	0.000187152	1.63333	3.72781	2.86034	-0.05165	0.744616	-1.03645	0.12807	0.01678
10730	YME1L1	1.30217	2.69702e-05	2.466	4.56912	3.26702	0.11144	0.653585	1.0803	0.1847	0.02203
10733	PLK4	1.0602	0.097348	2.08522	1.01167	0.83103	0.74851	0.182826	1.68005	0.73796	0.02963
10735	STAG2	1.31816	0.000168387	2.49349	3.77369	2.89117	0.55095	0.0653759	1.46505	1.18458	0.02963
10741	RBBP9	0.40586	0.0283258	1.32488	1.54782	1.27272	0.08253	0.626816	1.05887	0.20286	0.02385
10742	RAI2	-0.36686	0.264679	-1.28954	0.57728	0.4686	-0.11616	0.65899	-1.08385	0.18112	0.02117
10743	RAI1	-0.24042	0.439403	-1.18134	0.35714	0.28683	0.08081	0.777456	1.05761	0.10932	0.01434
10745	PHTF1	1.33735	0.000111096	2.52686	3.9543	2.98124	0.05682	0.842622	1.04017	0.07437	0.00961
10746	MAP3K2	1.68463	2.36061e-05	3.21458	4.62698	3.29124	0.38298	0.235007	1.30403	0.62892	0.02963
10747	MASP2	-2.02568	0.0203304	-4.07184	1.69185	1.39189	-0.542	0.460015	-1.45599	0.33723	0.02846
10749	KIF1C	-1.35594	0.0109631	-2.55964	1.96007	1.60527	-0.26944	0.580555	-1.20534	0.23616	0.02537
1075	CTSC	-0.29841	0.216564	-1.22979	0.66441	0.5421	-0.24154	0.315108	-1.18225	0.50154	0.02963
10750	GRAP	-1.62576	0.010201	-3.08605	1.99136	1.62969	-0.53066	0.202665	-1.44459	0.69322	0.02963
10755	GIPC1	-1.03042	0.000211637	-2.04262	3.67441	2.82995	-0.07951	0.724494	-1.05666	0.13997	0.01884
10758	TRAF3IP2	-0.10854	0.43754	-1.07814	0.35898	0.28846	-0.02593	0.838825	-1.01814	0.07633	0.00985
10762	NUP50	0.63904	0.00820124	1.55729	2.08612	1.70624	0.18841	0.391403	1.13951	0.40738	0.02963
10763	NES	0.14593	0.803664	1.10644	0.09493	0.07417	0.39439	0.444761	1.31438	0.35187	0.02846
10765	KDM5B	0.58604	0.0279379	1.50112	1.55381	1.27763	0.16182	0.513864	1.11869	0.28915	0.02721
10766	TOB2	-0.38446	0.0594377	-1.30537	1.22594	1.00811	-0.14185	0.454619	-1.10332	0.34235	0.02846
10767	HBS1L	1.44532	0.000165638	2.72323	3.78084	2.89544	0.01172	0.970924	1.00816	0.01281	0.00254
10768	AHCYL1	0.32678	0.290589	1.25421	0.53672	0.4352	0.0741	0.80655	1.0527	0.09337	0.01217
10769	PLK2	1.33746	6.71342e-05	2.52706	4.17306	3.0965	0.18857	0.493988	1.13963	0.30628	0.02799
10771	ZMYND11	1.18762	8.22785e-05	2.27776	4.08471	3.04676	0.22313	0.369863	1.16727	0.43196	0.02963
10772	SRSF10	0.79271	0.000450614	1.73233	3.3462	2.61965	0.1627	0.397476	1.11938	0.40069	0.02963
10773	ZBTB6	1.61974	0.00920285	3.07321	2.03608	1.66583	0.3294	0.565619	1.25649	0.24748	0.02639
10775	POP4	-0.2947	0.206844	-1.22663	0.68436	0.55887	0.02425	0.909597	1.01695	0.04115	0.00593
10776	ARPP19	0.84886	0.000467699	1.80108	3.33003	2.60933	0.13328	0.52218	1.09679	0.28218	0.02715
10780	ZNF234	1.15225	0.00423888	2.2226	2.37275	1.92683	0.16568	0.636564	1.1217	0.19616	0.02274
10781	ZNF266	0.80134	0.0167726	1.74272	1.7754	1.46025	-0.13523	0.651121	-1.09827	0.18634	0.02203
10782	ZNF274	0.19963	0.158458	1.1484	0.80009	0.65599	-0.08738	0.515233	-1.06244	0.288	0.02721
10783	NEK6	-0.48945	0.0113435	-1.40391	1.94525	1.59405	-0.30862	0.0923788	-1.23852	1.03443	0.02963
10785	WDR4	-1.5464	0.000106681	-2.92087	3.97191	2.9921	-0.34686	0.183505	-1.27179	0.73635	0.02963
10787	NCKAP1	1.5891	1.73617e-05	3.00863	4.76041	3.3411	0.31438	0.28807	1.24348	0.5405	0.02963
10788	IQGAP2	1.63266	0.000109875	3.10085	3.9591	2.98503	0.23519	0.503761	1.17706	0.29778	0.02721
10791	VAMP5	-0.97659	0.00821097	-1.96781	2.08561	1.70581	0.09853	0.764751	1.07069	0.11648	0.01476
10794	ZNF460	0.29991	0.501297	1.23106	0.29991	0.24039	0.14803	0.695961	1.10806	0.15741	0.0203
10795	ZNF268	1.52028	0.000565414	2.86847	3.24763	2.55209	0.41981	0.271638	1.33775	0.56601	0.02963
10799	RPP40	0.49195	0.0407112	1.40635	1.39029	1.1442	0.2125	0.338682	1.1587	0.47021	0.02963
1080	CFTR	-0.01341	0.980646	-1.00934	0.00849	0.00639	0.08795	0.848358	1.06286	0.07142	0.00922
10801	SEPTIN9	-0.92133	0.00063709	-1.89386	3.1958	2.51578	-0.12569	0.586541	-1.09103	0.2317	0.0252
10802	SEC24A	0.74107	0.00668576	1.67141	2.17485	1.77584	0.17765	0.468716	1.13104	0.32909	0.02846
10806	SDCCAG8	0.44517	0.0370855	1.36147	1.4308	1.17679	0.25429	0.184766	1.19275	0.73338	0.02963
10807	ENTR1	-0.57033	0.00179153	-1.48486	2.74678	2.20372	-0.19661	0.211981	-1.146	0.6737	0.02963
10808	HSPH1	0.84976	0.000835472	1.8022	3.07807	2.43439	0.14059	0.521765	1.10235	0.28253	0.02715
10809	STARD10	-1.6041	0.000246665	-3.04005	3.60789	2.78386	-0.40037	0.273445	-1.31985	0.56313	0.02963
10810	WASF3	0.76887	0.00143918	1.70393	2.84189	2.27109	0.18492	0.369125	1.13675	0.43283	0.02963
10811	NOXA1	-1.52535	2.08796e-05	-2.87856	4.68028	3.31559	-0.31819	0.232113	-1.24677	0.6343	0.02963
10813	UTP14A	-0.12335	0.544181	-1.08926	0.26426	0.21079	0.15879	0.400634	1.11635	0.39725	0.02963
10817	FRS3	-0.64749	0.0157137	-1.56644	1.80372	1.48137	-0.14744	0.449062	-1.1076	0.34769	0.02846
10818	FRS2	1.08336	0.000577586	2.11897	3.23838	2.54555	0.04543	0.865069	1.03199	0.06295	0.00733
1082	CGB3	-0.35812	0.427585	-1.28176	0.36898	0.29644	0.18163	0.60876	1.13416	0.21555	0.02385
10825	NEU3	-0.58967	0.402888	-1.5049	0.39482	0.31779	-0.09314	0.861466	-1.06669	0.06476	0.00776
10826	FAXDC2	-0.15118	0.343731	-1.11048	0.46378	0.37451	-0.32923	0.0427943	-1.25634	1.36861	0.02963
10827	FAM114A2	0.63407	0.00809033	1.55193	2.09203	1.71095	0.11314	0.596824	1.08158	0.22415	0.02449
1084	CEACAM3	0.66381	0.26068	1.58426	0.58389	0.47401	0.41251	0.422553	1.331	0.37412	0.02849
10840	ALDH1L1	-1.47342	0.00115097	-2.77679	2.93894	2.3378	-0.72659	0.0731184	-1.65473	1.13597	0.02963
10844	TUBGCP2	-0.85561	0.00010567	-1.80952	3.97605	2.99361	-0.22097	0.224065	-1.16552	0.64963	0.02963
10845	CLPX	1.10726	0.000333371	2.15436	3.47707	2.70049	0.09408	0.71782	1.06739	0.14398	0.01907
10847	SRCAP	-0.03732	0.913216	-1.02621	0.03943	0.03043	0.28109	0.355631	1.21512	0.449	0.02963
10848	PPP1R13L	-0.14199	0.417364	-1.10343	0.37948	0.30514	0.12438	0.445254	1.09004	0.35139	0.02846
10849	POLR1G	-0.69719	0.00796447	-1.62135	2.09884	1.71536	0.16357	0.44751	1.12005	0.3492	0.02846
10856	RUVBL2	-1.25184	2.71223e-05	-2.38145	4.56667	3.266	-0.14916	0.51805	-1.10893	0.28563	0.02721
10857	PGRMC1	0.08124	0.721652	1.05793	0.14167	0.11158	-0.16152	0.478038	-1.11846	0.32054	0.02835
10858	CYP46A1	-0.57111	0.381064	-1.48566	0.419	0.33801	-0.17565	0.738652	-1.12947	0.13156	0.01738
10859	LILRB1	1.17014	0.173745	2.25034	0.76009	0.62284	0.91338	0.224665	1.88345	0.64846	0.02963
10861	SLC26A1	-1.16626	0.014352	-2.2443	1.84309	1.51281	-0.90062	0.0167736	-1.86686	1.77537	0.02963
10863	ADAM28	2.38025	0.114504	5.20625	0.94118	0.773	1.20751	0.403545	2.30938	0.39411	0.0295
10864	SLC22A7	-3.12041	0.0808922	-8.69635	1.09209	0.89662	-1.94337	0.120694	-3.84603	0.91831	0.02963
10865	ARID5A	-0.80155	0.0100636	-1.74297	1.99725	1.63371	-0.02992	0.898121	-1.02096	0.04667	0.00597
10867	TSPAN9	-0.45349	0.0981646	-1.36935	1.00804	0.82819	0.20932	0.375115	1.15614	0.42584	0.02963
10868	USP20	-1.35484	0.000601928	-2.55768	3.22046	2.53274	-0.40927	0.211233	-1.32801	0.67524	0.02963
10869	USP19	-0.88276	0.0158889	-1.84389	1.79891	1.47802	-0.4906	0.152278	-1.40503	0.81736	0.02963
10870	HCST	-0.37182	0.622292	-1.29399	0.20601	0.16274	0.29649	0.612006	1.22815	0.21324	0.02385
10873	ME3	-0.71838	0.00469996	-1.64533	2.32791	1.89289	-0.26	0.242524	-1.19748	0.61525	0.02963
10875	FGL2	1.68605	0.285071	3.21775	0.54505	0.44177	0.48699	0.74868	1.40152	0.1257	0.01654
10877	CFHR4	0.94209	0.14925	1.92131	0.82608	0.6768	-0.42147	0.516025	-1.33929	0.28733	0.02721
10882	C1QL1	0.57911	0.595189	1.49393	0.22535	0.17895	0.84837	0.351404	1.80046	0.45419	0.02963
10884	MRPS30	-0.08346	0.583176	-1.05956	0.2342	0.18634	0.08843	0.546978	1.06321	0.26203	0.02641
10885	WDR3	1.20728	2.92674e-05	2.30901	4.53362	3.24936	0.34996	0.136323	1.27453	0.86543	0.02963
10886	NPFFR2	-0.18554	0.667349	-1.13724	0.17565	0.13824	0.23575	0.505166	1.17752	0.29657	0.02721
10890	RAB10	1.02594	0.000198365	2.03629	3.70253	2.84544	0.14465	0.53328	1.10546	0.27305	0.02669
10891	PPARGC1A	1.53646	0.000455563	2.90082	3.34145	2.61623	0.32909	0.38186	1.25622	0.4181	0.02963
10892	MALT1	2.44624	0.000118137	5.44992	3.92761	2.96709	0.80907	0.140033	1.75208	0.85377	0.02963
10894	LYVE1	0.98444	0.606477	1.97855	0.21719	0.17242	0.5273	0.758357	1.44123	0.12013	0.01535
10897	YIF1A	-0.96186	0.000802702	-1.94782	3.09545	2.44545	-0.09808	0.690246	-1.07034	0.161	0.0203
10898	CPSF4	-1.00196	0.000313081	-2.00271	3.50434	2.71632	-0.22156	0.295841	-1.16599	0.52894	0.02963
10899	JTB	-0.65706	0.0206775	-1.57687	1.6845	1.38603	-0.0216	0.934331	-1.01509	0.0295	0.00503
109	ADCY3	-1.46559	0.196306	-2.76177	0.70707	0.57795	0.23507	0.740627	1.17696	0.1304	0.01702
10901	DHRS4	-1.49863	0.00342171	-2.82575	2.46576	1.9976	-0.39003	0.350679	-1.31042	0.45509	0.02963
10902	BRD8	0.42384	0.0239871	1.34149	1.62002	1.33308	-0.07966	0.644859	-1.05677	0.19053	0.02207
10903	MTMR11	0.43788	0.174272	1.35461	0.75877	0.62162	-0.27955	0.355678	-1.21382	0.44894	0.02963
10904	BLCAP	0.30492	0.0548753	1.23535	1.26062	1.03717	-0.00058	0.996937	-1.0004	0.00133	0.00033
10905	MAN1A2	1.71809	1.14832e-05	3.29001	4.93994	3.40651	0.63342	0.0453433	1.55124	1.34349	0.02963
10906	TRAFD1	-0.49995	0.0520319	-1.41416	1.28373	1.05668	-0.21642	0.373588	-1.16185	0.42761	0.02963
10907	TXNL4A	-0.41597	0.11251	-1.3342	0.94881	0.77931	0.10142	0.679844	1.07283	0.16759	0.02038
10908	PNPLA6	-1.14997	0.0168429	-2.21909	1.77358	1.45858	-0.39601	0.354113	-1.31586	0.45086	0.02963
10910	SUGT1	0.9692	0.000183193	1.95775	3.73709	2.86646	0.33215	0.129777	1.25889	0.8868	0.02963
10912	GADD45G	0.9488	0.0534367	1.93027	1.27216	1.04721	-0.43051	0.364679	-1.34771	0.43809	0.02963
10914	PAPOLA	0.72652	0.00115915	1.65464	2.93586	2.33589	0.19329	0.326438	1.14337	0.4862	0.02963
10915	TCERG1	1.33645	2.33972e-06	2.5253	5.63084	3.53815	0.35004	0.106768	1.2746	0.97156	0.02963
10916	MAGED2	-0.8178	8.88627e-05	-1.76272	4.05128	3.03048	-0.31632	0.0745485	-1.24515	1.12756	0.02963
10919	EHMT2	-1.09869	0.00490461	-2.1416	2.3094	1.87816	-0.18579	0.582222	-1.13744	0.23491	0.02537
10920	COPS8	-0.20267	0.228763	-1.15083	0.64061	0.52216	0.08685	0.595766	1.06205	0.22492	0.02449
10921	RNPS1	-0.57738	0.000304559	-1.49214	3.51633	2.72435	-0.15964	0.243043	-1.11701	0.61432	0.02963
10922	FASTK	-1.15255	0.000136663	-2.22307	3.86435	2.93941	-0.17723	0.473617	-1.13071	0.32457	0.02846
10923	SUB1	-0.2788	0.233535	-1.21318	0.63165	0.51545	0.09334	0.684728	1.06683	0.16448	0.0203
10924	SMPDL3A	-0.01029	0.971121	-1.00716	0.01273	0.00951	-0.18068	0.521472	-1.13342	0.28277	0.02715
10926	DBF4	0.896	0.0068143	1.8609	2.16658	1.76899	0.78052	0.00726143	1.71775	2.13898	0.02963
10927	SPIN1	-0.15955	0.499579	-1.11694	0.3014	0.24168	-0.22859	0.327602	-1.17169	0.48465	0.02963
10929	SRSF8	0.0734	0.544451	1.05219	0.26404	0.21066	-0.04306	0.712763	-1.0303	0.14705	0.01964
10933	MORF4L1	-0.13516	0.406281	-1.09821	0.39117	0.31505	0.12043	0.452292	1.08706	0.34458	0.02846
10935	PRDX3	0.50697	0.0145089	1.42106	1.83836	1.50915	-0.07165	0.709871	-1.05092	0.14882	0.02011
10936	GPR75	0.04671	0.960706	1.03291	0.01741	0.01342	-0.2818	0.733515	-1.21571	0.13459	0.01795
10938	EHD1	-0.911	0.000961929	-1.88035	3.01686	2.39139	-0.10033	0.66818	-1.07202	0.17511	0.02099
10940	POP1	0.79442	0.00108711	1.73438	2.96373	2.35397	0.10978	0.583873	1.07906	0.23368	0.02537
10941	UGT2A1	1.38428	0.0245787	2.61042	1.60944	1.32409	-0.52266	0.403051	-1.4366	0.39464	0.0295
10943	MSL3	0.39957	0.0146858	1.31912	1.8331	1.50533	0.07037	0.621152	1.04999	0.2068	0.02385
10944	C11orf58	0.3907	0.0739983	1.31103	1.13078	0.92861	0.2059	0.328106	1.15341	0.48399	0.02963
10945	KDELR1	-0.87157	0.000770578	-1.82966	3.11318	2.45742	0.00707	0.974548	1.00491	0.0112	0.00234
10946	SF3A3	-0.10071	0.41246	-1.0723	0.38462	0.30971	-0.10595	0.383293	-1.0762	0.41647	0.02963
10947	AP3M2	0.16045	0.455899	1.11763	0.34113	0.27366	-0.07968	0.694809	-1.05678	0.15813	0.0203
10948	STARD3	-0.80961	0.00174027	-1.75274	2.75938	2.21283	-0.13141	0.531144	-1.09537	0.27479	0.02678
10949	HNRNPA0	-1.03326	0.000150535	-2.04665	3.82236	2.91963	0.09877	0.636048	1.07086	0.19651	0.02274
10950	BTG3	0.74735	0.00377185	1.6787	2.42345	1.96586	0.30047	0.193181	1.23155	0.71403	0.02963
10951	CBX1	0.71623	0.000197636	1.64288	3.70413	2.84627	0.45794	0.00710112	1.37358	2.14867	0.02963
10952	SEC61B	-1.04627	0.00484854	-2.06518	2.31439	1.88208	0.14144	0.666434	1.103	0.17624	0.02117
10953	TOMM34	-0.81649	0.00179768	-1.76111	2.74529	2.20261	-0.0746	0.708522	-1.05307	0.14965	0.0203
10954	PDIA5	-0.58446	0.00154162	-1.49947	2.81202	2.25132	-0.25287	0.127043	-1.19158	0.89605	0.02963
10955	SERINC3	0.66028	0.00180782	1.58039	2.74285	2.20128	0.02621	0.888313	1.01833	0.05143	0.0062
10956	OS9	-0.66419	0.00350021	-1.58468	2.45591	1.99018	-0.25248	0.221659	-1.19125	0.65431	0.02963
10957	PNRC1	-0.29542	0.133297	-1.22724	0.87518	0.71849	0.03989	0.833596	1.02804	0.07904	0.01024
10959	TMED2	1.03295	0.00011498	2.0462	3.93938	2.97361	-0.07744	0.727642	-1.05514	0.13808	0.01856
10960	LMAN2	-1.00537	7.16873e-05	-2.00746	4.14456	3.07892	-0.2624	0.210143	-1.19947	0.67749	0.02963
10962	MLLT11	0.28226	0.314516	1.2161	0.50236	0.40711	0.18407	0.503073	1.13609	0.29837	0.02721
10963	STIP1	-0.1281	0.430849	-1.09285	0.36568	0.29386	-0.00375	0.981228	-1.0026	0.00823	0.00176
10966	RAB40B	-0.55343	0.00619242	-1.46757	2.20814	1.80175	-0.22097	0.184263	-1.16552	0.73456	0.02963
10969	EBNA1BP2	-0.68758	0.00625151	-1.61058	2.20401	1.79898	0.15458	0.49029	1.1131	0.30955	0.02799
10971	YWHAQ	0.4517	0.0186426	1.36765	1.72949	1.42186	0.02673	0.88148	1.0187	0.05479	0.00637
10972	TMED10	0.70275	0.000352715	1.6276	3.45258	2.68553	0.06417	0.701559	1.04549	0.15394	0.0203
10973	ASCC3	1.52539	0.000174561	2.87865	3.75805	2.88156	0.48968	0.157173	1.40413	0.80362	0.02963
10974	ADIRF	-1.68414	0.0154763	-3.21349	1.81033	1.48648	-0.06574	0.896306	-1.04662	0.04754	0.00597
10975	UQCR11	-1.43619	0.000710957	-2.70606	3.14816	2.48136	0.0717	0.842719	1.05096	0.07432	0.00961
10978	CLP1	-0.16823	0.264045	-1.12368	0.57832	0.46949	-0.03233	0.819625	-1.02266	0.08638	0.01163
10980	COPS6	-0.94659	0.000158344	-1.92732	3.8004	2.90795	-0.00677	0.973627	-1.0047	0.01161	0.0025
10981	RAB32	-0.63374	0.0112683	-1.55158	1.94814	1.59633	0.10343	0.653779	1.07433	0.18457	0.02203
10982	MAPRE2	0.43735	0.0218902	1.35411	1.65975	1.36566	-0.26402	0.145523	-1.20082	0.83707	0.02963
10983	CCNI	-0.13502	0.351783	-1.09811	0.45372	0.36629	0.01303	0.92619	1.00908	0.0333	0.00503
10985	GCN1	-0.59008	0.150428	-1.50533	0.82267	0.67405	-0.25884	0.513958	-1.19652	0.28907	0.02721
10987	COPS5	0.20556	0.340544	1.15313	0.46783	0.3779	0.16266	0.442093	1.11935	0.35449	0.02848
10988	METAP2	1.32745	5.82051e-05	2.50959	4.23504	3.12223	0.38181	0.161062	1.30298	0.79301	0.02963
10991	SLC38A3	-0.95687	0.00611945	-1.94109	2.21329	1.80526	-0.68532	0.0360087	-1.60806	1.44359	0.02963
10992	SF3B2	-0.96975	0.00148883	-1.95851	2.82715	2.26137	-0.2952	0.272973	-1.22706	0.56388	0.02963
10994	ILVBL	-1.31926	0.000158551	-2.49539	3.79983	2.90779	-0.50526	0.0807952	-1.41937	1.09261	0.02963
10998	SLC27A5	-0.94747	0.0158102	-1.92848	1.80106	1.47976	-0.01802	0.949146	-1.01257	0.02267	0.00403
10999	SLC27A4	-1.09083	0.000810696	-2.12996	3.09114	2.44281	-0.3538	0.184564	-1.27793	0.73385	0.02963
11000	SLC27A3	-1.22031	0.00514687	-2.32997	2.28846	1.86177	-0.63532	0.0435933	-1.55328	1.36058	0.02963
11001	SLC27A2	0.70986	0.0312217	1.63564	1.50554	1.23859	-0.19183	0.531676	-1.14221	0.27435	0.02669
11004	KIF2C	-0.23447	0.736564	-1.17647	0.13279	0.10434	0.55861	0.323067	1.47285	0.49071	0.02963
11006	LILRB4	2.55084	0.0283113	5.85974	1.54804	1.27274	2.62165	0.0132541	6.15452	1.87765	0.02963
11007	CCDC85B	-1.13408	0.000468903	-2.19478	3.32892	2.60878	-0.03413	0.88536	-1.02394	0.05288	0.00634
11009	IL24	-1.11234	0.0113383	-2.16196	1.94545	1.59417	-0.05421	0.853559	-1.03829	0.06877	0.00882
1101	CHAD	-0.96105	0.106935	-1.94672	0.97088	0.79758	-0.33128	0.471301	-1.25813	0.3267	0.02846
11010	GLIPR1	0.50917	0.0389872	1.42323	1.40908	1.15914	0.42464	0.0720025	1.34223	1.14265	0.02963
11011	TLK2	1.21184	1.41217e-05	2.31632	4.85011	3.38232	0.25784	0.239126	1.19569	0.62137	0.02963
11013	TMSB15A	-1.51078	0.000714103	-2.84963	3.14624	2.48007	-0.00504	0.985546	-1.0035	0.00632	0.00156
11014	KDELR2	-0.05167	0.664996	-1.03647	0.17718	0.13931	-0.03281	0.78195	-1.023	0.10682	0.01359
11015	KDELR3	0.39971	0.0560657	1.31924	1.2513	1.0294	0.08573	0.664655	1.06123	0.1774	0.02117
11017	SNRNP27	0.2295	0.338279	1.17243	0.47073	0.38031	0.10684	0.64183	1.07687	0.19258	0.02207
11018	TMED1	-1.04985	0.000376643	-2.07031	3.42407	2.66619	-0.21683	0.373872	-1.16218	0.42728	0.02963
11019	LIAS	0.77656	0.00311943	1.71304	2.50592	2.02739	0.11237	0.612391	1.081	0.21297	0.02385
1102	RCBTB2	-0.18313	0.348736	-1.13534	0.4575	0.36928	-0.08367	0.603463	-1.05971	0.21935	0.02449
11020	IFT27	-1.17284	0.0542067	-2.25455	1.26595	1.04196	-0.38981	0.383957	-1.31022	0.41572	0.02963
11021	RAB35	-1.35137	0.00184232	-2.55154	2.73463	2.19493	-0.12686	0.720487	-1.09192	0.14237	0.01904
11022	TDRKH	0.10239	0.703284	1.07355	0.15287	0.12021	-0.13859	0.553053	-1.10083	0.25723	0.02641
11025	LILRB3	1.20857	0.0621196	2.31109	1.20677	0.99246	0.71991	0.207161	1.64708	0.68369	0.02963
11026	LILRA3	1.47044	0.0584943	2.77106	1.23289	1.01392	0.89093	0.199579	1.85437	0.69988	0.02963
11027	LILRA2	0.89045	0.15523	1.85376	0.80902	0.66304	0.46279	0.401968	1.3782	0.39581	0.02963
11030	RBPMS	-0.39244	0.0379604	-1.31261	1.42067	1.1682	0.04094	0.817025	1.02878	0.08776	0.01194
11033	ADAP1	-0.77396	0.0039689	-1.70996	2.40133	1.949	-0.04088	0.848583	-1.02874	0.07131	0.00922
11034	DSTN	0.64812	0.00167256	1.56713	2.77662	2.22616	0.17209	0.350237	1.12669	0.45564	0.02963
11035	RIPK3	-0.04531	0.887561	-1.0319	0.0518	0.03977	-0.03974	0.882597	-1.02793	0.05424	0.00637
1104	RCC1	-1.40622	0.00589733	-2.65042	2.22934	1.81765	-0.17834	0.649599	-1.13158	0.18735	0.02203
11041	B4GAT1	-0.30849	0.144321	-1.23841	0.84067	0.68876	-0.24535	0.203322	-1.18538	0.69181	0.02963
11043	MID2	0.91632	0.000480551	1.8873	3.31826	2.60258	0.00766	0.972257	1.00533	0.01222	0.00254
11044	TENT4A	0.50562	0.0652314	1.41974	1.18554	0.97531	0.1615	0.508145	1.11845	0.29401	0.02721
11047	ADRM1	-1.31647	2.6773e-05	-2.49056	4.5723	3.26719	-0.10478	0.671623	-1.07533	0.17287	0.02038
1105	CHD1	1.77602	1.61725e-05	3.42481	4.79122	3.35162	0.84077	0.014487	1.79101	1.83902	0.02963
11051	NUDT21	0.8091	0.000303248	1.75212	3.5182	2.72554	0.32093	0.0939055	1.24914	1.02731	0.02963
11052	CPSF6	-0.02339	0.829228	-1.01634	0.08133	0.0631	-0.09742	0.364719	-1.06985	0.43804	0.02963
11054	OGFR	-1.45884	0.00163148	-2.74887	2.78742	2.2334	-0.11141	0.768637	-1.08028	0.11428	0.01466
11055	ZPBP	0.32686	0.365538	1.25428	0.43707	0.35238	0.09678	0.755649	1.06938	0.12168	0.01572
11056	DDX52	1.10348	0.000485811	2.14873	3.31353	2.59952	0.2258	0.402188	1.16942	0.39557	0.02963
11057	ABHD2	0.40889	0.0247684	1.32766	1.6061	1.32143	0.104	0.543367	1.07475	0.26491	0.02641
11059	WWP1	1.19836	0.000395939	2.29478	3.40237	2.65203	0.06002	0.834801	1.04248	0.07842	0.01023
1106	CHD2	1.22923	0.000951603	2.34442	3.02154	2.39418	0.52445	0.10858	1.43838	0.96425	0.02963
11060	WWP2	-0.77125	0.0117039	-1.70675	1.93167	1.58334	-0.42788	0.127123	-1.34525	0.89578	0.02963
11062	DUS4L	0.78116	0.00530327	1.71851	2.27546	1.85193	0.32898	0.176805	1.25612	0.75251	0.02963
11063	SOX30	-0.62095	0.304621	-1.53789	0.51624	0.41862	-0.91927	0.0871489	-1.89116	1.05974	0.02963
11064	CNTRL	1.57579	0.0108085	2.98098	1.96624	1.61004	0.54928	0.32545	1.46336	0.48752	0.02963
11065	UBE2C	-0.58367	0.343253	-1.49866	0.46439	0.37489	0.72845	0.160601	1.65685	0.79425	0.02963
11066	SNRNP35	-0.63041	0.0467846	-1.54801	1.3299	1.09558	0.17965	0.469835	1.13261	0.32806	0.02846
11067	DEPP1	-0.2997	0.279038	-1.23089	0.55434	0.44965	-0.13942	0.607695	-1.10146	0.21631	0.02385
11068	CYB561D2	-0.83497	0.00599591	-1.78381	2.22214	1.81241	-0.07881	0.746505	-1.05615	0.12697	0.01654
11069	RAPGEF4	-0.51896	0.173092	-1.43293	0.76172	0.62433	-0.48585	0.132219	-1.40041	0.87871	0.02963
1107	CHD3	-0.22636	0.845443	-1.16988	0.07292	0.05651	0.92263	0.292009	1.89556	0.5346	0.02963
11070	TMEM115	-0.53863	0.00389894	-1.45259	2.40905	1.9551	-0.14563	0.382497	-1.10621	0.41737	0.02963
11072	DUSP14	-0.39676	0.11271	-1.31655	0.94804	0.77865	0.17104	0.437157	1.12587	0.35936	0.02848
11073	TOPBP1	1.79919	8.6628e-05	3.48025	4.06234	3.03491	0.51614	0.17976	1.43013	0.74531	0.02963
11076	TPPP	0.30666	0.517226	1.23684	0.28632	0.22925	-0.04039	0.923297	-1.02839	0.03466	0.00533
11077	HSF2BP	-1.08379	0.0441219	-2.1196	1.35535	1.11575	0.1981	0.578112	1.14719	0.23799	0.02537
11079	RER1	-0.58163	0.00743385	-1.49654	2.12879	1.73888	-0.03258	0.868843	-1.02284	0.06106	0.00729
1108	CHD4	0.22955	0.295289	1.17247	0.52975	0.42982	0.39567	0.0724036	1.31556	1.14024	0.02963
11080	DNAJB4	1.59582	1.58981e-05	3.02267	4.79866	3.35709	0.24491	0.404772	1.18502	0.39279	0.02935
11082	ESM1	2.13922	0.214948	4.40524	0.66767	0.5449	0.98254	0.551904	1.97594	0.25814	0.02641
11083	DIDO1	-0.14409	0.514063	-1.10504	0.28898	0.23147	-0.09646	0.65	-1.06915	0.18709	0.02203
11091	WDR5	-0.70509	4.68693e-05	-1.63025	4.32911	3.16727	-0.055	0.681349	-1.03886	0.16663	0.02038
11092	SPACA9	-0.93778	0.020371	-1.91557	1.69099	1.39117	0.08465	0.763409	1.06043	0.11724	0.01484
11093	ADAMTS13	-0.11804	0.871158	-1.08526	0.0599	0.04582	0.22637	0.704527	1.16989	0.1521	0.0203
11094	CACFD1	-1.54783	4.09282e-05	-2.92378	4.38798	3.1921	-0.54453	0.0635151	-1.45854	1.19712	0.02963
11096	ADAMTS5	1.04806	0.477822	2.06775	0.32073	0.257	0.11203	0.935929	1.08075	0.02876	0.00503
11097	NUP42	0.14	0.519962	1.10191	0.28403	0.22737	0.14552	0.448013	1.10613	0.34871	0.02846
11098	PRSS23	1.18075	1.85351e-07	2.26694	6.73201	3.75063	0.19273	0.231666	1.14293	0.63514	0.02963
11099	PTPN21	0.95697	0.00592294	1.94122	2.22746	1.81632	0.35921	0.238731	1.28273	0.62209	0.02963
11100	HNRNPUL1	-0.44664	0.0569063	-1.36286	1.24484	1.0241	-0.06614	0.764836	-1.04692	0.11643	0.01476
11101	ATE1	0.59525	0.0211508	1.51073	1.67467	1.37797	0.02019	0.930559	1.01409	0.03126	0.00503
11102	RPP14	0.83205	0.000306893	1.78021	3.51301	2.72236	0.1689	0.383295	1.1242	0.41647	0.02963
11103	KRR1	0.96726	0.00075674	1.95512	3.12105	2.46247	0.31539	0.20699	1.24434	0.68405	0.02963
11104	KATNA1	0.53079	0.003477	1.44472	2.4588	1.9923	0.14254	0.368971	1.10385	0.43301	0.02963
11107	PRDM5	0.61026	0.0909899	1.52653	1.04101	0.85543	0.10606	0.735337	1.07629	0.13351	0.01776
11108	PRDM4	0.24002	0.331611	1.18101	0.47937	0.3877	-0.24435	0.297337	-1.18456	0.52675	0.02963
1111	CHEK1	0.78157	0.00317669	1.719	2.49802	2.02119	0.37543	0.0930203	1.29723	1.03142	0.02963
11112	HIBADH	0.50965	0.00606399	1.4237	2.21724	1.80848	-0.09499	0.574027	-1.06806	0.24107	0.02601
11113	CIT	-0.62184	0.529741	-1.53884	0.27594	0.22045	0.30857	0.675102	1.23848	0.17063	0.02038
11116	CEP43	0.74186	0.00896355	1.67233	2.04752	1.67484	-0.05585	0.822789	-1.03947	0.08471	0.01094
1112	FOXN3	0.97867	8.92577e-05	1.97065	4.04935	3.03042	0.12392	0.541597	1.08969	0.26632	0.02641
11120	BTN2A1	0.60289	0.00497416	1.51875	2.30328	1.87347	0.05395	0.772118	1.0381	0.11232	0.01457
11123	RCAN3	0.20063	0.310465	1.1492	0.50799	0.41172	-0.06538	0.717175	-1.04636	0.14437	0.01912
11127	KIF3A	2.01791	1.0818e-05	4.04996	4.96585	3.41103	0.16666	0.652858	1.12246	0.18518	0.02203
11128	POLR3A	0.09087	0.70706	1.06502	0.15054	0.11835	-0.09357	0.688848	-1.06701	0.16188	0.0203
11129	CLASRP	-1.07518	0.0112201	-2.10698	1.95	1.59784	0.00372	0.990463	1.00258	0.00416	0.00103
11130	ZWINT	0.40544	0.28152	1.32449	0.55049	0.44632	0.54549	0.114959	1.45952	0.93946	0.02963
11132	CAPN10	-1.37806	7.77873e-05	-2.59919	4.10909	3.06488	-0.33669	0.216437	-1.26286	0.66467	0.02963
11133	KPTN	-0.68123	0.00128508	-1.60351	2.89107	2.307	-0.09931	0.562208	-1.07126	0.2501	0.02641
11135	CDC42EP1	-0.94241	8.79243e-05	-1.92173	4.05589	3.03336	-0.16491	0.404574	-1.1211	0.393	0.02935
11136	SLC7A9	-2.25583	0.0288187	-4.77608	1.54033	1.26657	-0.20776	0.725029	-1.15489	0.13964	0.01884
11137	PWP1	0.39304	0.01589	1.31316	1.79888	1.47802	0.06695	0.655624	1.0475	0.18335	0.02136
11138	TBC1D8	-0.67326	0.00849214	-1.59467	2.07098	1.69459	-0.47486	0.0366281	-1.38979	1.43619	0.02963
11140	CDC37	-0.83985	0.00419502	-1.78987	2.37727	1.93045	0.02666	0.918383	1.01865	0.03698	0.00534
11142	PKIG	-0.66262	0.00646393	-1.58296	2.1895	1.78682	-0.0829	0.697581	-1.05914	0.15641	0.0203
11143	KAT7	-0.17268	0.439692	-1.12715	0.35685	0.28663	-0.35524	0.109434	-1.2792	0.96085	0.02963
11145	PLAAT3	-0.1703	0.429726	-1.12529	0.36681	0.29465	0.1957	0.348785	1.14528	0.45744	0.02963
11146	GLMN	0.95967	0.00188875	1.94487	2.72383	2.1877	0.15326	0.55555	1.11208	0.25528	0.02641
11151	CORO1A	-0.00109	0.99877	-1.00075	0.00053	0.00043	0.2708	0.641976	1.20648	0.19248	0.02207
11152	WDR45	-1.34185	2.55249e-05	-2.53477	4.59304	3.27515	-0.21278	0.385249	-1.15892	0.41426	0.02963
11153	FICD	0.31079	0.230363	1.24038	0.63759	0.51982	-0.03877	0.863792	-1.02723	0.06359	0.00753
11154	AP4S1	0.31352	0.475484	1.24273	0.32286	0.25859	0.46106	0.211574	1.37655	0.67454	0.02963
11156	PTP4A3	-1.00293	0.00344351	-2.00406	2.463	1.99546	-0.43214	0.12749	-1.34924	0.89452	0.02963
11157	LSM6	-0.28968	0.309251	-1.22237	0.50969	0.41305	0.22866	0.386081	1.17175	0.41332	0.02963
11158	RABL2B	-0.32501	0.157155	-1.25268	0.80367	0.65888	-0.05277	0.804987	-1.03725	0.09421	0.01217
1116	CHI3L1	-0.03503	0.884412	-1.02458	0.05335	0.04091	-0.33227	0.173402	-1.259	0.76095	0.02963
11160	ERLIN2	0.65665	0.00253425	1.57642	2.59615	2.0955	0.13513	0.476868	1.09819	0.3216	0.02846
11161	ERG28	-0.78391	0.00372407	-1.72179	2.42898	1.96932	-0.25738	0.278346	-1.19531	0.55541	0.02963
11162	NUDT6	0.01614	0.953045	1.01125	0.02089	0.01609	0.14733	0.528547	1.10752	0.27692	0.02695
11163	NUDT4	0.52062	0.0134721	1.43457	1.87057	1.53477	-0.09378	0.628565	-1.06717	0.20165	0.02385
11164	NUDT5	-0.46484	0.0486553	-1.38017	1.31287	1.08087	0.09426	0.666413	1.06751	0.17626	0.02117
11165	NUDT3	0.29755	0.0714598	1.22905	1.14594	0.94132	0.1055	0.497371	1.07587	0.30332	0.02754
11167	FSTL1	0.9551	0.000438853	1.93872	3.35768	2.62559	-0.00591	0.979703	-1.0041	0.00891	0.00176
11168	PSIP1	1.13087	7.49177e-05	2.18991	4.12542	3.07155	0.46551	0.0515747	1.38081	1.28756	0.02963
11169	WDHD1	1.8651	0.00268384	3.64294	2.57124	2.07762	0.10323	0.859935	1.07417	0.06553	0.00798
1117	CHI3L2	2.05537	0.251911	4.15651	0.59875	0.48708	1.60261	0.322155	3.03692	0.49193	0.02963
11171	STRAP	0.29797	0.0342317	1.22941	1.46557	1.20499	0.17337	0.198567	1.12769	0.70209	0.02963
11172	INSL6	1.04217	0.437668	2.05933	0.35885	0.28838	1.45514	0.201082	2.74184	0.69663	0.02963
11174	ADAMTS6	0.78226	0.189028	1.71982	0.72347	0.59152	0.44941	0.391336	1.36548	0.40745	0.02963
11176	BAZ2A	0.67656	0.0136149	1.59833	1.86599	1.53104	0.43545	0.0871342	1.35233	1.05981	0.02963
11177	BAZ1A	1.47304	1.88326e-05	2.77606	4.72509	3.327	0.5758	0.0423579	1.4905	1.37307	0.02963
11179	ZNF277	1.31723	0.000204448	2.49188	3.68942	2.83787	0.25781	0.38479	1.19566	0.41478	0.02963
1118	CHIT1	3.8796	0.0405676	14.7189	1.39182	1.14555	2.91984	0.108485	7.56762	0.96463	0.02963
11180	WDR6	-0.97612	0.0214472	-1.96717	1.66863	1.37305	-0.43684	0.268078	-1.35364	0.57174	0.02963
11181	TREH	-1.84631	0.00308387	-3.59579	2.5109	2.03107	-0.32099	0.384811	-1.24919	0.41475	0.02963
11182	SLC2A6	-1.49765	2.43349e-06	-2.82383	5.61377	3.53815	-0.25885	0.243469	-1.19652	0.61356	0.02963
11183	MAP4K5	1.64699	3.6277e-06	3.1318	5.44037	3.51875	0.36809	0.180795	1.29065	0.74281	0.02963
11184	MAP4K1	0.85275	0.203701	1.80594	0.69101	0.56471	0.4112	0.485153	1.32979	0.31412	0.02828
11185	INMT	1.34471	0.475005	2.5398	0.3233	0.25894	1.43852	0.378959	2.71042	0.42141	0.02963
11186	RASSF1	-0.46144	0.00594945	-1.37692	2.22552	1.81475	-0.01495	0.919683	-1.01042	0.03636	0.00533
11187	PKP3	-0.68101	0.734897	-1.60326	0.13377	0.10506	0.80155	0.618831	1.74297	0.20843	0.02385
11188	NISCH	-0.69809	0.0121776	-1.62235	1.91444	1.57014	-0.2598	0.298114	-1.19732	0.52562	0.02963
1119	CHKA	0.43505	0.00435152	1.35196	2.36136	1.91772	-0.19143	0.170876	-1.1419	0.76732	0.02963
11190	CEP250	0.89003	0.0821108	1.85322	1.0856	0.89186	0.34557	0.455499	1.27066	0.34151	0.02846
11193	WBP4	1.03803	0.000621388	2.05342	3.20664	2.52324	0.42806	0.103034	1.34542	0.98702	0.02963
11194	ABCB8	-1.32235	4.28094e-05	-2.50074	4.36846	3.18282	-0.30681	0.1894	-1.23697	0.72262	0.02963
11196	SEC23IP	1.25275	0.000308893	2.38296	3.51019	2.72039	0.1612	0.584213	1.11822	0.23343	0.02537
11198	SUPT16H	1.23367	6.18913e-05	2.35164	4.20837	3.10973	0.28713	0.258961	1.22021	0.58677	0.02963
11199	ANXA10	-0.0677	0.886899	-1.04805	0.05213	0.03999	-0.30087	0.469242	-1.23188	0.3286	0.02846
112	ADCY6	-0.53606	0.0293247	-1.45001	1.53277	1.26108	-0.10068	0.630259	-1.07228	0.20048	0.02361
1120	CHKB	-1.1698	7.47692e-05	-2.2498	4.12628	3.07155	-0.20832	0.353317	-1.15535	0.45184	0.02963
11200	CHEK2	0.57774	0.0707694	1.49251	1.15015	0.94502	0.43957	0.109921	1.3562	0.95892	0.02963
11201	POLI	1.3159	0.000255266	2.48958	3.59301	2.77483	-0.03191	0.916643	-1.02237	0.0378	0.00554
1121	CHM	1.04693	0.00165774	2.06612	2.78048	2.22889	0.40624	0.163825	1.32523	0.78562	0.02963
11212	PLPBP	0.21954	0.821124	1.16436	0.08559	0.06663	0.35258	0.681428	1.27685	0.16658	0.02038
11213	IRAK3	2.06848	0.013349	4.19445	1.87455	1.53759	1.1412	0.136012	2.20564	0.86642	0.02963
11214	AKAP13	1.18336	0.000212796	2.27104	3.67204	2.82808	0.53209	0.0530443	1.44603	1.27536	0.02963
11215	AKAP11	1.9396	2.39801e-05	3.836	4.62015	3.28926	0.94967	0.0135899	1.93143	1.86678	0.02963
11216	AKAP10	1.07022	0.000653884	2.09976	3.1845	2.50894	0.04583	0.864075	1.03227	0.06345	0.00748
11217	PALM2AKAP2	1.89954	5.92099e-06	3.73093	5.22761	3.46425	0.36053	0.271394	1.2839	0.5664	0.02963
11218	DDX20	0.97476	0.000581397	1.96531	3.23553	2.54331	0.14632	0.543634	1.10674	0.26469	0.02641
11219	TREX2	-1.15296	0.00159361	-2.2237	2.79762	2.24143	-0.23065	0.326332	-1.17337	0.48634	0.02963
1122	CHML	1.59258	0.00146155	3.01588	2.83519	2.26677	0.65489	0.134656	1.57449	0.87077	0.02963
11221	DUSP10	-0.06681	0.74836	-1.0474	0.12589	0.09884	-0.07649	0.699507	-1.05445	0.15521	0.0203
11222	MRPL3	-0.03063	0.82806	-1.02146	0.08194	0.06356	0.07907	0.557566	1.05634	0.2537	0.02641
11224	RPL35	-1.57191	0.000583624	-2.97297	3.23387	2.54217	0.22648	0.557968	1.16997	0.25339	0.02641
11226	GALNT6	0.10175	0.869498	1.07307	0.06073	0.0465	0.01265	0.980951	1.00881	0.00835	0.00176
11228	RASSF8	1.50119	3.02763e-05	2.83077	4.5189	3.2438	0.49172	0.0941021	1.40612	1.0264	0.02963
1123	CHN1	-0.12203	0.90175	-1.08827	0.04491	0.0346	0.48503	0.540773	1.39961	0.26699	0.02641
11230	PRAF2	-0.4572	0.0455827	-1.37287	1.3412	1.10486	0.10717	0.606665	1.07711	0.21705	0.02385
11231	SEC63	1.35623	5.73227e-05	2.56016	4.24167	3.12462	0.31312	0.260146	1.24239	0.58478	0.02963
11232	POLG2	0.46062	0.0602503	1.37613	1.22004	1.00321	0.0041	0.984623	1.00285	0.00673	0.00162
11234	HPS5	1.08418	0.000486806	2.12016	3.31264	2.59882	0.13521	0.607937	1.09825	0.21614	0.02385
11235	PDCD10	0.56208	0.022861	1.4764	1.6409	1.35023	0.14547	0.527691	1.10609	0.27762	0.027
11236	RNF139	0.54362	0.00215207	1.45763	2.66714	2.1466	0.07294	0.638547	1.05186	0.19481	0.02246
11238	CA5B	0.22061	0.575136	1.16523	0.24023	0.19129	0.28618	0.382575	1.21941	0.41728	0.02963
112398	EGLN2	-1.26467	0.000130118	-2.40272	3.88566	2.95032	-0.3258	0.231102	-1.25336	0.6362	0.02963
112399	EGLN3	0.08853	0.638825	1.06328	0.19462	0.15343	-0.04963	0.789734	-1.035	0.10252	0.01336
1124	CHN2	1.10756	7.9983e-05	2.15482	4.097	3.05585	-0.24299	0.298826	-1.18345	0.52458	0.02963
11243	PMF1	-1.34677	0.00227549	-2.54342	2.64292	2.12864	-0.02962	0.922339	-1.02075	0.03511	0.00533
11244	ZHX1	1.5914	8.65168e-05	3.01341	4.0629	3.03494	0.27083	0.420521	1.2065	0.37621	0.02849
11245	GPR176	-0.36092	0.0816817	-1.28425	1.08788	0.89352	-0.34617	0.0895418	-1.27118	1.04797	0.02963
112464	CAVIN3	-1.1647	0.00299167	-2.24187	2.52409	2.0409	0.03289	0.918626	1.02306	0.03686	0.00533
11247	NXPH4	-0.92198	0.0779343	-1.89471	1.10827	0.90983	-0.32092	0.411956	-1.24913	0.38515	0.02849
112479	ERI2	2.16165	1.83701e-06	4.47427	5.73589	3.5472	0.61299	0.0876999	1.52943	1.057	0.02963
11248	NXPH3	0.13813	0.805215	1.10047	0.09409	0.07359	0.49796	0.280667	1.41222	0.55181	0.02963
112483	SAT2	-0.64453	0.0292536	-1.56323	1.53382	1.26167	-0.08198	0.752804	-1.05847	0.12332	0.01627
112487	DTD2	0.24798	0.149682	1.18754	0.82483	0.67594	0.07909	0.622656	1.05635	0.20575	0.02385
112495	GTF3C6	0.25364	0.261547	1.19221	0.58245	0.4728	0.22468	0.307463	1.16852	0.51221	0.02963
11251	PTGDR2	-0.14359	0.510519	-1.10465	0.29199	0.2337	-0.10982	0.591038	-1.0791	0.22838	0.02499
11252	PACSIN2	-0.17079	0.60291	-1.12567	0.21975	0.17443	-0.18223	0.573491	-1.13463	0.24147	0.02601
11253	MAN1B1	-1.39609	1.95829e-05	-2.63187	4.70812	3.32109	-0.45158	0.0877996	-1.36754	1.05651	0.02963
112574	SNX18	0.97312	6.44553e-05	1.96308	4.19074	3.10229	0.40207	0.047253	1.3214	1.32557	0.02963
11258	DCTN3	-0.96019	0.000955008	-1.94557	3.01999	2.39368	0.0226	0.92595	1.01579	0.03341	0.00503
11259	FILIP1L	1.71298	5.3364e-06	3.27837	5.27275	3.46425	0.29079	0.319175	1.22331	0.49597	0.02963
11260	XPOT	1.45978	0.000133306	2.75066	3.87515	2.94514	0.16891	0.59616	1.12421	0.22464	0.02449
112609	MRAP2	-0.23611	0.451565	-1.17781	0.34528	0.27706	0.18008	0.472009	1.13295	0.32605	0.02846
11261	CHP1	0.1861	0.436299	1.13768	0.36022	0.28957	-0.11671	0.620467	-1.08426	0.20728	0.02385
112611	RWDD2A	0.36754	0.0621786	1.29015	1.20636	0.9921	0.04056	0.813406	1.02851	0.08969	0.01194
112616	CMTM7	-0.59364	0.0692916	-1.50905	1.15932	0.95264	0.18802	0.493644	1.1392	0.30659	0.02799
11264	PXMP4	-1.01179	0.00180664	-2.01642	2.74313	2.20144	-0.11089	0.667439	-1.07989	0.17559	0.02109
11266	DUSP12	0.45248	0.0394905	1.36839	1.40351	1.15484	0.09337	0.641532	1.06686	0.19278	0.02207
11269	DDX19B	-0.17252	0.178374	-1.12702	0.74867	0.61298	-0.19817	0.117398	-1.14724	0.93034	0.02963
11270	NRM	-0.65664	0.0139277	-1.5764	1.85612	1.52362	0.10583	0.600024	1.07612	0.22183	0.02449
112724	RDH13	-0.72713	0.0101537	-1.65534	1.99338	1.63083	-0.0182	0.938662	-1.0127	0.02749	0.00496
11273	ATXN2L	-0.16474	0.478337	-1.12097	0.32027	0.25669	0.20383	0.360036	1.15175	0.44365	0.02963
11274	USP18	-0.0153	0.956599	-1.01066	0.01927	0.01497	0.26546	0.252637	1.20202	0.5975	0.02963
11275	KLHL2	0.98926	0.00108975	1.98517	2.96267	2.3535	-0.05569	0.831935	-1.03935	0.07991	0.01073
112752	IFT43	-0.74166	0.0127941	-1.6721	1.89299	1.55261	0.17919	0.469939	1.13225	0.32796	0.02846
112755	STX1B	0.10472	0.751421	1.07528	0.12412	0.09775	0.2049	0.461743	1.15261	0.3356	0.02846
11276	SYNRG	0.89911	0.00363294	1.86491	2.43974	1.9773	0.36361	0.179303	1.28665	0.74641	0.02963
11277	TREX1	-0.65447	0.0315207	-1.57404	1.5014	1.23501	0.09818	0.683469	1.07042	0.16528	0.0203
112770	GLMP	-0.70004	0.00148167	-1.62454	2.82925	2.26242	-0.14681	0.445608	-1.10712	0.35105	0.02846
11278	KLF12	0.6102	0.131276	1.52647	0.88182	0.72395	0.15871	0.654144	1.11628	0.18433	0.02203
11279	KLF8	2.92016	0.00387328	7.56932	2.41192	1.95756	0.47831	0.634863	1.39311	0.19732	0.02296
112812	FDX2	-1.13696	0.00229508	-2.19917	2.6392	2.1256	0.09243	0.745218	1.06617	0.12772	0.01678
112817	HOGA1	-1.21278	1.41797e-05	-2.31784	4.84833	3.38232	-0.15509	0.454765	-1.11349	0.34221	0.02846
11282	MGAT4B	-1.03758	7.62958e-06	-2.05278	5.1175	3.45145	-0.26589	0.145776	-1.20238	0.83631	0.02963
11284	PNKP	-1.22918	0.000219507	-2.34433	3.65855	2.81913	-0.15567	0.556918	-1.11394	0.25421	0.02641
112840	WDR89	0.9298	0.0046154	1.90501	2.33579	1.89883	0.28392	0.313104	1.2175	0.50431	0.02963
112849	L3HYPDH	0.3236	0.0884137	1.25145	1.05348	0.86576	0.12886	0.461205	1.09343	0.33611	0.02846
11285	B4GALT7	-1.03215	0.000265049	-2.04506	3.57667	2.7655	-0.30185	0.194652	-1.23272	0.71074	0.02963
112858	TP53RK	0.19839	0.223881	1.14741	0.64998	0.53021	0.12043	0.436773	1.08706	0.35974	0.02848
112869	SGF29	-0.80772	0.00496434	-1.75045	2.30414	1.87414	-0.08879	0.686858	-1.06348	0.16313	0.0203
112936	VPS26B	-0.91002	0.000938433	-1.87907	3.0276	2.39826	-0.19894	0.392111	-1.14785	0.40659	0.02963
112942	CFAP36	0.21261	0.370121	1.15878	0.43166	0.34799	0.2769	0.217445	1.21159	0.66265	0.02963
112950	MED8	-0.36304	0.116418	-1.28614	0.93398	0.76752	0.02081	0.922709	1.01453	0.03494	0.00533
112970	KTI12	0.04851	0.762662	1.0342	0.11767	0.09259	-0.0432	0.773427	-1.03039	0.11158	0.01438
113	ADCY7	0.10788	0.709225	1.07765	0.14922	0.1174	0.17607	0.519726	1.1298	0.28423	0.02715
1130	LYST	1.99346	6.64226e-05	3.9819	4.17768	3.09783	1.02949	0.0157215	2.0413	1.80351	0.02963
113000	RPUSD1	-0.82604	0.00186228	-1.77281	2.72996	2.1916	-0.04858	0.813436	-1.03424	0.08968	0.01194
113026	PLCD3	-1.23855	2.73499e-05	-2.35961	4.56304	3.26406	-0.26534	0.219167	-1.20192	0.65923	0.02963
11309	SLCO2B1	0.34163	0.491903	1.26719	0.30812	0.24709	0.16401	0.730844	1.1204	0.13618	0.01822
11311	VPS45	0.57338	0.00338971	1.488	2.46984	2.0001	-0.01353	0.937134	-1.00942	0.0282	0.00503
113115	MTFR2	0.13376	0.54405	1.09715	0.26436	0.21086	0.12623	0.51087	1.09144	0.29169	0.02721
11313	LYPLA2	-0.84177	6.48524e-05	-1.79225	4.18807	3.10194	-0.07693	0.652764	-1.05477	0.18524	0.02203
113130	CDCA5	0.0898	0.87466	1.06422	0.05816	0.04441	0.47237	0.321835	1.38738	0.49237	0.02963
11314	CD300A	1.03224	0.150388	2.04519	0.82279	0.67405	0.57076	0.369851	1.48531	0.43197	0.02963
11315	PARK7	-0.55496	0.0135887	-1.46913	1.86682	1.53171	0.03198	0.876969	1.02241	0.05702	0.00649
11316	COPE	-1.13144	0.000699057	-2.19077	3.15549	2.48696	-0.07073	0.805042	-1.05025	0.09418	0.01217
113174	SAAL1	0.93856	0.000326778	1.91661	3.48575	2.70552	0.23799	0.278202	1.17935	0.55564	0.02963
113178	SCAMP4	-0.9013	7.70774e-05	-1.86774	4.11307	3.06614	-0.17562	0.318807	-1.12945	0.49647	0.02963
113179	ADAT3	-1.19637	0.00239106	-2.29162	2.62141	2.1129	-0.22921	0.392321	-1.17219	0.40636	0.02963
11318	GPR182	-1.05633	0.154036	-2.07963	0.81238	0.66534	-0.59186	0.301131	-1.50718	0.52125	0.02963
113189	CHST14	-0.7222	0.0297572	-1.6497	1.52641	1.25552	-0.0208	0.930112	-1.01452	0.03146	0.00503
11319	ECD	0.35406	0.0460697	1.27815	1.33658	1.10068	-0.08351	0.612313	-1.0596	0.21303	0.02385
11320	MGAT4A	1.40523	1.32727e-05	2.64859	4.87704	3.38637	0.33364	0.190184	1.26019	0.72083	0.02963
113201	GOLM2	0.75725	7.49391e-05	1.69027	4.12529	3.07155	0.18275	0.243692	1.13504	0.61316	0.02963
11321	GPN1	0.06812	0.643634	1.04835	0.19136	0.15084	-0.1348	0.354286	-1.09794	0.45065	0.02963
11322	TMC6	-1.23781	0.00143222	-2.3584	2.84399	2.27267	-0.27224	0.387123	-1.20769	0.41215	0.02963
113220	KIF12	-1.66019	0.000131202	-3.16059	3.88206	2.94873	-0.48307	0.117769	-1.39772	0.92897	0.02963
113235	SLC46A1	-1.13055	6.54589e-06	-2.18942	5.18403	3.46425	-0.41913	0.0364376	-1.33712	1.43845	0.02963
113246	C12orf57	-1.78688	8.58952e-05	-3.45067	4.06603	3.03552	0.01548	0.96629	1.01079	0.01489	0.00263
11325	DDX42	0.68657	0.0420858	1.60946	1.37586	1.13284	0.23806	0.448184	1.17941	0.34854	0.02846
113251	LARP4	1.17951	0.00108409	2.265	2.96494	2.35475	0.36669	0.238968	1.28939	0.62166	0.02963
11326	VSIG4	1.26184	0.113392	2.39801	0.94542	0.7764	0.89655	0.243216	1.86161	0.61401	0.02963
113263	GLCCI1	1.08082	0.0162767	2.11524	1.78843	1.46951	0.13028	0.744768	1.0945	0.12798	0.01678
113277	TMEM106A	-0.24185	0.70337	-1.18251	0.15282	0.1202	0.31872	0.52679	1.24723	0.27836	0.027
11328	FKBP9	0.16438	0.560358	1.12069	0.25153	0.20072	-0.29889	0.289536	-1.2302	0.5383	0.02963
11329	STK38	1.14859	0.00126671	2.21697	2.89732	2.31128	0.00313	0.991979	1.00217	0.0035	0.001
11331	PHB2	-0.99374	0.00023671	-1.99134	3.62578	2.79578	-0.04771	0.831751	-1.03362	0.08001	0.01079
11332	ACOT7	-0.74581	0.00268594	-1.67692	2.5709	2.07741	-0.15274	0.490439	-1.11168	0.30942	0.02799
11333	PDAP1	-0.54705	0.0103529	-1.4611	1.98494	1.62452	0.27459	0.154197	1.20965	0.81192	0.02963
11334	TUSC2	-0.58082	0.0208442	-1.49569	1.68102	1.38333	-0.17212	0.454049	-1.12671	0.3429	0.02846
11335	CBX3	1.09317	0.000472809	2.13342	3.32531	2.60715	0.27342	0.31215	1.20867	0.50564	0.02963
11336	EXOC3	-0.06349	0.718002	-1.04499	0.14387	0.11336	-0.17346	0.317073	-1.12776	0.49884	0.02963
11337	GABARAP	-0.95499	0.00252961	-1.93856	2.59695	2.09573	-0.03141	0.911218	-1.02201	0.04038	0.0056
11338	U2AF2	-1.07767	0.000918639	-2.11063	3.03686	2.40436	0.0502	0.825533	1.03541	0.08327	0.01091
11339	OIP5	0.49822	0.358474	1.41247	0.44554	0.35958	1.08766	0.0186739	2.12528	1.72877	0.02963
11340	EXOSC8	-0.31615	0.180896	-1.245	0.74257	0.6081	0.0406	0.852383	1.02854	0.06937	0.00882
113402	SFT2D1	-0.34063	0.171894	-1.26631	0.76474	0.62671	0.1658	0.481212	1.12179	0.31766	0.02828
113419	TEX261	-0.51353	0.00741316	-1.42754	2.13	1.73982	-0.19971	0.253669	-1.14847	0.59573	0.02963
11342	RNF13	1.09912	6.57659e-06	2.14225	5.182	3.46425	0.06327	0.735306	1.04483	0.13353	0.01776
11343	MGLL	0.067	0.686223	1.04754	0.16354	0.12845	-0.00208	0.989906	-1.00144	0.00441	0.00103
11344	TWF2	-1.30836	2.26286e-05	-2.4766	4.64534	3.30285	-0.14931	0.532847	-1.10904	0.2734	0.02669
113444	SMIM12	-0.70308	0.00030829	-1.62798	3.51104	2.72082	-0.00493	0.975428	-1.00342	0.0108	0.00212
11345	GABARAPL2	-0.44799	0.0803464	-1.36414	1.09503	0.89895	0.18804	0.441485	1.13922	0.35508	0.02848
113451	AZIN2	-0.01906	0.941915	-1.0133	0.02599	0.01985	-0.06661	0.762362	-1.04725	0.11784	0.01484
113452	TMEM54	-0.95663	0.00454967	-1.94078	2.34202	1.9035	-0.0305	0.914871	-1.02136	0.03864	0.00554
11346	SYNPO	-0.68198	0.154001	-1.60434	0.81248	0.66539	-0.31776	0.486533	-1.24639	0.31289	0.02828
113510	HELQ	0.867	0.00250878	1.82387	2.60054	2.09841	0.20755	0.393001	1.15472	0.40561	0.02963
1136	CHRNA3	0.03095	0.969016	1.02169	0.01367	0.01021	-0.60209	0.416214	-1.51791	0.38068	0.02849
113612	CYP2U1	0.47169	0.0674895	1.38673	1.17076	0.96265	-0.38917	0.120379	-1.30964	0.91945	0.02963
113655	MFSD3	-0.93204	0.000872587	-1.90797	3.05919	2.4191	-0.09488	0.682139	-1.06798	0.16613	0.02038
113675	SDSL	-1.18995	0.000189725	-2.28144	3.72187	2.85679	0.0054	0.982966	1.00375	0.00746	0.00176
113763	ZBED10P	-0.88638	0.0718994	-1.84853	1.14327	0.93919	-0.72326	0.0653173	-1.65091	1.18497	0.02963
113791	PIK3IP1	-0.56624	0.0402979	-1.48066	1.39472	1.14769	-0.26577	0.243227	-1.20227	0.61399	0.02963
1138	CHRNA5	0.55272	0.382775	1.46685	0.41706	0.33649	0.63761	0.231983	1.55575	0.63454	0.02963
113828	FAM83F	-1.82396	6.30337e-06	-3.54051	5.20043	3.46425	-0.36126	0.123219	-1.28455	0.90932	0.02963
113829	SLC35A4	-0.24999	0.1095	-1.1892	0.96059	0.7893	-0.24222	0.115656	-1.18281	0.93683	0.02963
113878	DTX2	-0.76505	0.00811675	-1.69943	2.09062	1.70988	-0.08803	0.721357	-1.06292	0.14185	0.01893
1139	CHRNA7	0.05474	0.886775	1.03867	0.05219	0.04001	-0.08239	0.803177	-1.05877	0.09519	0.01237
1140	CHRNB1	-0.3442	0.142032	-1.26945	0.84761	0.69484	0.04009	0.835804	1.02818	0.0779	0.01009
114034	TOE1	-0.49363	0.0406522	-1.40798	1.39092	1.1447	-0.16044	0.40468	-1.11763	0.39289	0.02935
114049	BUD23	-0.58751	0.00230421	-1.50265	2.63748	2.12481	0.04287	0.798864	1.03016	0.09753	0.01302
114088	TRIM9	0.20478	0.617164	1.15251	0.2096	0.16599	-0.0527	0.88437	-1.03721	0.05337	0.00637
114134	SLC2A13	1.27655	0.000124854	2.42259	3.9036	2.95679	0.41226	0.127194	1.33077	0.89553	0.02963
114294	LACTB	0.6944	0.00161095	1.61821	2.79292	2.23775	0.497	0.0161046	1.41128	1.79305	0.02963
114299	PALM2AKAP2	1.27237	0.000265004	2.41559	3.57675	2.7655	0.21768	0.453397	1.16286	0.34352	0.02846
114327	EFHC1	1.17344	0.000171355	2.25548	3.7661	2.88558	0.29608	0.242681	1.22781	0.61496	0.02963
1145	CHRNE	-0.44452	0.136583	-1.36086	0.8646	0.7094	0.0175	0.938869	1.01221	0.02739	0.00496
114548	NLRP3	0.5859	0.546836	1.50097	0.26214	0.20908	-0.48237	0.606853	-1.39703	0.21692	0.02385
114569	MAL2	0.29633	0.205385	1.22802	0.68743	0.56161	-0.08511	0.700565	-1.06077	0.15455	0.0203
114609	TIRAP	-0.21193	0.192852	-1.15823	0.71478	0.58441	0.00384	0.978266	1.00266	0.00954	0.00196
114625	ERMAP	0.20651	0.523333	1.1539	0.28122	0.22505	-0.16778	0.556094	-1.12333	0.25485	0.02641
1147	CHUK	0.9106	0.000524386	1.87982	3.28035	2.57528	0.05317	0.811337	1.03754	0.0908	0.01199
114769	CARD16	0.79298	0.0477394	1.73266	1.32112	1.08809	0.55268	0.134367	1.46681	0.87171	0.02963
114770	PGLYRP2	-2.08989	0.218495	-4.25717	0.66056	0.53886	-1.55557	0.227234	-2.93951	0.64353	0.02963
114780	PKD1L2	-1.46511	0.0363256	-2.76085	1.43979	1.18444	-1.07392	0.0524168	-2.10515	1.28053	0.02963
114781	BTBD9	-0.21738	0.499254	-1.16262	0.30168	0.24184	-0.006	0.982755	-1.00417	0.00755	0.00176
114784	CSMD2	-2.10739	0.0162398	-4.30911	1.78942	1.47035	-0.26222	0.666723	-1.19932	0.17605	0.02117
114785	MBD6	0.12676	0.673964	1.09184	0.17136	0.13458	0.28179	0.298654	1.2157	0.52483	0.02963
114789	SLC25A25	-0.24069	0.425303	-1.18156	0.3713	0.2983	0.01897	0.943787	1.01324	0.02513	0.00437
114790	STK11IP	-1.37971	0.000245145	-2.60217	3.61058	2.78512	-0.375	0.216351	-1.29684	0.66484	0.02963
114791	TUBGCP5	0.45745	0.0340401	1.37312	1.46801	1.20704	-0.15572	0.432386	-1.11398	0.36413	0.02848
114792	KLHL32	-0.85256	0.197067	-1.8057	0.70539	0.57651	-0.46408	0.371411	-1.37944	0.43015	0.02963
114794	ELFN2	0.10216	0.809148	1.07338	0.09197	0.07181	-0.15369	0.680816	-1.11241	0.16697	0.02038
114795	TMEM132B	-1.82278	0.0153904	-3.53761	1.81275	1.48845	-0.35492	0.480114	-1.27891	0.31866	0.0283
114799	ESCO1	1.7848	1.35149e-05	3.4457	4.86919	3.38565	0.52585	0.112057	1.43978	0.95056	0.02963
114801	TMEM200A	0.68383	0.118305	1.6064	0.927	0.76237	0.42359	0.285009	1.34126	0.54514	0.02963
114803	MYSM1	1.47553	5.83819e-05	2.78086	4.23372	3.12223	0.67391	0.028588	1.59539	1.54382	0.02963
114818	KLHL29	0.47998	0.244143	1.39472	0.61236	0.49879	-0.1967	0.618583	-1.14607	0.2086	0.02385
114821	ZBED9	1.21729	0.000943473	2.3251	3.02527	2.3973	0.08047	0.799309	1.05737	0.09729	0.01302
114822	RHPN1	-1.33838	0.00297981	-2.52867	2.52581	2.04241	-0.12682	0.665828	-1.09188	0.17664	0.02117
114823	LENG8	0.08643	0.72545	1.06174	0.13939	0.10965	0.0298	0.897628	1.02087	0.0469	0.00597
114825	PWWP2A	1.02599	0.00032065	2.03636	3.49397	2.71008	0.13397	0.570237	1.09731	0.24394	0.02623
114827	FHAD1	1.43048	0.166911	2.69536	0.77751	0.63727	0.51146	0.601534	1.4255	0.22074	0.02449
114876	OSBPL1A	0.91005	1.35817e-05	1.87911	4.86705	3.38565	0.09525	0.561942	1.06825	0.25031	0.02641
114879	OSBPL5	-1.46758	0.00470359	-2.76559	2.32757	1.89265	-0.08664	0.806949	-1.06189	0.09315	0.01217
114880	OSBPL6	0.89509	0.00134955	1.85972	2.86981	2.29139	-0.3637	0.147353	-1.28672	0.83164	0.02963
114881	OSBPL7	-0.12053	0.715435	-1.08713	0.14543	0.1145	-0.21555	0.439169	-1.16115	0.35737	0.02848
114882	OSBPL8	1.55063	4.24711e-06	2.92946	5.37191	3.50763	0.62956	0.0199378	1.5471	1.70032	0.02963
114883	OSBPL9	0.65517	0.00189926	1.5748	2.72142	2.18576	-0.0605	0.745378	-1.04283	0.12762	0.01678
114884	OSBPL10	-0.16796	0.695025	-1.12347	0.158	0.12411	-0.09683	0.798377	-1.06942	0.09779	0.01302
114885	OSBPL11	1.26099	0.000428385	2.3966	3.36817	2.63066	-0.01137	0.970352	-1.00791	0.01307	0.00254
114897	C1QTNF1	-1.41014	0.00050083	-2.65763	3.30031	2.59034	-0.18376	0.583981	-1.13584	0.2336	0.02537
114899	C1QTNF3	2.05334	0.014572	4.15065	1.83648	1.50811	0.58393	0.465006	1.49892	0.33254	0.02846
114902	C1QTNF5	-0.65911	0.332951	-1.5791	0.47762	0.38615	-0.02923	0.954115	-1.02047	0.0204	0.0034
114904	C1QTNF6	-0.94159	0.000435456	-1.92064	3.36106	2.62714	-0.14196	0.511501	-1.1034	0.29115	0.02721
114907	FBXO32	0.88106	0.00573826	1.84173	2.24122	1.82593	0.26566	0.329462	1.20219	0.48219	0.02963
114908	TMEM123	0.68241	0.00146736	1.60482	2.83346	2.26558	0.16484	0.386273	1.12104	0.41311	0.02963
114926	SMIM19	-0.33869	0.149776	-1.2646	0.82456	0.67572	0.02466	0.909563	1.01724	0.04117	0.00593
114928	GPRASP2	0.40605	0.276617	1.32505	0.55812	0.45257	-0.04622	0.894617	-1.03256	0.04836	0.00597
114932	MRFAP1L1	1.0161	0.000158389	2.02245	3.80027	2.90795	0.20125	0.365024	1.14969	0.43768	0.02963
114971	PTPMT1	-0.61355	0.0433386	-1.53002	1.36313	1.12228	0.11179	0.690188	1.08057	0.16103	0.0203
114984	FLYWCH2	-1.11675	0.00150963	-2.16858	2.82113	2.2577	0.0306	0.916689	1.02144	0.03778	0.00554
114987	WDR31	-0.84774	0.19898	-1.79968	0.70119	0.57327	-0.15969	0.74873	-1.11704	0.12567	0.01654
114990	VASN	-1.04842	9.65296e-05	-2.06826	4.01534	3.01427	-0.41116	0.0702841	-1.32975	1.15314	0.02963
115	ADCY9	0.52639	0.117808	1.44032	0.92882	0.76373	0.17967	0.541424	1.13262	0.26646	0.02641
115024	NT5C3B	-0.71862	0.00157948	-1.64561	2.80148	2.24363	-0.12057	0.53428	-1.08716	0.27223	0.02669
115098	CCDC124	-1.15749	0.000168293	-2.23069	3.77393	2.89117	-0.01652	0.947103	-1.01151	0.0236	0.00426
115106	HAUS1	0.07487	0.796908	1.05326	0.09859	0.0772	0.00759	0.977477	1.00527	0.00989	0.00196
115123	MARCHF3	-0.15539	0.409386	-1.11372	0.38787	0.3124	0.01297	0.940338	1.00903	0.02672	0.00468
115196	ZNF554	-0.43869	0.147184	-1.35538	0.83214	0.68174	-0.22232	0.351854	-1.16661	0.45364	0.02963
1152	CKB	2e-05	0.999952	1.00001	2e-05	2e-05	0.10347	0.739852	1.07435	0.13086	0.01715
115201	ATG4A	1.03665	9.36451e-06	2.05146	5.02851	3.42174	0.22151	0.223091	1.16595	0.65152	0.02963
115207	KCTD12	1.88381	0.00580163	3.69049	2.23645	1.82288	0.65925	0.291166	1.57926	0.53586	0.02963
115209	OMA1	0.86329	0.00312011	1.81918	2.50583	2.02739	0.23485	0.34664	1.17678	0.46012	0.02963
115265	DDIT4L	0.17313	0.732029	1.1275	0.13547	0.10633	-0.11644	0.794434	-1.08406	0.09994	0.01302
115273	RAB42	-0.07111	0.911457	-1.05053	0.04026	0.03112	-0.01321	0.980299	-1.0092	0.00864	0.00176
115286	SLC25A26	-0.47415	0.0120878	-1.3891	1.91765	1.5728	-0.10413	0.535426	-1.07484	0.2713	0.02642
115294	PCMTD1	1.25376	6.80868e-06	2.38462	5.16694	3.46425	0.32389	0.137901	1.2517	0.86043	0.02963
1153	CIRBP	-0.62034	0.011754	-1.53724	1.92981	1.582	0.09846	0.660015	1.07063	0.18045	0.02117
115330	GPR146	-0.76318	0.104474	-1.69722	0.98099	0.80631	-0.79269	0.0447672	-1.7323	1.34904	0.02963
115353	LRRC42	-0.11799	0.433018	-1.08522	0.36349	0.29222	-0.01156	0.937018	-1.00804	0.02825	0.00503
115399	LRRC56	-1.30425	0.00388313	-2.46955	2.41082	1.95666	-0.15971	0.579229	-1.11706	0.23715	0.02537
1154	CISH	-1.06652	0.000813971	-2.09438	3.08939	2.44237	-0.08898	0.730946	-1.06362	0.13611	0.01822
115416	MALSU1	-0.41542	0.0964027	-1.33369	1.01591	0.83414	0.17014	0.458891	1.12517	0.33829	0.02846
115426	UHRF2	1.72189	3.65226e-06	3.29868	5.43744	3.51875	0.11604	0.68516	1.08375	0.16421	0.0203
1155	TBCB	-0.99264	0.000696804	-1.98982	3.15689	2.48769	-0.08441	0.733753	-1.06025	0.13445	0.01788
115509	ZNF689	-0.69821	0.00173322	-1.62249	2.76115	2.21381	-0.16458	0.35804	-1.12084	0.44607	0.02963
115548	FCHO2	0.90633	0.00166383	1.87428	2.77889	2.2278	0.3401	0.177079	1.26584	0.75183	0.02963
115560	ZNF501	1.89872	0.000137253	3.72882	3.86248	2.93844	0.69712	0.101045	1.62126	0.99549	0.02963
115572	TENT5B	0.01607	0.970232	1.0112	0.01312	0.00973	-0.04593	0.899454	-1.03235	0.04602	0.00597
115677	NOSTRIN	0.86565	0.00376169	1.82216	2.42462	1.96652	0.01914	0.942226	1.01336	0.02584	0.00446
115704	EVI5L	-0.60465	0.0829188	-1.52061	1.08135	0.88805	-0.08381	0.789302	-1.05981	0.10276	0.01336
115708	TRMT61A	-1.86032	6.7465e-05	-3.63088	4.17092	3.09479	-0.27695	0.43413	-1.21163	0.36238	0.02848
115749	C12orf56	0.71952	0.0815688	1.64663	1.08848	0.89401	-0.19756	0.605677	-1.14675	0.21776	0.02403
115752	DIS3L	0.46599	0.0703922	1.38127	1.15248	0.94711	-0.30664	0.20749	-1.23683	0.683	0.02963
115761	ARL11	-0.21119	0.31884	-1.15764	0.49643	0.40205	-0.01733	0.930274	-1.01208	0.03139	0.00503
115811	IQCD	-0.01348	0.980967	-1.00939	0.00835	0.00638	0.83142	0.0721697	1.77944	1.14165	0.02963
115817	DHRS1	-0.40641	0.0386377	-1.32539	1.41299	1.16229	0.01233	0.946752	1.00858	0.02376	0.00426
115825	WDFY2	0.35715	0.095948	1.28089	1.01796	0.83586	0.19747	0.323328	1.14669	0.49036	0.02963
1159	CKMT1B	-1.16418	0.107541	-2.24106	0.96843	0.79576	0.87024	0.0707999	1.82797	1.14997	0.02963
115908	CTHRC1	-0.39427	0.11595	-1.31428	0.93573	0.76895	-0.18538	0.436619	-1.13711	0.3599	0.02848
115939	TSR3	-0.77069	0.0014404	-1.70609	2.84152	2.27086	-0.09298	0.633468	-1.06657	0.19828	0.02296
115948	ODAD3	-0.61789	0.432314	-1.53463	0.3642	0.2927	0.67898	0.219817	1.60101	0.65794	0.02963
115950	ZNF653	-2.0427	0.00555078	-4.12016	2.25565	1.83728	-0.23266	0.573055	-1.175	0.2418	0.02601
116	ADCYAP1	0.92794	0.558831	1.90256	0.25272	0.20159	0.54136	0.707731	1.45534	0.15013	0.0203
116028	RMI2	1.35365	0.03812	2.55558	1.41885	1.16695	0.87181	0.136211	1.82995	0.86579	0.02963
116064	LRRC58	1.46016	0.000813417	2.75139	3.08969	2.44237	0.24718	0.514071	1.18688	0.28898	0.02721
116068	LYSMD3	1.81786	0.00299091	3.52558	2.5242	2.0409	0.36341	0.51477	1.28647	0.28839	0.02721
116071	BATF2	-0.66302	0.160347	-1.58339	0.79494	0.65184	-0.20963	0.552306	-1.15639	0.25782	0.02641
116092	DNTTIP1	-1.12235	0.0011241	-2.17702	2.9492	2.34406	0.1635	0.575022	1.12	0.24032	0.02579
116113	FOXP4	-0.57096	0.026782	-1.48551	1.57216	1.2924	0.01659	0.935953	1.01157	0.02875	0.00503
116115	ZNF526	-1.11928	0.000384863	-2.17238	3.41469	2.66045	-0.19078	0.403756	-1.14138	0.39388	0.02936
116138	KLHDC3	-1.30641	1.22621e-05	-2.47325	4.91144	3.39714	-0.22127	0.33882	-1.16576	0.47003	0.02963
116143	DNAAF10	0.90372	0.000689089	1.87089	3.16172	2.49096	0.08375	0.703855	1.05977	0.15252	0.0203
116150	NUS1	1.031	0.000304796	2.04344	3.51599	2.72432	0.34877	0.148553	1.27348	0.82812	0.02963
116151	FAM210B	0.57087	0.00979022	1.48541	2.00921	1.64311	0.05368	0.790942	1.03791	0.10186	0.01321
116159	CYYR1	1.40218	0.310857	2.643	0.50744	0.41142	0.38764	0.768362	1.30825	0.11443	0.0147
116224	PABIR1	0.5176	0.00704919	1.43157	2.15186	1.75774	-0.04492	0.791222	-1.03163	0.1017	0.0132
116225	ZMYND19	-0.38818	0.0561725	-1.30874	1.25048	1.02871	0.13669	0.441934	1.09938	0.35464	0.02848
116228	COX20	0.02314	0.935927	1.01617	0.02876	0.02188	0.32111	0.240988	1.24929	0.61801	0.02963
116236	ABHD15	0.40227	0.192346	1.32159	0.71592	0.58536	-0.44963	0.12553	-1.36569	0.90125	0.02963
116238	TLCD1	-0.90477	0.0453435	-1.87225	1.34349	1.10659	0.11663	0.727791	1.0842	0.13799	0.01856
116254	GINM1	1.20231	1.94763e-05	2.30108	4.71049	3.32259	0.34665	0.127527	1.27161	0.8944	0.02963
116285	ACSM1	-1.1318	0.199867	-2.19132	0.69926	0.57168	-0.76566	0.30238	-1.70015	0.51945	0.02963
1163	CKS1B	-0.5671	0.0423574	-1.48154	1.37307	1.13049	0.27853	0.270535	1.21295	0.56778	0.02963
116372	LYPD1	-0.44234	0.0151173	-1.35881	1.82053	1.49502	-0.02558	0.865446	-1.01789	0.06276	0.00733
1164	CKS2	-0.29925	0.345036	-1.23051	0.46214	0.37321	0.57396	0.0620461	1.4886	1.20729	0.02963
116412	ZNF837	-1.16616	0.00713296	-2.24413	2.14673	1.75384	-0.45516	0.12903	-1.37093	0.88931	0.02963
116441	TM4SF18	1.4248	0.303375	2.68477	0.51802	0.41995	-0.26021	0.854343	-1.19766	0.06837	0.00882
116447	TOP1MT	-0.21463	0.536481	-1.16041	0.27045	0.21557	-0.21515	0.487304	-1.16083	0.3122	0.02828
116461	TSEN15	0.02245	0.90305	1.01568	0.04429	0.03416	0.12106	0.473072	1.08753	0.32507	0.02846
116496	NIBAN1	0.49613	0.198728	1.41043	0.70174	0.57368	0.17621	0.602617	1.12991	0.21996	0.02449
116519	APOA5	-1.37875	0.18723	-2.60043	0.72763	0.59524	-1.27473	0.125726	-2.41954	0.90058	0.02963
116540	MRPL53	-1.34687	0.0016801	-2.54359	2.77467	2.22459	0.15454	0.650533	1.11307	0.18673	0.02203
116541	MRPL54	-1.43363	0.0179304	-2.70125	1.74641	1.43616	-0.04903	0.90443	-1.03457	0.04362	0.00597
116832	RPL39L	-1.45052	0.00590478	-2.73307	2.2288	1.81729	0.21357	0.52747	1.15955	0.2778	0.027
116835	HSPA12B	-0.79582	0.100229	-1.73606	0.99901	0.82063	-0.13045	0.712631	-1.09464	0.14714	0.01965
116840	CNTROB	-1.01255	0.0414123	-2.01747	1.38287	1.13835	-0.03398	0.933521	-1.02383	0.02988	0.00503
116841	SNAP47	-0.81786	0.00118494	-1.76279	2.9263	2.32955	-0.23931	0.240882	-1.18043	0.6182	0.02963
116842	LEAP2	-1.38273	0.00519223	-2.60761	2.28465	1.85894	-0.11761	0.777819	-1.08493	0.10912	0.01434
116843	SLC18B1	0.911	0.000815006	1.88034	3.08884	2.44233	0.16767	0.473343	1.12325	0.32482	0.02846
116844	LRG1	-1.59101	1.75097e-07	-3.0126	6.75672	3.75063	-0.26083	0.223567	-1.19817	0.65059	0.02963
116969	ART5	-0.51252	0.0308885	-1.42654	1.5102	1.24236	-0.13932	0.454486	-1.10139	0.34248	0.02846
116984	ARAP2	2.13892	1.35854e-05	4.40432	4.86693	3.38565	0.72016	0.0740877	1.64736	1.13025	0.02963
116985	ARAP1	-0.49957	0.0790603	-1.41379	1.10204	0.90467	-0.14048	0.591427	-1.10227	0.2281	0.02499
116987	AGAP1	-0.04367	0.810654	-1.03073	0.09116	0.07119	-0.14174	0.379946	-1.10323	0.42028	0.02963
117143	TADA1	0.18899	0.234984	1.13997	0.62896	0.51307	-0.10972	0.465676	-1.07902	0.33192	0.02846
117145	THEM4	0.67143	0.0130277	1.59265	1.88513	1.54607	0.39868	0.0942452	1.3183	1.02574	0.02963
117153	MIA2	2.0068	1.86673e-05	4.01889	4.72892	3.327	0.3525	0.351638	1.27677	0.4539	0.02963
117155	CATSPER2	-0.03005	0.944959	-1.02105	0.02459	0.0188	-0.30104	0.432173	-1.23204	0.36434	0.02848
117166	WFIKKN1	-1.7861	0.0074819	-3.44882	2.12599	1.73669	-0.0472	0.908049	-1.03325	0.04189	0.00594
117246	FTSJ3	-0.10569	0.770261	-1.07601	0.11336	0.089	-0.04838	0.890739	-1.0341	0.05025	0.00597
117247	SLC16A10	0.66991	0.0665155	1.59098	1.17708	0.96827	0.11365	0.723538	1.08196	0.14054	0.01884
117248	GALNT15	-0.95722	0.0901382	-1.94156	1.04509	0.8588	-0.01885	0.963621	-1.01315	0.01609	0.00263
117283	IP6K3	-0.14401	0.74242	-1.10497	0.12935	0.10132	-0.08731	0.836309	-1.06239	0.07763	0.01
1173	AP2M1	-0.29201	0.0195755	-1.22434	1.70829	1.40511	-0.05834	0.61762	-1.04127	0.20928	0.02385
1174	AP1S1	-0.89785	0.00720002	-1.86329	2.14267	1.75065	0.19672	0.50564	1.14609	0.29616	0.02721
1175	AP2S1	-0.96456	0.00910356	-1.95147	2.04079	1.6697	0.05584	0.86317	1.03947	0.0639	0.00753
117583	PARD3B	0.86239	0.0101958	1.81805	1.99158	1.62969	0.25012	0.385881	1.18931	0.41355	0.02963
117584	RFFL	-0.18395	0.36658	-1.13599	0.43583	0.35156	-0.2094	0.270926	-1.1562	0.56715	0.02963
1176	AP3S1	0.42705	0.0404608	1.34448	1.39297	1.14638	0.01377	0.943425	1.00959	0.02529	0.0044
117608	ZNF354B	1.39642	0.000219836	2.63248	3.6579	2.81913	0.46826	0.135484	1.38344	0.86811	0.02963
117854	TRIM6	0.72754	0.0280837	1.65581	1.55155	1.27557	-0.26191	0.387075	-1.19907	0.4122	0.02963
118	ADD1	-0.56446	0.0165964	-1.47883	1.77999	1.46373	-0.29339	0.189414	-1.22552	0.72259	0.02963
1180	CLCN1	-0.59992	0.0775237	-1.51563	1.11057	0.91195	-0.12708	0.618411	-1.09208	0.20872	0.02385
1181	CLCN2	-0.68576	0.0106371	-1.60855	1.97318	1.61553	-0.28509	0.193977	-1.21849	0.71225	0.02963
1182	CLCN3	2.19148	1.76157e-05	4.56774	4.7541	3.33834	0.44263	0.287188	1.35908	0.54183	0.02963
1184	CLCN5	1.44104	0.000336279	2.71517	3.4733	2.6982	0.22769	0.505304	1.17096	0.29645	0.02721
118424	UBE2J2	-0.6433	0.00378294	-1.5619	2.42217	1.96547	-0.04682	0.805685	-1.03299	0.09383	0.01217
118426	BORCS5	-0.68906	0.00900106	-1.61223	2.04571	1.67332	-0.05885	0.784034	-1.04163	0.10567	0.01344
118429	ANTXR2	1.24029	0.00223091	2.36247	2.65152	2.13594	-0.10492	0.771891	-1.07544	0.11244	0.01457
118460	EXOSC6	-1.45315	5.66674e-05	-2.73805	4.24667	3.12727	-0.25349	0.324042	-1.19208	0.4894	0.02963
118472	ZNF511	-1.10628	0.00226599	-2.1529	2.64474	2.13013	-0.15032	0.616443	-1.10981	0.21011	0.02385
118487	CHCHD1	-0.56435	0.0792172	-1.47872	1.10118	0.9042	0.31243	0.284356	1.24179	0.54614	0.02963
118491	CFAP70	0.05213	0.862418	1.03679	0.06428	0.04939	0.1574	0.537688	1.11528	0.26947	0.02641
1185	CLCN6	-0.50177	0.115527	-1.41595	0.93732	0.77008	-0.32581	0.23137	-1.25337	0.63569	0.02963
1186	CLCN7	-1.49636	0.000884981	-2.8213	3.05307	2.41469	-0.59038	0.129407	-1.50564	0.88804	0.02963
118663	BTBD16	-0.26092	0.674829	-1.19824	0.17081	0.13421	0.32	0.511815	1.24833	0.29089	0.02721
118788	PIK3AP1	0.37462	0.281988	1.2965	0.54977	0.44572	-0.31517	0.359478	-1.24416	0.44433	0.02963
118812	MORN4	-0.13625	0.660921	-1.09905	0.17985	0.14163	-0.04363	0.875746	-1.03071	0.05762	0.00653
118813	ZFYVE27	-1.08611	0.00549849	-2.123	2.25976	1.84043	-0.19231	0.566918	-1.14259	0.24648	0.02639
118881	COMTD1	-1.29675	0.00108639	-2.45675	2.96401	2.35412	0.16592	0.602369	1.12188	0.22014	0.02449
118924	FRA10AC1	1.24585	0.000217619	2.37158	3.6623	2.82181	0.38263	0.175132	1.30372	0.75663	0.02963
118932	ANKRD22	2.09842	0.114251	4.2824	0.94214	0.77375	1.81672	0.128486	3.52279	0.89114	0.02963
118980	SFXN2	-0.13792	0.411526	-1.10032	0.3856	0.31049	-0.28016	0.0842043	-1.21433	1.07467	0.02963
118987	PDZD8	1.51538	0.00134039	2.85873	2.87277	2.29368	0.35972	0.385822	1.28318	0.41361	0.02963
119032	BORCS7	-0.46593	0.0718306	-1.3812	1.14369	0.93941	0.09991	0.681297	1.07171	0.16666	0.02038
1191	CLU	-0.86243	2.44059e-05	-1.8181	4.6125	3.28712	-0.33956	0.0482994	-1.26537	1.31606	0.02963
1192	CLIC1	-0.81032	0.000597957	-1.7536	3.22333	2.5344	0.02606	0.897383	1.01822	0.04702	0.00597
1193	CLIC2	3.2785	0.00527597	9.70349	2.2777	1.85349	1.68821	0.130961	3.22258	0.88286	0.02963
119391	GSTO2	-0.95362	0.0121849	-1.93673	1.91418	1.57001	-0.07058	0.783136	-1.05014	0.10616	0.01344
119392	SFR1	0.78615	0.0496663	1.72446	1.30394	1.07349	0.45107	0.194619	1.36705	0.71081	0.02963
1195	CLK1	0.80941	0.027351	1.75249	1.56303	1.2851	0.2561	0.448559	1.19425	0.34818	0.02846
119504	ANAPC16	-0.03127	0.876138	-1.02191	0.05743	0.04404	0.14436	0.459977	1.10524	0.33726	0.02846
119559	SFXN4	-0.68574	0.00100617	-1.60852	2.99733	2.37716	-0.04935	0.775123	-1.0348	0.11063	0.01434
119587	CPXM2	0.38974	0.242272	1.31016	0.6157	0.50152	-0.21621	0.478392	-1.16168	0.32022	0.02835
1196	CLK2	-0.32422	0.115012	-1.25199	0.93926	0.7716	0.02378	0.893658	1.01662	0.04883	0.00597
119710	IFTAP	0.50842	0.0675775	1.42249	1.1702	0.96214	0.28565	0.237382	1.21896	0.62455	0.02963
1198	CLK3	-0.61401	0.000422402	-1.53051	3.37427	2.63376	-0.24602	0.100093	-1.18593	0.9996	0.02963
12	SERPINA3	-0.78956	0.0191792	-1.72855	1.71717	1.41177	0.1649	0.60577	1.12109	0.21769	0.02403
120	ADD3	0.77263	0.00753379	1.70839	2.12299	1.7343	0.06907	0.787344	1.04904	0.10384	0.01336
1200	TPP1	0.75793	0.00162729	1.69107	2.78854	2.23414	-0.24264	0.260492	-1.18315	0.58421	0.02963
120071	LARGE2	-1.59906	0.000574834	-3.02947	3.24046	2.5468	-0.55242	0.0748221	-1.46654	1.12597	0.02963
1201	CLN3	-0.7411	0.000522361	-1.67145	3.28203	2.57678	-0.06216	0.726015	-1.04403	0.13905	0.01858
120103	SLC36A4	0.91029	0.00037615	1.87942	3.42464	2.6662	0.10908	0.61077	1.07854	0.21412	0.02385
120224	TMEM45B	-0.8205	0.063258	-1.76601	1.19888	0.98585	-0.49539	0.199925	-1.4097	0.69913	0.02963
120227	CYP2R1	0.77123	0.00246715	1.70672	2.6078	2.10352	0.05209	0.808462	1.03677	0.09234	0.01217
1203	CLN5	0.57926	0.00139101	1.49408	2.85667	2.28108	0.08788	0.576843	1.06281	0.23894	0.02578
120376	COLCA2	-0.34745	0.339418	-1.27231	0.46927	0.379	-0.29943	0.317688	-1.23066	0.498	0.02963
120379	PIH1D2	0.1943	0.611755	1.14417	0.21342	0.16928	0.33851	0.291158	1.26445	0.53587	0.02963
120425	JAML	1.15115	0.123747	2.22091	0.90747	0.74605	0.90729	0.170544	1.87552	0.76816	0.02963
120526	DNAJC24	0.76278	0.00913925	1.69676	2.03909	1.66817	0.52066	0.0405658	1.43461	1.39184	0.02963
120534	ARL14EP	0.73606	0.000584634	1.66562	3.23312	2.54174	0.14896	0.416444	1.10877	0.38044	0.02849
1207	CLNS1A	0.45707	0.0235967	1.37275	1.62715	1.33921	0.11872	0.526935	1.08577	0.27824	0.027
120892	LRRK2	1.47642	0.00830515	2.78258	2.08065	1.70188	0.63948	0.197379	1.55777	0.7047	0.02963
1209	CLPTM1	-0.79667	0.000147052	-1.73708	3.83253	2.92146	-0.2921	0.0999708	-1.22442	1.00013	0.02963
121053	NOPCHAP1	-0.3313	0.274513	-1.25815	0.56144	0.45548	0.34359	0.212104	1.26891	0.67345	0.02963
1211	CLTA	-0.59968	0.012559	-1.51538	1.90104	1.55926	0.15259	0.487112	1.11156	0.31237	0.02828
1212	CLTB	-0.62961	0.0125099	-1.54715	1.90275	1.56065	0.13567	0.555114	1.09861	0.25562	0.02641
121227	LRIG3	0.74013	0.00121755	1.67033	2.91451	2.32197	-0.056	0.77039	-1.03958	0.11329	0.01457
121268	RHEBL1	0.09631	0.90398	1.06904	0.04384	0.03382	0.47021	0.475855	1.38531	0.32253	0.02846
121274	ZNF641	-0.29205	0.117921	-1.22438	0.92841	0.76341	-0.054	0.743616	-1.03814	0.12865	0.01695
1213	CLTC	1.12875	0.00468755	2.18669	2.32905	1.89384	0.18185	0.615588	1.13434	0.21071	0.02385
121441	NEDD1	1.7635	0.000108126	3.39521	3.96607	2.98777	0.3484	0.362596	1.27315	0.44058	0.02963
121457	IKBIP	1.41512	2.42507e-05	2.66681	4.61528	3.28894	0.4725	0.0848097	1.38751	1.07155	0.02963
121506	ERP27	2.12896	0.00331806	4.37401	2.47912	2.00695	0.7401	0.26552	1.67029	0.5759	0.02963
121512	FGD4	1.40851	0.000120616	2.65463	3.9186	2.96291	0.26627	0.3816	1.2027	0.41839	0.02963
121536	AEBP2	1.10283	0.00139734	2.14775	2.8547	2.28031	0.65103	0.0314823	1.57029	1.50193	0.02963
121551	BTBD11	0.66831	0.05741	1.58921	1.24101	1.0209	0.05066	0.869086	1.03574	0.06094	0.00729
121642	ALKBH2	-0.83365	0.00583732	-1.78219	2.23379	1.8208	-0.02083	0.933293	-1.01454	0.02998	0.00503
121665	SPPL3	0.16837	0.291311	1.12379	0.53564	0.4343	-0.05311	0.72732	-1.0375	0.13827	0.01856
122060	SLAIN1	-0.28492	0.164293	-1.21834	0.78438	0.64296	-0.26081	0.156445	-1.19815	0.80564	0.02963
122481	AK7	0.69407	0.182525	1.61784	0.73868	0.60474	0.90825	0.0477921	1.87677	1.32064	0.02963
122525	C14orf28	0.83715	0.000518703	1.78652	3.28508	2.57903	0.17183	0.382186	1.12649	0.41773	0.02963
122553	TRAPPC6B	0.92167	0.00608286	1.89431	2.21589	1.8074	0.34278	0.247401	1.2682	0.6066	0.02963
122616	CLBA1	-1.28675	5.2447e-05	-2.43977	4.28028	3.14438	-0.42986	0.0657896	-1.3471	1.18184	0.02963
122704	MRPL52	-1.35915	0.00271489	-2.56535	2.56625	2.07353	0.14778	0.681414	1.10786	0.16659	0.02038
122769	LRR1	0.32336	0.457119	1.25124	0.33997	0.27271	0.63072	0.0884339	1.54834	1.05338	0.02963
122773	KLHDC1	0.58984	0.362896	1.50508	0.44022	0.35504	-0.02384	0.967676	-1.01666	0.01427	0.00263
122786	FRMD6	0.80722	0.0858878	1.74984	1.06607	0.87626	0.09886	0.826665	1.07093	0.08267	0.01091
122809	SOCS4	1.09694	0.00254273	2.13901	2.5947	2.09449	0.33757	0.275833	1.26363	0.55935	0.02963
122830	NAA30	1.22567	8.57414e-05	2.33865	4.06681	3.0358	0.11583	0.650151	1.0836	0.18699	0.02203
122953	JDP2	-0.72897	0.0124724	-1.65745	1.90405	1.56163	0.27743	0.187882	1.21203	0.72611	0.02963
122961	ISCA2	-0.36564	0.132151	-1.28845	0.87893	0.72153	0.04464	0.839008	1.03143	0.07623	0.00981
122970	ACOT4	-0.81818	0.00316203	-1.76318	2.50003	2.02256	-0.19284	0.392683	-1.14301	0.40596	0.02963
123	PLIN2	-0.47426	0.0727373	-1.38921	1.13824	0.93471	-0.01302	0.959244	-1.00907	0.01807	0.00288
1230	CCR1	1.24567	0.331478	2.37129	0.47955	0.38777	1.33728	0.220019	2.52674	0.65754	0.02963
123016	TTC8	0.57905	0.00195925	1.49386	2.70791	2.1764	0.1596	0.31736	1.11698	0.49845	0.02963
123096	SLC25A29	-1.14514	4.14236e-06	-2.21167	5.38275	3.50763	-0.30521	0.0946617	-1.2356	1.02383	0.02963
123099	DEGS2	-2.19036	4.03825e-05	-4.56418	4.39381	3.19316	-0.17361	0.511205	-1.12787	0.2914	0.02721
123169	LEO1	0.80784	0.000485611	1.75058	3.31371	2.59952	0.02336	0.90467	1.01632	0.04351	0.00597
123207	C15orf40	0.41079	0.131607	1.32941	0.88072	0.72296	0.18191	0.473359	1.13439	0.32481	0.02846
123228	SENP8	0.17226	0.537454	1.12682	0.26966	0.21515	0.08061	0.732859	1.05746	0.13498	0.01802
123263	MTFMT	-0.00272	0.9918	-1.00189	0.00358	0.00255	0.01417	0.95304	1.00987	0.02089	0.0034
123283	TARS3	0.92312	0.00257351	1.89621	2.58947	2.09062	0.22412	0.38628	1.16806	0.4131	0.02963
123355	LRRC28	-0.41818	0.155555	-1.33624	0.80812	0.6623	-0.14957	0.565894	-1.10924	0.24726	0.02639
123591	TMEM266	-0.80189	0.5374	-1.74339	0.2697	0.21515	0.69866	0.453489	1.623	0.34343	0.02846
123606	NIPA1	1.10564	0.00032157	2.15194	3.49272	2.70945	0.05105	0.84315	1.03602	0.0741	0.00961
123688	HYKK	0.06127	0.828644	1.04338	0.08163	0.06337	-0.20753	0.402013	-1.15471	0.39576	0.02963
123720	WHAMM	0.37402	0.163552	1.29596	0.78634	0.64458	0.23904	0.315497	1.18021	0.501	0.02963
123775	C16orf46	-1.17126	0.0858505	-2.25209	1.06626	0.87639	-0.06287	0.892599	-1.04454	0.04934	0.00597
1238	ACKR2	0.21312	0.563166	1.15919	0.24936	0.19895	-0.10303	0.751684	-1.07403	0.12396	0.01635
123803	NTAN1	-0.55533	0.0243381	-1.4695	1.61371	1.32767	0.04435	0.843323	1.03122	0.07401	0.00961
123811	CEP20	0.99729	0.000177744	1.99625	3.7502	2.87692	-0.0119	0.956956	-1.00828	0.01911	0.00296
123879	DCUN1D3	0.33436	0.147903	1.26082	0.83002	0.68013	0.14583	0.464572	1.10637	0.33295	0.02846
123920	CMTM3	-0.91105	0.000630318	-1.88042	3.20044	2.51927	-0.16058	0.461847	-1.11773	0.3355	0.02846
124	ADH1A	0.58189	0.161273	1.49681	0.79244	0.64988	-0.59235	0.151625	-1.5077	0.81923	0.02963
1240	CMKLR1	1.15149	0.130897	2.22144	0.88307	0.72505	0.86159	0.19867	1.81704	0.70187	0.02963
124044	SPATA2L	-1.32986	6.45139e-05	-2.51378	4.19035	3.10229	-0.29162	0.228868	-1.22402	0.64041	0.02963
124045	SPATA33	-0.63277	0.121949	-1.55054	0.91382	0.75106	0.28475	0.338579	1.2182	0.47034	0.02963
124056	NOXO1	-1.84454	0.00240664	-3.59138	2.61859	2.11105	-0.57144	0.132177	-1.48601	0.87884	0.02963
124152	IQCK	0.18325	0.412757	1.13544	0.38431	0.30949	0.12111	0.555834	1.08757	0.25506	0.02641
124222	PAQR4	-1.3614	4.8521e-05	-2.56934	4.31407	3.16211	-0.32335	0.22031	-1.25123	0.65697	0.02963
124245	ZC3H18	-0.56715	0.170033	-1.48159	0.76947	0.63036	-0.03103	0.934583	-1.02174	0.02938	0.00503
1244	ABCC2	0.1584	0.625348	1.11605	0.20388	0.161	-0.07831	0.804247	-1.05578	0.09461	0.0122
124401	ANKS3	-0.86263	0.000247298	-1.81835	3.60678	2.78323	-0.06293	0.72433	-1.04459	0.14006	0.01884
124402	UBALD1	-0.68959	0.0069016	-1.61282	2.16105	1.76524	-0.15862	0.445369	-1.11622	0.35128	0.02846
124411	KRBOX5	0.82928	0.0890695	1.77679	1.05027	0.8631	0.2769	0.526006	1.21158	0.27901	0.027
124446	TMEM219	-0.7436	0.00757515	-1.67435	2.12061	1.73244	0.02839	0.909883	1.01987	0.04101	0.00593
124454	EARS2	-0.55264	0.0159917	-1.46677	1.79611	1.47577	-0.35232	0.0878848	-1.27661	1.05609	0.02963
124460	SNX20	1.61366	0.328057	3.06028	0.48405	0.39162	1.28158	0.395295	2.43105	0.40308	0.02963
124491	TMEM170A	0.32458	0.154123	1.2523	0.81213	0.66529	0.10019	0.609684	1.07191	0.2149	0.02385
124512	METTL23	-0.27917	0.196255	-1.21349	0.70718	0.57802	0.12535	0.518886	1.09077	0.28493	0.02715
124565	SLC38A10	-1.2198	0.0061794	-2.32914	2.20905	1.80221	-0.57376	0.164829	-1.4884	0.78297	0.02963
124583	CANT1	-0.82242	0.00122614	-1.76837	2.91146	2.31975	-0.39983	0.0788526	-1.31935	1.10318	0.02963
124637	CYB5D1	-0.29167	0.547392	-1.22406	0.2617	0.20876	-0.01983	0.960321	-1.01384	0.01758	0.00286
124641	OVCA2	-0.70369	0.0013772	-1.62866	2.861	2.28434	-0.06982	0.702164	-1.04958	0.15356	0.0203
124739	USP43	-0.01674	0.951771	-1.01167	0.02147	0.01652	-0.09796	0.702834	-1.07026	0.15315	0.0203
124751	KRBA2	0.10237	0.702372	1.07354	0.15343	0.12051	0.03788	0.875652	1.0266	0.05767	0.00653
124790	HEXIM2	-1.26191	0.00213284	-2.39814	2.67104	2.14864	-0.25627	0.332021	-1.19438	0.47883	0.02963
124801	LSM12	-0.19715	0.247105	-1.14643	0.60712	0.49433	0.1009	0.539686	1.07244	0.26786	0.02641
124808	CCDC43	0.6113	0.026125	1.52763	1.58294	1.30183	0.25296	0.301569	1.19165	0.52061	0.02963
124817	CNTD1	0.67631	0.000207711	1.59804	3.68254	2.83458	-0.05973	0.69092	-1.04227	0.16057	0.0203
124930	ANKRD13B	0.13227	0.715815	1.09601	0.1452	0.11439	0.22701	0.456862	1.1704	0.34022	0.02846
124936	CYB5D2	-0.53519	0.0308885	-1.44913	1.5102	1.24236	-0.05497	0.78691	-1.03884	0.10407	0.01336
124944	C17orf49	-1.10247	0.00197159	-2.14722	2.70518	2.17464	0.01758	0.952836	1.01226	0.02098	0.0034
124961	ZFP3	0.60288	0.0475551	1.51875	1.3228	1.08952	-0.1072	0.696358	-1.07713	0.15717	0.0203
124976	SPNS2	-0.84893	0.165108	-1.80116	0.78223	0.6414	-0.46017	0.398569	-1.3757	0.3995	0.02963
124995	MRPL10	-0.65204	0.00257075	-1.57138	2.58994	2.09086	-0.18652	0.326838	-1.13801	0.48567	0.02963
124997	WDR81	-0.89551	0.0107719	-1.86026	1.96771	1.61119	0.08281	0.765618	1.05908	0.11599	0.0147
125	ADH1B	0.66401	0.0952543	1.58448	1.02112	0.83836	-0.56951	0.148696	-1.48402	0.8277	0.02963
125058	TBC1D16	-0.90224	0.0110017	-1.86897	1.95854	1.60453	-0.21854	0.494128	-1.16356	0.30616	0.02799
125111	GJD3	-0.08927	0.776465	-1.06383	0.10988	0.08577	-0.21397	0.420139	-1.15988	0.37661	0.02849
125150	ZSWIM7	-0.49166	0.193974	-1.40606	0.71226	0.58223	-0.03976	0.898229	-1.02795	0.04661	0.00597
125170	MIEF2	-1.04924	0.000164794	-2.06944	3.78306	2.8967	-0.28325	0.210424	-1.21693	0.6769	0.02963
125206	SLC5A10	-1.54849	0.0204732	-2.92512	1.68881	1.38949	-0.18782	0.663976	-1.13904	0.17785	0.02117
125228	FAM210A	1.06165	0.000232012	2.08732	3.63449	2.80279	0.06238	0.794498	1.04419	0.09991	0.01302
125476	INO80C	-0.68229	0.040751	-1.60469	1.38986	1.1439	0.23114	0.361749	1.17377	0.44159	0.02963
125488	TTC39C	-0.3886	0.0257359	-1.30912	1.58946	1.30739	-0.21053	0.188631	-1.15712	0.72439	0.02963
1258	CNGB1	-0.91357	0.0501548	-1.8837	1.29969	1.06999	0.01484	0.963351	1.01034	0.01622	0.00263
125919	ZNF543	-0.20439	0.361357	-1.1522	0.44206	0.35667	-0.36126	0.0643635	-1.28454	1.19136	0.02963
125950	RAVER1	-0.73815	0.0293151	-1.66803	1.53291	1.26108	-0.03588	0.902165	-1.02518	0.04471	0.00597
125981	ACER1	-1.37544	6.501e-06	-2.59446	5.18702	3.46425	-0.31843	0.110874	-1.24698	0.95517	0.02963
125988	MICOS13	-1.57264	0.00090796	-2.97448	3.04193	2.40722	0.11486	0.767625	1.08287	0.11485	0.0147
126003	TRAPPC5	-1.37354	0.00190753	-2.59106	2.71953	2.18441	-0.04037	0.913806	-1.02838	0.03915	0.00554
126006	PCP2	-0.41209	0.189264	-1.33062	0.72293	0.5912	-0.06124	0.801584	-1.04336	0.09605	0.0126
126017	ZNF813	0.73308	0.0304095	1.66218	1.51699	1.24769	0.38056	0.190503	1.30185	0.7201	0.02963
126068	ZNF441	2.4264	0.000161224	5.37551	3.79257	2.90302	0.40244	0.489945	1.32174	0.30985	0.02799
126074	SWSAP1	-0.86266	0.00752017	-1.81839	2.12377	1.73482	-0.04074	0.870709	-1.02864	0.06013	0.00682
126075	CCDC159	-1.20329	0.00111946	-2.30264	2.95099	2.34456	-0.20094	0.425434	-1.14945	0.37117	0.02849
126119	JOSD2	-1.37235	0.00152831	-2.58891	2.81579	2.25379	-0.01697	0.961518	-1.01183	0.01704	0.00277
126129	CPT1C	-0.77731	0.00665894	-1.71393	2.17659	1.77696	-0.0995	0.61893	-1.07141	0.20836	0.02385
126208	ZNF787	-1.23784	0.00289692	-2.35846	2.53806	2.05124	0.00567	0.986301	1.00393	0.00599	0.0014
126231	ZNF573	1.14727	0.0662171	2.21495	1.17903	0.96976	0.5312	0.347711	1.44513	0.45878	0.02963
126272	EID2B	0.08951	0.649412	1.06401	0.18748	0.14785	0.34729	0.050886	1.27217	1.2934	0.02963
126282	TNFAIP8L1	-1.20517	5.81595e-05	-2.30564	4.23538	3.12223	-0.1436	0.520535	-1.10466	0.28355	0.02715
126295	ZNF57	1.01376	0.00077335	2.01917	3.11162	2.45666	-0.08486	0.740939	-1.06058	0.13022	0.01701
126298	IRGQ	-0.07161	0.922934	-1.05089	0.03483	0.02677	-0.53757	0.416304	-1.45153	0.38059	0.02849
126299	ZNF428	-1.42083	0.000830105	-2.67739	3.08087	2.43624	0.12207	0.70822	1.08829	0.14983	0.0203
1263	PLK3	-0.12456	0.643017	-1.09018	0.19178	0.15102	0.03023	0.895526	1.02118	0.04792	0.00597
126308	MOB3A	-0.09176	0.557455	-1.06567	0.25379	0.20245	0.14658	0.326002	1.10694	0.48678	0.02963
126321	MFSD12	-1.44992	2.57924e-06	-2.73192	5.58851	3.53815	-0.18891	0.3995	-1.1399	0.39848	0.02963
126328	NDUFA11	-1.50127	0.000699523	-2.83093	3.1552	2.48683	0.03977	0.915488	1.02795	0.03835	0.00554
126353	MISP	-0.76043	0.0884414	-1.69399	1.05334	0.86574	-0.11405	0.782671	-1.08226	0.10642	0.01344
126364	LRRC25	0.42804	0.478855	1.3454	0.3198	0.25634	0.45798	0.375838	1.37362	0.425	0.02963
126375	ZNF792	-0.02967	0.932602	-1.02078	0.0303	0.02294	0.02017	0.94535	1.01408	0.02441	0.0043
126382	NR2C2AP	-0.70861	0.00912627	-1.63423	2.03971	1.6687	-0.05297	0.814947	-1.0374	0.08887	0.01194
126393	HSPB6	-0.32419	0.394449	-1.25196	0.40401	0.3255	0.04595	0.884272	1.03236	0.05341	0.00637
1264	CNN1	0.24807	0.385383	1.18762	0.41411	0.33397	0.05243	0.852142	1.03701	0.06949	0.00882
126432	RINL	-1.20672	0.279073	-2.30813	0.55428	0.44964	0.46989	0.576451	1.38501	0.23924	0.02578
126433	FBXO27	-0.16516	0.429151	-1.12129	0.36739	0.29511	0.06651	0.706966	1.04718	0.1506	0.0203
1265	CNN2	-0.71168	0.00589448	-1.63771	2.22955	1.81777	-0.07255	0.756038	-1.05157	0.12146	0.01572
126526	C19orf47	-0.8505	0.00244896	-1.80312	2.61102	2.10548	-0.05742	0.781311	-1.04061	0.10718	0.01371
126549	ANKLE1	-0.80236	0.265368	-1.74395	0.57615	0.46764	0.38998	0.440705	1.31037	0.35585	0.02848
126567	C2CD4C	-2.51799	0.00102134	-5.72784	2.99083	2.37258	-0.1072	0.784792	-1.07714	0.10525	0.01344
1266	CNN3	1.01137	6.10347e-05	2.01583	4.21442	3.11198	0.09828	0.633711	1.0705	0.19811	0.02296
126626	GABPB2	0.02105	0.95327	1.0147	0.02078	0.01602	0.31419	0.293774	1.24331	0.53199	0.02963
126669	SHE	0.81268	0.293692	1.75647	0.53211	0.43175	0.87201	0.195236	1.83022	0.70944	0.02963
126695	KDF1	-1.44233	0.000217048	-2.71759	3.66344	2.82271	-0.31259	0.206195	-1.24193	0.68572	0.02963
1267	CNP	-1.02718	0.000124479	-2.03803	3.9049	2.9569	-0.0483	0.824002	-1.03405	0.08407	0.01091
126731	CCSAP	1.61897	0.000303513	3.07156	3.51782	2.7254	0.40449	0.290953	1.32362	0.53618	0.02963
126859	AXDND1	-0.58717	0.388763	-1.5023	0.41032	0.33078	0.16151	0.755913	1.11845	0.12153	0.01572
126868	MAB21L3	-0.17389	0.76656	-1.1281	0.11545	0.0906	-0.58472	0.264736	-1.49975	0.57719	0.02963
126969	SLC44A3	-0.7067	0.000679494	-1.63206	3.16781	2.49557	-0.50354	0.0051912	-1.41768	2.28473	0.02963
127	ADH4	0.71338	0.409114	1.63964	0.38816	0.31262	-0.06931	0.932022	-1.04922	0.03057	0.00503
1270	CNTF	1.39013	0.00541556	2.62102	2.26636	1.84565	-0.17315	0.711007	-1.12752	0.14813	0.01999
127002	ATXN7L2	-1.04742	0.00257567	-2.06683	2.58911	2.09048	-0.35264	0.156821	-1.27689	0.8046	0.02963
127018	LYPLAL1	0.35382	0.232713	1.27794	0.63318	0.51659	0.34428	0.217178	1.26951	0.66318	0.02963
127253	TYW3	0.05484	0.891302	1.03875	0.04998	0.03846	0.41394	0.237045	1.33232	0.62517	0.02963
127254	ERICH3	1.50339	0.068167	2.83508	1.16643	0.95883	0.5881	0.444354	1.50326	0.35227	0.02848
127255	LRRIQ3	0.54459	0.157057	1.45861	0.80394	0.65897	0.06936	0.838208	1.04925	0.07665	0.00985
127262	TPRG1L	-0.32406	0.0503774	-1.25185	1.29776	1.06846	-0.11872	0.448547	-1.08577	0.34819	0.02846
127396	ZNF684	1.29725	0.0102005	2.4576	1.99138	1.62969	0.06771	0.883956	1.04805	0.05357	0.00637
127428	TCEANC2	-0.42445	0.110261	-1.34206	0.95758	0.7866	-0.02713	0.901624	-1.01898	0.04497	0.00597
127435	PODN	-0.51974	0.454116	-1.4337	0.34283	0.27491	0.4115	0.424546	1.33007	0.37208	0.02849
127495	LRRC39	1.57385	0.0595952	2.97699	1.22479	1.00708	0.67491	0.386546	1.5965	0.4128	0.02963
127534	GJB4	-1.53028	0.00528859	-2.88841	2.27666	1.85277	0.09814	0.764885	1.0704	0.1164	0.01476
127687	C1orf122	-1.14474	0.00121477	-2.21106	2.91551	2.32268	0.03219	0.914352	1.02256	0.03889	0.00554
1277	COL1A1	0.40146	0.788105	1.32084	0.10342	0.08108	0.89497	0.530942	1.85958	0.27495	0.02678
127700	OSCP1	-1.25682	1.69815e-05	-2.38968	4.77002	3.34444	-0.20463	0.270046	-1.15239	0.56856	0.02963
127703	C1orf216	-0.90971	0.0381184	-1.87867	1.41887	1.16695	-0.08083	0.818891	-1.05763	0.08677	0.0117
127707	KLHDC7A	-1.00373	0.0156818	-2.00518	1.8046	1.48218	-0.52796	0.149457	-1.44189	0.82549	0.02963
127733	UBXN10	-1.10882	0.15832	-2.15669	0.80047	0.65632	-0.87313	0.172665	-1.83163	0.7628	0.02963
1278	COL1A2	1.49416	0.40794	2.817	0.3894	0.31366	1.50525	0.380891	2.83875	0.4192	0.02963
127829	ARL8A	-0.25081	0.169938	-1.18988	0.76971	0.63055	0.12818	0.443233	1.09292	0.35337	0.02848
127833	SYT2	-0.5361	0.104642	-1.45005	0.9803	0.80566	-0.08517	0.752037	-1.06081	0.12376	0.0163
127845	GOLT1A	-1.10122	0.0114984	-2.14536	1.93936	1.58933	-0.11264	0.744592	-1.0812	0.12808	0.01678
127933	UHMK1	1.40897	2.93714e-05	2.65547	4.53208	3.24936	0.42084	0.127896	1.3387	0.89314	0.02963
128	ADH5	-0.36431	0.0222655	-1.28726	1.65237	1.35987	-0.11488	0.44316	-1.08289	0.35344	0.02848
128061	C1orf131	-0.36827	0.175733	-1.2908	0.75515	0.61878	0.06911	0.773875	1.04907	0.11133	0.01438
1281	COL3A1	1.81376	0.369097	3.51557	0.43286	0.34907	2.18982	0.231488	4.56248	0.63547	0.02963
128178	EDARADD	0.43958	0.381428	1.35621	0.41859	0.33772	0.5871	0.163369	1.50222	0.78683	0.02963
1282	COL4A1	0.74598	0.0533543	1.67711	1.27283	1.04782	0.34991	0.337943	1.27448	0.47116	0.02963
128218	TMEM125	-0.52378	0.201985	-1.43771	0.69468	0.56749	-0.32477	0.323882	-1.25247	0.48961	0.02963
128229	TSACC	-0.95018	0.0730959	-1.93211	1.13611	0.9328	0.17272	0.637736	1.12718	0.19536	0.02249
128239	IQGAP3	0.35542	0.59887	1.27935	0.22267	0.17671	0.52929	0.346963	1.44321	0.45972	0.02963
128240	NAXE	-1.08114	0.00163695	-2.1157	2.78597	2.2324	-0.14653	0.622035	-1.1069	0.20619	0.02385
128308	MRPL55	-1.1674	0.00213788	-2.24606	2.67002	2.14841	0.1343	0.66514	1.09756	0.17709	0.02117
128338	DRAM2	0.40052	0.0221548	1.31998	1.65453	1.36148	0.23177	0.15115	1.17428	0.82059	0.02963
128344	PIFO	-0.3044	0.319911	-1.23491	0.49497	0.40095	-0.0215	0.929442	-1.01501	0.03178	0.00503
128346	C1orf162	0.9405	0.360431	1.9192	0.44318	0.35748	0.85611	0.335714	1.81015	0.47403	0.02963
128387	TATDN3	0.99679	0.00015582	1.99555	3.80738	2.91114	0.14574	0.497785	1.1063	0.30296	0.02754
1284	COL4A2	-0.52657	0.302595	-1.4405	0.51914	0.42085	-0.20646	0.679028	-1.15385	0.16811	0.02038
128486	FITM2	-0.12079	0.571647	-1.08733	0.24287	0.1932	-0.10984	0.54195	-1.0791	0.26604	0.02641
128553	TSHZ2	-0.12943	0.822171	-1.09386	0.08504	0.06618	0.83718	0.072563	1.78656	1.13928	0.02963
1287	COL4A5	0.36068	0.34087	1.28403	0.46741	0.37752	-0.48667	0.19325	-1.40121	0.71388	0.02963
128710	SLX4IP	0.16252	0.663099	1.11924	0.17842	0.14047	0.38691	0.210902	1.30759	0.67592	0.02963
1288	COL4A6	-1.81686	0.0361247	-3.52314	1.4422	1.18633	-1.07036	0.117505	-2.09996	0.92994	0.02963
128853	DUSP15	-1.46601	0.0136444	-2.76257	1.86504	1.53055	-0.23915	0.547708	-1.18029	0.26145	0.02641
128866	CHMP4B	-0.20576	0.586824	-1.1533	0.23149	0.18427	0.42782	0.176599	1.3452	0.75301	0.02963
128869	PIGU	-0.28445	0.114969	-1.21794	0.93942	0.77166	-0.01402	0.931849	-1.00976	0.03065	0.00503
1289	COL5A1	0.20112	0.672103	1.14959	0.17256	0.13566	0.71362	0.078186	1.63992	1.10687	0.02963
128977	C22orf39	-0.09131	0.704173	-1.06534	0.15232	0.11982	-0.13369	0.54146	-1.09709	0.26643	0.02641
128989	TANGO2	-0.46777	0.102271	-1.38297	0.99025	0.81401	-0.06492	0.802658	-1.04603	0.09547	0.01247
1290	COL5A2	1.01109	0.00997227	2.01543	2.00121	1.63652	0.42703	0.223414	1.34447	0.65089	0.02963
129138	ANKRD54	-0.83309	0.000414292	-1.7815	3.38269	2.63886	-0.34835	0.0762971	-1.2731	1.11749	0.02963
1292	COL6A2	-1.62879	2.59141e-05	-3.09254	4.58646	3.27396	-0.50295	0.10226	-1.41711	0.9903	0.02963
129285	PPP1R21	0.21351	0.127865	1.1595	0.89325	0.73354	-0.05742	0.6648	-1.0406	0.17731	0.02117
129293	TRABD2A	-0.4136	0.700177	-1.33201	0.15479	0.12153	0.49443	0.554292	1.40877	0.25626	0.02641
1293	COL6A3	2.73581	0.0574305	6.66131	1.24086	1.02085	0.96214	0.500162	1.9482	0.30089	0.02721
129303	TMEM150A	-0.64166	0.010668	-1.56012	1.97192	1.61451	-0.32627	0.160388	-1.25376	0.79483	0.02963
129401	NUP35	0.81958	0.00291191	1.76489	2.53582	2.0497	0.1747	0.466137	1.12873	0.33149	0.02846
129450	TYW5	1.05472	9.84646e-05	2.07732	4.00672	3.00999	0.15073	0.492344	1.11013	0.30773	0.02799
1295	COL8A1	2.34032	0.0145742	5.06413	1.83642	1.50811	1.08422	0.227364	2.12022	0.64328	0.02963
129531	MITD1	0.41541	0.121999	1.33367	0.91364	0.75095	0.3052	0.216096	1.23559	0.66535	0.02963
129563	DIS3L2	-0.30329	0.26867	-1.23396	0.57078	0.46314	-0.25649	0.263508	-1.19457	0.57921	0.02963
1296	COL8A2	-1.91268	0.0485561	-3.76507	1.31376	1.08145	-0.58102	0.411182	-1.4959	0.38597	0.02849
129607	CMPK2	0.99932	0.00182675	1.99906	2.73832	2.1975	0.05478	0.840408	1.0387	0.07551	0.00961
129642	MBOAT2	0.94704	0.0283904	1.92791	1.54683	1.272	-0.3471	0.400201	-1.272	0.39772	0.02963
129685	TAF8	0.00475	0.978511	1.0033	0.00943	0.007	0.06509	0.67714	1.04615	0.16932	0.02038
1297	COL9A1	0.80001	0.251015	1.74112	0.6003	0.48835	-0.38317	0.572288	-1.30421	0.24239	0.02601
129787	TMEM18	-0.59903	0.0568655	-1.5147	1.24515	1.0242	0.12196	0.653794	1.08821	0.18456	0.02203
1298	COL9A2	-1.17607	0.0292633	-2.25961	1.53368	1.26159	-0.44401	0.32597	-1.36038	0.48682	0.02963
129831	RBM45	0.71965	0.00390325	1.64678	2.40857	1.95482	-0.02454	0.910108	-1.01715	0.04091	0.00586
129880	BBS5	0.17041	0.512139	1.12538	0.29061	0.23273	0.17103	0.478702	1.12587	0.31993	0.02831
129881	CFAP210	1.07017	0.0737915	2.09968	1.13199	0.92942	0.57773	0.285388	1.49249	0.54456	0.02963
13	AADAC	-0.2621	0.73222	-1.19922	0.13536	0.10626	-0.43442	0.512284	-1.35137	0.29049	0.02721
130	ADH6	-0.34594	0.692939	-1.27098	0.1593	0.12505	-0.81092	0.307037	-1.75433	0.51281	0.02963
1301	COL11A1	1.44518	0.00405053	2.72298	2.39249	1.94209	0.46503	0.306072	1.38035	0.51418	0.02963
130162	CLHC1	1.44395	0.00124583	2.72065	2.90454	2.31513	0.41896	0.278974	1.33697	0.55444	0.02963
130271	PLEKHH2	2.07174	0.000350828	4.20395	3.45491	2.68738	0.49123	0.340854	1.40564	0.46743	0.02963
130340	AP1S3	0.27173	0.425106	1.20725	0.3715	0.29842	0.46944	0.112019	1.38457	0.95071	0.02963
130355	C2orf76	-0.14694	0.618398	-1.10722	0.20873	0.16523	0.12825	0.59751	1.09297	0.22365	0.02449
130367	SGPP2	0.22013	0.712868	1.16484	0.14699	0.11571	-0.0414	0.93748	-1.02911	0.02804	0.00503
130399	ACVR1C	1.41064	0.067304	2.65855	1.17196	0.96379	0.9612	0.168723	1.94693	0.77283	0.02963
130497	OSR1	0.7361	0.538372	1.66567	0.26892	0.21456	1.1377	0.276757	2.2003	0.5579	0.02963
130502	TTC32	0.64103	0.028978	1.55944	1.53793	1.26451	0.26043	0.304552	1.19784	0.51634	0.02963
130535	KCTD18	0.88611	0.000208561	1.84819	3.68077	2.8342	-0.03317	0.866029	-1.02326	0.06247	0.00733
130557	ZNF513	-0.9413	0.00158246	-1.92026	2.80067	2.24319	-0.12135	0.591509	-1.08775	0.22804	0.02499
130574	LYPD6	0.5118	0.249421	1.42583	0.60307	0.49088	0.52242	0.173347	1.43637	0.76108	0.02963
130576	LYPD6B	0.55818	0.135147	1.47242	0.8692	0.71312	0.31811	0.325675	1.24669	0.48722	0.02963
130589	GALM	-0.17346	0.345774	-1.12776	0.46121	0.37237	-0.3456	0.0575693	-1.27068	1.23981	0.02963
1306	COL15A1	0.34524	0.65013	1.27036	0.187	0.14745	0.37924	0.550062	1.30066	0.25959	0.02641
130612	TMEM198	-1.17069	0.0351291	-2.25119	1.45433	1.1961	-0.18066	0.641778	-1.1334	0.19262	0.02207
130617	ZFAND2B	-1.16961	0.000145782	-2.24951	3.8363	2.92277	-0.18042	0.462535	-1.13321	0.33485	0.02846
130733	TMEM178A	-1.89593	0.0429311	-3.72161	1.36723	1.12527	-1.05694	0.124243	-2.08052	0.90573	0.02963
130752	MDH1B	0.35097	0.538468	1.27542	0.26884	0.21453	0.08542	0.863472	1.061	0.06375	0.00753
130814	SLC66A3	0.23119	0.271983	1.17381	0.56546	0.45868	-0.10387	0.608284	-1.07465	0.21589	0.02385
130827	TMEM182	0.8917	0.00246028	1.85537	2.60901	2.10428	0.22071	0.373757	1.16531	0.42741	0.02963
130872	AHSA2P	0.87918	0.000797246	1.83933	3.09841	2.44711	0.35382	0.118146	1.27794	0.92758	0.02963
130888	FBXO36	0.3282	0.310709	1.25545	0.50765	0.41154	0.13887	0.616671	1.10104	0.20995	0.02385
130916	MTERF4	0.43946	0.00544662	1.3561	2.26387	1.84383	0.07796	0.565408	1.05553	0.24764	0.02639
131	ADH7	4.4661	2.84227e-07	22.1019	6.54633	3.69937	1.0559	0.150944	2.07902	0.82118	0.02963
131034	CPNE4	1.36302	0.00243069	2.57223	2.61427	2.10805	0.5909	0.127785	1.50618	0.89352	0.02963
131076	MIX23	-0.19945	0.602796	-1.14826	0.21983	0.17447	0.3052	0.31986	1.23559	0.49504	0.02963
1311	COMP	-0.87289	0.033711	-1.83133	1.47223	1.21048	-0.19181	0.5121	-1.1422	0.29065	0.02721
131118	DNAJC19	-0.17803	0.495895	-1.13134	0.30461	0.24428	0.17431	0.474325	1.12843	0.32392	0.02846
1312	COMT	-0.88493	0.00116932	-1.84667	2.93207	2.33419	-0.24804	0.293118	-1.18759	0.53296	0.02963
1314	COPA	-0.33095	0.360759	-1.25784	0.44278	0.35726	-0.3325	0.35609	-1.2592	0.44844	0.02963
131408	FAM131A	-0.63605	0.00848566	-1.55407	2.07131	1.69475	0.05808	0.756836	1.04108	0.121	0.01545
131474	CHCHD4	0.36563	0.0573407	1.28844	1.24154	1.02135	0.10031	0.562571	1.07201	0.24982	0.0264
1315	COPB1	0.70805	0.00472784	1.63359	2.32534	1.8909	-0.12722	0.575571	-1.09219	0.2399	0.02578
131544	CRYBG3	1.52062	0.000757566	2.86915	3.12058	2.46226	0.59321	0.133049	1.5086	0.87599	0.02963
131566	DCBLD2	1.12208	0.00406336	2.17661	2.39111	1.94095	0.44913	0.209187	1.36522	0.67946	0.02963
131583	FAM43A	0.29845	0.549243	1.22982	0.26024	0.20762	-0.12042	0.788971	-1.08705	0.10294	0.01336
1316	KLF6	0.70751	0.00383468	1.63298	2.41627	1.9607	0.18924	0.392903	1.14017	0.40571	0.02963
131601	TPRA1	-1.07629	0.000126683	-2.10861	3.89728	2.95371	-0.29203	0.200876	-1.22436	0.69707	0.02963
131616	TMEM42	-0.77314	0.00602368	-1.70899	2.22014	1.81076	-0.15209	0.524267	-1.11118	0.28045	0.02713
131669	UROC1	-1.87636	0.0121856	-3.67146	1.91415	1.57001	-0.61026	0.201899	-1.52653	0.69487	0.02963
1317	SLC31A1	0.71169	0.000438557	1.63772	3.35797	2.62569	0.0191	0.911888	1.01333	0.04006	0.00554
1318	SLC31A2	0.22508	0.160647	1.16884	0.79413	0.65112	0.11366	0.460063	1.08197	0.33718	0.02846
131870	NUDT16	-0.75039	0.0130461	-1.68225	1.88452	1.54565	-0.06757	0.793929	-1.04795	0.10022	0.01302
131965	METTL6	0.96878	9.94792e-05	1.95719	4.00227	3.00817	0.22573	0.265168	1.16937	0.57648	0.02963
132	ADK	0.56037	0.00177107	1.47464	2.75176	2.20709	-0.01385	0.929859	-1.00965	0.03158	0.00503
132158	GLYCTK	-1.60726	1.25981e-05	-3.04673	4.8997	3.39325	-0.68051	0.0178445	-1.60271	1.7485	0.02963
132228	LSMEM2	-0.76462	0.00664856	-1.69893	2.17727	1.77746	-0.24986	0.242435	-1.18909	0.6154	0.02963
132299	OCIAD2	-0.38751	0.122466	-1.30813	0.91198	0.74969	0.19679	0.409832	1.14615	0.38739	0.02866
132320	SCLT1	1.30347	0.00174501	2.46821	2.7582	2.21215	0.8835	0.0143831	1.84484	1.84215	0.02963
132321	C4orf33	0.7609	0.0145461	1.69454	1.83725	1.50844	0.36813	0.180386	1.29068	0.7438	0.02963
1326	MAP3K8	0.08105	0.744722	1.05779	0.12801	0.10035	-0.04138	0.848118	-1.0291	0.07154	0.00922
132660	LIN54	1.3155	0.000434237	2.48889	3.36227	2.62714	0.57775	0.0665067	1.49252	1.17713	0.02963
1327	COX4I1	-1.08636	0.00169264	-2.12337	2.77144	2.22186	-0.03176	0.916915	-1.02226	0.03767	0.00554
132720	FAM241A	0.62315	0.0343137	1.54023	1.46453	1.20408	-0.12733	0.625737	-1.09227	0.20361	0.02385
132789	GNPDA2	0.88086	0.000549605	1.84147	3.25995	2.5604	0.25496	0.227246	1.1933	0.6435	0.02963
132884	EVC2	-0.3386	0.154105	-1.26453	0.81218	0.66529	-0.25175	0.244041	-1.19065	0.61254	0.02963
1329	COX5B	-1.17214	0.00159199	-2.25345	2.79806	2.24143	0.06194	0.84788	1.04387	0.07167	0.00922
132946	ARL9	-0.15419	0.706474	-1.1128	0.1509	0.11863	0.33558	0.312458	1.26189	0.50521	0.02963
132949	AASDH	0.85912	0.00320324	1.81393	2.49441	2.01861	0.26594	0.280059	1.20242	0.55275	0.02963
133	ADM	0.23703	0.159649	1.17856	0.79683	0.65338	-0.05629	0.731878	-1.03979	0.13556	0.01822
133015	PACRGL	0.71405	0.00435516	1.6404	2.361	1.91756	0.22467	0.286596	1.16851	0.54273	0.02963
133022	TRAM1L1	0.2092	0.760087	1.15605	0.11914	0.09376	-0.19069	0.758932	-1.14131	0.1198	0.01534
133308	SLC9B2	0.74987	0.0698695	1.68164	1.15571	0.94966	-0.01388	0.971302	-1.00967	0.01265	0.00254
133383	SETD9	0.22209	0.317233	1.16642	0.49862	0.40393	-0.07452	0.702889	-1.05301	0.15311	0.0203
133418	EMB	1.26063	0.00269571	2.396	2.56933	2.07605	0.70297	0.0577941	1.62785	1.23812	0.02963
133522	PPARGC1B	0.19515	0.497143	1.14484	0.30352	0.24331	0.23129	0.387226	1.17388	0.41204	0.02963
133619	PRRC1	0.66903	0.00202118	1.59	2.69439	2.16713	-0.0098	0.958955	-1.00682	0.0182	0.00288
133686	NADK2	1.32093	0.000267439	2.49827	3.57278	2.76254	-0.10509	0.7335	-1.07556	0.1346	0.01795
133688	UGT3A1	-0.21222	0.448248	-1.15847	0.34848	0.27977	-0.41982	0.134923	-1.33776	0.86992	0.02963
1337	COX6A1	-1.0487	0.00428972	-2.06866	2.36757	1.92274	0.13846	0.673187	1.10073	0.17186	0.02038
133746	JMY	1.11422	0.00430099	2.16478	2.36643	1.9218	0.42708	0.208937	1.34451	0.67998	0.02963
133957	CCDC127	-0.30736	0.25437	-1.23744	0.59453	0.48341	0.03538	0.886063	1.02483	0.05254	0.00634
134	ADORA1	-1.38958	0.00459212	-2.62002	2.33799	1.90049	-0.31565	0.313717	-1.24457	0.50346	0.02963
1340	COX6B1	-1.26104	0.0014913	-2.39668	2.82643	2.26105	0.16828	0.62508	1.12372	0.20406	0.02385
134121	C5orf49	-1.57182	0.00483001	-2.9728	2.31605	1.88345	-0.18287	0.592212	-1.13514	0.22752	0.02499
134145	ATPSCKMT	-0.6408	0.197736	-1.5592	0.70391	0.57552	0.00602	0.987023	1.00418	0.00567	0.00133
134147	CMBL	-0.09438	0.640563	-1.06761	0.19344	0.15248	0.17562	0.378151	1.12945	0.42233	0.02963
134218	DNAJC21	1.37562	6.87395e-06	2.59479	5.16279	3.46425	0.34411	0.149803	1.26937	0.82448	0.02963
134265	AFAP1L1	-1.12422	0.0797802	-2.17983	1.09811	0.90152	-0.27966	0.584976	-1.21391	0.23286	0.02537
134266	GRPEL2	0.23903	0.280649	1.1802	0.55184	0.44743	0.18551	0.323993	1.13722	0.48946	0.02963
134285	TMEM171	-0.22665	0.57286	-1.17012	0.24195	0.1925	0.13687	0.674325	1.09952	0.17113	0.02038
134353	LSM11	0.0896	0.765015	1.06408	0.11633	0.0914	0.39588	0.114177	1.31574	0.94242	0.02963
134359	POC5	0.3155	0.101001	1.24444	0.99567	0.81805	0.13353	0.443294	1.09697	0.35331	0.02848
134429	STARD4	0.69935	0.0720636	1.62378	1.14228	0.93835	-0.29276	0.422345	-1.22498	0.37433	0.02849
134430	WDR36	1.4185	0.000141861	2.67307	3.84814	2.93026	0.43368	0.167542	1.35067	0.77588	0.02963
134492	NUDCD2	0.29068	0.148073	1.22321	0.82952	0.67968	0.23302	0.217809	1.17529	0.66192	0.02963
1345	COX6C	-0.30289	0.284401	-1.23361	0.54607	0.44238	0.17206	0.531084	1.12667	0.27484	0.02678
134510	UBLCP1	0.96454	0.00076771	1.95144	3.1148	2.45829	0.44855	0.0667383	1.36467	1.17562	0.02963
134526	ACOT12	0.10053	0.790903	1.07217	0.10188	0.07977	-0.17401	0.6228	-1.12819	0.20565	0.02385
134549	SHROOM1	-1.41965	7.34326e-05	-2.6752	4.13411	3.07352	-0.27767	0.339813	-1.21223	0.46876	0.02963
134553	C5orf24	1.19213	1.85068e-05	2.2849	4.73267	3.32791	0.32293	0.149294	1.25087	0.82596	0.02963
1346	COX7A1	-1.78582	0.000750819	-3.44815	3.12446	2.46448	-0.00477	0.990891	-1.00331	0.00397	0.00103
134637	ADAT2	1.53287	6.68796e-05	2.89361	4.17471	3.09688	0.23582	0.456972	1.17758	0.34011	0.02846
1347	COX7A2	-1.60772	0.00174893	-3.0477	2.75723	2.2113	0.21658	0.628255	1.16197	0.20186	0.02385
134728	IRAK1BP1	0.36861	0.21815	1.2911	0.66125	0.53941	0.62854	0.0153501	1.546	1.81389	0.02963
1349	COX7B	-0.69189	0.042054	-1.6154	1.37619	1.13304	0.25768	0.420143	1.19555	0.3766	0.02849
134957	STXBP5	1.52303	0.00149715	2.87395	2.82473	2.25987	0.23523	0.578855	1.1771	0.23743	0.02537
135	ADORA2A	-0.946	0.00589234	-1.92652	2.22971	1.81777	-0.31861	0.240418	-1.24713	0.61903	0.02963
1350	COX7C	-0.72801	0.0386912	-1.65635	1.41239	1.16188	0.25379	0.364532	1.19233	0.43826	0.02963
1351	COX8A	-1.32441	0.00252045	-2.50431	2.59852	2.09696	0.06577	0.862239	1.04664	0.06437	0.00759
135112	NCOA7	0.38459	0.130331	1.30548	0.88495	0.72666	0.20275	0.396859	1.15089	0.40136	0.02963
135114	HINT3	1.07646	0.000116359	2.10886	3.9342	2.97041	0.09779	0.66676	1.07013	0.17603	0.02117
135154	SDHAF4	-0.52687	0.189058	-1.4408	0.72341	0.5915	0.30712	0.321321	1.23724	0.49306	0.02963
1352	COX10	0.01976	0.890114	1.01379	0.05055	0.03884	-0.16537	0.240621	-1.12145	0.61867	0.02963
135228	CD109	2.06789	0.0999628	4.19272	1.00016	0.82152	1.88683	0.0933772	3.69821	1.02976	0.02963
135293	PM20D2	0.73673	0.00270171	1.6664	2.56836	2.07531	0.15862	0.453721	1.11622	0.34321	0.02846
135295	SRSF12	0.71788	0.0127935	1.64477	1.89301	1.55261	0.3842	0.117372	1.30514	0.93044	0.02963
1353	COX11	0.61343	0.0108904	1.52989	1.96296	1.60757	0.0588	0.785334	1.0416	0.10495	0.01344
135398	C6orf141	0.60551	0.0863597	1.52152	1.06369	0.87432	0.24253	0.428456	1.18307	0.36809	0.02848
1355	COX15	0.03462	0.833077	1.02429	0.07932	0.06131	-0.09024	0.570515	-1.06455	0.24373	0.02617
1356	CP	0.84172	0.000700528	1.79219	3.15457	2.48637	-0.0011	0.995915	-1.00077	0.00178	0.00055
1359	CPA3	2.35174	6.59197e-05	5.10438	4.18098	3.09886	0.79945	0.114326	1.74043	0.94185	0.02963
135932	TMEM139	-0.61588	0.273284	-1.53249	0.56339	0.45689	-0.00568	0.989507	-1.00394	0.00458	0.00103
136	ADORA2B	0.00271	0.989815	1.00188	0.00445	0.00316	0.263	0.202012	1.19997	0.69462	0.02963
136051	ZNF786	-1.05718	0.043965	-2.08087	1.35689	1.11692	-0.20768	0.56535	-1.15483	0.24768	0.02639
1361	CPB2	-0.55518	0.548899	-1.46936	0.26051	0.20781	-0.81122	0.358006	-1.75469	0.44611	0.02963
1362	CPD	1.47797	0.00202706	2.78556	2.69313	2.16692	0.03855	0.928129	1.02708	0.03239	0.00503
136227	COL26A1	-1.74474	0.00104678	-3.35134	2.98014	2.36527	-0.19302	0.524337	-1.14315	0.28039	0.02713
1363	CPE	0.6273	0.0057818	1.54467	2.23794	1.82357	0.05429	0.792979	1.03835	0.10074	0.01302
136319	MTPN	0.38045	0.034035	1.30174	1.46807	1.20704	0.28707	0.0981848	1.22016	1.00796	0.02963
1364	CLDN4	-1.25681	0.000740479	-2.38967	3.13049	2.46899	-0.45114	0.158495	-1.36712	0.79999	0.02963
1365	CLDN3	-2.08758	6.47824e-05	-4.25035	4.18854	3.10194	-0.47301	0.242724	-1.388	0.61489	0.02963
1366	CLDN7	-1.67038	0.00218463	-3.18298	2.66062	2.14217	-0.33056	0.322723	-1.25751	0.49117	0.02963
136647	MPLKIP	-0.56301	0.0605833	-1.47735	1.21765	1.00146	0.15498	0.565158	1.1134	0.24783	0.02639
1368	CPM	0.96952	0.00750209	1.95819	2.12482	1.73561	0.13365	0.682391	1.09707	0.16597	0.02038
1369	CPN1	-1.25386	0.00106009	-2.38478	2.97466	2.36126	-0.5765	0.0853776	-1.49123	1.06866	0.02963
1370	CPN2	-0.81581	0.00858857	-1.76028	2.06608	1.69019	-0.44849	0.111504	-1.36461	0.95271	0.02963
137075	CLDN23	-0.67951	0.0309285	-1.60159	1.50964	1.24191	-0.23652	0.366986	-1.17814	0.43535	0.02963
1371	CPOX	0.14346	0.425698	1.10455	0.3709	0.298	-0.09074	0.596283	-1.06492	0.22455	0.02449
137209	ZNF572	-0.05175	0.87565	-1.03652	0.05767	0.04417	-0.39836	0.179052	-1.31801	0.74702	0.02963
1373	CPS1	0.09971	0.898101	1.07156	0.04667	0.03574	-1.14601	0.149258	-2.21301	0.82606	0.02963
137392	CIBAR1	0.54712	0.0166058	1.46117	1.77974	1.46372	0.19316	0.348978	1.14326	0.4572	0.02963
1374	CPT1A	-0.75397	0.0563955	-1.68642	1.24876	1.02714	-0.01381	0.966195	-1.00962	0.01494	0.00263
137492	VPS37A	1.1325	2.70778e-05	2.19239	4.56739	3.266	0.06465	0.762893	1.04583	0.11754	0.01484
1375	CPT1B	-2.5094	0.000637404	-5.69384	3.19559	2.51578	-0.5585	0.16714	-1.47273	0.77692	0.02963
1376	CPT2	-0.3442	0.0466229	-1.26944	1.3314	1.09689	-0.1871	0.252072	-1.13847	0.59847	0.02963
137682	NDUFAF6	-0.02267	0.908295	-1.01584	0.04177	0.03226	0.05725	0.75337	1.04048	0.12299	0.01613
137695	TMEM68	1.08747	5.2473e-05	2.12501	4.28006	3.14438	0.03093	0.885728	1.02167	0.0527	0.00634
137835	TMEM71	-0.39337	0.133277	-1.31346	0.87524	0.71851	-0.12188	0.570574	-1.08815	0.24369	0.02617
137872	ADHFE1	-0.34093	0.511834	-1.26658	0.29087	0.23283	-0.52365	0.248627	-1.43759	0.60445	0.02963
137886	UBXN2B	0.9601	0.00380771	1.94544	2.41934	1.96305	0.10967	0.708271	1.07898	0.1498	0.0203
137964	GPAT4	-0.75931	0.047662	-1.69268	1.32183	1.08873	-0.15257	0.670385	-1.11155	0.17368	0.02038
137994	LETM2	0.02115	0.958287	1.01477	0.0185	0.01435	0.11018	0.745074	1.07936	0.1278	0.01678
138050	HGSNAT	0.22173	0.352169	1.16613	0.45325	0.36595	-0.22349	0.344307	-1.16755	0.46305	0.02963
138065	RNF183	-1.05216	0.00274054	-2.07364	2.56216	2.07044	-0.2229	0.348936	-1.16708	0.45725	0.02963
138151	NACC2	-0.16967	0.484355	-1.1248	0.31484	0.25217	0.08089	0.726357	1.05767	0.13885	0.01856
138162	PIERCE1	-0.90067	0.0827389	-1.86693	1.08229	0.88888	0.21949	0.559111	1.16432	0.2525	0.02641
138199	CARNMT1	1.06356	0.0059869	2.09009	2.2228	1.81289	0.09101	0.791	1.06512	0.10182	0.01321
1382	CRABP2	-1.3511	0.0282364	-2.55106	1.54919	1.27382	-0.11167	0.784244	-1.08048	0.10555	0.01344
138241	C9orf85	0.32641	0.417886	1.25389	0.37894	0.3048	0.49281	0.148549	1.40719	0.82813	0.02963
138311	DIPK1B	-0.88007	0.0187102	-1.84047	1.72792	1.42065	-0.10136	0.732256	-1.07278	0.13534	0.01819
1384	CRAT	-0.66382	0.00490231	-1.58427	2.3096	1.87816	-0.38705	0.0782497	-1.30771	1.10652	0.02963
138428	PTRH1	-1.18077	0.000268419	-2.26698	3.57119	2.76141	0.02663	0.916587	1.01863	0.03783	0.00554
1385	CREB1	1.09284	0.000114306	2.13293	3.94193	2.97419	0.41349	0.0813281	1.3319	1.08976	0.02963
1386	ATF2	1.54316	1.45031e-05	2.91433	4.83854	3.37888	0.16329	0.561667	1.11984	0.25052	0.02641
138639	PTPDC1	2.5666	0.0155875	5.92413	1.80722	1.48411	0.0914	0.933149	1.06541	0.03005	0.00503
1387	CREBBP	0.54196	0.105693	1.45595	0.97595	0.8018	0.54199	0.0763827	1.45598	1.117	0.02963
138715	ARID3C	-1.65535	0.000918887	-3.14999	3.03674	2.40436	-0.48123	0.118582	-1.39594	0.92598	0.02963
138716	RPP25L	-1.11812	0.00207023	-2.17064	2.68398	2.1592	-0.02896	0.92398	-1.02028	0.03434	0.00516
1388	ATF6B	-0.80854	0.000224869	-1.75144	3.64807	2.81273	-0.18413	0.295298	-1.13613	0.52974	0.02963
1389	CREBL2	0.77596	0.000608643	1.71233	3.21564	2.52983	-0.01394	0.942649	-1.00971	0.02565	0.00446
1390	CREM	-0.31333	0.266457	-1.24257	0.57437	0.46614	0.22048	0.376332	1.16512	0.42443	0.02963
139221	PWWP3B	1.63449	0.00190851	3.10478	2.71931	2.18441	0.00269	0.995556	1.00186	0.00193	0.00059
139231	FAM199X	1.5606	3.46072e-05	2.94976	4.46083	3.22541	0.35369	0.247183	1.27782	0.60698	0.02963
139285	AMER1	-0.89536	0.0757948	-1.86007	1.12036	0.92026	0.28138	0.43262	1.21536	0.36389	0.02848
1393	CRHBP	1.79014	0.482926	3.45848	0.31612	0.25329	1.38294	0.544945	2.608	0.26365	0.02641
139322	APOOL	0.53342	0.0331507	1.44736	1.47951	1.21652	0.13131	0.56397	1.09529	0.24874	0.02639
139324	HDX	0.99478	0.0165323	1.99277	1.78167	1.46489	0.0983	0.789088	1.07051	0.10287	0.01336
139341	FUNDC1	-0.14791	0.522468	-1.10797	0.28194	0.22569	0.00219	0.991738	1.00152	0.0036	0.00102
139596	UPRT	0.75399	0.000904096	1.68644	3.04379	2.40828	0.13099	0.489891	1.09505	0.3099	0.02799
1396	CRIP1	-0.42018	0.266602	-1.3381	0.57414	0.46595	0.43859	0.235064	1.35527	0.62881	0.02963
1397	CRIP2	-0.83389	0.00231217	-1.78249	2.63598	2.12354	-0.05324	0.827167	-1.03759	0.08241	0.01091
139716	GAB3	0.84447	0.0337564	1.7956	1.47164	1.21003	0.54873	0.110996	1.4628	0.95469	0.02963
139728	PNCK	1.36779	0.0152763	2.58074	1.81598	1.49115	0.26651	0.601562	1.20289	0.22072	0.02449
1398	CRK	0.48236	0.0396887	1.39703	1.40133	1.15317	-0.04048	0.854852	-1.02846	0.06811	0.00882
139818	DOCK11	3.57396	0.00302761	11.9089	2.5189	2.03723	1.24324	0.295842	2.3673	0.52894	0.02963
139886	SPIN4	-1.00867	0.263352	-2.01206	0.57946	0.47045	0.20691	0.750327	1.15422	0.12475	0.01635
1399	CRKL	0.15716	0.573618	1.11509	0.24138	0.19212	-0.27707	0.31703	-1.21173	0.4989	0.02963
14	AAMP	-0.90485	5.99016e-05	-1.87235	4.22256	3.11656	-0.1994	0.275088	-1.14822	0.56053	0.02963
140	ADORA3	2.06176	0.0553471	4.17495	1.25691	1.03403	0.20799	0.847957	1.15508	0.07163	0.00922
1401	CRP	-0.56282	0.00953527	-1.47715	2.02067	1.653	0.29205	0.153725	1.22438	0.81326	0.02963
140459	ASB6	-0.97098	0.002505	-1.96017	2.60119	2.09867	-0.25061	0.34227	-1.18971	0.46563	0.02963
140460	ASB7	0.62247	0.0163195	1.53951	1.78729	1.46871	0.09718	0.672703	1.06968	0.17218	0.02038
140461	ASB8	-0.38956	0.0509223	-1.31	1.29309	1.06461	-0.01554	0.926264	-1.01083	0.03327	0.00503
140462	ASB9	-0.57746	0.0397826	-1.49222	1.40031	1.15246	-0.33179	0.135839	-1.25857	0.86697	0.02963
140465	MYL6B	-1.36868	0.00145975	-2.58235	2.83572	2.26705	-0.11269	0.737663	-1.08124	0.13214	0.01749
140467	ZNF358	-0.98176	0.00481106	-1.97488	2.31776	1.88458	-0.16732	0.56446	-1.12297	0.24837	0.02639
140576	S100A16	-0.7493	0.00962138	-1.68097	2.01676	1.64951	-0.02141	0.935629	-1.01495	0.0289	0.00503
140578	CHODL	0.59223	0.370593	1.50758	0.4311	0.34748	-0.16629	0.785474	-1.12217	0.10487	0.01341
140609	NEK7	1.08073	0.000139234	2.11511	3.85626	2.93485	0.14309	0.544	1.10427	0.2644	0.02641
140612	ZFP28	0.81446	0.04187	1.75864	1.3781	1.13452	0.45905	0.18798	1.37464	0.72589	0.02963
140686	WFDC3	-0.93898	0.114419	-1.91718	0.9415	0.77316	0.661	0.225032	1.58118	0.64776	0.02963
140688	NOL4L	0.01634	0.928023	1.01139	0.03244	0.02468	0.07324	0.653202	1.05208	0.18495	0.02203
140699	MROH8	-0.35089	0.278898	-1.27535	0.55455	0.44983	-0.27371	0.308581	-1.20891	0.51063	0.02963
1407	CRY1	0.94626	0.00251114	1.92687	2.60013	2.09812	-0.0009	0.997391	-1.00062	0.00113	0.00031
140700	SAMD10	-0.75397	0.000443488	-1.68642	3.35312	2.62371	-0.50293	0.0031099	-1.41709	2.50725	0.02963
140707	BRI3BP	-0.42692	0.0413639	-1.34436	1.38338	1.13861	0.09538	0.594858	1.06835	0.22559	0.02466
140710	SOGA1	-0.26517	0.57449	-1.20178	0.24072	0.19154	-0.307	0.435736	-1.23714	0.36078	0.02848
140711	TLDC2	0.47175	0.169406	1.38679	0.77107	0.63172	0.06809	0.821543	1.04833	0.08537	0.01115
140735	DYNLL2	-0.2623	0.258758	-1.19939	0.58711	0.47681	0.1431	0.486673	1.10427	0.31276	0.02828
140738	TMEM37	-0.69003	0.00217398	-1.61332	2.66275	2.14365	-0.17101	0.371435	-1.12585	0.43012	0.02963
140739	UBE2F	0.25366	0.210754	1.19223	0.67622	0.5521	0.17085	0.379982	1.12572	0.42024	0.02963
140766	ADAMTS14	-0.44975	0.19125	-1.36581	0.7184	0.58741	0.27405	0.366631	1.2092	0.43577	0.02963
140775	SMCR8	-0.13153	0.687374	-1.09545	0.16281	0.12792	-0.33474	0.274624	-1.26115	0.56126	0.02963
1408	CRY2	-1.09837	0.00651209	-2.14112	2.18628	1.78416	-0.73473	0.0475068	-1.66408	1.32324	0.02963
140809	SRXN1	0.48041	0.0447006	1.39514	1.34969	1.11129	-0.18726	0.411809	-1.1386	0.3853	0.02849
140823	ROMO1	-1.36226	0.00122311	-2.57087	2.91254	2.32055	0.09962	0.779244	1.07149	0.10833	0.0139
140831	ZSWIM3	-0.67435	0.00314214	-1.59587	2.50277	2.02498	-0.35016	0.0486372	-1.2747	1.31303	0.02963
140838	NANP	0.24092	0.156574	1.18175	0.80528	0.65989	-0.07246	0.647137	-1.05151	0.189	0.02207
140876	RIPOR3	-1.73213	0.00178432	-3.32218	2.74853	2.20485	-0.9087	0.0163216	-1.87736	1.78724	0.02963
140883	ZNF280B	1.3489	0.0395329	2.54717	1.40304	1.15444	0.68862	0.247231	1.61174	0.6069	0.02963
140885	SIRPA	-0.10793	0.585803	-1.07768	0.23225	0.1849	-0.10121	0.603397	-1.07267	0.2194	0.02449
140886	PABPC5	0.31755	0.150813	1.24621	0.82156	0.67333	0.13843	0.469112	1.10071	0.32872	0.02846
140890	SREK1	1.40387	3.22274e-05	2.6461	4.49178	3.23697	0.44598	0.106448	1.36224	0.97286	0.02963
140901	STK35	-0.37803	0.20813	-1.29956	0.68166	0.55661	0.04996	0.851473	1.03524	0.06983	0.00882
141	ADPRH	-0.06647	0.82342	-1.04715	0.08438	0.06563	-0.02096	0.941583	-1.01464	0.02614	0.00446
1410	CRYAB	-1.41932	0.00014372	-2.67459	3.84248	2.92557	-0.07107	0.802469	-1.05049	0.09557	0.01247
1412	CRYBA2	-0.71501	0.20066	-1.64149	0.69754	0.57015	0.08756	0.829501	1.06257	0.08118	0.01079
1415	CRYBB2	-0.42675	0.198891	-1.3442	0.70139	0.57337	-0.04483	0.860659	-1.03156	0.06517	0.00794
142	PARP1	-0.46551	0.08297	-1.38081	1.08108	0.88789	-0.1918	0.455104	-1.14219	0.34189	0.02846
1421	CRYGD	-2.32293	0.00526746	-5.00346	2.2784	1.85384	-0.98016	0.0818385	-1.97268	1.08704	0.02963
142678	MIB2	-1.51301	4.6861e-05	-2.85406	4.32919	3.16727	-0.50203	0.0712127	-1.41621	1.14744	0.02963
142679	DUSP19	2.14995	0.000136987	4.43812	3.86332	2.93898	0.9944	0.0412792	1.99225	1.38427	0.02963
142686	ASB14	1.36057	0.109251	2.56786	0.96158	0.79013	0.6461	0.407709	1.56493	0.38965	0.02916
1428	CRYM	-0.66962	0.0197506	-1.59065	1.70442	1.40226	-0.08095	0.731194	-1.05772	0.13597	0.01822
142891	SAMD8	1.74974	4.51064e-05	3.36297	4.34576	3.17304	0.15546	0.659398	1.11377	0.18085	0.02117
1429	CRYZ	0.01436	0.922199	1.01001	0.03518	0.02701	-0.08424	0.565996	-1.06013	0.24719	0.02639
142940	TRUB1	0.25023	0.599917	1.18939	0.22191	0.17609	0.46443	0.241127	1.37977	0.61775	0.02963
143	PARP4	0.84918	0.00751291	1.80147	2.12419	1.73516	-0.13615	0.639878	-1.09897	0.1939	0.02231
143098	MPP7	1.49969	0.000207557	2.82781	3.68286	2.83465	0.19503	0.566473	1.14475	0.24682	0.02639
1431	CS	0.24594	0.116528	1.18587	0.93357	0.76743	-0.088	0.561147	-1.0629	0.25092	0.02641
143187	VTI1A	-0.00038	0.998479	-1.00026	0.00066	0.00048	-0.25223	0.188208	-1.19104	0.72536	0.02963
1432	MAPK14	0.96701	0.001306	1.95478	2.88406	2.30213	-0.07518	0.775565	-1.05349	0.11038	0.01434
143279	HECTD2	1.48847	9.62686e-05	2.80591	4.01652	3.01509	0.3809	0.229752	1.30216	0.63874	0.02963
143282	FGFBP3	-1.17417	0.0384207	-2.25662	1.41543	1.16436	0.35049	0.358848	1.275	0.44509	0.02963
143384	CACUL1	0.7139	0.00550572	1.64023	2.25919	1.84026	0.13889	0.547461	1.10106	0.26165	0.02641
1434	CSE1L	1.41238	0.000473098	2.66175	3.32505	2.60715	0.0496	0.886369	1.03498	0.05239	0.00634
143425	SYT9	-0.56606	0.0971609	-1.48048	1.01251	0.83149	-0.23377	0.373949	-1.1759	0.42719	0.02963
143458	LDLRAD3	-0.18373	0.334721	-1.13582	0.47532	0.38433	-0.26904	0.147906	-1.20501	0.83001	0.02963
143570	XRRA1	0.57446	0.06954	1.48912	1.15777	0.95132	0.47558	0.0819842	1.39048	1.08627	0.02963
1436	CSF1R	0.62934	0.365883	1.54686	0.43666	0.35219	-0.15922	0.812561	-1.11668	0.09014	0.01194
143684	FAM76B	1.09554	0.00102068	2.13693	2.99111	2.37271	0.26152	0.35605	1.19874	0.44849	0.02963
143686	SESN3	1.31275	0.000609973	2.48414	3.21469	2.52931	0.38601	0.236659	1.30677	0.62588	0.02963
143872	ARHGAP42	1.34165	0.000150515	2.53442	3.82242	2.91963	0.11977	0.685297	1.08656	0.16412	0.0203
143879	KBTBD3	0.95126	0.000642895	1.93356	3.19186	2.51325	0.25645	0.268405	1.19453	0.57121	0.02963
143884	CWF19L2	1.34114	9.04932e-05	2.53352	4.04338	3.02816	0.59561	0.0371409	1.51111	1.43015	0.02963
143888	POGLUT3	1.33175	0.00105877	2.51708	2.9752	2.3616	0.05275	0.881895	1.03724	0.05458	0.00637
1439	CSF2RB	2.08205	0.000477059	4.2341	3.32143	2.60445	1.22953	0.0190652	2.34491	1.71976	0.02963
143903	LAYN	0.1669	0.685852	1.12264	0.16377	0.12857	0.3502	0.304009	1.27474	0.51711	0.02963
143941	TTC36	-2.73344	0.0646635	-6.6504	1.18934	0.97847	-0.82749	0.332138	-1.77459	0.47868	0.02963
144097	SPINDOC	-1.09828	0.0114976	-2.14099	1.93939	1.58933	0.00325	0.990919	1.00226	0.00396	0.00103
144100	PLEKHA7	-0.42832	0.266371	-1.34567	0.57451	0.46623	-0.26649	0.442886	-1.20288	0.35371	0.02848
144108	SPTY2D1	0.97949	0.000279827	1.97176	3.55311	2.74837	0.24805	0.273774	1.1876	0.56261	0.02963
144110	TMEM86A	-0.66557	0.00377442	-1.58619	2.42315	1.96586	0.03304	0.858972	1.02316	0.06602	0.00798
144165	PRICKLE1	2.0081	0.0486488	4.02252	1.31293	1.08087	1.40465	0.135313	2.64754	0.86866	0.02963
144193	AMDHD1	-0.9681	0.255147	-1.95626	0.59321	0.48227	-0.72407	0.283608	-1.65183	0.54728	0.02963
144233	BCDIN3D	0.23437	0.436176	1.17639	0.36034	0.28961	-0.02171	0.937631	-1.01516	0.02797	0.00503
144245	ALG10B	1.54508	0.00139317	2.9182	2.856	2.28072	0.53193	0.206227	1.44586	0.68565	0.02963
144347	RFLNA	-1.79662	0.00231051	-3.47406	2.63629	2.12374	-0.11519	0.772886	-1.08312	0.11188	0.01438
144348	ZNF664	0.62049	0.0402878	1.5374	1.39483	1.14773	0.72606	0.0127426	1.65412	1.89474	0.02963
144363	ETFRF1	-0.05774	0.86426	-1.04084	0.06336	0.04857	-0.12769	0.685842	-1.09255	0.16378	0.0203
144402	CPNE8	2.10876	0.180665	4.31321	0.74313	0.60856	0.90644	0.548491	1.87441	0.26083	0.02641
144423	GLT1D1	-0.36111	0.0290311	-1.28442	1.53714	1.26399	-0.21495	0.155509	-1.16066	0.80824	0.02963
144455	E2F7	0.87255	0.219379	1.8309	0.6588	0.53763	0.2768	0.666052	1.2115	0.17649	0.02117
1445	CSK	-0.82247	0.000981197	-1.76843	3.00824	2.38517	-0.06284	0.750162	-1.04452	0.12484	0.01635
144501	KRT80	0.31634	0.239442	1.24517	0.6208	0.50584	-0.13709	0.603197	-1.09969	0.21954	0.02449
144577	KICS2	0.07349	0.658547	1.05226	0.18141	0.14303	-0.12931	0.399169	-1.09377	0.39884	0.02963
144699	FBXL14	-0.45022	0.116772	-1.36625	0.93266	0.76668	-0.30381	0.208847	-1.2344	0.68017	0.02963
144715	RAD9B	-0.20011	0.679681	-1.14878	0.16769	0.13168	-0.16917	0.683418	-1.12441	0.16531	0.0203
144717	PHETA1	-1.69779	0.000276116	-3.24405	3.55891	2.75257	-0.23741	0.52104	-1.17888	0.28313	0.02715
144811	LACC1	1.88141	0.000201321	3.68436	3.69611	2.84183	0.5118	0.239631	1.42583	0.62046	0.02963
145173	B3GLCT	0.77478	0.000337972	1.71093	3.47112	2.69746	0.02696	0.880864	1.01887	0.05509	0.00637
1452	CSNK1A1	0.64805	0.000487017	1.56704	3.31246	2.59881	0.03481	0.826514	1.02442	0.08275	0.01091
145226	RDH12	-0.91802	0.0348928	-1.88951	1.45726	1.1981	-0.23205	0.454636	-1.1745	0.34234	0.02846
145264	SERPINA12	0.50276	0.514202	1.41692	0.28887	0.23139	-0.64699	0.392365	-1.5659	0.40631	0.02963
145282	MIPOL1	1.2601	0.00154262	2.39512	2.81174	2.25122	0.3487	0.304287	1.27341	0.51672	0.02963
1453	CSNK1D	-0.63281	0.0019376	-1.55058	2.71274	2.18025	-0.09504	0.597044	-1.06809	0.22399	0.02449
145389	SLC38A6	0.64695	0.00324153	1.56585	2.48925	2.01486	0.31003	0.103824	1.23973	0.9837	0.02963
1454	CSNK1E	-0.60918	0.000984738	-1.52539	3.00668	2.38397	-0.2142	0.183129	-1.16006	0.73724	0.02963
145407	ARMH4	0.63484	0.00978977	1.55277	2.00923	1.64311	-0.00563	0.978423	-1.00391	0.00947	0.00196
145447	ABHD12B	-0.05502	0.859428	-1.03887	0.06579	0.05056	0.25661	0.311186	1.19467	0.50698	0.02963
145482	PTGR2	1.18598	0.000147944	2.27519	3.8299	2.91988	0.14976	0.564629	1.10939	0.24824	0.02639
145483	FAM161B	0.55831	0.0491968	1.47254	1.30806	1.07673	-0.08189	0.741988	-1.05841	0.1296	0.01701
1455	CSNK1G2	-1.23806	5.53813e-05	-2.35882	4.25664	3.13158	-0.20253	0.407435	-1.15071	0.38994	0.02916
145508	CEP128	2.50846	0.000115838	5.69011	3.93615	2.97194	1.34676	0.0184074	2.5434	1.73501	0.02963
145553	MDP1	-0.72528	0.0374943	-1.65322	1.42603	1.17286	0.17941	0.532928	1.13242	0.27333	0.02669
1456	CSNK1G3	1.47617	4.58975e-05	2.78209	4.33821	3.16971	0.53412	0.0757906	1.44806	1.12038	0.02963
145645	TERB2	1.56593	0.0560722	2.96067	1.25125	1.0294	0.54077	0.482491	1.45475	0.31651	0.02828
1457	CSNK2A1	0.6641	0.000219977	1.58458	3.65762	2.8191	0.05361	0.721269	1.03786	0.1419	0.01893
145741	C2CD4A	-1.75239	0.00373851	-3.36916	2.4273	1.96805	-0.2967	0.428416	-1.22833	0.36813	0.02848
145773	FAM81A	-0.35504	0.62309	-1.27902	0.20545	0.16222	-0.3602	0.561235	-1.2836	0.25086	0.02641
145788	PIERCE2	0.5575	0.182997	1.47171	0.73755	0.60381	0.81525	0.0234309	1.75961	1.63021	0.02963
145853	C15orf61	-0.97566	0.0215476	-1.96654	1.6666	1.37159	0.05353	0.870085	1.0378	0.06044	0.00697
145864	HAPLN3	-1.28884	0.020796	-2.44332	1.68202	1.38412	-0.04418	0.911439	-1.0311	0.04027	0.00558
145873	MESP2	-0.72264	0.0206117	-1.6502	1.68589	1.38713	-0.01266	0.957089	-1.00882	0.01905	0.00296
1459	CSNK2A2	0.58391	0.05529	1.4989	1.25735	1.03438	0.32717	0.208109	1.25455	0.68171	0.02963
145957	NRG4	0.50854	0.139583	1.42261	0.85517	0.70113	-0.07861	0.798394	-1.056	0.09778	0.01302
146	ADRA1D	0.00258	0.995113	1.00179	0.00213	0.00156	0.13365	0.704071	1.09706	0.15238	0.0203
1460	CSNK2B	-0.93033	0.00197715	-1.90572	2.70396	2.17402	0.09536	0.714304	1.06833	0.14612	0.01964
146050	ZSCAN29	0.68016	0.00777215	1.60232	2.10946	1.72338	0.01635	0.941896	1.01139	0.026	0.00446
146057	TTBK2	0.84519	0.0153636	1.7965	1.81351	1.48913	0.549	0.0764692	1.46307	1.11651	0.02963
146059	CDAN1	-0.93594	0.0161919	-1.91313	1.7907	1.47133	-0.25246	0.420585	-1.19124	0.37615	0.02849
146198	ZFP90	1.32341	0.000222418	2.50257	3.65283	2.81627	0.19992	0.506149	1.14863	0.29572	0.02721
1462	VCAN	0.9676	0.0454621	1.95559	1.34235	1.10564	0.52912	0.213155	1.44304	0.67131	0.02963
146223	CMTM4	0.54805	0.115104	1.4621	0.93891	0.77135	0.07221	0.817117	1.05133	0.08772	0.01194
146330	FBXL16	-1.93364	0.0195644	-3.82018	1.70853	1.40522	-0.93123	0.0945255	-1.9069	1.02445	0.02963
146433	IL34	-1.22402	0.000221486	-2.33597	3.65465	2.8176	-0.16043	0.459337	-1.11762	0.33787	0.02846
146434	ZNF597	1.08734	0.00517397	2.12482	2.28618	1.86009	-0.11962	0.731324	-1.08645	0.13589	0.01822
146456	TMED6	-0.85527	0.122867	-1.80909	0.91056	0.74868	-0.69053	0.144847	-1.61387	0.83909	0.02963
1465	CSRP1	-0.57489	0.0219617	-1.48956	1.65833	1.36472	-0.11469	0.628072	-1.08274	0.20199	0.02385
146542	ZNF688	-1.16729	0.00376823	-2.2459	2.42386	1.96604	-0.18029	0.516339	-1.13311	0.28707	0.02721
146547	PRSS36	-0.77303	0.0973461	-1.70886	1.01168	0.83103	-0.22856	0.517013	-1.17166	0.2865	0.02721
146562	DNAAF8	-1.0159	0.0017543	-2.02216	2.7559	2.21035	-0.25479	0.234654	-1.19316	0.62957	0.02963
1466	CSRP2	-0.69144	0.0238574	-1.61489	1.62238	1.33523	-0.13207	0.633241	-1.09587	0.19843	0.02296
146691	TOM1L2	-0.39114	0.260318	-1.31143	0.5845	0.47448	-0.33782	0.309834	-1.26384	0.50887	0.02963
146705	TEPSIN	-0.68762	0.00579322	-1.61062	2.23708	1.82327	-0.19512	0.347076	-1.14482	0.45957	0.02963
1468	SLC25A10	-1.27234	6.66438e-05	-2.41554	4.17624	3.09783	-0.20882	0.416232	-1.15574	0.38066	0.02849
146857	SLFN13	0.17201	0.611405	1.12663	0.21367	0.16949	-0.12388	0.705503	-1.08966	0.1515	0.0203
146894	CD300LG	1.93614	0.0229852	3.82681	1.63855	1.34836	1.66413	0.0310983	3.16923	1.50726	0.02963
146909	KIF18B	0.02374	0.981776	1.01659	0.00799	0.0061	0.82605	0.301444	1.77283	0.52079	0.02963
146923	RUNDC1	-0.1073	0.60203	-1.07721	0.22038	0.1749	-0.31302	0.110803	-1.2423	0.95545	0.02963
146956	EME1	-0.76905	0.00314812	-1.70414	2.50195	2.02426	-0.08919	0.697872	-1.06377	0.15622	0.0203
147	ADRA1B	-0.06489	0.867947	-1.04601	0.06151	0.04713	0.26026	0.413014	1.19769	0.38404	0.02849
147007	TMEM199	0.26471	0.0709447	1.20139	1.14908	0.94412	-0.00337	0.980377	-1.00234	0.00861	0.00176
147015	DHRS13	-1.09389	0.000325607	-2.13449	3.48731	2.70637	-0.21411	0.322569	-1.15999	0.49138	0.02963
147040	KCTD11	-1.48811	0.00202088	-2.80521	2.69446	2.16713	-0.37188	0.324917	-1.29404	0.48823	0.02963
1471	CST3	-0.97215	0.00421273	-1.96176	2.37544	1.92902	-0.07865	0.798714	-1.05603	0.09761	0.01302
147111	NOTUM	-1.69788	0.0178785	-3.24424	1.74767	1.4372	-0.90243	0.0761857	-1.86922	1.11813	0.02963
147166	TRIM16L	0.01494	0.980505	1.01041	0.00855	0.00639	0.01024	0.98448	1.00712	0.00679	0.00162
147179	WIPF2	0.12457	0.687203	1.09018	0.16291	0.12799	0.23968	0.400123	1.18073	0.39781	0.02963
147183	KRT25	-1.1144	0.0241547	-2.16505	1.617	1.33068	-0.07781	0.814481	-1.05541	0.08912	0.01194
1473	CST5	-0.93446	0.1466	-1.91117	0.83387	0.68312	0.2863	0.538046	1.21951	0.26918	0.02641
147339	C18orf25	1.02721	0.00127751	2.03808	2.89364	2.30869	0.10393	0.70631	1.0747	0.151	0.0203
147381	CBLN2	-2.46599	0.000610093	-5.52507	3.2146	2.52931	-0.22564	0.616581	-1.1693	0.21001	0.02385
1474	CST6	-1.01239	0.403973	-2.01725	0.39365	0.31697	0.80237	0.313727	1.74396	0.50345	0.02963
1475	CSTA	-0.01652	0.98332	-1.01152	0.00731	0.00545	0.39334	0.539965	1.31343	0.26763	0.02641
1476	CSTB	-0.76716	0.0247513	-1.70192	1.6064	1.3216	0.16662	0.597662	1.12242	0.22354	0.02449
147645	VSIG10L	-0.70475	0.00865342	-1.62986	2.06281	1.68769	-0.17413	0.366824	-1.12829	0.43554	0.02963
147657	ZNF480	0.96383	0.00117823	1.95048	2.92877	2.33132	0.2643	0.297909	1.20105	0.52592	0.02963
147670	SMIM17	1.23296	0.106835	2.35049	0.97129	0.79793	1.15844	0.0915396	2.23217	1.03839	0.02963
147687	ZNF417	0.36448	0.175709	1.28742	0.7552	0.61879	-0.3081	0.227668	-1.23807	0.6427	0.02963
147694	ZNF548	0.4364	0.20289	1.35323	0.69274	0.56606	0.10589	0.724831	1.07616	0.13976	0.01884
1477	CSTF1	-0.27166	0.0351328	-1.20719	1.45429	1.1961	-0.01395	0.904717	-1.00972	0.04349	0.00597
147700	KLC3	-1.52422	0.00260597	-2.87631	2.58403	2.0872	-0.26206	0.392582	-1.19919	0.40607	0.02963
1478	CSTF2	-0.26988	0.11789	-1.20571	0.92852	0.76348	-0.1502	0.335672	-1.10973	0.47409	0.02963
147807	ZNF524	-1.26881	0.00108474	-2.40962	2.96467	2.35463	-0.07419	0.800175	-1.05277	0.09681	0.01298
147808	ZNF784	-1.78796	0.00065576	-3.45327	3.18326	2.50803	-0.24241	0.465274	-1.18297	0.33229	0.02846
147841	SPC24	-1.42967	0.0450813	-2.69385	1.346	1.10839	0.0761	0.867283	1.05416	0.06184	0.00733
1479	CSTF3	0.33787	0.22291	1.26389	0.65187	0.53173	0.30817	0.198176	1.23813	0.70295	0.02963
147906	DACT3	-0.67733	0.275589	-1.59917	0.55974	0.45401	0.55664	0.227467	1.47084	0.64308	0.02963
147912	SIX5	-0.9703	0.000493475	-1.95925	3.30674	2.59584	-0.04638	0.80699	-1.03267	0.09313	0.01217
147923	ZNF420	1.60291	0.00320802	3.03756	2.49376	2.01821	-0.09738	0.848977	-1.06983	0.0711	0.00922
147929	ZNF565	0.84062	0.00890093	1.79082	2.05056	1.67713	0.07149	0.796416	1.0508	0.09886	0.01302
147948	ZNF582	1.0312	0.000925116	2.04372	3.0338	2.40249	0.03062	0.90698	1.02145	0.0424	0.00597
147949	ZNF583	0.33794	0.397705	1.26395	0.40044	0.32252	-0.12292	0.727167	-1.08894	0.13837	0.01856
147965	FAM98C	-0.81624	0.00611516	-1.76082	2.21359	1.80547	-0.10481	0.679122	-1.07535	0.16805	0.02038
147991	DPY19L3	2.03425	0.000443391	4.0961	3.35321	2.62371	0.79775	0.116919	1.73839	0.93211	0.02963
148	ADRA1A	0.16786	0.780757	1.12339	0.10748	0.08399	-0.67783	0.238615	-1.59973	0.6223	0.02963
148022	TICAM1	-0.49034	0.0315933	-1.40477	1.50041	1.23414	-0.1947	0.344851	-1.14449	0.46237	0.02963
148103	ZNF599	0.8716	0.0181483	1.82969	1.74116	1.43179	-0.07489	0.820494	-1.05328	0.08592	0.01145
148156	ZNF558	0.74306	0.012339	1.67372	1.90872	1.56528	-0.05563	0.830536	-1.03931	0.08064	0.01079
1482	NKX2-5	-1.2195	0.0981384	-2.32866	1.00816	0.82822	0.12218	0.813355	1.08838	0.08972	0.01194
148223	C19orf25	-1.08929	0.000314098	-2.12769	3.50293	2.71557	-0.18996	0.444408	-1.14073	0.35222	0.02848
148252	DIRAS1	-1.15201	0.00274822	-2.22223	2.56095	2.06945	-0.43985	0.093919	-1.35646	1.02725	0.02963
148254	ZNF555	0.6566	0.0164981	1.57637	1.78257	1.46528	0.01735	0.94252	1.0121	0.02571	0.00446
148266	ZNF569	1.55208	8.62299e-05	2.93239	4.06434	3.03494	0.33355	0.306778	1.26011	0.51318	0.02963
148268	ZNF570	1.30566	0.000988499	2.47196	3.00502	2.38272	0.12137	0.723356	1.08777	0.14065	0.01884
148304	C1orf74	-0.50152	0.0392296	-1.4157	1.40639	1.15702	-0.02701	0.885933	-1.0189	0.0526	0.00634
148327	CREB3L4	-0.62561	0.0317715	-1.54287	1.49796	1.23209	-0.05295	0.834552	-1.03738	0.07855	0.01023
148362	BROX	0.95885	0.000489682	1.94376	3.31009	2.59684	0.11955	0.603071	1.0864	0.21963	0.02449
148418	SAMD13	-0.48946	0.217568	-1.40392	0.6624	0.54039	0.29838	0.318856	1.22976	0.49641	0.02963
148423	C1orf52	0.42676	0.0791048	1.34421	1.1018	0.90448	0.16098	0.475143	1.11805	0.32318	0.02846
148523	CIART	-0.06246	0.796605	-1.04425	0.09876	0.07732	-0.08407	0.68791	-1.06	0.16247	0.0203
148534	TLCD4	0.85868	0.00153549	1.81337	2.81375	2.25228	-0.00165	0.994419	-1.00115	0.00243	0.00062
1486	CTBS	0.01049	0.946433	1.0073	0.02391	0.01837	-0.18315	0.238118	-1.13536	0.62321	0.02963
1487	CTBP1	-1.2058	7.98895e-05	-2.30665	4.09751	3.05585	-0.33078	0.186975	-1.25769	0.72822	0.02963
148738	HJV	-0.22502	0.183998	-1.16879	0.73519	0.60188	-0.12724	0.436821	-1.0922	0.3597	0.02848
148741	ANKRD35	0.0151	0.980957	1.01052	0.00835	0.00638	0.32282	0.540218	1.25077	0.26743	0.02641
148789	B3GALNT2	0.95899	0.00245273	1.94395	2.61035	2.10516	0.01291	0.96292	1.00899	0.01641	0.00263
1488	CTBP2	0.1494	0.599598	1.10911	0.22214	0.17626	0.18116	0.501521	1.1338	0.29971	0.02721
148808	MFSD4A	0.24294	0.56776	1.1834	0.24584	0.19578	0.01119	0.97553	1.00779	0.01076	0.00212
148811	PM20D1	-1.17996	0.0153247	-2.2657	1.81461	1.48993	-0.24914	0.44445	-1.1885	0.35218	0.02848
148867	SLC30A7	0.95006	0.000349025	1.93195	3.45714	2.68858	0.39218	0.089156	1.31238	1.04985	0.02963
1489	CTF1	-0.38343	0.402671	-1.30444	0.39505	0.31794	0.22119	0.54152	1.16569	0.26639	0.02641
148932	MOB3C	-0.68098	0.0868285	-1.60323	1.06134	0.87241	-0.54448	0.0879096	-1.4585	1.05596	0.02963
149041	RC3H1	0.80644	0.0300343	1.7489	1.52238	1.25209	0.11326	0.741574	1.08167	0.12985	0.01701
1491	CTH	0.20486	0.361136	1.15257	0.44233	0.35689	-0.02102	0.920661	-1.01468	0.0359	0.00533
149175	MANEAL	-0.46341	0.232611	-1.3788	0.63337	0.51669	0.12973	0.664473	1.09409	0.17752	0.02117
149297	FAM78B	-0.15483	0.715736	-1.11329	0.14525	0.11439	-0.51655	0.171287	-1.43053	0.76628	0.02963
149371	EXOC8	1.12829	0.00120047	2.186	2.92065	2.32604	0.19003	0.523517	1.14079	0.28107	0.02715
149420	PDIK1L	0.37312	0.274603	1.29515	0.56129	0.45539	-0.05802	0.847902	-1.04104	0.07165	0.00922
149466	C1orf210	-3.24065	0.000669862	-9.4522	3.17401	2.50047	-0.26521	0.569324	-1.20181	0.24464	0.02639
149473	CCDC24	-1.05254	0.0120767	-2.07418	1.91805	1.57304	-0.3979	0.185722	-1.31759	0.73114	0.02963
1495	CTNNA1	0.06301	0.648472	1.04464	0.18811	0.14833	-0.22429	0.112914	-1.1682	0.94725	0.02963
1496	CTNNA2	0.29453	0.80682	1.22649	0.09322	0.07287	-0.46331	0.685041	-1.3787	0.16428	0.0203
1497	CTNS	-0.51662	0.00174233	-1.4306	2.75887	2.21244	-0.04949	0.726426	-1.0349	0.13881	0.01856
149840	SHLD1	-0.54372	0.0721873	-1.45773	1.14154	0.93766	0.0261	0.906587	1.01826	0.04259	0.00597
1499	CTNNB1	0.05624	0.790196	1.03975	0.10227	0.08008	-0.17023	0.422159	-1.12524	0.37452	0.02849
149951	COMMD7	-0.79741	0.00128592	-1.73797	2.89078	2.307	-0.10691	0.617465	-1.07692	0.20939	0.02385
149986	LSM14B	0.10568	0.679926	1.076	0.16754	0.13157	0.48198	0.0283159	1.39666	1.54797	0.02963
150	ADRA2A	0.13623	0.877503	1.09903	0.05675	0.04344	0.38601	0.603349	1.30678	0.21943	0.02449
1500	CTNND1	0.35993	0.284887	1.28336	0.54533	0.44188	-0.13375	0.685836	-1.09714	0.16378	0.0203
150082	LCA5L	-0.06613	0.894107	-1.0469	0.04861	0.03735	-0.95869	0.0525569	-1.94354	1.27937	0.02963
150094	SIK1	0.16586	0.636122	1.12184	0.19646	0.15468	0.05527	0.870697	1.03906	0.06013	0.00682
150159	SLC9B1	-0.16579	0.656445	-1.12178	0.1828	0.14423	0.06414	0.832187	1.04546	0.07978	0.01068
150209	AIFM3	-0.18478	0.68251	-1.13664	0.16589	0.13015	0.0681	0.85147	1.04833	0.06983	0.00882
150223	YDJC	-1.17471	6.29423e-05	-2.25748	4.20106	3.10672	-0.07425	0.73588	-1.05282	0.13319	0.01776
150274	HSCB	-1.06065	0.00352438	-2.08588	2.45292	1.98803	-0.04338	0.87267	-1.03053	0.05915	0.00675
150275	CCDC117	0.83168	0.00240697	1.77976	2.61853	2.11105	0.0666	0.781315	1.04724	0.10717	0.01371
150280	HORMAD2	0.95831	0.00384658	1.94303	2.41493	1.95981	0.23018	0.411549	1.17298	0.38558	0.02849
150290	DUSP18	0.08389	0.758361	1.05987	0.12012	0.09451	-0.18094	0.47968	-1.13362	0.31905	0.0283
1503	CTPS1	0.47881	0.0413326	1.39359	1.38371	1.13887	0.06636	0.763051	1.04707	0.11745	0.01484
150368	PHETA2	-0.66775	0.0263021	-1.58859	1.58001	1.29923	-0.11752	0.612879	-1.08487	0.21263	0.02385
150372	NFAM1	1.7009	0.0744154	3.25103	1.12834	0.92673	1.05449	0.227564	2.07699	0.6429	0.02963
150383	CDPF1	-0.41087	0.035622	-1.32948	1.44828	1.19114	-0.10824	0.532869	-1.07791	0.27338	0.02669
150465	TTL	0.16835	0.628855	1.12377	0.20145	0.159	-0.01146	0.972968	-1.00798	0.0119	0.0025
150468	CKAP2L	1.33759	0.0624766	2.52729	1.20428	0.99044	0.67616	0.299422	1.59788	0.52372	0.02963
150590	C2orf15	0.13415	0.638663	1.09745	0.19473	0.15346	0.26458	0.27869	1.20129	0.55488	0.02963
150678	COPS9	-0.66911	0.049647	-1.59009	1.30411	1.07356	0.29275	0.352506	1.22498	0.45283	0.02963
150684	COMMD1	-0.89898	0.00454239	-1.86475	2.34272	1.904	0.02215	0.93397	1.01547	0.02967	0.00503
150696	PROM2	-0.14858	0.753416	-1.10848	0.12297	0.09683	0.1807	0.637675	1.13344	0.1954	0.02249
150709	ANKAR	1.20021	0.00152573	2.29773	2.81652	2.25439	0.14385	0.659599	1.10485	0.18072	0.02117
150726	FBXO41	-1.95046	0.00836274	-3.86499	2.07765	1.69964	-0.35143	0.436634	-1.27582	0.35988	0.02848
150737	TTC30B	-0.33394	0.182899	-1.26045	0.73779	0.60395	-0.08717	0.67229	-1.06229	0.17244	0.02038
150771	ITPRIPL1	-0.88639	0.0446709	-1.84854	1.34998	1.11148	-0.06214	0.839556	-1.04401	0.07595	0.00981
1508	CTSB	-0.26947	0.136278	-1.20536	0.86558	0.71011	-0.07646	0.665436	-1.05443	0.17689	0.02117
150864	FAM117B	1.05802	0.00432268	2.08207	2.36425	1.92001	0.12113	0.7075	1.08759	0.15027	0.0203
1509	CTSD	-0.46669	0.0391092	-1.38194	1.40772	1.15792	-0.14045	0.517346	-1.10225	0.28622	0.02721
150962	PUS10	1.34107	4.10968e-05	2.53339	4.38619	3.1921	0.15762	0.548561	1.11545	0.26078	0.02641
151011	SEPTIN10	0.94262	0.000151848	1.92201	3.81859	2.91728	0.23032	0.271611	1.1731	0.56605	0.02963
151050	KANSL1L	0.80786	0.00422906	1.75061	2.37376	1.92774	0.1604	0.51537	1.1176	0.28788	0.02721
151056	PLB1	-1.09964	0.0296041	-2.14301	1.52865	1.25742	-0.13944	0.692644	-1.10148	0.15949	0.0203
151126	ZNF385B	-0.63432	0.254502	-1.5522	0.59431	0.48323	-0.5299	0.247911	-1.44383	0.6057	0.02963
151188	ARL6IP6	-0.16326	0.403042	-1.11981	0.39465	0.31767	0.12756	0.494867	1.09245	0.30551	0.02799
151194	METTL21A	0.39075	0.0108388	1.31108	1.96502	1.6091	0.20582	0.144792	1.15334	0.83925	0.02963
151195	CCNYL1	0.31371	0.214808	1.2429	0.66795	0.54507	0.4907	0.0282805	1.40512	1.54851	0.02963
1512	CTSH	-0.81889	0.00125826	-1.76405	2.90023	2.3128	-0.17798	0.425205	-1.1313	0.3714	0.02849
151230	KLHL23	1.50881	0.000176914	2.84575	3.75224	2.87788	0.3885	0.248749	1.30903	0.60424	0.02963
151246	SGO2	2.43095	0.00566328	5.39247	2.24693	1.83043	0.77341	0.358004	1.7093	0.44611	0.02963
1513	CTSK	1.67261	0.0249141	3.18791	1.60356	1.31923	1.3389	0.0457119	2.52959	1.33997	0.02963
151306	GPBAR1	1.24372	0.0182682	2.36808	1.7383	1.42944	0.9568	0.0384421	1.941	1.41519	0.02963
151354	LRATD1	-0.11557	0.598587	-1.08341	0.22287	0.17684	-0.21899	0.311053	-1.16392	0.50717	0.02963
151393	RMDN2	1.30377	0.000334878	2.46873	3.47511	2.69917	0.17976	0.555386	1.1327	0.2554	0.02641
1514	CTSL	0.4034	0.0121737	1.32262	1.91458	1.5702	0.14202	0.341919	1.10345	0.46608	0.02963
151473	SLC16A14	0.56519	0.329952	1.47958	0.48155	0.38937	0.15159	0.767196	1.11079	0.11509	0.0147
151525	WDSUB1	0.40324	0.0718432	1.32248	1.14361	0.93939	-0.09734	0.62272	-1.0698	0.20571	0.02385
151556	GPR155	1.11016	0.000139931	2.1587	3.85409	2.93392	0.3045	0.205464	1.23499	0.68726	0.02963
151613	TTC14	2.04142	8.00446e-06	4.11651	5.09667	3.44203	0.65413	0.0763073	1.57366	1.11743	0.02963
151636	DTX3L	0.88527	0.000581585	1.84711	3.23539	2.54331	0.24194	0.270894	1.18258	0.5672	0.02963
151648	SGO1	1.9344	0.0130829	3.8222	1.8833	1.54455	1.14372	0.106866	2.2095	0.97116	0.02963
151742	PPM1L	-0.42711	0.0601	-1.34454	1.22113	1.0042	-0.17674	0.349139	-1.13033	0.457	0.02963
151827	LRRC34	0.85049	0.0499214	1.80311	1.30171	1.07159	-0.18897	0.639656	-1.13995	0.19405	0.02231
151871	DPPA2	0.57521	0.401444	1.4899	0.39638	0.31914	1.23498	0.0338937	2.35377	1.46988	0.02963
151887	CCDC80	1.97599	0.174979	3.93398	0.75702	0.6203	1.88921	0.165918	3.70434	0.78011	0.02963
1519	CTSO	0.89042	5.08824e-05	1.85371	4.29343	3.15085	-0.12503	0.485166	-1.09053	0.31411	0.02828
151903	CCDC12	-0.26259	0.266008	-1.19963	0.5751	0.46678	0.06001	0.783224	1.04247	0.10611	0.01344
151963	MB21D2	0.49249	0.050418	1.40687	1.29741	1.06826	-0.30944	0.187414	-1.23922	0.7272	0.02963
151987	PPP4R2	1.42606	9.89764e-06	2.68712	5.00447	3.41905	0.35004	0.168931	1.2746	0.77229	0.02963
152	ADRA2C	-1.24313	0.000602235	-2.36712	3.22023	2.53274	-0.58818	0.0199044	-1.50335	1.70105	0.02963
1520	CTSS	1.57925	1.34596e-06	2.98814	5.87097	3.58256	0.51302	0.0410178	1.42704	1.38703	0.02963
152002	XXYLT1	0.1087	0.634152	1.07825	0.19781	0.15591	0.05475	0.780528	1.03868	0.10761	0.01372
152006	RNF38	1.1645	0.00193168	2.24155	2.71406	2.18121	0.05431	0.869653	1.03836	0.06065	0.00715
152007	GLIPR2	-0.32621	0.103947	-1.25372	0.98319	0.80813	0.06229	0.738443	1.04412	0.13168	0.01738
152098	ZCWPW2	0.7204	0.17801	1.64764	0.74956	0.61372	0.54136	0.251906	1.45534	0.59876	0.02963
152100	CMC1	-0.60835	0.0638837	-1.52452	1.19461	0.98245	0.09051	0.752565	1.06475	0.12346	0.01627
152137	CCDC50	0.45582	0.02766	1.37156	1.55815	1.28143	0.29118	0.136482	1.22364	0.86492	0.02963
152185	SPICE1	0.59689	0.00688104	1.51246	2.16235	1.76609	-0.04044	0.834008	-1.02843	0.07883	0.01023
152189	CMTM8	-0.48438	0.166864	-1.39898	0.77764	0.63735	-0.04258	0.87875	-1.02996	0.05613	0.00638
152206	CCDC13	-1.06683	0.00147058	-2.09483	2.83251	2.26489	-0.19468	0.370482	-1.14447	0.43123	0.02963
1523	CUX1	-0.11177	0.470274	-1.08055	0.32765	0.2625	-0.09747	0.513524	-1.06989	0.28944	0.02721
152485	ZNF827	0.95444	0.0123602	1.93783	1.90797	1.56502	0.40745	0.216745	1.32634	0.66405	0.02963
1525	CXADR	0.70347	0.00198904	1.62842	2.70136	2.17202	0.07198	0.720737	1.05116	0.14222	0.01904
152503	SH3D19	0.98393	0.000753169	1.97784	3.12311	2.46345	-0.11186	0.65873	-1.08062	0.18129	0.02117
152518	NFXL1	1.58713	3.76817e-05	3.00451	4.42387	3.2066	0.43569	0.164784	1.35256	0.78308	0.02963
152519	NIPAL1	0.75106	0.0651928	1.68303	1.1858	0.97544	0.02937	0.936033	1.02056	0.02871	0.00503
152559	PAQR3	1.85731	7.35178e-05	3.62332	4.13361	3.07352	0.31586	0.417614	1.24475	0.37922	0.02849
152579	SCFD2	0.95185	0.00137166	1.93436	2.86275	2.28582	-0.28011	0.289117	-1.21429	0.53893	0.02963
152687	ZNF595	1.38445	0.0114227	2.61073	1.94223	1.59164	0.32391	0.515176	1.25172	0.28804	0.02721
1528	CYB5A	-1.08741	0.0146697	-2.12493	1.83358	1.50558	-0.20962	0.610126	-1.15639	0.21458	0.02385
152815	THAP6	1.50294	0.000125707	2.8342	3.90064	2.95546	0.21063	0.518526	1.15719	0.28523	0.02715
152831	KLB	1.23223	0.0184346	2.3493	1.73437	1.42622	-0.20743	0.676202	-1.15463	0.16992	0.02038
152877	FAM53A	-0.53806	0.0048834	-1.45202	2.31128	1.87935	0.06886	0.642021	1.04888	0.19245	0.02207
152926	PPM1K	0.17333	0.41558	1.12766	0.38135	0.30687	0.26993	0.147664	1.20575	0.83073	0.02963
152940	C4orf45	0.54642	0.28925	1.46046	0.53873	0.43675	0.22507	0.624871	1.16883	0.20421	0.02385
152992	TRMT44	-0.5275	0.031428	-1.44143	1.50268	1.23596	0.01282	0.951532	1.00893	0.02158	0.00361
153020	RASGEF1B	0.29274	0.288034	1.22496	0.54056	0.4384	-0.27348	0.288972	-1.20872	0.53914	0.02963
153090	DAB2IP	-1.10404	0.017221	-2.14956	1.76394	1.45071	-0.2645	0.401857	-1.20122	0.39593	0.02963
153129	SLC38A9	0.64071	0.00516132	1.55909	2.28724	1.86077	0.06895	0.733422	1.04895	0.13465	0.01795
153222	CREBRF	1.31137	0.000542663	2.48177	3.26547	2.56436	0.48944	0.13226	1.4039	0.87857	0.02963
153241	CEP120	1.29221	0.000291979	2.44903	3.53465	2.73712	-0.08905	0.769437	-1.06367	0.11383	0.01457
153339	TMEM167A	0.38636	0.0483482	1.30709	1.31562	1.08295	0.26966	0.147728	1.20553	0.83054	0.02963
153364	MBLAC2	0.41847	0.0535136	1.33651	1.27154	1.04665	0.12067	0.526608	1.08724	0.27851	0.027
153396	TMEM161B	1.90511	5.60029e-06	3.74537	5.25179	3.46425	0.79199	0.0192764	1.73146	1.71497	0.02963
1534	CYB561	-0.81369	0.0293017	-1.7577	1.53311	1.26108	-0.12637	0.70816	-1.09154	0.14987	0.0203
153443	SRFBP1	1.45388	0.000124609	2.73944	3.90445	2.9569	0.43068	0.173839	1.34787	0.75985	0.02963
1535	CYBA	-0.42166	0.65082	-1.33947	0.18654	0.14719	0.52777	0.55361	1.4417	0.2568	0.02641
153527	ZMAT2	-0.06119	0.730866	-1.04333	0.13616	0.10691	0.3304	0.0549032	1.25736	1.2604	0.02963
153562	MARVELD2	0.33263	0.0829286	1.25931	1.0813	0.88805	-0.01765	0.919965	-1.01231	0.03623	0.00533
1536	CYBB	2.55404	0.00990559	5.87278	2.00412	1.63894	0.95283	0.31044	1.93567	0.50802	0.02963
153642	ARSK	1.31568	3.96907e-05	2.48919	4.40131	3.19418	0.27807	0.275394	1.21257	0.56005	0.02963
1537	CYC1	-0.85967	0.00592209	-1.81462	2.22753	1.81632	-0.2171	0.446641	-1.16239	0.35004	0.02846
153733	CCDC112	1.75755	7.59023e-05	3.38124	4.11974	3.06957	0.66802	0.0730326	1.58889	1.13648	0.02963
153768	PRELID2	0.08909	0.780652	1.0637	0.10754	0.08401	0.26859	0.316804	1.20463	0.49921	0.02963
153769	SH3RF2	0.3528	0.240646	1.27704	0.61862	0.50408	-0.38774	0.168217	-1.30834	0.77413	0.02963
153830	RNF145	1.05733	0.00272298	2.08108	2.56496	2.07246	0.4251	0.172578	1.34266	0.76301	0.02963
154	ADRB2	0.85116	0.0349175	1.80395	1.45696	1.19803	-0.1266	0.736709	-1.09172	0.1327	0.01749
1540	CYLD	0.82103	0.00048324	1.76667	3.31584	2.6009	0.29845	0.141813	1.22982	0.84828	0.02963
154007	SNRNP48	0.84399	0.00460555	1.795	2.33672	1.89956	0.3797	0.142458	1.30107	0.84631	0.02963
154043	CNKSR3	-0.053	0.841959	-1.03742	0.07471	0.05782	-0.30673	0.233478	-1.2369	0.63175	0.02963
154091	SLC2A12	1.12789	0.00116306	2.18539	2.9344	2.33497	0.24783	0.404996	1.18742	0.39255	0.02935
154214	RNF217	0.77603	0.0232099	1.71241	1.63433	1.34517	0.25738	0.387342	1.1953	0.41191	0.02963
1543	CYP1A1	0.20011	0.608375	1.14878	0.21583	0.17153	-0.62346	0.118353	-1.54057	0.92682	0.02963
154313	CFAP206	1.23053	0.0441157	2.34653	1.35541	1.11575	0.58039	0.293189	1.49526	0.53285	0.02963
154467	CCDC167	-1.21658	0.00827198	-2.32396	2.08239	1.70319	0.18729	0.589676	1.13863	0.22939	0.02499
1545	CYP1B1	2.29788	0.00116168	4.91734	2.93491	2.33534	0.67321	0.291222	1.59462	0.53578	0.02963
154661	RUNDC3B	0.43606	0.0448716	1.3529	1.34803	1.10991	-0.0076	0.96998	-1.00528	0.01324	0.00254
154743	BMT2	1.35121	0.000426307	2.55125	3.37028	2.6316	0.13743	0.673833	1.09994	0.17145	0.02038
154791	FMC1	-1.32093	0.00324631	-2.49826	2.48861	2.01444	-0.02584	0.934133	-1.01807	0.02959	0.00503
154796	AMOT	1.00159	0.151408	2.00221	0.81985	0.67177	1.113	0.0679042	2.16296	1.1681	0.02963
1548	CYP2A6	-1.58701	0.119615	-3.00427	0.92222	0.75805	-0.70768	0.349658	-1.63318	0.45636	0.02963
154807	VKORC1L1	0.0161	0.932157	1.01122	0.03051	0.02311	0.36494	0.0329723	1.28783	1.48185	0.02963
154810	AMOTL1	-0.18727	0.568602	-1.1386	0.24519	0.19526	-0.04237	0.884574	-1.0298	0.05327	0.00637
154865	IQUB	0.70822	0.0436228	1.63379	1.36029	1.11988	0.25649	0.403942	1.19457	0.39368	0.02935
154881	KCTD7	-0.42398	0.37814	-1.34162	0.42235	0.34071	-0.24264	0.536005	-1.18315	0.27083	0.02642
1549	CYP2A7	-1.55093	0.13658	-2.93006	0.86461	0.7094	-0.66486	0.383804	-1.58541	0.41589	0.02963
155038	GIMAP8	0.65282	0.607744	1.57223	0.21628	0.17175	-0.2613	0.828078	-1.19856	0.08193	0.01091
155054	ZNF425	-0.14844	0.51737	-1.10837	0.2862	0.22918	-0.16886	0.391167	-1.12417	0.40764	0.02963
155066	ATP6V0E2	-0.59421	0.00152427	-1.50965	2.81694	2.25468	-0.14259	0.385262	-1.10388	0.41424	0.02963
1551	CYP3A7	-0.0041	0.984686	-1.00284	0.0067	0.00501	0.19495	0.365791	1.14469	0.43677	0.02963
155185	AMZ1	-0.84827	0.188685	-1.80034	0.72426	0.59226	-0.11539	0.814533	-1.08327	0.08909	0.01194
1553	CYP2A13	-1.59538	0.202618	-3.02174	0.69332	0.56655	-0.76601	0.395489	-1.70056	0.40287	0.02963
155435	RBM33	0.59819	0.0083314	1.51381	2.07928	1.70102	0.16338	0.417741	1.11991	0.37909	0.02849
1555	CYP2B6	-0.81666	0.256988	-1.76132	0.59009	0.47961	-0.83034	0.216882	-1.77811	0.66378	0.02963
1558	CYP2C8	-0.35591	0.575778	-1.27979	0.23975	0.19089	-0.30579	0.626805	-1.2361	0.20287	0.02385
1559	CYP2C9	-1.1856	0.190719	-2.27457	0.71961	0.58842	-0.60276	0.483714	-1.51862	0.31541	0.02828
1562	CYP2C18	-0.03248	0.942785	-1.02277	0.02559	0.01957	0.16807	0.697336	1.12356	0.15656	0.0203
1565	CYP2D6	-1.37943	0.201481	-2.60166	0.69577	0.56842	-0.99655	0.248343	-1.99522	0.60495	0.02963
157285	PRAG1	-0.14215	0.704913	-1.10355	0.15186	0.11942	-0.2496	0.47506	-1.18888	0.32325	0.02846
1573	CYP2J2	0.14843	0.517415	1.10836	0.28616	0.22918	-0.18472	0.397653	-1.13659	0.4005	0.02963
157310	PEBP4	-1.19644	0.11932	-2.29174	0.92329	0.75897	-0.43261	0.434222	-1.34967	0.36229	0.02848
157313	CDCA2	0.74225	0.301094	1.67278	0.5213	0.42251	0.7908	0.198335	1.73003	0.7026	0.02963
157378	TMEM65	1.05338	3.13443e-05	2.07539	4.50384	3.23935	0.19658	0.32244	1.14598	0.49155	0.02963
[truncated: 10,191 more rows]

## Sheet: Significant Sz vs uninfected
GeneID	Gene symbol	GFPhigh / uninfected_log FC	GFPhigh / uninfected_Pvalue	GFPhigh / uninfected_FC	GFPhigh / uninfected_-log Pvalue	GFPhigh / uninfected_-log adj. Pvalue
4283	CXCL9	8.35589	6.6733e-07	327.622	6.17566	3.62515
131	ADH7	4.4661	2.84227e-07	22.1019	6.54633	3.69937
202151	RANBP3L	4.22066	3.03537e-07	18.6443	6.51779	3.69937
55619	DOCK10	3.86977	0.00406474	14.619	2.39097	1.94095
4133	MAP2	3.86576	0.0121089	14.5784	1.91689	1.57212
6373	CXCL11	3.83236	2.93422e-05	14.2447	4.53251	3.24936
5996	RGS1	3.8216	2.96202e-06	14.1389	5.52841	3.52134
64407	RGS18	3.75577	0.00242002	13.5083	2.61618	2.10939
3620	IDO1	3.74408	0.00356142	13.3992	2.44838	1.98428
8477	GPR65	3.68766	0.0103363	12.8854	1.98563	1.62505
139818	DOCK11	3.57396	0.00302761	11.9089	2.5189	2.03723
25878	MXRA5	3.52365	0.0246778	11.5007	1.60769	1.32273
221400	TDRD6	3.46843	0.00117172	11.0688	2.93118	2.33358
1740	DLG2	3.43228	0.000262125	10.7949	3.58149	2.76803
94122	SYTL5	3.35308	0.0191577	10.2182	1.71766	1.41211
57468	SLC12A5	3.3022	0.00111757	9.86417	2.95173	2.34501
4360	MRC1	3.29997	0.0055222	9.84897	2.25789	1.83906
1193	CLIC2	3.2785	0.00527597	9.70349	2.2777	1.85349
5997	RGS2	3.25413	0.00924787	9.54094	2.03396	1.66404
4603	MYBL1	3.23293	0.000371418	9.40176	3.43014	2.67026
6363	CCL19	3.10539	3.32923e-05	8.6063	4.47766	3.23121
27122	DKK3	3.09765	0.0162171	8.56022	1.79003	1.47081
284759	SIRPB2	3.09512	0.0225678	8.54526	1.64651	1.35493
246213	SLC17A8	3.0342	0.00184134	8.19191	2.73486	2.19493
51554	ACKR4	2.97792	1.93589e-09	7.87847	8.71312	4.62712
219623	TMEM26	2.97334	0.0235772	7.85351	1.62751	1.33939
23251	MINAR1	2.95965	3.01895e-05	7.77933	4.52014	3.2438
6352	CCL5	2.95571	1.19415e-05	7.75816	4.92294	3.40049
9735	KNTC1	2.95385	0.0111467	7.74814	1.95285	1.60021
259266	ASPM	2.94562	0.0040513	7.70408	2.39241	1.94209
80380	PDCD1LG2	2.93384	0.0156015	7.64139	1.80683	1.48381
11279	KLF8	2.92016	0.00387328	7.56932	2.41192	1.95756
9447	AIM2	2.91662	0.0239309	7.55075	1.62104	1.33396
90075	ZNF30	2.77914	0.00292619	6.86442	2.5337	2.04845
7099	TLR4	2.76744	0.00292368	6.80898	2.53407	2.04854
2358	FPR2	2.75773	0.025474	6.76329	1.5939	1.31136
3627	CXCL10	2.74855	8.95797e-07	6.72041	6.04779	3.61812
165215	FAM171B	2.73797	0.00019216	6.67129	3.71634	2.85425
57082	KNL1	2.73119	0.00119569	6.64004	2.92238	2.3269
23237	ARC	2.68001	0.0104554	6.4086	1.98066	1.62106
387700	SLC16A12	2.6769	1.34696e-07	6.39481	6.87064	3.75063
2252	FGF7	2.66128	0.00015178	6.32596	3.81879	2.91728
80205	CHD9	2.65246	7.07144e-07	6.2874	6.15049	3.62515
54739	XAF1	2.65198	2.10426e-05	6.2853	4.6769	3.31559
80323	CCDC68	2.58758	9.85006e-08	6.01091	7.00656	3.75063
5178	PEG3	2.58505	0.00127179	6.00038	2.89558	2.31023
221264	AK9	2.57338	2.11578e-05	5.95201	4.67453	3.31547
138639	PTPDC1	2.5666	0.0155875	5.92413	1.80722	1.48411
1536	CYBB	2.55404	0.00990559	5.87278	2.00412	1.63894
7273	TTN	2.55383	0.000194727	5.87193	3.71057	2.85117
145508	CEP128	2.50846	0.000115838	5.69011	3.93615	2.97194
284021	MILR1	2.48964	0.0218758	5.61636	1.66004	1.36579
55843	ARHGAP15	2.48748	0.0230839	5.60799	1.63669	1.347
7402	UTRN	2.48557	1.26708e-05	5.60054	4.89719	3.39325
9508	ADAMTS3	2.48403	0.00281043	5.59458	2.55123	2.06193
10457	GPNMB	2.482	0.000252063	5.5867	3.59849	2.77848
63967	CLSPN	2.45452	0.00280933	5.48129	2.5514	2.06196
219285	SAMD9L	2.44828	4.93022e-07	5.45764	6.30713	3.67669
219972	MPEG1	2.44762	0.0127621	5.45517	1.89408	1.55338
10892	MALT1	2.44624	0.000118137	5.44992	3.92761	2.96709
57864	SLC46A2	2.44257	0.0111742	5.43609	1.95179	1.59938
4649	MYO9A	2.43662	0.0105916	5.41372	1.97504	1.6169
151246	SGO2	2.43095	0.00566328	5.39247	2.24693	1.83043
126068	ZNF441	2.4264	0.000161224	5.37551	3.79257	2.90302
6696	SPP1	2.42101	0.000100705	5.35545	3.99695	3.00574
3841	KPNA5	2.42053	0.000608492	5.35368	3.21574	2.52983
8747	ADAM21	2.41155	0.00223365	5.32045	2.65098	2.13552
7092	TLL1	2.38636	0.0207633	5.22836	1.6827	1.38451
254158	CXorf58	2.36935	0.00334591	5.16709	2.47549	2.00438
667	DST	2.36913	1.27341e-05	5.16628	4.89503	3.3926
23312	DMXL2	2.36853	3.74786e-05	5.16414	4.42622	3.20673
6507	SLC1A3	2.36387	0.0155332	5.14748	1.80874	1.4852
10125	RASGRP1	2.3635	0.00173513	5.14616	2.76067	2.2135
55031	USP47	2.35552	6.94582e-06	5.11779	5.15828	3.46425
1359	CPA3	2.35174	6.59197e-05	5.10438	4.18098	3.09886
6093	ROCK1	2.34619	2.30099e-06	5.0848	5.63809	3.53815
1295	COL8A1	2.34032	0.0145742	5.06413	1.83642	1.50811
4332	MNDA	2.33323	0.0218969	5.03932	1.65962	1.36565
57631	LRCH2	2.32686	0.0230802	5.01713	1.63676	1.347
4481	MSR1	2.31783	0.000444469	4.98583	3.35216	2.62304
5352	PLOD2	2.31617	1.86937e-07	4.98007	6.72831	3.75063
9748	SLK	2.30352	6.02398e-06	4.93662	5.22012	3.46425
1545	CYP1B1	2.29788	0.00116168	4.91734	2.93491	2.33534
4023	LPL	2.28425	0.00266274	4.8711	2.57467	2.07984
55432	YOD1	2.27598	2.68725e-06	4.84327	5.57069	3.53815
4750	NEK1	2.27365	7.47099e-07	4.83546	6.12662	3.62515
2697	GJA1	2.27307	0.000371972	4.8335	3.42949	2.66982
29887	SNX10	2.26598	7.18342e-05	4.80981	4.14367	3.07853
55635	DEPDC1	2.25638	0.0210467	4.77792	1.67682	1.37983
324	APC	2.25346	5.96277e-05	4.76826	4.22455	3.11719
25957	PNISR	2.25326	1.76118e-07	4.7676	6.7542	3.75063
22797	TFEC	2.25172	0.00687182	4.76252	2.16293	1.76632
65243	ZFP69B	2.25151	0.000127733	4.7618	3.8937	2.95258
65250	CPLANE1	2.2484	6.52414e-06	4.75157	5.18548	3.46425
160851	DGKH	2.24	0.00541532	4.72397	2.26638	1.84565
952	CD38	2.23962	0.00779562	4.72272	2.10815	1.72217
374393	FAM111B	2.23904	0.0117863	4.72084	1.92862	1.58132
54809	SAMD9	2.23728	0.00367454	4.71509	2.4348	1.97338
4973	OLR1	2.23441	0.0158974	4.70569	1.79867	1.47789
2803	GOLGA4	2.23395	7.00167e-06	4.70419	5.1548	3.46425
51747	LUC7L3	2.22019	2.03973e-06	4.65954	5.69043	3.53892
79915	ATAD5	2.21992	9.1371e-05	4.65867	4.03919	3.02507
55015	PRPF39	2.21933	1.40286e-05	4.65676	4.85299	3.38232
59272	ACE2	2.21023	0.000860759	4.6275	3.06512	2.42378
1182	CLCN3	2.19148	1.76157e-05	4.56774	4.7541	3.33834
8411	EEA1	2.17547	1.5901e-06	4.51734	5.79858	3.5536
112479	ERI2	2.16165	1.83701e-06	4.47427	5.73589	3.5472
4288	MKI67	2.16157	0.0204311	4.47401	1.68971	1.39031
259282	BOD1L1	2.16111	1.96784e-06	4.4726	5.70601	3.54429
538	ATP7A	2.15101	0.000214524	4.4414	3.66852	2.82584
142679	DUSP19	2.14995	0.000136987	4.43812	3.86332	2.93898
54832	VPS13C	2.14992	1.66929e-05	4.43802	4.77747	3.34674
2804	GOLGB1	2.14625	3.24646e-05	4.42677	4.48859	3.23573
116984	ARAP2	2.13892	1.35854e-05	4.40432	4.86693	3.38565
7227	TRPS1	2.13825	0.00830243	4.40228	2.08079	1.70194
51742	ARID4B	2.13564	3.13281e-06	4.39433	5.50407	3.52064
2857	GPR34	2.13452	0.00133687	4.39092	2.87391	2.29441
414062	CCL3L3	2.13219	0.00975268	4.38384	2.01088	1.64445
3799	KIF5B	2.1312	3.25208e-07	4.3808	6.48784	3.69937
121506	ERP27	2.12896	0.00331806	4.37401	2.47912	2.00695
345778	MTX3	2.12695	9.55764e-06	4.36794	5.01965	3.42174
285025	CCDC141	2.12569	0.00179838	4.36412	2.74512	2.20256
79632	FAM184A	2.12535	0.00074056	4.36309	3.13044	2.46899
10592	SMC2	2.12184	0.000547374	4.35248	3.26172	2.56168
91624	NEXN	2.12032	1.28966e-06	4.34792	5.88952	3.58292
9994	CASP8AP2	2.11822	2.57589e-05	4.34157	4.58907	3.27396
5903	RANBP2	2.11468	2.74266e-05	4.33094	4.56183	3.26406
9824	ARHGAP11A	2.11279	0.00760222	4.32526	2.11906	1.73098
5274	SERPINI1	2.11042	3.29629e-07	4.31817	6.48197	3.69937
54495	TMX3	2.10928	1.65243e-05	4.31477	4.78188	3.34788
29994	BAZ2B	2.10882	2.57597e-06	4.31339	5.58906	3.53815
23064	SETX	2.10451	1.34737e-05	4.30052	4.87051	3.38565
165679	SPTSSB	2.10242	5.15383e-07	4.29429	6.28787	3.67669
2268	FGR	2.09987	0.00697638	4.2867	2.15637	1.76101
80183	RUBCNL	2.09903	0.0184298	4.2842	1.73448	1.42626
546	ATRX	2.09902	2.26574e-06	4.28419	5.64479	3.53815
55183	RIF1	2.09149	7.67229e-05	4.26187	4.11508	3.06722
1062	CENPE	2.08844	0.0017899	4.25289	2.74717	2.20387
23317	DNAJC13	2.08315	4.06095e-05	4.23732	4.39137	3.19242
1439	CSF2RB	2.08205	0.000477059	4.2341	3.32143	2.60445
5290	PIK3CA	2.08115	1.98062e-05	4.23144	4.7032	3.32038
220042	DDIAS	2.07312	0.00323684	4.20795	2.48988	2.01537
130271	PLEKHH2	2.07174	0.000350828	4.20395	3.45491	2.68738
3717	JAK2	2.06945	0.000127041	4.19728	3.89606	2.95371
11213	IRAK3	2.06848	0.013349	4.19445	1.87455	1.53759
29110	TBK1	2.06119	2.04082e-05	4.1733	4.6902	3.3198
10186	LHFPL6	2.06013	0.00106534	4.17024	2.97251	2.35971
3977	LIFR	2.05985	9.6149e-05	4.16942	4.01706	3.01509
7871	SLMAP	2.05526	2.02409e-05	4.15617	4.69377	3.3198
23379	ICE1	2.05446	1.02692e-05	4.15388	4.98847	3.41437
55026	TMEM255A	2.05435	1.65922e-07	4.15355	6.7801	3.75063
4299	AFF1	2.05417	1.64674e-05	4.15305	4.78338	3.34788
114899	C1QTNF3	2.05334	0.014572	4.15065	1.83648	1.50811
55605	KIF21A	2.04967	1.61466e-06	4.1401	5.79192	3.5536
7292	TNFSF4	2.04207	0.000247254	4.11836	3.60686	2.78323
151613	TTC14	2.04142	8.00446e-06	4.11651	5.09667	3.44203
8796	SCEL	2.04133	0.00627307	4.11626	2.20252	1.79767
10051	SMC4	2.0411	8.69637e-05	4.11559	4.06066	3.0346
4314	MMP3	2.04	0.0219044	4.11246	1.65947	1.3656
147991	DPY19L3	2.03425	0.000443391	4.0961	3.35321	2.62371
7771	ZNF112	2.03323	0.000565217	4.0932	3.24778	2.55209
27063	ANKRD1	2.02683	0.00029067	4.07508	3.5366	2.73817
253143	PRR14L	2.02526	1.10647e-05	4.07065	4.95606	3.4094
85460	ZNF518B	2.02398	4.2019e-05	4.06705	4.37655	3.18627
11127	KIF3A	2.01791	1.0818e-05	4.04996	4.96585	3.41103
643836	ZFP62	2.0147	4.15771e-06	4.04096	5.38115	3.50763
5108	PCM1	2.01262	5.27026e-05	4.03514	4.27817	3.14438
117153	MIA2	2.0068	1.86673e-05	4.01889	4.72892	3.327
55285	RBM41	2.00574	2.68837e-06	4.01594	5.57051	3.53815
9495	AKAP5	2.00521	0.00185244	4.01448	2.73226	2.19322
2729	GCLC	2.00232	1.83962e-06	4.00643	5.73527	3.5472
7768	ZNF225	2.00209	4.03737e-05	4.00579	4.3939	3.19316
57697	FANCM	1.99925	6.59871e-05	3.99792	4.18054	3.09886
390	RND3	1.99819	8.3446e-07	3.99499	6.07859	3.61812
54821	ERCC6L	1.99438	0.00935284	3.98445	2.02906	1.65981
1130	LYST	1.99346	6.64226e-05	3.9819	4.17768	3.09783
55196	RESF1	1.99308	0.000205107	3.98085	3.68802	2.83729
80267	EDEM3	1.99271	1.92812e-05	3.97983	4.71487	3.32455
5806	PTX3	1.99246	0.000437359	3.97914	3.35916	2.62607
7626	ZNF75D	1.99195	1.07344e-05	3.97775	4.96922	3.41103
493861	EID3	1.98964	0.00831076	3.97139	2.08036	1.70167
23086	EXPH5	1.98807	9.32746e-05	3.96705	4.03024	3.01978
4820	NKTR	1.98678	1.67898e-05	3.96352	4.77495	3.34674
54625	PARP14	1.98678	1.03734e-06	3.96352	5.98408	3.61812
3672	ITGA1	1.98304	0.00185662	3.95324	2.73128	2.19243
55088	CCDC186	1.98216	3.40985e-05	3.95085	4.46726	3.22653
23527	ACAP2	1.9806	5.18111e-07	3.94657	6.28558	3.67669
10308	ZNF267	1.97776	0.000118764	3.9388	3.92532	2.96544
10343	PKDREJ	1.97756	0.0258687	3.93826	1.58723	1.3055
7042	TGFB2	1.9749	4.26248e-07	3.93102	6.37034	3.69937
2921	CXCL3	1.97436	0.00167996	3.92955	2.7747	2.22459
22824	HSPA4L	1.97076	0.000258091	3.91974	3.58823	2.77124
80018	NAA25	1.96498	9.91588e-06	3.90407	5.00367	3.41905
9113	LATS1	1.96318	2.10133e-05	3.89921	4.67751	3.31559
1063	CENPF	1.96096	0.00237129	3.89322	2.62501	2.11568
7571	ZNF23	1.96007	3.58559e-06	3.8908	5.44544	3.51875
9147	NEMF	1.95911	1.29613e-05	3.88823	4.88735	3.39114
84188	FAR1	1.95909	9.86621e-05	3.88818	4.00585	3.00999
57498	KIDINS220	1.95755	4.83795e-05	3.88401	4.31534	3.16211
100526835	FPGT-TNNI3K	1.95454	0.000251193	3.87591	3.59999	2.77975
79739	TTLL7	1.95295	2.90549e-06	3.87165	5.53678	3.52134
201799	TMEM154	1.95218	0.000201161	3.86958	3.69646	2.84183
80219	COQ10B	1.95126	1.06551e-06	3.86713	5.97244	3.61812
[truncated: 3,279 more rows]
