# Supplementary material for: Transcriptional profiling of hepatocytes infected with the replicative form of the malaria parasite Plasmodium cynomolgi
Source: Malar J. 2022 Dec 23;21:393. doi: 10.1186/s12936-022-04411-3 (PMC9789591; doi:10.1186/s12936-022-04411-3)
Supplement: Supplementary file 6 — Additional file 6. Transcriptomic analysis of primary rhesus macaque hepatocytes infected with schizonts in comparison to uninfected bystander (negative) cells. This file includes fold changes, P and adjusted Pvalues as well as lists of genes significantly up- or down-regulated. Source data associated with Fig. 1. [file 12936_2022_4411_MOESM6_ESM.xlsx]

## Sheet: FC and Pvalues
GeneID	Gene symbol	GFPhigh / GFPneg_log FC	GFPhigh / GFPneg_Pvalue	GFPhigh / GFPneg_FC	GFPhigh / GFPneg_-log Pvalue	GFPhigh / GFPneg_-log adj. Pvalue
10	NAT2	-0.01882	0.946581	-1.01313	0.02384	0.01462
1000	CDH2	0.75632	0.0263533	1.68918	1.57917	1.07932
10000	AKT3	-0.5786	0.377829	-1.4934	0.4227	0.29475
10001	MED6	-0.19502	0.435963	-1.14474	0.36055	0.24847
10004	NAALADL1	-0.47635	0.110498	-1.39122	0.95665	0.68384
100049587	SIGLEC14	0.17679	0.687818	1.13036	0.16253	0.10864
10005	ACOT8	-0.95498	0.0177893	-1.93855	1.74984	1.16109
10006	ABI1	0.31961	0.0799548	1.248	1.09716	0.78086
10007	GNPDA1	-0.35841	0.110142	-1.28202	0.95805	0.68482
10008	KCNE3	0.02743	0.958015	1.01919	0.01863	0.01142
10009	ZBTB33	1.10049	0.0121195	2.14427	1.91651	1.22613
1001	CDH3	-0.42912	0.301652	-1.34641	0.52049	0.36733
10010	TANK	0.6954	0.0264665	1.61933	1.5773	1.07867
100101267	POM121C	-0.18404	0.331787	-1.13606	0.47914	0.33627
100101467	ZSCAN30	-0.00845	0.97869	-1.00587	0.00935	0.00568
10011	SRA1	-1.28835	0.00837015	-2.44248	2.07727	1.27489
100113407	TMEM170B	0.76524	0.0355635	1.69966	1.449	1.00571
100128071	FAM229A	-1.23563	0.0487995	-2.35483	1.31158	0.92134
100128731	OST4	-1.53176	0.00705342	-2.89138	2.1516	1.29635
100128927	ZBTB42	-0.24941	0.438615	-1.18872	0.35792	0.24648
100129583	FAM47E	0.11139	0.692503	1.08027	0.15958	0.1068
100129792	CCDC152	0.85606	0.000927702	1.81009	3.03259	1.31505
100129842	ZNF737	0.00499	0.992637	1.00346	0.00321	0.00215
10013	HDAC6	0.001	0.997044	1.00069	0.00129	0.00079
100130733	LRRC70	0.49578	0.368549	1.41008	0.43351	0.30275
100130933	SMIM6	-1.03293	0.0404219	-2.04618	1.39338	0.97264
100131187	TSTD1	-1.02792	0.0496372	-2.03908	1.30419	0.91671
100131211	NEMP2	0.85626	0.0702645	1.81034	1.15326	0.81909
100131439	CD300LD	0.08053	0.884434	1.05741	0.05333	0.03499
100131801	PET100	-1.34957	0.01216	-2.54837	1.91507	1.22613
100133941	CD24	-0.05873	0.783436	-1.04155	0.106	0.07068
100134444	KCNJ18	-0.58596	0.43657	-1.50104	0.35995	0.24801
100134934	TEN1	-1.10726	0.0132779	-2.15437	1.87687	1.20957
100137047	JMJD7	-0.84676	0.0117519	-1.79846	1.92989	1.22933
100137049	PLA2G4B	-0.03513	0.927947	-1.02465	0.03248	0.02008
10014	HDAC5	-0.44849	0.14064	-1.36461	0.85189	0.60738
10015	PDCD6IP	0.53884	0.0124227	1.4528	1.90578	1.22361
10016	PDCD6	-0.63623	0.0333882	-1.55426	1.47641	1.02246
100170229	SRRM5	-0.81381	0.0950533	-1.75784	1.02203	0.72917
10018	BCL2L11	0.67816	0.0431151	1.6001	1.36537	0.95504
100188893	TOMM6	-1.41375	0.00877215	-2.66428	2.05689	1.26819
10019	SH2B3	0.49577	0.0729426	1.41007	1.13702	0.80859
100191040	C2CD4D	-1.28829	0.0754653	-2.44239	1.12225	0.79823
10020	GNE	-0.08577	0.789867	-1.06126	0.10245	0.06851
10021	HCN4	-1.2639	0.0300163	-2.40145	1.52264	1.05091
10023	FRAT1	-0.64829	0.0372476	-1.56731	1.4289	0.99356
10024	TROAP	-1.75142	0.00484074	-3.36691	2.31509	1.30907
10025	MED16	-0.26799	0.338607	-1.20413	0.4703	0.32959
10026	PIGK	0.59564	0.0164029	1.51114	1.78508	1.17467
100271715	ARHGEF33	-0.60763	0.151534	-1.52375	0.81949	0.58398
100272147	CMC4	-0.54182	0.115051	-1.45581	0.93911	0.67064
100287482	SMKR1	-0.39688	0.283584	-1.31666	0.54732	0.38731
100287932	TIMM23	-0.65174	0.0141144	-1.57107	1.85034	1.20028
100288413	ERVMER34-1	0.381	0.122443	1.30225	0.91207	0.65156
100289635	ZNF605	0.9704	0.0316793	1.95938	1.49922	1.03646
1003	CDH5	0.97475	0.0200089	1.9653	1.69878	1.13844
100302652	GPR75-ASB3	-0.27429	0.229243	-1.2094	0.6397	0.45379
100302736	TMED7-TICAM2	0.79616	0.00781841	1.73647	2.10688	1.28349
100303755	PET117	0.18321	0.340603	1.1354	0.46775	0.32776
10038	PARP2	0.5185	0.0491499	1.43247	1.30848	0.91979
100381270	ZBED6	0.56776	0.375174	1.48222	0.42577	0.29729
10039	PARP3	-0.07229	0.706139	-1.05138	0.15111	0.10072
1004	CDH6	0.46888	0.245729	1.38403	0.60954	0.43232
10040	TOM1L1	0.6514	0.0194321	1.5707	1.71148	1.14276
10042	HMGXB4	0.10421	0.668949	1.0749	0.17461	0.11712
10043	TOM1	-0.44992	0.0707941	-1.36597	1.15	0.81735
10044	SH2D3C	0.52905	0.255586	1.44298	0.59246	0.42019
10045	SH2D3A	-1.27467	0.00366922	-2.41943	2.43543	1.31451
10046	MAMLD1	0.71993	0.134479	1.6471	0.87135	0.62181
10049	DNAJB6	-0.17378	0.440484	-1.12801	0.35607	0.24513
10050	SLC17A4	1.21419	0.0358715	2.3201	1.44525	1.00414
100506144	TMEM35B	-0.80466	0.0227501	-1.74673	1.64302	1.11344
100506243	KRBOX1	-0.5502	0.158927	-1.46429	0.7988	0.56954
100506581	C16orf95	-1.09594	0.0834667	-2.13752	1.07849	0.76813
100506658	OCLN	0.61854	0.0534458	1.53532	1.27209	0.89647
100507050	TPBGL	-0.53884	0.407609	-1.45281	0.38976	0.26972
100507203	SMLR1	-0.66033	0.106826	-1.58044	0.97132	0.69394
100507421	TMEM178B	0.3178	0.294291	1.24643	0.53122	0.37543
10051	SMC4	0.68299	0.181448	1.60546	0.74125	0.52782
10052	GJC1	-0.67091	0.36011	-1.59208	0.44357	0.31004
100526664	LY75-CD302	0.36399	0.083457	1.28698	1.07854	0.76813
100526693	ARPC4-TTLL3	-0.76849	0.00924813	-1.70348	2.03395	1.26136
100526694	MSANTD3-TMEFF1	-0.1626	0.613969	-1.1193	0.21185	0.14304
100526737	RBM14-RBM4	-0.78668	0.00301398	-1.72509	2.52086	1.31505
100526739	CENPS-CORT	-0.9823	0.0333224	-1.97561	1.47726	1.02302
100526767	RNF103-CHMP3	0.3958	0.1056	1.31567	0.97634	0.69761
100526772	STIMATE-MUSTN1	0.06729	0.814422	1.04774	0.08915	0.06002
100526783	ARPIN-AP3S2	-0.33137	0.134287	-1.25821	0.87197	0.62235
100526794	NT5C1B-RDH14	0.68164	0.0123075	1.60397	1.90983	1.22445
100526832	PHOSPHO2-KLHL23	0.59155	0.0782667	1.50686	1.10642	0.78708
100526835	FPGT-TNNI3K	1.21239	0.0162978	2.31721	1.78787	1.17574
100527943	TGIF2-RAB5IF	-0.66507	0.0496808	-1.58564	1.30381	0.9165
100527963	PMF1-BGLAP	-1.28348	0.0319054	-2.43425	1.49614	1.03512
100528017	SAA2-SAA4	-1.13142	0.028617	-2.19074	1.54338	1.06012
100528030	POC1B-GALNT4	0.9728	0.0123041	1.96265	1.90995	1.22445
100528062	ARMCX5-GPRASP2	0.8027	0.0292016	1.74436	1.53459	1.05687
100529063	BCL2L2-PABPN1	-0.46752	0.0789101	-1.38273	1.10287	0.78474
100529144	CORO7-PAM16	-0.88042	0.00317529	-1.84091	2.49822	1.31505
100529215	ZNF559-ZNF177	0.30299	0.225852	1.2337	0.64618	0.45867
100529239	RPS10-NUDT3	-1.29579	0.00870727	-2.45511	2.06012	1.26944
100529241	HSPE1-MOB4	0.62516	0.0217033	1.54239	1.66347	1.12172
100529251	CKLF-CMTM1	-1.06801	0.0193115	-2.09654	1.71418	1.1437
100529257	SYNJ2BP-COX16	-1.18238	0.0133903	-2.2695	1.87321	1.20793
100529261	CHURC1-FNTB	-0.35283	0.0735961	-1.27706	1.13315	0.80599
10053	AP1M2	-2.08981	0.00514337	-4.25691	2.28875	1.30707
100532726	NDUFC2-KCTD14	-0.6669	0.0364378	-1.58766	1.43845	0.99959
100532731	COMMD3-BMI1	0.36393	0.156793	1.28693	0.80467	0.57368
100532736	MICOS10-NBL1	-0.81998	0.00468424	-1.76538	2.32936	1.30907
100533105	C8orf44-SGK3	1.11126	0.00250351	2.16034	2.60145	1.31505
100533106	ZHX1-C8orf76	-0.343	0.22383	-1.26839	0.65008	0.46143
100533181	FXYD6-FXYD2	-1.65608	0.0282477	-3.15159	1.54902	1.06318
100533467	BIVM-ERCC5	1.20669	0.00179147	2.30807	2.74679	1.31505
100533952	RBAK-RBAKDN	0.02197	0.959642	1.01535	0.01789	0.01096
100534012	TNFAIP8L2-SCNM1	-0.3952	0.133519	-1.31512	0.87446	0.62416
100534592	URGCP-MRPS24	-1.28945	0.00711625	-2.44434	2.14775	1.29601
100534599	ISY1-RAB43	-0.93005	0.00436394	-1.90534	2.36012	1.30983
10054	UBA2	0.23453	0.307272	1.17652	0.51248	0.36136
10055	SAE1	-0.4343	0.0139412	-1.35125	1.8557	1.20258
10057	ABCC5	0.62501	0.0861075	1.54222	1.06496	0.75897
10058	ABCB6	0.60279	0.0484191	1.51865	1.31498	0.92386
10059	DNM1L	0.92404	0.00732708	1.89742	2.13507	1.29176
10060	ABCC9	1.47401	0.00812308	2.77793	2.09028	1.27731
10061	ABCF2	-0.08278	0.656427	-1.05905	0.18281	0.12258
10062	NR1H3	-0.72139	0.123119	-1.64877	0.90968	0.64944
10063	COX17	-0.95605	0.0481283	-1.93999	1.3176	0.92597
10066	SCAMP2	-0.44266	0.067108	-1.35911	1.17323	0.83203
10067	SCAMP3	-0.32343	0.178176	-1.2513	0.74915	0.5338
10068	IL18BP	-0.30087	0.229659	-1.23189	0.63892	0.4533
10072	DPP3	-0.50071	0.080892	-1.41491	1.09209	0.77759
10073	SNUPN	-0.38524	0.123531	-1.30608	0.90822	0.64829
10075	HUWE1	0.28054	0.254584	1.21465	0.59417	0.42127
10076	PTPRU	-0.00086	0.998076	-1.0006	0.00084	0.00055
10078	TSSC4	-0.92352	0.00763668	-1.89674	2.1171	1.28717
10081	PDCD7	0.21129	0.337065	1.15772	0.47229	0.33113
10082	GPC6	0.59854	0.0530004	1.51418	1.27572	0.89902
10083	USH1C	-0.97552	0.00109367	-1.96636	2.96111	1.31505
10084	PQBP1	-1.20544	0.00722656	-2.30607	2.14107	1.29446
100861412	FSBP	1.42649	0.0207759	2.68791	1.68244	1.13146
10087	CERT1	0.77382	0.00518303	1.7098	2.28542	1.30707
100885850	PTGES3L-AARSD1	-0.68608	0.0190251	-1.60891	1.72067	1.14631
1009	CDH11	0.44895	0.128012	1.36505	0.89275	0.63709
10090	UST	0.68645	0.0805392	1.60932	1.09399	0.77859
10092	ARPC5	0.12967	0.468015	1.09405	0.32974	0.22722
10093	ARPC4	-1.05526	0.00321388	-2.07809	2.49297	1.31505
10094	ARPC3	-0.83139	0.0168219	-1.7794	1.77413	1.17231
10095	ARPC1B	-1.10738	0.000110142	-2.15454	3.95805	1.42332
10096	ACTR3	0.8716	0.00273569	1.82969	2.56293	1.31505
10097	ACTR2	0.55964	0.0280961	1.4739	1.55135	1.06425
10098	TSPAN5	-0.46928	0.108241	-1.38441	0.96561	0.68989
10099	TSPAN3	0.83209	0.00765632	1.78026	2.11598	1.28717
100996928	FMC1-LUC7L2	0.30009	0.162379	1.23122	0.78947	0.56317
101	ADAM8	0.13708	0.742643	1.09967	0.12922	0.08589
10100	TSPAN2	0.0573	0.844875	1.04052	0.07321	0.04869
10101	NUBP2	-0.99813	0.00973893	-1.99741	2.01149	1.25709
10102	TSFM	-0.17916	0.44873	-1.13222	0.34801	0.23948
10105	PPIF	-0.6595	0.0184395	-1.57953	1.73425	1.15275
10106	CTDSP2	-0.33086	0.0978104	-1.25776	1.00961	0.72108
10109	ARPC2	-0.43886	0.0940405	-1.35553	1.02669	0.73298
10110	SGK2	-0.26702	0.405923	-1.20332	0.39156	0.27092
10111	RAD50	0.96168	0.0101345	1.94758	1.9942	1.25142
10112	KIF20A	-0.41253	0.251948	-1.33102	0.59869	0.42427
10113	PREB	-0.10787	0.591875	-1.07764	0.22777	0.15416
10114	HIPK3	1.37155	0.00892872	2.58749	2.04921	1.26546
10116	FEM1B	0.73382	0.0196338	1.66303	1.707	1.14083
1012	CDH13	1.05436	0.0289297	2.0768	1.53866	1.05839
10120	ACTR1B	-0.56646	0.0570469	-1.48088	1.24377	0.87971
10121	ACTR1A	-0.53965	0.0246483	-1.45362	1.60821	1.0941
10123	ARL4C	0.48169	0.0545949	1.39638	1.26285	0.89123
10124	ARL4A	0.4153	0.0959967	1.33357	1.01774	0.72701
10125	RASGRP1	0.89074	0.0790599	1.85413	1.10204	0.78421
10126	DNAL4	-0.74162	0.0201797	-1.67205	1.69509	1.13744
10129	FRY	0.24705	0.17945	1.18678	0.74606	0.53176
10130	PDIA6	0.36623	0.0702156	1.28898	1.15357	0.81917
10131	TRAP1	-0.52877	0.0220395	-1.4427	1.6568	1.11831
10133	OPTN	0.31946	0.114559	1.24786	0.94097	0.67181
10134	BCAP31	-0.63422	0.030833	-1.5521	1.51098	1.04351
10135	NAMPT	1.11485	0.00416012	2.16572	2.38089	1.31421
10137	RBM12	0.38569	0.0935759	1.30649	1.02884	0.73438
10138	YAF2	-0.1297	0.673356	-1.09407	0.17176	0.11512
10139	ARFRP1	-0.52501	0.0286959	-1.43894	1.54218	1.05978
10140	TOB1	0.73894	0.0145075	1.66895	1.83841	1.19484
10144	FAM13A	1.06454	0.00452256	2.0915	2.34462	1.30907
10146	G3BP1	0.4014	0.0604901	1.32079	1.21832	0.8624
10147	SUGP2	0.40392	0.179072	1.32309	0.74697	0.53233
10148	EBI3	-0.53054	0.308653	-1.44447	0.51053	0.35986
10149	ADGRG2	0.65813	0.161392	1.57804	0.79212	0.56479
1015	CDH17	0.42367	0.26304	1.34133	0.57998	0.41087
10152	ABI2	0.37578	0.12683	1.29754	0.89678	0.63985
10153	CEBPZ	0.75372	0.0248938	1.68613	1.60391	1.09186
10154	PLXNC1	1.06561	0.051057	2.09305	1.29194	0.9095
10156	RASA4	-0.31732	0.636015	-1.24602	0.19653	0.13209
10157	AASS	0.71455	0.0480264	1.64097	1.31852	0.92628
10158	PDZK1IP1	-0.55978	0.128385	-1.47404	0.89149	0.63597
10159	ATP6AP2	1.12901	0.00326625	2.18709	2.48595	1.31505
10160	FARP1	0.29756	0.120627	1.22906	0.91856	0.65644
10161	LPAR6	1.10243	0.0439401	2.14715	1.35714	0.95029
10162	LPCAT3	-0.54211	0.0091011	-1.4561	2.04091	1.26247
10163	WASF2	-0.1467	0.43187	-1.10704	0.36465	0.25149
10164	CHST4	0.39488	0.15348	1.31483	0.81395	0.58013
10165	SLC25A13	0.35852	0.0955357	1.28211	1.01983	0.72805
10166	SLC25A15	0.03625	0.855433	1.02544	0.06781	0.04471
10168	ZNF197	-0.25014	0.46169	-1.18932	0.33565	0.23101
10169	SERF2	-1.46693	0.00914491	-2.76433	2.03882	1.26208
1017	CDK2	-0.51188	0.167898	-1.42591	0.77496	0.55257
10170	DHRS9	0.49233	0.171915	1.40672	0.76469	0.54429
10171	RCL1	-0.2373	0.249207	-1.17878	0.60344	0.42781
10172	ZNF256	0.28249	0.34129	1.2163	0.46688	0.32718
10174	SORBS3	-0.34318	0.102263	-1.26855	0.99028	0.70722
10175	CNIH1	-0.27238	0.184045	-1.2078	0.73508	0.5232
10179	RBM7	0.47222	0.0664072	1.38724	1.17778	0.83494
10180	RBM6	0.6545	0.0258575	1.57407	1.58741	1.08353
10181	RBM5	0.32111	0.134209	1.24929	0.87222	0.62254
10184	LHFPL2	0.56633	0.0835134	1.48075	1.07824	0.76803
10186	LHFPL6	0.82599	0.0504983	1.77275	1.29672	0.91207
10188	TNK2	-0.37151	0.190663	-1.29371	0.71973	0.51202
10189	ALYREF	-1.22615	0.00153746	-2.33942	2.8132	1.31505
1019	CDK4	-0.99344	0.00130063	-1.99093	2.88585	1.31505
10190	TXNDC9	0.23605	0.399705	1.17776	0.39826	0.27618
10193	RNF41	-0.50153	0.0475571	-1.41571	1.32278	0.92889
10194	TSHZ1	0.64127	0.0112631	1.55971	1.94834	1.23575
10195	ALG3	-0.64586	0.0318484	-1.56467	1.49691	1.03554
10196	PRMT3	0.89693	0.00966222	1.8621	2.01492	1.25716
10197	PSME3	-0.42015	0.0192139	-1.33807	1.71638	1.1437
10198	MPHOSPH9	1.31777	0.0189806	2.49281	1.72169	1.14691
10199	MPHOSPH10	0.74031	0.0297439	1.67054	1.5266	1.05236
102	ADAM10	1.74839	0.00186395	3.35984	2.72957	1.31505
1020	CDK5	-0.9382	0.0119867	-1.91614	1.9213	1.22701
10200	MPHOSPH6	0.22293	0.389582	1.1671	0.4094	0.2847
10203	CALCRL	1.20516	0.0262815	2.30563	1.58035	1.07993
10204	NUTF2	-1.34619	0.00172788	-2.5424	2.76249	1.31505
10205	MPZL2	0.90635	0.00148518	1.8743	2.82822	1.31505
10207	PATJ	1.01123	0.00866012	2.01562	2.06248	1.27073
10208	USPL1	0.18472	0.452631	1.1366	0.34426	0.23703
10209	EIF1	-0.48744	0.0712108	-1.40196	1.14745	0.81571
1021	CDK6	0.57566	0.090528	1.49036	1.04322	0.74451
10210	TOPORS	0.75487	0.00988858	1.68748	2.00487	1.25447
10211	FLOT1	-0.44746	0.0973514	-1.36364	1.01166	0.7223
10212	DDX39A	-0.89013	0.00275622	-1.85335	2.55969	1.31505
10213	PSMD14	0.1067	0.619527	1.07676	0.20794	0.14045
10218	ANGPTL7	1.29203	7.51261e-05	2.44872	4.12421	1.46454
10219	KLRG1	-0.63508	0.486989	-1.55302	0.31248	0.21466
1022	CDK7	-0.19249	0.463754	-1.14274	0.33371	0.2299
10221	TRIB1	1.27188	0.000703071	2.41477	3.153	1.31506
10227	MFSD10	-0.83806	0.00300419	-1.78764	2.52227	1.31505
10228	STX6	0.79317	0.0221813	1.73288	1.65401	1.11774
10229	COQ7	0.13879	0.513419	1.10098	0.28953	0.19871
10231	RCAN2	0.80335	0.00153376	1.74515	2.81424	1.31505
10232	MSLN	-1.02013	0.044236	-2.0281	1.35422	0.94863
10234	LRRC17	-0.60303	0.265688	-1.5189	0.57563	0.40779
10235	RASGRP2	-0.30807	0.553968	-1.23805	0.25652	0.17523
10236	HNRNPR	0.51203	0.0552032	1.42605	1.25804	0.88851
10237	SLC35B1	-0.70412	0.0229629	-1.62915	1.63897	1.11142
10238	DCAF7	-0.534	0.0253237	-1.44794	1.59647	1.08887
10239	AP3S2	-0.3045	0.16784	-1.23499	0.77511	0.5526
1024	CDK8	0.44471	0.0638413	1.36104	1.1949	0.84589
10241	CALCOCO2	0.68921	0.00578443	1.61241	2.23774	1.30707
10243	GPHN	0.3749	0.136861	1.29675	0.86372	0.61598
10244	RABEPK	-1.12108	0.00824007	-2.17509	2.08407	1.27577
10245	TIMM17B	-1.2075	0.00761492	-2.30937	2.11833	1.28717
10246	SLC17A2	-0.14877	0.728828	-1.10863	0.13737	0.09163
10247	RIDA	0.02531	0.922829	1.0177	0.03488	0.02136
10248	POP7	-0.58866	0.085274	-1.50385	1.06918	0.7617
10249	GLYAT	0.25964	0.197838	1.19718	0.70369	0.501
1025	CDK9	-0.39656	0.046898	-1.31636	1.32885	0.93205
10250	SRRM1	0.32546	0.126111	1.25307	0.89925	0.64149
10251	SPRY3	0.28963	0.438108	1.22233	0.35842	0.24693
10252	SPRY1	-0.08802	0.801711	-1.06291	0.09598	0.06425
10253	SPRY2	0.08003	0.764235	1.05704	0.11677	0.07774
10254	STAM2	0.7671	0.0077621	1.70184	2.11002	1.28391
10257	ABCC4	0.76093	0.115012	1.69458	0.93926	0.67064
1026	CDKN1A	0.11786	0.52368	1.08513	0.28093	0.19259
10260	DENND4A	1.11004	0.00496285	2.15852	2.30427	1.30707
10261	IGSF6	-0.15194	0.795421	-1.11106	0.0994	0.06661
10262	SF3B4	-0.41171	0.0586851	-1.33026	1.23147	0.87114
10263	CDK2AP2	-0.7753	0.0443705	-1.71154	1.35291	0.94779
10267	RAMP1	-1.85713	0.00903806	-3.62287	2.04392	1.26309
10269	ZMPSTE24	1.36085	0.00269824	2.56836	2.56892	1.31505
1027	CDKN1B	-0.7235	0.206903	-1.65118	0.68423	0.48707
10270	AKAP8	0.30503	0.119637	1.23544	0.92213	0.65879
10272	FSTL3	-0.22243	0.265228	-1.1667	0.57638	0.40818
10273	STUB1	-0.89142	0.019973	-1.855	1.69956	1.13848
10274	STAG1	1.33541	0.00901922	2.52347	2.04483	1.26343
10276	NET1	0.68754	0.0173707	1.61054	1.76018	1.1661
10277	UBE4B	0.34651	0.148837	1.27148	0.82729	0.58971
10278	EFS	-0.95093	0.0035227	-1.93312	2.45312	1.31451
10279	PRSS16	-0.28893	0.344021	-1.22173	0.46341	0.32454
10280	SIGMAR1	-0.62192	0.00572	-1.53892	2.2426	1.30707
10282	BET1	0.18683	0.445896	1.13826	0.35077	0.24151
10284	SAP18	-0.68192	0.0447887	-1.60427	1.34883	0.94506
10285	SMNDC1	-0.4094	0.105186	-1.32813	0.97804	0.69856
10286	BCAS2	0.20875	0.414414	1.15569	0.38257	0.26429
10287	RGS19	-0.31239	0.336378	-1.24176	0.47317	0.33177
10288	LILRB2	-0.07102	0.897375	-1.05046	0.04703	0.03004
10289	EIF1B	-0.61218	0.0449417	-1.52856	1.34735	0.9442
1029	CDKN2A	-2.19788	0.00260304	-4.58805	2.58452	1.31505
10290	SPEG	-0.60516	0.315546	-1.52115	0.50094	0.3528
10291	SF3A1	-0.17952	0.328924	-1.13251	0.4829	0.33911
10293	TRAIP	-0.93977	0.00337063	-1.91822	2.47229	1.31505
10294	DNAJA2	0.08489	0.658425	1.06061	0.18149	0.12173
10295	BCKDK	-0.51571	0.068173	-1.4297	1.16639	0.8274
10296	MAEA	-0.49081	0.0369208	-1.40523	1.43273	0.99616
10297	APC2	-1.02502	0.135321	-2.03499	0.86863	0.61956
10298	PAK4	-0.58624	0.0296243	-1.50133	1.52835	1.05302
10299	MARCHF6	0.44582	0.0600632	1.36208	1.22139	0.86436
103	ADAR	0.65224	0.0412318	1.57161	1.38477	0.96731
1030	CDKN2B	1.41879	0.0010936	2.67362	2.96114	1.31505
10300	KATNB1	-0.43209	0.138684	-1.34919	0.85797	0.61129
10302	SNAPC5	-0.35759	0.274131	-1.28129	0.56204	0.39817
10307	APBB3	0.22751	0.405101	1.17081	0.39244	0.2716
10308	ZNF267	1.29715	0.0137256	2.45743	1.86247	1.204
10309	CCNO	-1.05042	0.0551896	-2.07114	1.25814	0.88851
1031	CDKN2C	-0.96395	0.0131321	-1.95064	1.88167	1.21191
10311	VPS26C	0.16681	0.415685	1.12257	0.38124	0.26333
10312	TCIRG1	-0.46412	0.107198	-1.37947	0.96981	0.69276
10314	LANCL1	0.38971	0.0493091	1.31013	1.30707	0.9189
10318	TNIP1	-0.25047	0.260536	-1.18959	0.58413	0.41406
1032	CDKN2D	-0.26052	0.346091	-1.19791	0.46081	0.32271
10320	IKZF1	0.10986	0.854245	1.07912	0.06842	0.04512
10322	SMYD5	-0.6242	0.0190692	-1.54135	1.71967	1.14566
10325	RRAGB	0.39338	0.220624	1.31347	0.65635	0.46617
10326	SIRPB1	0.09025	0.734441	1.06456	0.13404	0.08931
10327	AKR1A1	-1.14096	0.00670664	-2.20527	2.1735	1.30152
10328	EMC8	-0.32542	0.146786	-1.25303	0.83332	0.59415
10329	RXYLT1	0.4296	0.0743569	1.34686	1.12868	0.80242
1033	CDKN3	-0.92891	0.0105921	-1.90384	1.97502	1.24401
10330	CNPY2	-0.97397	0.002967	-1.96423	2.52768	1.31505
10331	B3GNT3	0.51467	0.252767	1.42867	0.59728	0.42328
10333	TLR6	1.0006	0.0141734	2.00084	1.84853	1.19985
10336	PCGF3	0.1273	0.468241	1.09225	0.32953	0.22706
10342	TFG	0.0063	0.969992	1.00438	0.01323	0.0081
10343	PKDREJ	1.05849	0.0559836	2.08274	1.25194	0.88518
10346	TRIM22	1.01722	0.000432141	2.02402	3.36437	1.33559
10347	ABCA7	0.45805	0.277561	1.37368	0.55664	0.39457
10351	ABCA8	1.2582	0.140074	2.39196	0.85364	0.60858
10352	WARS2	-0.55878	0.0585854	-1.47302	1.23221	0.87131
1036	CDO1	0.2576	0.266494	1.19549	0.57431	0.40725
10360	NPM3	-1.55145	0.000665417	-2.93111	3.17691	1.31632
10362	HMG20B	-0.9859	0.00710914	-1.98054	2.14818	1.29608
10363	HMG20A	0.07253	0.775978	1.05156	0.11015	0.0735
10367	MICU1	0.2106	0.219315	1.15717	0.65893	0.46809
10369	CACNG2	-0.63674	0.291242	-1.55481	0.53575	0.3786
10370	CITED2	0.10141	0.540834	1.07282	0.26694	0.18253
10376	TUBA1B	-0.68296	0.0151454	-1.60543	1.81972	1.18793
10379	IRF9	-0.73666	0.0162199	-1.66631	1.78995	1.17618
10380	BPNT1	0.14144	0.457463	1.10301	0.33964	0.23347
10381	TUBB3	-0.85589	0.00977111	-1.80988	2.01006	1.25639
10382	TUBB4A	-0.02142	0.91697	-1.01496	0.03764	0.02354
10383	TUBB4B	-0.42888	0.093895	-1.34619	1.02736	0.73345
10385	BTN2A2	-0.05551	0.750139	-1.03922	0.12486	0.08312
10389	SCML2	0.62656	0.190168	1.54388	0.72086	0.51281
1039	CDR2	0.57302	0.02122	1.48763	1.67326	1.12667
10390	CEPT1	1.01382	0.00255771	2.01925	2.59215	1.31505
10391	CORO2B	-0.96537	0.0927197	-1.95256	1.03283	0.73712
103910	MYL12B	-0.30402	0.234019	-1.23458	0.63075	0.4475
10392	NOD1	0.11852	0.654523	1.08562	0.18408	0.12348
10393	ANAPC10	-0.16906	0.606697	-1.12433	0.21703	0.14677
10395	DLC1	1.07905	0.0136799	2.11264	1.86392	1.20456
10396	ATP8A1	1.22562	0.0138795	2.33857	1.85763	1.20312
10397	NDRG1	-0.21927	0.369971	-1.16414	0.43183	0.30136
10398	MYL9	-0.11966	0.719144	-1.08648	0.14318	0.09567
10399	RACK1	-1.45847	0.00358976	-2.74816	2.44494	1.31451
104	ADARB1	-0.21089	0.370669	-1.1574	0.43101	0.30083
1040	CDS1	-0.04591	0.916718	-1.03233	0.03776	0.02359
10400	PEMT	-1.21349	0.0117302	-2.31897	1.9307	1.22966
10401	PIAS3	0.09878	0.657947	1.07087	0.18181	0.12198
10402	ST3GAL6	0.67499	0.0289075	1.59659	1.53899	1.05849
10403	NDC80	0.15817	0.757403	1.11587	0.12067	0.08037
10404	CPQ	0.08649	0.665795	1.06178	0.17666	0.11857
10406	WFDC2	-1.54473	0.0655811	-2.91749	1.18322	0.83874
10409	BASP1	-0.52341	0.299136	-1.43735	0.52413	0.37027
1041	CDSN	0.20367	0.652508	1.15162	0.18541	0.12458
10410	IFITM3	-1.30671	0.0491227	-2.47377	1.30872	0.91986
10411	RAPGEF3	-0.50773	0.266868	-1.42181	0.5737	0.4069
10412	NSA2	-0.35812	0.281189	-1.28175	0.551	0.39016
10413	YAP1	0.31738	0.16592	1.24606	0.7801	0.55648
10417	SPON2	-0.3658	0.0854175	-1.2886	1.06845	0.76154
10418	SPON1	0.10029	0.771071	1.07199	0.11291	0.07512
10419	PRMT5	-0.51072	0.0149633	-1.42476	1.82497	1.19015
10420	TESK2	0.08368	0.76809	1.05972	0.11459	0.07629
10421	CD2BP2	-0.47303	0.0244814	-1.38802	1.61116	1.09544
10423	CDIPT	-0.25738	0.293146	-1.19531	0.53292	0.37673
10424	PGRMC2	0.49826	0.0414833	1.4125	1.38213	0.96524
10427	SEC24B	1.09776	0.00636148	2.14022	2.19644	1.30408
10428	CFDP1	0.22886	0.369093	1.17191	0.43286	0.30216
1043	CD52	-0.78665	0.296267	-1.72506	0.52832	0.37351
10430	TMEM147	-1.04396	0.0166532	-2.06187	1.7785	1.17319
10432	RBM14	-0.23642	0.255728	-1.17806	0.59222	0.42011
10434	LYPLA1	0.92135	0.000590262	1.89389	3.22896	1.33559
10435	CDC42EP2	0.14045	0.617733	1.10225	0.2092	0.1412
10436	EMG1	-0.9742	0.00987229	-1.96456	2.00558	1.25479
10437	IFI30	-0.65998	0.0680959	-1.58006	1.16688	0.82766
10438	C1D	-0.27757	0.339884	-1.21216	0.46867	0.32849
10439	OLFM1	0.53976	0.0224198	1.45373	1.64937	1.11596
10440	TIMM17A	0.14625	0.530278	1.10669	0.2755	0.18924
10443	N4BP2L2	1.17545	0.00249422	2.25864	2.60307	1.31505
10444	ZER1	0.04407	0.838529	1.03102	0.07648	0.05095
10445	MCRS1	-0.78493	0.00993604	-1.72301	2.00279	1.25398
10446	LRRN2	0.29062	0.364543	1.22317	0.43825	0.30616
10447	FAM3C	0.55561	0.044901	1.46979	1.34774	0.94445
10449	ACAA2	-0.26475	0.143307	-1.20143	0.84373	0.60169
10450	PPIE	-1.06266	0.00656398	-2.08879	2.18283	1.30407
10451	VAV3	-0.14172	0.582553	-1.10322	0.23466	0.15903
10452	TOMM40	-1.05342	0.000857239	-2.07544	3.0669	1.31505
10454	TAB1	-0.56076	0.0511622	-1.47505	1.29105	0.90895
10455	ECI2	-0.29848	0.161555	-1.22985	0.79168	0.56462
10456	HAX1	-0.78116	0.0400205	-1.71851	1.39772	0.97479
10457	GPNMB	0.84759	0.0393203	1.7995	1.40538	0.97927
10458	BAIAP2	-0.52189	0.0310433	-1.43584	1.50803	1.0419
10459	MAD2L2	-1.13356	0.00680289	-2.194	2.16731	1.30081
10460	TACC3	-0.64101	0.0709732	-1.55942	1.14891	0.81664
10461	MERTK	0.77785	0.0345033	1.71457	1.46214	1.01454
10463	SLC30A9	1.54175	0.0018506	2.91147	2.73269	1.31505
10464	PIBF1	0.70992	0.0375141	1.63572	1.4258	0.99173
10465	PPIH	-1.14712	0.00452577	-2.21472	2.34431	1.30907
10466	COG5	0.58244	0.0268467	1.49738	1.57111	1.07403
10467	ZNHIT1	-1.5519	0.00474953	-2.93204	2.32335	1.30907
10468	FST	0.25041	0.304123	1.18955	0.51695	0.36489
10469	TIMM44	-0.51058	0.0364678	-1.42463	1.43809	0.9995
1047	CLGN	1.06937	0.0254895	2.09852	1.59364	1.08705
10471	PFDN6	-0.89844	0.0214628	-1.86405	1.66831	1.12469
10473	HMGN4	-0.49607	0.0776844	-1.41036	1.10967	0.78909
10474	TADA3	-0.78429	0.0129982	-1.72224	1.88612	1.21352
10475	TRIM38	1.05987	0.000737201	2.08475	3.13241	1.31505
10476	ATP5PD	-1.27037	0.00445836	-2.41224	2.35082	1.30907
10477	UBE2E3	-0.50789	0.0439528	-1.42197	1.35701	0.95029
10478	SLC25A17	0.40795	0.0799954	1.3268	1.09693	0.78072
10479	SLC9A6	1.16634	0.00875351	2.24442	2.05782	1.26825
10480	EIF3M	-0.1939	0.386473	-1.14385	0.41288	0.28743
10482	NXF1	0.15088	0.410711	1.11025	0.38646	0.26722
10483	SEC23B	0.18207	0.386306	1.13451	0.41307	0.28757
10484	SEC23A	0.83564	0.00900263	1.78465	2.04563	1.26401
10486	CAP2	-0.06296	0.765819	-1.0446	0.11587	0.07727
10487	CAP1	0.00629	0.966861	1.00437	0.01464	0.00893
10488	CREB3	-0.69783	0.00778127	-1.62207	2.10895	1.28391
10489	LRRC41	-0.34034	0.109033	-1.26605	0.96244	0.68765
10490	VTI1B	-0.16719	0.433387	-1.12287	0.36312	0.25036
10491	CRTAP	-0.16001	0.432544	-1.11729	0.36397	0.25098
10492	SYNCRIP	0.46572	0.0773105	1.381	1.11176	0.79062
10493	VAT1	-0.41483	0.0975065	-1.33314	1.01097	0.72185
10494	STK25	-0.47931	0.0559748	-1.39407	1.25201	0.88518
10495	ENOX2	0.70713	0.0198768	1.63255	1.70165	1.13902
10497	UNC13B	0.43316	0.203492	1.35018	0.69145	0.49218
10498	CARM1	-0.64753	0.0127774	-1.56648	1.89356	1.21883
10499	NCOA2	1.25978	0.00980739	2.39459	2.00845	1.25616
105	ADARB2	-0.84837	0.159492	-1.80047	0.79726	0.56836
10500	SEMA6C	0.06382	0.870115	1.04523	0.06042	0.03983
10501	SEMA6B	-0.50479	0.20996	-1.41892	0.67786	0.48209
10505	SEMA4F	-0.1977	0.569373	-1.14687	0.2446	0.16636
10507	SEMA4D	0.30371	0.286366	1.23432	0.54308	0.38396
10509	SEMA4B	0.19976	0.485447	1.14851	0.31386	0.2156
1051	CEBPB	-0.18163	0.459931	-1.13416	0.33731	0.23219
10512	SEMA3C	0.6621	0.161233	1.58239	0.79255	0.56507
10513	APPBP2	1.14213	0.0030995	2.20707	2.50871	1.31505
10514	MYBBP1A	-0.27912	0.352114	-1.21346	0.45332	0.31706
10516	FBLN5	-1.73527	0.0373899	-3.32943	1.42725	0.9925
10518	CIB2	-1.22007	0.00519012	-2.32957	2.28482	1.30707
10519	CIB1	-1.233	0.00780575	-2.35056	2.10759	1.28391
1052	CEBPD	-1.07034	0.0114243	-2.09992	1.94217	1.23369
10520	ZNF211	0.54679	0.0853772	1.46084	1.06866	0.7616
10521	DDX17	0.29965	0.0828022	1.23085	1.08196	0.7703
10522	DEAF1	-0.80353	0.00282791	-1.74536	2.54853	1.31505
10523	CHERP	0.00528	0.982328	1.00367	0.00774	0.00456
10524	KAT5	-0.61728	0.019855	-1.53398	1.70213	1.13924
10525	HYOU1	0.13037	0.597062	1.09458	0.22398	0.15194
10526	IPO8	1.21499	0.0112423	2.3214	1.94914	1.23575
10528	NOP56	-0.56051	0.0155394	-1.47479	1.80857	1.18363
10529	NEBL	0.72614	0.100083	1.65421	0.99964	0.71431
10531	PITRM1	0.08782	0.593858	1.06276	0.22632	0.15352
10533	ATG7	-0.37981	0.103498	-1.30117	0.98507	0.70319
10534	ZNRD2	-1.4736	0.00461293	-2.77715	2.33602	1.30907
10535	RNASEH2A	-1.24701	0.00227863	-2.37349	2.64233	1.31505
10536	P3H3	-0.22301	0.390449	-1.16717	0.40844	0.28401
10537	UBD	-1.2785	0.00259237	-2.42586	2.5863	1.31505
10538	BATF	-0.27496	0.735052	-1.20996	0.13368	0.08914
10539	GLRX3	-0.51067	0.0519155	-1.42471	1.2847	0.90455
1054	CEBPG	0.89244	0.00305437	1.85631	2.51508	1.31505
10540	DCTN2	-0.63776	0.0224854	-1.55591	1.6481	1.11529
10541	ANP32B	-0.16077	0.402554	-1.11789	0.39518	0.2737
10542	LAMTOR5	-1.13478	0.0159972	-2.19585	1.79596	1.17914
10544	PROCR	-0.61391	0.232995	-1.5304	0.63265	0.44887
10548	TM9SF1	-0.3101	0.0838694	-1.23979	1.0764	0.76683
10549	PRDX4	-1.02668	0.00601363	-2.03734	2.22086	1.30677
10550	ARL6IP5	0.31958	0.116702	1.24797	0.93292	0.66614
10552	ARPC1A	-0.32825	0.0950494	-1.25549	1.02205	0.72917
10553	HTATIP2	0.41106	0.0559339	1.32966	1.25233	0.8854
10554	AGPAT1	-0.30402	0.16121	-1.23458	0.79261	0.56508
10555	AGPAT2	-0.87838	0.0174084	-1.83831	1.75924	1.16592
10556	RPP30	-0.45469	0.147386	-1.37049	0.83154	0.59275
10557	RPP38	-0.37614	0.192952	-1.29786	0.71455	0.50831
10558	SPTLC1	0.73986	0.0152571	1.67001	1.81653	1.18603
10559	SLC35A1	0.95971	0.00718651	1.94491	2.14348	1.29446
10560	SLC19A2	0.6593	0.0324866	1.57931	1.4883	1.02986
10561	IFI44	0.60518	0.136903	1.52117	0.86359	0.61591
10562	OLFM4	-2.35957	0.00951521	-5.13217	2.02158	1.25934
10564	ARFGEF2	0.67517	0.0165257	1.59678	1.78184	1.17397
10565	ARFGEF1	1.0464	0.0164408	2.06537	1.78408	1.17467
10566	AKAP3	-0.15511	0.586621	-1.11351	0.23164	0.15689
10567	RABAC1	-1.31644	0.0101492	-2.49051	1.99357	1.25142
10568	SLC34A2	0.29636	0.473657	1.22805	0.32454	0.22366
10569	SLU7	0.95021	0.00311768	1.93215	2.50617	1.31505
10572	SIVA1	-1.53582	0.00421076	-2.89954	2.37564	1.31421
10573	MRPL28	-1.13662	0.00501631	-2.19865	2.29962	1.30707
10574	CCT7	-0.33477	0.05614	-1.26118	1.25073	0.88434
10575	CCT4	-0.26525	0.121456	-1.20185	0.91558	0.65417
10576	CCT2	-0.42844	0.0540164	-1.34577	1.26747	0.8939
10577	NPC2	-0.77207	0.0328871	-1.70772	1.48297	1.02652
10578	GNLY	-1.08779	0.347117	-2.12548	0.45952	0.32167
10579	TACC2	0.40707	0.0876144	1.32599	1.05742	0.75343
1058	CENPA	-0.75939	0.0193566	-1.69278	1.71317	1.14341
10580	SORBS1	1.27854	0.000878834	2.42593	3.05609	1.31505
10581	IFITM2	-1.50122	0.00373868	-2.83082	2.42728	1.31451
10585	POMT1	-0.24301	0.356621	-1.18346	0.44779	0.31302
10586	MAB21L2	-0.64802	0.160337	-1.56702	0.79497	0.56672
10587	TXNRD2	-0.63367	0.0120132	-1.5515	1.92034	1.22673
10588	MTHFS	-0.80826	0.0521854	-1.7511	1.28245	0.90289
10589	DRAP1	-1.088	0.013167	-2.12579	1.88051	1.21153
1059	CENPB	-1.17068	0.0420287	-2.25117	1.37645	0.96175
10591	DNPH1	-1.47309	0.0192325	-2.77615	1.71596	1.1437
10592	SMC2	0.72481	0.155578	1.65269	0.80805	0.57594
10594	PRPF8	0.00765	0.976882	1.00532	0.01016	0.00618
10595	ERN2	-0.31324	0.529317	-1.24249	0.27628	0.18974
10598	AHSA1	-0.39962	0.0820078	-1.31916	1.08615	0.77326
10599	SLCO1B1	1.25834	0.0091246	2.3922	2.03979	1.26235
1060	CENPC	0.89521	0.021708	1.85988	1.66338	1.12172
10600	USP16	0.77221	0.0291798	1.70789	1.53492	1.05687
10602	CDC42EP3	0.64555	0.0902852	1.56434	1.04438	0.74498
10603	SH2B2	-0.55211	0.120605	-1.46623	0.91864	0.65646
10605	PAIP1	0.49678	0.030472	1.41106	1.5161	1.04666
10606	PAICS	-0.34755	0.0853238	-1.2724	1.06893	0.76161
10607	TBL3	-0.56847	0.0226406	-1.48295	1.64511	1.11428
10608	MXD4	-0.89015	0.00809774	-1.85337	2.09164	1.27749
10610	ST6GALNAC2	-0.42028	0.0327931	-1.33819	1.48422	1.02746
10611	PDLIM5	0.86731	0.00187992	1.82426	2.72586	1.31505
10612	TRIM3	0.0382	0.875375	1.02683	0.05781	0.03809
10613	ERLIN1	0.50624	0.0322072	1.42034	1.49205	1.03195
10614	HEXIM1	-0.10679	0.650253	-1.07683	0.18692	0.12567
10615	SPAG5	-0.34591	0.429311	-1.27095	0.36723	0.25355
10616	RBCK1	-0.46922	0.0819975	-1.38436	1.0862	0.77326
10617	STAMBP	-0.1636	0.457656	-1.12008	0.33946	0.2334
1062	CENPE	0.50215	0.414961	1.41633	0.38199	0.26386
10620	ARID3B	0.21449	0.463687	1.16029	0.33378	0.22992
10621	POLR3F	0.80713	0.0222793	1.74973	1.6521	1.11749
10622	POLR3G	0.30447	0.352554	1.23497	0.45277	0.31679
10623	POLR3C	-0.1989	0.32707	-1.14783	0.48536	0.34096
10625	IVNS1ABP	1.02698	0.00462748	2.03775	2.33466	1.30907
10627	MYL12A	-0.0854	0.731911	-1.06098	0.13554	0.09034
10628	TXNIP	0.01147	0.955667	1.00799	0.01969	0.01202
10629	TAF6L	-0.58864	0.025547	-1.50383	1.59266	1.08652
1063	CENPF	0.42733	0.398535	1.34475	0.39953	0.27708
10630	PDPN	0.18003	0.48204	1.13291	0.31692	0.21806
10632	ATP5MG	-1.59341	0.00486468	-3.01763	2.31295	1.30863
10633	RASL10A	-1.09603	0.0209833	-2.13766	1.67813	1.12867
10634	GAS2L1	-0.0227	0.914474	-1.01586	0.03883	0.0244
10635	RAD51AP1	0.53146	0.306807	1.44539	0.51314	0.36187
10636	RGS14	-1.01176	0.000762615	-2.01637	3.11769	1.31505
10637	LEFTY1	1.91368	4.26757e-05	3.76768	4.36982	1.4955
10640	EXOC5	1.04073	0.00650106	2.05727	2.18702	1.30407
10641	NPRL2	-0.56975	0.0768053	-1.48426	1.11461	0.79266
10643	IGF2BP3	-0.21736	0.596155	-1.16261	0.22464	0.15243
10644	IGF2BP2	0.33478	0.394661	1.26119	0.40378	0.28043
10645	CAMKK2	-0.05934	0.719087	-1.04199	0.14322	0.09567
10651	MTX2	0.11375	0.605833	1.08203	0.21765	0.14718
10652	YKT6	-0.30159	0.0955855	-1.2325	1.01961	0.72805
10653	SPINT2	-0.65209	0.00625779	-1.57144	2.20358	1.30408
10654	PMVK	-1.12848	0.00367663	-2.18628	2.43455	1.31451
10657	KHDRBS1	-0.13175	0.435928	-1.09562	0.36059	0.24847
10658	CELF1	0.44673	0.101961	1.36295	0.99157	0.7082
10659	CELF2	0.5402	0.159798	1.45417	0.79643	0.56796
1066	CES1	-0.88054	0.00224302	-1.84107	2.64917	1.31505
10664	CTCF	0.66227	0.0263728	1.58257	1.57884	1.07932
10667	FARS2	-0.3707	0.110727	-1.29298	0.95575	0.683
10668	CGRRF1	0.13504	0.557511	1.09812	0.25375	0.1731
10669	CGREF1	-0.76388	0.00493097	-1.69805	2.30707	1.30707
10670	RRAGA	-0.35424	0.0869398	-1.27831	1.06078	0.75607
10671	DCTN6	0.14274	0.594233	1.104	0.22604	0.15338
10672	GNA13	1.05515	0.0112516	2.07794	1.94878	1.23575
10673	TNFSF13B	0.78697	0.0451458	1.72545	1.34538	0.94268
10675	CSPG5	0.85749	0.00769811	1.81188	2.11362	1.28638
10677	AVIL	0.25809	0.689315	1.19589	0.16158	0.10825
10678	B3GNT2	1.16964	0.000600268	2.24956	3.22165	1.33559
10681	GNB5	0.33063	0.131561	1.25756	0.88087	0.62879
10682	EBP	-0.81067	0.0177904	-1.75402	1.74982	1.16109
10683	DLL3	-1.30714	0.040609	-2.4745	1.39138	0.97133
1069	CETN2	-0.63961	0.0498458	-1.5579	1.30237	0.91551
10691	GMEB1	0.43832	0.19686	1.35503	0.70584	0.50256
10693	CCT6B	0.08666	0.809364	1.06191	0.09186	0.06175
10694	CCT8	0.4401	0.069659	1.35669	1.15702	0.82185
10695	CNPY3	-0.82489	0.0258816	-1.77141	1.58701	1.08342
10699	CORIN	1.05963	0.000991334	2.08439	3.00378	1.31505
107	ADCY1	-0.32656	0.686027	-1.25402	0.16366	0.10957
1070	CETN3	0.10789	0.720977	1.07765	0.14208	0.0948
1071	CETP	-0.43944	0.40373	-1.35607	0.39391	0.27271
10712	FAM189B	-0.65	0.0646984	-1.56917	1.18911	0.84237
10713	USP39	-0.00265	0.987495	-1.00184	0.00547	0.00338
10714	POLD3	0.37148	0.184182	1.29368	0.73475	0.52293
10715	CERS1	-0.32112	0.221383	-1.2493	0.65486	0.46495
10717	AP4B1	0.36458	0.0830675	1.28751	1.08057	0.76941
1072	CFL1	-0.86428	0.0120004	-1.82044	1.9208	1.22701
10721	POLQ	0.8664	0.230357	1.82311	0.6376	0.4526
10723	SLC12A7	-0.26188	0.428428	-1.19904	0.36812	0.25408
10724	OGA	0.69301	0.0667955	1.61665	1.17525	0.83326
10725	NFAT5	0.43714	0.26548	1.35391	0.57597	0.40802
10728	PTGES3	0.02682	0.878046	1.01876	0.05648	0.03733
1073	CFL2	0.68737	0.00194551	1.61034	2.71097	1.31505
10730	YME1L1	1.03591	0.00296771	2.05041	2.52758	1.31505
10733	PLK4	0.53505	0.273906	1.449	0.5624	0.39843
10735	STAG2	0.5198	0.110495	1.43376	0.95666	0.68384
10741	RBBP9	0.29269	0.135463	1.22492	0.86818	0.61938
10742	RAI2	-0.37215	0.291728	-1.29428	0.53502	0.37804
10743	RAI1	0.10338	0.679742	1.07429	0.16766	0.11257
10745	PHTF1	1.32569	0.00225224	2.50652	2.64738	1.31505
10746	MAP3K2	1.13068	0.00661107	2.18962	2.17973	1.30407
10747	MASP2	-1.5577	0.00589858	-2.94385	2.22925	1.30707
10749	KIF1C	-0.27806	0.348833	-1.21256	0.45738	0.32011
1075	CTSC	-0.23233	0.21166	-1.17473	0.67436	0.47973
10750	GRAP	-0.93397	0.0605558	-1.91053	1.21784	0.86201
10755	GIPC1	-0.74634	0.0200275	-1.67753	1.69837	1.13843
10758	TRAF3IP2	-0.17343	0.379606	-1.12774	0.42067	0.29314
10762	NUP50	0.4491	0.118008	1.36519	0.92809	0.66274
10763	NES	-0.0143	0.955172	-1.00996	0.01992	0.01221
10765	KDM5B	0.37842	0.168109	1.29992	0.77441	0.55214
10766	TOB2	-0.04343	0.83089	-1.03056	0.08046	0.05366
10767	HBS1L	1.38496	0.00173837	2.61165	2.75986	1.31505
10768	AHCYL1	0.51526	0.0438951	1.42926	1.35758	0.9504
10769	PLK2	1.09672	0.00101769	2.13868	2.99238	1.31505
10771	ZMYND11	0.94893	0.00634583	1.93044	2.19751	1.30408
10772	SRSF10	0.44736	0.0525497	1.36354	1.27943	0.90149
10773	ZBTB6	0.83175	0.194224	1.77985	0.7117	0.50642
10775	POP4	-0.51173	0.0854545	-1.42576	1.06827	0.76149
10776	ARPP19	0.69704	0.0155677	1.62118	1.80777	1.18361
10780	ZNF234	0.6804	0.116224	1.60258	0.93471	0.66747
10781	ZNF266	0.81549	0.0330276	1.7599	1.48112	1.02537
10782	ZNF274	0.20447	0.24762	1.15227	0.60621	0.43
10783	NEK6	-0.2016	0.266166	-1.14997	0.57485	0.40733
10785	WDR4	-0.72609	0.0164684	-1.65415	1.78335	1.17467
10787	NCKAP1	1.18128	0.00362763	2.26778	2.44038	1.31451
10788	IQGAP2	1.21376	0.00439596	2.31941	2.35695	1.30907
10791	VAMP5	-1.17394	0.0218542	-2.25627	1.66047	1.1199
10794	ZNF460	0.58314	0.0844896	1.4981	1.0732	0.76479
10795	ZNF268	1.08664	0.0288654	2.12379	1.53962	1.05861
10799	RPP40	-0.00927	0.971674	-1.00645	0.01248	0.00759
1080	CFTR	-0.35194	0.471912	-1.27628	0.32614	0.22456
10801	SEPTIN9	-0.5139	0.0306663	-1.4279	1.51334	1.04493
10802	SEC24A	0.5878	0.045009	1.50295	1.3467	0.94373
10806	SDCCAG8	0.1399	0.595746	1.10183	0.22494	0.15269
10807	ENTR1	-0.44696	0.0472154	-1.36317	1.32592	0.93071
10808	HSPH1	0.50166	0.052345	1.41584	1.28112	0.90245
10809	STARD10	-1.18806	0.0122818	-2.27846	1.91074	1.22471
10810	WASF3	0.39646	0.0863615	1.31627	1.06368	0.75801
10811	NOXA1	-0.94423	0.00926366	-1.92416	2.03322	1.26108
10813	UTP14A	-0.14566	0.458847	-1.10624	0.33833	0.23281
10817	FRS3	-0.35004	0.23905	-1.27459	0.62151	0.44137
10818	FRS2	0.9133	0.0149228	1.88334	1.82615	1.19072
1082	CGB3	-0.80997	0.136297	-1.75318	0.86551	0.61722
10825	NEU3	0.50356	0.342621	1.4177	0.46519	0.32607
10826	FAXDC2	0.33644	0.0678903	1.26263	1.16819	0.82852
10827	FAM114A2	0.48356	0.036588	1.39819	1.43666	0.99855
1084	CEACAM3	-0.21521	0.709687	-1.16087	0.14893	0.09925
10840	ALDH1L1	-0.16759	0.520597	-1.12318	0.2835	0.19441
10844	TUBGCP2	-0.41808	0.055174	-1.33615	1.25827	0.88851
10845	CLPX	0.83674	0.0106898	1.78601	1.97103	1.24361
10847	SRCAP	-0.14738	0.569164	-1.10756	0.24476	0.16645
10848	PPP1R13L	-0.26464	0.271829	-1.20134	0.5657	0.40106
10849	POLR1G	-0.69357	0.0380175	-1.61729	1.42002	0.98823
10856	RUVBL2	-0.89311	0.00906277	-1.85717	2.04274	1.26269
10857	PGRMC1	0.13162	0.459068	1.09552	0.33812	0.23273
10859	LILRB1	0.13945	0.80251	1.10148	0.09555	0.06397
10861	SLC26A1	0.10394	0.809454	1.0747	0.09181	0.06174
10863	ADAM28	0.93026	0.11546	1.90562	0.93757	0.66968
10865	ARID5A	-0.7242	0.0265577	-1.65199	1.57581	1.07762
10867	TSPAN9	-0.73806	0.027243	-1.66793	1.56474	1.07064
10868	USP20	-0.49843	0.174707	-1.41268	0.75769	0.53963
10869	USP19	0.08894	0.792742	1.06359	0.10087	0.06736
10870	HCST	-1.13954	0.106989	-2.20311	0.97066	0.69348
10873	ME3	-0.4312	0.106447	-1.34836	0.97287	0.69508
10875	FGL2	0.86151	0.096474	1.81694	1.01559	0.7253
10877	CFHR4	1.07388	0.0229775	2.10509	1.6387	1.11141
10882	C1QL1	-0.73557	0.356718	-1.66505	0.44767	0.31295
10884	MRPS30	-0.24546	0.241419	-1.18547	0.61723	0.43832
10885	WDR3	0.69775	0.0266181	1.62198	1.57482	1.07685
10886	NPFFR2	-0.19359	0.656947	-1.14361	0.18247	0.1224
10890	RAB10	0.93859	0.0046891	1.91666	2.32891	1.30907
10891	PPARGC1A	1.04799	0.0300872	2.06765	1.52162	1.05047
10892	MALT1	1.56577	0.00299644	2.96035	2.52339	1.31505
10894	LYVE1	-0.05224	0.940502	-1.03688	0.02664	0.0167
10897	YIF1A	-0.88516	0.0158985	-1.84696	1.79864	1.18036
10898	CPSF4	-0.56167	0.0719575	-1.47598	1.14292	0.81243
10899	JTB	-0.82097	0.0248909	-1.76659	1.60396	1.09186
109	ADCY3	-1.06129	0.0192885	-2.0868	1.7147	1.1437
10901	DHRS4	-0.98991	0.00672065	-1.98607	2.17259	1.30142
10902	BRD8	0.4658	0.0521272	1.38109	1.28294	0.90329
10903	MTMR11	0.73279	0.0172525	1.66186	1.76315	1.16724
10904	BLCAP	0.20478	0.255123	1.15251	0.59325	0.42061
10905	MAN1A2	0.90219	0.00833962	1.8689	2.07885	1.27542
10906	TRAFD1	0.05886	0.728404	1.04164	0.13763	0.09176
10907	TXNL4A	-0.74536	0.025651	-1.6764	1.5909	1.08508
10908	PNPLA6	-0.11415	0.750268	-1.08233	0.12478	0.08308
10910	SUGT1	0.39351	0.112401	1.31358	0.94923	0.67794
10912	GADD45G	1.49512	0.000355391	2.81888	3.44929	1.33559
10914	PAPOLA	0.42938	0.0753377	1.34666	1.12299	0.79874
10915	TCERG1	0.82149	0.00730878	1.76722	2.13616	1.29203
10916	MAGED2	-0.41324	0.0391948	-1.33168	1.40677	0.9801
10919	EHMT2	-0.3786	0.169272	-1.30008	0.77141	0.54958
10920	COPS8	-0.43872	0.0556489	-1.3554	1.25454	0.88664
10921	RNPS1	-0.42496	0.0358356	-1.34253	1.44569	1.00436
10922	FASTK	-0.78016	0.0150498	-1.71732	1.82247	1.18865
10923	SUB1	-0.46881	0.125811	-1.38397	0.90028	0.64221
10924	SMPDL3A	-0.04018	0.819823	-1.02824	0.08628	0.05787
10926	DBF4	0.02555	0.944808	1.01787	0.02466	0.01524
10927	SPIN1	0.24984	0.347656	1.18908	0.45885	0.32119
10929	SRSF8	0.07307	0.663052	1.05195	0.17845	0.11951
10933	MORF4L1	-0.40469	0.0712041	-1.3238	1.14749	0.81571
10935	PRDX3	0.35914	0.0760816	1.28266	1.11872	0.79581
10936	GPR75	1.2319	0.11465	2.34877	0.94063	0.67156
10938	EHD1	-0.4969	0.0474549	-1.41117	1.32372	0.92927
10940	POP1	0.63082	0.0322514	1.54845	1.49145	1.03173
10941	UGT2A1	1.98715	4.14771e-06	3.96453	5.38219	1.89322
10943	MSL3	0.39049	0.0647401	1.31083	1.18883	0.84216
10944	C11orf58	-0.06609	0.780004	-1.04688	0.1079	0.0719
10945	KDELR1	-0.9724	0.005549	-1.9621	2.25579	1.30707
10946	SF3A3	-0.0611	0.707314	-1.04326	0.15039	0.10023
10947	AP3M2	0.35414	0.0679063	1.27822	1.16809	0.82849
10948	STARD3	-0.42202	0.131148	-1.33981	0.88224	0.62968
10949	HNRNPA0	-0.93278	0.00130746	-1.90896	2.88357	1.31505
10950	BTG3	0.07396	0.759668	1.0526	0.11938	0.07961
10951	CBX1	0.17893	0.393225	1.13204	0.40536	0.28169
10952	SEC61B	-1.44509	0.00415842	-2.7228	2.38107	1.31421
10953	TOMM34	-0.76117	0.0164537	-1.69487	1.78374	1.17467
10954	PDIA5	-0.25659	0.16336	-1.19465	0.78686	0.56157
10955	SERINC3	0.49606	0.0512384	1.41036	1.2904	0.90847
10956	OS9	-0.0723	0.6448	-1.05139	0.19057	0.12799
10957	PNRC1	-0.55079	0.00814959	-1.46489	2.08886	1.27726
10959	TMED2	0.86847	0.00353642	1.82573	2.45144	1.31451
10960	LMAN2	-0.6456	0.0314015	-1.56439	1.50305	1.03825
10962	MLLT11	-0.06727	0.784233	-1.04773	0.10556	0.07032
10963	STIP1	-0.06415	0.725927	-1.04547	0.13911	0.09281
10966	RAB40B	-0.25678	0.24106	-1.19481	0.61787	0.43869
10969	EBNA1BP2	-0.93952	0.00927802	-1.91789	2.03254	1.26087
10971	YWHAQ	0.19546	0.296297	1.14509	0.52827	0.37351
10972	TMED10	0.61256	0.0145468	1.52897	1.83723	1.19429
10973	ASCC3	0.82147	0.0251566	1.7672	1.59935	1.08967
10974	ADIRF	-1.65207	0.0251269	-3.14285	1.59986	1.08979
10975	UQCR11	-1.64836	0.00324994	-3.13476	2.48813	1.31505
10978	CLP1	-0.2839	0.132132	-1.21748	0.87899	0.62744
10980	COPS6	-0.79193	0.00965845	-1.73139	2.01509	1.25716
10981	RAB32	-0.88111	0.0123575	-1.84179	1.90807	1.22409
10982	MAPRE2	0.6059	0.0115659	1.52193	1.93682	1.2321
10983	CCNI	-0.26336	0.175201	-1.20027	0.75646	0.53881
10985	GCN1	0.27202	0.424096	1.2075	0.37254	0.25726
10987	COPS5	-0.2842	0.220778	-1.21774	0.65604	0.46592
10988	METAP2	0.62992	0.0389712	1.54748	1.40926	0.98136
10991	SLC38A3	-0.17021	0.477976	-1.12522	0.32059	0.22081
10992	SF3B2	-0.2385	0.218247	-1.17976	0.66105	0.46951
10994	ILVBL	-0.33206	0.173646	-1.25881	0.76033	0.54146
10998	SLC27A5	-0.9779	0.0565496	-1.96959	1.24757	0.88253
10999	SLC27A4	-0.40083	0.194815	-1.32027	0.71038	0.50561
11000	SLC27A3	-0.34686	0.388677	-1.27179	0.41041	0.28543
11001	SLC27A2	0.72087	0.0298518	1.64817	1.52503	1.05173
11004	KIF2C	-0.47985	0.195357	-1.3946	0.70917	0.50485
11006	LILRB4	-0.4763	0.388909	-1.39117	0.41015	0.28521
11007	CCDC85B	-1.10202	0.00938665	-2.14655	2.02749	1.26087
11009	IL24	-1.05193	0.0306202	-2.0733	1.51399	1.04528
1101	CHAD	-0.67777	0.193912	-1.59967	0.71239	0.50681
11010	GLIPR1	-0.02205	0.934751	-1.0154	0.0293	0.01821
11011	TLK2	0.85731	0.00576863	1.81166	2.23893	1.30707
11012	KLK11	-1.31656	0.227699	-2.49071	0.64264	0.4561
11013	TMSB15A	-1.7407	0.00126172	-3.34198	2.89904	1.31505
11014	KDELR2	-0.05237	0.746521	-1.03696	0.12696	0.08441
11015	KDELR3	0.05156	0.821779	1.03638	0.08524	0.05713
11017	SNRNP27	-0.16367	0.521067	-1.12013	0.28311	0.19411
11018	TMED1	-0.58161	0.0809439	-1.49652	1.09182	0.77741
11019	LIAS	0.41489	0.137906	1.3332	0.86042	0.6133
1102	RCBTB2	-0.03867	0.864897	-1.02716	0.06304	0.04141
11020	IFT27	-0.8188	0.0846939	-1.76393	1.07215	0.76395
11021	RAB35	-0.61772	0.0178956	-1.53445	1.74725	1.15974
11022	TDRKH	0.12089	0.686982	1.08741	0.16305	0.10913
11025	LILRB3	0.16577	0.787209	1.12176	0.10391	0.06929
11026	LILRA3	0.28482	0.566981	1.21826	0.24643	0.16772
11027	LILRA2	0.28913	0.574763	1.2219	0.24051	0.16355
11030	RBPMS	-0.45407	0.103665	-1.3699	0.98437	0.70296
11033	ADAP1	-0.59118	0.0608084	-1.50648	1.21604	0.861
11034	DSTN	0.27903	0.202724	1.21338	0.69309	0.49332
11035	RIPK3	0.07325	0.832719	1.05208	0.0795	0.053
1104	RCC1	-0.43679	0.0635141	-1.35359	1.19713	0.84733
11041	B4GAT1	0.01979	0.916444	1.01381	0.03789	0.02365
11043	MID2	0.88575	0.00598461	1.84772	2.22296	1.30678
11044	TENT4A	0.46761	0.130218	1.38282	0.88533	0.63233
11047	ADRM1	-1.24182	0.00193504	-2.36497	2.71331	1.31505
1105	CHD1	0.87142	0.0246954	1.82946	1.60738	1.09373
11051	NUDT21	0.3028	0.197358	1.23354	0.70474	0.50172
11052	CPSF6	0.05994	0.707756	1.04242	0.15012	0.10004
11054	OGFR	-0.62357	0.00832583	-1.54069	2.07957	1.27542
11055	ZPBP	0.10988	0.777522	1.07914	0.10929	0.07287
11056	DDX52	0.62385	0.0683227	1.54098	1.16544	0.82691
11057	ABHD2	0.24804	0.224858	1.18759	0.64809	0.45982
11059	WWP1	0.89229	0.0123046	1.85612	1.90993	1.22445
1106	CHD2	0.80224	0.0178108	1.7438	1.74932	1.16085
11060	WWP2	0.00488	0.986625	1.00339	0.00585	0.00352
11062	DUS4L	0.17433	0.526463	1.12844	0.27863	0.19118
11063	SOX30	0.87925	0.0871991	1.83942	1.05949	0.75521
11064	CNTRL	1.12467	0.0262185	2.18052	1.58139	1.08064
11065	UBE2C	-1.70867	0.000551893	-3.26859	3.25815	1.33559
11066	SNRNP35	-0.59824	0.107271	-1.51387	0.96952	0.69265
11067	DEPP1	-0.25954	0.501536	-1.1971	0.2997	0.20605
11068	CYB561D2	-0.88207	0.0169532	-1.84301	1.77075	1.16981
11069	RAPGEF4	-0.10331	0.707057	-1.07423	0.15055	0.10031
1107	CHD3	-0.62867	0.356514	-1.54614	0.44792	0.31311
11070	TMEM115	-0.33935	0.146399	-1.26518	0.83446	0.59505
11072	DUSP14	-0.72017	0.0332419	-1.64738	1.47831	1.02327
11073	TOPBP1	1.11707	0.0120726	2.16906	1.9182	1.22613
11076	TPPP	0.61865	0.178187	1.53544	0.74912	0.5338
11077	HSF2BP	-1.10976	0.0224568	-2.1581	1.64865	1.11568
11079	RER1	-0.61668	0.0372349	-1.53334	1.42905	0.99356
1108	CHD4	-0.15579	0.457868	-1.11403	0.33926	0.23332
11080	DNAJB4	1.26739	0.0030833	2.40726	2.51098	1.31505
11082	ESM1	1.19747	0.0151074	2.29337	1.82081	1.18845
11083	DIDO1	0.25993	0.156627	1.19742	0.80513	0.57402
11091	WDR5	-0.53844	0.00602706	-1.4524	2.21989	1.30677
11092	SPACA9	-1.32265	0.0100322	-2.50125	1.9986	1.25268
11093	ADAMTS13	0.78578	0.14596	1.72402	0.83577	0.59581
11094	CACFD1	-0.56167	0.0506878	-1.47598	1.2951	0.91146
11096	ADAMTS5	0.66899	0.307716	1.58995	0.51185	0.36088
11097	NUP42	-0.21814	0.420743	-1.16323	0.37598	0.25951
11098	PRSS23	0.96289	0.000400655	1.94921	3.39723	1.33559
11099	PTPN21	0.52663	0.113818	1.44056	0.94379	0.67378
11100	HNRNPUL1	-0.09884	0.554985	-1.07092	0.25572	0.1746
11101	ATE1	0.52883	0.0640557	1.44276	1.19344	0.84543
11102	RPP14	0.55047	0.0347977	1.46456	1.45845	1.01245
11103	KRR1	0.45559	0.12917	1.37135	0.88884	0.63413
11104	KATNA1	0.25854	0.223056	1.19627	0.65159	0.46228
11107	PRDM5	0.73548	0.0648313	1.66495	1.18822	0.84171
11108	PRDM4	0.66276	0.0376353	1.5831	1.42441	0.99071
1111	CHEK1	0.25705	0.357137	1.19503	0.44716	0.31254
11112	HIBADH	0.45309	0.0365463	1.36897	1.43716	0.99876
11113	CIT	-0.4868	0.432797	-1.40133	0.36372	0.25077
11116	CEP43	0.48621	0.0989456	1.40076	1.0046	0.71825
1112	FOXN3	0.74324	0.00720467	1.67393	2.14239	1.29446
11120	BTN2A1	0.62356	0.0150805	1.54067	1.82158	1.18848
11123	RCAN3	0.30185	0.226028	1.23273	0.64584	0.45849
11127	KIF3A	1.58251	0.000958883	2.9949	3.01823	1.31505
11128	POLR3A	0.37899	0.1187	1.30043	0.92555	0.66104
11129	CLASRP	-0.44722	0.0744569	-1.36341	1.1281	0.80206
11130	ZWINT	-0.18946	0.516196	-1.14034	0.28718	0.19698
11132	CAPN10	-0.5837	0.0267897	-1.49869	1.57203	1.07462
11133	KPTN	-0.45551	0.0754951	-1.37127	1.12208	0.79813
11135	CDC42EP1	-0.49504	0.0278131	-1.40936	1.55575	1.06602
11136	SLC7A9	-2.22743	0.00913435	-4.68297	2.03932	1.26235
11137	PWP1	0.20545	0.302122	1.15304	0.51982	0.36685
11138	TBC1D8	-0.19579	0.498854	-1.14535	0.30203	0.2075
11140	CDC37	-0.52317	0.0424007	-1.43711	1.37263	0.9592
11142	PKIG	-0.69186	0.0277446	-1.61537	1.55682	1.06636
11143	KAT7	0.33354	0.20996	1.2601	0.67786	0.48209
11145	PLAAT3	-0.47815	0.109714	-1.39296	0.95974	0.68574
11146	GLMN	0.67721	0.0451912	1.59904	1.34495	0.94242
11149	BVES	-1.04625	0.292313	-2.06515	0.53415	0.37752
11151	CORO1A	-0.41901	0.434437	-1.33701	0.36207	0.24945
11152	WDR45	-1.19556	0.000587127	-2.29033	3.23127	1.33559
11153	FICD	0.62843	0.0181844	1.54588	1.7403	1.1555
11154	AP4S1	-0.38272	0.303718	-1.3038	0.51753	0.36527
11156	PTP4A3	-0.21681	0.450663	-1.16216	0.34615	0.23819
11157	LSM6	-0.81264	0.0217737	-1.75643	1.66207	1.12102
11158	RABL2B	-0.46527	0.105333	-1.38057	0.97744	0.69823
1116	CHI3L1	0.27986	0.227174	1.21408	0.64364	0.45663
11160	ERLIN2	0.44142	0.0671166	1.35794	1.17317	0.83203
11161	ERG28	-0.63206	0.0193893	-1.54978	1.71244	1.1432
11162	NUDT6	-0.42265	0.126883	-1.34039	0.8966	0.63978
11163	NUDT4	0.62817	0.0147886	1.54561	1.83007	1.19241
11164	NUDT5	-0.78958	0.0160592	-1.72857	1.79428	1.17848
11165	NUDT3	0.23806	0.189535	1.17941	0.72231	0.5139
11167	FSTL1	0.97222	0.000634219	1.96186	3.19776	1.32684
11168	PSIP1	0.59255	0.0617921	1.50791	1.20907	0.85589
11169	WDHD1	1.45542	0.0261029	2.74235	1.58331	1.082
1117	CHI3L2	-0.26048	0.604416	-1.19787	0.21866	0.14787
11171	STRAP	-0.03341	0.842832	-1.02343	0.07426	0.04944
11172	INSL6	-0.13887	0.71951	-1.10104	0.14296	0.09556
11174	ADAMTS6	0.30802	0.544095	1.23801	0.26433	0.18057
11176	BAZ2A	0.37063	0.0782445	1.29292	1.10655	0.78708
11177	BAZ1A	0.57209	0.0538341	1.48667	1.26894	0.89463
11179	ZNF277	0.62961	0.0459259	1.54715	1.33794	0.93755
1118	CHIT1	0.32464	0.798492	1.25235	0.09773	0.06554
11180	WDR6	0.0743	0.821669	1.05285	0.0853	0.05715
11181	TREH	-1.84466	0.00130112	-3.59169	2.88568	1.31505
11182	SLC2A6	-0.93519	0.0027436	-1.91215	2.56168	1.31505
11183	MAP4K5	1.1685	0.00231613	2.24778	2.63524	1.31505
11184	MAP4K1	0.11371	0.804671	1.08201	0.09438	0.06348
11185	INMT	-1.41514	0.0920626	-2.66687	1.03592	0.73951
11186	RASSF1	-0.36201	0.0884793	-1.28521	1.05316	0.75065
11187	PKP3	-2.36149	0.0126274	-5.13902	1.89869	1.22146
11188	NISCH	-0.15832	0.582439	-1.11599	0.23475	0.15907
1119	CHKA	0.63862	0.00300898	1.55684	2.52158	1.31505
11190	CEP250	0.99156	0.00722721	1.98834	2.14103	1.29446
11193	WBP4	0.40185	0.187351	1.3212	0.72734	0.51724
11194	ABCB8	-0.7095	0.0197358	-1.63524	1.70474	1.1402
11196	SEC23IP	1.04196	0.00754965	2.05902	2.12207	1.288
11198	SUPT16H	0.86563	0.00498184	1.82213	2.30261	1.30707
11199	ANXA10	-0.18924	0.666746	-1.14016	0.17604	0.11829
112	ADCY6	-0.21283	0.370451	-1.15896	0.43127	0.30094
1120	CHKB	-1.02556	0.00517484	-2.03575	2.2861	1.30707
11200	CHEK2	0.10241	0.69451	1.07357	0.15832	0.10603
11201	POLI	1.24672	0.00317371	2.37301	2.49843	1.31505
1121	CHM	0.46895	0.164715	1.3841	0.78327	0.5589
11212	PLPBP	0.29494	0.181915	1.22683	0.74013	0.52705
11213	IRAK3	0.95128	0.0176494	1.93359	1.75327	1.16275
11214	AKAP13	0.63704	0.0380493	1.55514	1.41965	0.98806
11215	AKAP11	0.95692	0.0175431	1.94116	1.75589	1.16427
11216	AKAP10	0.76101	0.0269086	1.69468	1.57011	1.0738
11217	PALM2AKAP2	1.39514	0.000905745	2.63015	3.04299	1.31505
11218	DDX20	0.75776	0.0118677	1.69086	1.92563	1.22884
11219	TREX2	-0.77968	0.0200825	-1.71675	1.69718	1.13798
1122	CHML	0.54038	0.242459	1.45435	0.61536	0.43687
11221	DUSP10	-0.08584	0.68876	-1.0613	0.16193	0.10844
11222	MRPL3	-0.23517	0.214542	-1.17705	0.66849	0.47501
11224	RPL35	-1.96585	0.00227257	-3.90642	2.64348	1.31505
11226	GALNT6	-0.15283	0.771248	-1.11175	0.11281	0.07512
11228	RASSF8	0.98975	0.00694081	1.98585	2.15859	1.29832
1123	CHN1	-0.36213	0.482073	-1.28533	0.31689	0.21806
11230	PRAF2	-0.64439	0.053879	-1.56308	1.26858	0.89461
11231	SEC63	1.06036	0.00368345	2.08545	2.43375	1.31451
11232	POLG2	0.36853	0.219989	1.29104	0.6576	0.4671
11234	HPS5	0.85052	0.00537272	1.80315	2.26981	1.30707
11235	PDCD10	0.2261	0.420298	1.16967	0.37644	0.25965
11236	RNF139	0.41029	0.0544694	1.32895	1.26385	0.89174
11238	CA5B	-0.08146	0.782843	-1.05809	0.10633	0.0709
112398	EGLN2	-0.50049	0.0386686	-1.4147	1.41264	0.9838
112399	EGLN3	0.12111	0.500028	1.08757	0.30101	0.20677
1124	CHN2	1.377	0.000131986	2.59728	3.87947	1.40122
11243	PMF1	-1.41664	0.0092142	-2.66963	2.03554	1.26147
11244	ZHX1	1.32211	0.00378462	2.50031	2.42198	1.31451
11245	GPR176	0.09382	0.644118	1.06719	0.19103	0.12831
112464	CAVIN3	-1.30942	0.00728018	-2.47841	2.13786	1.29275
11247	NXPH4	-0.84409	0.104353	-1.79513	0.9815	0.70097
112479	ERI2	1.39116	0.0022701	2.6229	2.64395	1.31505
11248	NXPH3	0.09789	0.804586	1.07021	0.09443	0.06348
112483	SAT2	-0.55457	0.124039	-1.46873	0.90644	0.64702
112487	DTD2	0.13082	0.53758	1.09492	0.26956	0.1846
112495	GTF3C6	-0.23078	0.38163	-1.17347	0.41836	0.29144
11251	PTGDR2	0.11349	0.681039	1.08185	0.16683	0.11186
11252	PACSIN2	0.50205	0.0160809	1.41622	1.79369	1.17839
11253	MAN1B1	-0.52057	0.0325594	-1.43453	1.48732	1.02952
112574	SNX18	0.49878	0.0695159	1.41302	1.15792	0.82245
11258	DCTN3	-1.05622	0.00887576	-2.07947	2.05179	1.26642
11259	FILIP1L	1.2251	0.00186229	2.33772	2.72995	1.31505
11260	XPOT	1.27688	0.00588728	2.42315	2.23008	1.30707
112609	MRAP2	-0.74911	0.016098	-1.68075	1.79323	1.17839
11261	CHP1	0.36417	0.111298	1.28714	0.95351	0.68107
112611	RWDD2A	0.19842	0.432469	1.14744	0.36404	0.25101
112616	CMTM7	-1.05864	0.00845106	-2.08296	2.07309	1.27458
11264	PXMP4	-0.97756	0.0186159	-1.96914	1.73012	1.15098
11266	DUSP12	0.17567	0.477352	1.12949	0.32116	0.22113
11269	DDX19B	0.03238	0.845718	1.0227	0.07277	0.04843
11270	NRM	-0.86499	0.0127497	-1.82132	1.8945	1.21897
112724	RDH13	-0.61811	0.0121119	-1.53486	1.91679	1.22613
11273	ATXN2L	-0.17635	0.392935	-1.13002	0.40568	0.28191
11274	USP18	-0.16167	0.611254	-1.11858	0.21378	0.14427
11275	KLHL2	1.02608	0.00530258	2.03648	2.27551	1.30707
112752	IFT43	-1.08309	0.0091923	-2.11856	2.03658	1.26147
112755	STX1B	-0.28576	0.40768	-1.21905	0.38968	0.26969
11276	SYNRG	0.41879	0.18317	1.33681	0.73714	0.52463
11277	TREX1	-0.72623	0.0539687	-1.65432	1.26786	0.89402
112770	GLMP	-0.62228	0.0224551	-1.53931	1.64868	1.11568
11278	KLF12	0.20271	0.573907	1.15086	0.24116	0.16397
11279	KLF8	2.24138	0.0169819	4.7285	1.77001	1.16964
112812	FDX2	-1.27984	0.0117028	-2.42812	1.93171	1.22986
112817	HOGA1	-1.04577	0.000282757	-2.06447	3.54859	1.33559
11282	MGAT4B	-0.64731	0.0106018	-1.56625	1.97462	1.2438
11284	PNKP	-1.01914	0.00820941	-2.02671	2.08569	1.27577
112840	WDR89	0.71669	0.0540329	1.64341	1.26734	0.8939
112849	L3HYPDH	0.04226	0.843196	1.02972	0.07407	0.04933
11285	B4GALT7	-0.71134	0.0314471	-1.63732	1.50242	1.03808
112858	TP53RK	-0.0317	0.878401	-1.02221	0.05631	0.03727
112869	SGF29	-0.79262	0.0340774	-1.73222	1.46753	1.01684
112936	VPS26B	-0.39622	0.127987	-1.31606	0.89283	0.63711
112942	CFAP36	-0.28553	0.317695	-1.21886	0.49799	0.35062
112950	MED8	-0.5811	0.0396918	-1.49599	1.4013	0.97676
112970	KTI12	-0.03726	0.85439	-1.02616	0.06834	0.04509
113	ADCY7	0.25772	0.240691	1.19559	0.61854	0.43898
1130	LYST	0.79416	0.0432446	1.73407	1.36407	0.95418
113000	RPUSD1	-0.53594	0.0518596	-1.44988	1.28517	0.90476
113026	PLCD3	-0.75067	0.00438732	-1.68257	2.3578	1.30907
11309	SLCO2B1	0.20987	0.594689	1.15658	0.22571	0.15314
11311	VPS45	0.4714	0.0273431	1.38645	1.56315	1.06975
113115	MTFR2	-0.22665	0.321184	-1.17012	0.49325	0.34709
11313	LYPLA2	-0.84788	0.000881051	-1.79985	3.055	1.31505
113130	CDCA5	-0.29331	0.461977	-1.22545	0.33538	0.23091
11314	CD300A	-0.09451	0.866218	-1.0677	0.06237	0.04119
11315	PARK7	-0.77373	0.0111214	-1.70969	1.95384	1.23654
11316	COPE	-1.11499	0.0103258	-2.16593	1.98608	1.24896
113174	SAAL1	0.39891	0.112248	1.31851	0.94982	0.6784
113178	SCAMP4	-0.55615	0.0172734	-1.47034	1.76262	1.16716
113179	ADAT3	-0.9798	0.0244021	-1.97219	1.61257	1.09592
11318	GPR182	-0.31432	0.703282	-1.24343	0.15287	0.10196
113189	CHST14	-0.42764	0.231875	-1.34503	0.63475	0.45037
11319	ECD	0.30206	0.12172	1.2329	0.91464	0.65349
11320	MGAT4A	0.81087	0.00654439	1.75427	2.18413	1.30407
113201	GOLM2	0.51494	0.0149726	1.42894	1.8247	1.19004
11321	GPN1	0.0264	0.876504	1.01847	0.05725	0.03781
11322	TMC6	-0.5766	0.0228573	-1.49133	1.64097	1.11246
113220	KIF12	-0.66173	0.0440045	-1.58198	1.3565	0.94996
113235	SLC46A1	-0.52903	0.0200775	-1.44295	1.69729	1.13798
113246	C12orf57	-1.93437	0.00192888	-3.82212	2.7147	1.31505
11325	DDX42	0.62556	0.0153871	1.54281	1.81284	1.185
113251	LARP4	0.81404	0.010686	1.75813	1.97119	1.24361
11326	VSIG4	-0.1962	0.692227	-1.14567	0.15975	0.10682
113263	GLCCI1	1.22161	0.00614118	2.33206	2.21175	1.30408
113277	TMEM106A	-0.92348	0.194378	-1.89669	0.71135	0.50636
11328	FKBP9	0.74469	0.0225592	1.67562	1.64668	1.11471
11329	STK38	0.98127	0.00429538	1.9742	2.367	1.31098
11331	PHB2	-1.02886	0.00342184	-2.04041	2.46574	1.31451
11332	ACOT7	-0.57923	0.0561477	-1.49405	1.25067	0.88434
11333	PDAP1	-0.73485	0.0172647	-1.66422	1.76284	1.16721
11334	TUSC2	-0.52837	0.103696	-1.4423	0.98424	0.7029
11335	CBX3	0.59953	0.0814835	1.51522	1.08893	0.77525
11336	EXOC3	0.27848	0.145078	1.21291	0.8384	0.59786
11337	GABARAP	-1.0795	0.00750597	-2.11331	2.12459	1.28863
11338	U2AF2	-0.92462	0.00674989	-1.89818	2.1707	1.30142
11339	OIP5	-1.10793	0.00895999	-2.15536	2.04769	1.26437
11340	EXOSC8	-0.61598	0.0479567	-1.5326	1.31915	0.92666
113402	SFT2D1	-0.72973	0.0255991	-1.65833	1.59177	1.08575
113419	TEX261	-0.10765	0.547658	-1.07747	0.26149	0.17833
11342	RNF13	0.8507	0.00165046	1.80337	2.7824	1.31505
11343	MGLL	0.11348	0.636004	1.08184	0.19654	0.13209
11344	TWF2	-1.11818	0.00425667	-2.17074	2.37093	1.31175
113444	SMIM12	-0.74997	0.00533544	-1.68176	2.27283	1.30707
11345	GABARAPL2	-0.86343	0.0136168	-1.81936	1.86593	1.20529
113451	AZIN2	0.19815	0.516609	1.14722	0.28684	0.19676
113452	TMEM54	-0.90748	0.0377249	-1.87576	1.42337	0.98997
11346	SYNPO	0.25448	0.558871	1.19291	0.25269	0.17225
113510	HELQ	0.43815	0.107381	1.35486	0.96907	0.69229
1136	CHRNA3	-0.50915	0.529143	-1.42321	0.27643	0.1898
113612	CYP2U1	0.75706	0.0305282	1.69004	1.5153	1.04609
113655	MFSD3	-0.78513	0.0190054	-1.72324	1.72112	1.14663
113675	SDSL	-1.12366	0.00169129	-2.17899	2.77178	1.31505
113763	ZBED10P	0.47077	0.18836	1.38585	0.72501	0.51559
113791	PIK3IP1	-0.01698	0.937168	-1.01184	0.02818	0.01763
1138	CHRNA5	0.27624	0.360772	1.21103	0.44277	0.30948
113828	FAM83F	-1.33523	0.00198068	-2.52316	2.70319	1.31505
113829	SLC35A4	0.11024	0.536941	1.07941	0.27007	0.18504
113878	DTX2	-0.29059	0.202496	-1.22314	0.69358	0.49375
1139	CHRNA7	0.47639	0.238	1.39126	0.62342	0.44269
1140	CHRNB1	-0.57976	0.0488477	-1.4946	1.31116	0.92102
114034	TOE1	-0.46501	0.0719785	-1.38032	1.1428	0.81243
114049	BUD23	-0.63305	0.0151084	-1.55084	1.82078	1.18845
114088	TRIM9	0.1413	0.643753	1.1029	0.19128	0.12841
114134	SLC2A13	0.79184	0.0180904	1.73129	1.74255	1.15738
114294	LACTB	0.07703	0.728766	1.05484	0.13741	0.09163
114299	PALM2AKAP2	0.93851	0.00971464	1.91654	2.01257	1.25716
114327	EFHC1	0.75917	0.0215396	1.69251	1.66676	1.12338
1145	CHRNE	-0.45464	0.196191	-1.37044	0.70732	0.5036
114548	NLRP3	0.2315	0.665367	1.17405	0.17694	0.11866
114569	MAL2	0.23408	0.313616	1.17615	0.5036	0.35453
114609	TIRAP	-0.13041	0.492678	-1.09461	0.30744	0.21125
114625	ERMAP	0.66387	0.0876656	1.58433	1.05717	0.75331
1147	CHUK	0.74492	0.0203923	1.67588	1.69053	1.13506
114769	CARD16	-0.01422	0.966425	-1.0099	0.01483	0.00905
114770	PGLYRP2	-0.3367	0.501606	-1.26287	0.29964	0.20603
114780	PKD1L2	0.50013	0.467254	1.41434	0.33045	0.22779
114781	BTBD9	0.10254	0.706369	1.07366	0.15097	0.10062
114784	CSMD2	-1.53274	0.0904356	-2.89335	1.04366	0.74453
114785	MBD6	0.06669	0.773663	1.04731	0.11145	0.07441
114789	SLC25A25	0.18593	0.424309	1.13755	0.37232	0.25714
114790	STK11IP	-0.50138	0.0607216	-1.41557	1.21666	0.86146
114791	TUBGCP5	0.51657	0.035804	1.43055	1.44607	1.00436
114792	KLHL32	0.37345	0.427528	1.29545	0.36904	0.25472
114794	ELFN2	0.41201	0.337737	1.33054	0.47142	0.33036
114795	TMEM132B	-1.10002	0.0758093	-2.14357	1.12028	0.79677
114799	ESCO1	1.04174	0.00706797	2.05871	2.15071	1.29611
114801	TMEM200A	0.02765	0.938205	1.01935	0.0277	0.01737
114803	MYSM1	0.6361	0.093783	1.55412	1.02788	0.73376
114805	GALNT13	0.66332	0.352876	1.58372	0.45238	0.31645
114818	KLHL29	0.99524	0.0200839	1.99342	1.69715	1.13798
114821	ZBED9	1.26302	0.00396914	2.39998	2.4013	1.31451
114822	RHPN1	-0.66137	0.041656	-1.58158	1.38032	0.96429
114823	LENG8	0.18892	0.49886	1.13991	0.30202	0.2075
114825	PWWP2A	0.68974	0.0116085	1.61299	1.93522	1.23201
114827	FHAD1	0.48815	0.0252832	1.40265	1.59717	1.08894
114876	OSBPL1A	0.69397	0.00539198	1.61773	2.26825	1.30707
114879	OSBPL5	-0.68409	0.0192722	-1.60669	1.71507	1.1437
114880	OSBPL6	1.19919	0.00120381	2.29611	2.91944	1.31505
114881	OSBPL7	0.44186	0.19519	1.35836	0.70954	0.50499
114882	OSBPL8	0.84977	0.0110243	1.80221	1.95765	1.23758
114883	OSBPL9	0.59231	0.0211178	1.50766	1.67535	1.12734
114884	OSBPL10	0.46123	0.0985449	1.37672	1.00637	0.7192
114885	OSBPL11	1.28673	0.00180792	2.43974	2.74282	1.31505
114897	C1QTNF1	-0.95591	0.00128287	-1.9398	2.89182	1.31505
114898	C1QTNF2	-2.33181	0.00451061	-5.03438	2.34576	1.30907
114899	C1QTNF3	0.47299	0.524523	1.38798	0.28024	0.19208
114902	C1QTNF5	-0.61009	0.280323	-1.52635	0.55234	0.39113
114904	C1QTNF6	-0.73807	0.0084355	-1.66794	2.07389	1.27458
114905	C1QTNF7	0.36629	0.710791	1.28903	0.14826	0.09881
114907	FBXO32	0.39238	0.21086	1.31256	0.676	0.48095
114908	TMEM123	0.42445	0.0918736	1.34206	1.03681	0.74017
114926	SMIM19	-0.56811	0.0526609	-1.48258	1.27851	0.90122
114928	GPRASP2	0.83646	0.0335424	1.78566	1.47441	1.02146
114932	MRFAP1L1	0.6296	0.02785	1.54714	1.55518	1.06577
114971	PTPMT1	-0.93969	0.0171074	-1.91811	1.76682	1.16868
114984	FLYWCH2	-1.33641	0.00367591	-2.52523	2.43463	1.31451
114987	WDR31	-0.69482	0.211668	-1.61868	0.67435	0.47973
114990	VASN	-0.29129	0.145957	-1.22373	0.83578	0.59581
115	ADCY9	0.48254	0.132414	1.39721	0.87807	0.62684
115004	CGAS	-0.90038	0.150313	-1.86655	0.823	0.58664
115024	NT5C3B	-0.6245	0.0353332	-1.54167	1.45182	1.00777
115098	CCDC124	-1.14998	0.00630887	-2.21911	2.20005	1.30408
115106	HAUS1	-0.12156	0.676842	-1.08791	0.16951	0.11375
115123	MARCHF3	-0.34116	0.162735	-1.26677	0.78852	0.56271
115196	ZNF554	-0.00066	0.998069	-1.00045	0.00084	0.00055
1152	CKB	-0.0567	0.877238	-1.04008	0.05688	0.03758
115201	ATG4A	0.6432	0.0094887	1.56179	2.02279	1.25984
115207	KCTD12	0.51042	0.327598	1.42447	0.48466	0.34042
115209	OMA1	0.38425	0.1962	1.30518	0.7073	0.5036
115265	DDIT4L	-0.27328	0.607378	-1.20855	0.21654	0.14645
115273	RAB42	-0.18711	0.750518	-1.13848	0.12464	0.08298
115286	SLC25A26	-0.44045	0.0678123	-1.35702	1.16869	0.82886
115294	PCMTD1	0.79371	0.00686956	1.73353	2.16307	1.29946
1153	CIRBP	-0.49537	0.0355609	-1.40968	1.44903	1.00571
115330	GPR146	0.02454	0.934245	1.01716	0.02954	0.01839
115353	LRRC42	-0.22236	0.252973	-1.16664	0.59693	0.42314
115399	LRRC56	-0.56269	0.0890022	-1.47702	1.0506	0.74901
1154	CISH	-0.99219	0.00189266	-1.9892	2.72293	1.31505
115416	MALSU1	-0.80183	0.0172158	-1.74331	1.76407	1.16734
115426	UHRF2	1.47741	0.000524759	2.78448	3.28004	1.33559
1155	TBCB	-0.9872	0.00804294	-1.98234	2.09458	1.27749
115509	ZNF689	-0.39244	0.120402	-1.31261	0.91937	0.65678
115548	FCHO2	0.47921	0.0968892	1.39398	1.01372	0.72396
115560	ZNF501	0.73614	0.0728694	1.66572	1.13745	0.80895
115572	TENT5B	0.47254	0.191835	1.38755	0.71707	0.50987
115677	NOSTRIN	0.53236	0.0943364	1.4463	1.02532	0.73197
115704	EVI5L	-0.08277	0.681311	-1.05905	0.16665	0.11177
115708	TRMT61A	-0.96092	0.00246864	-1.94655	2.60754	1.31505
115749	C12orf56	0.70876	0.164759	1.6344	0.78315	0.55888
115752	DIS3L	0.81807	0.0156937	1.76305	1.80427	1.18208
115761	ARL11	-0.37307	0.178621	-1.29511	0.74807	0.53314
115811	IQCD	-1.21339	0.0113793	-2.31882	1.94388	1.23433
115817	DHRS1	-0.51663	0.0471141	-1.43061	1.32685	0.93107
115825	WDFY2	0.08575	0.738903	1.06124	0.13141	0.08745
1159	CKMT1B	-2.17308	0.00860531	-4.50984	2.06523	1.27171
115908	CTHRC1	-0.34677	0.137248	-1.27171	0.86249	0.61507
115939	TSR3	-0.6351	0.0400798	-1.55305	1.39707	0.97455
115948	ODAD3	-0.82116	0.156132	-1.76683	0.80651	0.57509
115950	ZNF653	-0.51974	0.0821556	-1.43369	1.08536	0.7727
116	ADCYAP1	-0.0527	0.916022	-1.0372	0.03809	0.02381
116028	RMI2	0.08501	0.867246	1.0607	0.06186	0.0409
116064	LRRC58	1.13191	0.0103111	2.19149	1.9867	1.24919
116068	LYSMD3	1.10153	0.0140026	2.14582	1.85379	1.20198
116071	BATF2	-0.02699	0.94696	-1.01889	0.02367	0.01452
116092	DNTTIP1	-1.11082	0.00303328	-2.15969	2.51809	1.31505
116113	FOXP4	-0.45026	0.107492	-1.36628	0.96862	0.69198
116115	ZNF526	-0.5824	0.0362024	-1.49734	1.44126	1.00151
116138	KLHDC3	-0.91005	0.00856402	-1.8791	2.06732	1.27295
116143	DNAAF10	0.68961	0.026387	1.61285	1.57861	1.0792
116150	NUS1	0.49138	0.0653643	1.40578	1.18466	0.83964
116151	FAM210B	0.45821	0.0405414	1.37384	1.3921	0.97168
116159	CYYR1	0.64903	0.215392	1.56811	0.66677	0.47385
116211	TM4SF19	0.73636	0.614439	1.66597	0.21152	0.14284
116224	PABIR1	0.48607	0.0350615	1.40062	1.45517	1.01034
116225	ZMYND19	-0.35809	0.148711	-1.28173	0.82766	0.58984
116228	COX20	-0.52137	0.135398	-1.43532	0.86839	0.61947
116236	ABHD15	0.68517	0.0897283	1.60789	1.04707	0.74681
116238	TLCD1	-1.20801	0.0226737	-2.31018	1.64448	1.11419
116254	GINM1	0.58456	0.0308062	1.49958	1.51136	1.04364
116285	ACSM1	-0.20114	0.440417	-1.14961	0.35614	0.24515
1163	CKS1B	-1.08526	0.00508521	-2.12176	2.29369	1.30707
116372	LYPD1	-0.43403	0.0436968	-1.351	1.35955	0.95138
1164	CKS2	-1.13448	0.00350447	-2.1954	2.45538	1.31451
116412	ZNF837	-0.70781	0.116934	-1.63333	0.93206	0.66584
116441	TM4SF18	1.50605	0.0197081	2.84031	1.70535	1.14031
116447	TOP1MT	0.42211	0.0798241	1.33988	1.09787	0.78113
116461	TSEN15	-0.1916	0.412726	-1.14203	0.38434	0.2656
116496	NIBAN1	0.18006	0.601638	1.13293	0.22066	0.1492
116519	APOA5	0.12051	0.810852	1.08712	0.09106	0.06114
116540	MRPL53	-1.6465	0.00524366	-3.13074	2.28037	1.30707
116541	MRPL54	-1.49144	0.0472082	-2.8117	1.32598	0.93071
116832	RPL39L	-1.84585	0.00648652	-3.59465	2.18799	1.30407
116835	HSPA12B	-0.62264	0.251813	-1.53969	0.59892	0.4244
116840	CNTROB	-0.22124	0.353772	-1.16573	0.45128	0.31577
116841	SNAP47	-0.62418	0.0395591	-1.54133	1.40275	0.97749
116842	LEAP2	-1.78812	0.000197462	-3.45365	3.70452	1.37691
116843	SLC18B1	0.65032	0.0449068	1.56952	1.34769	0.94445
116844	LRG1	-1.35834	0.000284784	-2.56391	3.54548	1.33559
116966	WDR17	-1.01083	0.237094	-2.01507	0.62508	0.44382
116969	ART5	-0.38333	0.209992	-1.30435	0.6778	0.48208
116984	ARAP2	1.27071	0.00910105	2.4128	2.04091	1.26247
116985	ARAP1	-0.01163	0.962856	-1.00809	0.01644	0.01005
116987	AGAP1	0.04992	0.835673	1.03521	0.07796	0.05195
117143	TADA1	0.24205	0.241441	1.18267	0.61719	0.43832
117145	THEM4	0.06375	0.804161	1.04518	0.09466	0.06348
117153	MIA2	1.47	0.00375774	2.77021	2.42507	1.31451
117155	CATSPER2	0.26669	0.536577	1.20305	0.27037	0.18516
117166	WFIKKN1	-0.91255	0.102297	-1.88237	0.99014	0.70718
117246	FTSJ3	0.45816	0.033504	1.37379	1.4749	1.02167
117247	SLC16A10	0.27489	0.457175	1.2099	0.33992	0.23368
117248	GALNT15	-0.46702	0.384539	-1.38225	0.41506	0.28895
117283	IP6K3	0.03276	0.858459	1.02297	0.06628	0.04369
117289	TAGAP	-0.56599	0.506055	-1.4804	0.2958	0.20342
1173	AP2M1	-0.23895	0.167995	-1.18013	0.7747	0.55237
1174	AP1S1	-1.08395	0.0110518	-2.11984	1.95657	1.23752
1175	AP2S1	-1.20874	0.0100845	-2.31136	1.99634	1.25183
117583	PARD3B	0.69892	0.0435228	1.62329	1.36128	0.95212
117584	RFFL	0.10339	0.644063	1.07429	0.19107	0.12831
1176	AP3S1	0.16653	0.462032	1.12236	0.33533	0.23091
117608	ZNF354B	0.73796	0.0229176	1.66782	1.63983	1.11189
117854	TRIM6	1.07092	0.00632198	2.10077	2.19915	1.30408
118	ADD1	-0.01329	0.950524	-1.00926	0.02204	0.01357
1180	CLCN1	-0.66045	0.0671744	-1.58057	1.1728	0.83181
1181	CLCN2	-0.12501	0.63858	-1.09051	0.19478	0.13073
1182	CLCN3	1.49944	0.00303562	2.82734	2.51775	1.31505
1184	CLCN5	0.98491	0.020808	1.97919	1.68177	1.13141
118424	UBE2J2	-0.54939	0.0575463	-1.46346	1.23998	0.87712
118426	BORCS5	-0.76011	0.0257299	-1.69362	1.58956	1.08445
118429	ANTXR2	1.31975	0.0102298	2.49623	1.99013	1.25012
118460	EXOSC6	-0.98723	0.00961459	-1.98238	2.01707	1.25787
118472	ZNF511	-1.0844	0.0130844	-2.12049	1.88325	1.21332
118487	CHCHD1	-1.17253	0.00823934	-2.25407	2.08411	1.27577
118491	CFAP70	-0.15393	0.619326	-1.1126	0.20808	0.14051
1185	CLCN6	0.12946	0.671042	1.09388	0.17325	0.11628
1186	CLCN7	-0.27115	0.434541	-1.20677	0.36197	0.24939
118663	BTBD16	-0.84322	0.109605	-1.79405	0.96017	0.68602
118788	PIK3AP1	0.8145	0.0664207	1.75869	1.1777	0.83493
118812	MORN4	-0.05686	0.759817	-1.0402	0.11929	0.07957
118813	ZFYVE27	-0.3289	0.0956812	-1.25605	1.01917	0.72776
118881	COMTD1	-1.59585	0.00223723	-3.02273	2.65029	1.31505
118924	FRA10AC1	0.68883	0.0282853	1.61197	1.54844	1.06276
118932	ANKRD22	0.57212	0.222395	1.48671	0.65288	0.46341
118980	SFXN2	0.04224	0.826125	1.02971	0.08295	0.05552
118987	PDZD8	1.03502	0.0277652	2.04914	1.5565	1.06632
119032	BORCS7	-0.68488	0.0325677	-1.60757	1.48721	1.02952
1191	CLU	-0.52195	0.0227423	-1.43589	1.64316	1.11347
1192	CLIC1	-0.94247	0.00289255	-1.92182	2.53872	1.31505
1193	CLIC2	1.19651	0.00535552	2.29184	2.2712	1.30707
119391	GSTO2	-0.99581	0.0397192	-1.99419	1.401	0.97668
119392	SFR1	-0.09749	0.785702	-1.06991	0.10474	0.06981
1195	CLK1	0.27818	0.496113	1.21266	0.30442	0.20928
119504	ANAPC16	-0.39257	0.106377	-1.31273	0.97315	0.6953
119559	SFXN4	-0.63246	0.0273782	-1.55021	1.56259	1.06966
119587	CPXM2	0.90528	0.00588805	1.87291	2.23003	1.30707
1196	CLK2	-0.06458	0.713976	-1.04578	0.14632	0.0975
119710	IFTAP	0.0543	0.830375	1.03836	0.08073	0.05383
1198	CLK3	-0.35302	0.0958405	-1.27723	1.01845	0.72752
12	SERPINA3	-1.07497	0.00394371	-2.10668	2.4041	1.31451
120	ADD3	0.55604	0.0648843	1.47023	1.18786	0.84151
1200	TPP1	0.98904	0.00159289	1.98487	2.79782	1.31505
120071	LARGE2	-0.76496	0.0176846	-1.69933	1.7524	1.16216
1201	CLN3	-0.64	0.021309	-1.55833	1.67144	1.12604
120103	SLC36A4	0.74681	0.00451787	1.67808	2.34507	1.30907
120224	TMEM45B	-0.36186	0.085347	-1.28509	1.06881	0.76161
120227	CYP2R1	0.56072	0.0259956	1.47501	1.5851	1.08267
1203	CLN5	0.36404	0.0847989	1.28702	1.07161	0.76369
120376	COLCA2	-0.00294	0.992831	-1.00204	0.00312	0.00215
120379	PIH1D2	-0.33723	0.364534	-1.26333	0.43826	0.30616
120425	JAML	-0.28672	0.678525	-1.21986	0.16843	0.11311
120526	DNAJC24	0.09455	0.779711	1.06773	0.10807	0.07203
120534	ARL14EP	0.42596	0.0682243	1.34346	1.16606	0.82731
1207	CLNS1A	0.05149	0.790444	1.03633	0.10213	0.0683
120892	LRRK2	1.04117	0.0270408	2.0579	1.56798	1.07266
1209	CLPTM1	-0.31292	0.149446	-1.24222	0.82552	0.58845
121053	NOPCHAP1	-0.8618	0.046753	-1.81731	1.33019	0.93288
1211	CLTA	-0.94788	0.00537042	-1.92903	2.26999	1.30707
1212	CLTB	-0.72077	0.0459118	-1.64806	1.33808	0.93759
121227	LRIG3	0.72	0.00823973	1.64718	2.08409	1.27577
121268	RHEBL1	-0.2192	0.683947	-1.16409	0.16498	0.11049
121274	ZNF641	-0.15051	0.494012	-1.10996	0.30626	0.21047
1213	CLTC	0.84885	0.0343987	1.80107	1.46346	1.01538
121441	NEDD1	1.36412	0.0112465	2.57419	1.94898	1.23575
121457	IKBIP	0.76672	0.0145468	1.70139	1.83723	1.19429
121506	ERP27	0.96244	0.0546609	1.9486	1.26232	0.89079
121512	FGD4	0.96227	0.00921466	1.94838	2.03552	1.26147
121536	AEBP2	0.17437	0.546716	1.12847	0.26224	0.17891
121551	BTBD11	0.58783	0.106109	1.50299	0.97425	0.69603
121642	ALKBH2	-0.89525	0.0160408	-1.85993	1.79477	1.17848
121665	SPPL3	0.2433	0.182715	1.1837	0.73823	0.52548
122060	SLAIN1	-0.07065	0.746427	-1.05019	0.12701	0.08441
122481	AK7	-0.17247	0.757835	-1.12698	0.12043	0.0803
122525	C14orf28	0.61626	0.0186823	1.5329	1.72857	1.15035
122553	TRAPPC6B	0.42392	0.145707	1.34157	0.83652	0.59632
122616	CLBA1	-0.68794	0.0452888	-1.61098	1.34401	0.94202
122704	MRPL52	-1.72364	0.00436646	-3.30268	2.35987	1.30983
122769	LRR1	-0.55102	0.0964661	-1.46512	1.01563	0.7253
122773	KLHDC1	0.46464	0.528366	1.37997	0.27707	0.19022
122786	FRMD6	0.86621	0.0394069	1.82286	1.40443	0.97871
122809	SOCS4	0.66492	0.0469971	1.58548	1.32793	0.93154
122830	NAA30	1.09873	0.00186164	2.14166	2.7301	1.31505
122953	JDP2	-0.87223	0.0159382	-1.83049	1.79756	1.18009
122961	ISCA2	-0.56021	0.0782564	-1.47448	1.10648	0.78708
122970	ACOT4	-0.89631	0.00262842	-1.8613	2.58031	1.31505
123	PLIN2	-0.38497	0.0275438	-1.30583	1.55998	1.06826
1230	CCR1	0.43114	0.447058	1.3483	0.34964	0.24074
123016	TTC8	0.37677	0.0761299	1.29843	1.11844	0.79568
123096	SLC25A29	-0.70013	0.00659009	-1.62465	2.18111	1.30407
123099	DEGS2	-1.66101	0.00214761	-3.16237	2.66805	1.31505
123169	LEO1	0.73141	0.00686259	1.66026	2.16351	1.29946
123207	C15orf40	-0.0929	0.732585	-1.06651	0.13514	0.09017
123228	SENP8	-0.01161	0.970471	-1.00808	0.01302	0.00799
123263	MTFMT	-0.22301	0.379318	-1.16716	0.421	0.29342
123283	TARS3	0.51559	0.111307	1.42958	0.95348	0.68107
123355	LRRC28	-0.41847	0.120449	-1.33651	0.9192	0.65669
123591	TMEM266	-1.71538	0.0212123	-3.28384	1.67341	1.12667
123606	NIPA1	1.02573	0.00440005	2.03598	2.35654	1.30907
123688	HYKK	0.35868	0.221216	1.28225	0.65518	0.46517
123720	WHAMM	0.05564	0.828238	1.03932	0.08184	0.05471
123775	C16orf46	-0.04004	0.916705	-1.02814	0.03777	0.02359
1238	ACKR2	0.47254	0.109792	1.38755	0.95943	0.68566
123803	NTAN1	-0.76476	0.022186	-1.69909	1.65392	1.11774
123811	CEP20	0.81469	0.00324048	1.75892	2.48939	1.31505
123879	DCUN1D3	0.34229	0.1154	1.26777	0.93779	0.66978
123920	CMTM3	-0.69272	0.0188031	-1.61633	1.72577	1.14875
124	ADH1A	1.29876	5.70015e-05	2.46017	4.24411	1.4955
1240	CMKLR1	0.08749	0.856287	1.06252	0.06738	0.04441
124044	SPATA2L	-0.79416	0.0170303	-1.73407	1.76878	1.16896
124045	SPATA33	-1.04806	0.0340138	-2.06775	1.46835	1.0174
124056	NOXO1	-0.83978	0.126088	-1.78978	0.89932	0.64149
1241	LTB4R	-1.59341	0.117101	-3.01763	0.93144	0.66538
124152	IQCK	-0.2367	0.307247	-1.1783	0.51251	0.36136
124222	PAQR4	-0.631	0.0167515	-1.54864	1.77595	1.17242
124245	ZC3H18	0.05253	0.772009	1.03708	0.11238	0.07493
1244	ABCC2	0.31107	0.411111	1.24063	0.38604	0.26693
124401	ANKS3	-0.60435	0.00780669	-1.52029	2.10753	1.28391
124402	UBALD1	-0.41331	0.11933	-1.33174	0.92325	0.65952
124411	KRBOX5	0.5662	0.268158	1.48062	0.57161	0.40542
124446	TMEM219	-0.92454	0.0146555	-1.89808	1.834	1.19361
124454	EARS2	-0.05602	0.814276	-1.03959	0.08923	0.06006
124460	SNX20	-0.11478	0.852642	-1.08281	0.06923	0.04561
124491	TMEM170A	0.01262	0.958297	1.00878	0.0185	0.01133
124512	METTL23	-0.55812	0.0514351	-1.47235	1.28874	0.9074
124565	SLC38A10	0.07534	0.794027	1.05361	0.10016	0.06706
124583	CANT1	-0.17209	0.490575	-1.12669	0.30929	0.21258
124637	CYB5D1	0.3889	0.10902	1.30939	0.96249	0.68765
124641	OVCA2	-0.56372	0.0535998	-1.47807	1.27084	0.89589
124739	USP43	0.44876	0.0965336	1.36486	1.01532	0.72528
124751	KRBA2	0.27343	0.32298	1.20868	0.49082	0.34511
124790	HEXIM2	-0.7936	0.0709851	-1.73339	1.14883	0.81664
124801	LSM12	-0.40521	0.0847933	-1.32428	1.07164	0.76369
124808	CCDC43	0.28396	0.309308	1.21753	0.50961	0.35904
124817	CNTD1	0.62311	0.00435115	1.54019	2.3614	1.31012
124930	ANKRD13B	0.0399	0.914435	1.02804	0.03885	0.0244
124936	CYB5D2	-0.3752	0.124963	-1.29702	0.90322	0.6445
124944	C17orf49	-1.27469	0.00807531	-2.41947	2.09284	1.27749
124961	ZFP3	0.69411	0.0501443	1.61789	1.29978	0.91444
124976	SPNS2	0.25293	0.466847	1.19163	0.33083	0.22798
124995	MRPL10	-0.53708	0.0290409	-1.45103	1.53699	1.058
124997	WDR81	-0.55243	0.0727941	-1.46655	1.1379	0.80925
125	ADH1B	1.37959	5.39097e-05	2.60195	4.26833	1.4955
125058	TBC1D16	-0.18987	0.3797	-1.14066	0.42056	0.29308
125111	GJD3	0.51426	0.107976	1.42826	0.96667	0.69071
125150	ZSWIM7	-0.61526	0.119911	-1.53184	0.92114	0.65806
125170	MIEF2	-0.42978	0.0677022	-1.34703	1.1694	0.82941
125206	SLC5A10	-0.38878	0.407995	-1.30929	0.38935	0.26949
125228	FAM210A	0.86884	0.0121793	1.8262	1.91438	1.22613
125476	INO80C	-1.06415	0.0158275	-2.09094	1.80059	1.18036
125488	TTC39C	-0.10521	0.598691	-1.07565	0.2228	0.15096
1258	CNGB1	-1.00734	0.0247539	-2.0102	1.60636	1.09304
125919	ZNF543	0.15128	0.603845	1.11055	0.21907	0.14811
125950	RAVER1	-0.2521	0.276049	-1.19094	0.55901	0.39617
125981	ACER1	-1.04229	0.00392327	-2.0595	2.40635	1.31451
125988	MICOS13	-1.83892	0.00397053	-3.57742	2.40115	1.31451
126003	TRAPPC5	-1.35816	0.0193486	-2.56358	1.71335	1.14346
126006	PCP2	-0.37871	0.312515	-1.30018	0.50513	0.35575
126017	ZNF813	0.12831	0.726979	1.09301	0.13848	0.09237
126068	ZNF441	1.91243	0.0103555	3.76442	1.98483	1.2481
126074	SWSAP1	-0.94719	0.0201355	-1.92811	1.69604	1.13781
126075	CCDC159	-1.13683	0.0094559	-2.19897	2.0243	1.25984
126119	JOSD2	-1.45044	0.0110447	-2.73291	1.95685	1.23758
126129	CPT1C	-0.51135	0.105108	-1.42538	0.97836	0.69867
126208	ZNF787	-0.70766	0.0205619	-1.63315	1.68694	1.13373
126231	ZNF573	0.20227	0.749408	1.15051	0.12528	0.08339
126272	EID2B	-0.37552	0.151501	-1.29731	0.81958	0.58398
126282	TNFAIP8L1	-1.08303	0.00507324	-2.11848	2.29471	1.30707
126295	ZNF57	0.92629	0.0132602	1.90038	1.87745	1.20983
126298	IRGQ	1.15309	0.144385	2.22389	0.84048	0.59929
126299	ZNF428	-1.13377	0.00823681	-2.19431	2.08424	1.27577
1263	PLK3	-0.23968	0.487836	-1.18073	0.31173	0.21426
126308	MOB3A	-0.25346	0.267478	-1.19206	0.57271	0.40627
126321	MFSD12	-0.94326	0.00123128	-1.92286	2.90964	1.31505
126328	NDUFA11	-1.70784	0.00373285	-3.26672	2.42796	1.31451
126353	MISP	-0.17573	0.407469	-1.12954	0.38991	0.26982
126364	LRRC25	-0.35191	0.480814	-1.27625	0.31802	0.21884
126375	ZNF792	0.31326	0.360996	1.24252	0.4425	0.30926
126382	NR2C2AP	-0.74313	0.033255	-1.6738	1.47814	1.0232
126393	HSPB6	-0.43484	0.263071	-1.35176	0.57993	0.41087
1264	CNN1	0.21545	0.534746	1.16107	0.27185	0.18634
126432	RINL	-1.87874	0.0243921	-3.67753	1.61275	1.09597
126433	FBXO27	-0.32066	0.238389	-1.24891	0.62271	0.4422
1265	CNN2	-0.39261	0.0639839	-1.31277	1.19393	0.84562
126526	C19orf47	-0.60944	0.0719949	-1.52566	1.1427	0.81243
126549	ANKLE1	-0.35486	0.297568	-1.27886	0.52641	0.3722
126567	C2CD4C	-1.55177	0.00915163	-2.93177	2.0385	1.26197
1266	CNN3	0.66733	0.00328224	1.58813	2.48383	1.31505
126626	GABPB2	-0.65863	0.0928493	-1.57858	1.03222	0.73675
126669	SHE	-0.73294	0.166887	-1.66202	0.77758	0.55442
126695	KDF1	-1.16823	0.0015397	-2.24736	2.81256	1.31505
1267	CNP	-0.69558	0.00345284	-1.61954	2.46182	1.31451
126731	CCSAP	1.05572	0.0127563	2.07876	1.89428	1.21897
126859	AXDND1	-1.01094	0.0951451	-2.01523	1.02161	0.72889
126868	MAB21L3	0.79027	0.151611	1.7294	0.81927	0.58381
126969	SLC44A3	-0.31727	0.109739	-1.24597	0.95964	0.68574
127	ADH4	0.97146	0.175989	1.96082	0.75451	0.53744
1270	CNTF	1.77589	0.00188348	3.42449	2.72504	1.31505
127002	ATXN7L2	-0.50019	0.101561	-1.4144	0.99327	0.70949
127018	LYPLAL1	-0.16668	0.452595	-1.12248	0.34429	0.23703
127253	TYW3	-0.48952	0.107811	-1.40397	0.96734	0.69102
127254	ERICH3	0.58164	0.199817	1.49654	0.69937	0.49764
127255	LRRIQ3	0.44194	0.237797	1.35843	0.62379	0.44296
127262	TPRG1L	-0.01546	0.925221	-1.01078	0.03375	0.02074
127396	ZNF684	0.91717	0.074416	1.88841	1.12833	0.80215
127428	TCEANC2	-0.39596	0.218406	-1.31582	0.66074	0.46936
127435	PODN	-0.87739	0.199743	-1.83704	0.69953	0.49774
127495	LRRC39	0.56671	0.360645	1.48114	0.44292	0.30949
127534	GJB4	-1.67268	0.000528818	-3.18805	3.27669	1.33559
127687	C1orf122	-1.26352	0.00648183	-2.4008	2.1883	1.30407
1277	COL1A1	0.09062	0.82192	1.06483	0.08517	0.05709
127700	OSCP1	-1.14917	0.000687913	-2.21787	3.16247	1.31506
127703	C1orf216	-0.26788	0.218389	-1.20403	0.66077	0.46936
127707	KLHDC7A	0.05989	0.869695	1.04238	0.06063	0.04001
127733	UBXN10	0.55831	0.418643	1.47254	0.37816	0.26085
1278	COL1A2	0.29565	0.519038	1.22744	0.2848	0.19537
127829	ARL8A	-0.38619	0.136937	-1.30694	0.86348	0.61586
127833	SYT2	-0.45649	0.0952825	-1.3722	1.02099	0.72845
127845	GOLT1A	-1.13249	0.0124069	-2.19236	1.90634	1.22361
127933	UHMK1	0.87409	0.00967824	1.83285	2.0142	1.25716
128	ADH5	-0.28757	0.157982	-1.22058	0.80139	0.57153
128061	C1orf131	-0.57887	0.0927485	-1.49368	1.03269	0.73705
1281	COL3A1	0.47776	0.341452	1.39258	0.46667	0.32712
128178	EDARADD	-0.01511	0.95285	-1.01053	0.02098	0.01293
1282	COL4A1	0.70729	0.0354951	1.63274	1.44983	1.00618
128218	TMEM125	-0.29298	0.396705	-1.22517	0.40153	0.2787
128229	TSACC	-1.49379	0.0259017	-2.81629	1.58667	1.08342
128239	IQGAP3	-0.20278	0.678922	-1.15091	0.16818	0.11298
128240	NAXE	-0.99902	0.0149129	-1.99865	1.82644	1.19086
128308	MRPL55	-1.44743	0.00554828	-2.72721	2.25584	1.30707
128338	DRAM2	-0.01817	0.927636	-1.01267	0.03262	0.0201
128344	PIFO	-0.37886	0.323367	-1.30031	0.4903	0.34469
128346	C1orf162	-0.53102	0.384899	-1.44495	0.41465	0.28868
128387	TATDN3	0.5922	0.0174159	1.50754	1.75905	1.16592
1284	COL4A2	0.46046	0.219018	1.37598	0.65952	0.46842
128486	FITM2	0.0653	0.797541	1.0463	0.09825	0.06583
128553	TSHZ2	-0.92292	0.0890716	-1.89594	1.05026	0.74874
1287	COL4A5	1.12294	0.0266738	2.1779	1.57392	1.07617
128710	SLX4IP	-0.39438	0.310547	-1.31438	0.50787	0.35765
1288	COL4A6	-0.06962	0.932399	-1.04944	0.0304	0.01879
128853	DUSP15	-0.92117	0.127647	-1.89364	0.89399	0.63789
128866	CHMP4B	-0.89077	0.0430483	-1.85416	1.36604	0.95523
128869	PIGU	-0.39206	0.0897484	-1.31227	1.04697	0.74679
1289	COL5A1	-0.24954	0.495959	-1.18883	0.30455	0.20938
128977	C22orf39	-0.12781	0.601349	-1.09264	0.22087	0.14929
128989	TANGO2	-0.23751	0.296281	-1.17895	0.5283	0.37351
1290	COL5A2	0.75323	0.0359391	1.68556	1.44443	1.00361
129138	ANKRD54	-0.41339	0.13324	-1.33181	0.87537	0.62475
1292	COL6A2	-0.5974	0.00826956	-1.51299	2.08252	1.27542
129285	PPP1R21	0.24071	0.170653	1.18158	0.76789	0.54673
129293	TRABD2A	-1.06642	0.0863101	-2.09423	1.06394	0.75802
1293	COL6A3	1.63773	0.0223574	3.11176	1.65058	1.11667
129303	TMEM150A	-0.31028	0.201891	-1.23995	0.69488	0.49461
129401	NUP35	0.22029	0.354257	1.16496	0.45068	0.31534
129450	TYW5	0.75801	0.00809809	1.69116	2.09162	1.27749
1295	COL8A1	1.20695	0.0158529	2.30849	1.79989	1.18036
129531	MITD1	-0.06913	0.817773	-1.04909	0.08737	0.05854
129563	DIS3L2	0.05272	0.866999	1.03722	0.06198	0.04099
129607	CMPK2	0.92285	0.00432513	1.89586	2.364	1.31012
129642	MBOAT2	1.20652	0.00661479	2.3078	2.17948	1.30407
129685	TAF8	-0.11158	0.625398	-1.08041	0.20384	0.13742
1297	COL9A1	1.40123	0.0403451	2.64126	1.39421	0.97305
129787	TMEM18	-0.93763	0.0199229	-1.91538	1.70065	1.13853
1298	COL9A2	-0.08748	0.742625	-1.06251	0.12923	0.08589
129831	RBM45	0.52642	0.072458	1.44035	1.13991	0.81049
129880	BBS5	-0.15057	0.549223	-1.11001	0.26025	0.1776
129881	CFAP210	-0.04519	0.931642	-1.03182	0.03075	0.01901
13	AADAC	0.13693	0.728008	1.09956	0.13786	0.09194
130	ADH6	0.47211	0.52955	1.38714	0.27609	0.1896
1301	COL11A1	0.96239	0.0998563	1.94854	1.00062	0.71509
130162	CLHC1	0.88436	0.0417785	1.84595	1.37905	0.96343
130271	PLEKHH2	1.4742	0.00499277	2.7783	2.30166	1.30707
130340	AP1S3	-0.4491	0.291862	-1.36519	0.53482	0.37802
130355	C2orf76	-0.48984	0.153266	-1.40429	0.81456	0.58039
130367	SGPP2	-0.10228	0.842332	-1.07347	0.07452	0.04962
130399	ACVR1C	0.00472	0.993393	1.00328	0.00288	0.00207
130497	OSR1	-0.99472	0.0340831	-1.99269	1.46746	1.01684
130502	TTC32	0.27421	0.411481	1.20933	0.38565	0.26674
130535	KCTD18	0.91121	0.00196654	1.88062	2.7063	1.31505
130557	ZNF513	-0.50019	0.057172	-1.4144	1.24282	0.87893
130574	LYPD6	0.37054	0.336268	1.29283	0.47331	0.33182
130576	LYPD6B	0.2897	0.434873	1.22239	0.36164	0.2492
130589	GALM	0.29096	0.142368	1.22345	0.84659	0.6038
1306	COL15A1	0.1666	0.612151	1.12241	0.21314	0.14388
130612	TMEM198	-0.88984	0.144116	-1.85297	0.84129	0.59982
130617	ZFAND2B	-0.97813	0.0118198	-1.9699	1.92739	1.22884
130752	MDH1B	0.19412	0.773652	1.14402	0.11145	0.07441
130814	SLC66A3	0.2634	0.187495	1.2003	0.72701	0.51702
130827	TMEM182	0.37322	0.194517	1.29524	0.71104	0.50616
130872	AHSA2P	0.34345	0.20051	1.26879	0.69786	0.49654
130888	FBXO36	0.20546	0.426557	1.15306	0.37002	0.25539
130916	MTERF4	0.26788	0.186481	1.20404	0.72937	0.51897
131	ADH7	3.40653	8.1763e-06	10.6039	5.08744	1.74792
131034	CPNE4	0.62691	0.103871	1.54425	0.98351	0.70257
131076	MIX23	-0.8558	0.0645533	-1.80977	1.19008	0.84318
1311	COMP	-0.667	0.116964	-1.58777	0.93195	0.66582
131118	DNAJC19	-0.61018	0.0655488	-1.52645	1.18344	0.83874
1312	COMT	-0.66969	0.0251156	-1.59073	1.60006	1.08979
1314	COPA	0.40012	0.263145	1.31962	0.5798	0.41087
131408	FAM131A	-0.54356	0.04243	-1.45757	1.37233	0.95908
131474	CHCHD4	0.10232	0.669836	1.07349	0.17403	0.11676
1315	COPB1	0.74439	0.0121155	1.67527	1.91666	1.22613
131544	CRYBG3	0.59606	0.0734311	1.51158	1.13412	0.80666
131566	DCBLD2	0.57905	0.0865631	1.49387	1.06267	0.75732
131583	FAM43A	0.60509	0.0297133	1.52107	1.52705	1.0527
1316	KLF6	0.57749	0.0246766	1.49225	1.60772	1.09383
131601	TPRA1	-0.75701	0.0188562	-1.68999	1.72455	1.14836
131616	TMEM42	-0.82908	0.0141129	-1.77655	1.85038	1.20028
131669	UROC1	-0.91733	0.0616056	-1.88862	1.21038	0.85663
1317	SLC31A1	0.62732	0.00588079	1.54469	2.23056	1.30707
1318	SLC31A2	-0.01596	0.937908	-1.01113	0.02784	0.01747
131870	NUDT16	-0.72327	0.0465002	-1.65093	1.33255	0.93404
131965	METTL6	0.55922	0.0227255	1.47347	1.64349	1.11347
132	ADK	0.41783	0.0578744	1.33592	1.23751	0.87524
132112	RTP1	0.10415	0.821425	1.07486	0.08543	0.05724
132158	GLYCTK	-0.69424	0.0202426	-1.61804	1.69373	1.13685
132228	LSMEM2	-0.49699	0.141088	-1.41126	0.85051	0.60652
132299	OCIAD2	-0.79496	0.0202681	-1.73503	1.69319	1.13643
132320	SCLT1	0.31419	0.421274	1.24331	0.37543	0.25901
132321	C4orf33	0.07454	0.811744	1.05303	0.09058	0.0609
1326	MAP3K8	0.1979	0.499908	1.14703	0.30111	0.20677
132660	LIN54	0.54054	0.148032	1.45451	0.82964	0.59164
1327	COX4I1	-1.22971	0.00495533	-2.3452	2.30493	1.30707
132720	FAM241A	0.745	0.0259829	1.67598	1.58531	1.08278
132789	GNPDA2	0.58307	0.0523051	1.49804	1.28146	0.90257
132884	EVC2	0.06875	0.801413	1.04881	0.09614	0.06437
1329	COX5B	-1.38765	0.00716181	-2.61652	2.14498	1.29479
132946	ARL9	-0.81294	0.11047	-1.75679	0.95676	0.68384
132949	AASDH	0.46111	0.114964	1.3766	0.93944	0.67064
133	ADM	0.21628	0.24467	1.16173	0.61142	0.43388
133015	PACRGL	0.33287	0.200178	1.25951	0.69858	0.49702
133022	TRAM1L1	-0.43942	0.374708	-1.35606	0.42631	0.29769
133308	SLC9B2	0.68518	0.0182154	1.60791	1.73956	1.15517
133383	SETD9	0.15326	0.563762	1.11208	0.2489	0.16953
133418	EMB	0.63772	0.0166095	1.55587	1.77964	1.17347
133522	PPARGC1B	0.21107	0.388131	1.15754	0.41102	0.28575
133584	EGFLAM	-0.15177	0.87478	-1.11093	0.0581	0.03825
133619	PRRC1	0.70608	0.0107849	1.63136	1.96718	1.2422
133686	NADK2	1.30291	0.000403008	2.46726	3.39469	1.33559
133688	UGT3A1	0.29483	0.144209	1.22674	0.84101	0.59964
1337	COX6A1	-1.38332	0.00661893	-2.60868	2.17921	1.30407
133746	JMY	0.52377	0.11097	1.4377	0.95479	0.68218
133957	CCDC127	-0.41957	0.160787	-1.33753	0.79375	0.56586
134	ADORA1	-0.56965	0.119995	-1.48416	0.92084	0.65782
1340	COX6B1	-1.60491	0.00417116	-3.04177	2.37974	1.31421
134121	C5orf49	-1.58806	0.0111055	-3.00645	1.95446	1.23654
134145	ATPSCKMT	-0.31045	0.337003	-1.24009	0.47237	0.33116
134147	CMBL	-0.58022	0.0225256	-1.49508	1.64732	1.11507
134218	DNAJC21	0.90915	0.00337217	1.87794	2.47209	1.31505
134265	AFAP1L1	0.20942	0.341025	1.15622	0.46721	0.32736
134266	GRPEL2	0.0579	0.811054	1.04095	0.09095	0.06107
134285	TMEM171	-0.5595	0.268537	-1.47375	0.571	0.40488
134353	LSM11	-0.18962	0.548069	-1.14046	0.26116	0.17809
134359	POC5	-0.07205	0.726069	-1.05121	0.13902	0.09276
134429	STARD4	1.07197	0.0233503	2.1023	1.63171	1.10735
134430	WDR36	0.84548	0.0369844	1.79686	1.43198	0.9957
134492	NUDCD2	-0.16013	0.497971	-1.11739	0.3028	0.20792
1345	COX6C	-0.69121	0.0651731	-1.61464	1.18593	0.84029
134510	UBLCP1	0.24027	0.365799	1.18122	0.43676	0.305
134526	ACOT12	0.25512	0.302737	1.19344	0.51893	0.36627
134548	SOWAHA	-0.26757	0.565188	-1.20378	0.24781	0.16881
134549	SHROOM1	-0.73746	0.00742205	-1.66724	2.12948	1.29044
134553	C5orf24	0.81446	0.00968925	1.75864	2.01371	1.25716
1346	COX7A1	-1.84333	0.0086496	-3.58837	2.063	1.27073
134637	ADAT2	1.0595	0.00744834	2.0842	2.12794	1.29
1347	COX7A2	-1.9626	0.00573064	-3.89765	2.2418	1.30707
134728	IRAK1BP1	-0.36698	0.280402	-1.28965	0.55222	0.39106
1349	COX7B	-1.145	0.0138971	-2.21146	1.85708	1.20312
134957	STXBP5	1.29742	0.00570222	2.45788	2.24396	1.30707
135	ADORA2A	-0.46979	0.265069	-1.38491	0.57664	0.40833
1350	COX7C	-1.08049	0.0248815	-2.11476	1.60412	1.09186
1351	COX8A	-1.56946	0.00747457	-2.96794	2.12641	1.28922
135112	NCOA7	-0.00575	0.982879	-1.004	0.0075	0.0045
135114	HINT3	0.84263	0.00932031	1.79331	2.03057	1.26087
135154	SDHAF4	-1.09614	0.0414202	-2.13782	1.38279	0.9657
1352	COX10	0.22013	0.210706	1.16484	0.67632	0.48121
135228	CD109	1.04861	0.0169617	2.06853	1.77053	1.16974
135293	PM20D2	0.31631	0.201108	1.24514	0.69657	0.49584
135295	SRSF12	0.19716	0.522441	1.14644	0.28196	0.19318
1353	COX11	0.27434	0.244097	1.20944	0.61244	0.43458
135398	C6orf141	0.25005	0.523178	1.18925	0.28135	0.19279
1355	COX15	0.00419	0.980083	1.00291	0.00874	0.00531
1356	CP	0.74117	0.0138271	1.67153	1.85927	1.20312
1359	CPA3	1.0922	0.0229128	2.13198	1.63992	1.11189
135932	TMEM139	-0.52943	0.353765	-1.44336	0.45129	0.31577
136	ADORA2B	-0.48694	0.0369353	-1.40147	1.43256	0.99609
136051	ZNF786	-0.07923	0.748906	-1.05645	0.12557	0.0836
1361	CPB2	0.1071	0.730111	1.07706	0.13661	0.09121
1362	CPD	1.34729	0.0178568	2.54433	1.7482	1.16014
136227	COL26A1	-1.13491	0.0150569	-2.19605	1.82226	1.18865
1363	CPE	0.4515	0.0914706	1.36746	1.03872	0.7415
136319	MTPN	0.02487	0.890911	1.01739	0.05017	0.03263
1364	CLDN4	-0.62829	0.0156994	-1.54573	1.80412	1.18208
1365	CLDN3	-1.70445	0.000295699	-3.25905	3.52915	1.33559
1366	CLDN7	-1.51932	0.00547048	-2.86656	2.26197	1.30707
136647	MPLKIP	-0.95405	0.0182039	-1.93731	1.73984	1.15517
1368	CPM	0.64278	0.025659	1.56134	1.59076	1.08508
1369	CPN1	-0.69041	0.0098813	-1.61375	2.00519	1.2546
1370	CPN2	-0.29373	0.134859	-1.22581	0.87012	0.62082
137075	CLDN23	-0.35845	0.0746191	-1.28205	1.12715	0.80149
1371	CPOX	0.30939	0.151773	1.23919	0.81881	0.58341
137209	ZNF572	0.34467	0.402721	1.26986	0.395	0.27356
1373	CPS1	1.445	0.0113575	2.72262	1.94472	1.23462
137392	CIBAR1	0.14222	0.534729	1.1036	0.27187	0.18634
1374	CPT1A	-0.57493	0.0871084	-1.4896	1.05994	0.75545
137492	VPS37A	0.93812	0.00127714	1.91603	2.89376	1.31505
1375	CPT1B	-1.16702	0.0469178	-2.24547	1.32866	0.93205
1376	CPT2	-0.11899	0.517721	-1.08597	0.2859	0.19617
137682	NDUFAF6	-0.23352	0.341117	-1.1757	0.4671	0.3273
137695	TMEM68	0.8387	0.00516876	1.78844	2.28661	1.30707
137835	TMEM71	-0.53485	0.0467015	-1.44879	1.33067	0.93303
137872	ADHFE1	0.13365	0.608866	1.09707	0.21548	0.14563
137886	UBXN2B	0.62318	0.035825	1.54027	1.44581	1.00436
137964	GPAT4	-0.07132	0.75836	-1.05068	0.12012	0.08011
137994	LETM2	-0.33675	0.447471	-1.26291	0.34923	0.24052
138050	HGSNAT	0.53858	0.0358284	1.45254	1.44577	1.00436
138065	RNF183	-0.79485	0.0427864	-1.7349	1.36869	0.95718
138151	NACC2	-0.02448	0.906407	-1.01711	0.04268	0.02675
138162	PIERCE1	-1.2073	0.0331986	-2.30905	1.47888	1.02373
138199	CARNMT1	0.91625	0.0189109	1.8872	1.72329	1.14773
1382	CRABP2	-0.9781	0.118029	-1.96987	0.92801	0.66273
138241	C9orf85	-0.59076	0.188265	-1.50604	0.72523	0.5157
138311	DIPK1B	-0.71459	0.0487009	-1.64102	1.31246	0.92205
1384	CRAT	-0.04454	0.852999	-1.03135	0.06905	0.04554
138428	PTRH1	-1.21862	0.00502044	-2.32724	2.29926	1.30707
1385	CREB1	0.63241	0.0301037	1.55015	1.52138	1.05038
1386	ATF2	1.26278	0.00110168	2.39957	2.95795	1.31505
138639	PTPDC1	1.35733	0.00601829	2.5621	2.22053	1.30677
1387	CREBBP	-0.36214	0.172426	-1.28533	0.7634	0.54341
138715	ARID3C	-1.00878	0.0462823	-2.01221	1.33458	0.93516
138716	RPP25L	-1.19191	0.0142301	-2.28455	1.84679	1.19912
1388	ATF6B	-0.41442	0.0493763	-1.33276	1.30648	0.91848
1389	CREBL2	0.88686	0.0019825	1.84914	2.70279	1.31505
1390	CREM	-0.66997	0.0723621	-1.59104	1.14049	0.81056
139221	PWWP3B	1.32416	0.00250157	2.50387	2.60179	1.31505
139231	FAM199X	1.01195	0.00404444	2.01663	2.39314	1.31421
139285	AMER1	-1.17589	0.0271853	-2.25932	1.56567	1.07126
1393	CRHBP	-0.16941	0.717855	-1.1246	0.14396	0.09621
139322	APOOL	0.16434	0.550995	1.12065	0.25885	0.17673
139324	HDX	0.82364	0.0984558	1.76986	1.00676	0.71939
139341	FUNDC1	-0.3867	0.195703	-1.3074	0.7084	0.50434
139596	UPRT	0.42799	0.0682663	1.34535	1.16579	0.82712
1396	CRIP1	-1.06875	0.0457503	-2.09761	1.33961	0.93877
1397	CRIP2	-0.79182	0.0296358	-1.73125	1.52818	1.05302
139716	GAB3	0.5799	0.10706	1.49474	0.97037	0.69325
139728	PNCK	0.88173	0.0709664	1.84258	1.14895	0.81664
1398	CRK	0.57998	0.0203143	1.49482	1.6922	1.13595
139818	DOCK11	1.50559	0.00513402	2.8394	2.28954	1.30707
139886	SPIN4	-0.16924	0.811948	-1.12447	0.09047	0.06088
1399	CRKL	0.55641	0.113653	1.4706	0.94442	0.67418
14	AAMP	-0.46392	0.0297909	-1.37929	1.52592	1.0521
140	ADORA3	0.4448	0.388445	1.36112	0.41067	0.28564
1401	CRP	-0.75154	0.00751658	-1.68359	2.12398	1.28863
140459	ASB6	-0.25498	0.23664	-1.19332	0.62591	0.44438
140460	ASB7	0.65247	0.0299099	1.57186	1.52419	1.05126
140461	ASB8	-0.54672	0.0447772	-1.46076	1.34894	0.94508
140462	ASB9	-0.1814	0.518209	-1.13399	0.28549	0.19585
140465	MYL6B	-1.27893	0.0122015	-2.4266	1.91359	1.22601
140467	ZNF358	-0.78357	0.0448107	-1.72139	1.34862	0.94494
140576	S100A16	-0.86431	0.0160881	-1.82047	1.79349	1.17839
140578	CHODL	0.5787	0.187882	1.49351	0.72612	0.51618
140609	NEK7	0.98098	0.00562154	1.9738	2.25014	1.30707
140612	ZFP28	0.36256	0.420433	1.2857	0.3763	0.25965
140680	C20orf96	-0.23504	0.754315	-1.17694	0.12245	0.08156
140686	WFDC3	-1.85664	0.000169393	-3.62162	3.77111	1.37691
140688	NOL4L	-0.0379	0.85448	-1.02662	0.0683	0.04508
140699	MROH8	-0.24956	0.522123	-1.18885	0.28223	0.1934
1407	CRY1	0.86796	0.0240798	1.82508	1.61835	1.09949
140700	SAMD10	-0.12625	0.578361	-1.09146	0.2378	0.16133
140707	BRI3BP	-0.64622	0.0240619	-1.56506	1.61867	1.09962
140710	SOGA1	0.44086	0.367065	1.35741	0.43526	0.30385
140711	TLDC2	0.36586	0.302481	1.28865	0.5193	0.36649
140735	DYNLL2	-0.56339	0.0822012	-1.47774	1.08512	0.77253
140738	TMEM37	-0.52919	0.0483894	-1.44312	1.31525	0.92393
140739	UBE2F	-0.19322	0.426152	-1.14332	0.37044	0.25566
140766	ADAMTS14	-0.58352	0.0678743	-1.4985	1.16829	0.82854
140775	SMCR8	0.47735	0.194148	1.39219	0.71187	0.5065
1408	CRY2	0.13796	0.705607	1.10035	0.15144	0.10093
140809	SRXN1	0.83308	0.000722317	1.78148	3.14127	1.31506
140823	ROMO1	-1.61137	0.0055047	-3.05541	2.25927	1.30707
140831	ZSWIM3	-0.42319	0.1065	-1.34089	0.97265	0.69494
140838	NANP	0.15991	0.419922	1.11722	0.37683	0.2598
140876	RIPOR3	-0.72589	0.236601	-1.65393	0.62598	0.4444
140883	ZNF280B	0.32789	0.619042	1.25518	0.20828	0.14054
140885	SIRPA	0.12699	0.518852	1.09201	0.28496	0.19548
140886	PABPC5	0.01172	0.9609	1.00815	0.01732	0.01072
140890	SREK1	0.80148	0.0222661	1.74289	1.65236	1.11753
140901	STK35	-0.04489	0.845572	-1.0316	0.07285	0.04843
141	ADPRH	0.27641	0.162386	1.21118	0.78945	0.56317
1410	CRYAB	-1.52748	0.000949404	-2.88281	3.02255	1.31505
1412	CRYBA2	-1.09771	0.111777	-2.14014	0.95165	0.6797
1415	CRYBB2	-0.46859	0.2041	-1.38376	0.69016	0.49111
142	PARP1	0.11857	0.559716	1.08566	0.25203	0.17185
142678	MIB2	-0.66777	0.0406269	-1.58861	1.39119	0.97127
142679	DUSP19	0.8566	0.0571808	1.81076	1.24275	0.87893
142686	ASB14	0.93986	0.0854528	1.91834	1.06827	0.76149
1428	CRYM	-0.66629	0.0254537	-1.58699	1.59425	1.08721
142891	SAMD8	1.38181	0.00207889	2.60594	2.68217	1.31505
1429	CRYZ	-0.08609	0.612942	-1.06149	0.21258	0.14348
142940	TRUB1	-0.01857	0.952481	-1.01295	0.02114	0.01297
143	PARP4	1.01214	0.010121	2.0169	1.99478	1.25142
143098	MPP7	1.24188	0.00421484	2.36506	2.37522	1.31421
1431	CS	0.25261	0.211547	1.19136	0.67459	0.47981
143187	VTI1A	0.47847	0.0295738	1.39326	1.52909	1.0533
1432	MAPK14	1.08897	0.00265193	2.12722	2.57644	1.31505
143279	HECTD2	1.0664	0.00604045	2.0942	2.21893	1.30677
143282	FGFBP3	-1.87351	0.00992024	-3.66423	2.00348	1.254
143384	CACUL1	0.49439	0.0817452	1.40873	1.08754	0.774
1434	CSE1L	1.04488	0.0154521	2.0632	1.81101	1.18402
143425	SYT9	-0.47436	0.206746	-1.3893	0.68456	0.48731
143458	LDLRAD3	0.16239	0.493568	1.11914	0.30665	0.21073
143570	XRRA1	-0.25476	0.418909	-1.19313	0.37788	0.26062
1436	CSF1R	0.49209	0.204753	1.40648	0.68877	0.49011
143684	FAM76B	0.94756	0.00704226	1.92861	2.15229	1.29653
143686	SESN3	0.70277	0.0291636	1.62762	1.53516	1.05687
143872	ARHGAP42	1.2048	0.00150517	2.30506	2.82241	1.31505
143879	KBTBD3	0.73493	0.0157842	1.66431	1.80178	1.18071
143884	CWF19L2	0.47119	0.154425	1.38625	0.81128	0.57823
143888	POGLUT3	1.22439	0.00541852	2.33657	2.26612	1.30707
1439	CSF2RB	0.54586	0.253845	1.45989	0.59543	0.42206
143903	LAYN	-0.43815	0.222108	-1.35486	0.65344	0.46386
143941	TTC36	-1.83487	0.055252	-3.5674	1.25765	0.88851
144097	SPINDOC	-1.2181	0.0153148	-2.3264	1.81489	1.18557
144100	PLEKHA7	0.30018	0.404456	1.2313	0.39313	0.2721
144108	SPTY2D1	0.58149	0.0258038	1.49639	1.58832	1.08387
144110	TMEM86A	-0.53665	0.0404267	-1.4506	1.39333	0.97264
144165	PRICKLE1	0.15738	0.808098	1.11526	0.09254	0.06231
144193	AMDHD1	-0.43933	0.322617	-1.35597	0.49131	0.3455
144233	BCDIN3D	0.54832	0.0362496	1.46239	1.4407	1.00123
144245	ALG10B	0.8765	0.0499741	1.83592	1.30125	0.91523
144347	RFLNA	-1.08798	0.00579205	-2.12577	2.23717	1.30707
144348	ZNF664	-0.19739	0.505433	-1.14662	0.29634	0.20374
144363	ETFRF1	-0.07953	0.786509	-1.05667	0.1043	0.0696
144402	CPNE8	0.88709	0.0709838	1.84944	1.14884	0.81664
144423	GLT1D1	-0.04917	0.800314	-1.03467	0.09674	0.06481
144455	E2F7	0.10102	0.815613	1.07253	0.08852	0.05954
1445	CSK	-0.60971	0.0499103	-1.52595	1.30181	0.91548
144501	KRT80	0.7958	0.00524789	1.73603	2.28002	1.30707
144577	KICS2	0.26712	0.202176	1.20341	0.69427	0.4942
144699	FBXL14	0.19698	0.45807	1.1463	0.33907	0.23327
144715	RAD9B	0.01899	0.97266	1.01325	0.01204	0.00726
144717	PHETA1	-0.80192	0.00220594	-1.74342	2.65641	1.31505
144811	LACC1	1.3622	0.00534266	2.57077	2.27224	1.30707
145173	B3GLCT	0.65398	0.0131735	1.5735	1.8803	1.21153
1452	CSNK1A1	0.53421	0.0189544	1.44815	1.72229	1.14713
145226	RDH12	-0.71009	0.0662948	-1.6359	1.17852	0.83544
145264	SERPINA12	1.21805	0.104826	2.32633	0.97953	0.69967
145282	MIPOL1	0.7584	0.0382433	1.69162	1.41745	0.9868
1453	CSNK1D	-0.28399	0.113218	-1.21755	0.94608	0.67558
145389	SLC38A6	0.09856	0.63806	1.07071	0.19514	0.13102
1454	CSNK1E	-0.18125	0.308062	-1.13386	0.51136	0.36055
145407	ARMH4	0.65508	0.0225849	1.5747	1.64618	1.11458
145447	ABHD12B	-0.41126	0.201006	-1.32985	0.69679	0.49584
145482	PTGR2	1.01256	0.00418459	2.01749	2.37835	1.31421
145483	FAM161B	0.51081	0.0957613	1.42485	1.01881	0.72771
1455	CSNK1G2	-0.6509	0.00793426	-1.57015	2.10049	1.28053
145508	CEP128	0.86121	0.087121	1.81656	1.05988	0.75545
145553	MDP1	-1.10568	0.0183427	-2.152	1.73654	1.15372
1456	CSNK1G3	0.7679	0.0301884	1.70279	1.52016	1.04947
145645	TERB2	0.32804	0.65345	1.25531	0.18479	0.12407
1457	CSNK2A1	0.45248	0.0194621	1.36839	1.71081	1.14222
145741	C2CD4A	-1.3119	0.0141174	-2.48268	1.85025	1.20028
145773	FAM81A	-0.52362	0.515556	-1.43756	0.28772	0.19743
145788	PIERCE2	-0.45728	0.266074	-1.37296	0.575	0.40736
145853	C15orf61	-1.21457	0.0299323	-2.32072	1.52386	1.05126
145864	HAPLN3	-0.97335	0.00569762	-1.96339	2.24431	1.30707
145873	MESP2	-0.82684	0.0290248	-1.77379	1.53723	1.05803
1459	CSNK2A2	0.03901	0.903081	1.02741	0.04427	0.02813
145957	NRG4	0.76177	0.0639678	1.69557	1.19404	0.84565
146	ADRA1D	-0.25108	0.535566	-1.1901	0.27119	0.18581
1460	CSNK2B	-1.15602	0.00618865	-2.22842	2.2084	1.30408
146050	ZSCAN29	0.79962	0.00838064	1.74064	2.07672	1.27485
146057	TTBK2	0.22274	0.411278	1.16695	0.38586	0.2668
146059	CDAN1	-0.29297	0.409681	-1.22516	0.38755	0.26812
146198	ZFP90	0.87489	0.0104155	1.83387	1.98232	1.24744
1462	VCAN	-0.18818	0.645022	-1.13933	0.19043	0.12788
146223	CMTM4	0.518	0.173702	1.43197	0.76019	0.54143
146330	FBXL16	-0.91153	0.0297687	-1.88104	1.52624	1.05221
146433	IL34	-0.86431	0.0111633	-1.82047	1.95221	1.23607
146434	ZNF597	1.21043	0.00542237	2.31407	2.26581	1.30707
146456	TMED6	-0.33988	0.320294	-1.26566	0.49445	0.3479
1465	CSRP1	-0.20469	0.477792	-1.15244	0.32076	0.22086
146542	ZNF688	-1.08672	0.0260758	-2.1239	1.58376	1.08234
146547	PRSS36	-0.73025	0.195193	-1.65892	0.70954	0.50499
146562	DNAAF8	-0.54384	0.116343	-1.45784	0.93426	0.66716
1466	CSRP2	-0.79368	0.00643134	-1.73349	2.1917	1.30408
146664	MGAT5B	1.12425	0.314421	2.17989	0.50249	0.35386
146691	TOM1L2	0.42536	0.208372	1.34291	0.68116	0.48477
146705	TEPSIN	-0.19969	0.406058	-1.14845	0.39141	0.27082
1468	SLC25A10	-0.74724	0.016479	-1.67857	1.78307	1.17467
146857	SLFN13	0.3446	0.3319	1.2698	0.47899	0.33618
146894	CD300LG	-0.11332	0.87169	-1.08172	0.05964	0.03938
146909	KIF18B	0.13036	0.80085	1.09457	0.09645	0.06461
146923	RUNDC1	0.26876	0.321738	1.20477	0.4925	0.34649
146956	EME1	-0.39485	0.0405967	-1.31481	1.39151	0.97137
147	ADRA1B	-0.38802	0.360483	-1.3086	0.44312	0.30964
147007	TMEM199	0.13645	0.466379	1.0992	0.33126	0.22824
147015	DHRS13	-0.74908	0.0286026	-1.68072	1.54359	1.06023
147040	KCTD11	-0.38692	0.100637	-1.3076	0.99724	0.71253
1471	CST3	-1.00583	0.012616	-2.00809	1.89908	1.22146
147111	NOTUM	-0.68251	0.146052	-1.60493	0.83549	0.59566
147166	TRIM16L	-0.41964	0.523546	-1.33759	0.28105	0.19263
147179	WIPF2	0.07931	0.721883	1.05651	0.14153	0.09465
147183	KRT25	-1.29856	0.0181476	-2.45983	1.74118	1.15625
1473	CST5	-0.77316	0.126742	-1.709	0.89708	0.63997
147339	C18orf25	0.92657	0.00512762	1.90075	2.29008	1.30707
147381	CBLN2	-1.7134	0.0221774	-3.27932	1.65409	1.11774
1474	CST6	-2.10581	0.0117829	-4.30438	1.92875	1.2293
1475	CSTA	-0.8702	0.189412	-1.82792	0.72259	0.51397
1476	CSTB	-1.18731	0.0109525	-2.27728	1.96049	1.23841
147645	VSIG10L	-0.49555	0.0771773	-1.40986	1.11251	0.7911
147657	ZNF480	0.46889	0.133133	1.38404	0.87571	0.62498
147670	SMIM17	-0.05025	0.943639	-1.03545	0.02519	0.01547
147687	ZNF417	0.69672	0.0591459	1.62081	1.22808	0.86897
147694	ZNF548	0.33508	0.294302	1.26145	0.53121	0.37543
1477	CSTF1	-0.33387	0.059764	-1.26039	1.22356	0.866
147700	KLC3	-0.73151	0.0786119	-1.66038	1.10451	0.78586
1478	CSTF2	0.00339	0.984694	1.00235	0.0067	0.00408
147807	ZNF524	-1.20533	0.0162773	-2.3059	1.78842	1.1758
147808	ZNF784	-0.79558	0.0259172	-1.73577	1.58641	1.08331
147841	SPC24	-1.68909	0.00511381	-3.22453	2.29126	1.30707
1479	CSTF3	0.10658	0.710197	1.07667	0.14862	0.0991
147906	DACT3	-1.29085	0.078639	-2.44673	1.10436	0.78584
147912	SIX5	-0.73589	0.0171938	-1.66542	1.76463	1.16734
147923	ZNF420	1.71726	0.00918581	3.2881	2.03688	1.26147
147929	ZNF565	0.55267	0.0984844	1.46679	1.00663	0.71933
147948	ZNF582	0.80064	0.00897921	1.74187	2.04676	1.26401
147949	ZNF583	0.12967	0.771621	1.09405	0.1126	0.07499
147965	FAM98C	-0.57048	0.129987	-1.48502	0.8861	0.63291
147991	DPY19L3	1.14413	0.0197963	2.21013	1.70342	1.13998
148	ADRA1A	1.15485	0.0269522	2.22661	1.56941	1.07343
148022	TICAM1	0.01334	0.944533	1.00929	0.02478	0.01524
148103	ZNF599	0.85546	0.0557762	1.80933	1.25355	0.88597
148156	ZNF558	0.78652	0.0317988	1.72491	1.49759	1.03581
1482	NKX2-5	-1.85322	0.00838618	-3.61306	2.07644	1.27485
148223	C19orf25	-0.83066	0.0212615	-1.7785	1.67241	1.12656
148252	DIRAS1	-0.49481	0.185057	-1.40914	0.73269	0.52155
148254	ZNF555	0.38959	0.146269	1.31002	0.83485	0.59526
148266	ZNF569	0.99517	0.00785369	1.99332	2.10493	1.28313
148268	ZNF570	1.00511	0.0319747	2.0071	1.49519	1.03438
148304	C1orf74	-0.41829	0.134162	-1.33634	0.87237	0.62263
148327	CREB3L4	-0.72326	0.0406739	-1.65091	1.39068	0.97127
148362	BROX	0.62952	0.0274011	1.54705	1.56223	1.06944
148418	SAMD13	-1.20898	0.0124226	-2.31174	1.90579	1.22361
148423	C1orf52	0.05333	0.834351	1.03766	0.07865	0.05238
148523	CIART	0.0018	0.994857	1.00125	0.00224	0.00157
148534	TLCD4	0.65219	0.0126127	1.57155	1.89919	1.22146
1486	CTBS	0.08141	0.655726	1.05805	0.18328	0.12292
1487	CTBP1	-0.45033	0.0299088	-1.36636	1.5242	1.05126
148738	HJV	-0.09369	0.625151	-1.06709	0.20402	0.13744
148741	ANKRD35	-0.77364	0.151479	-1.70958	0.81965	0.58398
148789	B3GALNT2	0.89719	0.0150572	1.86244	1.82226	1.18865
1488	CTBP2	-0.28207	0.184397	-1.21594	0.73425	0.52254
148808	MFSD4A	0.31869	0.271294	1.2472	0.56656	0.40161
148811	PM20D1	-0.85167	0.0463581	-1.80459	1.33387	0.93476
148867	SLC30A7	0.54464	0.05366	1.45866	1.27035	0.89574
1489	CTF1	-0.89003	0.0597963	-1.85322	1.22333	0.86589
148932	MOB3C	0.14283	0.703744	1.10407	0.15259	0.10176
149041	RC3H1	0.63668	0.133983	1.55474	0.87295	0.62296
1491	CTH	0.00981	0.957538	1.00683	0.01884	0.01156
149175	MANEAL	-0.19942	0.596701	-1.14824	0.22424	0.15216
149297	FAM78B	0.74673	0.115392	1.67798	0.93782	0.66978
149371	EXOC8	0.88596	0.0164882	1.84799	1.78283	1.17467
149420	PDIK1L	0.50277	0.225844	1.41693	0.64619	0.45867
149466	C1orf210	-3.42875	0.000418237	-10.7685	3.37858	1.33559
149473	CCDC24	-0.69898	0.187123	-1.62336	0.72787	0.51765
1495	CTNNA1	0.3834	0.0323682	1.30441	1.48988	1.0307
1496	CTNNA2	0.90668	0.141258	1.87473	0.84999	0.60636
149643	SPATA45	-0.66794	0.235944	-1.58881	0.62719	0.44502
1497	CTNS	-0.48413	0.0228691	-1.39875	1.64075	1.11237
149840	SHLD1	-0.54139	0.156894	-1.45538	0.80439	0.57352
1499	CTNNB1	0.2916	0.244467	1.224	0.61178	0.43414
149951	COMMD7	-0.79922	0.0127588	-1.74017	1.89419	1.21897
149986	LSM14B	-0.32474	0.25826	-1.25244	0.58794	0.41688
150	ADRA2A	0.07311	0.914649	1.05198	0.03875	0.02436
1500	CTNND1	0.74571	0.0545641	1.6768	1.26309	0.89128
150082	LCA5L	1.13659	0.0606862	2.19861	1.21691	0.86151
150094	SIK1	0.36361	0.17432	1.28664	0.75865	0.54018
150159	SLC9B1	-0.46593	0.320152	-1.38121	0.49464	0.34799
150209	AIFM3	-0.42346	0.463299	-1.34114	0.33414	0.23006
150223	YDJC	-1.07843	0.00398958	-2.11174	2.39907	1.31451
150274	HSCB	-1.17163	0.0101807	-2.25266	1.99222	1.25123
150275	CCDC117	0.74922	0.00936474	1.68089	2.0285	1.26087
150280	HORMAD2	0.51262	0.127961	1.42664	0.89292	0.63714
150290	DUSP18	0.42152	0.146172	1.33934	0.83514	0.59542
1503	CTPS1	0.44724	0.0596942	1.36343	1.22407	0.86631
150368	PHETA2	-0.50289	0.0896668	-1.41705	1.04737	0.74687
150372	NFAM1	0.00589	0.993366	1.00409	0.00289	0.00207
150383	CDPF1	-0.32034	0.217819	-1.24863	0.6619	0.47009
150465	TTL	0.36409	0.204554	1.28707	0.68919	0.49042
150468	CKAP2L	0.32274	0.582441	1.2507	0.23475	0.15907
150590	C2orf15	-0.38055	0.106514	-1.30184	0.97259	0.69494
1506	CTRL	-1.16587	0.0640585	-2.24368	1.19342	0.84543
150678	COPS9	-1.21266	0.0111092	-2.31765	1.95432	1.23654
150684	COMMD1	-1.09431	0.0114166	-2.13511	1.94246	1.23381
150696	PROM2	-0.22966	0.617219	-1.17256	0.20956	0.14149
150709	ANKAR	0.78668	0.0436935	1.7251	1.35958	0.95138
150726	FBXO41	-1.14374	0.0670228	-2.20953	1.17378	0.83233
150737	TTC30B	0.02747	0.910193	1.01922	0.04087	0.02553
150771	ITPRIPL1	-0.74734	0.0394594	-1.6787	1.40385	0.9783
1508	CTSB	-0.10248	0.630198	-1.07361	0.20052	0.135
150864	FAM117B	0.77395	0.045487	1.70995	1.34211	0.94057
1509	CTSD	-0.1435	0.583603	-1.10458	0.23388	0.15851
150962	PUS10	0.91842	0.00540557	1.89005	2.26716	1.30707
151011	SEPTIN10	0.50538	0.0639566	1.4195	1.19411	0.84565
151050	KANSL1L	0.55323	0.0869007	1.46737	1.06098	0.75617
151056	PLB1	-1.20498	0.0468432	-2.30534	1.32935	0.93222
151126	ZNF385B	-0.24421	0.448529	-1.18445	0.34821	0.23963
151188	ARL6IP6	-0.36582	0.126589	-1.28861	0.89761	0.64036
151194	METTL21A	0.12174	0.556852	1.08804	0.25426	0.1734
151195	CCNYL1	-0.34693	0.270778	-1.27185	0.56739	0.40228
1512	CTSH	-0.79	0.0151197	-1.72907	1.82046	1.18836
151230	KLHL23	0.75844	0.0472389	1.69166	1.3257	0.93067
151246	SGO2	0.71948	0.282274	1.64659	0.54933	0.38879
1513	CTSK	0.03695	0.9513	1.02594	0.02168	0.01334
151306	GPBAR1	-0.20063	0.628178	-1.1492	0.20192	0.13603
151354	LRATD1	0.32526	0.15333	1.25289	0.81437	0.58037
151393	RMDN2	1.00504	0.013595	2.007	1.86662	1.20582
1514	CTSL	0.16169	0.4315	1.1186	0.36502	0.25166
151473	SLC16A14	0.89666	0.0537089	1.86175	1.26995	0.89542
151525	WDSUB1	0.45749	0.0957228	1.37315	1.01898	0.72771
151556	GPR155	0.69543	0.0214555	1.61937	1.66846	1.12471
151613	TTC14	1.23092	0.0109058	2.34716	1.96234	1.23904
151636	DTX3L	0.52844	0.0231875	1.44237	1.63475	1.10921
151648	SGO1	0.81058	0.190567	1.75391	0.71995	0.51207
151649	PP2D1	1.377	0.051852	2.59727	1.28523	0.90476
151742	PPM1L	-0.29566	0.203879	-1.22745	0.69063	0.49152
151827	LRRC34	0.90637	0.0584689	1.87433	1.23308	0.8721
151871	DPPA2	-0.64828	0.120551	-1.56729	0.91883	0.65647
151887	CCDC80	-0.03894	0.932371	-1.02736	0.03041	0.01879
1519	CTSO	0.99581	0.000971723	1.9942	3.01246	1.31505
151903	CCDC12	-0.41611	0.174784	-1.33433	0.7575	0.53949
151963	MB21D2	0.68057	0.0330483	1.60278	1.48085	1.0253
151987	PPP4R2	0.92467	0.00451498	1.89825	2.34534	1.30907
152	ADRA2C	-0.45778	0.177959	-1.37343	0.74968	0.53417
1520	CTSS	0.89596	0.000316704	1.86085	3.49935	1.33559
152002	XXYLT1	0.16759	0.50586	1.12318	0.29597	0.20346
152006	RNF38	1.08016	0.0120842	2.11426	1.91778	1.22613
152007	GLIPR2	-0.41033	0.128399	-1.32899	0.89144	0.63597
152098	ZCWPW2	0.49363	0.306017	1.40798	0.51425	0.3627
152100	CMC1	-0.90534	0.032833	-1.87298	1.48369	1.02713
152137	CCDC50	0.06452	0.793291	1.04574	0.10057	0.06733
152185	SPICE1	0.5937	0.0357802	1.50911	1.44636	1.00436
152189	CMTM8	-0.65512	0.0754427	-1.57474	1.12238	0.79828
152206	CCDC13	-0.7518	0.022131	-1.68389	1.655	1.11818
1523	CUX1	0.10487	0.553174	1.0754	0.25714	0.17556
152485	ZNF827	0.55775	0.208153	1.47197	0.68162	0.48514
1525	CXADR	0.53941	0.0526355	1.45338	1.27872	0.90135
152503	SH3D19	1.17675	0.00146828	2.26066	2.83319	1.31505
152518	NFXL1	0.93834	0.0180358	1.91632	1.74387	1.15807
152519	NIPAL1	0.5469	0.230428	1.46094	0.63746	0.4526
152559	PAQR3	1.27431	0.00387151	2.41884	2.41212	1.31451
152579	SCFD2	1.18309	0.00205725	2.27062	2.68671	1.31505
152687	ZNF595	0.91515	0.0720003	1.88576	1.14267	0.81243
1528	CYB5A	-1.127	0.00286751	-2.18404	2.5425	1.31505
152815	THAP6	0.96199	0.00835124	1.94799	2.07825	1.27524
152831	KLB	1.31008	0.0108511	2.47956	1.96453	1.24048
152877	FAM53A	-0.49747	0.031363	-1.41174	1.50358	1.03848
152926	PPM1K	-0.20895	0.364735	-1.15584	0.43802	0.30602
152940	C4orf45	0.68805	0.220085	1.61111	0.65741	0.46696
152992	TRMT44	-0.60449	0.0178739	-1.52044	1.74778	1.15999
153020	RASGEF1B	0.53169	0.0408554	1.44563	1.38875	0.97028
153090	DAB2IP	-0.3789	0.366888	-1.30035	0.43547	0.3039
153129	SLC38A9	0.57603	0.0285228	1.49074	1.54481	1.06066
153222	CREBRF	0.51707	0.111682	1.43105	0.95202	0.67989
153241	CEP120	1.42951	0.00126971	2.69354	2.8963	1.31505
153339	TMEM167A	-0.02885	0.906638	-1.0202	0.04257	0.02674
153364	MBLAC2	0.33507	0.195281	1.26144	0.70934	0.50491
153396	TMEM161B	0.74948	0.0372571	1.68119	1.42879	0.99356
1534	CYB561	-0.38591	0.0636851	-1.30669	1.19596	0.84671
153443	SRFBP1	0.76064	0.0315808	1.69424	1.50058	1.03701
1535	CYBA	-1.15646	0.023321	-2.2291	1.63225	1.10766
153527	ZMAT2	-0.37159	0.103653	-1.29378	0.98442	0.70296
153562	MARVELD2	0.22011	0.265445	1.16482	0.57603	0.40802
1536	CYBB	1.12493	0.0115747	2.1809	1.93649	1.2321
153642	ARSK	0.85663	0.00925323	1.8108	2.03371	1.26136
1537	CYC1	-0.72761	0.0702349	-1.6559	1.15345	0.81915
153733	CCDC112	0.7192	0.0724659	1.64627	1.13987	0.81049
153768	PRELID2	-0.22926	0.483961	-1.17223	0.31519	0.21671
153769	SH3RF2	0.79711	0.0341364	1.73762	1.46678	1.01673
153830	RNF145	0.6617	0.0358536	1.58195	1.44547	1.00426
154	ADRB2	0.90439	0.00161594	1.87175	2.79157	1.31505
1540	CYLD	0.47678	0.0617953	1.39163	1.20904	0.85589
154007	SNRNP48	0.4485	0.164729	1.36462	0.78323	0.5589
154043	CNKSR3	0.41381	0.198105	1.3322	0.7031	0.50059
154091	SLC2A12	0.85152	0.0338264	1.80441	1.47074	1.0189
154214	RNF217	0.60831	0.0734843	1.52447	1.13381	0.8065
1543	CYP1A1	1.07076	0.0020373	2.10054	2.69094	1.31505
154313	CFAP206	0.36336	0.53171	1.28641	0.27433	0.18847
154467	CCDC167	-1.5482	0.0130488	-2.92451	1.88443	1.21352
1545	CYP1B1	1.55604	0.000696694	2.94046	3.15696	1.31506
154661	RUNDC3B	0.60677	0.020506	1.52284	1.68812	1.13402
154743	BMT2	0.98378	0.0107662	1.97764	1.96794	1.24258
154791	FMC1	-1.40117	0.0153081	-2.64115	1.81508	1.18557
154796	AMOT	-0.45657	0.390798	-1.37228	0.40805	0.28372
1548	CYP2A6	-0.4392	0.205161	-1.35585	0.68791	0.48953
154807	VKORC1L1	-0.2469	0.225759	-1.18666	0.64636	0.45868
154810	AMOTL1	0.02467	0.934289	1.01725	0.02952	0.01839
154865	IQUB	0.16768	0.626692	1.12325	0.20295	0.13673
154881	KCTD7	0.34981	0.336761	1.2744	0.47268	0.33133
1549	CYP2A7	-0.46981	0.188787	-1.38493	0.72403	0.51501
155038	GIMAP8	0.57852	0.487582	1.49332	0.31195	0.2144
[truncated: 10,333 more rows]

## Sheet: Significant Sz vs Neg
GeneID	Gene symbol	GFPhigh / GFPneg_logFC	GFPhigh / GFPneg_Pvalue	GFPhigh / GFPneg_FC	GFPhigh / GFPneg_-log Pvalue	GFPhigh / GFPneg_-log adj. Pvalue
202151	RANBP3L	4.24385	1.2093e-05	18.9464	4.91747	1.72323
1740	DLG2	3.7584	0.000505241	13.5329	3.2965	1.33559
8549	LGR5	3.57836	0.00146276	11.9452	2.83483	1.31505
246213	SLC17A8	3.5044	1.78497e-05	11.3482	4.74837	1.65734
131	ADH7	3.40653	8.1763e-06	10.6039	5.08744	1.74792
51554	ACKR4	2.98614	2.5777e-07	7.92352	6.58877	2.79876
6363	CCL19	2.68206	0.000179792	6.41774	3.74523	1.37691
7273	TTN	2.67886	0.000318204	6.40351	3.4973	1.33559
4133	MAP2	2.65563	2.19045e-05	6.3012	4.65947	1.60983
6352	CCL5	2.58605	7.88952e-05	6.00451	4.10295	1.46402
387700	SLC16A12	2.58185	8.69347e-06	5.98706	5.06081	1.74792
23251	MINAR1	2.57853	8.07874e-05	5.97331	4.09266	1.46402
23205	ACSBG1	2.27049	0.000931594	4.82486	3.03077	1.31505
5996	RGS1	2.21318	0.00110285	4.63695	2.95748	1.31505
55026	TMEM255A	2.19052	1.1632e-07	4.56471	6.93434	2.84331
8747	ADAM21	2.16712	0.00561435	4.49127	2.2507	1.30707
51196	PLCE1	2.13721	0.000445884	4.39911	3.35078	1.33559
2729	GCLC	2.12906	5.54867e-05	4.37431	4.25581	1.4955
54674	LRRN3	2.07591	0.00615108	4.21611	2.21105	1.30408
2252	FGF7	2.07038	0.000561707	4.19997	3.25049	1.33559
165215	FAM171B	2.06599	0.00429556	4.18721	2.36698	1.31098
2735	GLI1	2.05747	0.000617823	4.16257	3.20914	1.33559
221395	ADGRF5	2.05207	0.00565385	4.14699	2.24766	1.30707
59340	HRH4	2.03817	0.00554077	4.10724	2.25643	1.30707
4208	MEF2C	2.01117	0.00513161	4.03109	2.28975	1.30707
5352	PLOD2	2.00077	8.86549e-05	4.00213	4.0523	1.44975
2321	FLT1	1.99199	0.00600175	3.97785	2.22172	1.30678
10941	UGT2A1	1.98715	4.14771e-06	3.96453	5.38219	1.89322
162966	ZNF600	1.97811	0.00379283	3.93976	2.42104	1.31451
285025	CCDC141	1.9624	0.00102067	3.89709	2.99111	1.31505
574537	UGT2A2	1.95991	3.64275e-06	3.89039	5.43857	1.89322
1581	CYP7A1	1.9588	0.00522907	3.8874	2.28158	1.30707
55031	USP47	1.95822	0.00106459	3.88582	2.97282	1.31505
170690	ADAMTS16	1.95256	0.00411708	3.87061	2.38541	1.31421
7903	ST8SIA4	1.94551	0.000527188	3.85173	3.27803	1.33559
59272	ACE2	1.94467	0.00195156	3.84949	2.70962	1.31505
10637	LEFTY1	1.91368	4.26757e-05	3.76768	4.36982	1.4955
165679	SPTSSB	1.88903	7.4621e-05	3.70386	4.12714	1.46454
2181	ACSL3	1.88028	0.000128013	3.68145	3.89275	1.40122
54407	SLC38A2	1.8656	0.000361408	3.64419	3.442	1.33559
5337	PLD1	1.86381	0.00203485	3.63967	2.69147	1.31505
7525	YES1	1.85921	0.00278653	3.62809	2.55494	1.31505
285	ANGPT2	1.85203	0.00481824	3.61007	2.31711	1.30907
4283	CXCL9	1.85045	0.000663419	3.60612	3.17821	1.31632
9748	SLK	1.82846	0.000791215	3.55159	3.10171	1.31505
80323	CCDC68	1.81394	9.06725e-05	3.51601	4.04252	1.44975
25800	SLC39A6	1.811	0.00328819	3.50885	2.48304	1.31505
257068	PLCXD2	1.77801	0.00501591	3.42954	2.29965	1.30707
1270	CNTF	1.77589	0.00188348	3.42449	2.72504	1.31505
7037	TFRC	1.7686	0.0012638	3.40724	2.89832	1.31505
102	ADAM10	1.74839	0.00186395	3.35984	2.72957	1.31505
55015	PRPF39	1.71122	0.00263283	3.27438	2.57958	1.31505
7767	ZNF224	1.70956	0.00254002	3.27061	2.59516	1.31505
5229	PGGT1B	1.69863	0.00330684	3.24593	2.48059	1.31505
23236	PLCB1	1.69433	0.000345559	3.23627	3.46148	1.33559
5168	ENPP2	1.68953	0.000500506	3.22551	3.30059	1.33559
4254	KITLG	1.68114	0.000699403	3.20681	3.15527	1.31506
5274	SERPINI1	1.67805	0.000227618	3.19995	3.64279	1.35429
9847	C2CD5	1.67303	0.00291887	3.18885	2.53479	1.31505
51199	NIN	1.66458	0.00140442	3.17021	2.8525	1.31505
8690	JRKL	1.66071	0.000523836	3.16173	3.2808	1.33559
54739	XAF1	1.65766	0.000989382	3.15503	3.00464	1.31505
4548	MTR	1.6547	0.00407457	3.14857	2.38992	1.31421
7874	USP7	1.65007	2.61818e-05	3.13849	4.582	1.57015
23012	STK38L	1.64229	0.000389721	3.12161	3.40925	1.33559
439996	IFIT1B	1.6394	0.00296688	3.11535	2.5277	1.31505
2066	ERBB4	1.63606	0.00521992	3.10816	2.28234	1.30707
7733	ZNF180	1.63191	0.00624887	3.09923	2.2042	1.30408
260425	MAGI3	1.63109	0.000330679	3.09746	3.48059	1.33559
7358	UGDH	1.62316	0.000258245	3.0805	3.58797	1.33559
7402	UTRN	1.61977	0.00220166	3.07326	2.65725	1.31505
26064	RAI14	1.61651	0.000466546	3.06633	3.33111	1.33559
29110	TBK1	1.61306	0.00302663	3.05901	2.51904	1.31505
6319	SCD	1.61175	5.47536e-05	3.05623	4.26159	1.4955
7768	ZNF225	1.6028	0.00263383	3.03732	2.57941	1.31505
7576	ZNF28	1.5993	0.00438365	3.02996	2.35816	1.30907
1654	DDX3X	1.59291	0.00278641	3.01656	2.55496	1.31505
5290	PIK3CA	1.58723	0.0029286	3.00472	2.53334	1.31505
8404	SPARCL1	1.58674	0.00283264	3.00369	2.54781	1.31505
3655	ITGA6	1.58546	0.00152312	3.00103	2.81727	1.31505
4750	NEK1	1.58478	0.00100672	2.99963	2.99709	1.31505
11127	KIF3A	1.58251	0.000958883	2.9949	3.01823	1.31505
55366	LGR4	1.57517	0.00270638	2.9797	2.56761	1.31505
6049	RNF6	1.56832	0.00251241	2.9656	2.59991	1.31505
390	RND3	1.56774	0.000403683	2.96441	3.39396	1.33559
10892	MALT1	1.56577	0.00299644	2.96035	2.52339	1.31505
79589	RNF128	1.56436	0.000470761	2.95745	3.3272	1.33559
25897	RNF19A	1.56321	0.000605264	2.9551	3.21806	1.33559
23161	SNX13	1.56074	0.00104758	2.95005	2.97981	1.31505
7871	SLMAP	1.55984	0.00252704	2.9482	2.59739	1.31505
1545	CYP1B1	1.55604	0.000696694	2.94046	3.15696	1.31506
8777	MPDZ	1.55335	0.00136739	2.93499	2.86411	1.31505
3624	INHBA	1.55032	0.000363755	2.92882	3.43919	1.33559
80205	CHD9	1.54344	0.00127058	2.9149	2.896	1.31505
157680	VPS13B	1.54338	0.00453672	2.91476	2.34326	1.30907
10463	SLC30A9	1.54175	0.0018506	2.91147	2.73269	1.31505
157769	FAM91A1	1.5399	0.00143945	2.90774	2.8418	1.31505
185	AGTR1	1.53977	9.21234e-05	2.90748	4.03563	1.44975
6498	SKIL	1.53818	0.00196908	2.90429	2.70574	1.31505
51280	GOLM1	1.53288	0.000555729	2.89363	3.25514	1.33559
23122	CLASP2	1.52806	0.000934985	2.88398	3.0292	1.31505
2180	ACSL1	1.52757	0.00120967	2.883	2.91733	1.31505
57498	KIDINS220	1.51987	0.00230762	2.86766	2.63684	1.31505
3717	JAK2	1.51487	0.00504364	2.85773	2.29726	1.30707
7571	ZNF23	1.51157	0.000957873	2.85119	3.01869	1.31505
27333	GOLIM4	1.50905	0.000225574	2.84623	3.64671	1.35429
139818	DOCK11	1.50559	0.00513402	2.8394	2.28954	1.30707
22875	ENPP4	1.50038	0.00181453	2.82917	2.74124	1.31505
1182	CLCN3	1.49944	0.00303562	2.82734	2.51775	1.31505
3672	ITGA1	1.49544	0.00197387	2.8195	2.70468	1.31505
10912	GADD45G	1.49512	0.000355391	2.81888	3.44929	1.33559
7046	TGFBR1	1.49411	0.00122972	2.81691	2.9102	1.31505
22837	COBLL1	1.49377	0.000221144	2.81624	3.65532	1.35429
27123	DKK2	1.49354	0.000900245	2.81579	3.04564	1.31505
9113	LATS1	1.4916	0.00315454	2.812	2.50106	1.31505
54861	SNRK	1.48809	0.00145977	2.80516	2.83572	1.31505
64395	GMCL1	1.48722	0.00117047	2.80347	2.93164	1.31505
4534	MTM1	1.48547	0.00159709	2.80008	2.79667	1.31505
412	STS	1.48396	0.0014835	2.79715	2.82871	1.31505
9737	GPRASP1	1.48224	0.00554603	2.79383	2.25602	1.30707
23325	WASHC4	1.48018	0.00565281	2.78983	2.24774	1.30707
115426	UHRF2	1.47741	0.000524759	2.78448	3.28004	1.33559
340120	ANKRD34B	1.47474	0.00166134	2.77933	2.77954	1.31505
388650	DIPK1A	1.47465	0.00111248	2.77917	2.95371	1.31505
130271	PLEKHH2	1.4742	0.00499277	2.7783	2.30166	1.30707
51068	NMD3	1.47319	0.00111048	2.77634	2.95449	1.31505
80267	EDEM3	1.47259	0.0028871	2.7752	2.53954	1.31505
55432	YOD1	1.47241	0.00224441	2.77485	2.6489	1.31505
84102	SLC41A2	1.47213	0.00165608	2.77432	2.78092	1.31505
6772	STAT1	1.47197	0.000430363	2.77401	3.36617	1.33559
117153	MIA2	1.47	0.00375774	2.77021	2.42507	1.31451
4360	MRC1	1.46414	0.00203513	2.75899	2.69141	1.31505
6549	SLC9A2	1.46296	0.00234377	2.75674	2.63009	1.31505
27122	DKK3	1.46248	0.000684919	2.75582	3.16436	1.31506
3688	ITGB1	1.46135	0.00153774	2.75366	2.81312	1.31505
9975	NR1D2	1.45854	0.00310688	2.7483	2.50767	1.31505
51088	KLHL5	1.45655	0.000325218	2.74451	3.48783	1.33559
324	APC	1.45138	0.00385108	2.73469	2.41442	1.31451
2799	GNS	1.45134	0.0027922	2.73461	2.55405	1.31505
28962	OSTM1	1.45021	0.000392558	2.73247	3.4061	1.33559
159371	SLC35G1	1.44906	0.000491391	2.7303	3.30857	1.33559
5584	PRKCI	1.44787	0.00304779	2.72805	2.51602	1.31505
2690	GHR	1.44729	0.00175724	2.72695	2.75517	1.31505
23074	UHRF1BP1L	1.44692	0.00528656	2.72626	2.27683	1.30707
51719	CAB39	1.44509	0.00163575	2.7228	2.78628	1.31505
57508	INTS2	1.44469	0.0036915	2.72205	2.4328	1.31451
54495	TMX3	1.44452	0.0052142	2.72173	2.28281	1.30707
7042	TGFB2	1.44317	0.000929712	2.71918	3.03165	1.31505
51030	TVP23B	1.44044	0.000886798	2.71403	3.05218	1.31505
56889	TM9SF3	1.43915	0.00393151	2.7116	2.40544	1.31451
6400	SEL1L	1.43858	0.00265038	2.71055	2.57669	1.31505
7049	TGFBR3	1.43732	0.00184942	2.70818	2.73296	1.31505
23064	SETX	1.43591	0.00425011	2.70553	2.3716	1.31175
9652	TTC37	1.43564	0.00153933	2.70502	2.81267	1.31505
54764	ZRANB1	1.43497	0.000157292	2.70376	3.80329	1.37691
57619	SHROOM3	1.42989	0.000769432	2.69427	3.11383	1.31505
153241	CEP120	1.42951	0.00126971	2.69354	2.8963	1.31505
201595	STT3B	1.42451	0.00605427	2.68424	2.21794	1.30677
7360	UGP2	1.42284	0.000205527	2.68112	3.68713	1.37086
84085	FBXO30	1.42169	0.00591423	2.679	2.2281	1.30707
283537	SLC46A3	1.42162	0.00320608	2.67886	2.49403	1.31505
93627	TBCK	1.41889	0.00502873	2.67381	2.29854	1.30707
1030	CDKN2B	1.41879	0.0010936	2.67362	2.96114	1.31505
220992	ZNF485	1.4165	0.00642458	2.66937	2.19215	1.30408
338	APOB	1.41301	0.00200365	2.66292	2.69818	1.31505
63971	KIF13A	1.41212	0.00204553	2.66128	2.68919	1.31505
23576	DDAH1	1.4095	0.000712054	2.65646	3.14749	1.31506
5350	PLN	1.40406	0.000877861	2.64645	3.05657	1.31505
2589	GALNT1	1.40222	0.000721059	2.64308	3.14203	1.31506
51542	VPS54	1.40041	0.00584511	2.63977	2.23321	1.30707
8492	PRSS12	1.39991	0.000176125	2.63884	3.75418	1.37691
25909	AHCTF1	1.39961	0.00490855	2.6383	2.30905	1.30721
5870	RAB6A	1.39943	0.000409696	2.63798	3.38754	1.33559
64881	PCDH20	1.39938	0.00461999	2.63788	2.33536	1.30907
64850	ETNPPL	1.39927	3.72195e-05	2.63768	4.42923	1.4955
60684	TRAPPC11	1.39926	0.00480626	2.63766	2.31819	1.30907
7078	TIMP3	1.39782	1.22694e-05	2.63503	4.91118	1.72323
9910	RABGAP1L	1.39677	0.00425387	2.63312	2.37122	1.31175
11217	PALM2AKAP2	1.39514	0.000905745	2.63015	3.04299	1.31505
1600	DAB1	1.39432	0.00566456	2.62865	2.24683	1.30707
84874	ZNF514	1.39321	0.00096985	2.62663	3.0133	1.31505
80219	COQ10B	1.39274	0.000473111	2.62578	3.32504	1.33559
9747	TCAF1	1.3917	0.00320214	2.62388	2.49456	1.31505
1848	DUSP6	1.39149	0.000297937	2.6235	3.52588	1.33559
112479	ERI2	1.39116	0.0022701	2.6229	2.64395	1.31505
79677	SMC6	1.38902	0.00469064	2.61901	2.32877	1.30907
25957	PNISR	1.38841	0.000608685	2.6179	3.21561	1.33559
57515	SERINC1	1.38809	0.00205506	2.61732	2.68718	1.31505
2776	GNAQ	1.3875	0.00218134	2.61625	2.66128	1.31505
166929	SGMS2	1.38747	0.00579475	2.6162	2.23697	1.30707
26953	RANBP6	1.38708	0.0044823	2.61549	2.3485	1.30907
9949	AMMECR1	1.38691	0.00131533	2.61518	2.88097	1.31505
5362	PLXNA2	1.38545	0.00413406	2.61253	2.38362	1.31421
10767	HBS1L	1.38496	0.00173837	2.61165	2.75986	1.31505
142891	SAMD8	1.38181	0.00207889	2.60594	2.68217	1.31505
8754	ADAM9	1.38174	0.00460211	2.60582	2.33704	1.30907
3709	ITPR2	1.3817	0.000417627	2.60575	3.37921	1.33559
57563	KLHL8	1.38102	0.00389284	2.60453	2.40973	1.31451
23443	SLC35A3	1.38027	0.0010548	2.60317	2.97683	1.31505
23461	ABCA5	1.37966	0.00660962	2.60207	2.17982	1.30407
125	ADH1B	1.37959	5.39097e-05	2.60195	4.26833	1.4955
2651	GCNT2	1.3792	0.000897188	2.60123	3.04712	1.31505
1124	CHN2	1.377	0.000131986	2.59728	3.87947	1.40122
55717	WDR11	1.37619	0.00378993	2.59582	2.42137	1.31451
284370	ZNF615	1.37515	0.00563367	2.59395	2.24921	1.30707
26091	HERC4	1.3733	0.00312352	2.59062	2.50536	1.31505
27063	ANKRD1	1.37224	0.00042153	2.58872	3.37517	1.33559
571	BACH1	1.37202	0.00237138	2.58833	2.625	1.31505
92255	LMBRD2	1.37011	0.00472209	2.58491	2.32587	1.30907
4154	MBNL1	1.36906	0.00114226	2.58302	2.94224	1.31505
8548	BLZF1	1.36808	0.00415535	2.58126	2.38139	1.31421
23291	FBXW11	1.36653	0.00224518	2.5785	2.64875	1.31505
3386	ICAM4	1.36389	0.00316171	2.57378	2.50008	1.31505
144811	LACC1	1.3622	0.00534266	2.57077	2.27224	1.30707
201799	TMEM154	1.3618	0.000398131	2.57005	3.39997	1.33559
79071	ELOVL6	1.36169	0.00129119	2.56987	2.88901	1.31505
4299	AFF1	1.36104	0.00127113	2.56871	2.89581	1.31505
10269	ZMPSTE24	1.36085	0.00269824	2.56836	2.56892	1.31505
54431	DNAJC10	1.36049	0.00535153	2.56773	2.27152	1.30707
23317	DNAJC13	1.36025	0.00538268	2.56729	2.269	1.30707
8202	NCOA3	1.35969	0.000889614	2.5663	3.0508	1.31505
3667	IRS1	1.35837	0.000184837	2.56395	3.73321	1.37691
58487	CREBZF	1.35807	0.00118432	2.56343	2.92653	1.31505
138639	PTPDC1	1.35733	0.00601829	2.5621	2.22053	1.30677
23287	AGTPBP1	1.35642	0.0016749	2.5605	2.77601	1.31505
22930	RAB3GAP1	1.35446	0.00488958	2.55701	2.31073	1.30721
90321	ZNF766	1.35337	0.003267	2.55508	2.48585	1.31505
29761	USP25	1.35285	0.00270027	2.55416	2.56859	1.31505
220213	OTUD1	1.35271	0.000712541	2.55392	3.14719	1.31506
6453	ITSN1	1.35086	0.000152674	2.55063	3.81624	1.37691
9525	VPS4B	1.35003	0.00138442	2.54917	2.85873	1.31505
1756	DMD	1.35	0.000284843	2.54912	3.54539	1.33559
85460	ZNF518B	1.34933	0.00351503	2.54793	2.45407	1.31451
9867	PJA2	1.34808	0.0017951	2.54574	2.74591	1.31505
1739	DLG1	1.34784	0.00378395	2.54531	2.42205	1.31451
23515	MORC3	1.3462	0.00291129	2.54241	2.53591	1.31505
9583	ENTPD4	1.34573	0.00511299	2.54159	2.29132	1.30707
55900	ZNF302	1.34456	0.00452032	2.53953	2.34483	1.30907
5411	PNN	1.34453	0.00148234	2.53947	2.82905	1.31505
51742	ARID4B	1.34126	0.00101472	2.53373	2.99366	1.31505
659	BMPR2	1.33706	0.00379867	2.52636	2.42037	1.31451
23451	SF3B1	1.33598	0.00519879	2.52448	2.2841	1.30707
63908	NAPB	1.33481	0.00221715	2.52241	2.6542	1.31505
283209	PGM2L1	1.33456	0.00167792	2.52199	2.77523	1.31505
4012	LNPEP	1.33426	0.00520172	2.52146	2.28385	1.30707
30836	DNTTIP2	1.33418	0.00256272	2.52133	2.5913	1.31505
26750	RPS6KC1	1.33383	0.00217574	2.52072	2.66239	1.31505
51194	IPO11	1.33351	0.00393	2.52014	2.40561	1.31451
6387	CXCL12	1.33315	3.84139e-05	2.51953	4.41551	1.4955
1738	DLD	1.33314	0.00233437	2.51951	2.63183	1.31505
347902	AMIGO2	1.3319	0.0039278	2.51735	2.40585	1.31451
55610	VPS50	1.33044	0.00421102	2.51479	2.37561	1.31421
57531	HACE1	1.32909	0.00390754	2.51244	2.4081	1.31451
3131	HLF	1.3289	0.00353394	2.51211	2.45174	1.31451
51449	PCYOX1	1.32727	0.00280358	2.50927	2.55229	1.31505
10745	PHTF1	1.32569	0.00225224	2.50652	2.64738	1.31505
139221	PWWP3B	1.32416	0.00250157	2.50387	2.60179	1.31505
5495	PPM1B	1.32416	0.0011163	2.50388	2.95222	1.31505
5358	PLS3	1.32289	0.00179861	2.50167	2.74506	1.31505
11244	ZHX1	1.32211	0.00378462	2.50031	2.42198	1.31451
3799	KIF5B	1.32112	0.00144313	2.4986	2.84069	1.31505
79572	ATP13A3	1.32013	0.00176538	2.49689	2.75316	1.31505
26009	ZZZ3	1.31842	0.00396802	2.49393	2.40143	1.31451
55852	TEX2	1.31712	0.00169217	2.49168	2.77156	1.31505
79956	ERMP1	1.31671	0.00530242	2.49098	2.27553	1.30707
7582	ZNF33B	1.31627	0.00400664	2.49022	2.39722	1.31421
253143	PRR14L	1.31618	0.00164268	2.49006	2.78445	1.31505
54103	GSAP	1.31594	0.000191117	2.48964	3.7187	1.37691
55582	KIF27	1.31329	0.00535604	2.48508	2.27116	1.30707
79728	PALB2	1.31214	0.00206527	2.4831	2.68502	1.31505
8539	API5	1.31026	0.00617499	2.47986	2.20936	1.30408
55769	ZNF83	1.31019	0.00409511	2.47974	2.38773	1.31421
80018	NAA25	1.30999	0.00485562	2.4794	2.31376	1.30907
55777	MBD5	1.30985	0.00634387	2.47916	2.19765	1.30408
5962	RDX	1.30929	0.000456826	2.4782	3.34025	1.33559
57697	FANCM	1.3085	0.00406406	2.47684	2.39104	1.31421
2940	GSTA3	1.30755	0.000316527	2.4752	3.49959	1.33559
339318	ZNF181	1.30593	0.00599941	2.47243	2.22189	1.30678
8609	KLF7	1.30545	0.000294594	2.4716	3.53078	1.33559
285331	CCDC66	1.30456	0.00513304	2.47009	2.28963	1.30707
6093	ROCK1	1.30455	0.0027816	2.47007	2.5557	1.31505
133686	NADK2	1.30291	0.000403008	2.46726	3.39469	1.33559
54629	MINDY2	1.30004	0.000966812	2.46236	3.01466	1.31505
2182	ACSL4	1.29885	0.000229541	2.46033	3.63914	1.35429
124	ADH1A	1.29876	5.70015e-05	2.46017	4.24411	1.4955
134957	STXBP5	1.29742	0.00570222	2.45788	2.24396	1.30707
55300	PI4K2B	1.29687	0.00205704	2.45695	2.68676	1.31505
79670	TUT7	1.29641	0.00306472	2.45617	2.51361	1.31505
9829	DNAJC6	1.2962	0.00220046	2.4558	2.65749	1.31505
219285	SAMD9L	1.29234	0.00277457	2.44926	2.5568	1.31505
10218	ANGPTL7	1.29203	7.51261e-05	2.44872	4.12421	1.46454
54878	DPP8	1.28977	0.000972697	2.4449	3.01202	1.31505
345778	MTX3	1.28953	0.00514064	2.44448	2.28898	1.30707
2803	GOLGA4	1.28913	0.00464262	2.44381	2.33324	1.30907
114885	OSBPL11	1.28673	0.00180792	2.43974	2.74282	1.31505
373	TRIM23	1.2867	0.00245577	2.4397	2.60981	1.31505
84188	FAR1	1.28471	0.0023157	2.43633	2.63532	1.31505
345462	ZNF879	1.28419	0.00325286	2.43545	2.48773	1.31505
51379	CRLF3	1.28396	0.000713697	2.43507	3.14649	1.31506
54841	BIVM	1.28393	0.00285442	2.43501	2.54448	1.31505
444	ASPH	1.28212	9.95334e-05	2.43197	4.00203	1.44151
5583	PRKCH	1.27991	0.00135394	2.42824	2.8684	1.31505
10580	SORBS1	1.27854	0.000878834	2.42593	3.05609	1.31505
94134	ARHGAP12	1.27773	0.00167545	2.42457	2.77587	1.31505
6249	CLIP1	1.27738	0.00136072	2.42399	2.86623	1.31505
11260	XPOT	1.27688	0.00588728	2.42315	2.23008	1.30707
5775	PTPN4	1.27599	0.00622121	2.42165	2.20612	1.30408
59084	ENPP5	1.27496	0.00216539	2.41992	2.66446	1.31505
9821	RB1CC1	1.27491	0.00236396	2.41983	2.62636	1.31505
55075	UACA	1.27484	0.00411923	2.41972	2.38518	1.31421
152559	PAQR3	1.27431	0.00387151	2.41884	2.41212	1.31451
9988	DMTF1	1.27387	0.00349978	2.4181	2.45596	1.31451
10221	TRIB1	1.27188	0.000703071	2.41477	3.153	1.31506
57486	NLN	1.27102	0.00133044	2.41332	2.876	1.31505
6782	HSPA13	1.27098	0.00284276	2.41325	2.54626	1.31505
8790	FPGT	1.27021	0.0021255	2.41197	2.67254	1.31505
4594	MMUT	1.26828	0.00179592	2.40873	2.74571	1.31505
11080	DNAJB4	1.26739	0.0030833	2.40726	2.51098	1.31505
3981	LIG4	1.26623	0.00198617	2.40533	2.70198	1.31505
114821	ZBED9	1.26302	0.00396914	2.39998	2.4013	1.31451
1386	ATF2	1.26278	0.00110168	2.39957	2.95795	1.31505
160428	ALDH1L2	1.26186	0.00518706	2.39805	2.28508	1.30707
643836	ZFP62	1.26146	0.00413876	2.39738	2.38313	1.31421
50618	ITSN2	1.26027	0.00203333	2.39541	2.69179	1.31505
4124	MAN2A1	1.2596	0.00423673	2.39429	2.37297	1.31254
22995	CEP152	1.25776	0.00636197	2.39124	2.19641	1.30408
7006	TEC	1.25727	0.00357256	2.39043	2.44702	1.31451
56929	FEM1C	1.25673	0.00473736	2.38954	2.32446	1.30907
9126	SMC3	1.25667	0.00677412	2.38944	2.16915	1.30138
80110	ZNF614	1.25449	0.00127277	2.38583	2.89525	1.31505
23376	UFL1	1.25439	0.00537392	2.38566	2.26971	1.30707
23301	EHBP1	1.25381	0.00240808	2.3847	2.61833	1.31505
8452	CUL3	1.25226	0.00200789	2.38214	2.69726	1.31505
5567	PRKACB	1.25173	0.000949991	2.38127	3.02228	1.31505
2770	GNAI1	1.25135	0.000698935	2.38064	3.15556	1.31506
64747	MFSD1	1.25101	0.00226766	2.38008	2.64442	1.31505
214	ALCAM	1.25088	0.00499264	2.37986	2.30167	1.30707
6935	ZEB1	1.24992	0.00101742	2.37828	2.9925	1.31505
389643	NUGGC	1.24985	0.00227606	2.37817	2.64282	1.31505
91351	DDX60L	1.24907	0.00347267	2.37689	2.45934	1.31451
9069	CLDN12	1.24683	0.0018526	2.3732	2.73222	1.31505
23200	ATP11B	1.24673	0.00481676	2.37303	2.31725	1.30907
11201	POLI	1.24672	0.00317371	2.37301	2.49843	1.31505
8349	H2BC21	1.24646	6.09079e-05	2.37258	4.21533	1.4906
4286	MITF	1.24541	0.00166602	2.37086	2.77832	1.31505
7803	PTP4A1	1.24429	0.000455287	2.36901	3.34171	1.33559
54165	DCUN1D1	1.2437	0.00344703	2.36805	2.46255	1.31451
8803	SUCLA2	1.24353	0.000763602	2.36777	3.11713	1.31505
9332	CD163	1.24325	0.00597828	2.36731	2.22342	1.30678
64343	AZI2	1.24314	0.00150539	2.36713	2.82235	1.31505
5825	ABCD3	1.24296	0.00468213	2.36684	2.32956	1.30907
55206	SBNO1	1.24261	0.00510074	2.36627	2.29237	1.30707
143098	MPP7	1.24188	0.00421484	2.36506	2.37522	1.31421
81573	ANKRD13C	1.23875	0.000734917	2.35995	3.13376	1.31505
9604	RNF14	1.23844	0.000477391	2.35943	3.32113	1.33559
90102	PHLDB2	1.23776	0.00405359	2.35831	2.39216	1.31421
57542	KLHL42	1.23657	0.000960747	2.35638	3.01739	1.31505
23052	ENDOD1	1.236	0.00246119	2.35544	2.60885	1.31505
54462	CCSER2	1.23534	0.00125175	2.35436	2.90248	1.31505
80014	WWC2	1.23136	0.000458566	2.34788	3.3386	1.33559
5357	PLS1	1.23091	0.00568595	2.34716	2.2452	1.30707
54842	MFSD6	1.23019	0.00261908	2.34598	2.58185	1.31505
1793	DOCK1	1.22996	0.00586467	2.3456	2.23176	1.30707
54893	MTMR10	1.22906	0.00132651	2.34414	2.87729	1.31505
51134	CEP83	1.22864	0.00473899	2.34347	2.32431	1.30907
9314	KLF4	1.226	0.00196828	2.33917	2.70591	1.31505
11259	FILIP1L	1.2251	0.00186229	2.33772	2.72995	1.31505
3433	IFIT2	1.22453	0.0039417	2.33679	2.40432	1.31451
143888	POGLUT3	1.22439	0.00541852	2.33657	2.26612	1.30707
9522	SCAMP1	1.2242	0.00330453	2.33626	2.48089	1.31505
57223	PPP4R3B	1.22358	0.00119661	2.33526	2.92205	1.31505
57568	SIPA1L2	1.22312	0.00228101	2.3345	2.64187	1.31505
5756	TWF1	1.22231	0.00290057	2.3332	2.53752	1.31505
25998	IBTK	1.22199	0.00358727	2.33269	2.44524	1.31451
8036	SHOC2	1.22189	0.00164304	2.33252	2.78435	1.31505
113263	GLCCI1	1.22161	0.00614118	2.33206	2.21175	1.30408
87178	PNPT1	1.21997	0.00308607	2.32942	2.51059	1.31505
4430	MYO1B	1.21673	0.00328748	2.32419	2.48314	1.31505
3983	ABLIM1	1.2163	0.000269572	2.3235	3.56933	1.33559
9208	LRRFIP1	1.21611	0.00280488	2.3232	2.55209	1.31505
375748	ERCC6L2	1.21596	0.00364759	2.32295	2.43799	1.31451
205327	C2orf69	1.21507	0.00382023	2.32153	2.41791	1.31451
6443	SGCB	1.2147	0.00339294	2.32092	2.46942	1.31451
55975	KLHL7	1.21407	0.00361106	2.31991	2.44236	1.31451
440138	ALG11	1.21395	0.00538383	2.31972	2.26891	1.30707
55754	TMEM30A	1.21383	0.00197317	2.31953	2.70484	1.31505
10788	IQGAP2	1.21376	0.00439596	2.31941	2.35695	1.30907
9331	B4GALT6	1.21358	0.00193973	2.31912	2.71226	1.31505
51776	MAP3K20	1.2123	0.00076952	2.31706	3.11378	1.31505
84947	SERAC1	1.21132	0.000806592	2.3155	3.09335	1.31505
4205	MEF2A	1.2109	0.0020638	2.31482	2.68533	1.31505
50484	RRM2B	1.21064	0.00362111	2.3144	2.44116	1.31451
146434	ZNF597	1.21043	0.00542237	2.31407	2.26581	1.30707
657	BMPR1A	1.20914	0.00448045	2.312	2.34868	1.30907
9877	ZC3H11A	1.20897	0.00537055	2.31173	2.26998	1.30707
7626	ZNF75D	1.20867	0.00598348	2.31125	2.22305	1.30678
7574	ZNF26	1.20757	0.00226982	2.30948	2.64401	1.31505
100533467	BIVM-ERCC5	1.20669	0.00179147	2.30807	2.74679	1.31505
129642	MBOAT2	1.20652	0.00661479	2.3078	2.17948	1.30407
950	SCARB2	1.20582	0.00030089	2.30669	3.52159	1.33559
8540	AGPS	1.20508	0.00564307	2.3055	2.24848	1.30707
143872	ARHGAP42	1.2048	0.00150517	2.30506	2.82241	1.31505
64778	FNDC3B	1.20268	0.00358003	2.30166	2.44611	1.31451
91151	TIGD7	1.20262	0.00358511	2.30158	2.4455	1.31451
55214	P3H2	1.20246	0.001948	2.30131	2.71041	1.31505
6683	SPAST	1.20238	0.00113697	2.30119	2.94425	1.31505
23562	CLDN14	1.20087	0.00111152	2.29879	2.95408	1.31505
4199	ME1	1.20043	0.000176063	2.29808	3.75433	1.37691
6814	STXBP3	1.19964	0.00308166	2.29683	2.51121	1.31505
114880	OSBPL6	1.19919	0.00120381	2.29611	2.91944	1.31505
64398	PALS1	1.19816	0.00331553	2.29446	2.47945	1.31505
51028	VPS36	1.19738	0.000617791	2.29323	3.20916	1.33559
1193	CLIC2	1.19651	0.00535552	2.29184	2.2712	1.30707
2888	GRB14	1.19587	0.000283731	2.29084	3.54709	1.33559
23607	CD2AP	1.19574	0.00590458	2.29063	2.22881	1.30707
4253	MIA2	1.19456	0.00383496	2.28875	2.41624	1.31451
90693	CCDC126	1.19397	0.00627727	2.28782	2.20223	1.30408
9611	NCOR1	1.19335	0.00168132	2.28683	2.77435	1.31505
6566	SLC16A1	1.19103	0.00367824	2.28316	2.43436	1.31451
8139	GAN	1.19068	0.00144523	2.2826	2.84006	1.31505
5925	RB1	1.18967	0.0048375	2.28101	2.31538	1.30907
64798	DEPTOR	1.18957	0.00219379	2.28085	2.65881	1.31505
51360	MBTPS2	1.18945	0.00275641	2.28066	2.55966	1.31505
286451	YIPF6	1.18894	0.00199233	2.27985	2.70064	1.31505
9653	HS2ST1	1.18868	0.00658245	2.27944	2.18161	1.30407
8723	SNX4	1.18798	0.00404798	2.27833	2.39276	1.31421
5965	RECQL	1.18693	0.00578845	2.27668	2.23744	1.30707
5019	OXCT1	1.18658	0.00467747	2.27613	2.32999	1.30907
3308	HSPA4	1.18614	0.00493165	2.27543	2.30701	1.30707
546	ATRX	1.18526	0.00434495	2.27405	2.36201	1.31012
8573	CASK	1.18498	0.00388116	2.2736	2.41104	1.31451
1829	DSG2	1.18454	0.00221177	2.27291	2.65526	1.31505
2764	GMFB	1.1842	0.00300902	2.27237	2.52157	1.31505
152579	SCFD2	1.18309	0.00205725	2.27062	2.68671	1.31505
51527	GSKIP	1.18253	0.00252567	2.26974	2.59762	1.31505
10787	NCKAP1	1.18128	0.00362763	2.26778	2.44038	1.31451
9321	TRIP11	1.18001	0.00631388	2.26578	2.1997	1.30408
25782	RAB3GAP2	1.17728	0.00455346	2.26151	2.34166	1.30907
29915	HCFC2	1.17723	0.00181596	2.26143	2.74089	1.31505
152503	SH3D19	1.17675	0.00146828	2.26066	2.83319	1.31505
10443	N4BP2L2	1.17545	0.00249422	2.25864	2.60307	1.31505
9778	KIAA0232	1.1743	0.0041543	2.25683	2.3815	1.31421
79982	DNAJB14	1.17336	0.0047648	2.25536	2.32196	1.30907
4677	NARS1	1.17276	0.00210978	2.25443	2.67576	1.31505
54332	GDAP1	1.17275	0.00556243	2.25441	2.25474	1.30707
4023	LPL	1.17249	0.00194881	2.25401	2.71023	1.31505
29994	BAZ2B	1.17207	0.00249414	2.25334	2.60308	1.31505
23167	EFR3A	1.17077	0.00247679	2.25131	2.60611	1.31505
10678	B3GNT2	1.16964	0.000600268	2.24956	3.22165	1.33559
11183	MAP4K5	1.1685	0.00231613	2.24778	2.63524	1.31505
55074	OXR1	1.16755	0.000910023	2.2463	3.04095	1.31505
4976	OPA1	1.1661	0.00479143	2.24405	2.31954	1.30907
3685	ITGAV	1.16476	0.00405546	2.24196	2.39196	1.31421
84542	SANBR	1.16427	0.00430734	2.24119	2.36579	1.31059
23065	EMC1	1.16336	0.00644937	2.23978	2.19048	1.30408
54762	GRAMD1C	1.16305	0.00484838	2.2393	2.3144	1.30907
9786	KIAA0586	1.16232	0.00637631	2.23816	2.19543	1.30408
64844	MARCHF7	1.15693	0.00291206	2.22982	2.5358	1.31505
23530	NNT	1.15663	0.00454422	2.22936	2.34254	1.30907
80854	SETD7	1.15652	0.00363262	2.22918	2.43978	1.31451
27107	ZBTB11	1.15625	0.00530398	2.22878	2.2754	1.30707
6760	SS18	1.1549	0.00276132	2.2267	2.55888	1.31505
79739	TTLL7	1.15439	0.0059178	2.2259	2.22784	1.30707
84441	MAML2	1.15386	0.00543731	2.22509	2.26462	1.30707
55719	SLF2	1.15262	0.00566814	2.22317	2.24656	1.30707
8317	CDC7	1.15138	0.00562458	2.22126	2.24991	1.30707
55904	KMT2E	1.15111	0.00601628	2.22085	2.22067	1.30677
22931	RAB18	1.15106	0.00184166	2.22076	2.73479	1.31505
8805	TRIM24	1.1503	0.0051127	2.2196	2.29135	1.30707
79088	ZNF426	1.14965	0.00367194	2.2186	2.4351	1.31451
948	CD36	1.14936	0.00320429	2.21815	2.49427	1.31505
64116	SLC39A8	1.14716	0.00199405	2.21477	2.70026	1.31505
5781	PTPN11	1.14685	0.00557814	2.2143	2.25351	1.30707
5054	SERPINE1	1.14618	0.000106659	2.21328	3.972	1.42504
23469	PHF3	1.14519	0.00617989	2.21176	2.20902	1.30408
23379	ICE1	1.14506	0.00416696	2.21155	2.38018	1.31421
203522	INTS6L	1.14379	0.00421652	2.2096	2.37505	1.31421
2266	FGG	1.14366	0.000539682	2.20941	3.26786	1.33559
6529	SLC6A1	1.14354	0.00401355	2.20923	2.39647	1.31421
2058	EPRS1	1.14339	0.00519774	2.209	2.28419	1.30707
51133	KCTD3	1.14312	0.00407643	2.20859	2.38972	1.31421
10513	APPBP2	1.14213	0.0030995	2.20707	2.50871	1.31505
57162	PELI1	1.14161	0.00243857	2.20628	2.61286	1.31505
201562	HACD2	1.14106	0.00461827	2.20544	2.33552	1.30907
8650	NUMB	1.14093	0.00199515	2.20523	2.70002	1.31505
4659	PPP1R12A	1.1403	0.00309098	2.20427	2.5099	1.31505
81627	TRMT1L	1.13987	0.0017065	2.20361	2.76789	1.31505
734	OSGIN2	1.13978	0.00196645	2.20347	2.70632	1.31505
64924	SLC30A5	1.13976	0.00238002	2.20344	2.62342	1.31505
26503	SLC17A5	1.13953	0.00416557	2.20309	2.38033	1.31421
205428	DIPK2A	1.13928	0.00191308	2.20271	2.71827	1.31505
5927	KDM5A	1.1385	0.00267621	2.20152	2.57248	1.31505
26036	ZNF451	1.13772	0.00417218	2.20033	2.37964	1.31421
253635	GPATCH11	1.13739	0.00582487	2.19983	2.23471	1.30707
55681	SCYL2	1.13571	0.00598786	2.19727	2.22273	1.30678
2581	GALC	1.13394	0.00382709	2.19457	2.41713	1.31451
91624	NEXN	1.13289	0.00353509	2.19298	2.4516	1.31451
7405	UVRAG	1.13272	0.000715303	2.19272	3.14551	1.31506
5295	PIK3R1	1.13198	0.00211854	2.1916	2.67396	1.31505
10746	MAP3K2	1.13068	0.00661107	2.18962	2.17973	1.30407
55629	PNRC2	1.12921	0.00459505	2.18739	2.33771	1.30907
10159	ATP6AP2	1.12901	0.00326625	2.18709	2.48595	1.31505
23047	PDS5B	1.12832	0.00524465	2.18604	2.28028	1.30707
1955	MEGF9	1.12816	0.00391891	2.1858	2.40684	1.31451
5932	RBBP8	1.12759	0.00295192	2.18493	2.52989	1.31505
8826	IQGAP1	1.12642	0.00522827	2.18316	2.28164	1.30707
57678	GPAM	1.12526	0.0061761	2.18141	2.20929	1.30408
6505	SLC1A1	1.12497	0.000892112	2.18097	3.04958	1.31505
8945	BTRC	1.1223	0.00173149	2.17693	2.76158	1.31505
3344	FOXN2	1.12149	0.00363071	2.17572	2.44001	1.31451
50808	AK3	1.11957	0.00111233	2.17282	2.95377	1.31505
5167	ENPP1	1.11834	0.00636667	2.17097	2.19609	1.30408
80218	NAA50	1.1177	0.00472474	2.17	2.32562	1.30907
7812	CSDE1	1.11745	0.00189543	2.16964	2.72229	1.31505
23414	ZFPM2	1.11659	0.00682413	2.16835	2.16595	1.30049
10135	NAMPT	1.11485	0.00416012	2.16572	2.38089	1.31421
5318	PKP2	1.11446	0.000492339	2.16514	3.30774	1.33559
64225	ATL2	1.11413	0.00642141	2.16464	2.19237	1.30408
23075	SWAP70	1.11361	0.000749218	2.16387	3.12539	1.31505
7257	TSNAX	1.11184	0.00300469	2.16121	2.5222	1.31505
22849	CPEB3	1.11163	0.00544257	2.16089	2.2642	1.30707
51727	CMPK1	1.11142	0.000921335	2.16059	3.03558	1.31505
100533105	C8orf44-SGK3	1.11126	0.00250351	2.16034	2.60145	1.31505
10260	DENND4A	1.11004	0.00496285	2.15852	2.30427	1.30707
158747	MOSPD2	1.10916	0.000560648	2.1572	3.25131	1.33559
23002	DAAM1	1.10848	0.00377031	2.15618	2.42362	1.31451
23272	TASOR	1.10778	0.00490654	2.15513	2.30922	1.30721
27336	HTATSF1	1.1071	0.000845295	2.15413	3.07299	1.31505
55773	TBC1D23	1.1065	0.00418118	2.15322	2.3787	1.31421
6729	SRP54	1.10629	0.00219699	2.15291	2.65817	1.31505
8417	STX7	1.10572	0.00165026	2.15207	2.78245	1.31505
30849	PIK3R4	1.1048	0.00247356	2.15069	2.60668	1.31505
8672	EIF4G3	1.10446	0.00322725	2.15019	2.49117	1.31505
817	CAMK2D	1.10438	0.00241952	2.15007	2.61627	1.31505
79745	CLIP4	1.10437	0.00661748	2.15004	2.17931	1.30407
5291	PIK3CB	1.10356	0.00434856	2.14885	2.36165	1.31012
253512	SLC25A30	1.10064	0.000276808	2.1445	3.55782	1.33559
23091	ZC3H13	1.09918	0.00322928	2.14233	2.49089	1.31505
122830	NAA30	1.09873	0.00186164	2.14166	2.7301	1.31505
23678	SGK3	1.09866	0.00248483	2.14156	2.6047	1.31505
57721	METTL14	1.09849	0.00548309	2.14131	2.26097	1.30707
5586	PKN2	1.09814	0.00447235	2.14079	2.34946	1.30907
10427	SEC24B	1.09776	0.00636148	2.14022	2.19644	1.30408
6938	TCF12	1.09716	0.00211615	2.13933	2.67445	1.31505
10769	PLK2	1.09672	0.00101769	2.13868	2.99238	1.31505
81031	SLC2A10	1.09606	0.00465257	2.1377	2.33231	1.30907
9507	ADAMTS4	1.09593	0.00463273	2.13751	2.33416	1.30907
57231	SNX14	1.09341	0.0061459	2.13378	2.21141	1.30408
285203	EOGT	1.09284	0.0032015	2.13294	2.49465	1.31505
8050	PDHX	1.09262	0.00179367	2.13261	2.74626	1.31505
29887	SNX10	1.09137	0.00100123	2.13076	2.99947	1.31505
51347	TAOK3	1.09078	0.000920158	2.1299	3.03614	1.31505
23528	ZNF281	1.09045	0.00181542	2.12941	2.74102	1.31505
79184	BRCC3	1.08987	0.00244822	2.12854	2.61115	1.31505
1432	MAPK14	1.08897	0.00265193	2.12722	2.57644	1.31505
50999	TMED5	1.08693	0.0067421	2.12421	2.1712	1.30142
1647	GADD45A	1.08649	0.000288741	2.12356	3.53949	1.33559
55628	ZNF407	1.08485	0.00428035	2.12116	2.36852	1.31098
253943	YTHDF3	1.08433	0.00163861	2.12039	2.78552	1.31505
2632	GBE1	1.08342	0.00125041	2.11905	2.90295	1.31505
160418	TMTC3	1.0818	0.00639866	2.11667	2.19391	1.30408
56243	KIAA1217	1.08063	0.0014966	2.11495	2.82489	1.31505
27233	SULT1C4	1.08052	0.000789524	2.1148	3.10263	1.31505
6198	RPS6KB1	1.08038	0.00246953	2.11459	2.60739	1.31505
57003	CCDC47	1.07905	0.00298593	2.11264	2.52492	1.31505
57511	COG6	1.07897	0.00354601	2.11253	2.45026	1.31451
4774	NFIA	1.07697	0.0021428	2.1096	2.66902	1.31505
29945	ANAPC4	1.07453	0.00612429	2.10603	2.21294	1.30408
22908	SACM1L	1.07354	0.00251735	2.10459	2.59906	1.31505
9101	USP8	1.07335	0.00214389	2.10431	2.6688	1.31505
57608	JCAD	1.07333	0.00215336	2.10428	2.66688	1.31505
9459	ARHGEF6	1.07268	0.00445036	2.10334	2.3516	1.30907
216	ALDH1A1	1.07246	0.000509402	2.10302	3.29294	1.33559
64135	IFIH1	1.07207	0.00557984	2.10245	2.25338	1.30707
7035	TFPI	1.07192	0.0035748	2.10223	2.44675	1.31451
117854	TRIM6	1.07092	0.00632198	2.10077	2.19915	1.30408
1543	CYP1A1	1.07076	0.0020373	2.10054	2.69094	1.31505
56261	GPCPD1	1.06782	0.0017584	2.09627	2.75488	1.31505
285527	FRYL	1.0672	0.00632285	2.09536	2.19909	1.30408
143279	HECTD2	1.0664	0.00604045	2.0942	2.21893	1.30677
57590	WDFY1	1.0654	0.00324761	2.09275	2.48844	1.31505
26035	GLCE	1.06525	0.00595454	2.09253	2.22515	1.30678
10144	FAM13A	1.06454	0.00452256	2.0915	2.34462	1.30907
23304	UBR2	1.06377	0.00535132	2.09038	2.27154	1.30707
256643	BCLAF3	1.06261	0.00610436	2.0887	2.21436	1.30475
51762	RAB8B	1.06257	0.00453932	2.08865	2.34301	1.30907
64645	MFSD14A	1.06192	0.00530813	2.08771	2.27506	1.30707
79657	RPAP3	1.06103	0.00346876	2.08643	2.45983	1.31451
80216	ALPK1	1.06039	0.00200865	2.0855	2.6971	1.31505
11231	SEC63	1.06036	0.00368345	2.08545	2.43375	1.31451
10475	TRIM38	1.05987	0.000737201	2.08475	3.13241	1.31505
10699	CORIN	1.05963	0.000991334	2.08439	3.00378	1.31505
196441	ZFC3H1	1.05945	0.00376708	2.08413	2.42399	1.31451
55664	CDC37L1	1.05939	0.00215853	2.08406	2.66584	1.31505
27236	ARFIP1	1.05861	0.00251307	2.08292	2.5998	1.31505
55342	STRBP	1.05766	0.00211393	2.08155	2.67491	1.31505
8763	CD164	1.0571	0.00326228	2.08074	2.48648	1.31505
6641	SNTB1	1.05687	0.001213	2.08041	2.91614	1.31505
54884	RETSAT	1.05533	0.00430592	2.07819	2.36593	1.31059
5933	RBL1	1.05496	0.00269313	2.07766	2.56974	1.31505
9844	ELMO1	1.05428	0.000653289	2.07668	3.18489	1.31917
6845	VAMP7	1.05325	0.0027617	2.07519	2.55882	1.31505
5797	PTPRM	1.0532	0.00592475	2.07513	2.22733	1.30685
203523	ZNF449	1.05172	0.00504145	2.073	2.29744	1.30707
55749	CCAR1	1.05158	0.00567824	2.0728	2.24579	1.30707
23256	SCFD1	1.05036	0.00336809	2.07104	2.47262	1.31505
36	ACADSB	1.05029	0.00181337	2.07094	2.74151	1.31505
8453	CUL2	1.05006	0.00480514	2.07062	2.31829	1.30907
57561	ARRDC3	1.04676	0.00409429	2.06588	2.38782	1.31421
6867	TACC1	1.04673	0.000742114	2.06584	3.12953	1.31505
9819	TSC22D2	1.04468	0.00232967	2.06291	2.63271	1.31505
30061	SLC40A1	1.04415	0.000528486	2.06215	3.27697	1.33559
253959	RALGAPA1	1.04401	0.0016655	2.06196	2.77846	1.31505
7705	ZNF146	1.04395	0.00676639	2.06187	2.16964	1.30138
80067	DCAF17	1.04339	0.00290271	2.06106	2.5372	1.31505
80853	KDM7A	1.04291	0.0066181	2.06038	2.17927	1.30407
83604	TMEM47	1.04211	0.00613425	2.05923	2.21224	1.30408
22949	PTGR1	1.04168	5.41622e-05	2.05862	4.2663	1.4955
65084	TMEM135	1.04131	0.00254681	2.05809	2.594	1.31505
2244	FGB	1.0412	0.00103081	2.05793	2.98682	1.31505
10640	EXOC5	1.04073	0.00650106	2.05727	2.18702	1.30407
3716	JAK1	1.03967	0.00594758	2.05576	2.22566	1.30678
64324	NSD1	1.03816	0.00523116	2.05361	2.2814	1.30707
9135	RABEP1	1.03753	0.00228284	2.05271	2.64153	1.31505
92292	GLYATL1	1.03745	0.000129828	2.05259	3.88663	1.40122
9527	GOSR1	1.03645	0.00336538	2.05117	2.47297	1.31505
10730	YME1L1	1.03591	0.00296771	2.05041	2.52758	1.31505
89970	RSPRY1	1.03541	0.00662839	2.0497	2.17859	1.30407
54813	KLHL28	1.0342	0.00174028	2.04798	2.75938	1.31505
54521	WDR44	1.03389	0.00432542	2.04754	2.36397	1.31012
23473	CAPN7	1.03326	0.00310545	2.04665	2.50787	1.31505
388403	YPEL2	1.03272	0.000856831	2.04588	3.0671	1.31505
9169	SCAF11	1.03153	0.00426416	2.04419	2.37017	1.31175
26057	ANKRD17	1.03139	0.00629853	2.04399	2.20076	1.30408
55144	LRRC8D	1.03067	0.00677092	2.04297	2.16935	1.30138
57606	SLAIN2	1.02999	0.00169729	2.042	2.77024	1.31505
259282	BOD1L1	1.0295	0.00390903	2.04132	2.40793	1.31451
23527	ACAP2	1.02945	0.00141818	2.04125	2.84827	1.31505
85458	DIXDC1	1.02917	0.000639056	2.04085	3.19446	1.32614
57188	ADAMTSL3	1.02827	0.000596508	2.03957	3.22438	1.33559
285343	TCAIM	1.0282	0.00344014	2.03947	2.46342	1.31451
10625	IVNS1ABP	1.02698	0.00462748	2.03775	2.33466	1.30907
1837	DTNA	1.02694	0.00372984	2.0377	2.42831	1.31451
8030	CCDC6	1.0267	0.00271937	2.03736	2.56553	1.31505
11275	KLHL2	1.02608	0.00530258	2.03648	2.27551	1.30707
23172	ABRAXAS2	1.026	0.00342004	2.03638	2.46597	1.31451
55014	STX17	1.02589	0.00620043	2.03622	2.20758	1.30408
123606	NIPA1	1.02573	0.00440005	2.03598	2.35654	1.30907
9958	USP15	1.0252	0.00567416	2.03524	2.2461	1.30707
55914	ERBIN	1.02429	0.00336548	2.03395	2.47295	1.31505
57035	RSRP1	1.02023	0.00217497	2.02825	2.66255	1.31505
84924	ZNF566	1.01994	0.00566321	2.02783	2.24694	1.30707
3437	IFIT3	1.0193	0.00270473	2.02694	2.56788	1.31505
51026	GOLT1B	1.01905	0.00442779	2.02659	2.35381	1.30907
6542	SLC7A2	1.01821	0.00442376	2.02541	2.35421	1.30907
10346	TRIM22	1.01722	0.000432141	2.02402	3.36437	1.33559
8725	URI1	1.01466	0.00213142	2.02042	2.67133	1.31505
27032	ATP2C1	1.01443	0.0045557	2.02011	2.34144	1.30907
55970	GNG12	1.0142	0.00479336	2.01978	2.31936	1.30907
4646	MYO6	1.01416	0.00341409	2.01973	2.46672	1.31451
10390	CEPT1	1.01382	0.00255771	2.01925	2.59215	1.31505
80209	PROSER1	1.01358	0.0054738	2.01892	2.26171	1.30707
1728	NQO1	1.0134	4.73331e-05	2.01866	4.32484	1.4955
387263	C6orf120	1.01316	0.00643572	2.01833	2.1914	1.30408
80823	BHLHB9	1.01305	0.00414328	2.01818	2.38266	1.31421
90826	PRMT9	1.01276	0.00379162	2.01776	2.42118	1.31451
145482	PTGR2	1.01256	0.00418459	2.01749	2.37835	1.31421
6885	MAP3K7	1.01226	0.00354084	2.01707	2.45089	1.31451
139231	FAM199X	1.01195	0.00404444	2.01663	2.39314	1.31421
889	KRIT1	1.01192	0.00645919	2.0166	2.18982	1.30407
624	BDKRB2	1.01082	0.0026272	2.01505	2.58051	1.31505
23286	WWC1	1.00966	0.00080223	2.01344	3.0957	1.31505
54918	CMTM6	1.00909	0.0039495	2.01265	2.40346	1.31451
9950	GOLGA5	1.00876	0.00270164	2.01217	2.56837	1.31505
3554	IL1R1	1.00785	0.00212684	2.01091	2.67226	1.31505
857	CAV1	1.00672	0.00407258	2.00934	2.39013	1.31421
9107	MTMR6	1.00408	0.00284427	2.00566	2.54603	1.31505
200879	LIPH	1.00241	0.000586984	2.00335	3.23137	1.33559
29767	TMOD2	1.00236	0.00479931	2.00328	2.31882	1.30907
81034	SLC25A32	1.00089	0.00225375	2.00124	2.64709	1.31505
25984	KRT23	-1.00259	0.00537645	-2.0036	2.2695	1.30707
196403	DTX3	-1.00475	0.00440389	-2.0066	2.35616	1.30907
10636	RGS14	-1.01176	0.000762615	-2.01637	3.11769	1.31505
1616	DAXX	-1.01485	0.00239887	-2.02069	2.61999	1.31505
5267	SERPINA4	-1.01775	0.00135258	-2.02476	2.86884	1.31505
51253	MRPL37	-1.02496	0.00182502	-2.03491	2.73873	1.31505
1120	CHKB	-1.02556	0.00517484	-2.03575	2.2861	1.30707
10549	PRDX4	-1.02668	0.00601363	-2.03734	2.22086	1.30677
90416	CCDC32	-1.02749	0.00494166	-2.03847	2.30613	1.30707
11331	PHB2	-1.02886	0.00342184	-2.04041	2.46574	1.31451
26012	NSMF	-1.0292	0.00319655	-2.04089	2.49532	1.31505
3704	ITPA	-1.03152	0.00259551	-2.04417	2.58578	1.31505
9618	TRAF4	-1.03281	0.00271011	-2.046	2.56701	1.31505
23564	DDAH2	-1.03436	0.00217791	-2.04821	2.66196	1.31505
8574	AKR7A2	-1.03561	0.00410032	-2.04998	2.38718	1.31421
54512	EXOSC4	-1.03598	0.00601488	-2.05051	2.22077	1.30677
4201	MEA1	-1.03698	0.00682042	-2.05193	2.16619	1.30049
51524	TMEM138	-1.03782	0.00670009	-2.05313	2.17392	1.30152
259	AMBP	-1.03929	0.00481465	-2.05521	2.31744	1.30907
7307	U2AF1	-1.04065	0.00116874	-2.05715	2.93228	1.31505
8209	GATD3	-1.04203	0.00440554	-2.05912	2.356	1.30907
125981	ACER1	-1.04229	0.00392327	-2.0595	2.40635	1.31451
80306	MED28	-1.04452	0.0028666	-2.06268	2.54263	1.31505
112817	HOGA1	-1.04577	0.000282757	-2.06447	3.54859	1.33559
5689	PSMB1	-1.04719	0.00564661	-2.0665	2.24821	1.30707
9409	PEX16	-1.04794	0.00301831	-2.06757	2.52024	1.31505
54986	ULK4	-1.04838	0.00256019	-2.06821	2.59173	1.31505
84313	VPS25	-1.04968	0.00224864	-2.07007	2.64808	1.31505
27440	HDHD5	-1.05127	0.00331977	-2.07236	2.47889	1.31505
83643	CCDC3	-1.05147	0.000788229	-2.07264	3.10335	1.31505
7873	MANF	-1.05239	0.00565104	-2.07397	2.24787	1.30707
84722	PSRC1	-1.05249	0.00670464	-2.07411	2.17362	1.30152
10452	TOMM40	-1.05342	0.000857239	-2.07544	3.0669	1.31505
56904	SH3GLB2	-1.0543	0.00376314	-2.07671	2.42445	1.31451
10093	ARPC4	-1.05526	0.00321388	-2.07809	2.49297	1.31505
6580	SLC22A1	-1.05638	0.0012831	-2.07971	2.89174	1.31505
55210	ATAD3A	-1.05807	0.000898228	-2.08214	3.04661	1.31505
3014	H2AX	-1.05813	0.00375446	-2.08223	2.42545	1.31451
7205	TRIP6	-1.05886	0.00265033	-2.08328	2.5767	1.31505
283951	C16orf91	-1.06004	0.00656746	-2.08499	2.1826	1.30407
51069	MRPL2	-1.06264	0.00413291	-2.08874	2.38374	1.31421
10450	PPIE	-1.06266	0.00656398	-2.08879	2.18283	1.30407
51073	MRPL4	-1.06317	0.00596927	-2.08952	2.22408	1.30678
81490	PTDSS2	-1.06473	0.00633741	-2.09177	2.19809	1.30408
4320	MMP11	-1.06508	0.000207139	-2.09229	3.68374	1.37086
84245	MRI1	-1.07081	0.00491708	-2.10061	2.30829	1.30716
60681	FKBP10	-1.07462	0.000251744	-2.10616	3.59904	1.33559
12	SERPINA3	-1.07497	0.00394371	-2.10668	2.4041	1.31451
84261	FBXW9	-1.07693	0.00293706	-2.10954	2.53209	1.31505
9266	CYTH2	-1.07811	0.00176345	-2.11127	2.75364	1.31505
64223	MLST8	-1.07833	0.0047412	-2.11159	2.32411	1.30907
150223	YDJC	-1.07843	0.00398958	-2.11174	2.39907	1.31451
339122	RAB43	-1.0787	0.00357248	-2.11213	2.44703	1.31451
79641	ROGDI	-1.08013	0.00139661	-2.11422	2.85493	1.31505
29946	SERTAD3	-1.08084	0.00260764	-2.11526	2.58375	1.31505
54555	DDX49	-1.08302	0.00550853	-2.11847	2.25896	1.30707
126282	TNFAIP8L1	-1.08303	0.00507324	-2.11848	2.29471	1.30707
9214	FCMR	-1.08385	0.00419818	-2.11968	2.37694	1.31421
51084	CRYL1	-1.0848	0.00260066	-2.12108	2.58492	1.31505
1163	CKS1B	-1.08526	0.00508521	-2.12176	2.29369	1.30707
26517	TIMM13	-1.08729	0.00508059	-2.12475	2.29409	1.30707
144347	RFLNA	-1.08798	0.00579205	-2.12577	2.23717	1.30707
6122	RPL3	-1.08857	0.00445262	-2.12663	2.35138	1.30907
9246	UBE2L6	-1.08907	0.00583497	-2.12736	2.23396	1.30707
2010	EMD	-1.08925	0.00396342	-2.12763	2.40193	1.31451
3276	PRMT1	-1.08937	0.00376759	-2.12781	2.42394	1.31451
2521	FUS	-1.09007	6.55097e-05	-2.12884	4.18369	1.4906
28964	GIT1	-1.0908	0.00253388	-2.12993	2.59621	1.31505
57418	WDR18	-1.09084	0.00642853	-2.12999	2.19189	1.30408
433	ASGR2	-1.09098	0.00105976	-2.13019	2.97479	1.31505
293	SLC25A6	-1.09139	0.00555761	-2.13079	2.25511	1.30707
3665	IRF7	-1.0967	0.00521833	-2.13864	2.28247	1.30707
7593	MZF1	-1.09687	0.00461449	-2.1389	2.33588	1.30907
6050	RNH1	-1.09697	0.00160362	-2.13905	2.7949	1.31505
7167	TPI1	-1.10015	0.00295626	-2.14377	2.52926	1.31505
23589	CARHSP1	-1.10149	0.00358932	-2.14577	2.44499	1.31451
84262	PSMG3	-1.10555	0.00381019	-2.15181	2.41905	1.31451
10095	ARPC1B	-1.10738	0.000110142	-2.15454	3.95805	1.42332
9588	PRDX6	-1.10904	0.00196357	-2.15703	2.70695	1.31505
3934	LCN2	-1.10953	0.00285501	-2.15776	2.54439	1.31505
116092	DNTTIP1	-1.11082	0.00303328	-2.15969	2.51809	1.31505
6484	ST3GAL4	-1.11093	0.00275276	-2.15985	2.56023	1.31505
3692	EIF6	-1.1121	0.00326059	-2.16159	2.4867	1.31505
51513	ETV7	-1.11571	0.00621281	-2.16701	2.20671	1.30408
11344	TWF2	-1.11818	0.00425667	-2.17074	2.37093	1.31175
3965	LGALS9	-1.11847	0.00329901	-2.17117	2.48162	1.31505
654346	LGALS9C	-1.11895	0.00325091	-2.17189	2.488	1.31505
26147	PHF19	-1.12107	0.00220498	-2.17508	2.6566	1.31505
113675	SDSL	-1.12366	0.00169129	-2.17899	2.77178	1.31505
4837	NNMT	-1.1238	0.00259045	-2.1792	2.58663	1.31505
8896	BUD31	-1.12539	0.0057035	-2.18161	2.24386	1.30707
1528	CYB5A	-1.127	0.00286751	-2.18404	2.5425	1.31505
55065	SLC52A1	-1.12716	0.00354684	-2.18429	2.45016	1.31451
10654	PMVK	-1.12848	0.00367663	-2.18628	2.43455	1.31451
25874	MPC2	-1.12997	0.00658658	-2.18854	2.18134	1.30407
30851	TAX1BP3	-1.13284	0.000677132	-2.19289	3.16933	1.31506
10459	MAD2L2	-1.13356	0.00680289	-2.194	2.16731	1.30081
26227	PHGDH	-1.13416	0.000413248	-2.1949	3.38379	1.33559
1164	CKS2	-1.13448	0.00350447	-2.1954	2.45538	1.31451
23640	HSPBP1	-1.13472	0.00194973	-2.19576	2.71003	1.31505
55365	TMEM176A	-1.1361	0.0039569	-2.19787	2.40265	1.31451
90522	YIF1B	-1.13653	0.00674946	-2.19851	2.17073	1.30142
10573	MRPL28	-1.13662	0.00501631	-2.19865	2.29962	1.30707
3925	STMN1	-1.13801	0.00111492	-2.20077	2.95276	1.31505
51428	DDX41	-1.13861	0.000692213	-2.20168	3.15976	1.31506
6635	SNRPE	-1.14084	0.00626243	-2.2051	2.20326	1.30408
10327	AKR1A1	-1.14096	0.00670664	-2.20527	2.1735	1.30152
2109	ETFB	-1.14096	0.00498136	-2.20528	2.30265	1.30707
25804	LSM4	-1.14174	0.00471494	-2.20647	2.32652	1.30907
5425	POLD2	-1.14361	0.00284259	-2.20932	2.54629	1.31505
51264	MRPL27	-1.1471	0.00632637	-2.21469	2.19885	1.30408
10465	PPIH	-1.14712	0.00452577	-2.21472	2.34431	1.30907
7112	TMPO	-1.14721	0.0032261	-2.21485	2.49132	1.31505
54997	TESC	-1.14747	0.00561119	-2.21526	2.25094	1.30707
127700	OSCP1	-1.14917	0.000687913	-2.21787	3.16247	1.31506
115098	CCDC124	-1.14998	0.00630887	-2.21911	2.20005	1.30408
92960	PEX11G	-1.15125	0.00576961	-2.22106	2.23885	1.30707
9045	RPL14	-1.15126	0.00465224	-2.22108	2.33234	1.30907
7111	TMOD1	-1.15448	4.55911e-05	-2.22604	4.34112	1.4955
3795	KHK	-1.15578	0.00351217	-2.22804	2.45442	1.31451
1460	CSNK2B	-1.15602	0.00618865	-2.22842	2.2084	1.30408
4605	MYBL2	-1.15724	0.00309056	-2.23031	2.50996	1.31505
80019	UBTD1	-1.15904	0.00498129	-2.23309	2.30266	1.30707
6242	RTKN	-1.15924	0.000149961	-2.23339	3.82402	1.37691
89891	DYNC2I2	-1.16169	0.00176819	-2.23719	2.75247	1.31505
9075	CLDN2	-1.16693	0.000117207	-2.24533	3.93105	1.40822
126695	KDF1	-1.16823	0.0015397	-2.24736	2.81256	1.31505
29923	HILPDA	-1.17295	0.00597673	-2.25472	2.22354	1.30678
79590	MRPL24	-1.17304	0.00587895	-2.25487	2.2307	1.30707
26048	ZNF500	-1.17584	0.00331883	-2.25925	2.47902	1.31505
991	CDC20	-1.17707	0.000404148	-2.26117	3.39346	1.33559
201299	RDM1	-1.17956	0.00258047	-2.26508	2.5883	1.31505
8665	EIF3F	-1.18062	0.00637525	-2.26675	2.1955	1.30408
6347	CCL2	-1.18473	0.00474904	-2.27321	2.32339	1.30907
6628	SNRPB	-1.18592	0.00327082	-2.27509	2.48534	1.31505
6233	RPS27A	-1.18653	0.0067183	-2.27605	2.17274	1.30142
581	BAX	-1.18957	0.0031579	-2.28085	2.5006	1.31505
162605	KRT28	-1.19499	0.000535686	-2.28943	3.27109	1.33559
11152	WDR45	-1.19556	0.000587127	-2.29033	3.23127	1.33559
90141	EFCAB11	-1.19567	0.00562607	-2.29051	2.24979	1.30707
1891	ECH1	-1.20028	0.00153358	-2.29785	2.81429	1.31505
55577	NAGK	-1.20187	0.00110908	-2.30038	2.95504	1.31505
9526	MPDU1	-1.20467	0.00444599	-2.30484	2.35203	1.30907
9978	RBX1	-1.20979	0.00628205	-2.31304	2.2019	1.30408
84310	C7orf50	-1.21055	0.006438	-2.31426	2.19125	1.30408
89944	GLB1L2	-1.21241	6.43121e-05	-2.31724	4.19171	1.4906
2783	GNB2	-1.2137	0.00365415	-2.31932	2.43721	1.31451
81888	HYI	-1.2158	0.00496129	-2.3227	2.30441	1.30707
8818	DPM2	-1.21807	0.00394104	-2.32635	2.40439	1.31451
27335	EIF3K	-1.21821	0.00467902	-2.32658	2.32985	1.30907
138428	PTRH1	-1.21862	0.00502044	-2.32724	2.29926	1.30707
6048	RNF5	-1.21863	0.00479442	-2.32726	2.31926	1.30907
10518	CIB2	-1.22007	0.00519012	-2.32957	2.28482	1.30707
8214	DGCR6	-1.22058	0.00588139	-2.33041	2.23052	1.30707
826	CAPNS1	-1.22273	0.00583864	-2.33387	2.23369	1.30707
255758	DYNLT2B	-1.22506	0.00482346	-2.33766	2.31664	1.30907
1622	DBI	-1.22538	0.00312806	-2.33817	2.50473	1.31505
10189	ALYREF	-1.22615	0.00153746	-2.33942	2.8132	1.31505
8877	SPHK1	-1.22641	0.000483101	-2.33984	3.31596	1.33559
3263	HPX	-1.22698	0.00113052	-2.34077	2.94672	1.31505
1327	COX4I1	-1.22971	0.00495533	-2.3452	2.30493	1.30707
51142	CHCHD2	-1.23061	0.00449705	-2.34666	2.34707	1.30907
79077	DCTPP1	-1.23409	0.0054422	-2.35233	2.26423	1.30707
54960	GEMIN8	-1.2356	0.0019455	-2.35479	2.71097	1.31505
1603	DAD1	-1.23583	0.00516731	-2.35517	2.28674	1.30707
11047	ADRM1	-1.24182	0.00193504	-2.36497	2.71331	1.31505
8651	SOCS1	-1.24321	0.00325655	-2.36724	2.48724	1.31505
891	CCNB1	-1.24384	0.000510845	-2.36828	3.29171	1.33559
51659	GINS2	-1.24605	0.00409896	-2.37191	2.38733	1.31421
10535	RNASEH2A	-1.24701	0.00227863	-2.37349	2.64233	1.31505
1937	EEF1G	-1.24971	0.00405792	-2.37794	2.3917	1.31421
1592	CYP26A1	-1.25033	0.00317344	-2.37896	2.49847	1.31505
4725	NDUFS5	-1.25051	0.00566005	-2.37925	2.24718	1.30707
51330	TNFRSF12A	-1.2538	0.00177425	-2.38469	2.75099	1.31505
755	CFAP410	-1.25451	0.00626374	-2.38587	2.20317	1.30408
972	CD74	-1.25698	0.00303398	-2.38996	2.51799	1.31505
79176	FBXL15	-1.25736	0.00674996	-2.39058	2.1707	1.30142
201191	SAMD14	-1.25807	0.000564326	-2.39175	3.24847	1.33559
5639	PRRG2	-1.25908	0.0037709	-2.39344	2.42356	1.31451
51596	CUTA	-1.26223	0.00570178	-2.39866	2.24399	1.30707
127687	C1orf122	-1.26352	0.00648183	-2.4008	2.1883	1.30407
29997	NOP53	-1.26493	0.00358938	-2.40316	2.44498	1.31451
7936	NELFE	-1.26938	0.00203128	-2.41059	2.69223	1.31505
10476	ATP5PD	-1.27037	0.00445836	-2.41224	2.35082	1.30907
1936	EEF1D	-1.27061	0.00279814	-2.41263	2.55313	1.31505
51657	STYXL1	-1.27176	0.0040419	-2.41455	2.39341	1.31421
51160	VPS28	-1.27285	0.0057289	-2.41638	2.24193	1.30707
10045	SH2D3A	-1.27467	0.00366922	-2.41943	2.43543	1.31451
6138	RPL15	-1.27509	0.00225317	-2.42014	2.64721	1.31505
4717	NDUFC1	-1.27547	0.00667127	-2.42077	2.17579	1.30251
6191	RPS4X	-1.27617	0.00513023	-2.42195	2.28986	1.30707
340075	ARSI	-1.27747	0.000954529	-2.42413	3.02021	1.31505
55352	COPRS	-1.27845	0.00320853	-2.42578	2.49369	1.31505
10537	UBD	-1.2785	0.00259237	-2.42586	2.5863	1.31505
997	CDC34	-1.28051	0.0024803	-2.42925	2.6055	1.31505
432	ASGR1	-1.28054	0.000550016	-2.4293	3.25963	1.33559
3561	IL2RG	-1.28238	0.00106198	-2.43239	2.97389	1.31505
55653	BCAS4	-1.28257	0.00566684	-2.43272	2.24666	1.30707
3835	KIF22	-1.28345	0.00120518	-2.43421	2.91895	1.31505
7264	GFUS	-1.28531	0.001169	-2.43734	2.93218	1.31505
8612	PLPP2	-1.28652	0.00199532	-2.43939	2.69999	1.31505
5694	PSMB6	-1.29029	0.00498846	-2.44577	2.30203	1.30707
6132	RPL8	-1.29319	0.00619707	-2.45069	2.20781	1.30408
51287	COA4	-1.29381	0.00362475	-2.45175	2.44072	1.31451
6135	RPL11	-1.29675	0.0065321	-2.45674	2.18495	1.30407
83871	RAB34	-1.30406	0.00278811	-2.46923	2.55469	1.31505
5691	PSMB3	-1.30439	0.00377868	-2.46979	2.42266	1.31451
51398	WDR83OS	-1.31152	0.00466507	-2.48204	2.33114	1.30907
4736	RPL10A	-1.31156	0.00327466	-2.48209	2.48483	1.31505
2077	ERF	-1.314	0.000797193	-2.4863	3.09844	1.31505
4830	NME1	-1.31647	0.00616548	-2.49057	2.21003	1.30408
78988	MRPL57	-1.31802	0.00547866	-2.49323	2.26133	1.30707
3113	HLA-DPA1	-1.31969	0.000368759	-2.49613	3.43326	1.33559
6182	MRPL12	-1.32	0.00625361	-2.49667	2.20387	1.30408
84080	ENKD1	-1.32391	0.00134473	-2.50343	2.87136	1.31505
2876	GPX1	-1.32877	0.00313777	-2.51189	2.50338	1.31505
54932	EXD3	-1.3313	0.00108654	-2.51629	2.96395	1.31505
4726	NDUFS6	-1.33211	0.00474608	-2.51771	2.32366	1.30907
6119	RPA3	-1.33346	0.0057095	-2.52006	2.2434	1.30707
2787	GNG5	-1.33383	0.00379044	-2.52071	2.42131	1.31451
113828	FAM83F	-1.33523	0.00198068	-2.52316	2.70319	1.31505
6344	SCTR	-1.33558	0.000182771	-2.52377	3.73809	1.37691
114984	FLYWCH2	-1.33641	0.00367591	-2.52523	2.43463	1.31451
4255	MGMT	-1.34345	0.0061743	-2.53758	2.20941	1.30408
25864	ABHD14A	-1.34387	0.00599966	-2.53832	2.22187	1.30678
10204	NUTF2	-1.34619	0.00172788	-2.5424	2.76249	1.31505
27089	UQCRQ	-1.34728	0.00221521	-2.54432	2.65458	1.31505
4192	MDK	-1.35231	0.000984919	-2.5532	3.0066	1.31505
63931	MRPS14	-1.35707	0.00455729	-2.56164	2.34129	1.30907
27295	PDLIM3	-1.35786	0.00576424	-2.56304	2.23926	1.30707
116844	LRG1	-1.35834	0.000284784	-2.56391	3.54548	1.33559
3171	FOXA3	-1.35855	0.00419668	-2.56427	2.37709	1.31421
6425	SFRP5	-1.36037	0.00179192	-2.56752	2.74668	1.31505
9556	ATP5MJ	-1.36146	0.00636995	-2.56946	2.19586	1.30408
25824	PRDX5	-1.3619	0.00400881	-2.57023	2.39698	1.31421
2286	FKBP2	-1.36458	0.00372791	-2.57502	2.42853	1.31451
2671	GFER	-1.36572	0.00414125	-2.57704	2.38287	1.31421
6202	RPS8	-1.36874	0.00629118	-2.58244	2.20127	1.30408
1674	DES	-1.37383	0.0023947	-2.59158	2.62075	1.31505
8815	BANF1	-1.37776	0.00393221	-2.59865	2.40536	1.31451
6183	MRPS12	-1.38079	0.00574775	-2.6041	2.2405	1.30707
221424	LRRC73	-1.3826	0.00264075	-2.60738	2.57827	1.31505
1337	COX6A1	-1.38332	0.00661893	-2.60868	2.17921	1.30407
6143	RPL19	-1.38526	0.00551712	-2.61219	2.25829	1.30707
29100	TMEM208	-1.38943	0.00238193	-2.61975	2.62307	1.31505
374291	NDUFS7	-1.38972	0.00468505	-2.62028	2.32929	1.30907
83461	CDCA3	-1.39246	0.00228226	-2.62526	2.64163	1.31505
3094	HINT1	-1.39495	0.00374614	-2.62979	2.42642	1.31451
1978	EIF4EBP1	-1.39561	0.00584063	-2.63099	2.23354	1.30707
80774	LIMD2	-1.39582	0.00451186	-2.63138	2.34564	1.30907
8270	LAGE3	-1.39845	0.00626611	-2.63618	2.203	1.30408
80178	TEDC2	-1.40288	0.00470082	-2.64429	2.32783	1.30907
6206	RPS12	-1.40562	0.00491288	-2.64932	2.30866	1.30718
6447	SCG5	-1.40645	0.00577656	-2.65084	2.23833	1.30707
79228	THOC6	-1.40689	0.00418896	-2.65165	2.37789	1.31421
706	TSPO	-1.4093	0.00632534	-2.65609	2.19892	1.30408
9349	RPL23	-1.41118	0.00510832	-2.65954	2.29172	1.30707
2192	FBLN1	-1.41141	0.00243757	-2.65996	2.61304	1.31505
3122	HLA-DRA	-1.41348	0.000579987	-2.6638	3.23658	1.33559
54814	QPCTL	-1.41359	0.0067527	-2.66399	2.17052	1.30142
51303	FKBP11	-1.4139	0.00229213	-2.66456	2.63976	1.31505
2593	GAMT	-1.41498	0.00303322	-2.66656	2.5181	1.31505
2584	GALK1	-1.41566	0.00192005	-2.66782	2.71669	1.31505
6156	RPL30	-1.41715	0.00533137	-2.67058	2.27316	1.30707
4731	NDUFV3	-1.41792	0.0060443	-2.672	2.21865	1.30677
27349	MCAT	-1.42154	0.000826551	-2.67872	3.08273	1.31505
84309	NUDT16L1	-1.42612	0.00124841	-2.68722	2.90364	1.31505
81892	SLIRP	-1.4276	0.00634015	-2.68998	2.1979	1.30408
2091	FBL	-1.42877	0.00132069	-2.69217	2.8792	1.31505
55851	PSENEN	-1.42896	0.00589954	-2.69253	2.22918	1.30707
54543	TOMM7	-1.43242	0.00634494	-2.69898	2.19757	1.30408
63875	MRPL17	-1.4332	0.00567294	-2.70045	2.24619	1.30707
548593	SLX1A	-1.43435	0.00140927	-2.70261	2.851	1.31505
84958	SYTL1	-1.43902	0.00244664	-2.71136	2.61143	1.31505
93343	MVB12A	-1.44107	0.00214321	-2.71523	2.66893	1.31505
79008	SLX1B	-1.44113	0.00154819	-2.71534	2.81018	1.31505
10952	SEC61B	-1.44509	0.00415842	-2.7228	2.38107	1.31421
128308	MRPL55	-1.44743	0.00554828	-2.72721	2.25584	1.30707
91544	UBXN11	-1.45077	0.00250751	-2.73354	2.60076	1.31505
59353	TMEM35A	-1.45654	0.00495644	-2.74449	2.30483	1.30707
22977	AKR7A3	-1.45744	0.00203409	-2.74621	2.69163	1.31505
4050	LTB	-1.45773	0.00203348	-2.74676	2.69176	1.31505
733	C8G	-1.45831	0.00407976	-2.74787	2.38937	1.31421
10399	RACK1	-1.45847	0.00358976	-2.74816	2.44494	1.31451
5204	PFDN5	-1.45917	0.00631525	-2.7495	2.19961	1.30408
9168	TMSB10	-1.45996	0.00621443	-2.751	2.2066	1.30408
6137	RPL13	-1.46345	0.0045254	-2.75767	2.34434	1.30907
30833	NT5C	-1.46496	0.00639003	-2.76055	2.1945	1.30408
6147	RPL23A	-1.46556	0.00657906	-2.76171	2.18184	1.30407
6230	RPS25	-1.46698	0.00502854	-2.76443	2.29856	1.30707
6152	RPL24	-1.46736	0.00558974	-2.76516	2.25261	1.30707
1652	DDT	-1.4724	0.00419646	-2.77482	2.37712	1.31421
5435	POLR2F	-1.4725	0.0050496	-2.77502	2.29674	1.30707
9296	ATP6V1F	-1.47256	0.0052561	-2.77513	2.27934	1.30707
10534	ZNRD2	-1.4736	0.00461293	-2.77715	2.33602	1.30907
3117	HLA-DQA1	-1.47532	0.000611093	-2.78045	3.21389	1.33559
6633	SNRPD2	-1.47608	0.00472536	-2.78192	2.32556	1.30907
2056	EPO	-1.47705	0.00115348	-2.78379	2.93799	1.31505
5438	POLR2I	-1.47813	0.00604623	-2.78587	2.21852	1.30677
9032	TM4SF5	-1.48156	0.0024688	-2.7925	2.60751	1.31505
4715	NDUFB9	-1.48236	0.00459739	-2.79406	2.33749	1.30907
3852	KRT5	-1.48615	0.0039733	-2.8014	2.40085	1.31451
27113	BBC3	-1.4877	0.000289266	-2.80442	3.5387	1.33559
6201	RPS7	-1.48937	0.00337082	-2.80766	2.47226	1.31505
381	ARF5	-1.49024	0.00297573	-2.80936	2.52641	1.31505
2644	GCHFR	-1.49094	0.00473514	-2.81073	2.32467	1.30907
9232	PTTG1	-1.49133	0.000445021	-2.81147	3.35162	1.33559
8431	NR0B2	-1.49364	0.00394801	-2.81599	2.40362	1.31451
55049	REX1BD	-1.4974	0.00356646	-2.82333	2.44776	1.31451
89958	SAPCD2	-1.49928	0.00362555	-2.82702	2.44063	1.31451
654364	NME1-NME2	-1.49947	0.00348922	-2.82739	2.45727	1.31451
10581	IFITM2	-1.50122	0.00373868	-2.83082	2.42728	1.31451
513	ATP5F1D	-1.50392	0.00395739	-2.83612	2.40259	1.31451
51181	DCXR	-1.50682	0.00228697	-2.84183	2.64074	1.31505
439	GET3	-1.51014	0.000780421	-2.84838	3.10767	1.31505
6748	SSR4	-1.51444	0.00385776	-2.85689	2.41366	1.31451
6207	RPS13	-1.51566	0.00448756	-2.85929	2.34799	1.30907
29984	RHOD	-1.51587	0.00278777	-2.85971	2.55474	1.31505
353	APRT	-1.51828	0.00460194	-2.8645	2.33706	1.30907
1366	CLDN7	-1.51932	0.00547048	-2.86656	2.26197	1.30707
79019	CENPM	-1.51988	0.00196922	-2.86766	2.70571	1.31505
4831	NME2	-1.52358	0.00343546	-2.87505	2.46402	1.31451
6165	RPL35A	-1.52474	0.00335608	-2.87735	2.47417	1.31505
5757	PTMA	-1.52729	0.00429052	-2.88243	2.36749	1.31098
1410	CRYAB	-1.52748	0.000949404	-2.88281	3.02255	1.31505
27285	TEKT2	-1.53079	0.0047497	-2.88945	2.32333	1.30907
57819	LSM2	-1.53204	0.00136284	-2.89194	2.86556	1.31505
517	ATP5MC2	-1.53456	0.00168004	-2.897	2.77468	1.31505
10572	SIVA1	-1.53582	0.00421076	-2.89954	2.37564	1.31421
196294	IMMP1L	-1.53765	0.00649556	-2.90321	2.18738	1.30407
79763	ISOC2	-1.53769	0.00331581	-2.90328	2.47941	1.31505
51504	TRMT112	-1.53801	0.00299993	-2.90394	2.52289	1.31505
6175	RPLP0	-1.53909	0.00304713	-2.90611	2.51611	1.31505
83897	KRTAP3-2	-1.54245	0.00212888	-2.9129	2.67185	1.31505
51282	SCAND1	-1.54314	0.00598328	-2.91429	2.22306	1.30678
6167	RPL37	-1.54549	0.00451073	-2.91902	2.34575	1.30907
55766	H2AJ	-1.54856	0.00533217	-2.92525	2.2731	1.30707
9274	BCL7C	-1.54882	0.00550342	-2.92577	2.25937	1.30707
3921	RPSA	-1.55077	0.00340113	-2.92974	2.46838	1.31451
475	ATOX1	-1.55106	0.00513457	-2.93032	2.2895	1.30707
10360	NPM3	-1.55145	0.000665417	-2.93111	3.17691	1.31632
10467	ZNHIT1	-1.5519	0.00474953	-2.93204	2.32335	1.30907
10747	MASP2	-1.5577	0.00589858	-2.94385	2.22925	1.30707
1984	EIF5A	-1.5613	0.00546895	-2.9512	2.2621	1.30707
6228	RPS23	-1.56852	0.00356702	-2.966	2.44769	1.31451
6224	RPS20	-1.56968	0.00466239	-2.9684	2.33139	1.30907
3399	ID3	-1.57524	0.00117762	-2.97986	2.92899	1.31505
286527	TMSB15B	-1.57899	0.00242677	-2.9876	2.61497	1.31505
23521	RPL13A	-1.58323	0.00324686	-2.9964	2.48854	1.31505
83443	SF3B5	-1.58584	0.00534846	-3.00183	2.27177	1.30707
4493	MT1E	-1.58815	0.00505592	-3.00663	2.2962	1.30707
516	ATP5MC1	-1.5908	0.00249655	-3.01216	2.60266	1.31505
9212	AURKB	-1.59205	0.000425884	-3.01477	3.37071	1.33559
10632	ATP5MG	-1.59341	0.00486468	-3.01763	2.31295	1.30863
118881	COMTD1	-1.59585	0.00223723	-3.02273	2.65029	1.31505
51079	NDUFA13	-1.59756	0.00520803	-3.0263	2.28333	1.30707
83715	ESPN	-1.59782	0.000962963	-3.02686	3.01639	1.31505
55194	EVA1B	-1.59834	0.00574553	-3.02795	2.24067	1.30707
29085	PHPT1	-1.59843	0.00593156	-3.02814	2.22683	1.30678
54539	NDUFB11	-1.59931	0.00385254	-3.02999	2.41425	1.31451
6218	RPS17	-1.5997	0.00351102	-3.03079	2.45457	1.31451
3119	HLA-DQB1	-1.60018	0.00478043	-3.0318	2.32053	1.30907
5050	PAFAH1B3	-1.60322	0.00120668	-3.03821	2.91841	1.31505
746	TMEM258	-1.60467	0.00429401	-3.04126	2.36714	1.31098
1340	COX6B1	-1.60491	0.00417116	-3.04177	2.37974	1.31421
200185	KRTCAP2	-1.61017	0.00279493	-3.05287	2.55363	1.31505
140823	ROMO1	-1.61137	0.0055047	-3.05541	2.25927	1.30707
51255	RNF181	-1.61238	0.00635368	-3.05756	2.19697	1.30408
6222	RPS18	-1.61633	0.0038406	-3.06594	2.4156	1.31451
9551	ATP5MF	-1.61669	0.00473685	-3.06671	2.32451	1.30907
6360	CCL16	-1.61914	0.00243749	-3.07192	2.61306	1.31505
374882	TMEM205	-1.61992	0.00218686	-3.07359	2.66018	1.31505
388595	TMEM82	-1.62167	0.000265195	-3.07731	3.57643	1.33559
6231	RPS26	-1.62277	0.00345231	-3.07966	2.46189	1.31451
84153	RNASEH2C	-1.6244	0.00366804	-3.08314	2.43557	1.31451
1945	EFNA4	-1.62763	0.00219767	-3.09005	2.65804	1.31505
6205	RPS11	-1.62819	0.00351954	-3.09125	2.45351	1.31451
6170	RPL39	-1.63155	0.00390974	-3.09845	2.40785	1.31451
54913	RPP25	-1.63561	0.00223614	-3.10719	2.6505	1.31505
6181	RPLP2	-1.63658	0.00373688	-3.10928	2.42749	1.31451
5020	OXT	-1.63878	0.00587858	-3.11401	2.23073	1.30707
6164	RPL34	-1.63922	0.00532232	-3.11498	2.2739	1.30707
59286	UBL5	-1.63954	0.00605095	-3.11567	2.21818	1.30677
116540	MRPL53	-1.6465	0.00524366	-3.13074	2.28037	1.30707
8153	RND2	-1.6469	0.00398939	-3.13159	2.39909	1.31451
3123	HLA-DRB1	-1.64832	0.000582326	-3.13467	3.23483	1.33559
10975	UQCR11	-1.64836	0.00324994	-3.13476	2.48813	1.31505
6155	RPL27	-1.64998	0.00244857	-3.1383	2.61109	1.31505
389541	LAMTOR4	-1.65596	0.00466571	-3.15133	2.33108	1.30907
6210	RPS15A	-1.6596	0.00314844	-3.15928	2.5019	1.31505
970	CD70	-1.6602	0.00210104	-3.16061	2.67757	1.31505
123099	DEGS2	-1.66101	0.00214761	-3.16237	2.66805	1.31505
8409	UXT	-1.66781	0.00467741	-3.17731	2.32999	1.30907
54935	DUSP23	-1.67258	0.00147891	-3.18785	2.83006	1.31505
127534	GJB4	-1.67268	0.000528818	-3.18805	3.27669	1.33559
83661	MS4A8	-1.68175	0.00394068	-3.20817	2.40443	1.31451
348	APOE	-1.68274	0.00123349	-3.21037	2.90886	1.31505
5441	POLR2L	-1.68286	0.00434055	-3.21063	2.36246	1.31012
6161	RPL32	-1.68561	0.00300157	-3.21677	2.52265	1.31505
26251	KCNG2	-1.68828	0.00177591	-3.22272	2.75058	1.31505
147841	SPC24	-1.68909	0.00511381	-3.22453	2.29126	1.30707
6168	RPL37A	-1.69314	0.00434236	-3.23359	2.36227	1.31012
6134	RPL10	-1.69344	0.00276601	-3.23427	2.55815	1.31505
3108	HLA-DMA	-1.69367	0.000348333	-3.23478	3.45801	1.33559
84269	CHCHD5	-1.69491	0.00582447	-3.23758	2.23474	1.30707
80776	B9D2	-1.69698	0.00168952	-3.24221	2.77224	1.31505
1365	CLDN3	-1.70445	0.000295699	-3.25905	3.52915	1.33559
126328	NDUFA11	-1.70784	0.00373285	-3.26672	2.42796	1.31451
11065	UBE2C	-1.70867	0.000551893	-3.26859	3.25815	1.33559
388564	TMEM238	-1.71374	0.00345182	-3.28011	2.46195	1.31451
6159	RPL29	-1.71922	0.00473277	-3.29259	2.32488	1.30907
6187	RPS2	-1.72036	0.0020966	-3.29519	2.67848	1.31505
6157	RPL27A	-1.72266	0.00247732	-3.30046	2.60602	1.31505
2197	FAU	-1.72335	0.00336251	-3.30202	2.47334	1.31505
122704	MRPL52	-1.72364	0.00436646	-3.30268	2.35987	1.30983
6142	RPL18A	-1.73402	0.00246948	-3.32653	2.60739	1.31505
11013	TMSB15A	-1.7407	0.00126172	-3.34198	2.89904	1.31505
10024	TROAP	-1.75142	0.00484074	-3.36691	2.31509	1.30907
6141	RPL18	-1.75298	0.00298554	-3.37055	2.52498	1.31505
6204	RPS10	-1.75521	0.00438932	-3.37575	2.3576	1.30907
6203	RPS9	-1.75573	0.00189688	-3.37698	2.72196	1.31505
6209	RPS15	-1.75786	0.00269248	-3.38196	2.56985	1.31505
638	BIK	-1.76186	0.000453241	-3.39136	3.34367	1.33559
83657	DYNLRB2	-1.76634	0.00594585	-3.40189	2.22579	1.30678
59307	SIGIRR	-1.77602	0.00235389	-3.42479	2.62821	1.31505
6136	RPL12	-1.78109	0.00229681	-3.43686	2.63887	1.31505
25796	PGLS	-1.785	0.000479949	-3.4462	3.3188	1.33559
116842	LEAP2	-1.78812	0.000197462	-3.45365	3.70452	1.37691
6158	RPL28	-1.79052	0.00369623	-3.4594	2.43224	1.31451
3109	HLA-DMB	-1.79427	0.000327081	-3.46839	3.48534	1.33559
4502	MT2A	-1.79886	0.00101942	-3.47945	2.99165	1.31505
336	APOA2	-1.79952	0.00144474	-3.48105	2.84021	1.31505
6223	RPS19	-1.8051	0.00291894	-3.49453	2.53478	1.31505
51690	LSM7	-1.80524	0.00276917	-3.49488	2.55765	1.31505
25873	RPL36	-1.82757	0.00165598	-3.54939	2.78095	1.31505
7311	UBA52	-1.83712	0.00169015	-3.57295	2.77207	1.31505
7076	TIMP1	-1.838	0.000480547	-3.57515	3.31826	1.33559
125988	MICOS13	-1.83892	0.00397053	-3.57742	2.40115	1.31451
200916	RPL22L1	-1.84247	0.00383289	-3.58624	2.41647	1.31451
3880	KRT19	-1.84251	0.00249489	-3.58633	2.60295	1.31505
6217	RPS16	-1.84408	0.00163471	-3.59024	2.78656	1.31505
11181	TREH	-1.84466	0.00130112	-3.59169	2.88568	1.31505
116832	RPL39L	-1.84585	0.00648652	-3.59465	2.18799	1.30407
6232	RPS27	-1.85014	0.00674004	-3.60535	2.17134	1.30142
140686	WFDC3	-1.85664	0.000169393	-3.62162	3.77111	1.37691
6193	RPS5	-1.86668	0.00265249	-3.64693	2.57635	1.31505
84457	PHYHIPL	-1.86796	0.000161877	-3.65017	3.79082	1.37691
283600	SLC25A47	-1.86871	0.000425792	-3.65206	3.3708	1.33559
6150	MRPL23	-1.87731	0.00224348	-3.6739	2.64908	1.31505
655	BMP7	-1.8821	0.00147329	-3.6861	2.83171	1.31505
6235	RPS29	-1.89758	0.00245851	-3.72586	2.60933	1.31505
254263	CNIH2	-1.89958	0.000360586	-3.73105	3.44299	1.33559
338094	FAM151A	-1.92331	0.0011127	-3.79293	2.95362	1.31505
6171	RPL41	-1.92815	0.00398704	-3.80566	2.39935	1.31451
6139	RPL17	-1.93041	0.00435524	-3.81165	2.36099	1.31012
113246	C12orf57	-1.93437	0.00192888	-3.82212	2.7147	1.31505
4832	NME3	-1.94191	0.00408891	-3.84213	2.38839	1.31421
4256	MGP	-1.94311	0.00474191	-3.84533	2.32405	1.30907
83982	IFI27L2	-1.94537	0.00206512	-3.85135	2.68506	1.31505
6234	RPS28	-1.95808	0.00264906	-3.88545	2.57691	1.31505
827	CAPN6	-1.96177	0.00057749	-3.89539	3.23846	1.33559
1347	COX7A2	-1.9626	0.00573064	-3.89765	2.2418	1.30707
11224	RPL35	-1.96585	0.00227257	-3.90642	2.64348	1.31505
6208	RPS14	-1.9725	0.00275984	-3.92448	2.55912	1.31505
9965	FGF19	-2.00419	9.97552e-05	-4.01164	4.00106	1.44151
6227	RPS21	-2.01554	0.00287667	-4.04331	2.54111	1.31505
3956	LGALS1	-2.02289	0.0065845	-4.06396	2.18148	1.30407
56901	NDUFA4L2	-2.04769	0.00230987	-4.13444	2.63641	1.31505
4282	MIF	-2.051	0.00138229	-4.14394	2.8594	1.31505
5368	PNOC	-2.05179	0.00194889	-4.14621	2.71021	1.31505
4496	MT1H	-2.06397	0.00150774	-4.18137	2.82167	1.31505
3960	LGALS4	-2.07826	0.00163701	-4.22298	2.78595	1.31505
4499	MT1M	-2.08379	0.00147364	-4.23919	2.83161	1.31505
4501	MT1X	-2.08893	0.00130162	-4.25432	2.88552	1.31505
10053	AP1M2	-2.08981	0.00514337	-4.25691	2.28875	1.30707
6271	S100A1	-2.09756	0.00395307	-4.27985	2.40307	1.31451
6176	RPLP1	-2.10206	0.0033614	-4.29322	2.47348	1.31505
7482	WNT2B	-2.11153	0.0050069	-4.3215	2.30043	1.30707
92129	RIPPLY1	-2.14571	0.00642495	-4.42509	2.19213	1.30408
6366	CCL21	-2.14672	0.000587008	-4.42819	3.23136	1.33559
6590	SLPI	-2.15695	0.000539921	-4.4597	3.26767	1.33559
4316	MMP7	-2.16486	0.000162318	-4.48424	3.78963	1.37691
387496	RASL11A	-2.1692	0.00640108	-4.49773	2.19375	1.30408
2780	GNAT2	-2.19761	0.0048558	-4.58718	2.31374	1.30907
1029	CDKN2A	-2.19788	0.00260304	-4.58805	2.58452	1.31505
64220	STRA6	-2.2353	0.000302291	-4.70861	3.51958	1.33559
388389	CCDC103	-2.24436	0.000130511	-4.73827	3.88435	1.40122
259236	TMIE	-2.27949	0.00283202	-4.85508	2.5479	1.31505
114898	C1QTNF2	-2.33181	0.00451061	-5.03438	2.34576	1.30907
6770	STAR	-2.42394	0.00146768	-5.36636	2.83337	1.31505
89870	TRIM15	-2.46954	0.000188898	-5.53866	3.72377	1.37691
3008	H1-4	-2.48824	0.00261075	-5.61091	2.58323	1.31505
196996	GRAMD2A	-2.65565	0.000178634	-6.30128	3.74804	1.37691
494470	RNF165	-2.685	0.00283877	-6.4308	2.54687	1.31505
5553	PRG2	-2.70915	0.000553784	-6.53937	3.25666	1.33559
8364	H4C3	-2.78034	0.00110911	-6.87013	2.95502	1.31505
349136	WDR86	-2.88512	0.00015234	-7.38769	3.81719	1.37691
64925	CCDC71	-3.12622	0.00658121	-8.73145	2.18169	1.30407
5655	KLK10	-3.27605	0.00226016	-9.68697	2.64586	1.31505
58503	OPRPN	-3.33187	0.00178752	-10.0692	2.74775	1.31505
149466	C1orf210	-3.42875	0.000418237	-10.7685	3.37858	1.33559
3963	LGALS7	-3.48818	0.000413787	-11.2214	3.38322	1.33559
256933	NPB	-3.49458	0.000472868	-11.2713	3.32526	1.33559
3024	H1-1	-3.61116	0.0059052	-12.2199	2.22877	1.30707
3219	HOXB9	-3.92658	1.41908e-05	-15.2062	4.84799	1.7112
