# Supplementary material for: Transcriptional profiling of hepatocytes infected with the replicative form of the malaria parasite Plasmodium cynomolgi
Source: Malar J. 2022 Dec 23;21:393. doi: 10.1186/s12936-022-04411-3 (PMC9789591; doi:10.1186/s12936-022-04411-3)
Supplement: Supplementary file 8 — Additional file 8. Term annotation and pathway enrichment analysis for genes significantly upregulated in primary rhesus macaque hepatocytes infected with schizonts in comparison to uninfected samples. This analysis was performed with Metascape. Source data associated with Fig. 2. [file 12936_2022_4411_MOESM8_ESM.xlsx]

## Sheet: Annotation
MyList	Gene ID	Type	Tax ID	Homologene Gene ID	Homologene Gene Tax ID	Gene Symbol	Description	Biological Process (GO)	Kinase Class (UniProt)	Protein Function (Protein Atlas)	Subcellular Location (Protein Atlas)	Drug (DrugBank)	Canonical Pathways_x000D_	Hallmark Gene Sets_x000D_	GO:0006974 cellular response to DNA damag	GO:0006468 protein phosphorylation	R-HSA-9012999 RHO GTPase cycle	hsa05168 Herpes simplex virus 1 infecti	GO:0051301 cell division	GO:0007017 microtubule-based process	GO:0080135 regulation of cellular respons	GO:0010564 regulation of cell cycle proce	GO:0051603 proteolysis involved in cellul	GO:0033365 protein localization to organe	R-HSA-199991 Membrane Trafficking	GO:0034097 response to cytokine	GO:0031023 microtubule organizing center	GO:0043087 regulation of GTPase activity	GO:0045859 regulation of protein kinase a	GO:0010638 positive regulation of organel	GO:0051493 regulation of cytoskeleton org	GO:0009725 response to hormone	GO:0060322 head development	GO:0060341 regulation of cellular localiz
4283	4283	Gene_ID	H. sapiens	4283	H. sapiens	CXCL9	C-X-C motif chemokine ligand 9	GO:1901741 positive regulation of myoblast fusion;GO:1901739 regulation of myoblast fusion;GO:0045663 positive regulation of myoblast differentiation		Human disease related genes:Immune system diseases:Allergies and autoimmune diseases; Predicted secreted proteins; Cancer-related genes:Candidate cancer biomarkers			(M196)PID IL23 PATHWAY; (M222)PID CXCR3 PATHWAY; (M5883)NABA SECRETED FACTORS	(M5897)HALLMARK IL6 JAK STAT3 SIGNALING; (M5913)HALLMARK INTERFERON GAMMA RESPONSE; (M5932)HALLMARK INFLAMMATORY RESPONSE	0	0	0	0	0	0	0	0	0	0	0	1	0	0	0	0	0	0	0	1
131	131	Gene_ID	H. sapiens	131	H. sapiens	ADH7	alcohol dehydrogenase 7 (class IV), mu or sigma polypeptide	GO:0010430 fatty acid omega-oxidation;GO:0006069 ethanol oxidation;GO:0006067 ethanol metabolic process		Enzymes; Predicted intracellular proteins; ENZYME proteins:Oxidoreductases	Cytosol;Plasma membrane (Supported)	NADH		(M5935)HALLMARK FATTY ACID METABOLISM; (M5934)HALLMARK XENOBIOTIC METABOLISM	0	0	0	0	0	0	0	0	0	0	0	0	0	0	0	0	0	0	0	0
202151	202151	Gene_ID	H. sapiens	202151	H. sapiens	RANBP3L	RAN binding protein 3 like	GO:1901706 mesenchymal cell differentiation involved in bone development;GO:0045663 positive regulation of myoblast differentiation;GO:0006611 protein export from nucleus		Predicted intracellular proteins	Nucleoplasm (Uncertain)				0	0	0	0	0	0	0	0	0	1	0	0	0	0	0	0	0	0	0	0
55619	55619	Gene_ID	H. sapiens	55619	H. sapiens	DOCK10	dedicator of cytokinesis 10	GO:0002315 marginal zone B cell differentiation;GO:0060997 dendritic spine morphogenesis;GO:0002313 mature B cell differentiation involved in immune response		Predicted intracellular proteins	Cytosol;Nucleoplasm (Supported)		(M83)PID CDC42 REG PATHWAY	(M5921)HALLMARK COMPLEMENT	0	0	1	0	0	0	0	0	0	0	0	0	0	1	0	0	0	0	0	0
4133	4133	Gene_ID	H. sapiens	4133	H. sapiens	MAP2	microtubule associated protein 2	GO:1901951 regulation of anterograde dense core granule transport;GO:1901953 positive regulation of anterograde dense core granule transport;GO:1904809 regulation of dense core granule transport		FDA approved drug targets:Small molecule drugs; Predicted intracellular proteins	Cytosol;Plasma membrane (Approved)	Estramustine; Paclitaxel; Docetaxel	(M87)PID LKB1 PATHWAY		0	0	0	0	0	1	0	0	0	0	0	0	0	0	0	1	1	0	0	1
6373	6373	Gene_ID	H. sapiens	6373	H. sapiens	CXCL11	C-X-C motif chemokine ligand 11	GO:0010818 T cell chemotaxis;GO:0072678 T cell migration;GO:0051281 positive regulation of release of sequestered calcium ion into cytosol		Predicted secreted proteins; Human disease related genes:Immune system diseases:Allergies and autoimmune diseases			(M222)PID CXCR3 PATHWAY; (M5883)NABA SECRETED FACTORS; (M5885)NABA MATRISOME ASSOCIATED	(M5897)HALLMARK IL6 JAK STAT3 SIGNALING; (M5911)HALLMARK INTERFERON ALPHA RESPONSE; (M5890)HALLMARK TNFA SIGNALING VIA NFKB	0	0	0	0	0	0	0	0	0	0	0	1	0	0	0	0	0	0	0	1
5996	5996	Gene_ID	H. sapiens	5996	H. sapiens	RGS1	regulator of G protein signaling 1	GO:0061737 leukotriene signaling pathway;GO:0007193 adenylate cyclase-inhibiting G protein-coupled receptor signaling pathway;GO:0008277 regulation of G protein-coupled receptor signaling pathway		Predicted intracellular proteins			(M124)PID CXCR4 PATHWAY	(M5932)HALLMARK INFLAMMATORY RESPONSE	0	0	0	0	0	0	0	0	0	0	0	0	0	1	0	0	0	0	0	0
64407	64407	Gene_ID	H. sapiens	64407	H. sapiens	RGS18	regulator of G protein signaling 18	GO:0008277 regulation of G protein-coupled receptor signaling pathway;GO:0007186 G protein-coupled receptor signaling pathway;GO:0009968 negative regulation of signal transduction		Predicted intracellular proteins	Golgi apparatus (Approved)				0	0	0	0	0	0	0	0	0	0	0	0	0	0	0	0	0	0	0	0
3620	3620	Gene_ID	H. sapiens	3620	H. sapiens	IDO1	indoleamine 2,3-dioxygenase 1	GO:0036269 swimming behavior;GO:0034275 kynurenic acid metabolic process;GO:0034276 kynurenic acid biosynthetic process		ENZYME proteins:Oxidoreductases; Enzymes; Predicted intracellular proteins; Cancer-related genes:Candidate cancer biomarkers	Cytosol (Supported); Additional: Mitochondria;Nucleoplasm;Vesicles	Nitric Oxide; Cannabidiol; Medical Cannabis; Nabiximols		(M5913)HALLMARK INTERFERON GAMMA RESPONSE	0	0	0	0	0	0	0	0	0	0	0	0	0	0	0	0	0	0	0	0
8477	8477	Gene_ID	H. sapiens	8477	H. sapiens	GPR65	G protein-coupled receptor 65	GO:0010447 response to acidic pH;GO:0051482 positive regulation of cytosolic calcium ion concentration involved in phospholipase C-activating G protein-coupled signaling pathway;GO:0035025 positive regulation of Rho protein signal transduction		G-protein coupled receptors:GPCRs excl olfactory receptors; G-protein coupled receptors:Lysolipids receptors	Vesicles (Approved); Additional: Cytosol;Nucleoli			(M5947)HALLMARK IL2 STAT5 SIGNALING; (M5950)HALLMARK ALLOGRAFT REJECTION	0	0	0	0	0	0	0	0	0	0	0	0	0	1	0	1	1	0	0	0
139818	139818	Gene_ID	H. sapiens	139818	H. sapiens	DOCK11	dedicator of cytokinesis 11	GO:0002315 marginal zone B cell differentiation;GO:0002313 mature B cell differentiation involved in immune response;GO:0001782 B cell homeostasis		Predicted intracellular proteins			(M83)PID CDC42 REG PATHWAY		0	0	1	0	0	0	0	0	0	0	0	0	0	1	0	1	0	0	0	0
25878	25878	Gene_ID	H. sapiens	25878	H. sapiens	MXRA5	matrix remodeling associated 5	GO:0071559 response to transforming growth factor beta;GO:0070848 response to growth factor;GO:0009719 response to endogenous stimulus		Predicted secreted proteins; Cancer-related genes:Mutated cancer genes; Disease related genes	Mitochondria (Uncertain)		(M3008)NABA ECM GLYCOPROTEINS; (M5884)NABA CORE MATRISOME; (M5889)NABA MATRISOME	(M5930)HALLMARK EPITHELIAL MESENCHYMAL TRANSITION	0	0	0	0	0	0	0	0	0	0	0	0	0	0	0	0	0	0	0	0
221400	221400	Gene_ID	H. sapiens	221400	H. sapiens	TDRD6	tudor domain containing 6	GO:0007314 oocyte anterior/posterior axis specification;GO:0007315 pole plasm assembly;GO:0008358 maternal determination of anterior/posterior axis, embryo		Predicted intracellular proteins; Cancer-related genes:Candidate cancer biomarkers	Cytokinetic bridge;Microtubules;Mitotic spindle (Approved); Additional: Vesicles				0	0	0	0	0	0	0	0	0	0	0	0	0	0	0	0	0	0	0	0
1740	1740	Gene_ID	H. sapiens	1740	H. sapiens	DLG2	discs large MAGUK scaffold protein 2	GO:0099642 retrograde axonal protein transport;GO:0099640 axo-dendritic protein transport;GO:0099641 anterograde axonal protein transport		Predicted intracellular proteins	Plasma membrane (Approved); Additional: Vesicles				0	0	0	0	0	1	0	0	0	1	0	0	0	0	0	0	0	0	0	0
94122	94122	Gene_ID	H. sapiens	94122	H. sapiens	SYTL5	synaptotagmin like 5	GO:0006887 exocytosis;GO:0032940 secretion by cell;GO:0140352 export from cell		Predicted intracellular proteins	Nucleoplasm (Approved); Additional: Cytosol;Microtubules				0	0	0	0	0	0	0	0	0	1	0	0	0	0	0	0	0	0	0	0
57468	57468	Gene_ID	H. sapiens	57468	H. sapiens	SLC12A5	solute carrier family 12 member 5	GO:0040040 thermosensory behavior;GO:0030320 cellular monovalent inorganic anion homeostasis;GO:0030644 cellular chloride ion homeostasis		Human disease related genes:Nervous system diseases:Epilepsy; FDA approved drug targets:Small molecule drugs; Disease related genes; Transporters:Electrochemical Potential-driven transporters; Predicted intracellular proteins		Potassium chloride; Bumetanide			0	0	0	0	0	0	0	0	0	0	0	0	0	0	0	0	0	0	0	0
4360	4360	Gene_ID	H. sapiens	4360	H. sapiens	MRC1	mannose receptor C-type 1	GO:0071353 cellular response to interleukin-4;GO:0070670 response to interleukin-4;GO:0071346 cellular response to interferon-gamma		FDA approved drug targets:Small molecule drugs; CD markers		Technetium Tc-99m tilmanocept			0	0	0	0	0	0	0	0	1	0	0	1	0	0	0	0	0	0	0	0
1193	1193	Gene_ID	H. sapiens	1193	H. sapiens	CLIC2	chloride intracellular channel 2	GO:0060315 negative regulation of ryanodine-sensitive calcium-release channel activity;GO:0051280 negative regulation of release of sequestered calcium ion into cytosol;GO:0051284 positive regulation of sequestering of calcium ion		Human disease related genes:Other diseases:Mental and behavioural disorders; Disease related genes; Potential drug targets; Transporters:Transporter channels and pores; Predicted intracellular proteins	Cytosol;Plasma membrane (Supported); Additional: Nucleoplasm			(M5945)HALLMARK HEME METABOLISM	0	0	0	0	0	0	0	0	0	0	0	0	0	0	0	0	0	0	0	1
5997	5997	Gene_ID	H. sapiens	5997	H. sapiens	RGS2	regulator of G protein signaling 2	GO:0140194 negative regulation of adenylate cyclase-inhibiting adrenergic receptor signaling pathway involved in heart process;GO:0140193 regulation of adenylate cyclase-inhibiting adrenergic receptor signaling pathway involved in heart process;GO:1900923 regulation of glycine import across plasma membrane		Predicted intracellular proteins	Cytosol (Supported)				0	0	0	0	0	0	1	0	0	0	0	0	0	0	1	0	0	0	1	0
4603	4603	Gene_ID	H. sapiens	4603	H. sapiens	MYBL1	MYB proto-oncogene like 1	GO:1990511 piRNA biosynthetic process;GO:0034587 piRNA metabolic process;GO:0010528 regulation of transposition		Transcription factors:Helix-turn-helix domains; Predicted intracellular proteins	Nucleoplasm (Supported)		(M28)PID IL4 2PATHWAY	(M5906)HALLMARK ESTROGEN RESPONSE EARLY	0	0	0	0	1	0	0	0	0	0	0	0	0	0	0	0	0	0	0	0
6363	6363	Gene_ID	H. sapiens	6363	H. sapiens	CCL19	C-C motif chemokine ligand 19	GO:2000549 positive regulation of dendritic cell dendrite assembly;GO:0002408 myeloid dendritic cell chemotaxis;GO:2000547 regulation of dendritic cell dendrite assembly		Predicted secreted proteins; Cancer-related genes:Candidate cancer biomarkers			(M5883)NABA SECRETED FACTORS; (M5885)NABA MATRISOME ASSOCIATED; (M5889)NABA MATRISOME	(M5950)HALLMARK ALLOGRAFT REJECTION	0	0	0	0	0	0	1	0	0	0	0	1	0	1	1	1	0	1	0	0
27122	27122	Gene_ID	H. sapiens	27122	H. sapiens	DKK3	dickkopf WNT signaling pathway inhibitor 3	GO:1902612 regulation of anti-Mullerian hormone signaling pathway;GO:1902613 negative regulation of anti-Mullerian hormone signaling pathway;GO:0032345 negative regulation of aldosterone metabolic process		Predicted secreted proteins	Vesicles (Supported); Additional: Cytosol;Nuclear bodies				0	0	0	0	0	0	0	0	0	0	0	0	0	0	0	0	0	0	0	0
284759	284759	Gene_ID	H. sapiens	284759	H. sapiens	SIRPB2	signal regulatory protein beta 2				Nuclear bodies (Approved)				0	0	0	0	0	0	0	0	0	0	0	0	0	0	0	0	0	0	0	0
246213	246213	Gene_ID	H. sapiens	246213	H. sapiens	SLC17A8	solute carrier family 17 member 8	GO:0098700 neurotransmitter loading into synaptic vesicle;GO:0015813 L-glutamate transmembrane transport;GO:0035249 synaptic transmission, glutamatergic		Human disease related genes:Nervous system diseases:Ear disease; Transporters:Electrochemical Potential-driven transporters; Disease related genes; Potential drug targets					0	0	0	0	0	0	0	0	0	0	0	0	0	0	0	0	0	0	1	0
51554	51554	Gene_ID	H. sapiens	51554	H. sapiens	ACKR4	atypical chemokine receptor 4	GO:0070098 chemokine-mediated signaling pathway;GO:1990868 response to chemokine;GO:1990869 cellular response to chemokine		G-protein coupled receptors:GPCRs excl olfactory receptors; G-protein coupled receptors:Chemokines and chemotactic factors receptors	Mitochondria;Vesicles (Approved)				0	0	0	0	0	0	0	0	0	0	0	1	0	0	0	0	0	0	0	0
219623	219623	Gene_ID	H. sapiens	219623	H. sapiens	TMEM26	transmembrane protein 26								0	0	0	0	0	0	0	0	0	0	0	0	0	0	0	0	0	0	0	0
23251	23251	Gene_ID	H. sapiens	23251	H. sapiens	MINAR1	membrane integral NOTCH2 associated receptor 1	GO:0032007 negative regulation of TOR signaling;GO:0031397 negative regulation of protein ubiquitination;GO:1903321 negative regulation of protein modification by small protein conjugation or removal			Golgi apparatus (Approved)				0	0	0	0	0	0	0	0	0	0	0	0	0	0	0	0	1	0	0	0
6352	6352	Gene_ID	H. sapiens	6352	H. sapiens	CCL5	C-C motif chemokine ligand 5	GO:2000503 positive regulation of natural killer cell chemotaxis;GO:0031584 activation of phospholipase D activity;GO:0033634 positive regulation of cell-cell adhesion mediated by integrin		Human disease related genes:Immune system diseases:Allergies and autoimmune diseases; Predicted secreted proteins; Human disease related genes:Skin diseases:Skin and soft tissue diseases; Cancer-related genes:Candidate cancer biomarkers		Heparin Disaccharide I-S; Heparin Disaccharide Iii-S	(M165)PID SYNDECAN 4 PATHWAY; (M198)PID SYNDECAN 1 PATHWAY; (M254)PID MYC REPRESS PATHWAY	(M5890)HALLMARK TNFA SIGNALING VIA NFKB; (M5913)HALLMARK INTERFERON GAMMA RESPONSE; (M5921)HALLMARK COMPLEMENT	0	1	0	1	0	0	1	0	0	0	0	1	0	1	1	0	0	0	0	1
9735	9735	Gene_ID	H. sapiens	9735	H. sapiens	KNTC1	kinetochore associated 1	GO:1903394 protein localization to kinetochore involved in kinetochore assembly;GO:0034501 protein localization to kinetochore;GO:1903083 protein localization to condensed chromosome		Predicted intracellular proteins	Cytosol (Supported); Additional: Plasma membrane			(M5893)HALLMARK MITOTIC SPINDLE	0	0	1	0	1	1	0	1	0	1	0	0	0	0	0	0	1	0	0	0
259266	259266	Gene_ID	H. sapiens	259266	H. sapiens	ASPM	assembly factor for spindle microtubules	GO:0045769 negative regulation of asymmetric cell division;GO:0021873 forebrain neuroblast division;GO:0009786 regulation of asymmetric cell division		Predicted intracellular proteins; Human disease related genes:Congenital malformations:Congenital malformations of the nervous system; Cancer-related genes:Mutational cancer driver genes; Disease related genes	Cytosol;Plasma membrane (Approved)				0	0	0	0	1	1	0	0	0	0	0	0	0	0	0	0	0	0	1	0
80380	80380	Gene_ID	H. sapiens	80380	H. sapiens	PDCD1LG2	programmed cell death 1 ligand 2	GO:0046007 negative regulation of activated T cell proliferation;GO:0032693 negative regulation of interleukin-10 production;GO:0031295 T cell costimulation		CD markers; Predicted secreted proteins; Cancer-related genes	Cytosol (Uncertain)			(M5953)HALLMARK KRAS SIGNALING UP	0	0	0	0	0	0	0	0	1	0	0	0	0	0	0	0	0	0	0	0
11279	11279	Gene_ID	H. sapiens	11279	H. sapiens	KLF8	Kruppel like factor 8	GO:0000122 negative regulation of transcription by RNA polymerase II;GO:0045892 negative regulation of transcription, DNA-templated;GO:1903507 negative regulation of nucleic acid-templated transcription		Predicted intracellular proteins; Transcription factors:Zinc-coordinating DNA-binding domains	Nucleoplasm (Supported)		(M281)PID FAK PATHWAY		0	0	0	0	0	0	0	0	0	0	0	0	0	0	0	0	0	0	0	0
9447	9447	Gene_ID	H. sapiens	9447	H. sapiens	AIM2	absent in melanoma 2	GO:1904270 pyroptosome complex assembly;GO:0044546 NLRP3 inflammasome complex assembly;GO:0140632 inflammasome complex assembly		Predicted intracellular proteins	Mitochondria (Supported); Additional: Cytosol;Nucleoplasm				0	0	0	0	0	0	0	0	0	0	0	1	0	1	0	0	0	0	0	0
90075	90075	Gene_ID	H. sapiens	90075	H. sapiens	ZNF30	zinc finger protein 30	GO:0006357 regulation of transcription by RNA polymerase II;GO:0006355 regulation of transcription, DNA-templated;GO:1903506 regulation of nucleic acid-templated transcription		Predicted intracellular proteins; Transcription factors:Zinc-coordinating DNA-binding domains	Nucleoplasm (Approved); Additional: Cytosol				0	0	0	1	0	0	0	0	0	0	0	0	0	0	0	0	0	0	0	0
7099	7099	Gene_ID	H. sapiens	7099	H. sapiens	TLR4	toll like receptor 4	GO:0002537 nitric oxide production involved in inflammatory response;GO:0032707 negative regulation of interleukin-23 production;GO:1903971 positive regulation of response to macrophage colony-stimulating factor		FDA approved drug targets:Small molecule drugs; CD markers; ENZYME proteins:Hydrolases; Transporters:Accessory Factors Involved in Transport; Human disease related genes:Nervous system diseases:Eye disease; Enzymes; Predicted intracellular proteins	Plasma membrane (Supported); Additional: Golgi apparatus	Cyclobenzaprine; Naloxone; (R)-3-hydroxytetradecanoic acid; Lauric acid; Eritoran; Golotimod; E5531; Myristic acid; Papain; Mifamurtide	(M264)PID TOLL ENDOGENOUS PATHWAY		0	1	0	0	0	0	1	0	1	0	0	1	0	0	1	1	0	1	0	1
2358	2358	Gene_ID	H. sapiens	2358	H. sapiens	FPR2	formyl peptide receptor 2	GO:0061901 regulation of 1-phosphatidylinositol-3-kinase activity;GO:0061903 positive regulation of 1-phosphatidylinositol-3-kinase activity;GO:0002430 complement receptor mediated signaling pathway		G-protein coupled receptors:GPCRs excl olfactory receptors; G-protein coupled receptors:Chemokines and chemotactic factors receptors			(M174)PID UPA UPAR PATHWAY		0	0	0	0	0	0	1	0	0	0	0	0	0	0	1	0	0	1	0	0
3627	3627	Gene_ID	H. sapiens	3627	H. sapiens	CXCL10	C-X-C motif chemokine ligand 10	GO:1901740 negative regulation of myoblast fusion;GO:0034242 negative regulation of syncytium formation by plasma membrane fusion;GO:1901509 regulation of endothelial tube morphogenesis		Human disease related genes:Immune system diseases:Allergies and autoimmune diseases; Predicted secreted proteins; Cancer-related genes:Candidate cancer biomarkers		N-Methylleucine; Eldelumab; Clove oil	(M222)PID CXCR3 PATHWAY; (M5883)NABA SECRETED FACTORS; (M5885)NABA MATRISOME ASSOCIATED	(M5897)HALLMARK IL6 JAK STAT3 SIGNALING; (M5911)HALLMARK INTERFERON ALPHA RESPONSE; (M5947)HALLMARK IL2 STAT5 SIGNALING	0	0	0	0	0	0	0	0	0	0	0	1	0	0	0	0	1	0	0	1
165215	165215	Gene_ID	H. sapiens	165215	H. sapiens	FAM171B	family with sequence similarity 171 member B			Predicted intracellular proteins	Mitochondria;Nucleoplasm (Approved)				0	0	0	0	0	0	0	0	0	0	0	0	0	0	0	0	0	0	0	0
57082	57082	Gene_ID	H. sapiens	57082	H. sapiens	KNL1	kinetochore scaffold 1	GO:0034501 protein localization to kinetochore;GO:1903083 protein localization to condensed chromosome;GO:0001675 acrosome assembly		Human disease related genes:Congenital malformations:Congenital malformations of the nervous system; Predicted intracellular proteins; Cancer-related genes; Disease related genes	Nucleoplasm (Enhanced); Additional: Nuclear bodies			(M5901)HALLMARK G2M CHECKPOINT	0	0	1	0	1	1	0	0	0	1	0	0	0	0	0	0	0	0	0	0
23237	23237	Gene_ID	H. sapiens	23237	H. sapiens	ARC	activity regulated cytoskeleton associated protein	GO:0110077 vesicle-mediated intercellular transport;GO:2000969 positive regulation of AMPA receptor activity;GO:0010496 intercellular transport		Predicted intracellular proteins	Microtubules;Vesicles (Approved)				0	0	0	0	0	0	0	0	0	0	0	0	0	0	0	0	0	0	0	0
387700	387700	Gene_ID	H. sapiens	387700	H. sapiens	SLC16A12	solute carrier family 16 member 12	GO:0015881 creatine transmembrane transport;GO:0072337 modified amino acid transport;GO:0010232 vascular transport		Human disease related genes:Nervous system diseases:Eye disease; Disease related genes; Potential drug targets; Transporters:Electrochemical Potential-driven transporters; Predicted intracellular proteins	Mitochondria (Approved)				0	0	0	0	0	0	0	0	0	0	0	0	0	0	0	0	0	0	0	0
2252	2252	Gene_ID	H. sapiens	2252	H. sapiens	FGF7	fibroblast growth factor 7	GO:0060665 regulation of branching involved in salivary gland morphogenesis by mesenchymal-epithelial signaling;GO:0061033 secretion by lung epithelial cell involved in lung growth;GO:0060501 positive regulation of epithelial cell proliferation involved in lung morphogenesis		RAS pathway related proteins; Predicted secreted proteins; Predicted intracellular proteins; Cancer-related genes:Candidate cancer biomarkers	Nucleoli;Nucleoplasm (Approved)		(M5883)NABA SECRETED FACTORS; (M5885)NABA MATRISOME ASSOCIATED; (M5889)NABA MATRISOME		0	0	0	0	0	0	0	0	0	0	0	0	0	0	1	0	0	0	0	0
80205	80205	Gene_ID	H. sapiens	80205	H. sapiens	CHD9	chromodomain helicase DNA binding protein 9	GO:0032508 DNA duplex unwinding;GO:0032392 DNA geometric change;GO:0071103 DNA conformation change		Enzymes; ENZYME proteins:Hydrolases; Predicted intracellular proteins	Nucleoplasm (Supported); Additional: Cytosol				1	0	0	0	0	0	0	0	0	0	0	0	0	0	0	0	0	0	0	0
54739	54739	Gene_ID	H. sapiens	54739	H. sapiens	XAF1	XIAP associated factor 1	GO:0035456 response to interferon-beta;GO:0034097 response to cytokine;GO:0006915 apoptotic process		Predicted intracellular proteins	Mitochondria;Nucleoplasm (Supported)			(M5913)HALLMARK INTERFERON GAMMA RESPONSE	0	0	0	0	0	0	0	0	0	0	0	1	0	0	0	0	0	0	0	0
80323	80323	Gene_ID	H. sapiens	80323	H. sapiens	CCDC68	coiled-coil domain containing 68	GO:0034454 microtubule anchoring at centrosome;GO:0072393 microtubule anchoring at microtubule organizing center;GO:0034453 microtubule anchoring		Predicted intracellular proteins	Golgi apparatus (Approved); Additional: Cytosol				0	0	0	0	0	1	0	0	0	0	0	0	0	0	0	0	0	0	0	0
5178	5178	Gene_ID	H. sapiens	5178	H. sapiens	PEG3	paternally expressed 3	GO:0006915 apoptotic process;GO:0012501 programmed cell death;GO:0000122 negative regulation of transcription by RNA polymerase II		Predicted intracellular proteins; Transcription factors:Zinc-coordinating DNA-binding domains	Nucleoplasm (Approved)			(M5953)HALLMARK KRAS SIGNALING UP	0	0	0	0	0	0	0	0	0	0	0	0	0	0	0	0	0	0	0	0
221264	221264	Gene_ID	H. sapiens	221264	H. sapiens	AK9	adenylate kinase 9	GO:0006174 dADP phosphorylation;GO:0006186 dGDP phosphorylation;GO:0006756 AMP phosphorylation		Enzymes; Predicted intracellular proteins; Cancer-related genes:Mutational cancer driver genes; ENZYME proteins:Transferases	Nuclear membrane;Nucleoplasm (Enhanced)				0	0	0	0	0	0	0	0	0	0	0	0	0	0	0	0	0	0	0	0
138639	138639	Gene_ID	H. sapiens	138639	H. sapiens	PTPDC1	protein tyrosine phosphatase domain containing 1	GO:0035335 peptidyl-tyrosine dephosphorylation;GO:0006470 protein dephosphorylation;GO:0016311 dephosphorylation		Predicted intracellular proteins	Nucleoplasm (Enhanced)				0	0	0	0	0	1	0	0	0	0	0	0	0	0	0	0	0	0	0	0
1536	1536	Gene_ID	H. sapiens	1536	H. sapiens	CYBB	cytochrome b-245 beta chain	GO:1904845 cellular response to L-glutamine;GO:1904844 response to L-glutamine;GO:0097411 hypoxia-inducible factor-1alpha signaling pathway		Human disease related genes:Immune system diseases:Primary immunodeficiency; Transporters:Transport Electron Carriers; Disease related genes; Potential drug targets		Dextromethorphan	(M278)PID RAC1 PATHWAY	(M5932)HALLMARK INFLAMMATORY RESPONSE	0	0	1	0	1	0	0	0	1	0	0	0	0	0	0	0	0	1	0	0
7273	7273	Gene_ID	H. sapiens	7273	H. sapiens	TTN	titin	GO:0030241 skeletal muscle myosin thick filament assembly;GO:0071688 striated muscle myosin thick filament assembly;GO:0048769 sarcomerogenesis	CAMK Ser/Thr protein kinase family	Predicted intracellular proteins; Human disease related genes:Musculoskeletal diseases:Muscular diseases; Kinases:CAMK Ser/Thr protein kinases; Disease related genes; Potential drug targets; Enzymes; Human disease related genes:Cardiovascular diseases:Cardiac diseases; ENZYME proteins:Transferases					1	1	0	0	1	1	0	0	0	0	0	0	0	0	1	0	0	0	0	1
145508	145508	Gene_ID	H. sapiens	145508	H. sapiens	CEP128	centrosomal protein 128	GO:0008104 protein localization;GO:0033036 macromolecule localization;GO:0051179 localization		Predicted intracellular proteins	Centrosome (Supported)				0	0	0	0	0	0	0	0	0	0	0	0	0	0	0	0	0	0	0	0
284021	284021	Gene_ID	H. sapiens	284021	H. sapiens	MILR1	mast cell immunoglobulin like receptor 1	GO:0033004 negative regulation of mast cell activation;GO:0002279 mast cell activation involved in immune response;GO:0043303 mast cell degranulation		Predicted intracellular proteins					0	0	0	0	0	0	0	0	0	0	0	0	0	0	0	0	0	0	0	0
55843	55843	Gene_ID	H. sapiens	55843	H. sapiens	ARHGAP15	Rho GTPase activating protein 15	GO:0008360 regulation of cell shape;GO:0051056 regulation of small GTPase mediated signal transduction;GO:0022604 regulation of cell morphogenesis		Predicted intracellular proteins	Golgi apparatus;Vesicles (Uncertain); Additional: Nucleoplasm				0	0	1	0	0	0	0	0	0	0	0	0	0	1	0	0	0	0	0	0
7402	7402	Gene_ID	H. sapiens	7402	H. sapiens	UTRN	utrophin	GO:0001954 positive regulation of cell-matrix adhesion;GO:2000649 regulation of sodium ion transmembrane transporter activity;GO:1902305 regulation of sodium ion transmembrane transport		Predicted intracellular proteins	Nucleoplasm;Plasma membrane (Approved)	Zinc; Zinc acetate; Zinc chloride; Zinc sulfate, unspecified form			0	0	0	0	0	0	0	0	0	0	0	0	0	0	0	0	0	0	0	0
9508	9508	Gene_ID	H. sapiens	9508	H. sapiens	ADAMTS3	ADAM metallopeptidase with thrombospondin type 1 motif 3	GO:0010573 vascular endothelial growth factor production;GO:1900748 positive regulation of vascular endothelial growth factor signaling pathway;GO:0032964 collagen biosynthetic process		Human disease related genes:Congenital malformations:Other congenital malformations; Predicted secreted proteins; Disease related genes; Cancer-related genes:Candidate cancer biomarkers	Intermediate filaments (Approved)		(M3468)NABA ECM REGULATORS; (M5885)NABA MATRISOME ASSOCIATED; (M5889)NABA MATRISOME		0	0	0	0	0	0	0	0	0	0	0	0	0	0	0	0	0	0	0	0
10457	10457	Gene_ID	H. sapiens	10457	H. sapiens	GPNMB	glycoprotein nmb	GO:0031954 positive regulation of protein autophosphorylation;GO:0031952 regulation of protein autophosphorylation;GO:0050918 positive chemotaxis		Human disease related genes:Skin diseases:Skin and soft tissue diseases; Predicted intracellular proteins; Disease related genes		Glembatumumab vedotin		(M5953)HALLMARK KRAS SIGNALING UP	0	0	0	0	0	0	1	1	0	0	0	0	0	0	1	0	0	0	0	0
63967	63967	Gene_ID	H. sapiens	63967	H. sapiens	CLSPN	claspin	GO:0033314 mitotic DNA replication checkpoint signaling;GO:0000076 DNA replication checkpoint signaling;GO:0007095 mitotic G2 DNA damage checkpoint signaling		Predicted intracellular proteins	Golgi apparatus;Nucleoplasm (Enhanced)		(M46)PID ATR PATHWAY; (M129)PID PLK1 PATHWAY		1	1	0	0	1	0	0	1	0	0	0	0	0	0	1	0	0	0	0	0
219285	219285	Gene_ID	H. sapiens	219285	H. sapiens	SAMD9L	sterile alpha motif domain containing 9 like			Predicted intracellular proteins; Disease related genes	Cytosol (Approved)			(M5911)HALLMARK INTERFERON ALPHA RESPONSE; (M5913)HALLMARK INTERFERON GAMMA RESPONSE	0	0	0	0	0	0	0	0	0	0	0	0	0	0	0	0	0	0	0	0
219972	219972	Gene_ID	H. sapiens	219972	H. sapiens	MPEG1	macrophage expressed 1	GO:0035915 pore formation in membrane of other organism;GO:0051673 membrane disruption in other organism;GO:0035821 modulation of process of other organism		Predicted secreted proteins; Transporters:Transporter channels and pores					0	0	0	0	0	0	0	0	0	0	0	0	0	0	0	0	0	0	0	0
10892	10892	Gene_ID	H. sapiens	10892	H. sapiens	MALT1	MALT1 paracaspase	GO:0001923 B-1 B cell differentiation;GO:2000321 positive regulation of T-helper 17 cell differentiation;GO:2000318 positive regulation of T-helper 17 type immune response		Human disease related genes:Immune system diseases:Primary immunodeficiency; Peptidases:Cysteine-type peptidases; Disease related genes; Potential drug targets; Enzymes; Predicted intracellular proteins; Cancer-related genes	Nucleoli fibrillar center (Approved); Additional: Cytosol		(M37)PID NFKAPPAB CANONICAL PATHWAY; (M88)PID CD8 TCR PATHWAY; (M10)PID BCR 5PATHWAY		0	0	0	0	0	0	0	0	1	0	0	0	0	1	1	0	0	0	0	0
57864	57864	Gene_ID	H. sapiens	57864	H. sapiens	SLC46A2	solute carrier family 46 member 2	GO:0070430 positive regulation of nucleotide-binding oligomerization domain containing 1 signaling pathway;GO:0070428 regulation of nucleotide-binding oligomerization domain containing 1 signaling pathway;GO:0070426 positive regulation of nucleotide-binding oligomerization domain containing signaling pathway		Transporters:Electrochemical Potential-driven transporters					0	0	0	0	0	0	0	0	0	0	0	0	0	0	0	0	0	0	0	0
4649	4649	Gene_ID	H. sapiens	4649	H. sapiens	MYO9A	myosin IXA	GO:0150011 regulation of neuron projection arborization;GO:0045198 establishment of epithelial cell apical/basal polarity;GO:0030859 polarized epithelial cell differentiation		Predicted intracellular proteins; Disease related genes; Human disease related genes:Nervous system diseases:Other nervous and sensory system diseases	Plasma membrane (Approved)				0	0	1	0	0	0	0	0	0	0	0	0	0	1	0	0	0	0	0	0
151246	151246	Gene_ID	H. sapiens	151246	H. sapiens	SGO2	shugoshin 2	GO:0051754 meiotic sister chromatid cohesion, centromeric;GO:0070601 centromeric sister chromatid cohesion;GO:0045144 meiotic sister chromatid segregation		Predicted intracellular proteins	Nucleoplasm (Enhanced); Additional: Nuclear bodies				0	0	1	0	1	0	0	0	0	0	0	0	0	0	0	0	0	0	0	0
126068	126068	Gene_ID	H. sapiens	126068	H. sapiens	ZNF441	zinc finger protein 441	GO:0006357 regulation of transcription by RNA polymerase II;GO:0006355 regulation of transcription, DNA-templated;GO:1903506 regulation of nucleic acid-templated transcription		Predicted intracellular proteins; Transcription factors:Zinc-coordinating DNA-binding domains	Nuclear speckles (Approved)				0	0	0	1	0	0	0	0	0	0	0	0	0	0	0	0	0	0	0	0
6696	6696	Gene_ID	H. sapiens	6696	H. sapiens	SPP1	secreted phosphoprotein 1	GO:0048683 regulation of collateral sprouting of intact axon in response to injury;GO:0048685 negative regulation of collateral sprouting of intact axon in response to injury;GO:2000866 positive regulation of estradiol secretion		Predicted secreted proteins; Cancer-related genes:Candidate cancer biomarkers	Golgi apparatus (Enhanced)		(M118)PID INTEGRIN A9B1 PATHWAY; (M63)PID AVB3 OPN PATHWAY; (M277)PID INTEGRIN A4B1 PATHWAY	(M5944)HALLMARK ANGIOGENESIS; (M5947)HALLMARK IL2 STAT5 SIGNALING; (M5930)HALLMARK EPITHELIAL MESENCHYMAL TRANSITION	0	0	0	0	0	0	1	0	0	0	0	0	0	0	0	0	1	1	0	0
3841	3841	Gene_ID	H. sapiens	3841	H. sapiens	KPNA5	karyopherin subunit alpha 5	GO:0006607 NLS-bearing protein import into nucleus;GO:0006606 protein import into nucleus;GO:0051170 import into nucleus		Transporters:Transporter channels and pores; Predicted intracellular proteins	Cytosol (Supported)				0	0	0	0	0	0	0	0	0	1	0	0	0	0	0	0	0	0	0	0
8747	8747	Gene_ID	H. sapiens	8747	H. sapiens	ADAM21	ADAM metallopeptidase domain 21	GO:0008584 male gonad development;GO:0046546 development of primary male sexual characteristics;GO:0007338 single fertilization					(M3468)NABA ECM REGULATORS; (M5885)NABA MATRISOME ASSOCIATED; (M5889)NABA MATRISOME		0	0	0	0	0	0	0	0	0	0	0	0	0	0	0	0	0	0	0	0
7092	7092	Gene_ID	H. sapiens	7092	H. sapiens	TLL1	tolloid like 1	GO:0030199 collagen fibril organization;GO:0030198 extracellular matrix organization;GO:0043062 extracellular structure organization		Human disease related genes:Congenital malformations:Congenital malformations of the circulatory system; Predicted secreted proteins; Predicted intracellular proteins; Disease related genes	Vesicles (Approved)		(M3468)NABA ECM REGULATORS; (M5885)NABA MATRISOME ASSOCIATED; (M5889)NABA MATRISOME		0	0	0	0	0	0	0	0	0	0	0	0	0	0	0	0	0	0	0	0
254158	254158	Gene_ID	H. sapiens	254158	H. sapiens	CXorf58	chromosome X open reading frame 58			Predicted intracellular proteins	Nucleoplasm (Approved)				0	0	0	0	0	0	0	0	0	0	0	0	0	0	0	0	0	0	0	0
667	667	Gene_ID	H. sapiens	667	H. sapiens	DST	dystonin	GO:0031581 hemidesmosome assembly;GO:0030011 maintenance of cell polarity;GO:0008090 retrograde axonal transport		Human disease related genes:Nervous system diseases:Other nervous and sensory system diseases; Predicted intracellular proteins; Disease related genes; Cancer-related genes:Candidate cancer biomarkers	Microtubules;Nucleoplasm (Approved); Additional: Cytosol		(M256)PID TAP63 PATHWAY	(M5910)HALLMARK PROTEIN SECRETION; (M5893)HALLMARK MITOTIC SPINDLE; (M5930)HALLMARK EPITHELIAL MESENCHYMAL TRANSITION	0	0	1	0	0	1	0	0	0	0	0	0	0	0	0	0	0	0	0	0
23312	23312	Gene_ID	H. sapiens	23312	H. sapiens	DMXL2	Dmx like 2	GO:0007035 vacuolar acidification;GO:0051452 intracellular pH reduction;GO:0045851 pH reduction		Human disease related genes:Nervous system diseases:Epilepsy; Human disease related genes:Nervous system diseases:Ear disease; Transporters:Accessory Factors Involved in Transport; Disease related genes; Potential drug targets					0	0	0	0	0	0	0	0	0	0	0	0	0	0	0	0	0	0	0	0
6507	6507	Gene_ID	H. sapiens	6507	H. sapiens	SLC1A3	solute carrier family 1 member 3	GO:0009449 gamma-aminobutyric acid biosynthetic process;GO:0140009 L-aspartate import across plasma membrane;GO:0009448 gamma-aminobutyric acid metabolic process		Cancer-related genes:Mutated cancer genes; Predicted intracellular proteins; Disease related genes; Potential drug targets; Transporters:Electrochemical Potential-driven transporters; Human disease related genes:Nervous system diseases:Neurodegenerative diseases	Nucleoli;Vesicles (Approved)	Glutamic acid			0	0	0	0	0	0	0	0	0	0	0	0	0	0	0	0	0	1	0	0
10125	10125	Gene_ID	H. sapiens	10125	H. sapiens	RASGRP1	RAS guanyl releasing protein 1	GO:0032825 positive regulation of natural killer cell differentiation;GO:0033089 positive regulation of T cell differentiation in thymus;GO:0032252 secretory granule localization		RAS pathway related proteins; Predicted intracellular proteins; Disease related genes	Cytosol (Supported); Additional: Plasma membrane		(M269)PID RAS PATHWAY; (M88)PID CD8 TCR PATHWAY; (M34)PID TCR PATHWAY	(M5941)HALLMARK UV RESPONSE UP; (M5906)HALLMARK ESTROGEN RESPONSE EARLY; (M5921)HALLMARK COMPLEMENT	0	0	0	0	0	1	1	0	1	0	0	0	0	1	1	0	0	0	0	0
55031	55031	Gene_ID	H. sapiens	55031	H. sapiens	USP47	ubiquitin specific peptidase 47	GO:1902230 negative regulation of intrinsic apoptotic signaling pathway in response to DNA damage;GO:0035520 monoubiquitinated protein deubiquitination;GO:1902229 regulation of intrinsic apoptotic signaling pathway in response to DNA damage		Enzymes; ENZYME proteins:Hydrolases; Predicted intracellular proteins; Peptidases:Cysteine-type peptidases	Intermediate filaments (Approved); Additional: Vesicles				1	0	0	0	0	0	1	1	1	0	0	0	0	0	0	0	0	0	0	0
1359	1359	Gene_ID	H. sapiens	1359	H. sapiens	CPA3	carboxypeptidase A3	GO:0002002 regulation of angiotensin levels in blood;GO:0002003 angiotensin maturation;GO:0001991 regulation of systemic arterial blood pressure by circulatory renin-angiotensin		Enzymes; ENZYME proteins:Hydrolases; Predicted secreted proteins; Peptidases:Metallopeptidases	Golgi apparatus (Approved); Additional: Nucleoplasm				0	0	0	0	0	0	0	0	0	0	0	0	0	0	0	0	0	0	0	0
6093	6093	Gene_ID	H. sapiens	6093	H. sapiens	ROCK1	Rho associated coiled-coil containing protein kinase 1	GO:0110061 regulation of angiotensin-activated signaling pathway;GO:0003383 apical constriction;GO:0035509 negative regulation of myosin-light-chain-phosphatase activity	AGC Ser/Thr protein kinase family	FDA approved drug targets:Small molecule drugs; Enzymes; Kinases:AGC Ser/Thr protein kinases; Predicted intracellular proteins; ENZYME proteins:Transferases		Hydroxyfasudil; (S)-2-METHYL-1-[(4-METHYL-5-ISOQUINOLINE)SULFONYL]-HOMOPIPERAZINE; Fasudil; Y-27632; Ripasudil; Netarsudil	(M138)PID THROMBIN PAR4 PATHWAY; (M11)PID PRL SIGNALING EVENTS PATHWAY; (M23)PID WNT NONCANONICAL PATHWAY	(M5902)HALLMARK APOPTOSIS; (M5893)HALLMARK MITOTIC SPINDLE	0	1	1	0	1	0	1	0	0	0	0	0	0	1	0	1	1	1	0	0
1295	1295	Gene_ID	H. sapiens	1295	H. sapiens	COL8A1	collagen type VIII alpha 1 chain	GO:0035987 endodermal cell differentiation;GO:0001706 endoderm formation;GO:0007492 endoderm development		Predicted secreted proteins	Vesicles (Supported)		(M3005)NABA COLLAGENS; (M198)PID SYNDECAN 1 PATHWAY; (M160)PID AVB3 INTEGRIN PATHWAY		0	0	0	0	0	0	0	0	0	0	0	0	0	0	0	0	0	0	0	0
4332	4332	Gene_ID	H. sapiens	4332	H. sapiens	MNDA	myeloid cell nuclear differentiation antigen	GO:0030889 negative regulation of B cell proliferation;GO:0035458 cellular response to interferon-beta;GO:0035456 response to interferon-beta		Predicted intracellular proteins	Nucleoplasm (Supported); Additional: Cytosol;Nucleoli;Nucleoli rim;Vesicles				1	0	0	0	0	0	0	0	0	0	0	1	0	0	0	0	0	0	0	0
57631	57631	Gene_ID	H. sapiens	57631	H. sapiens	LRCH2	leucine rich repeats and calponin homology domain containing 2			Predicted intracellular proteins	Plasma membrane (Approved)				0	0	0	0	0	0	0	0	0	0	0	0	0	0	0	0	0	0	0	0
4481	4481	Gene_ID	H. sapiens	4481	H. sapiens	MSR1	macrophage scavenger receptor 1	GO:0010886 positive regulation of cholesterol storage;GO:0042953 lipoprotein transport;GO:0010885 regulation of cholesterol storage		CD markers; Cancer-related genes:Candidate cancer biomarkers; Disease related genes; Human disease related genes:Digestive system diseases:Gastrointestinal diseases; Predicted intracellular proteins				(M5932)HALLMARK INFLAMMATORY RESPONSE	0	0	0	0	0	0	0	0	0	0	1	0	0	0	0	0	0	0	0	0
5352	5352	Gene_ID	H. sapiens	5352	H. sapiens	PLOD2	procollagen-lysine,2-oxoglutarate 5-dioxygenase 2	GO:0046946 hydroxylysine metabolic process;GO:0046947 hydroxylysine biosynthetic process;GO:0017185 peptidyl-lysine hydroxylation		ENZYME proteins:Oxidoreductases; Human disease related genes:Congenital malformations:Congenital malformations of the musculoskeletal system; Disease related genes; Potential drug targets; Enzymes; Predicted intracellular proteins	Cytosol;Nucleoli (Uncertain)	Ascorbic acid	(M3468)NABA ECM REGULATORS; (M5885)NABA MATRISOME ASSOCIATED; (M5889)NABA MATRISOME	(M5924)HALLMARK MTORC1 SIGNALING; (M5930)HALLMARK EPITHELIAL MESENCHYMAL TRANSITION; (M5937)HALLMARK GLYCOLYSIS	0	0	0	0	0	0	0	0	0	0	0	0	0	0	0	0	0	0	0	0
9748	9748	Gene_ID	H. sapiens	9748	H. sapiens	SLK	STE20 like kinase	GO:0031122 cytoplasmic microtubule organization;GO:0051893 regulation of focal adhesion assembly;GO:0090109 regulation of cell-substrate junction assembly	STE Ser/Thr protein kinase family	Enzymes; Kinases:STE Ser/Thr protein kinases; Predicted intracellular proteins; ENZYME proteins:Transferases	Cytosol;Plasma membrane (Approved)	K-00546; 2-[4-[4-[(5-cyclopropyl-1H-pyrazol-3-yl)amino]quinazolin-2-yl]iminocyclohexa-2,5-dien-1-yl]acetonitrile; Fostamatinib			0	1	1	0	0	1	0	0	0	0	0	0	0	0	0	0	0	0	0	0
1545	1545	Gene_ID	H. sapiens	1545	H. sapiens	CYP1B1	cytochrome P450 family 1 subfamily B member 1	GO:0071387 cellular response to cortisol stimulus;GO:0002930 trabecular meshwork development;GO:0071603 endothelial cell-cell adhesion		Human disease related genes:Congenital malformations:Congenital malformations of eye; ENZYME proteins:Oxidoreductases; ENZYME proteins:Lyases; Disease related genes; Potential drug targets; Enzymes; Predicted intracellular proteins	Mitochondria (Uncertain)	Genistein; 2-Methoxyestradiol; Naringenin; Quercetin; beta-Naphthoflavone; Flavone; Cannabidiol; Nabiximols			1	0	0	0	0	0	0	0	0	0	0	1	0	0	0	0	0	1	0	0
4023	4023	Gene_ID	H. sapiens	4023	H. sapiens	LPL	lipoprotein lipase	GO:0034371 chylomicron remodeling;GO:0055095 lipoprotein particle mediated signaling;GO:0055096 low-density lipoprotein particle mediated signaling		FDA approved drug targets:Small molecule drugs; Candidate cardiovascular disease genes; ENZYME proteins:Hydrolases; Predicted secreted proteins; Human disease related genes:Congenital disorders of metabolism:Congenital disorders of lipid/glycolipid metabolism; Human disease related genes:Endocrine and metabolic diseases:Other endocrine and metabolic diseases; Disease related genes; Enzymes; Predi…	Vesicles (Supported)	Tyloxapol; Omega-3-carboxylic acids; Glycyrrhizic acid		(M5944)HALLMARK ANGIOGENESIS; (M5892)HALLMARK CHOLESTEROL HOMEOSTASIS; (M5905)HALLMARK ADIPOGENESIS	0	0	0	0	0	0	0	0	0	0	0	0	0	0	0	0	0	0	0	0
55432	55432	Gene_ID	H. sapiens	55432	H. sapiens	YOD1	YOD1 deubiquitinase	GO:1990168 protein K33-linked deubiquitination;GO:1990167 protein K27-linked deubiquitination;GO:0035523 protein K29-linked deubiquitination		Enzymes; ENZYME proteins:Hydrolases; Predicted intracellular proteins	Cytosol;Nucleoplasm;Plasma membrane (Supported)				0	0	0	0	0	0	0	0	1	0	0	0	0	0	0	0	0	0	0	1
4750	4750	Gene_ID	H. sapiens	4750	H. sapiens	NEK1	NIMA related kinase 1	GO:0018108 peptidyl-tyrosine phosphorylation;GO:0018212 peptidyl-tyrosine modification;GO:0060271 cilium assembly	NEK Ser/Thr protein kinase family	Kinases:NEK Ser/Thr protein kinases; Human disease related genes:Congenital malformations:Congenital malformations of the musculoskeletal system; Disease related genes; Potential drug targets; Enzymes; Predicted intracellular proteins; ENZYME proteins:Transferases	Cytosol (Supported); Additional: Centriolar satellite;Nucleoplasm	Fostamatinib	(M10154)SA G2 AND M PHASES		0	1	0	0	1	1	0	0	0	0	0	0	0	0	0	0	0	0	0	0
2697	2697	Gene_ID	H. sapiens	2697	H. sapiens	GJA1	gap junction protein alpha 1	GO:0003294 atrial ventricular junction remodeling;GO:0060156 milk ejection reflex;GO:0010643 cell communication by chemical coupling		Cancer-related genes:Candidate cancer biomarkers; Human disease related genes:Congenital malformations:Congenital malformations of the circulatory system; Human disease related genes:Congenital malformations:Congenital malformations of skin; Human disease related genes:Congenital malformations:Other congenital malformations; Human disease related genes:Congenital malformations:Congenital malforma…	Cell Junctions;Vesicles (Supported); Additional: Nucleoplasm	Carvedilol	(M266)PID NCADHERIN PATHWAY; (M65)PID FRA PATHWAY; (M167)PID AP1 PATHWAY	(M5942)HALLMARK UV RESPONSE DN; (M5906)HALLMARK ESTROGEN RESPONSE EARLY; (M5930)HALLMARK EPITHELIAL MESENCHYMAL TRANSITION	0	0	1	0	1	1	0	0	0	0	1	0	0	0	0	0	0	1	0	0
29887	29887	Gene_ID	H. sapiens	29887	H. sapiens	SNX10	sorting nexin 10	GO:0035630 bone mineralization involved in bone maturation;GO:0044691 tooth eruption;GO:0001696 gastric acid secretion		Human disease related genes:Congenital malformations:Congenital malformations of the musculoskeletal system; Predicted intracellular proteins; Disease related genes	Microtubules;Nucleoplasm (Supported); Additional: Nucleoli			(M5907)HALLMARK ESTROGEN RESPONSE LATE	0	0	0	0	0	1	0	0	0	1	0	1	0	0	0	0	0	0	0	0
55635	55635	Gene_ID	H. sapiens	55635	H. sapiens	DEPDC1	DEP domain containing 1	GO:0045892 negative regulation of transcription, DNA-templated;GO:1903507 negative regulation of nucleic acid-templated transcription;GO:1902679 negative regulation of RNA biosynthetic process		Predicted intracellular proteins	Nucleoplasm (Supported); Additional: Nucleoli fibrillar center			(M5925)HALLMARK E2F TARGETS; (M5937)HALLMARK GLYCOLYSIS	0	0	0	0	0	0	0	0	0	0	0	0	0	0	0	0	0	0	0	0
324	324	Gene_ID	H. sapiens	324	H. sapiens	APC	APC regulator of WNT signaling pathway	GO:1904781 positive regulation of protein localization to centrosome;GO:1904779 regulation of protein localization to centrosome;GO:0031272 regulation of pseudopodium assembly		Human disease related genes:Cancers:Cancers of the digestive system; Cancer-related genes:Mutated cancer genes; Human disease related genes:Cancers:Cancers of eye, brain, and central nervous system; Cancer-related genes:Mutational cancer driver genes; Human disease related genes:Endocrine and metabolic diseases:Adrenal gland diseases; Disease related genes; Human disease related genes:Digestive s…	Plasma membrane (Approved); Additional: Golgi apparatus;Nucleoplasm		(M31)PID BETA CATENIN DEG PATHWAY; (M90)PID WNT CANONICAL PATHWAY; (M83)PID CDC42 REG PATHWAY	(M5896)HALLMARK TGF BETA SIGNALING; (M5893)HALLMARK MITOTIC SPINDLE	1	0	0	0	1	0	0	1	0	0	0	0	0	0	1	1	1	1	0	1
25957	25957	Gene_ID	H. sapiens	25957	H. sapiens	PNISR	PNN interacting serine and arginine rich protein			Predicted intracellular proteins	Nuclear speckles (Supported); Additional: Cytosol;Plasma membrane				0	0	0	0	0	0	0	0	0	0	0	0	0	0	0	0	0	0	0	0
22797	22797	Gene_ID	H. sapiens	22797	H. sapiens	TFEC	transcription factor EC	GO:0034605 cellular response to heat;GO:0009408 response to heat;GO:0009266 response to temperature stimulus		Transcription factors:Basic domains; Predicted intracellular proteins	Nucleoplasm (Supported)		(M195)PID CMYB PATHWAY		0	0	0	0	0	0	0	0	0	0	0	0	0	0	0	0	0	0	0	0
65243	65243	Gene_ID	H. sapiens	65243	H. sapiens	ZFP69B	ZFP69 zinc finger protein B	GO:0007030 Golgi organization;GO:0010256 endomembrane system organization;GO:0000122 negative regulation of transcription by RNA polymerase II		Predicted intracellular proteins; Transcription factors:Zinc-coordinating DNA-binding domains	Nucleoplasm (Approved); Additional: Cytosol				0	0	0	1	0	0	0	0	0	0	0	0	0	0	0	0	0	0	0	0
65250	65250	Gene_ID	H. sapiens	65250	H. sapiens	CPLANE1	ciliogenesis and planar polarity effector complex subunit 1	GO:0060271 cilium assembly;GO:0044782 cilium organization;GO:0120031 plasma membrane bounded cell projection assembly		Human disease related genes:Congenital malformations:Other congenital malformations; Human disease related genes:Congenital malformations:Congenital malformations of the nervous system; Predicted intracellular proteins; Disease related genes	Cytosol (Approved)				0	0	0	0	0	1	0	0	0	0	0	0	0	0	0	0	0	0	0	0
160851	160851	Gene_ID	H. sapiens	160851	H. sapiens	DGKH	diacylglycerol kinase eta	GO:0046834 lipid phosphorylation;GO:0046339 diacylglycerol metabolic process;GO:0007205 protein kinase C-activating G protein-coupled receptor signaling pathway		Enzymes; Predicted intracellular proteins; ENZYME proteins:Transferases	Plasma membrane (Supported); Additional: Vesicles			(M5921)HALLMARK COMPLEMENT	0	0	0	0	0	0	0	0	0	0	0	0	0	0	0	0	0	0	0	0
952	952	Gene_ID	H. sapiens	952	H. sapiens	CD38	CD38 molecule	GO:0014824 artery smooth muscle contraction;GO:0014820 tonic smooth muscle contraction;GO:0014829 vascular associated smooth muscle contraction		CD markers; Cancer-related genes:Candidate cancer biomarkers; ENZYME proteins:Hydrolases; Enzymes; Predicted intracellular proteins; ENZYME proteins:Transferases	Plasma membrane (Supported)	Daratumumab; Isatuximab		(M5897)HALLMARK IL6 JAK STAT3 SIGNALING; (M5902)HALLMARK APOPTOSIS; (M5913)HALLMARK INTERFERON GAMMA RESPONSE	0	0	0	0	0	0	0	0	0	0	0	1	0	0	0	0	1	1	0	1
374393	374393	Gene_ID	H. sapiens	374393	H. sapiens	FAM111B	FAM111 trypsin like peptidase B	GO:0006260 DNA replication;GO:0006508 proteolysis;GO:0034645 cellular macromolecule biosynthetic process		Human disease related genes:Congenital malformations:Congenital malformations of skin; Predicted intracellular proteins; Disease related genes	Nucleoplasm (Approved); Additional: Cytosol				0	0	0	0	0	0	0	0	0	0	0	0	0	0	0	0	0	0	0	0
54809	54809	Gene_ID	H. sapiens	54809	H. sapiens	SAMD9	sterile alpha motif domain containing 9	GO:0034058 endosomal vesicle fusion;GO:0006906 vesicle fusion;GO:0090174 organelle membrane fusion		Predicted intracellular proteins; Disease related genes; Human disease related genes:Congenital disorders of metabolism:Other congenital disorders of metabolism	Cytosol (Supported); Additional: Vesicles			(M5911)HALLMARK INTERFERON ALPHA RESPONSE	0	0	0	0	0	0	0	0	0	0	0	0	0	0	0	0	0	0	0	0
4973	4973	Gene_ID	H. sapiens	4973	H. sapiens	OLR1	oxidized low density lipoprotein receptor 1	GO:0007159 leukocyte cell-cell adhesion;GO:0042157 lipoprotein metabolic process;GO:0008015 blood circulation		Predicted intracellular proteins; Disease related genes	Nucleoplasm;Plasma membrane (Approved); Additional: Vesicles			(M5944)HALLMARK ANGIOGENESIS; (M5946)HALLMARK COAGULATION; (M5890)HALLMARK TNFA SIGNALING VIA NFKB	0	0	0	0	0	0	0	0	0	0	0	0	0	0	0	0	0	0	0	0
2803	2803	Gene_ID	H. sapiens	2803	H. sapiens	GOLGA4	golgin A4	GO:0043001 Golgi to plasma membrane protein transport;GO:0045773 positive regulation of axon extension;GO:0061951 establishment of protein localization to plasma membrane		Predicted intracellular proteins	Golgi apparatus (Supported); Additional: Nucleoplasm			(M5910)HALLMARK PROTEIN SECRETION	0	0	0	0	0	0	0	0	0	0	1	0	0	0	0	0	0	0	0	0
51747	51747	Gene_ID	H. sapiens	51747	H. sapiens	LUC7L3	LUC7 like 3 pre-mRNA splicing factor	GO:0006376 mRNA splice site selection;GO:0000245 spliceosomal complex assembly;GO:0022618 ribonucleoprotein complex assembly		Predicted intracellular proteins	Nuclear speckles (Enhanced)			(M5925)HALLMARK E2F TARGETS	0	0	0	0	0	0	0	0	0	0	0	0	0	0	0	0	0	0	0	0
79915	79915	Gene_ID	H. sapiens	79915	H. sapiens	ATAD5	ATPase family AAA domain containing 5	GO:0090618 DNA clamp unloading;GO:0048304 positive regulation of isotype switching to IgG isotypes;GO:0048302 regulation of isotype switching to IgG isotypes		Predicted intracellular proteins	Nucleoplasm (Approved); Additional: Centriolar satellite;Cytokinetic bridge;Cytosol				1	0	0	0	0	0	1	1	0	0	0	0	0	0	0	0	0	0	0	0
55015	55015	Gene_ID	H. sapiens	55015	H. sapiens	PRPF39	pre-mRNA processing factor 39	GO:0000395 mRNA 5'-splice site recognition;GO:0045292 mRNA cis splicing, via spliceosome;GO:0006376 mRNA splice site selection		Predicted intracellular proteins	Nucleoplasm (Approved)				0	0	0	0	0	0	0	0	0	0	0	0	0	0	0	0	0	0	0	0
59272	59272	Gene_ID	H. sapiens	59272	H. sapiens	ACE2	angiotensin converting enzyme 2	GO:0070881 regulation of proline transport;GO:1902834 regulation of proline import across plasma membrane;GO:1902836 positive regulation of proline import across plasma membrane		ENZYME proteins:Hydrolases; Transporters:Accessory Factors Involved in Transport; Predicted secreted proteins; Peptidases:Metallopeptidases; Enzymes; Transporters:Electrochemical Potential-driven transporters		Chloroquine; Hydroxychloroquine; SPP1148; N-(2-Aminoethyl)-1-aziridineethanamine			0	0	0	0	0	0	1	0	0	0	0	0	0	0	0	1	0	0	0	0
1182	1182	Gene_ID	H. sapiens	1182	H. sapiens	CLCN3	chloride voltage-gated channel 3	GO:0097401 synaptic vesicle lumen acidification;GO:0048388 endosomal lumen acidification;GO:0045794 negative regulation of cell volume		Predicted intracellular proteins	Vesicles (Supported)			(M5910)HALLMARK PROTEIN SECRETION; (M5945)HALLMARK HEME METABOLISM	0	0	0	0	0	0	0	0	0	0	0	0	0	0	0	0	0	0	0	0
8411	8411	Gene_ID	H. sapiens	8411	H. sapiens	EEA1	early endosome antigen 1	GO:0016189 synaptic vesicle to endosome fusion;GO:0099532 synaptic vesicle endosomal processing;GO:0039694 viral RNA genome replication		Predicted intracellular proteins	Vesicles (Supported)	Inositol 1,3-Bisphosphate			0	0	0	0	0	0	0	0	0	0	0	0	0	0	0	0	0	0	0	0
112479	112479	Gene_ID	H. sapiens	112479	H. sapiens	ERI2	ERI1 exoribonuclease family member 2	GO:0000459 exonucleolytic trimming involved in rRNA processing;GO:0000467 exonucleolytic trimming to generate mature 3'-end of 5.8S rRNA from tricistronic rRNA transcript (SSU-rRNA, 5.8S rRNA, LSU-rRNA);GO:0031125 rRNA 3'-end processing		Predicted intracellular proteins	Golgi apparatus;Nucleoplasm (Supported)				0	0	0	0	0	0	0	0	0	0	0	0	0	0	0	0	0	0	0	0
4288	4288	Gene_ID	H. sapiens	4288	H. sapiens	MKI67	marker of proliferation Ki-67	GO:1902275 regulation of chromatin organization;GO:0051983 regulation of chromosome segregation;GO:0007088 regulation of mitotic nuclear division		Predicted intracellular proteins; Cancer-related genes:Candidate cancer biomarkers	Nucleoli rim;Nucleoplasm (Enhanced); Additional: Mitotic chromosome			(M5901)HALLMARK G2M CHECKPOINT; (M5925)HALLMARK E2F TARGETS	0	0	0	0	0	0	0	1	0	0	0	0	0	0	0	0	0	0	0	0
259282	259282	Gene_ID	H. sapiens	259282	H. sapiens	BOD1L1	biorientation of chromosomes in cell division 1 like 1	GO:0032515 negative regulation of phosphoprotein phosphatase activity;GO:0035308 negative regulation of protein dephosphorylation;GO:0010923 negative regulation of phosphatase activity		Predicted intracellular proteins	Nucleoplasm (Enhanced)				1	0	0	0	0	0	0	0	0	0	0	0	0	0	0	0	0	0	0	0
538	538	Gene_ID	H. sapiens	538	H. sapiens	ATP7A	ATPase copper transporting alpha	GO:0051542 elastin biosynthetic process;GO:0032771 regulation of tyrosinase activity;GO:0032773 positive regulation of tyrosinase activity		Human disease related genes:Congenital disorders of metabolism:Congenital disorders of ion transport and metabolism; ENZYME proteins; Predicted intracellular proteins; Disease related genes; Potential drug targets; Enzymes; Transporters:Primary Active Transporters; Human disease related genes:Nervous system diseases:Neurodegenerative diseases	Golgi apparatus (Supported)			(M5910)HALLMARK PROTEIN SECRETION; (M5891)HALLMARK HYPOXIA	0	0	0	0	0	0	0	0	0	0	0	0	0	0	0	1	0	1	1	0
142679	142679	Gene_ID	H. sapiens	142679	H. sapiens	DUSP19	dual specificity phosphatase 19	GO:0043508 negative regulation of JUN kinase activity;GO:0046329 negative regulation of JNK cascade;GO:0043507 positive regulation of JUN kinase activity		Enzymes; ENZYME proteins:Hydrolases; Predicted intracellular proteins	Nucleoplasm (Approved)				0	0	0	0	0	0	1	0	0	0	0	0	0	0	1	0	0	0	0	0
54832	54832	Gene_ID	H. sapiens	54832	H. sapiens	VPS13C	vacuolar protein sorting 13 homolog C	GO:1905089 regulation of parkin-mediated stimulation of mitophagy in response to mitochondrial depolarization;GO:1905090 negative regulation of parkin-mediated stimulation of mitophagy in response to mitochondrial depolarization;GO:0045053 protein retention in Golgi apparatus		Predicted intracellular proteins; Human disease related genes:Nervous system diseases:Neurodegenerative diseases; Disease related genes	Microtubules (Approved)				0	0	0	0	0	0	1	0	0	1	0	0	0	0	0	0	0	1	0	0
2804	2804	Gene_ID	H. sapiens	2804	H. sapiens	GOLGB1	golgin B1	GO:1905793 protein localization to pericentriolar material;GO:0035988 chondrocyte proliferation;GO:0071539 protein localization to centrosome		Predicted intracellular proteins	Golgi apparatus (Enhanced)				0	0	0	0	0	0	0	0	0	1	1	0	0	0	0	0	0	0	0	0
116984	116984	Gene_ID	H. sapiens	116984	H. sapiens	ARAP2	ArfGAP with RhoGAP domain, ankyrin repeat and PH domain 2	GO:0043547 positive regulation of GTPase activity;GO:0043087 regulation of GTPase activity;GO:0051345 positive regulation of hydrolase activity		Predicted intracellular proteins	Focal adhesion sites (Approved); Additional: Actin filaments		(M86)PID ARF6 PATHWAY		0	0	1	0	0	0	0	0	0	0	0	0	0	1	0	0	0	0	0	0
7227	7227	Gene_ID	H. sapiens	7227	H. sapiens	TRPS1	transcriptional repressor GATA binding 1	GO:0032330 regulation of chondrocyte differentiation;GO:0061035 regulation of cartilage development;GO:0001501 skeletal system development		Transcription factors:Zinc-coordinating DNA-binding domains; Human disease related genes:Congenital malformations:Other congenital malformations; Predicted intracellular proteins; Disease related genes	Nucleoplasm (Supported)				0	0	0	0	0	0	0	0	0	0	0	0	0	0	0	0	0	0	0	0
51742	51742	Gene_ID	H. sapiens	51742	H. sapiens	ARID4B	AT-rich interaction domain 4B	GO:0097368 establishment of Sertoli cell barrier;GO:0036124 histone H3-K9 trimethylation;GO:0034773 histone H4-K20 trimethylation		Transcription factors:Helix-turn-helix domains; Predicted intracellular proteins	Cytosol;Mitochondria (Approved); Additional: Nucleoplasm			(M5896)HALLMARK TGF BETA SIGNALING	0	0	0	0	0	0	0	0	0	0	0	0	0	0	0	0	0	0	0	0
2857	2857	Gene_ID	H. sapiens	2857	H. sapiens	GPR34	G protein-coupled receptor 34	GO:0035589 G protein-coupled purinergic nucleotide receptor signaling pathway;GO:0035590 purinergic nucleotide receptor signaling pathway;GO:0007186 G protein-coupled receptor signaling pathway		G-protein coupled receptors:GPCRs excl olfactory receptors	Cytosol (Approved)				0	0	0	0	0	0	0	0	0	0	0	0	0	0	0	0	0	0	0	0
414062	414062	Gene_ID	H. sapiens	414062	H. sapiens	CCL3L3	C-C motif chemokine ligand 3 like 3	GO:0002548 monocyte chemotaxis;GO:0048247 lymphocyte chemotaxis;GO:0072676 lymphocyte migration		Predicted secreted proteins			(M5883)NABA SECRETED FACTORS; (M5885)NABA MATRISOME ASSOCIATED; (M5889)NABA MATRISOME		0	0	0	0	0	0	1	0	0	0	0	1	0	1	0	0	0	0	0	0
3799	3799	Gene_ID	H. sapiens	3799	H. sapiens	KIF5B	kinesin family member 5B	GO:1990048 anterograde neuronal dense core vesicle transport;GO:1990049 retrograde neuronal dense core vesicle transport;GO:0098971 anterograde dendritic transport of neurotransmitter receptor complex		Transporters:Transporter channels and pores; Predicted intracellular proteins; Cancer-related genes	Centriolar satellite;Cytosol (Enhanced)		(M266)PID NCADHERIN PATHWAY	(M5922)HALLMARK UNFOLDED PROTEIN RESPONSE; (M5893)HALLMARK MITOTIC SPINDLE; (M5901)HALLMARK G2M CHECKPOINT	0	0	1	0	1	1	0	0	1	1	1	1	0	0	0	0	0	0	0	1
121506	121506	Gene_ID	H. sapiens	121506	H. sapiens	ERP27	endoplasmic reticulum protein 27	GO:0006986 response to unfolded protein;GO:0035966 response to topologically incorrect protein;GO:0006457 protein folding		Predicted intracellular proteins					0	0	0	0	0	0	0	0	0	0	0	0	0	0	0	0	0	0	0	0
345778	345778	Gene_ID	H. sapiens	345778	H. sapiens	MTX3	metaxin 3	GO:0007007 inner mitochondrial membrane organization;GO:0007006 mitochondrial membrane organization;GO:0007005 mitochondrion organization		Predicted intracellular proteins	Mitochondria (Approved)				0	0	0	0	0	0	0	0	0	0	0	0	0	0	0	0	0	0	0	0
285025	285025	Gene_ID	H. sapiens	285025	H. sapiens	CCDC141	coiled-coil domain containing 141	GO:0051642 centrosome localization;GO:0021799 cerebral cortex radially oriented cell migration;GO:0061842 microtubule organizing center localization		Predicted intracellular proteins	Nucleoplasm (Approved)				0	0	0	0	0	0	0	0	0	0	0	0	0	0	0	0	0	0	1	0
79632	79632	Gene_ID	H. sapiens	79632	H. sapiens	FAM184A	family with sequence similarity 184 member A	GO:0008150 biological_process		Predicted intracellular proteins	Golgi apparatus (Supported); Additional: Cytosol;Nucleoplasm				0	0	0	0	0	0	0	0	0	0	0	0	0	0	0	0	0	0	0	0
10592	10592	Gene_ID	H. sapiens	10592	H. sapiens	SMC2	structural maintenance of chromosomes 2	GO:1905821 positive regulation of chromosome condensation;GO:0010032 meiotic chromosome condensation;GO:0060623 regulation of chromosome condensation		Predicted intracellular proteins	Nucleoplasm (Supported); Additional: Nucleoli		(M14)PID AURORA B PATHWAY	(M5901)HALLMARK G2M CHECKPOINT	1	0	0	0	1	0	0	0	0	0	0	0	0	0	0	1	0	0	0	0
91624	91624	Gene_ID	H. sapiens	91624	H. sapiens	NEXN	nexilin F-actin binding protein	GO:0070593 dendrite self-avoidance;GO:0008038 neuron recognition;GO:0007156 homophilic cell adhesion via plasma membrane adhesion molecules		Predicted intracellular proteins; Human disease related genes:Cardiovascular diseases:Cardiac diseases; Disease related genes	Actin filaments;Plasma membrane (Supported)			(M5915)HALLMARK APICAL JUNCTION	0	0	0	0	0	0	0	0	0	0	0	0	0	0	0	0	1	0	0	0
9994	9994	Gene_ID	H. sapiens	9994	H. sapiens	CASP8AP2	caspase 8 associated protein 2	GO:0036337 Fas signaling pathway;GO:0008625 extrinsic apoptotic signaling pathway via death domain receptors;GO:0071260 cellular response to mechanical stimulus		Predicted intracellular proteins	Nuclear bodies;Nucleoli (Approved)		(M13096)SA PROGRAMMED CELL DEATH	(M5901)HALLMARK G2M CHECKPOINT	0	0	0	0	0	0	0	0	0	0	0	0	0	1	0	0	0	0	0	0
5903	5903	Gene_ID	H. sapiens	5903	H. sapiens	RANBP2	RAN binding protein 2	GO:0033133 positive regulation of glucokinase activity;GO:1903301 positive regulation of hexokinase activity;GO:0033131 regulation of glucokinase activity		Cancer-related genes:Mutational cancer driver genes; Disease related genes; Potential drug targets; Transporters:Transporter channels and pores; Predicted intracellular proteins	Nuclear membrane (Supported); Additional: Nucleoplasm;Vesicles		(M140)PID RANBP2 PATHWAY; (M30)PID HDAC CLASSII PATHWAY; (M101)PID HDAC CLASSI PATHWAY		0	0	1	0	1	0	0	0	1	1	0	0	0	0	1	0	0	0	0	0
9824	9824	Gene_ID	H. sapiens	9824	H. sapiens	ARHGAP11A	Rho GTPase activating protein 11A	GO:0043547 positive regulation of GTPase activity;GO:0051056 regulation of small GTPase mediated signal transduction;GO:0043087 regulation of GTPase activity		Predicted intracellular proteins	Cytosol (Approved); Additional: Nucleoli				0	0	1	0	0	0	0	0	0	0	0	0	0	1	0	0	0	0	0	0
5274	5274	Gene_ID	H. sapiens	5274	H. sapiens	SERPINI1	serpin family I member 1	GO:0007422 peripheral nervous system development;GO:0010976 positive regulation of neuron projection development;GO:0010951 negative regulation of endopeptidase activity		Predicted intracellular proteins; Predicted secreted proteins; Human disease related genes:Nervous system diseases:Neurodegenerative diseases; Disease related genes	Cytosol (Uncertain)		(M66)PID MYC ACTIV PATHWAY; (M3468)NABA ECM REGULATORS; (M5885)NABA MATRISOME ASSOCIATED		0	0	0	0	0	0	0	0	0	0	0	0	0	0	0	0	0	0	0	0
54495	54495	Gene_ID	H. sapiens	54495	H. sapiens	TMX3	thioredoxin related transmembrane protein 3	GO:0018171 peptidyl-cysteine oxidation;GO:0018158 protein oxidation;GO:0018198 peptidyl-cysteine modification		Enzymes; ENZYME proteins:Isomerase; Predicted intracellular proteins; Transporters:Accessory Factors Involved in Transport					0	0	0	0	0	0	0	0	0	0	0	0	0	0	0	0	0	0	0	0
29994	29994	Gene_ID	H. sapiens	29994	H. sapiens	BAZ2B	bromodomain adjacent to zinc finger domain 2B	GO:0090647 modulation of age-related behavioral decline;GO:0007568 aging;GO:0006338 chromatin remodeling		Predicted intracellular proteins	Nucleoplasm (Approved); Additional: Cytosol				0	0	0	0	0	0	0	0	0	0	0	0	0	0	0	0	0	0	0	0
23064	23064	Gene_ID	H. sapiens	23064	H. sapiens	SETX	senataxin	GO:0060566 positive regulation of DNA-templated transcription, termination;GO:1904595 positive regulation of termination of RNA polymerase II transcription;GO:2000806 positive regulation of termination of RNA polymerase II transcription, poly(A)-coupled		Predicted intracellular proteins; Human disease related genes:Nervous system diseases:Neurodegenerative diseases; Disease related genes	Nucleoplasm (Supported); Additional: Cytokinetic bridge				1	0	0	0	0	0	0	0	0	0	0	0	0	0	0	0	1	0	0	0
165679	165679	Gene_ID	H. sapiens	165679	H. sapiens	SPTSSB	serine palmitoyltransferase small subunit B	GO:1904220 regulation of serine C-palmitoyltransferase activity;GO:0046512 sphingosine biosynthetic process;GO:0046520 sphingoid biosynthetic process		Predicted intracellular proteins	Nuclear speckles (Uncertain)				0	0	0	0	0	0	0	0	0	0	0	0	0	0	0	0	0	0	0	0
2268	2268	Gene_ID	H. sapiens	2268	H. sapiens	FGR	FGR proto-oncogene, Src family tyrosine kinase	GO:0032815 negative regulation of natural killer cell activation;GO:0033008 positive regulation of mast cell activation involved in immune response;GO:0043306 positive regulation of mast cell degranulation	Tyr protein kinase family	Kinases:Tyr protein kinases; Disease related genes; Potential drug targets; Enzymes; Predicted intracellular proteins; ENZYME proteins:Transferases	Plasma membrane (Approved); Additional: Aggresome	Dasatinib; Fostamatinib; Zanubrutinib	(M33)PID GLYPICAN 1PATHWAY; (M252)PID IL8 CXCR1 PATHWAY; (M76)PID P38 ALPHA BETA PATHWAY	(M5950)HALLMARK ALLOGRAFT REJECTION	0	1	0	0	0	0	0	0	0	0	0	0	0	0	1	0	0	0	0	1
80183	80183	Gene_ID	H. sapiens	80183	H. sapiens	RUBCNL	rubicon like autophagy enhancer	GO:0061910 autophagosome-endosome fusion;GO:0061909 autophagosome-lysosome fusion;GO:0070873 regulation of glycogen metabolic process		Predicted intracellular proteins	Cytosol (Approved)				0	0	0	0	0	0	0	0	0	0	0	0	0	0	0	0	0	0	0	0
546	546	Gene_ID	H. sapiens	546	H. sapiens	ATRX	ATRX chromatin remodeler	GO:0035120 post-embryonic appendage morphogenesis;GO:0035127 post-embryonic limb morphogenesis;GO:0035128 post-embryonic forelimb morphogenesis		Human disease related genes:Cancers:Cancers of the digestive system; ENZYME proteins:Hydrolases; Human disease related genes:Cardiovascular diseases:Hematologic diseases; Cancer-related genes:Mutational cancer driver genes; Transcription factors:Zinc-coordinating DNA-binding domains; Human disease related genes:Congenital malformations:Other congenital malformations; Disease related genes; Potent…	Nuclear bodies (Supported)			(M5942)HALLMARK UV RESPONSE DN; (M5901)HALLMARK G2M CHECKPOINT	1	0	0	0	1	1	0	1	0	1	0	0	0	0	0	1	1	1	1	0
55183	55183	Gene_ID	H. sapiens	55183	H. sapiens	RIF1	replication timing regulatory factor 1	GO:0031509 subtelomeric heterochromatin assembly;GO:0043247 telomere maintenance in response to DNA damage;GO:0051574 positive regulation of histone H3-K9 methylation		Predicted intracellular proteins	Nuclear bodies;Nucleoplasm;Plasma membrane (Uncertain)				1	0	0	0	0	0	1	0	0	0	0	1	0	0	0	0	0	0	0	0
1062	1062	Gene_ID	H. sapiens	1062	H. sapiens	CENPE	centromere protein E	GO:0099606 microtubule plus-end directed mitotic chromosome migration;GO:0099607 lateral attachment of mitotic spindle microtubules to kinetochore;GO:0007079 mitotic chromosome movement towards spindle pole		Human disease related genes:Congenital malformations:Congenital malformations of the nervous system; Predicted intracellular proteins; Disease related genes	Microtubules (Enhanced); Additional: Cytokinetic bridge;Mitotic spindle	GSK-923295	(M129)PID PLK1 PATHWAY	(M5893)HALLMARK MITOTIC SPINDLE; (M5901)HALLMARK G2M CHECKPOINT; (M5925)HALLMARK E2F TARGETS	0	0	1	0	1	1	0	1	1	0	1	0	0	0	1	0	0	0	0	0
23317	23317	Gene_ID	H. sapiens	23317	H. sapiens	DNAJC13	DnaJ heat shock protein family (Hsp40) member C13	GO:1902954 regulation of early endosome to recycling endosome transport;GO:2000641 regulation of early endosome to late endosome transport;GO:1903649 regulation of cytoplasmic transport		Human disease related genes:Nervous system diseases:Neurodegenerative diseases	Vesicles (Supported); Additional: Cytosol				0	0	0	0	0	0	0	0	0	0	0	0	0	0	0	0	0	0	0	1
1439	1439	Gene_ID	H. sapiens	1439	H. sapiens	CSF2RB	colony stimulating factor 2 receptor subunit beta	GO:0038043 interleukin-5-mediated signaling pathway;GO:0038157 granulocyte-macrophage colony-stimulating factor signaling pathway;GO:0038156 interleukin-3-mediated signaling pathway		CD markers; Human disease related genes:Respiratory diseases:Lung diseases; FDA approved drug targets:Biotech drugs; Disease related genes; Predicted intracellular proteins	Golgi apparatus (Approved)	Sargramostim; NPI 32101; Resatorvid	(M135)PID IL5 PATHWAY; (M182)PID IL3 PATHWAY; (M22)PID GMCSF PATHWAY	(M5897)HALLMARK IL6 JAK STAT3 SIGNALING; (M5913)HALLMARK INTERFERON GAMMA RESPONSE	0	1	0	0	0	0	0	0	0	0	0	1	0	0	0	0	0	0	0	0
5290	5290	Gene_ID	H. sapiens	5290	H. sapiens	PIK3CA	phosphatidylinositol-4,5-bisphosphate 3-kinase catalytic subunit alpha	GO:1903544 response to butyrate;GO:0044028 DNA hypomethylation;GO:0044029 hypomethylation of CpG island	Atypical: PI3/PI4-kinase family	Human disease related genes:Cancers:Cancers of the digestive system; FDA approved drug targets:Small molecule drugs; Cancer-related genes:Mutated cancer genes; Kinases:Atypical kinases; Cancer-related genes:Candidate cancer biomarkers; Human disease related genes:Cancers:Cancers of soft tissues and bone; Cancer-related genes:Mutational cancer driver genes; Human disease related genes:Endocrine an…	Cytosol (Supported); Additional: Mitochondria	ATP; Caffeine; XL765; Wortmannin; Pilaralisib; Alpelisib; Copanlisib	(M135)PID IL5 PATHWAY; (M26)PID NFKAPPAB ATYPICAL PATHWAY; (M12771)SA PTEN PATHWAY	(M5921)HALLMARK COMPLEMENT	0	1	1	1	0	0	0	0	1	0	0	0	0	0	1	1	1	1	0	0
220042	220042	Gene_ID	H. sapiens	220042	H. sapiens	DDIAS	DNA damage induced apoptosis suppressor	GO:0097752 regulation of DNA stability;GO:1902230 negative regulation of intrinsic apoptotic signaling pathway in response to DNA damage;GO:1902229 regulation of intrinsic apoptotic signaling pathway in response to DNA damage		Predicted intracellular proteins	Cytosol;Plasma membrane (Approved)				0	0	0	0	0	0	1	0	0	0	0	0	0	0	0	0	0	0	0	0
130271	130271	Gene_ID	H. sapiens	130271	H. sapiens	PLEKHH2	pleckstrin homology, MyTH4 and FERM domain containing H2	GO:0030835 negative regulation of actin filament depolymerization;GO:0030834 regulation of actin filament depolymerization;GO:1901880 negative regulation of protein depolymerization		Predicted intracellular proteins	Cytosol;Plasma membrane (Approved); Additional: Nuclear bodies;Nucleoplasm				0	0	0	0	0	0	0	0	0	0	0	0	0	0	0	0	1	0	0	0
3717	3717	Gene_ID	H. sapiens	3717	H. sapiens	JAK2	Janus kinase 2	GO:0031959 mineralocorticoid receptor signaling pathway;GO:0034050 programmed cell death induced by symbiont;GO:0035406 histone-tyrosine phosphorylation	Tyr protein kinase family	Human disease related genes:Cardiovascular diseases:Vascular diseases; FDA approved drug targets:Small molecule drugs; Human disease related genes:Cancers:Cancers of haematopoietic and lymphoid tissues; Human disease related genes:Cardiovascular diseases:Hematologic diseases; Cancer-related genes:Mutational cancer driver genes; Kinases:Tyr protein kinases; Disease related genes; Enzymes; Predicte…	Nucleoplasm (Supported); Additional: Focal adhesion sites;Plasma membrane	2-tert-butyl-9-fluoro-1,6-dihydrobenzo[h]imidazo[4,5-f]isoquinolin-7-one; XL019; 5-phenyl-1H-indazol-3-amine; 4-(3-amino-1H-indazol-5-yl)-N-tert-butylbenzenesulfonamide; 4-[(2-{4-[(CYCLOPROPYLCARBAMOYL)AMINO]-1H-PYRAZOL-3-YL}-1H-BENZIMIDAZOL-6-YL)METHYL]MORPHOLIN-4-IUM; Ruxolitinib; Tofacitinib; Baricitinib; Entrectinib; Fostamatinib; Fedratinib; Zanubrutinib	(M135)PID IL5 PATHWAY; (M36)PID IL27 PATHWAY; (M182)PID IL3 PATHWAY	(M5906)HALLMARK ESTROGEN RESPONSE EARLY; (M5907)HALLMARK ESTROGEN RESPONSE LATE; (M5913)HALLMARK INTERFERON GAMMA RESPONSE	0	1	0	1	1	0	1	0	0	0	0	1	0	1	1	0	0	1	0	1
11213	11213	Gene_ID	H. sapiens	11213	H. sapiens	IRAK3	interleukin 1 receptor associated kinase 3	GO:0010932 regulation of macrophage tolerance induction;GO:0010933 positive regulation of macrophage tolerance induction;GO:0010936 negative regulation of macrophage cytokine production	TKL Ser/Thr protein kinase family	Kinases:TKL Ser/Thr protein kinases; Disease related genes; Potential drug targets; Enzymes; Predicted intracellular proteins; ENZYME proteins:Transferases	Vesicles (Approved)	Fostamatinib	(M110)PID IL1 PATHWAY		0	1	0	0	0	0	1	0	0	0	0	1	0	0	1	0	1	0	0	0
29110	29110	Gene_ID	H. sapiens	29110	H. sapiens	TBK1	TANK binding kinase 1	GO:0044565 dendritic cell proliferation;GO:1904415 regulation of xenophagy;GO:1904417 positive regulation of xenophagy	Other	Predicted intracellular proteins; Disease related genes; Potential drug targets; Enzymes; Kinases; RAS pathway related proteins; Human disease related genes:Nervous system diseases:Neurodegenerative diseases; ENZYME proteins:Transferases	Nucleoplasm (Enhanced); Additional: Vesicles	Fostamatinib		(M5923)HALLMARK PI3K AKT MTOR SIGNALING; (M5924)HALLMARK MTORC1 SIGNALING	0	1	0	1	0	0	0	0	0	0	0	0	0	0	1	0	0	0	0	0
10186	10186	Gene_ID	H. sapiens	10186	H. sapiens	LHFPL6	LHFPL tetraspan subfamily member 6			Transporters:Transporter channels and pores; Disease related genes; Potential drug targets	Nucleoli (Approved)				0	0	0	0	0	0	0	0	0	0	0	0	0	0	0	0	0	0	0	0
3977	3977	Gene_ID	H. sapiens	3977	H. sapiens	LIFR	LIF receptor subunit alpha	GO:0070120 ciliary neurotrophic factor-mediated signaling pathway;GO:0038165 oncostatin-M-mediated signaling pathway;GO:0048861 leukemia inhibitory factor signaling pathway		CD markers; Cancer-related genes:Mutational cancer driver genes; Human disease related genes:Congenital malformations:Congenital malformations of the musculoskeletal system; Disease related genes; Predicted intracellular proteins				(M5908)HALLMARK ANDROGEN RESPONSE; (M5905)HALLMARK ADIPOGENESIS	0	0	0	0	0	0	0	0	0	0	0	1	0	0	0	0	0	0	0	0
7871	7871	Gene_ID	H. sapiens	7871	H. sapiens	SLMAP	sarcolemma associated protein	GO:1900825 regulation of membrane depolarization during cardiac muscle cell action potential;GO:0098902 regulation of membrane depolarization during action potential;GO:1905150 regulation of voltage-gated sodium channel activity		Predicted intracellular proteins	Endoplasmic reticulum (Approved)				0	0	0	0	0	0	0	0	0	0	0	0	0	0	0	0	0	0	0	0
23379	23379	Gene_ID	H. sapiens	23379	H. sapiens	ICE1	interactor of little elongation complex ELL subunit 1	GO:0042796 snRNA transcription by RNA polymerase III;GO:0042795 snRNA transcription by RNA polymerase II;GO:0009301 snRNA transcription		Predicted intracellular proteins	Nuclear bodies;Nucleoplasm (Supported)				0	0	0	0	0	0	0	0	0	0	0	0	0	0	0	1	0	0	0	1
55026	55026	Gene_ID	H. sapiens	55026	H. sapiens	TMEM255A	transmembrane protein 255A	GO:0009617 response to bacterium;GO:0051707 response to other organism;GO:0043207 response to external biotic stimulus		Transporters	Nuclear bodies;Nucleoplasm (Uncertain)				0	0	0	0	0	0	0	0	0	0	0	0	0	0	0	0	0	0	0	0
4299	4299	Gene_ID	H. sapiens	4299	H. sapiens	AFF1	AF4/FMR2 family member 1	GO:0010468 regulation of gene expression;GO:0060255 regulation of macromolecule metabolic process;GO:0019222 regulation of metabolic process		Human disease related genes:Cancers:Cancers of haematopoietic and lymphoid tissues; Predicted intracellular proteins; Cancer-related genes; Disease related genes	Mitochondria;Nucleoplasm (Approved)			(M5906)HALLMARK ESTROGEN RESPONSE EARLY; (M5907)HALLMARK ESTROGEN RESPONSE LATE	0	0	0	0	0	0	0	0	0	0	0	0	0	0	0	0	0	0	0	0
114899	114899	Gene_ID	H. sapiens	114899	H. sapiens	C1QTNF3	C1q and TNF related 3	GO:0070165 positive regulation of adiponectin secretion;GO:0071638 negative regulation of monocyte chemotactic protein-1 production;GO:0070163 regulation of adiponectin secretion		Predicted secreted proteins	Golgi apparatus (Approved)		(M5880)NABA ECM AFFILIATED; (M5885)NABA MATRISOME ASSOCIATED; (M5889)NABA MATRISOME		0	0	0	0	0	0	0	0	0	0	0	0	0	0	0	0	0	0	0	1
55605	55605	Gene_ID	H. sapiens	55605	H. sapiens	KIF21A	kinesin family member 21A	GO:0007018 microtubule-based movement;GO:0007017 microtubule-based process;GO:0006928 movement of cell or subcellular component		Human disease related genes:Nervous system diseases:Eye disease; Predicted intracellular proteins; Disease related genes	Plasma membrane (Enhanced); Additional: Cytosol				0	0	0	0	0	1	0	0	0	0	1	0	0	0	0	0	0	0	0	0
7292	7292	Gene_ID	H. sapiens	7292	H. sapiens	TNFSF4	TNF superfamily member 4	GO:0035712 T-helper 2 cell activation;GO:0035713 response to nitrogen dioxide;GO:1900281 positive regulation of CD4-positive, alpha-beta T cell costimulation		CD markers; Human disease related genes:Immune system diseases:Allergies and autoimmune diseases; Cancer-related genes:Candidate cancer biomarkers; Human disease related genes:Skin diseases:Skin and soft tissue diseases; Disease related genes; Predicted intracellular proteins	Nucleoplasm;Vesicles (Approved)		(M5883)NABA SECRETED FACTORS; (M5885)NABA MATRISOME ASSOCIATED; (M5889)NABA MATRISOME		0	0	0	0	0	0	0	0	0	0	0	0	0	0	0	0	0	1	0	0
151613	151613	Gene_ID	H. sapiens	151613	H. sapiens	TTC14	tetratricopeptide repeat domain 14			Predicted intracellular proteins	Nucleoplasm (Approved)				0	0	0	0	0	0	0	0	0	0	0	0	0	0	0	0	0	0	0	0
8796	8796	Gene_ID	H. sapiens	8796	H. sapiens	SCEL	sciellin	GO:0030216 keratinocyte differentiation;GO:0090263 positive regulation of canonical Wnt signaling pathway;GO:0030177 positive regulation of Wnt signaling pathway		Predicted intracellular proteins	Plasma membrane (Supported); Additional: Cytosol;Nucleoplasm				0	0	0	0	0	0	0	0	0	0	0	0	0	0	0	0	0	0	0	0
10051	10051	Gene_ID	H. sapiens	10051	H. sapiens	SMC4	structural maintenance of chromosomes 4	GO:1905821 positive regulation of chromosome condensation;GO:0010032 meiotic chromosome condensation;GO:0060623 regulation of chromosome condensation		Predicted intracellular proteins	Cytosol;Nuclear speckles (Supported)		(M14)PID AURORA B PATHWAY	(M5893)HALLMARK MITOTIC SPINDLE; (M5901)HALLMARK G2M CHECKPOINT; (M5925)HALLMARK E2F TARGETS	1	0	0	0	1	0	0	0	0	0	0	0	0	0	0	1	0	0	0	0
4314	4314	Gene_ID	H. sapiens	4314	H. sapiens	MMP3	matrix metallopeptidase 3	GO:0010727 negative regulation of hydrogen peroxide metabolic process;GO:0071492 cellular response to UV-A;GO:0070141 response to UV-A		Human disease related genes:Cardiovascular diseases:Vascular diseases; Candidate cardiovascular disease genes; Cancer-related genes:Candidate cancer biomarkers; ENZYME proteins:Hydrolases; Predicted secreted proteins; Peptidases:Metallopeptidases; Disease related genes; Potential drug targets; Enzymes; Predicted intracellular proteins	Vesicles (Supported)	Marimastat; N-Hydroxy 1n(4-Methoxyphenyl)Sulfonyl-4-(Z,E-N-Methoxyimino)Pyrrolidine-2r-Carboxamide; 3-Methylpyridine; A Disubstituted Succinyl Caprolactam Hydroxymate Mmp3inhibitor; N-Hydroxy-4-[(4-Methoxylphenyl)Sulfonyl]-2,2-Dimethyl-Hexahydro-1,4-Thiazepine-3(S)-Carboxamide; (1n)-4-N-Butoxyphenylsulfonyl-(2r)-N-Hydroxycarboxamido-(4s)-Methanesulfonylamino-Pyrrolidine; 3-(1h-Indol-3-Yl)-2-[4-(4…	(M174)PID UPA UPAR PATHWAY; (M142)PID AJDISS 2PATHWAY; (M153)PID P75 NTR PATHWAY	(M5946)HALLMARK COAGULATION; (M5930)HALLMARK EPITHELIAL MESENCHYMAL TRANSITION	0	0	0	0	0	0	1	0	0	0	0	0	0	0	0	1	0	1	0	0
147991	147991	Gene_ID	H. sapiens	147991	H. sapiens	DPY19L3	dpy-19 like C-mannosyltransferase 3	GO:0018103 protein C-linked glycosylation;GO:0018211 peptidyl-tryptophan modification;GO:0018317 protein C-linked glycosylation via tryptophan			Microtubules (Approved)				0	0	0	0	0	0	0	0	0	0	0	0	0	0	0	0	0	0	0	0
7771	7771	Gene_ID	H. sapiens	7771	H. sapiens	ZNF112	zinc finger protein 112	GO:0045944 positive regulation of transcription by RNA polymerase II;GO:0045893 positive regulation of transcription, DNA-templated;GO:1903508 positive regulation of nucleic acid-templated transcription		Predicted intracellular proteins; Transcription factors:Zinc-coordinating DNA-binding domains	Centrosome (Approved)			(M5956)HALLMARK KRAS SIGNALING DN	0	0	0	1	0	0	0	0	0	0	0	0	0	0	0	0	0	0	0	0
27063	27063	Gene_ID	H. sapiens	27063	H. sapiens	ANKRD1	ankyrin repeat domain 1	GO:0070528 protein kinase C signaling;GO:0043517 positive regulation of DNA damage response, signal transduction by p53 class mediator;GO:0035994 response to muscle stretch		Predicted intracellular proteins	Nucleoli fibrillar center (Approved); Additional: Nucleoplasm				0	0	0	0	0	1	1	0	0	0	0	1	0	0	0	0	0	0	0	1
253143	253143	Gene_ID	H. sapiens	253143	H. sapiens	PRR14L	proline rich 14 like			Predicted intracellular proteins	Nucleoplasm (Approved)				0	0	0	0	0	0	0	0	0	0	0	0	0	0	0	0	0	0	0	0
85460	85460	Gene_ID	H. sapiens	85460	H. sapiens	ZNF518B	zinc finger protein 518B	GO:0006325 chromatin organization;GO:0051276 chromosome organization;GO:0006357 regulation of transcription by RNA polymerase II		Predicted intracellular proteins; Transcription factors:Zinc-coordinating DNA-binding domains	Nucleoplasm (Approved)				0	0	0	0	0	0	0	0	0	0	0	0	0	0	0	0	0	0	0	0
11127	11127	Gene_ID	H. sapiens	11127	H. sapiens	KIF3A	kinesin family member 3A	GO:0072383 plus-end-directed vesicle transport along microtubule;GO:0072386 plus-end-directed organelle transport along microtubule;GO:0034454 microtubule anchoring at centrosome		Predicted intracellular proteins	Cytosol;Intermediate filaments;Nucleoplasm (Approved)		(M219)PID HEDGEHOG GLI PATHWAY		0	0	0	0	0	1	0	0	1	0	1	0	1	0	0	0	0	0	0	0
643836	643836	Gene_ID	H. sapiens	643836	H. sapiens	ZFP62	ZFP62 zinc finger protein	GO:0045944 positive regulation of transcription by RNA polymerase II;GO:0045893 positive regulation of transcription, DNA-templated;GO:1903508 positive regulation of nucleic acid-templated transcription		Predicted intracellular proteins; Transcription factors:Zinc-coordinating DNA-binding domains	Actin filaments;Nucleoplasm (Approved)				0	0	0	0	0	0	0	0	0	0	0	0	0	0	0	0	0	0	0	0
5108	5108	Gene_ID	H. sapiens	5108	H. sapiens	PCM1	pericentriolar material 1	GO:0022027 interkinetic nuclear migration;GO:0035735 intraciliary transport involved in cilium assembly;GO:0034454 microtubule anchoring at centrosome		Predicted intracellular proteins; Cancer-related genes:Mutational cancer driver genes; Disease related genes	Centriolar satellite (Supported); Additional: Cytosol			(M5893)HALLMARK MITOTIC SPINDLE	0	0	0	0	1	1	0	0	0	1	0	0	1	0	0	0	0	0	1	1
117153	4253	Gene_ID	H. sapiens	4253	H. sapiens	MIA2	MIA SH3 domain ER export factor 2	GO:0035459 vesicle cargo loading;GO:0009306 protein secretion;GO:0035592 establishment of protein localization to extracellular region		Transporters; Predicted intracellular proteins; Disease related genes; Potential drug targets	Endoplasmic reticulum (Supported)				0	0	0	0	0	0	0	0	0	0	1	0	0	0	0	0	0	0	0	0
55285	55285	Gene_ID	H. sapiens	55285	H. sapiens	RBM41	RNA binding motif protein 41	GO:0000377 RNA splicing, via transesterification reactions with bulged adenosine as nucleophile;GO:0000398 mRNA splicing, via spliceosome;GO:0000375 RNA splicing, via transesterification reactions		Predicted intracellular proteins	Cytosol;Nuclear speckles (Approved)				0	0	0	0	0	0	0	0	0	0	0	0	0	0	0	0	0	0	0	0
9495	9495	Gene_ID	H. sapiens	9495	H. sapiens	AKAP5	A-kinase anchoring protein 5	GO:1905751 positive regulation of endosome to plasma membrane protein transport;GO:1905749 regulation of endosome to plasma membrane protein transport;GO:2001137 positive regulation of endocytic recycling		Transporters:Accessory Factors Involved in Transport; Predicted intracellular proteins	Nucleoplasm (Approved)		(M235)PID TCR CALCIUM PATHWAY; (M113)PID NFAT 3PATHWAY		0	0	0	0	0	0	0	0	0	0	0	0	0	0	0	0	0	0	0	1
2729	2729	Gene_ID	H. sapiens	2729	H. sapiens	GCLC	glutamate-cysteine ligase catalytic subunit	GO:0097069 cellular response to thyroxine stimulus;GO:1904387 cellular response to L-phenylalanine derivative;GO:2000490 negative regulation of hepatic stellate cell activation		ENZYME proteins:Ligase; Human disease related genes:Cardiovascular diseases:Hematologic diseases; Human disease related genes:Congenital disorders of metabolism:Congenital disorders of amino acid metabolism; Disease related genes; Potential drug targets; Enzymes; Predicted intracellular proteins	Nucleoplasm (Approved); Additional: Cytosol;Nucleoli	Glutamic acid; Cysteine		(M5938)HALLMARK REACTIVE OXYGEN SPECIES PATHWAY; (M5924)HALLMARK MTORC1 SIGNALING; (M5934)HALLMARK XENOBIOTIC METABOLISM	0	0	0	0	0	0	0	0	0	0	0	1	0	0	0	0	1	1	0	0
7768	7768	Gene_ID	H. sapiens	7768	H. sapiens	ZNF225	zinc finger protein 225	GO:0045944 positive regulation of transcription by RNA polymerase II;GO:0045893 positive regulation of transcription, DNA-templated;GO:1903508 positive regulation of nucleic acid-templated transcription		Predicted intracellular proteins; Transcription factors:Zinc-coordinating DNA-binding domains	Nucleoplasm (Approved)				0	0	0	1	0	0	0	0	0	0	0	0	0	0	0	0	0	0	0	0
57697	57697	Gene_ID	H. sapiens	57697	H. sapiens	FANCM	FA complementation group M	GO:0071932 replication fork reversal;GO:1902527 positive regulation of protein monoubiquitination;GO:1902525 regulation of protein monoubiquitination		Human disease related genes:Reproductive system diseases:Reproductive system diseases; ENZYME proteins:Hydrolases; Human disease related genes:Cardiovascular diseases:Hematologic diseases; Disease related genes; Potential drug targets; Enzymes; Predicted intracellular proteins	Nucleoplasm (Supported)		(M1)PID FANCONI PATHWAY		1	0	0	0	1	0	0	0	0	0	0	0	0	0	0	0	0	0	0	0
390	390	Gene_ID	H. sapiens	390	H. sapiens	RND3	Rho family GTPase 3	GO:0030865 cortical cytoskeleton organization;GO:0008360 regulation of cell shape;GO:0007163 establishment or maintenance of cell polarity		Predicted intracellular proteins		Guanosine-5'-Triphosphate		(M5942)HALLMARK UV RESPONSE DN	0	0	1	0	0	0	0	0	0	0	0	0	0	0	0	0	1	0	0	0
54821	54821	Gene_ID	H. sapiens	54821	H. sapiens	ERCC6L	ERCC excision repair 6 like, spindle assembly checkpoint helicase	GO:0032508 DNA duplex unwinding;GO:0032392 DNA geometric change;GO:0071103 DNA conformation change		Enzymes; ENZYME proteins:Hydrolases; Predicted intracellular proteins	Centrosome (Uncertain); Additional: Cytosol;Nucleoplasm		(M129)PID PLK1 PATHWAY		1	0	1	0	1	0	0	0	0	0	0	0	0	0	0	0	0	0	0	0
1130	1130	Gene_ID	H. sapiens	1130	H. sapiens	LYST	lysosomal trafficking regulator	GO:0033364 mast cell secretory granule organization;GO:0032510 endosome to lysosome transport via multivesicular body sorting pathway;GO:0042832 defense response to protozoan		Human disease related genes:Immune system diseases:Primary immunodeficiency; Predicted intracellular proteins; Disease related genes	Nucleoplasm (Supported); Additional: Centriolar satellite;Plasma membrane				0	0	0	0	0	0	0	0	0	0	0	0	0	0	0	0	0	0	0	0
55196	55196	Gene_ID	H. sapiens	55196	H. sapiens	RESF1	retroelement silencing factor 1	GO:0090309 positive regulation of DNA methylation-dependent heterochromatin assembly;GO:0031453 positive regulation of heterochromatin assembly;GO:0120263 positive regulation of heterochromatin organization		Predicted intracellular proteins	Nucleoli;Nucleoli rim (Supported); Additional: Cytosol;Intermediate filaments				0	0	0	0	0	0	0	0	0	0	0	0	0	0	0	1	0	0	0	0
80267	80267	Gene_ID	H. sapiens	80267	H. sapiens	EDEM3	ER degradation enhancing alpha-mannosidase like protein 3	GO:0035977 protein deglycosylation involved in glycoprotein catabolic process;GO:0097466 ubiquitin-dependent glycoprotein ERAD pathway;GO:1904382 mannose trimming involved in glycoprotein ERAD pathway		Enzymes; ENZYME proteins:Hydrolases; Predicted intracellular proteins	Endoplasmic reticulum (Approved)				0	0	0	0	0	0	0	0	1	0	0	0	0	0	0	0	0	0	0	0
5806	5806	Gene_ID	H. sapiens	5806	H. sapiens	PTX3	pentraxin 3	GO:0044866 modulation by host of viral exo-alpha-sialidase activity;GO:0044867 modulation by host of viral catalytic activity;GO:0044869 negative regulation by host of viral exo-alpha-sialidase activity		Predicted secreted proteins	Plasma membrane (Approved)			(M5890)HALLMARK TNFA SIGNALING VIA NFKB; (M5930)HALLMARK EPITHELIAL MESENCHYMAL TRANSITION	0	0	0	0	0	0	0	0	0	0	0	0	0	0	0	0	0	0	0	0
7626	7626	Gene_ID	H. sapiens	7626	H. sapiens	ZNF75D	zinc finger protein 75D	GO:0006357 regulation of transcription by RNA polymerase II;GO:0006355 regulation of transcription, DNA-templated;GO:1903506 regulation of nucleic acid-templated transcription		Predicted intracellular proteins; Transcription factors:Zinc-coordinating DNA-binding domains	Golgi apparatus;Nucleoplasm (Approved)				0	0	0	0	0	0	0	0	0	0	0	0	0	0	0	0	0	0	0	0
493861	493861	Gene_ID	H. sapiens	493861	H. sapiens	EID3	EP300 interacting inhibitor of differentiation 3	GO:0006281 DNA repair;GO:0006259 DNA metabolic process;GO:0006974 cellular response to DNA damage stimulus		Predicted intracellular proteins	Nucleoli;Nucleoplasm (Supported)				1	0	0	0	0	0	0	0	0	0	0	0	0	0	0	0	0	0	0	0
23086	23086	Gene_ID	H. sapiens	23086	H. sapiens	EXPH5	exophilin 5	GO:0003334 keratinocyte development;GO:0071985 multivesicular body sorting pathway;GO:0045921 positive regulation of exocytosis		Human disease related genes:Congenital malformations:Congenital malformations of skin; Predicted intracellular proteins; Disease related genes					0	0	0	0	0	0	0	0	0	1	0	0	0	0	0	0	0	0	0	1
4820	4820	Gene_ID	H. sapiens	4820	H. sapiens	NKTR	natural killer cell triggering receptor	GO:0000413 protein peptidyl-prolyl isomerization;GO:0018208 peptidyl-proline modification;GO:0006457 protein folding		Enzymes; ENZYME proteins:Isomerase; Predicted intracellular proteins	Cytosol;Nucleoplasm;Plasma membrane (Supported)				0	0	0	0	0	0	0	0	0	0	0	0	0	0	0	0	0	0	0	0
54625	54625	Gene_ID	H. sapiens	54625	H. sapiens	PARP14	poly(ADP-ribose) polymerase family member 14	GO:1902216 positive regulation of interleukin-4-mediated signaling pathway;GO:1902214 regulation of interleukin-4-mediated signaling pathway;GO:0060331 negative regulation of response to interferon-gamma		Predicted intracellular proteins	Cytosol (Supported)		(M28)PID IL4 2PATHWAY	(M5911)HALLMARK INTERFERON ALPHA RESPONSE; (M5913)HALLMARK INTERFERON GAMMA RESPONSE	0	0	0	0	0	0	0	0	0	0	0	0	0	0	1	0	0	0	0	0
3672	3672	Gene_ID	H. sapiens	3672	H. sapiens	ITGA1	integrin subunit alpha 1	GO:0032516 positive regulation of phosphoprotein phosphatase activity;GO:0042059 negative regulation of epidermal growth factor receptor signaling pathway;GO:1901185 negative regulation of ERBB signaling pathway		Transporters:Accessory Factors Involved in Transport; CD markers; Cancer-related genes:Candidate cancer biomarkers			(M11)PID PRL SIGNALING EVENTS PATHWAY; (M274)PID LYMPH ANGIOGENESIS PATHWAY; (M47)PID INTEGRIN CS PATHWAY		0	0	0	0	0	0	1	0	0	0	0	0	0	1	0	0	0	0	0	0
55088	55088	Gene_ID	H. sapiens	55088	H. sapiens	CCDC186	coiled-coil domain containing 186	GO:0035773 insulin secretion involved in cellular response to glucose stimulus;GO:0030073 insulin secretion;GO:0030072 peptide hormone secretion		Predicted intracellular proteins	Golgi apparatus (Approved)				0	0	0	0	0	0	0	0	0	0	0	0	0	0	0	0	0	0	0	0
23527	23527	Gene_ID	H. sapiens	23527	H. sapiens	ACAP2	ArfGAP with coiled-coil, ankyrin repeat and PH domains 2	GO:1990090 cellular response to nerve growth factor stimulus;GO:1990089 response to nerve growth factor;GO:0032456 endocytic recycling		Predicted intracellular proteins	Endosomes (Approved)		(M86)PID ARF6 PATHWAY		0	0	0	0	0	0	0	0	0	0	0	0	0	0	0	0	0	0	0	0
10308	10308	Gene_ID	H. sapiens	10308	H. sapiens	ZNF267	zinc finger protein 267	GO:0045944 positive regulation of transcription by RNA polymerase II;GO:0045893 positive regulation of transcription, DNA-templated;GO:1903508 positive regulation of nucleic acid-templated transcription		Predicted intracellular proteins; Transcription factors:Zinc-coordinating DNA-binding domains	Nucleoplasm (Approved)				0	0	0	1	0	0	0	0	0	0	0	0	0	0	0	0	0	0	0	0
10343	10343	Gene_ID	H. sapiens	10343	H. sapiens	PKDREJ	polycystin family receptor for egg jelly	GO:0007340 acrosome reaction;GO:0050982 detection of mechanical stimulus;GO:0009581 detection of external stimulus							0	0	0	0	0	0	0	0	0	0	0	0	0	0	0	0	0	0	0	0
7042	7042	Gene_ID	H. sapiens	7042	H. sapiens	TGFB2	transforming growth factor beta 2	GO:1903701 substantia propria of cornea development;GO:0042704 uterine wall breakdown;GO:0062044 negative regulation of cardiac epithelial to mesenchymal transition		Human disease related genes:Immune system diseases:Allergies and autoimmune diseases; Cancer-related genes:Candidate cancer biomarkers; Human disease related genes:Congenital malformations:Congenital malformations of the circulatory system; Predicted secreted proteins; Disease related genes	Vesicles (Approved)		(M11736)SA MMP CYTOKINE CONNECTION; (M211)PID HEDGEHOG 2PATHWAY; (M33)PID GLYPICAN 1PATHWAY	(M5902)HALLMARK APOPTOSIS; (M5934)HALLMARK XENOBIOTIC METABOLISM; (M5950)HALLMARK ALLOGRAFT REJECTION	0	1	0	0	1	0	1	0	0	0	0	0	0	0	1	0	0	1	0	1
2921	2921	Gene_ID	H. sapiens	2921	H. sapiens	CXCL3	C-X-C motif chemokine ligand 3	GO:0061844 antimicrobial humoral immune response mediated by antimicrobial peptide;GO:0030593 neutrophil chemotaxis;GO:0070098 chemokine-mediated signaling pathway		Predicted secreted proteins			(M5883)NABA SECRETED FACTORS; (M5885)NABA MATRISOME ASSOCIATED; (M5889)NABA MATRISOME	(M5897)HALLMARK IL6 JAK STAT3 SIGNALING; (M5890)HALLMARK TNFA SIGNALING VIA NFKB	0	0	0	0	0	0	0	0	0	0	0	1	0	0	0	0	0	0	0	0
22824	22824	Gene_ID	H. sapiens	22824	H. sapiens	HSPA4L	heat shock protein family A (Hsp70) member 4 like	GO:0006986 response to unfolded protein;GO:0035966 response to topologically incorrect protein;GO:0006457 protein folding		Predicted intracellular proteins	Centrosome;Cytosol (Approved)			(M5951)HALLMARK SPERMATOGENESIS; (M5907)HALLMARK ESTROGEN RESPONSE LATE; (M5939)HALLMARK P53 PATHWAY	0	0	0	0	0	0	0	0	0	0	0	0	0	0	0	0	0	0	0	0
80018	80018	Gene_ID	H. sapiens	80018	H. sapiens	NAA25	N-alpha-acetyltransferase 25, NatB auxiliary subunit	GO:0017196 N-terminal peptidyl-methionine acetylation;GO:0018206 peptidyl-methionine modification;GO:0006474 N-terminal protein amino acid acetylation		Human disease related genes:Endocrine and metabolic diseases:Diabetes; Predicted intracellular proteins	Cytosol;Golgi apparatus (Supported)				0	0	0	0	0	0	0	0	0	0	0	0	0	0	0	0	0	0	0	0
9113	9113	Gene_ID	H. sapiens	9113	H. sapiens	LATS1	large tumor suppressor kinase 1	GO:0001827 inner cell mass cell fate commitment;GO:0001828 inner cell mass cellular morphogenesis;GO:0001826 inner cell mass cell differentiation	AGC Ser/Thr protein kinase family	Cancer-related genes; Enzymes; Kinases:AGC Ser/Thr protein kinases; Predicted intracellular proteins; ENZYME proteins:Transferases		Fostamatinib		(M5893)HALLMARK MITOTIC SPINDLE	0	1	0	0	1	0	0	1	0	0	0	0	0	0	1	1	1	1	0	1
1063	1063	Gene_ID	H. sapiens	1063	H. sapiens	CENPF	centromere protein F	GO:0051382 kinetochore assembly;GO:0051383 kinetochore organization;GO:0007094 mitotic spindle assembly checkpoint signaling		Human disease related genes:Congenital malformations:Other congenital malformations; Predicted intracellular proteins; Disease related genes; Cancer-related genes:Candidate cancer biomarkers	Nucleoplasm (Supported)		(M176)PID FOXM1 PATHWAY	(M5893)HALLMARK MITOTIC SPINDLE; (M5901)HALLMARK G2M CHECKPOINT	1	0	1	0	1	1	0	1	0	0	0	0	0	0	0	0	1	0	1	0
7571	7571	Gene_ID	H. sapiens	7571	H. sapiens	ZNF23	zinc finger protein 23	GO:0006357 regulation of transcription by RNA polymerase II;GO:0006355 regulation of transcription, DNA-templated;GO:1903506 regulation of nucleic acid-templated transcription		Predicted intracellular proteins; Transcription factors:Zinc-coordinating DNA-binding domains	Cytosol (Approved)				0	0	0	1	0	0	0	0	0	0	0	0	0	0	0	0	0	0	0	0
9147	9147	Gene_ID	H. sapiens	9147	H. sapiens	NEMF	nuclear export mediator factor	GO:0140708 CAT tailing;GO:0002182 cytoplasmic translational elongation;GO:1990116 ribosome-associated ubiquitin-dependent protein catabolic process		Predicted intracellular proteins	Cytosol;Nucleoplasm (Approved); Additional: Nuclear bodies				0	0	0	0	0	0	0	0	1	0	0	0	0	0	0	0	0	0	0	0
84188	84188	Gene_ID	H. sapiens	84188	H. sapiens	FAR1	fatty acyl-CoA reductase 1	GO:0010025 wax biosynthetic process;GO:0010166 wax metabolic process;GO:0008611 ether lipid biosynthetic process		ENZYME proteins:Oxidoreductases; Human disease related genes:Congenital malformations:Congenital malformations of the musculoskeletal system; Disease related genes; Potential drug targets; Enzymes; Human disease related genes:Congenital disorders of metabolism:Peroxisomal diseases; Predicted intracellular proteins	Peroxisomes (Supported)				0	0	0	0	0	0	0	0	0	0	0	0	0	0	0	0	0	0	0	0
57498	57498	Gene_ID	H. sapiens	57498	H. sapiens	KIDINS220	kinase D interacting substrate 220	GO:0038180 nerve growth factor signaling pathway;GO:0038179 neurotrophin signaling pathway;GO:1990090 cellular response to nerve growth factor stimulus		Transporters:Accessory Factors Involved in Transport; Predicted intracellular proteins; Disease related genes; Potential drug targets	Nucleoplasm (Approved)				0	0	1	0	0	0	0	0	0	0	0	0	0	0	0	0	0	0	0	0
100526835	100526835	Gene_ID	H. sapiens	100526835	H. sapiens	FPGT-TNNI3K	FPGT-TNNI3K readthrough			Predicted intracellular proteins	Vesicles (Approved)				0	0	0	0	0	0	0	0	0	0	0	0	0	0	0	0	0	0	0	0
79739	79739	Gene_ID	H. sapiens	79739	H. sapiens	TTLL7	tubulin tyrosine ligase like 7	GO:0018095 protein polyglutamylation;GO:0018200 peptidyl-glutamic acid modification;GO:0000226 microtubule cytoskeleton organization		Predicted intracellular proteins					0	0	0	0	0	1	0	0	0	0	0	0	0	0	0	0	0	0	0	0
201799	201799	Gene_ID	H. sapiens	201799	H. sapiens	TMEM154	transmembrane protein 154				Nuclear membrane (Approved); Additional: Nucleoplasm				0	0	0	0	0	0	0	0	0	0	0	0	0	0	0	0	0	0	0	0
80219	80219	Gene_ID	H. sapiens	80219	H. sapiens	COQ10B	coenzyme Q10B	GO:0006744 ubiquinone biosynthetic process;GO:1901663 quinone biosynthetic process;GO:0006743 ubiquinone metabolic process		Predicted intracellular proteins	Cytosol (Approved)				0	0	0	0	0	0	0	0	0	0	0	0	0	0	0	0	0	0	0	0
6322	6322	Gene_ID	H. sapiens	6322	H. sapiens	SCML1	Scm polycomb group protein like 1	GO:0045892 negative regulation of transcription, DNA-templated;GO:1903507 negative regulation of nucleic acid-templated transcription;GO:1902679 negative regulation of RNA biosynthetic process		Predicted intracellular proteins	Nucleoplasm (Approved)				0	0	0	0	0	0	0	0	0	0	0	0	0	0	0	0	0	0	0	0
84441	84441	Gene_ID	H. sapiens	84441	H. sapiens	MAML2	mastermind like transcriptional coactivator 2	GO:0007221 positive regulation of transcription of Notch receptor target;GO:0007219 Notch signaling pathway;GO:0045944 positive regulation of transcription by RNA polymerase II		Predicted intracellular proteins; Human disease related genes:Cancers:Head and neck cancers; Cancer-related genes; Disease related genes	Nuclear bodies (Supported); Additional: Cytosol;Nucleoplasm		(M288)PID HES HEY PATHWAY; (M17)PID NOTCH PATHWAY	(M5903)HALLMARK NOTCH SIGNALING	0	0	0	0	0	0	0	0	0	0	0	0	0	0	0	0	0	0	0	0
9728	9728	Gene_ID	H. sapiens	9728	H. sapiens	SECISBP2L	SECIS binding protein 2 like	GO:0001514 selenocysteine incorporation;GO:0006451 translational readthrough;GO:0006414 translational elongation		Predicted intracellular proteins	Nucleoplasm (Approved)				0	0	0	0	0	0	0	0	0	0	0	0	0	0	0	0	0	0	0	0
25897	25897	Gene_ID	H. sapiens	25897	H. sapiens	RNF19A	ring finger protein 19A, RBR E3 ubiquitin protein ligase	GO:0099576 regulation of protein catabolic process at postsynapse, modulating synaptic transmission;GO:0099170 postsynaptic modulation of chemical synaptic transmission;GO:0032436 positive regulation of proteasomal ubiquitin-dependent protein catabolic process		Enzymes; Predicted intracellular proteins; ENZYME proteins:Transferases				(M5945)HALLMARK HEME METABOLISM	0	0	0	0	0	1	0	0	1	0	0	0	0	0	0	0	0	0	0	0
11215	11215	Gene_ID	H. sapiens	11215	H. sapiens	AKAP11	A-kinase anchoring protein 11	GO:0036010 protein localization to endosome;GO:0003091 renal water homeostasis;GO:0030866 cortical actin cytoskeleton organization		Predicted intracellular proteins	Cytosol;Nucleoli;Plasma membrane (Approved)				0	0	0	0	0	0	0	0	0	1	0	0	0	0	0	0	0	0	0	0
79670	79670	Gene_ID	H. sapiens	79670	H. sapiens	TUT7	terminal uridylyl transferase 7	GO:0010525 regulation of transposition, RNA-mediated;GO:0010526 negative regulation of transposition, RNA-mediated;GO:1990074 polyuridylation-dependent mRNA catabolic process		Enzymes; Predicted intracellular proteins; ENZYME proteins:Transferases	Cytosol (Supported); Additional: Nucleoplasm				0	0	0	0	0	0	0	0	1	0	0	0	0	0	0	0	0	0	0	0
51393	51393	Gene_ID	H. sapiens	51393	H. sapiens	TRPV2	transient receptor potential cation channel subfamily V member 2	GO:0098703 calcium ion import across plasma membrane;GO:1902656 calcium ion import into cytosol;GO:0090280 positive regulation of calcium ion import		Transporters:Transporter channels and pores; Predicted intracellular proteins	Plasma membrane (Supported)	Cannabidiol; Tetrahydrocannabivarin; Medical Cannabis; Nabiximols; Cannabidivarin			0	0	0	0	0	0	0	0	0	0	0	0	0	0	0	0	0	0	0	0
9321	9321	Gene_ID	H. sapiens	9321	H. sapiens	TRIP11	thyroid hormone receptor interactor 11	GO:0099041 vesicle tethering to Golgi;GO:0099022 vesicle tethering;GO:0090161 Golgi ribbon formation		Human disease related genes:Congenital malformations:Congenital malformations of the musculoskeletal system; Predicted intracellular proteins; Cancer-related genes:Mutational cancer driver genes; Disease related genes	Golgi apparatus (Enhanced); Additional: Nucleoplasm				0	0	0	0	0	0	0	0	0	1	1	0	0	0	0	0	0	0	0	0
146894	146894	Gene_ID	H. sapiens	146894	H. sapiens	CD300LG	CD300 molecule like family member g	GO:0002376 immune system process;GO:0008150 biological_process		Predicted intracellular proteins; CD markers					0	0	0	0	0	0	0	0	1	0	0	0	0	0	0	0	0	0	0	0
79677	79677	Gene_ID	H. sapiens	79677	H. sapiens	SMC6	structural maintenance of chromosomes 6	GO:0000722 telomere maintenance via recombination;GO:0051984 positive regulation of chromosome segregation;GO:0006312 mitotic recombination		Predicted intracellular proteins	Nucleoplasm (Supported)			(M5925)HALLMARK E2F TARGETS	1	0	0	0	0	0	0	0	0	0	0	0	0	0	0	0	0	0	0	0
151648	151648	Gene_ID	H. sapiens	151648	H. sapiens	SGO1	shugoshin 1	GO:0071962 mitotic sister chromatid cohesion, centromeric;GO:0070601 centromeric sister chromatid cohesion;GO:0045144 meiotic sister chromatid segregation		Predicted intracellular proteins; Human disease related genes:Digestive system diseases:Gastrointestinal diseases; Human disease related genes:Cardiovascular diseases:Cardiac diseases; Disease related genes	Nucleoplasm (Enhanced); Additional: Cytosol;Kinetochore		(M14)PID AURORA B PATHWAY; (M129)PID PLK1 PATHWAY		0	0	1	0	1	1	0	0	0	0	0	0	1	0	0	0	0	0	0	0
5783	5783	Gene_ID	H. sapiens	5783	H. sapiens	PTPN13	protein tyrosine phosphatase non-receptor type 13	GO:0035335 peptidyl-tyrosine dephosphorylation;GO:0014066 regulation of phosphatidylinositol 3-kinase signaling;GO:0006470 protein dephosphorylation		Enzymes; ENZYME proteins:Hydrolases; Predicted intracellular proteins; Cancer-related genes	Nucleoplasm (Supported); Additional: Cytosol;Nucleoli fibrillar center		(M257)PID EPHRINB REV PATHWAY; (M7)PID FCER1 PATHWAY		0	0	1	0	0	0	0	0	0	0	0	0	0	0	0	0	0	0	0	0
23215	23215	Gene_ID	H. sapiens	23215	H. sapiens	PRRC2C	proline rich coiled-coil 2C	GO:0034063 stress granule assembly;GO:0002244 hematopoietic progenitor cell differentiation;GO:0140694 non-membrane-bounded organelle assembly		Predicted intracellular proteins	Cytosol (Enhanced)				0	0	0	0	0	1	0	0	0	0	0	0	0	0	0	0	0	0	0	0
394	394	Gene_ID	H. sapiens	394	H. sapiens	ARHGAP5	Rho GTPase activating protein 5	GO:0007266 Rho protein signal transduction;GO:0030879 mammary gland development;GO:0007265 Ras protein signal transduction		Predicted intracellular proteins	Cytosol;Endoplasmic reticulum (Supported)		(M68)PID RHOA REG PATHWAY; (M278)PID RAC1 PATHWAY	(M5893)HALLMARK MITOTIC SPINDLE	0	0	1	0	0	0	0	0	0	0	0	0	0	0	0	0	0	0	0	0
3161	3161	Gene_ID	H. sapiens	3161	H. sapiens	HMMR	hyaluronan mediated motility receptor			FDA approved drug targets:Small molecule drugs; Predicted intracellular proteins; CD markers	Microtubules (Enhanced); Additional: Centrosome;Cytosol	Hyaluronic acid		(M5901)HALLMARK G2M CHECKPOINT; (M5925)HALLMARK E2F TARGETS; (M5937)HALLMARK GLYCOLYSIS	0	0	0	0	1	0	0	0	0	0	0	0	0	0	0	0	0	0	0	0
8202	8202	Gene_ID	H. sapiens	8202	H. sapiens	NCOA3	nuclear receptor coactivator 3	GO:0035624 receptor transactivation;GO:0043696 dedifferentiation;GO:0043697 cell dedifferentiation		Cancer-related genes:Candidate cancer biomarkers; Cancer-related genes:Mutational cancer driver genes; Transcription factors:Basic domains; Enzymes; Predicted intracellular proteins; ENZYME proteins:Transferases	Nucleoplasm (Supported); Additional: Cytosol		(M119)PID ERB GENOMIC PATHWAY; (M207)PID RETINOIC ACID PATHWAY; (M285)PID HNF3A PATHWAY	(M5947)HALLMARK IL2 STAT5 SIGNALING; (M5913)HALLMARK INTERFERON GAMMA RESPONSE	0	0	0	0	0	0	0	0	0	0	0	0	0	0	0	0	0	1	0	0
56913	56913	Gene_ID	H. sapiens	56913	H. sapiens	C1GALT1	core 1 synthase, glycoprotein-N-acetylgalactosamine 3-beta-galactosyltransferase 1	GO:0016267 O-glycan processing, core 1;GO:0060576 intestinal epithelial cell development;GO:0060575 intestinal epithelial cell differentiation		Enzymes; Predicted intracellular proteins; ENZYME proteins:Transferases	Cytosol;Nuclear bodies (Approved)				0	0	0	0	0	0	0	0	0	0	0	0	0	0	0	0	0	0	0	0
80217	80217	Gene_ID	H. sapiens	80217	H. sapiens	CFAP43	cilia and flagella associated protein 43	GO:0120197 mucociliary clearance;GO:0090660 cerebrospinal fluid circulation;GO:0003356 regulation of cilium beat frequency		Human disease related genes:Congenital malformations:Congenital malformations of the nervous system; Predicted intracellular proteins; Disease related genes; Human disease related genes:Reproductive system diseases:Reproductive system diseases					0	0	0	0	0	1	0	0	0	0	0	0	0	0	0	0	0	0	1	0
7096	7096	Gene_ID	H. sapiens	7096	H. sapiens	TLR1	toll like receptor 1	GO:0034130 toll-like receptor 1 signaling pathway;GO:0042495 detection of triacyl bacterial lipopeptide;GO:0071725 response to triacyl bacterial lipopeptide		Enzymes; ENZYME proteins:Hydrolases; Predicted intracellular proteins; CD markers			(M264)PID TOLL ENDOGENOUS PATHWAY	(M5932)HALLMARK INFLAMMATORY RESPONSE; (M5950)HALLMARK ALLOGRAFT REJECTION	0	0	0	0	0	0	0	0	1	0	0	0	0	0	0	0	0	0	0	0
23325	23325	Gene_ID	H. sapiens	23325	H. sapiens	WASHC4	WASH complex subunit 4	GO:0140591 nuclear envelope budding;GO:0007032 endosome organization;GO:0051168 nuclear export		Transporters; Human disease related genes:Other diseases:Mental and behavioural disorders; Disease related genes; Potential drug targets; Predicted intracellular proteins	Nucleoplasm (Enhanced)				0	0	0	0	0	0	0	0	0	0	0	0	0	0	0	0	0	0	0	0
285331	285331	Gene_ID	H. sapiens	285331	H. sapiens	CCDC66	coiled-coil domain containing 66	GO:1903564 regulation of protein localization to cilium;GO:0050908 detection of light stimulus involved in visual perception;GO:0050962 detection of light stimulus involved in sensory perception		Predicted intracellular proteins	Centriolar satellite (Supported); Additional: Cell Junctions;Cytosol;Midbody ring				0	0	0	0	0	1	0	0	0	0	0	0	0	0	0	0	0	0	0	1
253635	253635	Gene_ID	H. sapiens	253635	H. sapiens	GPATCH11	G-patch domain containing 11			Predicted intracellular proteins	Nucleoplasm (Supported)				0	0	0	0	0	0	0	0	0	0	0	0	0	0	0	0	0	0	0	0
79689	79689	Gene_ID	H. sapiens	79689	H. sapiens	STEAP4	STEAP4 metalloreductase	GO:0015677 copper ion import;GO:0033212 iron import into cell;GO:0070207 protein homotrimerization		Enzymes; Transporters:Transport Electron Carriers; ENZYME proteins:Oxidoreductases	Nucleoplasm;Plasma membrane (Approved)			(M5908)HALLMARK ANDROGEN RESPONSE	0	0	0	0	0	0	0	0	0	0	0	0	0	0	0	0	0	0	0	0
27332	27332	Gene_ID	H. sapiens	27332	H. sapiens	ZNF638	zinc finger protein 638	GO:0008380 RNA splicing;GO:0006396 RNA processing;GO:0016070 RNA metabolic process		Predicted intracellular proteins	Nucleoplasm (Enhanced); Additional: Vesicles				0	0	0	0	0	0	0	0	0	0	0	0	0	0	0	0	0	0	0	0
201134	201134	Gene_ID	H. sapiens	201134	H. sapiens	CEP112	centrosomal protein 112	GO:0097120 receptor localization to synapse;GO:0031503 protein-containing complex localization;GO:0051179 localization		Predicted intracellular proteins	Centrosome;Nucleoplasm (Approved); Additional: Cytosol;Midbody ring				0	0	0	0	0	0	0	0	0	0	0	0	0	0	0	0	0	0	0	0
84515	84515	Gene_ID	H. sapiens	84515	H. sapiens	MCM8	minichromosome maintenance 8 homologous recombination repair factor	GO:0036298 recombinational interstrand cross-link repair;GO:0071168 protein localization to chromatin;GO:0036297 interstrand cross-link repair		Human disease related genes:Reproductive system diseases:Reproductive system diseases; ENZYME proteins:Hydrolases; Disease related genes; Potential drug targets; Enzymes; Predicted intracellular proteins	Nucleoplasm (Supported); Additional: Cytosol				1	0	0	0	0	0	0	0	0	1	0	0	0	0	0	0	0	0	0	0
26750	26750	Gene_ID	H. sapiens	26750	H. sapiens	RPS6KC1	ribosomal protein S6 kinase C1	GO:0006468 protein phosphorylation;GO:0016310 phosphorylation;GO:0006796 phosphate-containing compound metabolic process	Other	Enzymes; Kinases; Predicted intracellular proteins; ENZYME proteins:Transferases	Endosomes;Lysosomes (Supported)				0	1	0	0	0	0	0	0	0	0	0	0	0	0	0	0	0	0	0	0
4154	4154	Gene_ID	H. sapiens	4154	H. sapiens	MBNL1	muscleblind like splicing regulator 1	GO:0045445 myoblast differentiation;GO:0000381 regulation of alternative mRNA splicing, via spliceosome;GO:0048024 regulation of mRNA splicing, via spliceosome		Predicted intracellular proteins; Disease related genes	Nucleoplasm (Enhanced); Additional: Cytosol				0	0	0	0	0	0	0	0	0	0	0	0	0	0	0	0	0	0	0	0
153396	153396	Gene_ID	H. sapiens	153396	H. sapiens	TMEM161B	transmembrane protein 161B	GO:0098901 regulation of cardiac muscle cell action potential;GO:0098900 regulation of action potential;GO:0002027 regulation of heart rate							0	0	0	0	0	0	0	0	0	0	0	0	0	0	0	0	0	0	0	0
9126	9126	Gene_ID	H. sapiens	9126	H. sapiens	SMC3	structural maintenance of chromosomes 3	GO:0007064 mitotic sister chromatid cohesion;GO:0090307 mitotic spindle assembly;GO:0007062 sister chromatid cohesion		Cancer-related genes:Mutated cancer genes; Cancer-related genes:Mutational cancer driver genes; Human disease related genes:Congenital malformations:Other congenital malformations; Disease related genes; Predicted intracellular proteins	Nucleoplasm (Supported)		(M84)PID ATM PATHWAY	(M5893)HALLMARK MITOTIC SPINDLE; (M5925)HALLMARK E2F TARGETS	1	0	0	0	1	1	0	0	0	0	0	0	0	0	0	0	0	0	0	0
23161	23161	Gene_ID	H. sapiens	23161	H. sapiens	SNX13	sorting nexin 13	GO:0043547 positive regulation of GTPase activity;GO:0043087 regulation of GTPase activity;GO:0051345 positive regulation of hydrolase activity							0	0	0	0	0	0	0	0	0	1	0	0	0	1	0	0	0	0	0	0
11217	445815	Gene_ID	H. sapiens	445815	H. sapiens	PALM2AKAP2	PALM2 and AKAP2 fusion	GO:0008360 regulation of cell shape;GO:0022604 regulation of cell morphogenesis;GO:0022603 regulation of anatomical structure morphogenesis		Predicted intracellular proteins	Plasma membrane (Approved); Additional: Nuclear bodies;Nucleoplasm				0	0	0	0	0	0	0	0	0	0	0	0	0	0	0	0	0	0	0	0
115560	115560	Gene_ID	H. sapiens	115560	H. sapiens	ZNF501	zinc finger protein 501	GO:0007030 Golgi organization;GO:0010256 endomembrane system organization;GO:0006357 regulation of transcription by RNA polymerase II		Predicted intracellular proteins; Transcription factors:Zinc-coordinating DNA-binding domains	Endoplasmic reticulum (Approved)				0	0	0	0	0	0	0	0	0	0	0	0	0	0	0	0	0	0	0	0
5229	5229	Gene_ID	H. sapiens	5229	H. sapiens	PGGT1B	protein geranylgeranyltransferase type I subunit beta	GO:0018344 protein geranylgeranylation;GO:0018342 protein prenylation;GO:0097354 prenylation		Enzymes; Predicted intracellular proteins; ENZYME proteins:Transferases	Endoplasmic reticulum;Nucleoplasm (Approved); Additional: Cytosol	L-778123; Geranylgeranyl diphosphate; 2-[METHYL-(5-GERANYL-4-METHYL-PENT-3-ENYL)-AMINO]-ETHYL-DIPHOSPHATE			0	0	0	0	0	0	0	0	0	0	0	0	0	0	0	0	0	0	0	0
100289635	100289635	Gene_ID	H. sapiens	100289635	H. sapiens	ZNF605	zinc finger protein 605	GO:0006357 regulation of transcription by RNA polymerase II;GO:0006355 regulation of transcription, DNA-templated;GO:1903506 regulation of nucleic acid-templated transcription		Predicted intracellular proteins; Transcription factors:Zinc-coordinating DNA-binding domains	Nucleoplasm (Approved); Additional: Vesicles				0	0	0	1	0	0	0	0	0	0	0	0	0	0	0	0	0	0	0	0
8777	8777	Gene_ID	H. sapiens	8777	H. sapiens	MPDZ	multiple PDZ domain crumbs cell polarity complex component	GO:0120192 tight junction assembly;GO:0120193 tight junction organization;GO:0031023 microtubule organizing center organization		Human disease related genes:Congenital malformations:Congenital malformations of the nervous system; Predicted intracellular proteins; Disease related genes					0	0	0	0	0	1	0	0	0	0	0	0	1	0	0	0	1	0	0	0
9821	9821	Gene_ID	H. sapiens	9821	H. sapiens	RB1CC1	RB1 inducible coiled-coil 1	GO:0061723 glycophagy;GO:0030242 autophagy of peroxisome;GO:0034727 piecemeal microautophagy of the nucleus		Predicted intracellular proteins	Cytosol (Supported); Additional: Nuclear membrane		(M121)PID MTOR 4PATHWAY		0	1	0	0	0	1	1	0	0	0	0	0	0	0	1	0	0	0	0	0
2182	2182	Gene_ID	H. sapiens	2182	H. sapiens	ACSL4	acyl-CoA synthetase long chain family member 4	GO:0060136 embryonic process involved in female pregnancy;GO:0035338 long-chain fatty-acyl-CoA biosynthetic process;GO:0046949 fatty-acyl-CoA biosynthetic process		ENZYME proteins:Ligase; Human disease related genes:Other diseases:Mental and behavioural disorders; Disease related genes; Potential drug targets; Enzymes; Predicted intracellular proteins	Golgi apparatus (Approved); Additional: Mitochondria	Icosapent; Troglitazone; Rosiglitazone		(M5949)HALLMARK PEROXISOME; (M5935)HALLMARK FATTY ACID METABOLISM	0	0	0	0	0	0	0	0	0	0	0	0	0	0	0	0	0	0	0	1
26148	84458	Gene_ID	H. sapiens	84458	H. sapiens	LCOR	ligand dependent nuclear receptor corepressor	GO:0071392 cellular response to estradiol stimulus;GO:0032355 response to estradiol;GO:0071396 cellular response to lipid		Predicted intracellular proteins	Nucleoplasm (Enhanced)		(M200)PID ERA GENOMIC PATHWAY		0	0	0	0	0	0	0	0	0	0	0	0	0	0	0	0	0	0	0	0
23607	23607	Gene_ID	H. sapiens	23607	H. sapiens	CD2AP	CD2 associated protein	GO:0032911 negative regulation of transforming growth factor beta1 production;GO:0006930 substrate-dependent cell migration, cell extension;GO:0071635 negative regulation of transforming growth factor beta production		Transporters:Accessory Factors Involved in Transport; Disease related genes; Potential drug targets; Human disease related genes:Urinary system diseases:Kidney diseases; Predicted intracellular proteins	Plasma membrane (Supported); Additional: Centriolar satellite		(M226)PID VEGFR1 PATHWAY; (M193)PID NEPHRIN NEPH1 PATHWAY	(M5893)HALLMARK MITOTIC SPINDLE	0	0	0	0	1	0	0	0	1	0	0	0	0	0	0	0	1	0	0	1
57823	57823	Gene_ID	H. sapiens	57823	H. sapiens	SLAMF7	SLAM family member 7	GO:0042267 natural killer cell mediated cytotoxicity;GO:0002228 natural killer cell mediated immunity;GO:0001909 leukocyte mediated cytotoxicity		FDA approved drug targets:Biotech drugs; Predicted intracellular proteins; CD markers	Vesicles (Approved)	Elotuzumab		(M5913)HALLMARK INTERFERON GAMMA RESPONSE	0	0	0	0	0	0	0	0	1	0	0	0	0	0	0	0	0	0	0	0
55904	55904	Gene_ID	H. sapiens	55904	H. sapiens	KMT2E	lysine methyltransferase 2E (inactive)	GO:1905435 regulation of histone H3-K4 trimethylation;GO:1905437 positive regulation of histone H3-K4 trimethylation;GO:0002446 neutrophil mediated immunity		Predicted intracellular proteins; Disease related genes	Nucleoplasm (Supported); Additional: Nuclear bodies				1	0	0	0	0	0	0	1	0	0	0	0	0	0	0	0	0	0	0	0
7046	7046	Gene_ID	H. sapiens	7046	H. sapiens	TGFBR1	transforming growth factor beta receptor 1	GO:1905223 epicardium morphogenesis;GO:1905073 regulation of tight junction disassembly;GO:1905075 positive regulation of tight junction disassembly	TKL Ser/Thr protein kinase family	Human disease related genes:Cardiovascular diseases:Vascular diseases; Human disease related genes:Cancers:Cancers of the digestive system; Kinases:TKL Ser/Thr protein kinases; Human disease related genes:Congenital malformations:Congenital malformations of the circulatory system; Disease related genes; Potential drug targets; Enzymes; Predicted intracellular proteins; ENZYME proteins:Transferases	Plasma membrane (Supported)	4-(3-Pyridin-2-Yl-1h-Pyrazol-4-Yl)Quinoline; Naphthyridine Inhibitor; 3-(4-Fluorophenyl)-2-(6-Methylpyridin-2-Yl)-5,6-Dihydro-4h-Pyrrolo[1,2-B]Pyrazole; N-[4-(5-fluoro-6-methylpyridin-2-yl)-5-quinoxalin-6-yl-1H-imidazol-2-yl]acetamide; 2-(6-methylpyridin-2-yl)-N-pyridin-4-ylquinazolin-4-amine; N-1H-indazol-5-yl-2-(6-methylpyridin-2-yl)quinazolin-4-amine; Fostamatinib	(M212)PID INTEGRIN5 PATHWAY; (M185)PID ALK1 PATHWAY; (M33)PID GLYPICAN 1PATHWAY	(M5896)HALLMARK TGF BETA SIGNALING	0	1	0	0	0	0	1	0	0	0	0	0	0	0	1	1	1	0	0	0
23012	23012	Gene_ID	H. sapiens	23012	H. sapiens	STK38L	serine/threonine kinase 38 like	GO:0018105 peptidyl-serine phosphorylation;GO:0018209 peptidyl-serine modification;GO:0006468 protein phosphorylation	AGC Ser/Thr protein kinase family	Enzymes; Kinases:AGC Ser/Thr protein kinases; Predicted intracellular proteins; ENZYME proteins:Transferases	Cytosol (Approved)	Fostamatinib		(M5893)HALLMARK MITOTIC SPINDLE	0	1	0	0	0	0	0	0	0	0	0	0	0	0	0	0	0	0	0	0
115207	115207	Gene_ID	H. sapiens	115207	H. sapiens	KCTD12	potassium channel tetramerization domain containing 12	GO:0051260 protein homooligomerization;GO:0051259 protein complex oligomerization;GO:0065003 protein-containing complex assembly		Predicted intracellular proteins	Mitochondria (Approved)				0	0	0	0	0	0	0	0	0	0	0	0	0	0	0	0	0	0	0	0
5567	5567	Gene_ID	H. sapiens	5567	H. sapiens	PRKACB	protein kinase cAMP-activated catalytic subunit beta	GO:1901621 negative regulation of smoothened signaling pathway involved in dorsal/ventral neural tube patterning;GO:1901620 regulation of smoothened signaling pathway involved in dorsal/ventral neural tube patterning;GO:0034380 high-density lipoprotein particle assembly	AGC Ser/Thr protein kinase family	Human disease related genes:Congenital malformations:Other congenital malformations; Enzymes; RAS pathway related proteins; Kinases:AGC Ser/Thr protein kinases; Predicted intracellular proteins; ENZYME proteins:Transferases	Cytosol (Approved); Additional: Cytokinetic bridge	Phosphonothreonine; Fostamatinib	(M182)PID IL3 PATHWAY; (M277)PID INTEGRIN A4B1 PATHWAY; (M22)PID GMCSF PATHWAY		0	1	0	0	0	0	0	0	1	0	0	0	0	0	0	0	0	0	0	0
144811	144811	Gene_ID	H. sapiens	144811	H. sapiens	LACC1	laccase domain containing 1	GO:0070431 nucleotide-binding oligomerization domain containing 2 signaling pathway;GO:0070423 nucleotide-binding oligomerization domain containing signaling pathway;GO:0035872 nucleotide-binding domain, leucine rich repeat containing receptor signaling pathway		Human disease related genes:Immune system diseases:Allergies and autoimmune diseases; ENZYME proteins:Hydrolases; Disease related genes; Potential drug targets; Enzymes; Predicted intracellular proteins; ENZYME proteins:Transferases					0	0	0	0	0	0	0	0	0	0	0	0	0	0	0	0	0	0	0	0
10198	10198	Gene_ID	H. sapiens	10198	H. sapiens	MPHOSPH9	M-phase phosphoprotein 9	GO:1902018 negative regulation of cilium assembly;GO:0120033 negative regulation of plasma membrane bounded cell projection assembly;GO:1902116 negative regulation of organelle assembly		Predicted intracellular proteins	Cytosol;Plasma membrane (Uncertain); Additional: Centrosome;Golgi apparatus;Nucleoplasm				0	0	0	0	0	0	0	0	0	0	0	0	0	0	0	0	1	0	0	0
339318	339318	Gene_ID	H. sapiens	339318	H. sapiens	ZNF181	zinc finger protein 181	GO:0006357 regulation of transcription by RNA polymerase II;GO:0006355 regulation of transcription, DNA-templated;GO:1903506 regulation of nucleic acid-templated transcription		Predicted intracellular proteins; Transcription factors:Zinc-coordinating DNA-binding domains	Nucleoplasm (Approved)				0	0	0	1	0	0	0	0	0	0	0	0	0	0	0	0	0	0	0	0
9134	9134	Gene_ID	H. sapiens	9134	H. sapiens	CCNE2	cyclin E2	GO:0006270 DNA replication initiation;GO:0007129 homologous chromosome pairing at meiosis;GO:0045143 homologous chromosome segregation		Predicted intracellular proteins; Human disease related genes:Cancers:Head and neck cancers; Cancer-related genes:Candidate cancer biomarkers			(M3686)SA REG CASCADE OF CYCLIN EXPR; (M40)PID E2F PATHWAY; (M19)PID P73PATHWAY		1	0	0	0	1	0	0	0	0	0	0	0	0	0	1	0	0	0	0	0
3981	3981	Gene_ID	H. sapiens	3981	H. sapiens	LIG4	DNA ligase 4	GO:0051102 DNA ligation involved in DNA recombination;GO:0075713 establishment of integrated proviral latency;GO:0019043 establishment of viral latency		Human disease related genes:Immune system diseases:Primary immunodeficiency; ENZYME proteins:Ligase; Cancer-related genes:Candidate cancer biomarkers; Disease related genes; Potential drug targets; Enzymes; Predicted intracellular proteins	Nucleoplasm (Supported); Additional: Cytoplasmic bodies		(M42)PID DNA PK PATHWAY		1	0	0	0	1	0	0	0	0	0	0	0	0	0	0	1	0	0	0	0
25800	25800	Gene_ID	H. sapiens	25800	H. sapiens	SLC39A6	solute carrier family 39 member 6	GO:0071578 zinc ion import across plasma membrane;GO:0071577 zinc ion transmembrane transport;GO:0006829 zinc ion transport		Transporters:Electrochemical Potential-driven transporters	Cytosol (Uncertain); Additional: Nucleoplasm;Plasma membrane			(M5906)HALLMARK ESTROGEN RESPONSE EARLY	0	0	0	0	0	0	0	0	0	0	0	0	0	0	0	0	0	0	0	0
80311	80311	Gene_ID	H. sapiens	80311	H. sapiens	KLHL15	kelch like family member 15	GO:0071630 nuclear protein quality control by the ubiquitin-proteasome system;GO:2000042 negative regulation of double-strand break repair via homologous recombination;GO:0071218 cellular response to misfolded protein		Predicted intracellular proteins; Human disease related genes:Other diseases:Mental and behavioural disorders; Disease related genes	Cytosol (Approved); Additional: Aggresome				0	0	0	0	0	0	1	0	1	0	0	0	0	0	0	0	0	0	0	0
93587	93587	Gene_ID	H. sapiens	93587	H. sapiens	TRMT10A	tRNA methyltransferase 10A	GO:0002939 tRNA N1-guanine methylation;GO:0030488 tRNA methylation;GO:0001510 RNA methylation		Human disease related genes:Congenital malformations:Other congenital malformations; Disease related genes; Potential drug targets; Enzymes; Predicted intracellular proteins; ENZYME proteins:Transferases	Actin filaments;Nucleoli;Nucleoplasm (Supported); Additional: Cytosol				0	0	0	0	0	0	0	0	0	0	0	0	0	0	0	0	0	0	0	0
256006	256006	Gene_ID	H. sapiens	256006	H. sapiens	ANKRD31	ankyrin repeat domain 31	GO:0010780 meiotic DNA double-strand break formation involved in reciprocal meiotic recombination;GO:1903341 regulation of meiotic DNA double-strand break formation;GO:1903343 positive regulation of meiotic DNA double-strand break formation		Predicted intracellular proteins	Centrosome;Nucleoplasm (Approved); Additional: Nucleoli;Vesicles				1	0	0	0	1	0	0	1	0	0	0	0	0	0	0	0	0	0	0	0
9044	9044	Gene_ID	H. sapiens	9044	H. sapiens	BTAF1	B-TFIID TATA-box binding protein associated factor 1	GO:0035562 negative regulation of chromatin binding;GO:0035561 regulation of chromatin binding;GO:0051100 negative regulation of binding		Predicted intracellular proteins	Nucleoplasm (Supported); Additional: Vesicles				0	0	0	0	0	0	0	0	0	0	0	0	0	0	0	0	0	0	0	0
412	412	Gene_ID	H. sapiens	412	H. sapiens	STS	steroid sulfatase	GO:0006706 steroid catabolic process;GO:0007565 female pregnancy;GO:0044706 multi-multicellular organism process		ENZYME proteins:Hydrolases; Human disease related genes:Congenital disorders of metabolism:Congenital disorders of lipid/glycolipid metabolism; Human disease related genes:Congenital malformations:Congenital malformations of skin; Disease related genes; Potential drug targets; Enzymes		Irosustat; 2-Amino-3-Oxo-4-Sulfo-Butyric Acid		(M5949)HALLMARK PEROXISOME	0	0	0	0	0	0	0	0	0	0	0	0	0	0	0	0	0	0	0	0
221150	221150	Gene_ID	H. sapiens	221150	H. sapiens	SKA3	spindle and kinetochore associated complex subunit 3	GO:0031110 regulation of microtubule polymerization or depolymerization;GO:0070507 regulation of microtubule cytoskeleton organization;GO:0032886 regulation of microtubule-based process		Predicted intracellular proteins	Mitotic spindle (Supported); Additional: Centrosome;Cytosol				0	0	0	0	1	0	0	0	0	0	0	0	0	0	0	0	1	0	0	0
2241	2241	Gene_ID	H. sapiens	2241	H. sapiens	FER	FER tyrosine kinase	GO:0036215 response to stem cell factor;GO:0036216 cellular response to stem cell factor stimulus;GO:0038109 Kit signaling pathway	Tyr protein kinase family	Enzymes; Kinases:Tyr protein kinases; Predicted intracellular proteins; ENZYME proteins:Transferases	Cytosol (Supported)	Fostamatinib	(M266)PID NCADHERIN PATHWAY; (M50)PID PTP1B PATHWAY; (M231)PID KIT PATHWAY		0	1	0	0	0	1	0	0	0	0	0	1	0	0	0	1	1	1	0	1
11169	11169	Gene_ID	H. sapiens	11169	H. sapiens	WDHD1	WD repeat and HMG-box DNA binding protein 1	GO:0006261 DNA-dependent DNA replication;GO:0006260 DNA replication;GO:0006281 DNA repair		Predicted intracellular proteins	Nucleoplasm (Enhanced)				1	0	0	0	1	0	0	0	0	0	0	0	0	0	0	0	0	0	0	0
4671	4671	Gene_ID	H. sapiens	4671	H. sapiens	NAIP	NLR family apoptosis inhibitory protein	GO:0016045 detection of bacterium;GO:0098543 detection of other organism;GO:0070269 pyroptosis		Predicted intracellular proteins; Cancer-related genes:Candidate cancer biomarkers					0	0	0	0	0	0	1	0	0	0	0	0	0	0	0	0	0	0	0	0
3624	3624	Gene_ID	H. sapiens	3624	H. sapiens	INHBA	inhibin subunit beta A	GO:0042701 progesterone secretion;GO:0046882 negative regulation of follicle-stimulating hormone secretion;GO:0060279 positive regulation of ovulation		Predicted secreted proteins; Candidate cardiovascular disease genes; Cancer-related genes:Candidate cancer biomarkers			(M185)PID ALK1 PATHWAY; (M5883)NABA SECRETED FACTORS; (M5885)NABA MATRISOME ASSOCIATED	(M5890)HALLMARK TNFA SIGNALING VIA NFKB; (M5930)HALLMARK EPITHELIAL MESENCHYMAL TRANSITION; (M5932)HALLMARK INFLAMMATORY RESPONSE	0	0	0	0	0	0	0	1	0	0	0	0	0	0	1	0	0	1	1	0
9208	9208	Gene_ID	H. sapiens	9208	H. sapiens	LRRFIP1	LRR binding FLII interacting protein 1	GO:0000122 negative regulation of transcription by RNA polymerase II;GO:0045892 negative regulation of transcription, DNA-templated;GO:1903507 negative regulation of nucleic acid-templated transcription		Predicted intracellular proteins; Transcription factors:Yet undefined DNA-binding domains	Cytosol (Supported)				0	0	0	0	0	0	0	0	0	0	0	0	0	0	0	0	0	0	0	0
2123	2123	Gene_ID	H. sapiens	2123	H. sapiens	EVI2A	ecotropic viral integration site 2A				Nucleoplasm (Approved); Additional: Nuclear bodies				0	0	0	0	0	0	0	0	0	0	0	0	0	0	0	0	0	0	0	0
7525	7525	Gene_ID	H. sapiens	7525	H. sapiens	YES1	YES proto-oncogene 1, Src family tyrosine kinase	GO:0002433 immune response-regulating cell surface receptor signaling pathway involved in phagocytosis;GO:0038096 Fc-gamma receptor signaling pathway involved in phagocytosis;GO:0002431 Fc receptor mediated stimulatory signaling pathway	Tyr protein kinase family	FDA approved drug targets:Small molecule drugs; Kinases:Tyr protein kinases; Enzymes; Predicted intracellular proteins; ENZYME proteins:Transferases	Cytosol;Plasma membrane (Supported)	Dasatinib; Fostamatinib	(M33)PID GLYPICAN 1PATHWAY; (M76)PID P38 ALPHA BETA PATHWAY; (M257)PID EPHRINB REV PATHWAY		0	1	0	0	0	0	0	0	1	0	0	0	0	0	1	0	0	0	0	0
260425	260425	Gene_ID	H. sapiens	260425	H. sapiens	MAGI3	membrane associated guanylate kinase, WW and PDZ domain containing 3	GO:0046710 GDP metabolic process;GO:0046037 GMP metabolic process;GO:0009167 purine ribonucleoside monophosphate metabolic process		Predicted intracellular proteins	Cell Junctions (Supported)				0	0	0	0	0	0	1	0	0	0	0	0	0	0	0	0	0	0	0	0
54407	54407	Gene_ID	H. sapiens	54407	H. sapiens	SLC38A2	solute carrier family 38 member 2	GO:0031460 glycine betaine transport;GO:1903840 response to arsenite(3-);GO:1903841 cellular response to arsenite(3-)		Transporters:Electrochemical Potential-driven transporters; FDA approved drug targets:Small molecule drugs	Plasma membrane (Supported)			(M5908)HALLMARK ANDROGEN RESPONSE	0	0	0	0	0	0	1	0	0	0	0	0	0	0	0	0	0	0	1	0
4751	4751	Gene_ID	H. sapiens	4751	H. sapiens	NEK2	NIMA related kinase 2	GO:1903126 negative regulation of centriole-centriole cohesion;GO:0030997 regulation of centriole-centriole cohesion;GO:0051299 centrosome separation	NEK Ser/Thr protein kinase family	Kinases:NEK Ser/Thr protein kinases; Human disease related genes:Nervous system diseases:Eye disease; Disease related genes; Potential drug targets; Enzymes; Predicted intracellular proteins; ENZYME proteins:Transferases	Centrosome;Nucleoplasm (Supported)	5-[(Z)-(5-Chloro-2-oxo-1,2-dihydro-3H-indol-3-ylidene)methyl]-N,2,4-trimethyl-1H-pyrrole-3-carboxamide; Fostamatinib	(M176)PID FOXM1 PATHWAY	(M5951)HALLMARK SPERMATOGENESIS; (M5893)HALLMARK MITOTIC SPINDLE; (M5901)HALLMARK G2M CHECKPOINT	0	1	0	0	1	1	0	1	0	0	0	0	1	0	1	1	0	0	0	0
152559	152559	Gene_ID	H. sapiens	152559	H. sapiens	PAQR3	progestin and adipoQ receptor family member 3	GO:0034067 protein localization to Golgi apparatus;GO:0033137 negative regulation of peptidyl-serine phosphorylation;GO:0043407 negative regulation of MAP kinase activity							0	0	0	0	0	0	1	0	0	1	0	0	0	0	1	0	1	0	0	0
26091	26091	Gene_ID	H. sapiens	26091	H. sapiens	HERC4	HECT and RLD domain containing E3 ubiquitin protein ligase 4	GO:0045879 negative regulation of smoothened signaling pathway;GO:0008589 regulation of smoothened signaling pathway;GO:0007283 spermatogenesis		Enzymes; Predicted intracellular proteins; ENZYME proteins:Transferases	Cytosol (Supported); Additional: Nucleoli fibrillar center				0	0	0	0	0	0	0	0	1	0	0	0	0	0	0	0	0	0	0	0
23347	23347	Gene_ID	H. sapiens	23347	H. sapiens	SMCHD1	structural maintenance of chromosomes flexible hinge domain containing 1	GO:0060820 inactivation of X chromosome by heterochromatin assembly;GO:0043584 nose development;GO:2001034 positive regulation of double-strand break repair via nonhomologous end joining		Predicted intracellular proteins; Human disease related genes:Musculoskeletal diseases:Muscular diseases; Disease related genes	Nucleoplasm (Approved); Additional: Nuclear bodies				1	0	0	0	0	0	1	0	0	0	0	0	0	0	0	0	0	0	0	0
2181	2181	Gene_ID	H. sapiens	2181	H. sapiens	ACSL3	acyl-CoA synthetase long chain family member 3	GO:0150173 positive regulation of phosphatidylcholine metabolic process;GO:2001247 positive regulation of phosphatidylcholine biosynthetic process;GO:2001245 regulation of phosphatidylcholine biosynthetic process		Enzymes; ENZYME proteins:Ligase; Predicted intracellular proteins; Cancer-related genes	Nucleoli;Nucleoli rim (Approved); Additional: Lipid droplets			(M5908)HALLMARK ANDROGEN RESPONSE; (M5924)HALLMARK MTORC1 SIGNALING	0	0	0	0	0	0	0	0	0	0	0	0	0	0	0	0	0	0	0	1
7175	7175	Gene_ID	H. sapiens	7175	H. sapiens	TPR	translocated promoter region, nuclear basket protein	GO:0031990 mRNA export from nucleus in response to heat stress;GO:0046832 negative regulation of RNA export from nucleus;GO:0032240 negative regulation of nucleobase-containing compound transport		Human disease related genes:Cancers:Cancers of endocrine organs; Cancer-related genes:Mutational cancer driver genes; Disease related genes; Potential drug targets; Transporters:Transporter channels and pores; Predicted intracellular proteins	Nuclear membrane (Enhanced)				0	0	0	0	1	0	0	1	0	1	0	1	0	0	0	1	1	0	0	1
25831	25831	Gene_ID	H. sapiens	25831	H. sapiens	HECTD1	HECT domain E3 ubiquitin protein ligase 1	GO:0001779 natural killer cell differentiation;GO:0060707 trophoblast giant cell differentiation;GO:1903077 negative regulation of protein localization to plasma membrane		Enzymes; Predicted intracellular proteins; ENZYME proteins:Transferases	Nucleoli;Nucleoplasm (Enhanced)				0	0	0	0	0	0	0	0	1	0	0	0	0	0	0	0	0	0	0	1
56261	56261	Gene_ID	H. sapiens	56261	H. sapiens	GPCPD1	glycerophosphocholine phosphodiesterase 1	GO:0046475 glycerophospholipid catabolic process;GO:0009395 phospholipid catabolic process;GO:0046503 glycerolipid catabolic process		Enzymes; ENZYME proteins:Hydrolases; Predicted intracellular proteins	Nucleoplasm (Approved)				0	0	0	0	0	0	0	0	0	0	0	0	0	0	0	0	0	0	0	0
5411	5411	Gene_ID	H. sapiens	5411	H. sapiens	PNN	pinin, desmosome associated protein	GO:0000377 RNA splicing, via transesterification reactions with bulged adenosine as nucleophile;GO:0000398 mRNA splicing, via spliceosome;GO:0000375 RNA splicing, via transesterification reactions		Transporters:Primary Active Transporters; Predicted intracellular proteins	Nuclear speckles (Supported)			(M5925)HALLMARK E2F TARGETS	0	0	0	0	0	0	0	0	0	0	0	0	0	0	0	0	0	0	0	0
571	571	Gene_ID	H. sapiens	571	H. sapiens	BACH1	BTB domain and CNC homolog 1	GO:0000117 regulation of transcription involved in G2/M transition of mitotic cell cycle;GO:0061418 regulation of transcription from RNA polymerase II promoter in response to hypoxia;GO:0000083 regulation of transcription involved in G1/S transition of mitotic cell cycle		Transcription factors:Basic domains; Predicted intracellular proteins	Nucleoplasm (Approved); Additional: Cytosol			(M5945)HALLMARK HEME METABOLISM	1	0	0	0	1	0	0	0	0	0	0	0	0	0	0	0	0	0	0	0
55601	55601	Gene_ID	H. sapiens	55601	H. sapiens	DDX60	DExD/H-box helicase 60	GO:1900245 positive regulation of MDA-5 signaling pathway;GO:0039533 regulation of MDA-5 signaling pathway;GO:1900246 positive regulation of RIG-I signaling pathway		Enzymes; ENZYME proteins:Hydrolases; Predicted intracellular proteins	Cytosol (Supported); Additional: Intermediate filaments			(M5911)HALLMARK INTERFERON ALPHA RESPONSE; (M5913)HALLMARK INTERFERON GAMMA RESPONSE	0	0	0	0	0	0	0	0	0	0	0	0	0	0	0	0	0	0	0	0
2152	2152	Gene_ID	H. sapiens	2152	H. sapiens	F3	coagulation factor III, tissue factor	GO:0002541 activation of plasma proteins involved in acute inflammatory response;GO:0002543 activation of blood coagulation via clotting cascade;GO:0010641 positive regulation of platelet-derived growth factor receptor signaling pathway		Candidate cardiovascular disease genes; CD markers; Cancer-related genes:Candidate cancer biomarkers; Transporters:Accessory Factors Involved in Transport; Predicted secreted proteins; FDA approved drug targets:Biotech drugs; Predicted intracellular proteins	Vesicles (Approved)	Coagulation factor VIIa Recombinant Human; rNAPc2; 2-(4-HYDROXY-5-PHENYL-1H-PYRAZOL-3-YL)-1H-BENZOIMIDAZOLE-5-CARBOXAMIDINE; [2'-HYDROXY-3'-(1H-PYRROLO[3,2-C]PYRIDIN-2-YL)-BIPHENYL-3-YLMETHYL]-UREA; [5-(5-Amino-1H-pyrrolo[3,2-b]pyridin-2-yl)-6-hydroxy-3'-nitro-3-biphenylyl]acetic acid; Coagulation factor VII human		(M5946)HALLMARK COAGULATION; (M5942)HALLMARK UV RESPONSE DN; (M5890)HALLMARK TNFA SIGNALING VIA NFKB	0	0	0	0	0	0	0	0	0	0	0	1	0	1	0	0	0	0	0	0
23037	23037	Gene_ID	H. sapiens	23037	H. sapiens	PDZD2	PDZ domain containing 2	GO:0007155 cell adhesion;GO:0022610 biological adhesion;GO:0009987 cellular process		Predicted intracellular proteins	Cytosol;Plasma membrane (Supported)				0	0	0	0	0	0	0	0	0	0	0	0	0	0	0	0	0	0	0	0
439996	439996	Gene_ID	H. sapiens	439996	H. sapiens	IFIT1B	interferon induced protein with tetratricopeptide repeats 1B	GO:0071360 cellular response to exogenous dsRNA;GO:0071357 cellular response to type I interferon;GO:0071359 cellular response to dsRNA		Predicted intracellular proteins					0	0	0	0	0	0	0	0	0	0	0	1	0	0	0	0	0	1	0	0
6018	6018	Gene_ID	H. sapiens	6018	H. sapiens	RLF	RLF zinc finger	GO:0097692 histone H3-K4 monomethylation;GO:0044030 regulation of DNA methylation;GO:0051568 histone H3-K4 methylation		Predicted intracellular proteins; Transcription factors:Zinc-coordinating DNA-binding domains	Nucleoplasm (Approved); Additional: Nucleoli				0	0	0	0	0	0	0	0	0	0	0	0	0	0	0	0	0	0	0	0
8065	8065	Gene_ID	H. sapiens	8065	H. sapiens	CUL5	cullin 5	GO:0038128 ERBB2 signaling pathway;GO:0031146 SCF-dependent proteasomal ubiquitin-dependent protein catabolic process;GO:0038127 ERBB signaling pathway		Predicted intracellular proteins; Cancer-related genes:Candidate cancer biomarkers	Cytosol;Golgi apparatus (Approved)			(M5901)HALLMARK G2M CHECKPOINT	0	0	0	0	1	0	0	0	1	0	0	0	0	0	0	0	0	0	0	0
9857	9857	Gene_ID	H. sapiens	9857	H. sapiens	CEP350	centrosomal protein 350	GO:0071539 protein localization to centrosome;GO:1905508 protein localization to microtubule organizing center;GO:0034453 microtubule anchoring		Predicted intracellular proteins	Centrosome (Enhanced)				0	0	0	0	0	1	0	0	0	1	0	0	0	0	0	0	0	0	0	0
55075	55075	Gene_ID	H. sapiens	55075	H. sapiens	UACA	uveal autoantigen with coiled-coil domains and ankyrin repeats	GO:1901223 negative regulation of NIK/NF-kappaB signaling;GO:1901222 regulation of NIK/NF-kappaB signaling;GO:0043280 positive regulation of cysteine-type endopeptidase activity involved in apoptotic process		Predicted intracellular proteins	Nucleoplasm (Supported); Additional: Cytosol				0	0	1	0	0	0	0	0	0	0	0	0	0	1	0	0	0	0	0	0
50856	50856	Gene_ID	H. sapiens	50856	H. sapiens	CLEC4A	C-type lectin domain family 4 member A	GO:0002470 plasmacytoid dendritic cell antigen processing and presentation;GO:0002468 dendritic cell antigen processing and presentation;GO:0042590 antigen processing and presentation of exogenous peptide antigen via MHC class I		Predicted intracellular proteins; CD markers			(M5880)NABA ECM AFFILIATED; (M5885)NABA MATRISOME ASSOCIATED; (M5889)NABA MATRISOME	(M5953)HALLMARK KRAS SIGNALING UP	0	0	0	0	0	0	0	0	0	0	0	0	0	0	0	0	0	0	0	0
4131	4131	Gene_ID	H. sapiens	4131	H. sapiens	MAP1B	microtubule associated protein 1B	GO:0051913 regulation of synaptic plasticity by chemical substance;GO:0051914 positive regulation of synaptic plasticity by chemical substance;GO:0051915 induction of synaptic plasticity by chemical substance		Predicted intracellular proteins	Cytosol (Enhanced)		(M69)PID REELIN PATHWAY; (M163)PID LIS1 PATHWAY; (M108)PID NETRIN PATHWAY	(M5942)HALLMARK UV RESPONSE DN	0	0	0	0	0	1	0	0	0	0	0	0	0	0	0	1	1	1	0	1
490	490	Gene_ID	H. sapiens	490	H. sapiens	ATP2B1	ATPase plasma membrane Ca2+ transporting 1	GO:0071386 cellular response to corticosterone stimulus;GO:1990034 calcium ion export across plasma membrane;GO:1901660 calcium ion export		Enzymes; Transporters:Primary Active Transporters; ENZYME proteins; FDA approved drug targets:Small molecule drugs	Plasma membrane (Supported)	Halothane	(M195)PID CMYB PATHWAY	(M5942)HALLMARK UV RESPONSE DN; (M5890)HALLMARK TNFA SIGNALING VIA NFKB; (M5932)HALLMARK INFLAMMATORY RESPONSE	0	0	0	0	0	0	0	0	0	0	0	0	0	0	0	0	0	1	1	0
283209	283209	Gene_ID	H. sapiens	283209	H. sapiens	PGM2L1	phosphoglucomutase 2 like 1	GO:0006006 glucose metabolic process;GO:0019318 hexose metabolic process;GO:0005996 monosaccharide metabolic process		Enzymes; Predicted intracellular proteins; ENZYME proteins:Transferases	Mitochondria (Approved)				0	0	0	0	0	0	0	0	0	0	0	0	0	0	0	0	0	0	0	0
57508	57508	Gene_ID	H. sapiens	57508	H. sapiens	INTS2	integrator complex subunit 2	GO:0034472 snRNA 3'-end processing;GO:0016180 snRNA processing;GO:0016073 snRNA metabolic process		Predicted intracellular proteins					0	0	0	0	0	0	0	0	0	0	0	0	0	0	0	0	0	0	0	0
672	672	Gene_ID	H. sapiens	672	H. sapiens	BRCA1	BRCA1 DNA repair associated	GO:0070510 regulation of histone H4-K20 methylation;GO:0070512 positive regulation of histone H4-K20 methylation;GO:2000620 positive regulation of histone H4-K16 acetylation		Cancer-related genes:Mutated cancer genes; Cancer-related genes:Candidate cancer biomarkers; Human disease related genes:Cancers:Cancers of soft tissues and bone; Human disease related genes:Cardiovascular diseases:Hematologic diseases; Cancer-related genes:Mutational cancer driver genes; Human disease related genes:Cancers:Cancers of the breast and female genital organs; Disease related genes; P…	Nuclear bodies;Nucleoplasm (Supported)		(M258)PID BARD1 PATHWAY; (M242)PID AURORA A PATHWAY; (M84)PID ATM PATHWAY	(M5916)HALLMARK APICAL SURFACE; (M5902)HALLMARK APOPTOSIS; (M5925)HALLMARK E2F TARGETS	1	0	0	0	1	1	1	1	1	0	0	1	1	0	0	0	1	1	0	0
22852	22852	Gene_ID	H. sapiens	22852	H. sapiens	ANKRD26	ankyrin repeat domain containing 26	GO:0045599 negative regulation of fat cell differentiation;GO:0045598 regulation of fat cell differentiation;GO:0045596 negative regulation of cell differentiation		Human disease related genes:Cardiovascular diseases:Hematologic diseases; Predicted intracellular proteins; Disease related genes	Golgi apparatus;Vesicles (Approved)				0	0	1	0	0	0	0	0	0	0	0	0	0	0	0	0	0	0	0	0
3709	3709	Gene_ID	H. sapiens	3709	H. sapiens	ITPR2	inositol 1,4,5-trisphosphate receptor type 2	GO:0071361 cellular response to ethanol;GO:0048016 inositol phosphate-mediated signaling;GO:0051209 release of sequestered calcium ion into cytosol		Human disease related genes:Skin diseases:Skin and soft tissue diseases; Predicted intracellular proteins; Disease related genes	Endoplasmic reticulum (Supported); Additional: Nucleoplasm		(M1315)SIG PIP3 SIGNALING IN B LYMPHOCYTES; (M5193)SIG CHEMOTAXIS; (M8626)SIG BCR SIGNALING PATHWAY	(M5923)HALLMARK PI3K AKT MTOR SIGNALING	0	0	0	0	0	0	0	0	1	0	0	0	0	0	0	0	0	1	0	0
84085	84085	Gene_ID	H. sapiens	84085	H. sapiens	FBXO30	F-box protein 30	GO:0016567 protein ubiquitination;GO:0032446 protein modification by small protein conjugation;GO:0070647 protein modification by small protein conjugation or removal		Predicted intracellular proteins	Microtubules (Approved)				0	0	0	0	0	0	0	0	1	0	0	0	0	0	0	0	0	0	0	0
10154	10154	Gene_ID	H. sapiens	10154	H. sapiens	PLXNC1	plexin C1	GO:1902287 semaphorin-plexin signaling pathway involved in axon guidance;GO:1902285 semaphorin-plexin signaling pathway involved in neuron projection guidance;GO:0071526 semaphorin-plexin signaling pathway		Predicted intracellular proteins; CD markers	Mitochondria (Approved)		(M5880)NABA ECM AFFILIATED; (M5885)NABA MATRISOME ASSOCIATED; (M5889)NABA MATRISOME		0	0	0	0	0	0	0	0	0	0	0	0	0	1	0	0	0	0	0	0
54875	54875	Gene_ID	H. sapiens	54875	H. sapiens	CNTLN	centlein	GO:0010457 centriole-centriole cohesion;GO:0007098 centrosome cycle;GO:0031023 microtubule organizing center organization		Predicted intracellular proteins	Centrosome (Approved); Additional: Cytosol;Nucleoplasm				0	0	0	0	0	1	0	0	0	1	0	0	1	0	0	0	0	0	0	0
23137	23137	Gene_ID	H. sapiens	23137	H. sapiens	SMC5	structural maintenance of chromosomes 5	GO:0034093 positive regulation of maintenance of sister chromatid cohesion;GO:0034184 positive regulation of maintenance of mitotic sister chromatid cohesion;GO:0034091 regulation of maintenance of sister chromatid cohesion		Predicted intracellular proteins	Nuclear speckles (Supported)				1	0	0	0	1	0	0	1	0	1	0	0	0	0	0	1	0	0	0	0
55607	55607	Gene_ID	H. sapiens	55607	H. sapiens	PPP1R9A	protein phosphatase 1 regulatory subunit 9A	GO:0019722 calcium-mediated signaling;GO:0019932 second-messenger-mediated signaling;GO:0007015 actin filament organization		Predicted intracellular proteins	Plasma membrane (Approved)				0	0	0	0	0	0	0	0	0	0	0	0	0	0	0	0	0	0	0	0
55632	55632	Gene_ID	H. sapiens	55632	H. sapiens	G2E3	G2/M-phase specific E3 ubiquitin protein ligase	GO:0016567 protein ubiquitination;GO:0032446 protein modification by small protein conjugation;GO:0070647 protein modification by small protein conjugation or removal		Enzymes; Predicted intracellular proteins; ENZYME proteins:Transferases	Cytosol (Approved); Additional: Golgi apparatus;Vesicles				0	0	0	0	0	0	0	0	1	0	0	0	0	0	0	0	0	0	0	0
55366	55366	Gene_ID	H. sapiens	55366	H. sapiens	LGR4	leucine rich repeat containing G protein-coupled receptor 4	GO:0060995 cell-cell signaling involved in kidney development;GO:0061289 Wnt signaling pathway involved in kidney development;GO:0061290 canonical Wnt signaling pathway involved in metanephric kidney development		Human disease related genes:Musculoskeletal diseases:Skeletal diseases; Disease related genes; Potential drug targets; G-protein coupled receptors:GPCRs excl olfactory receptors; Predicted intracellular proteins	Centriolar satellite (Approved)				0	0	0	0	0	0	0	0	0	0	0	0	0	0	0	0	0	1	0	0
8672	8672	Gene_ID	H. sapiens	8672	H. sapiens	EIF4G3	eukaryotic translation initiation factor 4 gamma 3	GO:0006446 regulation of translational initiation;GO:0006417 regulation of translation;GO:0034248 regulation of cellular amide metabolic process		Predicted intracellular proteins	Cytosol (Approved)			(M5950)HALLMARK ALLOGRAFT REJECTION	0	0	0	0	0	0	0	0	0	0	0	0	0	0	0	0	0	0	0	0
5584	5584	Gene_ID	H. sapiens	5584	H. sapiens	PRKCI	protein kinase C iota	GO:0034351 negative regulation of glial cell apoptotic process;GO:0048194 Golgi vesicle budding;GO:0034350 regulation of glial cell apoptotic process	AGC Ser/Thr protein kinase family	FDA approved drug targets:Small molecule drugs; Cancer-related genes:Candidate cancer biomarkers; Enzymes; Kinases:AGC Ser/Thr protein kinases; Predicted intracellular proteins; ENZYME proteins:Transferases	Cytosol (Supported); Additional: Cytokinetic bridge;Microtubules	Bisindolylmaleimide I; Fostamatinib	(M247)PID INSULIN GLUCOSE PATHWAY; (M193)PID NEPHRIN NEPH1 PATHWAY; (M110)PID IL1 PATHWAY		0	1	0	0	0	0	0	0	0	1	0	1	0	0	0	0	0	1	0	1
9786	9786	Gene_ID	H. sapiens	9786	H. sapiens	KIAA0586	KIAA0586	GO:0007224 smoothened signaling pathway;GO:0060271 cilium assembly;GO:0044782 cilium organization		Human disease related genes:Congenital malformations:Congenital malformations of the musculoskeletal system; Human disease related genes:Congenital malformations:Congenital malformations of the nervous system; Predicted intracellular proteins; Disease related genes	Nucleoplasm (Approved); Additional: Cytosol				0	0	0	0	0	1	0	0	0	0	0	0	0	0	0	0	0	0	0	1
2589	2589	Gene_ID	H. sapiens	2589	H. sapiens	GALNT1	polypeptide N-acetylgalactosaminyltransferase 1	GO:0018243 protein O-linked glycosylation via threonine;GO:0018242 protein O-linked glycosylation via serine;GO:0019082 viral protein processing		Enzymes; Predicted intracellular proteins; ENZYME proteins:Transferases				(M5950)HALLMARK ALLOGRAFT REJECTION	0	1	0	0	0	0	0	0	0	0	1	0	0	0	0	0	0	0	0	0
253430	253430	Gene_ID	H. sapiens	253430	H. sapiens	IPMK	inositol polyphosphate multikinase	GO:0032957 inositol trisphosphate metabolic process;GO:0032958 inositol phosphate biosynthetic process;GO:0070266 necroptotic process		Enzymes; Predicted intracellular proteins; ENZYME proteins:Transferases	Nucleoplasm (Enhanced)				0	0	0	0	0	0	0	0	0	0	0	0	0	0	0	0	0	0	0	0
8690	8690	Gene_ID	H. sapiens	8690	H. sapiens	JRKL	JRK like	GO:0007417 central nervous system development;GO:0007399 nervous system development;GO:0048731 system development		Predicted intracellular proteins	Nucleoplasm (Approved); Additional: Cytokinetic bridge				0	0	0	0	0	0	0	0	0	0	0	0	0	0	0	0	0	0	0	0
102	102	Gene_ID	H. sapiens	102	H. sapiens	ADAM10	ADAM metallopeptidase domain 10	GO:0051089 constitutive protein ectodomain proteolysis;GO:0098696 regulation of neurotransmitter receptor localization to postsynaptic specialization membrane;GO:0042117 monocyte activation		CD markers; ENZYME proteins:Hydrolases; Transporters:Accessory Factors Involved in Transport; Cancer-related genes:Mutational cancer driver genes; Disease related genes; Potential drug targets; Enzymes; Predicted intracellular proteins	Plasma membrane;Vesicles (Supported)	XL784	(M70)PID PS1 PATHWAY; (M142)PID AJDISS 2PATHWAY; (M17)PID NOTCH PATHWAY	(M5916)HALLMARK APICAL SURFACE; (M5910)HALLMARK PROTEIN SECRETION	0	1	0	0	0	0	0	0	0	0	0	1	0	0	0	0	0	0	0	1
4286	4286	Gene_ID	H. sapiens	4286	H. sapiens	MITF	melanocyte inducing transcription factor	GO:0044336 canonical Wnt signaling pathway involved in negative regulation of apoptotic process;GO:0030318 melanocyte differentiation;GO:0050931 pigment cell differentiation		Human disease related genes:Congenital disorders of metabolism:Other congenital disorders of metabolism; Human disease related genes:Congenital disorders of metabolism:Congenital disorders of amino acid metabolism; Transcription factors:Basic domains; Disease related genes; Predicted intracellular proteins; Cancer-related genes; Human disease related genes:Cancers:Skin cancers			(M229)PID P38 ALPHA BETA DOWNSTREAM PATHWAY; (M183)PID IL6 7 PATHWAY; (M231)PID KIT PATHWAY		0	0	0	0	0	0	0	0	0	0	0	0	0	0	0	0	0	0	0	0
9652	9652	Gene_ID	H. sapiens	9652	H. sapiens	TTC37	tetratricopeptide repeat domain 37	GO:0034427 nuclear-transcribed mRNA catabolic process, exonucleolytic, 3'-5';GO:0000291 nuclear-transcribed mRNA catabolic process, exonucleolytic;GO:0000956 nuclear-transcribed mRNA catabolic process		Human disease related genes:Congenital malformations:Congenital malformations of the digestive system; Predicted intracellular proteins; Disease related genes	Nucleoplasm (Supported); Additional: Cytosol			(M5922)HALLMARK UNFOLDED PROTEIN RESPONSE	0	0	0	0	0	0	0	0	0	0	0	0	0	0	0	0	0	0	0	0
23271	23271	Gene_ID	H. sapiens	23271	H. sapiens	CAMSAP2	calmodulin regulated spectrin associated protein family member 2	GO:1903358 regulation of Golgi organization;GO:0007026 negative regulation of microtubule depolymerization;GO:0031114 regulation of microtubule depolymerization		Predicted intracellular proteins	Microtubule ends (Supported); Additional: Cytosol				0	0	0	0	0	1	0	0	0	0	0	0	0	0	0	1	1	0	0	0
116068	116068	Gene_ID	H. sapiens	116068	H. sapiens	LYSMD3	LysM domain containing 3	GO:0007030 Golgi organization;GO:0010256 endomembrane system organization;GO:0006996 organelle organization		Predicted intracellular proteins	Cytosol (Approved)				0	0	0	0	0	0	0	0	0	0	0	0	0	0	0	0	0	0	0	0
59084	59084	Gene_ID	H. sapiens	59084	H. sapiens	ENPP5	ectonucleotide pyrophosphatase/phosphodiesterase family member 5	GO:0007154 cell communication;GO:0009987 cellular process;GO:0008150 biological_process			Cytosol (Approved); Additional: Nucleoplasm				0	0	0	0	0	0	0	0	0	0	0	0	0	0	0	0	0	0	0	0
23358	23358	Gene_ID	H. sapiens	23358	H. sapiens	USP24	ubiquitin specific peptidase 24	GO:0016579 protein deubiquitination;GO:0070646 protein modification by small protein removal;GO:0006511 ubiquitin-dependent protein catabolic process		Enzymes; ENZYME proteins:Hydrolases; Predicted intracellular proteins; Peptidases:Cysteine-type peptidases	Nucleoplasm (Supported); Additional: Cytosol				0	0	0	0	0	0	0	0	1	0	0	0	0	0	0	0	0	0	0	0
51199	51199	Gene_ID	H. sapiens	51199	H. sapiens	NIN	ninein	GO:0090222 centrosome-templated microtubule nucleation;GO:0021540 corpus callosum morphogenesis;GO:0051418 microtubule nucleation by microtubule organizing center		Human disease related genes:Congenital malformations:Other congenital malformations; Predicted intracellular proteins; Cancer-related genes:Mutational cancer driver genes; Disease related genes	Centrosome;Nucleoli;Nucleoli rim (Approved); Additional: Nucleoplasm			(M5893)HALLMARK MITOTIC SPINDLE; (M5953)HALLMARK KRAS SIGNALING UP	0	0	0	0	0	1	0	0	0	0	0	0	1	0	0	1	1	0	1	0
6351	6351	Gene_ID	H. sapiens	6351	H. sapiens	CCL4	C-C motif chemokine ligand 4	GO:2000503 positive regulation of natural killer cell chemotaxis;GO:2000501 regulation of natural killer cell chemotaxis;GO:0043922 negative regulation by host of viral transcription		Predicted secreted proteins; Cancer-related genes:Candidate cancer biomarkers			(M54)PID IL12 2PATHWAY; (M5883)NABA SECRETED FACTORS; (M5885)NABA MATRISOME ASSOCIATED	(M5890)HALLMARK TNFA SIGNALING VIA NFKB; (M5950)HALLMARK ALLOGRAFT REJECTION	0	0	0	0	0	0	1	0	0	0	0	1	0	1	0	0	0	0	0	0
8790	8790	Gene_ID	H. sapiens	8790	H. sapiens	FPGT	fucose-1-phosphate guanylyltransferase	GO:0006004 fucose metabolic process;GO:0019318 hexose metabolic process;GO:0005996 monosaccharide metabolic process		Enzymes; Predicted intracellular proteins; ENZYME proteins:Transferases	Vesicles (Uncertain)				0	0	0	0	0	0	0	0	0	0	0	0	0	0	0	0	0	0	0	0
58511	58511	Gene_ID	H. sapiens	58511	H. sapiens	DNASE2B	deoxyribonuclease 2 beta	GO:0006309 apoptotic DNA fragmentation;GO:0000737 DNA catabolic process, endonucleolytic;GO:0030262 apoptotic nuclear changes		Enzymes; ENZYME proteins:Hydrolases; Predicted intracellular proteins					1	0	0	0	0	0	0	0	0	0	0	0	0	0	0	0	0	0	0	0
5926	5926	Gene_ID	H. sapiens	5926	H. sapiens	ARID4A	AT-rich interaction domain 4A	GO:0097368 establishment of Sertoli cell barrier;GO:0036124 histone H3-K9 trimethylation;GO:0034773 histone H4-K20 trimethylation		Transcription factors:Helix-turn-helix domains; Predicted intracellular proteins	Nucleoplasm (Supported); Additional: Cytosol;Plasma membrane			(M5901)HALLMARK G2M CHECKPOINT	0	0	0	0	0	0	0	0	0	0	0	0	0	0	0	0	0	0	0	0
57187	57187	Gene_ID	H. sapiens	57187	H. sapiens	THOC2	THO complex 2	GO:0046784 viral mRNA export from host cell nucleus;GO:0044417 translocation of molecules into host;GO:0016973 poly(A)+ mRNA export from nucleus		Predicted intracellular proteins; Human disease related genes:Other diseases:Mental and behavioural disorders; Disease related genes	Nucleoplasm (Approved)				0	0	0	0	0	0	0	0	0	0	0	0	0	0	0	0	0	0	0	0
23405	23405	Gene_ID	H. sapiens	23405	H. sapiens	DICER1	dicer 1, ribonuclease III	GO:0033168 conversion of ds siRNA to ss siRNA involved in RNA interference;GO:0036404 conversion of ds siRNA to ss siRNA;GO:0014040 positive regulation of Schwann cell differentiation		ENZYME proteins:Hydrolases; Cancer-related genes:Mutational cancer driver genes; Human disease related genes:Endocrine and metabolic diseases:Hypothalamus and pituitary gland diseases; Human disease related genes:Endocrine and metabolic diseases:Adrenal gland diseases; Disease related genes; Potential drug targets; Enzymes; Predicted intracellular proteins	Cytosol (Supported)		(M256)PID TAP63 PATHWAY		1	0	0	0	0	0	0	0	0	0	0	0	0	0	0	0	0	0	0	0
1739	1739	Gene_ID	H. sapiens	1739	H. sapiens	DLG1	discs large MAGUK scaffold protein 1	GO:0099562 maintenance of postsynaptic density structure;GO:0043622 cortical microtubule organization;GO:1903760 regulation of voltage-gated potassium channel activity involved in ventricular cardiac muscle cell action potential repolarization		Transporters:Accessory Factors Involved in Transport; Predicted intracellular proteins	Vesicles (Uncertain); Additional: Plasma membrane		(M156)PID ECADHERIN NASCENT AJ PATHWAY; (M81)PID CDC42 PATHWAY	(M5942)HALLMARK UV RESPONSE DN; (M5893)HALLMARK MITOTIC SPINDLE; (M5915)HALLMARK APICAL JUNCTION	0	0	0	0	0	1	1	1	0	1	0	0	0	0	1	1	1	0	0	1
22832	22832	Gene_ID	H. sapiens	22832	H. sapiens	CEP162	centrosomal protein 162	GO:0060271 cilium assembly;GO:0044782 cilium organization;GO:0120031 plasma membrane bounded cell projection assembly		Predicted intracellular proteins	Centriolar satellite;Cytosol;Nucleoplasm (Approved)				0	0	0	0	0	1	0	0	0	0	0	0	0	0	0	0	0	0	0	0
81553	81553	Gene_ID	H. sapiens	81553	H. sapiens	CYRIA	CYFIP related Rac1 interactor A	GO:0030833 regulation of actin filament polymerization;GO:0008064 regulation of actin polymerization or depolymerization;GO:0030832 regulation of actin filament length		Predicted intracellular proteins	Nucleoplasm (Approved)				0	0	0	0	0	0	0	0	0	0	0	0	0	0	0	1	1	0	0	0
8204	8204	Gene_ID	H. sapiens	8204	H. sapiens	NRIP1	nuclear receptor interacting protein 1	GO:0001543 ovarian follicle rupture;GO:0001542 ovulation from ovarian follicle;GO:0030728 ovulation		Predicted intracellular proteins; Disease related genes; Human disease related genes:Congenital malformations:Congenital malformations of the urinary system	Nucleoli;Nucleoplasm (Supported); Additional: Cytosol	4-HYDROXY-N'-(4-ISOPROPYLBENZYL)BENZOHYDRAZIDE	(M207)PID RETINOIC ACID PATHWAY; (M285)PID HNF3A PATHWAY; (M58)PID AR PATHWAY	(M5906)HALLMARK ESTROGEN RESPONSE EARLY; (M5907)HALLMARK ESTROGEN RESPONSE LATE	0	0	0	0	0	0	0	0	0	0	0	0	0	0	0	0	0	0	0	0
158358	158358	Gene_ID	H. sapiens	158358	H. sapiens	KIAA2026	KIAA2026			Predicted intracellular proteins	Cytosol;Vesicles (Approved); Additional: Nucleoplasm				0	0	0	0	0	0	0	0	0	0	0	0	0	0	0	0	0	0	0	0
11073	11073	Gene_ID	H. sapiens	11073	H. sapiens	TOPBP1	DNA topoisomerase II binding protein 1	GO:0033314 mitotic DNA replication checkpoint signaling;GO:0000076 DNA replication checkpoint signaling;GO:0006270 DNA replication initiation		Predicted intracellular proteins	Nucleoplasm (Supported); Additional: Nuclear bodies		(M258)PID BARD1 PATHWAY; (M46)PID ATR PATHWAY; (M1)PID FANCONI PATHWAY	(M5951)HALLMARK SPERMATOGENESIS	1	0	0	0	1	0	0	1	0	0	0	0	0	0	0	0	0	0	0	0
23469	23469	Gene_ID	H. sapiens	23469	H. sapiens	PHF3	PHD finger protein 3	GO:0006351 transcription, DNA-templated;GO:0097659 nucleic acid-templated transcription;GO:0032774 RNA biosynthetic process		Predicted intracellular proteins	Nucleoplasm (Approved)			(M5942)HALLMARK UV RESPONSE DN	0	0	0	0	0	0	0	0	0	0	0	0	0	0	0	0	0	0	0	0
6049	6049	Gene_ID	H. sapiens	6049	H. sapiens	RNF6	ring finger protein 6	GO:0044314 protein K27-linked ubiquitination;GO:0085020 protein K6-linked ubiquitination;GO:0060765 regulation of androgen receptor signaling pathway		Disease related genes; Potential drug targets; Enzymes; Predicted intracellular proteins; ENZYME proteins:Transferases	Nuclear membrane (Supported)				0	0	0	0	0	0	0	0	1	0	0	0	0	0	0	0	1	0	0	0
22995	22995	Gene_ID	H. sapiens	22995	H. sapiens	CEP152	centrosomal protein 152	GO:0097742 de novo centriole assembly;GO:0098535 de novo centriole assembly involved in multi-ciliated epithelial cell differentiation;GO:1903251 multi-ciliated epithelial cell differentiation		Human disease related genes:Congenital malformations:Other congenital malformations; Human disease related genes:Congenital malformations:Congenital malformations of the nervous system; Predicted intracellular proteins; Disease related genes	Centrosome (Supported); Additional: Nucleoplasm				0	0	0	0	1	1	0	0	0	0	0	0	1	0	0	0	0	0	0	0
79912	79912	Gene_ID	H. sapiens	79912	H. sapiens	PYROXD1	pyridine nucleotide-disulphide oxidoreductase domain 1	GO:0034599 cellular response to oxidative stress;GO:0062197 cellular response to chemical stress;GO:0006979 response to oxidative stress		Predicted intracellular proteins; Human disease related genes:Musculoskeletal diseases:Muscular diseases; Disease related genes	Nuclear speckles (Approved)				0	0	0	0	0	0	0	0	0	0	0	0	0	0	0	0	0	0	0	0
10565	10565	Gene_ID	H. sapiens	10565	H. sapiens	ARFGEF1	ADP ribosylation factor guanine nucleotide exchange factor 1	GO:0090284 positive regulation of protein glycosylation in Golgi;GO:0090283 regulation of protein glycosylation in Golgi;GO:0060050 positive regulation of protein glycosylation		Predicted intracellular proteins	Golgi apparatus (Enhanced); Additional: Cytosol;Nucleoplasm			(M5910)HALLMARK PROTEIN SECRETION; (M5893)HALLMARK MITOTIC SPINDLE	0	0	0	0	0	0	0	0	0	0	0	0	0	1	0	1	1	0	0	0
4659	4659	Gene_ID	H. sapiens	4659	H. sapiens	PPP1R12A	protein phosphatase 1 regulatory subunit 12A	GO:0035508 positive regulation of myosin-light-chain-phosphatase activity;GO:0035507 regulation of myosin-light-chain-phosphatase activity;GO:0032516 positive regulation of phosphoprotein phosphatase activity		Predicted intracellular proteins; Disease related genes	Actin filaments;Cytosol (Supported)		(M71)PID ILK PATHWAY; (M12)PID RHOA PATHWAY; (M129)PID PLK1 PATHWAY		0	0	1	0	1	1	0	0	0	0	0	0	1	1	0	0	0	0	0	1
87178	87178	Gene_ID	H. sapiens	87178	H. sapiens	PNPT1	polyribonucleotide nucleotidyltransferase 1	GO:0090616 mitochondrial mRNA 3'-end processing;GO:0097222 mitochondrial mRNA polyadenylation;GO:0090615 mitochondrial mRNA processing		Disease related genes; Potential drug targets; Enzymes; Predicted intracellular proteins; ENZYME proteins:Transferases; Human disease related genes:Congenital disorders of metabolism:Mitochondrial diseases	Mitochondria (Supported); Additional: Cytosol			(M5911)HALLMARK INTERFERON ALPHA RESPONSE; (M5913)HALLMARK INTERFERON GAMMA RESPONSE	0	0	0	0	0	0	1	0	1	0	0	1	0	0	0	0	0	1	0	0
3386	3386	Gene_ID	H. sapiens	3386	H. sapiens	ICAM4	intercellular adhesion molecule 4 (Landsteiner-Wiener blood group)	GO:0098609 cell-cell adhesion;GO:0007155 cell adhesion;GO:0022610 biological adhesion		Blood group antigen proteins; Predicted intracellular proteins; CD markers			(M169)PID INTEGRIN2 PATHWAY	(M5915)HALLMARK APICAL JUNCTION; (M5932)HALLMARK INFLAMMATORY RESPONSE; (M5945)HALLMARK HEME METABOLISM	0	0	0	0	0	0	0	0	1	0	0	0	0	0	0	0	0	0	0	0
158747	158747	Gene_ID	H. sapiens	158747	H. sapiens	MOSPD2	motile sperm domain containing 2	GO:0090026 positive regulation of monocyte chemotaxis;GO:0090023 positive regulation of neutrophil chemotaxis;GO:0071624 positive regulation of granulocyte chemotaxis		Predicted intracellular proteins	Endoplasmic reticulum (Supported)				0	0	1	0	0	0	0	0	0	0	0	0	0	0	0	0	0	0	0	0
25998	25998	Gene_ID	H. sapiens	25998	H. sapiens	IBTK	inhibitor of Bruton tyrosine kinase	GO:0061099 negative regulation of protein tyrosine kinase activity;GO:0051209 release of sequestered calcium ion into cytosol;GO:0051283 negative regulation of sequestering of calcium ion		Predicted intracellular proteins	Nucleoplasm (Supported)		(M10)PID BCR 5PATHWAY		0	0	0	0	0	0	0	0	0	0	0	0	0	0	1	0	0	0	0	0
54764	54764	Gene_ID	H. sapiens	54764	H. sapiens	ZRANB1	zinc finger RANBP2-type containing 1	GO:1990168 protein K33-linked deubiquitination;GO:0035523 protein K29-linked deubiquitination;GO:0071947 protein deubiquitination involved in ubiquitin-dependent protein catabolic process		Enzymes; ENZYME proteins:Hydrolases; Predicted intracellular proteins; Peptidases:Cysteine-type peptidases	Nucleoplasm (Supported); Additional: Cytosol				0	0	0	0	0	0	0	0	1	0	0	0	0	0	0	0	0	0	0	0
50618	50618	Gene_ID	H. sapiens	50618	H. sapiens	ITSN2	intersectin 2	GO:0150007 clathrin-dependent synaptic vesicle endocytosis;GO:0036466 synaptic vesicle recycling via endosome;GO:0099532 synaptic vesicle endosomal processing		Predicted intracellular proteins	Plasma membrane;Vesicles (Approved)		(M83)PID CDC42 REG PATHWAY		0	0	1	0	0	0	0	0	0	0	1	0	0	0	0	0	0	0	0	0
7705	7705	Gene_ID	H. sapiens	7705	H. sapiens	ZNF146	zinc finger protein 146	GO:0006357 regulation of transcription by RNA polymerase II;GO:0006355 regulation of transcription, DNA-templated;GO:1903506 regulation of nucleic acid-templated transcription		Predicted intracellular proteins; Transcription factors:Zinc-coordinating DNA-binding domains	Nucleoli (Supported)				0	0	0	0	0	0	0	0	0	0	0	0	0	0	0	0	0	0	0	0
10346	10346	Gene_ID	H. sapiens	10346	H. sapiens	TRIM22	tripartite motif containing 22	GO:0046596 regulation of viral entry into host cell;GO:0052372 modulation by symbiont of entry into host;GO:0043903 regulation of biological process involved in symbiotic interaction		Enzymes; Predicted intracellular proteins; ENZYME proteins:Transferases	Nuclear bodies;Nucleoplasm (Supported); Additional: Golgi apparatus				0	0	0	0	0	0	0	0	1	0	0	0	0	0	0	0	0	0	0	0
114799	114799	Gene_ID	H. sapiens	114799	H. sapiens	ESCO1	establishment of sister chromatid cohesion N-acetyltransferase 1	GO:0034421 post-translational protein acetylation;GO:0043687 post-translational protein modification;GO:0007062 sister chromatid cohesion		Predicted intracellular proteins					0	0	0	0	1	0	0	0	0	0	0	0	0	0	0	0	0	0	0	0
23670	23670	Gene_ID	H. sapiens	23670	H. sapiens	CEMIP2	cell migration inducing hyaluronidase 2	GO:0030214 hyaluronan catabolic process;GO:0030212 hyaluronan metabolic process;GO:0006027 glycosaminoglycan catabolic process		Enzymes; ENZYME proteins:Hydrolases; Predicted intracellular proteins	Plasma membrane (Supported); Additional: Cytosol;Vesicles				0	0	0	0	0	0	0	0	0	0	0	0	0	0	0	0	0	0	0	0
9847	9847	Gene_ID	H. sapiens	9847	H. sapiens	C2CD5	C2 calcium dependent domain containing 5	GO:0038028 insulin receptor signaling pathway via phosphatidylinositol 3-kinase;GO:0031340 positive regulation of vesicle fusion;GO:0031338 regulation of vesicle fusion		Predicted intracellular proteins	Cytosol (Supported); Additional: Centriolar satellite				0	0	0	0	0	0	0	0	0	1	1	0	0	0	0	1	0	1	0	1
79884	79884	Gene_ID	H. sapiens	79884	H. sapiens	MAP9	microtubule associated protein 9	GO:1902412 regulation of mitotic cytokinesis;GO:0046602 regulation of mitotic centrosome separation;GO:0060236 regulation of mitotic spindle organization		Predicted intracellular proteins					0	0	0	0	1	1	0	1	0	0	0	0	0	0	0	0	1	0	0	0
85459	85459	Gene_ID	H. sapiens	85459	H. sapiens	CEP295	centrosomal protein 295	GO:0010825 positive regulation of centrosome duplication;GO:1903724 positive regulation of centriole elongation;GO:1903722 regulation of centriole elongation		Predicted intracellular proteins	Cytosol;Plasma membrane (Enhanced)				0	0	0	0	0	1	0	1	0	0	0	0	1	0	0	1	1	0	0	1
84911	84911	Gene_ID	H. sapiens	84911	H. sapiens	ZNF382	zinc finger protein 382	GO:0006357 regulation of transcription by RNA polymerase II;GO:0006355 regulation of transcription, DNA-templated;GO:1903506 regulation of nucleic acid-templated transcription		Predicted intracellular proteins; Transcription factors:Zinc-coordinating DNA-binding domains	Nuclear speckles (Approved)				0	0	0	1	0	0	0	0	0	0	0	0	0	0	0	0	0	0	0	0
7267	7267	Gene_ID	H. sapiens	7267	H. sapiens	TTC3	tetratricopeptide repeat domain 3	GO:0070936 protein K48-linked ubiquitination;GO:0000209 protein polyubiquitination;GO:0006511 ubiquitin-dependent protein catabolic process		Enzymes; Predicted intracellular proteins; ENZYME proteins:Transferases	Nucleoli;Nucleoplasm (Approved); Additional: Cytosol				0	0	0	0	0	0	0	0	1	0	0	0	0	0	0	0	0	0	0	0
1105	1105	Gene_ID	H. sapiens	1105	H. sapiens	CHD1	chromodomain helicase DNA binding protein 1	GO:0043923 positive regulation by host of viral transcription;GO:0051851 modulation by host of symbiont process;GO:0032508 DNA duplex unwinding		Human disease related genes:Other diseases:Mental and behavioural disorders; ENZYME proteins:Hydrolases; Disease related genes; Potential drug targets; Enzymes; Predicted intracellular proteins	Nucleoli fibrillar center;Nucleoplasm (Approved)				1	0	0	0	0	0	0	0	0	0	0	0	0	0	0	0	0	0	0	0
10111	10111	Gene_ID	H. sapiens	10111	H. sapiens	RAD50	RAD50 double strand break repair protein	GO:0031860 telomeric 3' overhang formation;GO:0000019 regulation of mitotic recombination;GO:1904354 negative regulation of telomere capping		Human disease related genes:Immune system diseases:Primary immunodeficiency; Predicted intracellular proteins; Disease related genes	Nucleoplasm (Supported)		(M258)PID BARD1 PATHWAY; (M84)PID ATM PATHWAY; (M1)PID FANCONI PATHWAY	(M5925)HALLMARK E2F TARGETS	1	0	0	0	1	0	0	0	0	0	0	0	0	0	1	1	1	0	0	0
51715	51715	Gene_ID	H. sapiens	51715	H. sapiens	RAB23	RAB23, member RAS oncogene family	GO:0042308 negative regulation of protein import into nucleus;GO:1904590 negative regulation of protein import;GO:0097094 craniofacial suture morphogenesis		Human disease related genes:Congenital malformations:Other congenital malformations; Predicted intracellular proteins; Disease related genes	Cytosol;Plasma membrane (Enhanced)		(M219)PID HEDGEHOG GLI PATHWAY		0	0	0	0	0	1	0	0	0	1	0	0	0	0	0	0	0	0	0	1
6498	6498	Gene_ID	H. sapiens	6498	H. sapiens	SKIL	SKI like proto-oncogene	GO:1902231 positive regulation of intrinsic apoptotic signaling pathway in response to DNA damage;GO:1902043 positive regulation of extrinsic apoptotic signaling pathway via death domain receptors;GO:0070306 lens fiber cell differentiation		Predicted intracellular proteins	Nucleoplasm (Supported); Additional: Cytosol		(M286)PID TGFBR PATHWAY; (M2)PID SMAD2 3NUCLEAR PATHWAY	(M5896)HALLMARK TGF BETA SIGNALING; (M5956)HALLMARK KRAS SIGNALING DN	0	0	0	0	0	0	1	0	0	0	0	1	0	0	0	0	0	0	0	0
84162	84162	Gene_ID	H. sapiens	84162	H. sapiens	KIAA1109	KIAA1109	GO:0048488 synaptic vesicle endocytosis;GO:0140238 presynaptic endocytosis;GO:0036465 synaptic vesicle recycling		Predicted intracellular proteins; Human disease related genes:Congenital malformations:Congenital malformations of the nervous system; Cancer-related genes:Mutational cancer driver genes; Disease related genes	Centrosome;Nucleoplasm (Approved)				0	0	0	0	0	0	0	0	0	0	0	0	0	0	0	0	0	0	0	0
23002	23002	Gene_ID	H. sapiens	23002	H. sapiens	DAAM1	dishevelled associated activator of morphogenesis 1	GO:0060071 Wnt signaling pathway, planar cell polarity pathway;GO:0035567 non-canonical Wnt signaling pathway;GO:0090175 regulation of establishment of planar polarity		Predicted intracellular proteins	Cytosol;Plasma membrane (Approved)		(M23)PID WNT NONCANONICAL PATHWAY; (M5493)WNT SIGNALING	(M5945)HALLMARK HEME METABOLISM	0	0	1	0	1	0	0	0	0	0	0	0	0	0	0	0	0	0	0	0
23301	23301	Gene_ID	H. sapiens	23301	H. sapiens	EHBP1	EH domain binding protein 1	GO:0006897 endocytosis;GO:0030036 actin cytoskeleton organization;GO:0030029 actin filament-based process		Predicted intracellular proteins; Disease related genes	Plasma membrane (Enhanced); Additional: Cytosol				0	0	0	0	0	0	0	0	0	0	0	0	0	0	0	0	0	0	0	0
51134	51134	Gene_ID	H. sapiens	51134	H. sapiens	CEP83	centrosomal protein 83	GO:0051660 establishment of centrosome localization;GO:0071539 protein localization to centrosome;GO:1905508 protein localization to microtubule organizing center		Predicted intracellular proteins; Disease related genes; Human disease related genes:Congenital malformations:Congenital malformations of the urinary system					0	0	0	0	0	1	0	0	0	1	0	0	0	0	0	0	0	0	0	0
7576	7576	Gene_ID	H. sapiens	7576	H. sapiens	ZNF28	zinc finger protein 28	GO:0006357 regulation of transcription by RNA polymerase II;GO:0006355 regulation of transcription, DNA-templated;GO:1903506 regulation of nucleic acid-templated transcription		Predicted intracellular proteins; Transcription factors:Zinc-coordinating DNA-binding domains					0	0	0	0	0	0	0	0	0	0	0	0	0	0	0	0	0	0	0	0
6596	6596	Gene_ID	H. sapiens	6596	H. sapiens	HLTF	helicase like transcription factor	GO:0006325 chromatin organization;GO:0016567 protein ubiquitination;GO:0032446 protein modification by small protein conjugation		Enzymes; Predicted intracellular proteins; ENZYME proteins:Transferases	Nucleoplasm (Enhanced)				0	0	0	0	0	0	0	0	1	0	0	0	0	0	0	0	0	0	0	0
57534	57534	Gene_ID	H. sapiens	57534	H. sapiens	MIB1	MIB E3 ubiquitin protein ligase 1	GO:0001756 somitogenesis;GO:0001947 heart looping;GO:0061371 determination of heart left/right asymmetry		Predicted intracellular proteins; Disease related genes; Potential drug targets; Enzymes; Human disease related genes:Cardiovascular diseases:Cardiac diseases; ENZYME proteins:Transferases	Plasma membrane (Supported); Additional: Vesicles		(M17)PID NOTCH PATHWAY		0	0	0	0	0	0	0	0	1	0	0	0	0	0	0	0	0	0	0	0
121441	121441	Gene_ID	H. sapiens	121441	H. sapiens	NEDD1	NEDD1 gamma-tubulin ring complex targeting factor	GO:0071539 protein localization to centrosome;GO:1905508 protein localization to microtubule organizing center;GO:0072698 protein localization to microtubule cytoskeleton		Predicted intracellular proteins	Centrosome;Nucleoplasm (Approved)				0	0	0	0	1	0	0	0	0	1	0	0	0	0	0	0	0	0	0	0
22930	22930	Gene_ID	H. sapiens	22930	H. sapiens	RAB3GAP1	RAB3 GTPase activating protein catalytic subunit 1	GO:0061646 positive regulation of glutamate neurotransmitter secretion in response to membrane depolarization;GO:0097051 establishment of protein localization to endoplasmic reticulum membrane;GO:1903233 regulation of calcium ion-dependent exocytosis of neurotransmitter		Human disease related genes:Congenital malformations:Congenital malformations of the nervous system; Predicted intracellular proteins; Disease related genes	Nucleoplasm (Approved); Additional: Cytosol			(M5893)HALLMARK MITOTIC SPINDLE	0	0	0	0	0	0	0	0	0	1	1	0	0	1	0	1	0	0	1	0
373	373	Gene_ID	H. sapiens	373	H. sapiens	TRIM23	tripartite motif containing 23	GO:0006886 intracellular protein transport;GO:0016567 protein ubiquitination;GO:0032446 protein modification by small protein conjugation		Enzymes; Predicted intracellular proteins; Cancer-related genes:Mutated cancer genes; ENZYME proteins:Transferases					0	0	0	0	0	0	0	0	1	1	0	0	0	0	0	0	0	0	0	0
28962	28962	Gene_ID	H. sapiens	28962	H. sapiens	OSTM1	osteoclastogenesis associated transmembrane protein 1	GO:0030321 transepithelial chloride transport;GO:0070633 transepithelial transport;GO:0030316 osteoclast differentiation		Human disease related genes:Congenital malformations:Congenital malformations of the musculoskeletal system; Transporters:Electrochemical Potential-driven transporters; Disease related genes; Potential drug targets	Cytosol (Approved); Additional: Nucleoplasm;Vesicles				0	0	0	0	0	0	0	0	0	0	0	0	0	0	0	0	0	0	0	0
157773	157773	Gene_ID	H. sapiens	157773	H. sapiens	C8orf48	chromosome 8 open reading frame 48			Predicted intracellular proteins	Cytosol (Approved); Additional: Nucleoplasm				0	0	0	0	0	0	0	0	0	0	0	0	0	0	0	0	0	0	0	0
9859	9859	Gene_ID	H. sapiens	9859	H. sapiens	CEP170	centrosomal protein 170			Predicted intracellular proteins	Centrosome (Supported); Additional: Cytosol				0	0	0	0	0	0	0	0	0	0	0	0	0	0	0	0	0	0	0	0
54464	54464	Gene_ID	H. sapiens	54464	H. sapiens	XRN1	5'-3' exoribonuclease 1	GO:1905794 response to puromycin;GO:1905795 cellular response to puromycin;GO:0071409 cellular response to cycloheximide		Predicted intracellular proteins	Cytosol;Plasma membrane (Supported)				0	0	0	0	0	0	0	0	0	0	0	0	0	0	0	0	1	1	0	0
51696	51696	Gene_ID	H. sapiens	51696	H. sapiens	HECA	hdc homolog, cell cycle regulator	GO:0030323 respiratory tube development;GO:0045930 negative regulation of mitotic cell cycle;GO:0045786 negative regulation of cell cycle		Predicted intracellular proteins	Cytosol (Approved)				0	0	0	0	0	0	0	1	0	0	0	0	0	0	0	0	0	0	0	0
153733	153733	Gene_ID	H. sapiens	153733	H. sapiens	CCDC112	coiled-coil domain containing 112			Predicted intracellular proteins	Cytosol;Plasma membrane (Approved); Additional: Nucleoplasm				0	0	0	0	0	0	0	0	0	0	0	0	0	0	0	0	0	0	0	0
55023	55023	Gene_ID	H. sapiens	55023	H. sapiens	PHIP	pleckstrin homology domain interacting protein	GO:0043568 positive regulation of insulin-like growth factor receptor signaling pathway;GO:0043567 regulation of insulin-like growth factor receptor signaling pathway;GO:0045840 positive regulation of mitotic nuclear division		Predicted intracellular proteins; Human disease related genes:Other diseases:Mental and behavioural disorders; Disease related genes	Nucleoplasm (Supported)				0	0	1	0	0	0	0	1	0	0	0	0	0	0	0	1	0	1	0	0
55629	55629	Gene_ID	H. sapiens	55629	H. sapiens	PNRC2	proline rich nuclear receptor coactivator 2	GO:0031087 deadenylation-independent decapping of nuclear-transcribed mRNA;GO:0031086 nuclear-transcribed mRNA catabolic process, deadenylation-independent decay;GO:0110156 methylguanosine-cap decapping		Predicted intracellular proteins	Nucleoplasm (Supported); Additional: Golgi apparatus				0	0	0	0	0	0	0	0	0	0	0	0	0	0	0	0	0	0	0	0
203523	203523	Gene_ID	H. sapiens	203523	H. sapiens	ZNF449	zinc finger protein 449	GO:0007284 spermatogonial cell division;GO:0022412 cellular process involved in reproduction in multicellular organism;GO:0051301 cell division		Predicted intracellular proteins; Transcription factors:Zinc-coordinating DNA-binding domains	Cytosol;Nucleoplasm (Approved)				0	0	0	0	1	0	0	0	0	0	0	0	0	0	0	0	0	0	0	0
5552	5552	Gene_ID	H. sapiens	5552	H. sapiens	SRGN	serglycin	GO:0033371 T cell secretory granule organization;GO:0033367 protein localization to mast cell secretory granule;GO:0033368 protease localization to mast cell secretory granule		Predicted secreted proteins	Golgi apparatus (Supported)		(M5882)NABA PROTEOGLYCANS; (M5884)NABA CORE MATRISOME; (M5889)NABA MATRISOME	(M5950)HALLMARK ALLOGRAFT REJECTION	0	0	0	0	0	0	0	0	0	1	0	0	0	0	0	0	0	0	0	0
5962	5962	Gene_ID	H. sapiens	5962	H. sapiens	RDX	radixin	GO:1903392 negative regulation of adherens junction organization;GO:0032487 regulation of Rap protein signal transduction;GO:1903391 regulation of adherens junction organization		Human disease related genes:Nervous system diseases:Ear disease; Predicted intracellular proteins; Disease related genes	Plasma membrane (Supported); Additional: Nucleoplasm	1D-myo-inositol 1,4,5-trisphosphate	(M12)PID RHOA PATHWAY		0	0	0	0	0	0	0	1	0	0	0	0	0	1	0	1	1	1	0	1
7733	7733	Gene_ID	H. sapiens	7733	H. sapiens	ZNF180	zinc finger protein 180	GO:0000122 negative regulation of transcription by RNA polymerase II;GO:0045892 negative regulation of transcription, DNA-templated;GO:1903507 negative regulation of nucleic acid-templated transcription		Predicted intracellular proteins; Cancer-related genes:Mutated cancer genes; Transcription factors:Zinc-coordinating DNA-binding domains	Nucleoplasm (Approved)				0	0	0	1	0	0	0	0	0	0	0	0	0	0	0	0	0	0	0	0
1848	1848	Gene_ID	H. sapiens	1848	H. sapiens	DUSP6	dual specificity phosphatase 6	GO:0051409 response to nitrosative stress;GO:0070371 ERK1 and ERK2 cascade;GO:0060420 regulation of heart growth		ENZYME proteins:Hydrolases; Human disease related genes:Endocrine and metabolic diseases:Hypothalamus and pituitary gland diseases; Disease related genes; Potential drug targets; Enzymes; Predicted intracellular proteins	Cytosol;Nucleoplasm (Supported)		(M164)PID ERBB1 DOWNSTREAM PATHWAY	(M5946)HALLMARK COAGULATION; (M5921)HALLMARK COMPLEMENT; (M5953)HALLMARK KRAS SIGNALING UP	0	0	0	0	0	0	1	0	0	0	0	0	0	0	0	0	0	0	0	0
64850	64850	Gene_ID	H. sapiens	64850	H. sapiens	ETNPPL	ethanolamine-phosphate phospho-lyase			Enzymes; ENZYME proteins:Lyases; Predicted intracellular proteins	Nucleoplasm (Approved)				0	0	0	0	0	0	0	0	0	0	0	0	0	0	0	0	0	0	0	0
57708	57708	Gene_ID	H. sapiens	57708	H. sapiens	MIER1	MIER1 transcriptional regulator	GO:0016575 histone deacetylation;GO:0006476 protein deacetylation;GO:0035601 protein deacylation		Transcription factors:Helix-turn-helix domains; Predicted intracellular proteins	Nucleoplasm (Enhanced)				0	0	0	0	0	0	0	0	0	0	0	0	0	0	0	0	0	0	0	0
142891	142891	Gene_ID	H. sapiens	142891	H. sapiens	SAMD8	sterile alpha motif domain containing 8	GO:1905371 ceramide phosphoethanolamine metabolic process;GO:1905373 ceramide phosphoethanolamine biosynthetic process;GO:0006686 sphingomyelin biosynthetic process			Endoplasmic reticulum (Supported)				0	0	0	0	0	0	0	0	0	0	0	0	0	0	0	0	0	0	0	0
63971	63971	Gene_ID	H. sapiens	63971	H. sapiens	KIF13A	kinesin family member 13A	GO:0072383 plus-end-directed vesicle transport along microtubule;GO:0072386 plus-end-directed organelle transport along microtubule;GO:0035459 vesicle cargo loading		Predicted intracellular proteins					0	0	0	0	1	1	0	1	0	1	0	0	0	0	0	0	0	0	0	0
9101	9101	Gene_ID	H. sapiens	9101	H. sapiens	USP8	ubiquitin specific peptidase 8	GO:0099576 regulation of protein catabolic process at postsynapse, modulating synaptic transmission;GO:0099170 postsynaptic modulation of chemical synaptic transmission;GO:0071549 cellular response to dexamethasone stimulus		ENZYME proteins:Hydrolases; Peptidases:Cysteine-type peptidases; Human disease related genes:Endocrine and metabolic diseases:Hypothalamus and pituitary gland diseases; Human disease related genes:Endocrine and metabolic diseases:Adrenal gland diseases; Disease related genes; Potential drug targets; Enzymes; Predicted intracellular proteins; Cancer-related genes	Golgi apparatus (Supported); Additional: Cytosol		(M214)PID ERBB1 INTERNALIZATION PATHWAY; (M175)PID ERBB2 ERBB3 PATHWAY	(M5921)HALLMARK COMPLEMENT	0	0	0	0	1	0	0	0	1	0	0	0	0	0	0	0	0	1	0	0
5756	5756	Gene_ID	H. sapiens	5756	H. sapiens	TWF1	twinfilin actin binding protein 1	GO:0043538 regulation of actin phosphorylation;GO:0042989 sequestering of actin monomers;GO:0030042 actin filament depolymerization		Predicted intracellular proteins; Disease related genes	Cytosol (Supported)				0	0	1	0	0	0	0	0	0	0	0	0	0	0	0	1	1	0	0	0
196441	196441	Gene_ID	H. sapiens	196441	H. sapiens	ZFC3H1	zinc finger C3H1-type containing	GO:0006396 RNA processing;GO:0016070 RNA metabolic process;GO:0010467 gene expression		Predicted intracellular proteins	Nucleoplasm (Approved); Additional: Intermediate filaments				0	0	0	0	0	0	0	0	0	0	0	0	0	0	0	0	0	0	0	0
23167	23167	Gene_ID	H. sapiens	23167	H. sapiens	EFR3A	EFR3 homolog A	GO:0046854 phosphatidylinositol phosphate biosynthetic process;GO:0006661 phosphatidylinositol biosynthetic process;GO:0046488 phosphatidylinositol metabolic process		Predicted intracellular proteins	Cytosol;Plasma membrane (Supported)				0	0	0	0	0	0	0	0	0	0	0	0	0	0	0	0	0	0	0	0
6660	6660	Gene_ID	H. sapiens	6660	H. sapiens	SOX5	SRY-box transcription factor 5	GO:2000741 positive regulation of mesenchymal stem cell differentiation;GO:0055059 asymmetric neuroblast division;GO:2000739 regulation of mesenchymal stem cell differentiation		Human disease related genes:Other congenital disorders:Chromosomal abnormalities; Transcription factors:Other all-alpha-helical DNA-binding domains; Predicted intracellular proteins; Disease related genes	Nucleoplasm (Supported)				0	0	0	0	1	0	0	0	0	0	0	0	0	0	0	0	0	0	0	0
25909	25909	Gene_ID	H. sapiens	25909	H. sapiens	AHCTF1	AT-hook containing transcription factor 1	GO:0051292 nuclear pore complex assembly;GO:0006999 nuclear pore organization;GO:0046931 pore complex assembly		Transporters:Transporter channels and pores; Predicted intracellular proteins	Nuclear membrane (Supported)				0	0	1	0	1	0	0	1	0	0	0	0	0	0	0	0	0	0	0	0
162966	162966	Gene_ID	H. sapiens	162966	H. sapiens	ZNF600	zinc finger protein 600	GO:0045944 positive regulation of transcription by RNA polymerase II;GO:0045893 positive regulation of transcription, DNA-templated;GO:1903508 positive regulation of nucleic acid-templated transcription		Predicted intracellular proteins; Transcription factors:Zinc-coordinating DNA-binding domains					0	0	0	1	0	0	0	0	0	0	0	0	0	0	0	0	0	0	0	0
9778	9778	Gene_ID	H. sapiens	9778	H. sapiens	KIAA0232	KIAA0232			Predicted intracellular proteins	Cytosol (Approved)				0	0	0	0	0	0	0	0	0	0	0	0	0	0	0	0	0	0	0	0
54210	54210	Gene_ID	H. sapiens	54210	H. sapiens	TREM1	triggering receptor expressed on myeloid cells 1	GO:0032602 chemokine production;GO:0002367 cytokine production involved in immune response;GO:0070945 neutrophil-mediated killing of gram-negative bacterium		Predicted secreted proteins; CD markers	Golgi apparatus (Approved)	D-tartaric acid			0	0	0	0	0	0	0	0	1	0	0	0	0	0	0	0	0	0	0	0
91351	91351	Gene_ID	H. sapiens	91351	H. sapiens	DDX60L	DExD/H-box 60 like			Enzymes; ENZYME proteins:Hydrolases; Predicted intracellular proteins	Cytosol;Plasma membrane (Approved)				0	0	0	0	0	0	0	0	0	0	0	0	0	0	0	0	0	0	0	0
3758	3758	Gene_ID	H. sapiens	3758	H. sapiens	KCNJ1	potassium inwardly rectifying channel subfamily J member 1	GO:0007588 excretion;GO:1990573 potassium ion import across plasma membrane;GO:0098659 inorganic cation import across plasma membrane		FDA approved drug targets:Small molecule drugs; Voltage-gated ion channels:Inwardly Rectifying Potassium Channels; Human disease related genes:Endocrine and metabolic diseases:Other endocrine and metabolic diseases; Disease related genes; Transporters:Transporter channels and pores		Bethanidine; Glimepiride; Minoxidil; Acetohexamide; Tolbutamide; Glymidine; Yohimbine; Agmatine; Butamben			0	0	0	0	0	0	0	0	0	0	0	0	0	0	0	0	0	0	0	0
84081	84081	Gene_ID	H. sapiens	84081	H. sapiens	NSRP1	nuclear speckle splicing regulatory protein 1	GO:0000381 regulation of alternative mRNA splicing, via spliceosome;GO:0048024 regulation of mRNA splicing, via spliceosome;GO:0050684 regulation of mRNA processing		Predicted intracellular proteins	Nucleoplasm (Supported)				0	0	0	0	0	0	0	0	0	0	0	0	0	0	0	0	0	0	0	0
167691	167691	Gene_ID	H. sapiens	167691	H. sapiens	LCA5	lebercilin LCA5	GO:0042073 intraciliary transport;GO:0045494 photoreceptor cell maintenance;GO:0001895 retina homeostasis		Human disease related genes:Nervous system diseases:Eye disease; Predicted intracellular proteins; Disease related genes					0	0	0	0	0	1	0	0	0	0	0	0	0	0	0	0	0	0	0	0
55132	55132	Gene_ID	H. sapiens	55132	H. sapiens	LARP1B	La ribonucleoprotein 1B	GO:0045727 positive regulation of translation;GO:0034250 positive regulation of cellular amide metabolic process;GO:0006417 regulation of translation		Predicted intracellular proteins	Cytosol (Approved)				0	0	0	0	0	0	0	0	0	0	0	0	0	0	0	0	0	0	0	0
3428	3428	Gene_ID	H. sapiens	3428	H. sapiens	IFI16	interferon gamma inducible protein 16	GO:0030224 monocyte differentiation;GO:0097202 activation of cysteine-type endopeptidase activity;GO:0035458 cellular response to interferon-beta		Predicted intracellular proteins	Nucleoli;Nucleoplasm (Supported); Additional: Cytosol				1	0	0	0	0	0	0	0	0	0	0	1	0	1	0	0	0	0	0	0
55779	55779	Gene_ID	H. sapiens	55779	H. sapiens	CFAP44	cilia and flagella associated protein 44	GO:0007288 sperm axoneme assembly;GO:0120316 sperm flagellum assembly;GO:0044458 motile cilium assembly		Predicted intracellular proteins; Disease related genes; Human disease related genes:Reproductive system diseases:Reproductive system diseases					0	0	0	0	0	1	0	0	0	0	0	0	0	0	0	0	0	0	0	0
100861412	100861412	Gene_ID	H. sapiens	100861412	H. sapiens	FSBP	fibrinogen silencer binding protein			Predicted intracellular proteins	Nucleoplasm (Supported)				0	0	0	0	0	0	0	0	0	0	0	0	0	0	0	0	0	0	0	0
57515	57515	Gene_ID	H. sapiens	57515	H. sapiens	SERINC1	serine incorporator 1	GO:1904217 regulation of CDP-diacylglycerol-serine O-phosphatidyltransferase activity;GO:1904219 positive regulation of CDP-diacylglycerol-serine O-phosphatidyltransferase activity;GO:1904222 positive regulation of serine C-palmitoyltransferase activity			Cytosol (Approved)			(M5935)HALLMARK FATTY ACID METABOLISM	0	0	0	0	0	0	0	0	0	0	0	0	0	0	1	0	0	0	0	0
5981	5981	Gene_ID	H. sapiens	5981	H. sapiens	RFC1	replication factor C subunit 1	GO:0090618 DNA clamp unloading;GO:0007004 telomere maintenance via telomerase;GO:0006278 RNA-dependent DNA biosynthetic process		Predicted intracellular proteins; Disease related genes; Human disease related genes:Nervous system diseases:Other nervous and sensory system diseases	Nucleoplasm (Enhanced)		(M94)PID FAS PATHWAY	(M5893)HALLMARK MITOTIC SPINDLE; (M5925)HALLMARK E2F TARGETS	1	0	0	0	1	0	0	0	0	0	0	0	0	0	0	0	0	0	0	0
60401	60401	Gene_ID	H. sapiens	60401	H. sapiens	EDA2R	ectodysplasin A2 receptor	GO:0010668 ectodermal cell differentiation;GO:0007398 ectoderm development;GO:0072332 intrinsic apoptotic signaling pathway by p53 class mediator			Cell Junctions (Approved)				0	0	0	0	0	0	1	0	0	0	0	1	0	0	0	0	0	0	0	0
2651	2651	Gene_ID	H. sapiens	2651	H. sapiens	GCNT2	glucosaminyl (N-acetyl) transferase 2 (I blood group)	GO:0036438 maintenance of lens transparency;GO:0034116 positive regulation of heterotypic cell-cell adhesion;GO:0034114 regulation of heterotypic cell-cell adhesion		Human disease related genes:Cardiovascular diseases:Hematologic diseases; Human disease related genes:Nervous system diseases:Eye disease; Disease related genes; Potential drug targets; Enzymes; Predicted intracellular proteins; ENZYME proteins:Transferases	Golgi apparatus (Approved)			(M5891)HALLMARK HYPOXIA; (M5934)HALLMARK XENOBIOTIC METABOLISM	0	0	0	0	0	0	1	0	0	0	0	0	0	0	0	0	0	0	0	0
29028	29028	Gene_ID	H. sapiens	29028	H. sapiens	ATAD2	ATPase family AAA domain containing 2	GO:0006325 chromatin organization;GO:0051276 chromosome organization;GO:0045944 positive regulation of transcription by RNA polymerase II		Predicted intracellular proteins	Nucleoplasm (Enhanced)			(M5925)HALLMARK E2F TARGETS	0	0	0	0	0	0	0	0	0	0	0	0	0	0	0	0	0	0	0	0
22837	22837	Gene_ID	H. sapiens	22837	H. sapiens	COBLL1	cordon-bleu WH2 repeat protein like 1			Predicted intracellular proteins	Cell Junctions (Approved)				0	0	0	0	0	0	0	0	0	0	0	0	0	0	0	0	0	0	0	0
9737	9737	Gene_ID	H. sapiens	9737	H. sapiens	GPRASP1	G protein-coupled receptor associated sorting protein 1	GO:1990172 G protein-coupled receptor catabolic process;GO:0032801 receptor catabolic process;GO:0045744 negative regulation of G protein-coupled receptor signaling pathway		Predicted intracellular proteins	Cytosol (Supported)				0	0	0	0	0	0	0	0	0	0	0	0	0	0	0	0	0	0	0	0
55206	55206	Gene_ID	H. sapiens	55206	H. sapiens	SBNO1	strawberry notch homolog 1	GO:0006355 regulation of transcription, DNA-templated;GO:1903506 regulation of nucleic acid-templated transcription;GO:2001141 regulation of RNA biosynthetic process		Predicted intracellular proteins	Nucleoplasm (Approved)				0	0	0	0	0	0	0	0	0	0	0	0	0	0	0	0	0	0	0	0
1030	1030	Gene_ID	H. sapiens	1030	H. sapiens	CDKN2B	cyclin dependent kinase inhibitor 2B	GO:0060253 negative regulation of glial cell proliferation;GO:0070316 regulation of G0 to G1 transition;GO:0030219 megakaryocyte differentiation		Human disease related genes:Cancers:Cancers of eye, brain, and central nervous system; Human disease related genes:Cancers:Cancers of soft tissues and bone; Human disease related genes:Cancers:Cancers of haematopoietic and lymphoid tissues; Human disease related genes:Cancers:Cancers of the lung and pleura; Human disease related genes:Endocrine and metabolic diseases:Diabetes; Predicted intracell…	Nucleoplasm (Approved)		(M254)PID MYC REPRESS PATHWAY; (M2)PID SMAD2 3NUCLEAR PATHWAY	(M5941)HALLMARK UV RESPONSE UP; (M5939)HALLMARK P53 PATHWAY	0	0	0	0	1	0	0	1	0	0	0	1	0	0	1	0	0	0	0	0
56987	56987	Gene_ID	H. sapiens	56987	H. sapiens	BBX	BBX high mobility group box domain containing	GO:0060348 bone development;GO:0001501 skeletal system development;GO:0006357 regulation of transcription by RNA polymerase II		Transcription factors:Other all-alpha-helical DNA-binding domains; Predicted intracellular proteins	Nucleoplasm (Enhanced); Additional: Cytosol				0	0	0	0	0	0	0	0	0	0	0	0	0	0	0	0	0	0	0	0
9515	9515	Gene_ID	H. sapiens	9515	H. sapiens	STXBP5L	syntaxin binding protein 5L	GO:0017157 regulation of exocytosis;GO:0006887 exocytosis;GO:0050708 regulation of protein secretion		Predicted intracellular proteins					0	0	0	0	0	0	0	0	0	0	0	0	0	0	0	0	0	0	0	1
115426	115426	Gene_ID	H. sapiens	115426	H. sapiens	UHRF2	ubiquitin like with PHD and ring finger domains 2	GO:0010216 maintenance of DNA methylation;GO:0016925 protein sumoylation;GO:0051865 protein autoubiquitination		Disease related genes; Potential drug targets; Enzymes; Predicted intracellular proteins; ENZYME proteins:Transferases	Nucleoplasm (Enhanced)				1	0	0	0	0	0	0	0	1	0	0	0	0	0	0	0	0	0	0	0
60684	60684	Gene_ID	H. sapiens	60684	H. sapiens	TRAPPC11	trafficking protein particle complex subunit 11	GO:0045054 constitutive secretory pathway;GO:0061635 regulation of protein complex stability;GO:0006888 endoplasmic reticulum to Golgi vesicle-mediated transport		Predicted intracellular proteins; Human disease related genes:Musculoskeletal diseases:Muscular diseases; Disease related genes	Cytosol (Approved); Additional: Vesicles				0	0	0	0	0	0	0	0	0	0	1	0	0	0	0	0	0	0	0	0
376940	376940	Gene_ID	H. sapiens	376940	H. sapiens	ZC3H6	zinc finger CCCH-type containing 6	GO:0045892 negative regulation of transcription, DNA-templated;GO:1903507 negative regulation of nucleic acid-templated transcription;GO:1902679 negative regulation of RNA biosynthetic process		Predicted intracellular proteins; Transcription factors:Zinc-coordinating DNA-binding domains	Golgi apparatus;Nucleoplasm (Approved)				0	0	0	0	0	0	0	0	0	0	0	0	0	0	0	0	0	0	0	0
3488	3488	Gene_ID	H. sapiens	3488	H. sapiens	IGFBP5	insulin like growth factor binding protein 5	GO:1904205 negative regulation of skeletal muscle hypertrophy;GO:1904204 regulation of skeletal muscle hypertrophy;GO:0060056 mammary gland involution		Predicted secreted proteins	Golgi apparatus;Vesicles (Approved); Additional: Nuclear bodies		(M3008)NABA ECM GLYCOPROTEINS; (M5884)NABA CORE MATRISOME; (M5889)NABA MATRISOME	(M5942)HALLMARK UV RESPONSE DN; (M5924)HALLMARK MTORC1 SIGNALING	0	0	0	0	0	0	0	0	0	0	0	0	0	0	0	0	0	1	0	0
10463	10463	Gene_ID	H. sapiens	10463	H. sapiens	SLC30A9	solute carrier family 30 member 9	GO:0006829 zinc ion transport;GO:0006882 cellular zinc ion homeostasis;GO:0055069 zinc ion homeostasis		Transporters:Electrochemical Potential-driven transporters; Disease related genes; Potential drug targets					1	0	0	0	0	0	0	0	0	0	0	0	0	0	0	0	0	0	0	0
8548	8548	Gene_ID	H. sapiens	8548	H. sapiens	BLZF1	basic leucine zipper nuclear factor 1	GO:0043001 Golgi to plasma membrane protein transport;GO:0061951 establishment of protein localization to plasma membrane;GO:0006893 Golgi to plasma membrane transport		Predicted intracellular proteins	Golgi apparatus (Supported); Additional: Nucleoplasm				0	0	0	0	1	0	0	0	0	0	0	0	0	0	0	0	0	0	0	0
10905	10905	Gene_ID	H. sapiens	10905	H. sapiens	MAN1A2	mannosidase alpha class 1A member 2	GO:1904381 Golgi apparatus mannose trimming;GO:0036507 protein demannosylation;GO:0036508 protein alpha-1,2-demannosylation		Enzymes; ENZYME proteins:Hydrolases; Predicted intracellular proteins	Golgi apparatus (Enhanced)				0	0	0	0	0	0	0	0	0	0	1	0	0	0	0	0	0	0	0	0
157769	157769	Gene_ID	H. sapiens	157769	H. sapiens	FAM91A1	family with sequence similarity 91 member A1	GO:0099041 vesicle tethering to Golgi;GO:0099022 vesicle tethering;GO:0006903 vesicle targeting		Predicted intracellular proteins	Microtubules;Nucleoplasm (Approved)				0	0	1	0	0	0	0	0	0	1	0	0	0	0	0	0	0	0	0	0
734	734	Gene_ID	H. sapiens	734	H. sapiens	OSGIN2	oxidative stress induced growth inhibitor family member 2	GO:0030308 negative regulation of cell growth;GO:0051321 meiotic cell cycle;GO:0045926 negative regulation of growth		Predicted intracellular proteins	Nucleoli (Approved)				0	0	0	0	0	0	0	0	0	0	0	0	0	0	0	0	0	0	0	0
338	338	Gene_ID	H. sapiens	338	H. sapiens	APOB	apolipoprotein B	GO:0006642 triglyceride mobilization;GO:0010886 positive regulation of cholesterol storage;GO:0034379 very-low-density lipoprotein particle assembly		Human disease related genes:Cardiovascular diseases:Vascular diseases; Candidate cardiovascular disease genes; Predicted secreted proteins; Human disease related genes:Congenital disorders of metabolism:Congenital disorders of lipid/glycolipid metabolism; Disease related genes; Human disease related genes:Congenital disorders of metabolism:Other congenital disorders of metabolism	Cytosol;Vesicles (Supported)	Zinc chloride; Zinc sulfate, unspecified form	(M159)PID AMB2 NEUTROPHILS PATHWAY; (M285)PID HNF3A PATHWAY		0	0	0	0	0	1	0	0	1	0	1	1	0	0	0	0	0	1	0	0
9949	9949	Gene_ID	H. sapiens	9949	H. sapiens	AMMECR1	AMMECR nuclear protein 1	GO:0008150 biological_process		Human disease related genes:Congenital malformations:Other congenital malformations; Predicted intracellular proteins; Disease related genes	Nucleoplasm (Supported); Additional: Mitochondria			(M5953)HALLMARK KRAS SIGNALING UP	0	0	0	0	0	0	0	0	0	0	0	0	0	0	0	0	0	0	0	0
51232	51232	Gene_ID	H. sapiens	51232	H. sapiens	CRIM1	cysteine rich transmembrane BMP regulator 1	GO:0048009 insulin-like growth factor receptor signaling pathway;GO:0045668 negative regulation of osteoblast differentiation;GO:0030514 negative regulation of BMP signaling pathway		Predicted intracellular proteins			(M3008)NABA ECM GLYCOPROTEINS; (M5884)NABA CORE MATRISOME; (M5889)NABA MATRISOME		0	0	0	0	0	0	0	0	0	0	0	0	0	0	0	0	0	0	0	0
7552	7552	Gene_ID	H. sapiens	7552	H. sapiens	ZNF711	zinc finger protein 711	GO:0045893 positive regulation of transcription, DNA-templated;GO:1903508 positive regulation of nucleic acid-templated transcription;GO:1902680 positive regulation of RNA biosynthetic process		Transcription factors:Zinc-coordinating DNA-binding domains; Predicted intracellular proteins; Human disease related genes:Other diseases:Mental and behavioural disorders; Disease related genes	Nucleoplasm (Approved)				0	0	0	0	0	0	0	0	0	0	0	0	0	0	0	0	0	0	0	0
23077	23077	Gene_ID	H. sapiens	23077	H. sapiens	MYCBP2	MYC binding protein 2	GO:0021785 branchiomotor neuron axon guidance;GO:1902667 regulation of axon guidance;GO:0021952 central nervous system projection neuron axonogenesis		Enzymes; Predicted intracellular proteins; ENZYME proteins:Transferases	Nucleoplasm (Supported); Additional: Cytosol;Vesicles				0	0	0	0	0	0	0	0	1	0	0	0	0	0	0	0	1	0	0	0
11259	11259	Gene_ID	H. sapiens	11259	H. sapiens	FILIP1L	filamin A interacting protein 1 like	GO:0008150 biological_process		Predicted intracellular proteins	Plasma membrane (Approved)				0	0	0	0	0	0	0	0	0	0	0	0	0	0	0	0	0	0	0	0
9456	9456	Gene_ID	H. sapiens	9456	H. sapiens	HOMER1	homer scaffold protein 1	GO:0007206 phospholipase C-activating G protein-coupled glutamate receptor signaling pathway;GO:1902950 regulation of dendritic spine maintenance;GO:0048148 behavioral response to cocaine		Predicted intracellular proteins	Cytosol (Approved)			(M5937)HALLMARK GLYCOLYSIS	0	0	0	0	0	0	0	0	0	0	0	0	0	0	0	0	0	0	0	0
53344	53344	Gene_ID	H. sapiens	53344	H. sapiens	CHIC1	cysteine rich hydrophobic domain 1				Nuclear speckles;Vesicles (Approved); Additional: Cytosol				0	0	0	0	0	0	0	0	0	0	0	0	0	0	0	0	0	0	0	0
23350	23350	Gene_ID	H. sapiens	23350	H. sapiens	U2SURP	U2 snRNP associated SURP domain containing	GO:0006396 RNA processing;GO:0016070 RNA metabolic process;GO:0010467 gene expression		Predicted intracellular proteins	Nucleoplasm (Supported)				0	0	0	0	0	0	0	0	0	0	0	0	0	0	0	0	0	0	0	0
55610	55610	Gene_ID	H. sapiens	55610	H. sapiens	VPS50	VPS50 subunit of EARP/GARPII complex	GO:0032456 endocytic recycling;GO:0098876 vesicle-mediated transport to the plasma membrane;GO:0016197 endosomal transport		Predicted intracellular proteins	Cytosol (Uncertain); Additional: Plasma membrane			(M5956)HALLMARK KRAS SIGNALING DN	0	0	0	0	0	0	0	0	0	0	0	0	0	0	0	0	0	0	0	0
64135	64135	Gene_ID	H. sapiens	64135	H. sapiens	IFIH1	interferon induced with helicase C domain 1	GO:0039530 MDA-5 signaling pathway;GO:0034344 regulation of type III interferon production;GO:0009597 detection of virus		Human disease related genes:Immune system diseases:Other immune system diseases; ENZYME proteins:Hydrolases; Human disease related genes:Congenital malformations:Congenital malformations of the musculoskeletal system; Disease related genes; Potential drug targets; Enzymes; Human disease related genes:Endocrine and metabolic diseases:Diabetes; Predicted intracellular proteins				(M5911)HALLMARK INTERFERON ALPHA RESPONSE; (M5890)HALLMARK TNFA SIGNALING VIA NFKB; (M5913)HALLMARK INTERFERON GAMMA RESPONSE	0	0	0	1	0	0	0	0	1	0	0	0	0	0	0	0	0	1	0	0
7110	7110	Gene_ID	H. sapiens	7110	H. sapiens	TMF1	TATA element modulatory factor 1	GO:2000843 regulation of testosterone secretion;GO:2000845 positive regulation of testosterone secretion;GO:0032275 luteinizing hormone secretion		Predicted intracellular proteins; Cancer-related genes:Candidate cancer biomarkers	Golgi apparatus (Supported)		(M58)PID AR PATHWAY		0	0	0	0	0	1	0	0	0	0	1	0	0	0	0	0	0	1	0	0
9308	9308	Gene_ID	H. sapiens	9308	H. sapiens	CD83	CD83 molecule	GO:0032713 negative regulation of interleukin-4 production;GO:0043372 positive regulation of CD4-positive, alpha-beta T cell differentiation;GO:0032673 regulation of interleukin-4 production		CD markers	Vesicles (Approved); Additional: Golgi apparatus			(M5947)HALLMARK IL2 STAT5 SIGNALING; (M5890)HALLMARK TNFA SIGNALING VIA NFKB	0	0	0	0	0	0	0	0	0	0	0	0	0	0	0	0	0	0	0	0
3895	3895	Gene_ID	H. sapiens	3895	H. sapiens	KTN1	kinectin 1	GO:0007018 microtubule-based movement;GO:0007017 microtubule-based process;GO:0015031 protein transport		Predicted intracellular proteins; Cancer-related genes	Endoplasmic reticulum (Enhanced)				0	0	1	0	1	1	0	0	0	0	0	0	0	0	0	0	0	0	0	0
6655	6655	Gene_ID	H. sapiens	6655	H. sapiens	SOS2	SOS Ras/Rho guanine nucleotide exchange factor 2	GO:2000973 regulation of pro-B cell differentiation;GO:1905456 regulation of lymphoid progenitor cell differentiation;GO:0033081 regulation of T cell differentiation in thymus		Human disease related genes:Congenital malformations:Other congenital malformations; RAS pathway related proteins; Predicted intracellular proteins; Disease related genes	Nucleoplasm (Approved); Additional: Vesicles		(M1718)SIG IL4RECEPTOR IN B LYPHOCYTES; (M269)PID RAS PATHWAY; (M8626)SIG BCR SIGNALING PATHWAY		0	0	1	0	0	0	0	0	0	0	0	0	0	1	0	0	0	0	0	0
64398	64398	Gene_ID	H. sapiens	64398	H. sapiens	PALS1	protein associated with LIN7 1, MAGUK p55 family member	GO:0035750 protein localization to myelin sheath abaxonal region;GO:0016332 establishment or maintenance of polarity of embryonic epithelium;GO:0032287 peripheral nervous system myelin maintenance		Predicted intracellular proteins	Nucleoplasm (Uncertain); Additional: Cytosol;Plasma membrane			(M5915)HALLMARK APICAL JUNCTION	0	0	0	0	0	0	0	0	0	0	0	0	0	0	0	0	0	0	1	0
84541	84541	Gene_ID	H. sapiens	84541	H. sapiens	KBTBD8	kelch repeat and BTB domain containing 8	GO:0014029 neural crest formation;GO:0006513 protein monoubiquitination;GO:0001837 epithelial to mesenchymal transition		Predicted intracellular proteins					0	0	0	0	0	0	0	0	1	0	0	0	0	0	0	0	0	0	0	0
1638	1638	Gene_ID	H. sapiens	1638	H. sapiens	DCT	dopachrome tautomerase	GO:0006583 melanin biosynthetic process from tyrosine;GO:0021847 ventricular zone neuroblast division;GO:0021869 forebrain ventricular zone progenitor cell division		Enzymes; ENZYME proteins:Isomerase	Plasma membrane (Supported); Additional: Vesicles			(M5946)HALLMARK COAGULATION	0	0	0	0	1	0	0	0	0	0	0	0	0	0	0	0	0	0	1	0
728	728	Gene_ID	H. sapiens	728	H. sapiens	C5AR1	complement C5a receptor 1	GO:0038178 complement component C5a signaling pathway;GO:0002430 complement receptor mediated signaling pathway;GO:0032494 response to peptidoglycan		Transporters; CD markers; G-protein coupled receptors:Chemokines and chemotactic factors receptors; G-protein coupled receptors:GPCRs excl olfactory receptors; Predicted intracellular proteins	Golgi apparatus (Approved); Additional: Vesicles			(M5932)HALLMARK INFLAMMATORY RESPONSE	0	0	0	0	0	0	1	0	0	0	0	0	0	1	1	0	0	0	0	0
55719	55719	Gene_ID	H. sapiens	55719	H. sapiens	SLF2	SMC5-SMC6 complex localization factor 2	GO:1990166 protein localization to site of double-strand break;GO:0034093 positive regulation of maintenance of sister chromatid cohesion;GO:0034184 positive regulation of maintenance of mitotic sister chromatid cohesion		Predicted intracellular proteins	Nucleoplasm;Vesicles (Approved)				1	0	0	0	0	0	1	1	0	1	0	0	0	0	0	1	0	0	0	0
23586	23586	Gene_ID	H. sapiens	23586	H. sapiens	DDX58	DExD/H-box helicase 58	GO:0034344 regulation of type III interferon production;GO:0002733 regulation of myeloid dendritic cell cytokine production;GO:0002735 positive regulation of myeloid dendritic cell cytokine production		ENZYME proteins:Hydrolases; Human disease related genes:Congenital malformations:Congenital malformations of the musculoskeletal system; Disease related genes; Potential drug targets; Enzymes; Predicted intracellular proteins	Cytosol;Plasma membrane (Supported)			(M5890)HALLMARK TNFA SIGNALING VIA NFKB; (M5913)HALLMARK INTERFERON GAMMA RESPONSE	0	0	0	1	0	0	0	0	0	0	0	0	0	0	0	0	0	1	0	0
55914	55914	Gene_ID	H. sapiens	55914	H. sapiens	ERBIN	erbb2 interacting protein	GO:0045175 basal protein localization;GO:0070425 negative regulation of nucleotide-binding oligomerization domain containing signaling pathway;GO:0070433 negative regulation of nucleotide-binding oligomerization domain containing 2 signaling pathway		Predicted intracellular proteins	Nuclear speckles;Plasma membrane (Supported)				0	0	1	0	0	0	0	0	0	1	0	1	0	0	0	0	0	1	0	0
54103	54103	Gene_ID	H. sapiens	54103	H. sapiens	GSAP	gamma-secretase activating protein	GO:1902004 positive regulation of amyloid-beta formation;GO:1902993 positive regulation of amyloid precursor protein catabolic process;GO:1902003 regulation of amyloid-beta formation		Predicted intracellular proteins	Vesicles (Approved)				0	0	0	0	0	0	0	0	0	0	0	0	0	0	0	0	0	0	0	0
23576	23576	Gene_ID	H. sapiens	23576	H. sapiens	DDAH1	dimethylarginine dimethylaminohydrolase 1	GO:0000052 citrulline metabolic process;GO:0006527 arginine catabolic process;GO:1900038 negative regulation of cellular response to hypoxia		Enzymes; ENZYME proteins:Hydrolases; Predicted intracellular proteins	Cytosol;Plasma membrane (Approved); Additional: Nucleoli	Citrulline; Pantoprazole; Esomeprazole; Dexlansoprazole		(M5942)HALLMARK UV RESPONSE DN	0	0	0	0	0	0	1	0	0	0	0	0	0	0	0	0	0	0	0	0
64116	64116	Gene_ID	H. sapiens	64116	H. sapiens	SLC39A8	solute carrier family 39 member 8	GO:0030026 cellular manganese ion homeostasis;GO:0061757 leukocyte adhesion to arterial endothelial cell;GO:0097080 plasma membrane selenite transport		Transporters:Electrochemical Potential-driven transporters; Human disease related genes:Congenital disorders of metabolism:Congenital disorders of glycan/glycoprotein metabolism; Disease related genes; Potential drug targets				(M5947)HALLMARK IL2 STAT5 SIGNALING	0	0	0	0	0	0	0	0	0	0	0	0	0	0	0	0	0	0	0	0
64881	64881	Gene_ID	H. sapiens	64881	H. sapiens	PCDH20	protocadherin 20	GO:0007156 homophilic cell adhesion via plasma membrane adhesion molecules;GO:0098742 cell-cell adhesion via plasma-membrane adhesion molecules;GO:0098609 cell-cell adhesion			Vesicles (Approved); Additional: Cytokinetic bridge				0	0	0	0	0	0	0	0	0	0	0	0	0	0	0	0	0	0	0	0
26060	26060	Gene_ID	H. sapiens	26060	H. sapiens	APPL1	adaptor protein, phosphotyrosine interacting with PH domain and leucine zipper 1	GO:1905450 negative regulation of Fc-gamma receptor signaling pathway involved in phagocytosis;GO:1905303 positive regulation of macropinocytosis;GO:1905301 regulation of macropinocytosis		Human disease related genes:Endocrine and metabolic diseases:Diabetes; Predicted intracellular proteins; Disease related genes	Plasma membrane;Vesicles (Approved); Additional: Actin filaments;Cytosol		(M58)PID AR PATHWAY		0	0	0	0	0	0	0	1	0	1	0	1	0	0	0	0	0	1	0	1
85015	85015	Gene_ID	H. sapiens	85015	H. sapiens	USP45	ubiquitin specific peptidase 45	GO:0070911 global genome nucleotide-excision repair;GO:0045494 photoreceptor cell maintenance;GO:0006289 nucleotide-excision repair		ENZYME proteins:Hydrolases; Peptidases:Cysteine-type peptidases; Human disease related genes:Nervous system diseases:Eye disease; Disease related genes; Potential drug targets; Enzymes; Predicted intracellular proteins	Cytosol;Nucleoplasm (Approved)				1	0	0	0	0	0	0	0	1	0	0	0	0	0	0	0	0	0	0	0
64324	64324	Gene_ID	H. sapiens	64324	H. sapiens	NSD1	nuclear receptor binding SET domain protein 1	GO:0000414 regulation of histone H3-K36 methylation;GO:0034770 histone H4-K20 methylation;GO:0010452 histone H3-K36 methylation		Cancer-related genes:Mutated cancer genes; Cancer-related genes:Mutational cancer driver genes; Human disease related genes:Congenital malformations:Other congenital malformations; Disease related genes; Potential drug targets; Enzymes; Predicted intracellular proteins; ENZYME proteins:Transferases	Nucleoplasm;Plasma membrane (Supported)				0	0	0	0	0	0	0	0	0	0	0	0	0	0	0	0	0	0	0	0
79728	79728	Gene_ID	H. sapiens	79728	H. sapiens	PALB2	partner and localizer of BRCA2	GO:0001833 inner cell mass cell proliferation;GO:0036342 post-anal tail morphogenesis;GO:0001832 blastocyst growth		Human disease related genes:Cardiovascular diseases:Hematologic diseases; Predicted intracellular proteins; Cancer-related genes; Disease related genes	Nucleoplasm (Supported)		(M1)PID FANCONI PATHWAY		1	0	0	0	0	0	0	0	0	0	0	0	0	0	0	0	0	0	0	0
2530	2530	Gene_ID	H. sapiens	2530	H. sapiens	FUT8	fucosyltransferase 8	GO:0033578 protein glycosylation in Golgi;GO:0036071 N-glycan fucosylation;GO:0046368 GDP-L-fucose metabolic process		Human disease related genes:Congenital disorders of metabolism:Congenital disorders of carbohydrate metabolism; Disease related genes; Potential drug targets; Enzymes; Predicted intracellular proteins; ENZYME proteins:Transferases	Golgi apparatus (Approved); Additional: Cytosol;Nucleoplasm			(M5937)HALLMARK GLYCOLYSIS	0	0	0	0	0	0	1	0	0	0	0	0	0	0	0	0	0	0	0	0
54431	54431	Gene_ID	H. sapiens	54431	H. sapiens	DNAJC10	DnaJ heat shock protein family (Hsp40) member C10	GO:0034975 protein folding in endoplasmic reticulum;GO:0070059 intrinsic apoptotic signaling pathway in response to endoplasmic reticulum stress;GO:0032781 positive regulation of ATP-dependent activity		Predicted intracellular proteins					0	0	0	0	0	0	0	0	1	0	0	0	0	0	0	0	0	0	0	0
55814	55814	Gene_ID	H. sapiens	55814	H. sapiens	BDP1	B double prime 1, subunit of RNA polymerase III transcription initiation factor IIIB	GO:0070898 RNA polymerase III preinitiation complex assembly;GO:0006384 transcription initiation from RNA polymerase III promoter;GO:0006383 transcription by RNA polymerase III		Human disease related genes:Nervous system diseases:Ear disease; Predicted intracellular proteins; Disease related genes	Nucleoplasm (Enhanced)				0	0	0	0	0	0	0	0	0	0	0	0	0	0	0	0	0	0	0	0
160418	160418	Gene_ID	H. sapiens	160418	H. sapiens	TMTC3	transmembrane O-mannosyltransferase targeting cadherins 3	GO:0035269 protein O-linked mannosylation;GO:0035268 protein mannosylation;GO:0097502 mannosylation		Human disease related genes:Congenital malformations:Congenital malformations of the nervous system; Transporters:Accessory Factors Involved in Transport; Disease related genes; Potential drug targets; Enzymes; ENZYME proteins:Transferases					0	0	0	0	0	0	0	0	0	0	0	0	0	0	0	0	0	0	0	0
83448	83448	Gene_ID	H. sapiens	83448	H. sapiens	PUS7L	pseudouridine synthase 7 like	GO:0001522 pseudouridine synthesis;GO:0009451 RNA modification;GO:0016070 RNA metabolic process		Predicted intracellular proteins	Nuclear speckles (Approved); Additional: Nucleoli				0	0	0	0	0	0	0	0	0	0	0	0	0	0	0	0	0	0	0	0
10443	10443	Gene_ID	H. sapiens	10443	H. sapiens	N4BP2L2	NEDD4 binding protein 2 like 2	GO:1902037 negative regulation of hematopoietic stem cell differentiation;GO:1902035 positive regulation of hematopoietic stem cell proliferation;GO:1902033 regulation of hematopoietic stem cell proliferation		Predicted intracellular proteins	Nucleoplasm (Approved)				0	0	0	0	0	0	0	0	0	0	0	0	0	0	0	0	0	0	0	0
57551	57551	Gene_ID	H. sapiens	57551	H. sapiens	TAOK1	TAO kinase 1	GO:0007026 negative regulation of microtubule depolymerization;GO:0031114 regulation of microtubule depolymerization;GO:0070050 neuron cellular homeostasis	STE Ser/Thr protein kinase family	Enzymes; Kinases:STE Ser/Thr protein kinases; Predicted intracellular proteins; ENZYME proteins:Transferases	Vesicles (Uncertain)	Fostamatinib	(M20)PID P38 MKK3 6PATHWAY		1	1	1	0	1	1	1	1	0	0	0	0	0	0	1	0	1	0	0	0
26953	26953	Gene_ID	H. sapiens	26953	H. sapiens	RANBP6	RAN binding protein 6	GO:0006606 protein import into nucleus;GO:0051170 import into nucleus;GO:0017038 protein import		Predicted intracellular proteins	Vesicles (Supported)				0	0	0	0	0	0	0	0	0	1	0	0	0	0	0	0	0	0	0	0
7574	7574	Gene_ID	H. sapiens	7574	H. sapiens	ZNF26	zinc finger protein 26	GO:0006357 regulation of transcription by RNA polymerase II;GO:0006355 regulation of transcription, DNA-templated;GO:1903506 regulation of nucleic acid-templated transcription		Predicted intracellular proteins; Transcription factors:Zinc-coordinating DNA-binding domains	Mitochondria (Approved); Additional: Nuclear bodies				0	0	0	1	0	0	0	0	0	0	0	0	0	0	0	0	0	0	0	0
81550	81550	Gene_ID	H. sapiens	81550	H. sapiens	TDRD3	tudor domain containing 3	GO:0006325 chromatin organization;GO:0051276 chromosome organization;GO:0045893 positive regulation of transcription, DNA-templated		Predicted intracellular proteins	Nucleoplasm (Enhanced); Additional: Cytosol;Golgi apparatus				0	0	0	0	0	0	0	0	0	0	0	0	0	0	0	0	0	0	0	0
5337	5337	Gene_ID	H. sapiens	5337	H. sapiens	PLD1	phospholipase D1	GO:0032534 regulation of microvillus assembly;GO:0098693 regulation of synaptic vesicle cycle;GO:0032530 regulation of microvillus organization		ENZYME proteins:Hydrolases; Human disease related genes:Congenital malformations:Congenital malformations of the circulatory system; Disease related genes; Potential drug targets; Enzymes; RAS pathway related proteins; Predicted intracellular proteins	Vesicles (Approved); Additional: Nucleoplasm	Choline; LAX-101; Choline salicylate	(M120)PID ARF6 DOWNSTREAM PATHWAY; (M252)PID IL8 CXCR1 PATHWAY; (M275)PID ALPHA SYNUCLEIN PATHWAY		0	0	1	0	0	0	0	0	0	0	0	0	0	0	0	0	0	0	0	0
10746	10746	Gene_ID	H. sapiens	10746	H. sapiens	MAP3K2	mitogen-activated protein kinase kinase kinase 2	GO:0071260 cellular response to mechanical stimulus;GO:0000165 MAPK cascade;GO:0009612 response to mechanical stimulus	STE Ser/Thr protein kinase family	Enzymes; Kinases:STE Ser/Thr protein kinases; Predicted intracellular proteins; ENZYME proteins:Transferases	Cytosol;Nucleoplasm (Supported)	Bosutinib; Fostamatinib	(M270)PID MAPK TRK PATHWAY; (M164)PID ERBB1 DOWNSTREAM PATHWAY		0	1	0	0	0	0	0	0	0	0	0	0	0	0	0	0	0	0	0	0
79832	79832	Gene_ID	H. sapiens	79832	H. sapiens	QSER1	glutamine and serine rich 1			Predicted intracellular proteins	Nucleoplasm (Approved); Additional: Cytosol				0	0	0	0	0	0	0	0	0	0	0	0	0	0	0	0	0	0	0	0
7874	7874	Gene_ID	H. sapiens	7874	H. sapiens	USP7	ubiquitin specific peptidase 7	GO:0035616 histone H2B conserved C-terminal lysine deubiquitination;GO:1901537 positive regulation of DNA demethylation;GO:0010216 maintenance of DNA methylation		Enzymes; ENZYME proteins:Hydrolases; Predicted intracellular proteins; Peptidases:Cysteine-type peptidases	Nucleoplasm (Supported); Additional: Nuclear bodies		(M136)PID FOXO PATHWAY; (M261)PID P53 REGULATION PATHWAY		1	0	0	0	0	0	0	0	1	0	0	0	0	0	0	0	0	0	0	1
8317	8317	Gene_ID	H. sapiens	8317	H. sapiens	CDC7	cell division cycle 7	GO:0010571 positive regulation of nuclear cell cycle DNA replication;GO:0000727 double-strand break repair via break-induced replication;GO:0033262 regulation of nuclear cell cycle DNA replication	Other	Enzymes; Kinases; Predicted intracellular proteins; ENZYME proteins:Transferases	Nucleoplasm (Supported); Additional: Cytokinetic bridge;Mitotic spindle			(M5901)HALLMARK G2M CHECKPOINT	1	1	0	0	1	0	0	1	0	0	0	0	0	0	0	0	0	0	0	0
54878	54878	Gene_ID	H. sapiens	54878	H. sapiens	DPP8	dipeptidyl peptidase 8	GO:0006915 apoptotic process;GO:0012501 programmed cell death;GO:0008219 cell death		Enzymes; ENZYME proteins:Hydrolases; Predicted intracellular proteins; Peptidases:Serine-type peptidases	Cytosol (Supported)				0	0	0	0	0	0	0	0	0	0	0	0	0	0	0	0	0	0	0	0
54462	54462	Gene_ID	H. sapiens	54462	H. sapiens	CCSER2	coiled-coil serine rich protein 2	GO:0001578 microtubule bundle formation;GO:0000226 microtubule cytoskeleton organization;GO:0007017 microtubule-based process		Predicted intracellular proteins	Cytosol;Nucleoplasm (Approved)			(M5953)HALLMARK KRAS SIGNALING UP	0	0	0	0	0	1	0	0	0	0	0	0	0	0	0	0	0	0	0	0
8809	8809	Gene_ID	H. sapiens	8809	H. sapiens	IL18R1	interleukin 18 receptor 1	GO:0035655 interleukin-18-mediated signaling pathway;GO:0071351 cellular response to interleukin-18;GO:0070673 response to interleukin-18		Enzymes; ENZYME proteins:Hydrolases; CD markers	Mitochondria (Approved)		(M290)PID IL12 STAT4 PATHWAY; (M196)PID IL23 PATHWAY; (M54)PID IL12 2PATHWAY	(M5897)HALLMARK IL6 JAK STAT3 SIGNALING; (M5947)HALLMARK IL2 STAT5 SIGNALING; (M5932)HALLMARK INFLAMMATORY RESPONSE	0	0	0	0	0	0	0	0	0	0	0	1	0	0	0	0	0	0	0	0
23657	23657	Gene_ID	H. sapiens	23657	H. sapiens	SLC7A11	solute carrier family 7 member 11	GO:1901494 regulation of cysteine metabolic process;GO:0031335 regulation of sulfur amino acid metabolic process;GO:1903786 regulation of glutathione biosynthetic process		Transporters:Electrochemical Potential-driven transporters; FDA approved drug targets:Small molecule drugs	Vesicles (Approved)	Cystine; Glutamic acid; Riluzole; Sulfasalazine; Acetylcysteine; Thimerosal		(M5924)HALLMARK MTORC1 SIGNALING; (M5939)HALLMARK P53 PATHWAY; (M5945)HALLMARK HEME METABOLISM	0	0	0	0	0	0	1	0	0	0	0	0	0	0	0	0	0	0	1	1
54629	54629	Gene_ID	H. sapiens	54629	H. sapiens	MINDY2	MINDY lysine 48 deubiquitinase 2	GO:0071108 protein K48-linked deubiquitination;GO:0016579 protein deubiquitination;GO:0070646 protein modification by small protein removal		Enzymes; ENZYME proteins:Hydrolases; Predicted intracellular proteins	Nucleoplasm (Enhanced)				0	0	0	0	0	0	0	0	0	0	0	0	0	0	0	0	0	0	0	0
84458	84458	Gene_ID	H. sapiens	84458	H. sapiens	LCOR	ligand dependent nuclear receptor corepressor	GO:0071392 cellular response to estradiol stimulus;GO:0032355 response to estradiol;GO:0071396 cellular response to lipid		Predicted intracellular proteins	Nucleoplasm (Enhanced)		(M200)PID ERA GENOMIC PATHWAY		0	0	0	0	0	0	0	0	0	0	0	0	0	0	0	0	0	0	0	0
80315	80315	Gene_ID	H. sapiens	80315	H. sapiens	CPEB4	cytoplasmic polyadenylation element binding protein 4	GO:2000766 negative regulation of cytoplasmic translation;GO:0035235 ionotropic glutamate receptor signaling pathway;GO:2000765 regulation of cytoplasmic translation		Predicted intracellular proteins	Golgi apparatus;Nucleoplasm (Approved); Additional: Vesicles				0	0	0	0	0	0	0	0	0	0	0	0	0	0	0	0	0	1	0	0
55900	55900	Gene_ID	H. sapiens	55900	H. sapiens	ZNF302	zinc finger protein 302	GO:0006357 regulation of transcription by RNA polymerase II;GO:0006355 regulation of transcription, DNA-templated;GO:1903506 regulation of nucleic acid-templated transcription		Predicted intracellular proteins; Transcription factors:Zinc-coordinating DNA-binding domains	Cytokinetic bridge;Vesicles (Approved)				0	0	0	1	0	0	0	0	0	0	0	0	0	0	0	0	0	0	0	0
1513	1513	Gene_ID	H. sapiens	1513	H. sapiens	CTSK	cathepsin K	GO:0001957 intramembranous ossification;GO:0036072 direct ossification;GO:0006590 thyroid hormone generation		Human disease related genes:Congenital disorders of metabolism:Lysosomal storage diseases; ENZYME proteins:Hydrolases; Peptidases:Cysteine-type peptidases; Human disease related genes:Congenital malformations:Congenital malformations of skin; Disease related genes; Potential drug targets; Enzymes; Predicted intracellular proteins	Vesicles (Supported)	[1-(4-Fluorobenzyl)Cyclobutyl]Methyl (1s)-1-[Oxo(1h-Pyrazol-5-Ylamino)Acetyl]Pentylcarbamate; Cyanamide; 3-amino-5-phenylpentane; N2-[(Benzyloxy)carbonyl]-N-[(3R)-1-{N-[(benzyloxy)carbonyl]-L-leucyl}-4-oxo-3-pyrrolidinyl]-L-leucinamide; N2-[(benzyloxy)carbonyl]-n1-[(3S)-1-cyanopyrrolidin-3-yl]-l-leucinamide; N-[(2S)-4-Methyl-1-oxo-1-{[(4S)-3-oxo-1-(2-pyridinylsulfonyl)-4-azepanyl]amino}-2-pentany…	(M3468)NABA ECM REGULATORS; (M5885)NABA MATRISOME ASSOCIATED; (M5889)NABA MATRISOME	(M5946)HALLMARK COAGULATION	0	0	0	0	0	0	0	0	1	0	0	0	0	0	0	0	0	0	0	0
7360	7360	Gene_ID	H. sapiens	7360	H. sapiens	UGP2	UDP-glucose pyrophosphorylase 2	GO:0019255 glucose 1-phosphate metabolic process;GO:0006011 UDP-glucose metabolic process;GO:0005978 glycogen biosynthetic process		Human disease related genes:Nervous system diseases:Epilepsy; Disease related genes; Potential drug targets; Enzymes; Predicted intracellular proteins; ENZYME proteins:Transferases	Centrosome;Mitochondria (Approved); Additional: Nucleoplasm			(M5891)HALLMARK HYPOXIA; (M5937)HALLMARK GLYCOLYSIS	0	0	0	0	0	0	0	0	0	0	0	0	0	0	0	0	0	0	1	0
26064	26064	Gene_ID	H. sapiens	26064	H. sapiens	RAI14	retinoic acid induced 14	GO:0007283 spermatogenesis;GO:0048232 male gamete generation;GO:0007276 gamete generation		Predicted intracellular proteins	Nucleoplasm (Supported); Additional: Actin filaments;Cytosol				0	0	0	0	0	0	0	0	0	0	0	0	0	0	0	0	0	0	0	0
26122	26122	Gene_ID	H. sapiens	26122	H. sapiens	EPC2	enhancer of polycomb homolog 2	GO:0043968 histone H2A acetylation;GO:1905168 positive regulation of double-strand break repair via homologous recombination;GO:0043967 histone H4 acetylation		Predicted intracellular proteins	Nuclear speckles (Approved)				1	0	0	0	0	0	1	0	0	0	0	0	0	0	0	0	0	0	0	0
170506	170506	Gene_ID	H. sapiens	170506	H. sapiens	DHX36	DEAH-box helicase 36	GO:1902064 regulation of transcription from RNA polymerase II promoter involved in spermatogenesis;GO:1904582 positive regulation of intracellular mRNA localization;GO:1904580 regulation of intracellular mRNA localization		Enzymes; ENZYME proteins:Hydrolases; Predicted intracellular proteins	Nucleoplasm (Supported); Additional: Cytosol;Mitochondria				1	0	0	0	0	0	0	0	0	0	0	0	0	0	0	1	0	0	0	1
253260	253260	Gene_ID	H. sapiens	253260	H. sapiens	RICTOR	RPTOR independent companion of MTOR complex 2	GO:0038203 TORC2 signaling;GO:2000114 regulation of establishment of cell polarity;GO:0032878 regulation of establishment or maintenance of cell polarity		Predicted intracellular proteins	Mitochondria (Approved)		(M249)PID PI3KCI AKT PATHWAY; (M222)PID CXCR3 PATHWAY; (M71)PID ILK PATHWAY	(M5893)HALLMARK MITOTIC SPINDLE	0	1	0	0	0	0	0	0	1	0	0	0	0	1	1	1	1	0	0	0
313	313	Gene_ID	H. sapiens	313	H. sapiens	AOAH	acyloxyacyl hydrolase	GO:0008653 lipopolysaccharide metabolic process;GO:0009104 lipopolysaccharide catabolic process;GO:0044247 cellular polysaccharide catabolic process		Enzymes; ENZYME proteins:Hydrolases; Predicted secreted proteins	Vesicles (Uncertain)				0	0	0	0	0	0	0	0	0	0	0	0	0	0	0	0	0	0	0	0
23287	23287	Gene_ID	H. sapiens	23287	H. sapiens	AGTPBP1	ATP/GTP binding carboxypeptidase 1	GO:0098958 retrograde axonal transport of mitochondrion;GO:0098957 anterograde axonal transport of mitochondrion;GO:0035609 C-terminal protein deglutamylation		Peptidases:Metallopeptidases; Disease related genes; Potential drug targets; Enzymes; Predicted intracellular proteins	Nucleoli;Vesicles (Approved)				0	0	0	0	0	1	0	0	0	0	0	0	0	0	0	0	0	0	1	0
51030	51030	Gene_ID	H. sapiens	51030	H. sapiens	TVP23B	trans-golgi network vesicle protein 23 homolog B	GO:0009306 protein secretion;GO:0035592 establishment of protein localization to extracellular region;GO:0071692 protein localization to extracellular region			Golgi apparatus (Supported)				0	0	0	0	0	0	0	0	0	0	0	0	0	0	0	0	0	0	0	0
94134	94134	Gene_ID	H. sapiens	94134	H. sapiens	ARHGAP12	Rho GTPase activating protein 12	GO:0002011 morphogenesis of an epithelial sheet;GO:0051058 negative regulation of small GTPase mediated signal transduction;GO:0006911 phagocytosis, engulfment		Predicted intracellular proteins					0	0	1	0	0	0	0	0	0	0	0	0	0	1	0	0	0	0	0	0
6683	6683	Gene_ID	H. sapiens	6683	H. sapiens	SPAST	spastin	GO:0051228 mitotic spindle disassembly;GO:0051230 spindle disassembly;GO:0031117 positive regulation of microtubule depolymerization		Human disease related genes:Nervous system diseases:Other nervous and sensory system diseases; Disease related genes; Potential drug targets; Enzymes; ENZYME proteins:Isomerase; Transporters:Transporter channels and pores; Predicted intracellular proteins	Nucleoplasm (Supported); Additional: Cytosol				0	0	0	0	1	1	0	1	0	0	0	0	0	0	0	1	1	0	0	0
8239	8239	Gene_ID	H. sapiens	8239	H. sapiens	USP9X	ubiquitin specific peptidase 9 X-linked	GO:1901537 positive regulation of DNA demethylation;GO:0071947 protein deubiquitination involved in ubiquitin-dependent protein catabolic process;GO:1901535 regulation of DNA demethylation		Human disease related genes:Other diseases:Mental and behavioural disorders; ENZYME proteins:Hydrolases; Peptidases:Cysteine-type peptidases; Disease related genes; Potential drug targets; Enzymes; Predicted intracellular proteins	Vesicles (Uncertain)				0	0	1	0	1	0	0	0	1	0	0	0	0	0	0	0	0	0	0	0
51068	51068	Gene_ID	H. sapiens	51068	H. sapiens	NMD3	NMD3 ribosome export adaptor	GO:1904751 positive regulation of protein localization to nucleolus;GO:0000055 ribosomal large subunit export from nucleus;GO:1904749 regulation of protein localization to nucleolus		Predicted intracellular proteins	Nucleoli;Nucleoplasm (Supported)				0	0	0	0	0	0	0	0	0	0	0	0	0	0	0	0	0	0	0	1
84146	84146	Gene_ID	H. sapiens	84146	H. sapiens	ZNF644	zinc finger protein 644	GO:0006357 regulation of transcription by RNA polymerase II;GO:0006355 regulation of transcription, DNA-templated;GO:1903506 regulation of nucleic acid-templated transcription		Transcription factors:Zinc-coordinating DNA-binding domains; Human disease related genes:Nervous system diseases:Eye disease; Predicted intracellular proteins; Disease related genes	Vesicles (Uncertain)				0	0	0	0	0	0	0	0	0	0	0	0	0	0	0	0	0	0	0	0
9793	9793	Gene_ID	H. sapiens	9793	H. sapiens	CKAP5	cytoskeleton associated protein 5	GO:0030951 establishment or maintenance of microtubule cytoskeleton polarity;GO:0030952 establishment or maintenance of cytoskeleton polarity;GO:0090063 positive regulation of microtubule nucleation		Predicted intracellular proteins	Centrosome;Plasma membrane (Approved); Additional: Nucleoli;Nucleoli rim		(M242)PID AURORA A PATHWAY; (M71)PID ILK PATHWAY	(M5893)HALLMARK MITOTIC SPINDLE	0	0	1	0	1	1	0	0	0	0	0	0	1	0	0	1	1	0	0	0
221037	221037	Gene_ID	H. sapiens	221037	H. sapiens	JMJD1C	jumonji domain containing 1C	GO:0033169 histone H3-K9 demethylation;GO:0070076 histone lysine demethylation;GO:0016577 histone demethylation		Predicted intracellular proteins	Nucleoplasm (Supported); Additional: Cytosol				0	0	0	0	0	0	0	0	0	0	0	0	0	0	0	0	0	0	0	0
4253	4253	Gene_ID	H. sapiens	4253	H. sapiens	MIA2	MIA SH3 domain ER export factor 2	GO:0035459 vesicle cargo loading;GO:0009306 protein secretion;GO:0035592 establishment of protein localization to extracellular region		Transporters; Predicted intracellular proteins; Disease related genes; Potential drug targets	Endoplasmic reticulum (Supported)				0	0	0	0	0	0	0	0	0	0	1	0	0	0	0	0	0	0	0	0
5350	5350	Gene_ID	H. sapiens	5350	H. sapiens	PLN	phospholamban	GO:0086092 regulation of the force of heart contraction by cardiac conduction;GO:1902081 negative regulation of calcium ion import into sarcoplasmic reticulum;GO:1902080 regulation of calcium ion import into sarcoplasmic reticulum		Transporters:Transporter channels and pores; Human disease related genes:Cardiovascular diseases:Cardiac diseases; Disease related genes; Potential drug targets					0	0	0	0	0	0	0	0	0	0	0	0	0	0	0	0	1	0	0	1
80110	80110	Gene_ID	H. sapiens	80110	H. sapiens	ZNF614	zinc finger protein 614	GO:0000122 negative regulation of transcription by RNA polymerase II;GO:0045892 negative regulation of transcription, DNA-templated;GO:1903507 negative regulation of nucleic acid-templated transcription		Predicted intracellular proteins; Transcription factors:Zinc-coordinating DNA-binding domains	Nucleoplasm (Approved); Additional: Cytosol;Vesicles				0	0	0	1	0	0	0	0	0	0	0	0	0	0	0	0	0	0	0	0
22894	22894	Gene_ID	H. sapiens	22894	H. sapiens	DIS3	DIS3 homolog, exosome endoribonuclease and 3'-5' exoribonuclease	GO:0071034 CUT catabolic process;GO:0071043 CUT metabolic process;GO:0043928 exonucleolytic catabolism of deadenylated mRNA		Predicted intracellular proteins; Cancer-related genes:Mutated cancer genes	Nucleoplasm (Supported); Additional: Cytosol				0	0	0	0	0	0	0	0	0	0	0	0	0	0	0	0	0	0	0	0
57337	57337	Gene_ID	H. sapiens	57337	H. sapiens	SENP7	SUMO specific peptidase 7	GO:0016926 protein desumoylation;GO:0140374 antiviral innate immune response;GO:0070646 protein modification by small protein removal		Enzymes; Predicted intracellular proteins; Peptidases:Cysteine-type peptidases	Nucleoplasm (Supported); Additional: Centrosome;Cytosol;Nuclear bodies				0	0	0	0	0	0	0	0	0	0	0	0	0	0	0	0	0	0	0	0
4205	4205	Gene_ID	H. sapiens	4205	H. sapiens	MEF2A	myocyte enhancer factor 2A	GO:0070375 ERK5 cascade;GO:0055005 ventricular cardiac myofibril assembly;GO:0055015 ventricular cardiac muscle cell development		Human disease related genes:Cardiovascular diseases:Vascular diseases; Transcription factors:alpha-Helices exposed by beta-structures; Cancer-related genes:Mutational cancer driver genes; Disease related genes; Predicted intracellular proteins	Nucleoplasm (Supported)		(M229)PID P38 ALPHA BETA DOWNSTREAM PATHWAY	(M5909)HALLMARK MYOGENESIS	0	0	0	0	0	1	0	0	0	0	0	0	0	0	0	0	0	0	0	0
11183	11183	Gene_ID	H. sapiens	11183	H. sapiens	MAP4K5	mitogen-activated protein kinase kinase kinase kinase 5	GO:0000165 MAPK cascade;GO:0006468 protein phosphorylation;GO:0016310 phosphorylation	STE Ser/Thr protein kinase family	Enzymes; Kinases:STE Ser/Thr protein kinases; Predicted intracellular proteins; ENZYME proteins:Transferases	Cytosol (Approved); Additional: Plasma membrane	Fostamatinib	(M128)PID TNF PATHWAY		0	1	0	0	0	0	0	0	0	0	0	0	0	0	0	0	0	0	0	0
80173	80173	Gene_ID	H. sapiens	80173	H. sapiens	IFT74	intraflagellar transport 74	GO:0035735 intraciliary transport involved in cilium assembly;GO:0003334 keratinocyte development;GO:0033630 positive regulation of cell adhesion mediated by integrin		Predicted intracellular proteins; Disease related genes; Human disease related genes:Congenital disorders of metabolism:Other congenital disorders of metabolism					0	0	0	0	0	1	0	0	0	0	0	0	0	0	0	0	0	0	0	0
57568	57568	Gene_ID	H. sapiens	57568	H. sapiens	SIPA1L2	signal induced proliferation associated 1 like 2	GO:0090630 activation of GTPase activity;GO:0043547 positive regulation of GTPase activity;GO:0051056 regulation of small GTPase mediated signal transduction		Predicted intracellular proteins	Nuclear bodies;Nuclear membrane;Nucleoplasm (Approved); Additional: Golgi apparatus				0	0	0	0	0	0	0	0	0	0	0	0	0	1	0	0	0	0	0	0
23036	23036	Gene_ID	H. sapiens	23036	H. sapiens	ZNF292	zinc finger protein 292	GO:0045944 positive regulation of transcription by RNA polymerase II;GO:0045893 positive regulation of transcription, DNA-templated;GO:1903508 positive regulation of nucleic acid-templated transcription		Predicted intracellular proteins; Transcription factors:Zinc-coordinating DNA-binding domains	Nuclear membrane;Nucleoplasm (Approved)			(M5891)HALLMARK HYPOXIA; (M5937)HALLMARK GLYCOLYSIS	0	0	0	0	0	0	0	0	0	0	0	0	0	0	0	0	0	0	0	0
30836	30836	Gene_ID	H. sapiens	30836	H. sapiens	DNTTIP2	deoxynucleotidyltransferase terminal interacting protein 2	GO:0006396 RNA processing;GO:0016070 RNA metabolic process;GO:0010467 gene expression		Predicted intracellular proteins	Mitotic chromosome;Nucleoli;Nucleoli rim (Enhanced)			(M5939)HALLMARK P53 PATHWAY	0	0	0	0	0	0	0	0	0	0	0	0	0	0	0	0	0	0	0	0
83852	83852	Gene_ID	H. sapiens	83852	H. sapiens	SETDB2	SET domain bifurcated histone lysine methyltransferase 2	GO:0090309 positive regulation of DNA methylation-dependent heterochromatin assembly;GO:0070986 left/right axis specification;GO:0031453 positive regulation of heterochromatin assembly		Predicted intracellular proteins	Nucleoplasm (Approved)				0	0	0	0	1	0	0	0	0	0	0	0	0	0	0	1	0	0	0	0
23376	23376	Gene_ID	H. sapiens	23376	H. sapiens	UFL1	UFM1 specific ligase 1	GO:1903895 negative regulation of IRE1-mediated unfolded protein response;GO:1990564 protein polyufmylation;GO:1990592 protein K69-linked ufmylation		Predicted intracellular proteins	Endoplasmic reticulum (Supported)				1	0	0	0	0	0	1	0	1	0	0	0	0	0	0	0	0	0	0	0
10269	10269	Gene_ID	H. sapiens	10269	H. sapiens	ZMPSTE24	zinc metallopeptidase STE24	GO:0043979 histone H2B-K5 acetylation;GO:2000730 regulation of termination of RNA polymerase I transcription;GO:1903463 regulation of mitotic cell cycle DNA replication		Transporters; ENZYME proteins:Hydrolases; Peptidases:Metallopeptidases; Human disease related genes:Congenital malformations:Congenital malformations of skin; Human disease related genes:Congenital malformations:Other congenital malformations; Disease related genes; Potential drug targets; Enzymes					1	1	0	0	0	0	1	1	1	0	0	0	0	0	0	0	1	0	0	0
9314	9314	Gene_ID	H. sapiens	9314	H. sapiens	KLF4	Kruppel like factor 4	GO:1904998 negative regulation of leukocyte adhesion to arterial endothelial cell;GO:0007500 mesodermal cell fate determination;GO:0035166 post-embryonic hemopoiesis		Human disease related genes:Cancers:Cancers of eye, brain, and central nervous system; Predicted intracellular proteins; Transcription factors:Zinc-coordinating DNA-binding domains; Cancer-related genes:Candidate cancer biomarkers	Nucleoplasm (Supported); Additional: Cytosol		(M223)PID BETA CATENIN NUC PATHWAY	(M5890)HALLMARK TNFA SIGNALING VIA NFKB; (M5906)HALLMARK ESTROGEN RESPONSE EARLY; (M5907)HALLMARK ESTROGEN RESPONSE LATE	0	0	0	0	0	0	1	1	0	0	0	1	0	0	1	0	0	0	0	0
26149	26149	Gene_ID	H. sapiens	26149	H. sapiens	ZNF658	zinc finger protein 658	GO:0071294 cellular response to zinc ion;GO:0010043 response to zinc ion;GO:0071248 cellular response to metal ion		Predicted intracellular proteins; Transcription factors:Zinc-coordinating DNA-binding domains	Nucleoplasm (Approved)				0	0	0	1	0	0	0	0	0	0	0	0	0	0	0	0	0	0	0	0
23236	23236	Gene_ID	H. sapiens	23236	H. sapiens	PLCB1	phospholipase C beta 1	GO:0060466 activation of meiosis involved in egg activation;GO:1905630 response to glyceraldehyde;GO:1905631 cellular response to glyceraldehyde		Human disease related genes:Nervous system diseases:Epilepsy; ENZYME proteins:Hydrolases; Disease related genes; Potential drug targets; Enzymes; Predicted intracellular proteins	Plasma membrane (Approved)		(M252)PID IL8 CXCR1 PATHWAY; (M213)PID AR NONGENOMIC PATHWAY; (M210)PID IL8 CXCR2 PATHWAY	(M5923)HALLMARK PI3K AKT MTOR SIGNALING	0	0	0	0	1	0	1	1	0	0	0	1	0	0	0	1	0	1	1	0
139221	139221	Gene_ID	H. sapiens	139221	H. sapiens	PWWP3B	PWWP domain containing 3B			Predicted intracellular proteins					0	0	0	0	0	0	0	0	0	0	0	0	0	0	0	0	0	0	0	0
8452	8452	Gene_ID	H. sapiens	8452	H. sapiens	CUL3	cullin 3	GO:0001831 trophectodermal cellular morphogenesis;GO:0071630 nuclear protein quality control by the ubiquitin-proteasome system;GO:0044346 fibroblast apoptotic process		Human disease related genes:Urinary system diseases:Kidney diseases; Predicted intracellular proteins; Disease related genes			(M90)PID WNT CANONICAL PATHWAY; (M14)PID AURORA B PATHWAY; (M166)PID ATF2 PATHWAY	(M5901)HALLMARK G2M CHECKPOINT	0	0	1	0	1	0	0	1	1	0	0	0	0	0	0	1	0	0	0	0
4763	4763	Gene_ID	H. sapiens	4763	H. sapiens	NF1	neurofibromin 1	GO:0061534 gamma-aminobutyric acid secretion, neurotransmission;GO:0061535 glutamate secretion, neurotransmission;GO:0021896 forebrain astrocyte differentiation		Cancer-related genes:Mutated cancer genes; Human disease related genes:Cancers:Cancers of endocrine organs; Human disease related genes:Cancers:Cancers of haematopoietic and lymphoid tissues; Cancer-related genes:Mutational cancer driver genes; Human disease related genes:Congenital malformations:Other congenital malformations; Disease related genes; RAS pathway related proteins; Predicted intrac…	Mitochondria (Approved)		(M269)PID RAS PATHWAY; (M240)PID SYNDECAN 2 PATHWAY; (M106)PID HNF3B PATHWAY	(M5919)HALLMARK HEDGEHOG SIGNALING; (M5893)HALLMARK MITOTIC SPINDLE; (M5915)HALLMARK APICAL JUNCTION	0	0	0	0	0	0	1	0	0	0	0	0	0	1	1	0	0	0	1	1
6801	6801	Gene_ID	H. sapiens	6801	H. sapiens	STRN	striatin	GO:0070830 bicellular tight junction assembly;GO:0120192 tight junction assembly;GO:0043297 apical junction assembly		Predicted intracellular proteins; Cancer-related genes	Cytosol (Approved); Additional: Nucleoplasm		(M41)PID ER NONGENOMIC PATHWAY	(M5953)HALLMARK KRAS SIGNALING UP	0	0	0	0	0	0	0	0	0	0	0	0	0	0	0	0	0	0	0	0
4939	4939	Gene_ID	H. sapiens	4939	H. sapiens	OAS2	2'-5'-oligoadenylate synthetase 2	GO:1903487 regulation of lactation;GO:0070106 interleukin-27-mediated signaling pathway;GO:0060700 regulation of ribonuclease activity		Enzymes; Predicted intracellular proteins; ENZYME proteins:Transferases	Centrosome (Approved)			(M5913)HALLMARK INTERFERON GAMMA RESPONSE	0	0	0	1	0	0	0	0	0	0	0	1	0	0	0	0	0	0	0	0
339324	339324	Gene_ID	H. sapiens	339324	H. sapiens	ZNF260	zinc finger protein 260	GO:0006357 regulation of transcription by RNA polymerase II;GO:0006355 regulation of transcription, DNA-templated;GO:1903506 regulation of nucleic acid-templated transcription		Predicted intracellular proteins; Transcription factors:Zinc-coordinating DNA-binding domains	Cytosol;Nucleoplasm (Supported)				0	0	0	0	0	0	0	0	0	0	0	0	0	0	0	0	0	0	0	0
7767	7767	Gene_ID	H. sapiens	7767	H. sapiens	ZNF224	zinc finger protein 224	GO:0000122 negative regulation of transcription by RNA polymerase II;GO:0045944 positive regulation of transcription by RNA polymerase II;GO:0045892 negative regulation of transcription, DNA-templated		Predicted intracellular proteins; Transcription factors:Zinc-coordinating DNA-binding domains	Nuclear membrane (Supported); Additional: Nucleoplasm				0	0	0	1	0	0	0	0	0	0	0	0	0	0	0	0	0	0	0	0
56889	56889	Gene_ID	H. sapiens	56889	H. sapiens	TM9SF3	transmembrane 9 superfamily member 3	GO:0072657 protein localization to membrane;GO:0051668 localization within membrane;GO:0034613 cellular protein localization			Vesicles (Approved); Additional: Golgi apparatus				0	0	0	0	0	0	0	0	0	0	0	0	0	0	0	0	0	0	0	0
10788	10788	Gene_ID	H. sapiens	10788	H. sapiens	IQGAP2	IQ motif containing GTPase activating protein 2	GO:0070493 thrombin-activated receptor signaling pathway;GO:0034314 Arp2/3 complex-mediated actin nucleation;GO:0045010 actin nucleation		Predicted intracellular proteins	Plasma membrane;Vesicles (Approved)			(M5908)HALLMARK ANDROGEN RESPONSE	0	0	1	0	1	0	0	0	0	0	0	0	0	1	0	0	1	0	0	0
64864	64864	Gene_ID	H. sapiens	64864	H. sapiens	RFX7	regulatory factor X7	GO:0006357 regulation of transcription by RNA polymerase II;GO:0006355 regulation of transcription, DNA-templated;GO:1903506 regulation of nucleic acid-templated transcription		Transcription factors:Helix-turn-helix domains; Predicted intracellular proteins	Nuclear membrane;Nucleoplasm (Approved)				0	0	0	0	0	0	0	0	0	0	0	0	0	0	0	0	0	0	0	0
7003	7003	Gene_ID	H. sapiens	7003	H. sapiens	TEAD1	TEA domain transcription factor 1	GO:0035329 hippo signaling;GO:1902895 positive regulation of pri-miRNA transcription by RNA polymerase II;GO:1902893 regulation of pri-miRNA transcription by RNA polymerase II		Human disease related genes:Nervous system diseases:Eye disease; Predicted intracellular proteins; Disease related genes; Transcription factors:Helix-turn-helix domains	Nucleoplasm (Enhanced)				0	0	0	0	0	0	0	0	0	0	0	0	0	0	0	0	0	0	0	0
8999	8999	Gene_ID	H. sapiens	8999	H. sapiens	CDKL2	cyclin dependent kinase like 2	GO:0007548 sex differentiation;GO:0006468 protein phosphorylation;GO:0016310 phosphorylation	CMGC Ser/Thr protein kinase family	Enzymes; Kinases:CMGC Ser/Thr protein kinases; Predicted intracellular proteins; ENZYME proteins:Transferases	Centrosome;Nucleoplasm (Approved)	Fostamatinib			0	1	0	0	0	0	0	0	0	0	0	0	0	0	0	0	0	0	0	0
5965	5965	Gene_ID	H. sapiens	5965	H. sapiens	RECQL	RecQ like helicase	GO:0006268 DNA unwinding involved in DNA replication;GO:0032508 DNA duplex unwinding;GO:0032392 DNA geometric change		Enzymes; ENZYME proteins:Hydrolases; Predicted intracellular proteins	Nucleoplasm (Enhanced)				1	0	0	0	0	0	0	0	0	0	0	0	0	0	0	0	0	0	0	0
1600	1600	Gene_ID	H. sapiens	1600	H. sapiens	DAB1	DAB adaptor protein 1	GO:0021813 cell-cell adhesion involved in neuronal-glial interactions involved in cerebral cortex radial glia guided migration;GO:0021577 hindbrain structural organization;GO:0021589 cerebellum structural organization		Predicted intracellular proteins; Human disease related genes:Nervous system diseases:Neurodegenerative diseases; Disease related genes	Vesicles (Enhanced)		(M69)PID REELIN PATHWAY; (M163)PID LIS1 PATHWAY		0	0	0	0	0	0	0	0	0	0	0	0	0	0	1	0	1	0	1	0
9693	9693	Gene_ID	H. sapiens	9693	H. sapiens	RAPGEF2	Rap guanine nucleotide exchange factor 2	GO:0031547 brain-derived neurotrophic factor receptor signaling pathway;GO:2000670 positive regulation of dendritic cell apoptotic process;GO:0048022 negative regulation of melanin biosynthetic process		Human disease related genes:Nervous system diseases:Epilepsy; Predicted intracellular proteins; Disease related genes	Cytosol;Plasma membrane (Supported)				0	0	0	0	0	0	1	0	0	0	0	0	0	1	1	0	1	1	1	0
284611	284611	Gene_ID	H. sapiens	284611	H. sapiens	FAM102B	family with sequence similarity 102 member B			Predicted intracellular proteins	Cytosol;Nucleoli (Approved)				0	0	0	0	0	0	0	0	0	0	0	0	0	0	0	0	0	0	0	0
7257	7257	Gene_ID	H. sapiens	7257	H. sapiens	TSNAX	translin associated factor X	GO:0030422 production of siRNA involved in RNA interference;GO:0016246 RNA interference;GO:0031050 dsRNA processing		Predicted intracellular proteins	Nucleoplasm (Enhanced); Additional: Cytosol;Golgi apparatus				0	0	0	0	0	0	0	0	0	0	0	0	0	0	0	0	0	0	0	0
84239	84239	Gene_ID	H. sapiens	84239	H. sapiens	ATP13A4	ATPase 13A4	GO:0006874 cellular calcium ion homeostasis;GO:0055074 calcium ion homeostasis;GO:0072503 cellular divalent inorganic cation homeostasis		Transporters:Primary Active Transporters; Disease related genes; Potential drug targets	Nucleoplasm (Approved)				0	0	0	0	0	0	0	0	0	0	0	0	0	0	0	0	0	0	0	0
84671	84671	Gene_ID	H. sapiens	84671	H. sapiens	ZNF347	zinc finger protein 347	GO:0006357 regulation of transcription by RNA polymerase II;GO:0006355 regulation of transcription, DNA-templated;GO:1903506 regulation of nucleic acid-templated transcription		Predicted intracellular proteins; Transcription factors:Zinc-coordinating DNA-binding domains	Microtubules (Approved)				0	0	0	1	0	0	0	0	0	0	0	0	0	0	0	0	0	0	0	0
9169	9169	Gene_ID	H. sapiens	9169	H. sapiens	SCAF11	SR-related CTD associated factor 11	GO:0000245 spliceosomal complex assembly;GO:0022618 ribonucleoprotein complex assembly;GO:0071826 ribonucleoprotein complex subunit organization		Predicted intracellular proteins	Nucleoplasm (Enhanced); Additional: Nuclear bodies				0	0	0	0	0	0	0	0	0	0	0	0	0	0	0	0	0	0	0	0
54943	54943	Gene_ID	H. sapiens	54943	H. sapiens	DNAJC28	DnaJ heat shock protein family (Hsp40) member C28	GO:0048213 Golgi vesicle prefusion complex stabilization;GO:0006890 retrograde vesicle-mediated transport, Golgi to endoplasmic reticulum;GO:0007030 Golgi organization		Predicted intracellular proteins					0	0	0	0	0	0	0	0	0	0	0	0	0	0	0	0	0	0	0	0
10673	10673	Gene_ID	H. sapiens	10673	H. sapiens	TNFSF13B	TNF superfamily member 13b	GO:0002636 positive regulation of germinal center formation;GO:0031296 B cell costimulation;GO:0002634 regulation of germinal center formation		CD markers; Cancer-related genes:Candidate cancer biomarkers; Predicted secreted proteins; FDA approved drug targets:Biotech drugs; Predicted intracellular proteins	Plasma membrane (Supported); Additional: Focal adhesion sites;Vesicles	1,4-Dioxane; Belimumab	(M5883)NABA SECRETED FACTORS; (M5885)NABA MATRISOME ASSOCIATED; (M5889)NABA MATRISOME		0	0	0	0	0	0	0	0	0	0	0	1	0	0	0	0	0	0	0	0
57677	57677	Gene_ID	H. sapiens	57677	H. sapiens	ZFP14	ZFP14 zinc finger protein	GO:0001835 blastocyst hatching;GO:0035188 hatching;GO:0071684 organism emergence from protective structure		Predicted intracellular proteins; Transcription factors:Zinc-coordinating DNA-binding domains	Nuclear speckles (Approved)				0	0	0	1	0	0	0	0	0	0	0	0	0	0	0	0	0	0	0	0
9724	9724	Gene_ID	H. sapiens	9724	H. sapiens	UTP14C	UTP14C small subunit processome component	GO:0006364 rRNA processing;GO:0016072 rRNA metabolic process;GO:0051321 meiotic cell cycle		Predicted intracellular proteins	Nucleoli (Approved); Additional: Cytosol				0	0	0	0	0	0	0	0	0	0	0	0	0	0	0	0	0	0	0	0
10773	10773	Gene_ID	H. sapiens	10773	H. sapiens	ZBTB6	zinc finger and BTB domain containing 6	GO:0000122 negative regulation of transcription by RNA polymerase II;GO:0045892 negative regulation of transcription, DNA-templated;GO:1903507 negative regulation of nucleic acid-templated transcription		Predicted intracellular proteins; Transcription factors:Zinc-coordinating DNA-binding domains	Nucleoplasm (Approved); Additional: Mitochondria				0	0	0	0	0	0	0	0	0	0	0	0	0	0	0	0	0	0	0	0
58498	58498	Gene_ID	H. sapiens	58498	H. sapiens	MYL7	myosin light chain 7	GO:0060047 heart contraction;GO:0003015 heart process;GO:0048738 cardiac muscle tissue development		Predicted intracellular proteins				(M5909)HALLMARK MYOGENESIS	0	0	0	0	0	0	0	0	0	0	0	0	0	0	0	0	0	0	0	0
23515	23515	Gene_ID	H. sapiens	23515	H. sapiens	MORC3	MORC family CW-type zinc finger 3	GO:0051457 maintenance of protein location in nucleus;GO:0048147 negative regulation of fibroblast proliferation;GO:0072595 maintenance of protein localization in organelle		Predicted intracellular proteins	Nucleoplasm (Enhanced); Additional: Mitochondria				0	1	0	0	0	0	0	0	0	1	0	0	0	0	0	0	0	0	0	0
9648	9648	Gene_ID	H. sapiens	9648	H. sapiens	GCC2	GRIP and coiled-coil domain containing 2	GO:0071955 recycling endosome to Golgi transport;GO:0034499 late endosome to Golgi transport;GO:0090161 Golgi ribbon formation		Predicted intracellular proteins	Golgi apparatus (Enhanced); Additional: Nucleoplasm				0	0	0	0	0	1	0	0	0	1	1	0	1	0	0	0	0	0	0	1
126731	126731	Gene_ID	H. sapiens	126731	H. sapiens	CCSAP	centriole, cilia and spindle associated protein	GO:1990755 mitotic spindle microtubule depolymerization;GO:0060296 regulation of cilium beat frequency involved in ciliary motility;GO:0003356 regulation of cilium beat frequency		Predicted intracellular proteins					0	0	0	0	1	1	0	1	0	0	0	0	0	0	0	0	1	0	0	0
942	942	Gene_ID	H. sapiens	942	H. sapiens	CD86	CD86 molecule	GO:0032681 regulation of lymphotoxin A production;GO:0032761 positive regulation of lymphotoxin A production;GO:1990051 activation of protein kinase C activity		FDA approved drug targets:Biotech drugs; Predicted intracellular proteins; CD markers	Plasma membrane (Supported); Additional: Centriolar satellite	Antithymocyte immunoglobulin (rabbit); Abatacept; Belatacept; Bryostatin 1	(M290)PID IL12 STAT4 PATHWAY; (M88)PID CD8 TCR PATHWAY; (M34)PID TCR PATHWAY	(M5947)HALLMARK IL2 STAT5 SIGNALING; (M5913)HALLMARK INTERFERON GAMMA RESPONSE; (M5915)HALLMARK APICAL JUNCTION	0	0	0	0	0	0	0	0	1	0	0	0	0	1	1	0	0	0	0	0
55294	55294	Gene_ID	H. sapiens	55294	H. sapiens	FBXW7	F-box and WD repeat domain containing 7	GO:1903378 positive regulation of oxidative stress-induced neuron intrinsic apoptotic signaling pathway;GO:2000639 negative regulation of SREBP signaling pathway;GO:2000346 negative regulation of hepatocyte proliferation		Predicted intracellular proteins; Cancer-related genes:Mutational cancer driver genes; Cancer-related genes:Mutated cancer genes	Nucleoplasm;Vesicles (Supported)		(M139)PID MYC PATHWAY; (M236)PID DELTA NP63 PATHWAY; (M17)PID NOTCH PATHWAY	(M5939)HALLMARK P53 PATHWAY	1	0	0	0	1	0	1	1	1	0	0	0	0	0	1	0	0	0	0	1
55769	55769	Gene_ID	H. sapiens	55769	H. sapiens	ZNF83	zinc finger protein 83	GO:0006357 regulation of transcription by RNA polymerase II;GO:0006355 regulation of transcription, DNA-templated;GO:1903506 regulation of nucleic acid-templated transcription		Predicted intracellular proteins; Transcription factors:Zinc-coordinating DNA-binding domains	Nucleoplasm (Approved)				0	0	0	1	0	0	0	0	0	0	0	0	0	0	0	0	0	0	0	0
254065	254065	Gene_ID	H. sapiens	254065	H. sapiens	BRWD3	bromodomain and WD repeat domain containing 3	GO:0008360 regulation of cell shape;GO:0022604 regulation of cell morphogenesis;GO:0022603 regulation of anatomical structure morphogenesis		Predicted intracellular proteins; Human disease related genes:Other diseases:Mental and behavioural disorders; Disease related genes	Nucleoplasm (Approved); Additional: Cytosol				0	0	0	0	0	0	0	0	0	0	0	0	0	0	0	0	0	0	0	0
56929	56929	Gene_ID	H. sapiens	56929	H. sapiens	FEM1C	fem-1 homolog C	GO:0140627 ubiquitin-dependent protein catabolic process via the C-end degron rule pathway;GO:0043161 proteasome-mediated ubiquitin-dependent protein catabolic process;GO:0010498 proteasomal protein catabolic process		Predicted intracellular proteins	Nucleoplasm (Enhanced)				0	0	0	0	0	0	0	0	1	0	0	0	0	0	0	0	0	0	0	0
25836	25836	Gene_ID	H. sapiens	25836	H. sapiens	NIPBL	NIPBL cohesin loading factor	GO:0035261 external genitalia morphogenesis;GO:0061780 mitotic cohesin loading;GO:0071921 cohesin loading		Human disease related genes:Congenital malformations:Other congenital malformations; Predicted intracellular proteins; Disease related genes	Nucleoplasm (Supported); Additional: Cytosol;Vesicles			(M5942)HALLMARK UV RESPONSE DN	1	0	0	0	1	0	0	0	0	1	0	0	0	0	0	0	0	0	1	0
63908	63908	Gene_ID	H. sapiens	63908	H. sapiens	NAPB	NSF attachment protein beta	GO:0035494 SNARE complex disassembly;GO:0010807 regulation of synaptic vesicle priming;GO:0035249 synaptic transmission, glutamatergic		Predicted intracellular proteins	Cytosol (Uncertain)				0	0	0	0	0	0	0	0	0	1	1	0	0	0	0	1	0	0	0	0
80067	80067	Gene_ID	H. sapiens	80067	H. sapiens	DCAF17	DDB1 and CUL4 associated factor 17	GO:0016567 protein ubiquitination;GO:0032446 protein modification by small protein conjugation;GO:0070647 protein modification by small protein conjugation or removal		Human disease related genes:Congenital malformations:Other congenital malformations; Predicted intracellular proteins; Disease related genes	Nucleoplasm (Supported)				0	0	0	0	0	0	0	0	1	0	0	0	0	0	0	0	0	0	0	0
3096	3096	Gene_ID	H. sapiens	3096	H. sapiens	HIVEP1	HIVEP zinc finger 1	GO:0030509 BMP signaling pathway;GO:0071772 response to BMP;GO:0071773 cellular response to BMP stimulus		Predicted intracellular proteins; Transcription factors:Zinc-coordinating DNA-binding domains	Nucleoplasm (Supported); Additional: Cytosol;Mitochondria;Nuclear bodies				0	0	0	0	0	0	0	0	0	0	0	0	0	0	0	0	0	0	0	0
9969	9969	Gene_ID	H. sapiens	9969	H. sapiens	MED13	mediator complex subunit 13	GO:0060261 positive regulation of transcription initiation from RNA polymerase II promoter;GO:0055090 acylglycerol homeostasis;GO:0070328 triglyceride homeostasis		Predicted intracellular proteins; Human disease related genes:Other diseases:Mental and behavioural disorders; Cancer-related genes:Mutational cancer driver genes; Disease related genes	Nucleoplasm (Supported)				0	0	0	0	0	0	0	0	0	0	0	0	0	0	0	0	0	0	0	0
5927	5927	Gene_ID	H. sapiens	5927	H. sapiens	KDM5A	lysine demethylase 5A	GO:0150066 negative regulation of deacetylase activity;GO:1901726 negative regulation of histone deacetylase activity;GO:0034721 histone H3-K4 demethylation, trimethyl-H3-K4-specific		Transcription factors:Helix-turn-helix domains; ENZYME proteins:Oxidoreductases; Disease related genes; Potential drug targets; Enzymes; Predicted intracellular proteins; Cancer-related genes	Nuclear bodies (Supported); Additional: Cytosol				0	0	0	0	0	0	0	0	0	0	0	0	0	0	0	0	0	0	0	0
27107	27107	Gene_ID	H. sapiens	27107	H. sapiens	ZBTB11	zinc finger and BTB domain containing 11	GO:0006357 regulation of transcription by RNA polymerase II;GO:0006355 regulation of transcription, DNA-templated;GO:1903506 regulation of nucleic acid-templated transcription		Transcription factors:Zinc-coordinating DNA-binding domains; Predicted intracellular proteins; Human disease related genes:Other diseases:Mental and behavioural disorders; Disease related genes	Nucleoplasm (Enhanced)				0	0	0	0	0	0	0	0	0	0	0	0	0	0	0	0	0	0	0	0
79982	79982	Gene_ID	H. sapiens	79982	H. sapiens	DNAJB14	DnaJ heat shock protein family (Hsp40) member B14	GO:0071218 cellular response to misfolded protein;GO:0051788 response to misfolded protein;GO:0051085 chaperone cofactor-dependent protein refolding		Transporters:Transporter channels and pores; Predicted intracellular proteins					0	0	0	0	0	0	0	0	1	0	0	0	0	0	0	0	0	0	0	0
7398	7398	Gene_ID	H. sapiens	7398	H. sapiens	USP1	ubiquitin specific peptidase 1	GO:0035520 monoubiquitinated protein deubiquitination;GO:0009411 response to UV;GO:0016579 protein deubiquitination		Enzymes; ENZYME proteins:Hydrolases; Predicted intracellular proteins; Peptidases:Cysteine-type peptidases	Nucleoplasm (Supported)		(M1)PID FANCONI PATHWAY	(M5925)HALLMARK E2F TARGETS; (M5926)HALLMARK MYC TARGETS V1	1	0	0	0	0	0	1	0	1	0	0	0	0	0	0	0	0	0	0	0
23224	23224	Gene_ID	H. sapiens	23224	H. sapiens	SYNE2	spectrin repeat containing nuclear envelope protein 2	GO:0021817 nucleokinesis involved in cell motility in cerebral cortex radial glia guided migration;GO:0031022 nuclear migration along microfilament;GO:0030473 nuclear migration along microtubule		Predicted intracellular proteins; Human disease related genes:Musculoskeletal diseases:Muscular diseases; Disease related genes	Intermediate filaments;Nuclear membrane (Approved)				0	0	0	0	1	1	0	0	0	0	0	0	0	0	0	0	0	0	1	0
57448	57448	Gene_ID	H. sapiens	57448	H. sapiens	BIRC6	baculoviral IAP repeat containing 6	GO:0060711 labyrinthine layer development;GO:0001892 embryonic placenta development;GO:0032465 regulation of cytokinesis		Enzymes; Predicted intracellular proteins; ENZYME proteins:Transferases; Cancer-related genes:Candidate cancer biomarkers	Golgi apparatus;Vesicles (Supported); Additional: Mitotic spindle				0	1	0	0	1	0	0	1	1	0	0	0	0	0	0	0	0	0	0	0
9879	9879	Gene_ID	H. sapiens	9879	H. sapiens	DDX46	DEAD-box helicase 46	GO:0000377 RNA splicing, via transesterification reactions with bulged adenosine as nucleophile;GO:0000398 mRNA splicing, via spliceosome;GO:0000375 RNA splicing, via transesterification reactions		Enzymes; ENZYME proteins:Hydrolases; Predicted intracellular proteins	Nuclear speckles (Supported); Additional: Nucleoli fibrillar center				0	0	0	0	0	0	0	0	0	0	0	0	0	0	0	0	0	0	0	0
29126	29126	Gene_ID	H. sapiens	29126	H. sapiens	CD274	CD274 molecule	GO:0002843 regulation of tolerance induction to tumor cell;GO:0002845 positive regulation of tolerance induction to tumor cell;GO:1905404 positive regulation of activated CD8-positive, alpha-beta T cell apoptotic process		CD markers; FDA approved drug targets:Biotech drugs; Cancer-related genes; Disease related genes	Actin filaments;Plasma membrane (Approved); Additional: Nucleoplasm	Atezolizumab; Durvalumab; Avelumab		(M5913)HALLMARK INTERFERON GAMMA RESPONSE; (M5915)HALLMARK APICAL JUNCTION	0	0	0	0	0	0	0	0	1	0	0	1	0	0	0	0	0	0	0	0
9910	9910	Gene_ID	H. sapiens	9910	H. sapiens	RABGAP1L	RAB GTPase activating protein 1 like	GO:0090630 activation of GTPase activity;GO:0043547 positive regulation of GTPase activity;GO:0043087 regulation of GTPase activity		Predicted intracellular proteins; Disease related genes				(M5947)HALLMARK IL2 STAT5 SIGNALING; (M5953)HALLMARK KRAS SIGNALING UP	0	0	0	0	0	0	0	0	0	0	0	0	0	1	0	0	0	0	0	0
51426	51426	Gene_ID	H. sapiens	51426	H. sapiens	POLK	DNA polymerase kappa	GO:0006297 nucleotide-excision repair, DNA gap filling;GO:0042276 error-prone translesion synthesis;GO:0019985 translesion synthesis		Enzymes; Predicted intracellular proteins; ENZYME proteins:Transferases	Nucleoplasm (Enhanced)	1,2,3-TRIHYDROXY-1,2,3,4-TETRAHYDROBENZO[A]PYRENE; 1-[2-DEOXYRIBOFURANOSYL]-2,4-DIFLUORO-5-METHYL-BENZENE-5'MONOPHOSPHATE; 2'-deoxy-N-(naphthalen-1-ylmethyl)guanosine 5'-(dihydrogen phosphate)			1	0	0	0	0	0	0	0	0	0	0	0	0	0	0	0	0	0	0	0
147923	147923	Gene_ID	H. sapiens	147923	H. sapiens	ZNF420	zinc finger protein 420	GO:0006357 regulation of transcription by RNA polymerase II;GO:0006355 regulation of transcription, DNA-templated;GO:1903506 regulation of nucleic acid-templated transcription		Predicted intracellular proteins; Transcription factors:Zinc-coordinating DNA-binding domains	Nucleoplasm (Approved)				0	0	0	1	0	0	0	0	0	0	0	0	0	0	0	0	0	0	0	0
64778	64778	Gene_ID	H. sapiens	64778	H. sapiens	FNDC3B	fibronectin type III domain containing 3B			Predicted intracellular proteins	Endoplasmic reticulum (Approved)				0	0	0	0	0	0	0	0	0	0	0	0	0	0	0	0	0	0	0	0
57587	57587	Gene_ID	H. sapiens	57587	H. sapiens	CFAP97	cilia and flagella associated protein 97	GO:0007283 spermatogenesis;GO:0048232 male gamete generation;GO:0007276 gamete generation		Predicted intracellular proteins	Nucleoli fibrillar center (Approved)				0	0	0	0	0	0	0	0	0	0	0	0	0	0	0	0	0	0	0	0
23033	23033	Gene_ID	H. sapiens	23033	H. sapiens	DOP1A	DOP1 leucine zipper like protein A	GO:0006895 Golgi to endosome transport;GO:0006892 post-Golgi vesicle-mediated transport;GO:0016482 cytosolic transport		Predicted intracellular proteins	Nucleoplasm (Approved); Additional: Vesicles			(M5910)HALLMARK PROTEIN SECRETION	0	0	0	0	0	0	0	0	0	0	0	0	0	0	0	0	0	0	0	0
8826	8826	Gene_ID	H. sapiens	8826	H. sapiens	IQGAP1	IQ motif containing GTPase activating protein 1	GO:0072015 glomerular visceral epithelial cell development;GO:0072310 glomerular epithelial cell development;GO:0010761 fibroblast migration		Predicted intracellular proteins	Cell Junctions;Plasma membrane (Supported)	Artenimol	(M163)PID LIS1 PATHWAY; (M72)PID NECTIN PATHWAY; (M156)PID ECADHERIN NASCENT AJ PATHWAY		0	0	1	0	1	0	1	1	0	0	0	0	0	1	1	0	1	0	0	0
81848	81848	Gene_ID	H. sapiens	81848	H. sapiens	SPRY4	sprouty RTK signaling antagonist 4	GO:0010771 negative regulation of cell morphogenesis involved in differentiation;GO:1900025 negative regulation of substrate adhesion-dependent cell spreading;GO:0040037 negative regulation of fibroblast growth factor receptor signaling pathway		Human disease related genes:Endocrine and metabolic diseases:Hypothalamus and pituitary gland diseases; Predicted intracellular proteins; Disease related genes	Golgi apparatus (Approved); Additional: Cytosol			(M5947)HALLMARK IL2 STAT5 SIGNALING	0	0	0	0	0	0	1	0	0	0	0	1	0	0	1	0	0	0	0	0
8573	8573	Gene_ID	H. sapiens	8573	H. sapiens	CASK	calcium/calmodulin dependent serine protein kinase	GO:0046710 GDP metabolic process;GO:0010839 negative regulation of keratinocyte proliferation;GO:0090280 positive regulation of calcium ion import	CAMK Ser/Thr protein kinase family	Human disease related genes:Congenital malformations:Congenital malformations of the nervous system; Human disease related genes:Congenital malformations:Other congenital malformations; Kinases:CAMK Ser/Thr protein kinases; Disease related genes; Potential drug targets; Enzymes; Predicted intracellular proteins; ENZYME proteins:Transferases	Nucleoplasm (Approved); Additional: Cytosol	Formic acid; Fostamatinib	(M251)PID SYNDECAN 3 PATHWAY; (M240)PID SYNDECAN 2 PATHWAY; (M198)PID SYNDECAN 1 PATHWAY		0	1	0	0	0	0	0	0	0	0	0	0	0	0	0	0	0	0	0	0
57531	57531	Gene_ID	H. sapiens	57531	H. sapiens	HACE1	HECT domain and ankyrin repeat containing E3 ubiquitin protein ligase 1	GO:0016601 Rac protein signal transduction;GO:0070936 protein K48-linked ubiquitination;GO:0061025 membrane fusion		Predicted intracellular proteins; Disease related genes; Potential drug targets; Enzymes; Human disease related genes:Nervous system diseases:Neurodegenerative diseases; ENZYME proteins:Transferases	Endoplasmic reticulum (Supported); Additional: Nuclear bodies				0	0	0	0	0	0	0	0	1	0	0	0	0	0	0	0	0	0	0	0
55777	55777	Gene_ID	H. sapiens	55777	H. sapiens	MBD5	methyl-CpG binding domain protein 5	GO:0060399 positive regulation of growth hormone receptor signaling pathway;GO:0060398 regulation of growth hormone receptor signaling pathway;GO:0040014 regulation of multicellular organism growth		Predicted intracellular proteins; Human disease related genes:Other diseases:Mental and behavioural disorders; Disease related genes	Midbody;Nucleoplasm (Supported)				0	0	0	0	0	0	0	0	0	0	0	0	0	0	0	0	0	0	0	0
92255	92255	Gene_ID	H. sapiens	92255	H. sapiens	LMBRD2	LMBR1 domain containing 2	GO:0071875 adrenergic receptor signaling pathway;GO:0007186 G protein-coupled receptor signaling pathway;GO:0007165 signal transduction			Cytosol;Nucleoplasm (Approved)				0	0	0	0	0	0	0	0	0	0	0	0	0	0	0	0	0	0	0	0
26019	26019	Gene_ID	H. sapiens	26019	H. sapiens	UPF2	UPF2 regulator of nonsense mediated mRNA decay	GO:0000184 nuclear-transcribed mRNA catabolic process, nonsense-mediated decay;GO:0006406 mRNA export from nucleus;GO:0031100 animal organ regeneration		Predicted intracellular proteins	Cytosol (Supported); Additional: Cytoplasmic bodies				0	0	0	0	0	0	0	0	0	0	0	0	0	0	0	0	0	0	0	0
11080	11080	Gene_ID	H. sapiens	11080	H. sapiens	DNAJB4	DnaJ heat shock protein family (Hsp40) member B4	GO:0051085 chaperone cofactor-dependent protein refolding;GO:0051084 'de novo' posttranslational protein folding;GO:0006458 'de novo' protein folding		Predicted intracellular proteins	Nucleoplasm (Enhanced); Additional: Cytosol;Plasma membrane			(M5890)HALLMARK TNFA SIGNALING VIA NFKB	0	0	0	0	0	0	0	0	0	0	0	0	0	0	0	0	0	0	0	0
285203	285203	Gene_ID	H. sapiens	285203	H. sapiens	EOGT	EGF domain specific O-linked N-acetylglucosamine transferase	GO:0097370 protein O-GlcNAcylation via threonine;GO:0018243 protein O-linked glycosylation via threonine;GO:0018210 peptidyl-threonine modification		Human disease related genes:Congenital malformations:Other congenital malformations; Disease related genes; Potential drug targets; Enzymes; Predicted intracellular proteins; ENZYME proteins:Transferases	Nuclear membrane;Nucleoplasm (Approved); Additional: Cytosol				0	0	0	0	0	0	0	0	0	0	0	0	0	0	0	0	0	0	0	0
1122	1122	Gene_ID	H. sapiens	1122	H. sapiens	CHML	CHM like Rab escort protein	GO:0018344 protein geranylgeranylation;GO:0018342 protein prenylation;GO:0097354 prenylation		Predicted intracellular proteins	Cytosol;Nucleoplasm (Supported)				0	0	0	0	0	0	0	0	0	1	1	0	0	0	0	0	0	0	0	0
51804	51804	Gene_ID	H. sapiens	51804	H. sapiens	SIX4	SIX homeobox 4	GO:0098528 skeletal muscle fiber differentiation;GO:0030910 olfactory placode formation;GO:0071698 olfactory placode development		Transcription factors:Helix-turn-helix domains; Predicted intracellular proteins	Nucleoplasm (Approved)				0	0	0	0	0	1	0	0	0	1	0	0	0	0	0	0	0	0	0	0
11244	11244	Gene_ID	H. sapiens	11244	H. sapiens	ZHX1	zinc fingers and homeoboxes 1	GO:0000122 negative regulation of transcription by RNA polymerase II;GO:0045892 negative regulation of transcription, DNA-templated;GO:1903507 negative regulation of nucleic acid-templated transcription		Transcription factors:Helix-turn-helix domains; Predicted intracellular proteins	Nucleoplasm (Supported)				0	0	0	0	0	0	0	0	0	0	0	0	0	0	0	0	0	0	0	0
29761	29761	Gene_ID	H. sapiens	29761	H. sapiens	USP25	ubiquitin specific peptidase 25	GO:1904293 negative regulation of ERAD pathway;GO:1904292 regulation of ERAD pathway;GO:0070536 protein K63-linked deubiquitination		Enzymes; ENZYME proteins:Hydrolases; Predicted intracellular proteins; Peptidases:Cysteine-type peptidases	Cytosol (Supported)				0	0	0	0	0	0	1	0	1	0	0	0	0	0	0	0	0	0	0	0
10787	10787	Gene_ID	H. sapiens	10787	H. sapiens	NCKAP1	NCK associated protein 1	GO:2000601 positive regulation of Arp2/3 complex-mediated actin nucleation;GO:0051127 positive regulation of actin nucleation;GO:0034315 regulation of Arp2/3 complex-mediated actin nucleation			Cytosol (Approved)		(M156)PID ECADHERIN NASCENT AJ PATHWAY; (M232)PID ECADHERIN STABILIZATION PATHWAY; (M278)PID RAC1 PATHWAY		0	0	1	0	1	0	0	0	0	0	0	0	0	0	0	1	1	0	0	0
5311	5311	Gene_ID	H. sapiens	5311	H. sapiens	PKD2	polycystin 2, transient receptor potential cation channel	GO:0072055 renal cortex development;GO:0072214 metanephric cortex development;GO:0072059 cortical collecting duct development		Voltage-gated ion channels:Transient Receptor Potential Channels; Human disease related genes:Congenital malformations:Congenital malformations of the urinary system; Disease related genes; Potential drug targets; Transporters:Transporter channels and pores	Endoplasmic reticulum (Supported); Additional: Cytosol			(M5893)HALLMARK MITOTIC SPINDLE	0	0	0	0	0	1	0	1	0	0	0	0	1	0	1	0	0	1	0	1
545	545	Gene_ID	H. sapiens	545	H. sapiens	ATR	ATR serine/threonine kinase	GO:0097694 establishment of RNA localization to telomere;GO:0097695 establishment of protein-containing complex localization to telomere;GO:1904882 regulation of telomerase catalytic core complex assembly	Atypical: PI3/PI4-kinase family	Kinases:Atypical kinases; Human disease related genes:Cancers:Cancers of soft tissues and bone; Cancer-related genes:Mutational cancer driver genes; Human disease related genes:Congenital malformations:Other congenital malformations; Disease related genes; Potential drug targets; Enzymes; ENZYME proteins:Transferases	Nucleoplasm (Supported); Additional: Golgi apparatus		(M95)PID CIRCADIAN PATHWAY; (M258)PID BARD1 PATHWAY; (M46)PID ATR PATHWAY		1	1	0	0	1	0	1	1	0	1	0	0	0	0	0	1	0	0	0	0
25782	25782	Gene_ID	H. sapiens	25782	H. sapiens	RAB3GAP2	RAB3 GTPase activating non-catalytic protein subunit 2	GO:0097051 establishment of protein localization to endoplasmic reticulum membrane;GO:0050747 positive regulation of lipoprotein metabolic process;GO:1903061 positive regulation of protein lipidation		Human disease related genes:Congenital malformations:Other congenital malformations; Human disease related genes:Congenital malformations:Congenital malformations of the nervous system; Predicted intracellular proteins; Disease related genes	Cytosol (Supported); Additional: Plasma membrane				0	0	0	0	0	0	0	0	0	1	1	0	0	1	0	1	0	0	0	0
152518	152518	Gene_ID	H. sapiens	152518	H. sapiens	NFXL1	nuclear transcription factor, X-box binding like 1	GO:0006357 regulation of transcription by RNA polymerase II;GO:0006355 regulation of transcription, DNA-templated;GO:1903506 regulation of nucleic acid-templated transcription		Transcription factors:Yet undefined DNA-binding domains	Nucleoplasm (Approved)				0	0	0	0	0	0	0	0	0	0	0	0	0	0	0	0	0	0	0	0
23013	23013	Gene_ID	H. sapiens	23013	H. sapiens	SPEN	spen family transcriptional repressor	GO:0007219 Notch signaling pathway;GO:0050769 positive regulation of neurogenesis;GO:0051962 positive regulation of nervous system development		Predicted intracellular proteins; Cancer-related genes:Mutational cancer driver genes; Cancer-related genes:Mutated cancer genes	Nucleoplasm (Enhanced)		(M288)PID HES HEY PATHWAY; (M17)PID NOTCH PATHWAY		0	0	1	0	0	0	0	0	0	0	0	0	0	0	0	0	0	0	0	0
9611	9611	Gene_ID	H. sapiens	9611	H. sapiens	NCOR1	nuclear receptor corepressor 1	GO:0045475 locomotor rhythm;GO:0045820 negative regulation of glycolytic process;GO:0060766 negative regulation of androgen receptor signaling pathway		Transcription factors:Helix-turn-helix domains; Predicted intracellular proteins; Cancer-related genes:Mutational cancer driver genes; Cancer-related genes:Mutated cancer genes	Nucleoplasm (Enhanced); Additional: Cytosol		(M13)PID ERBB4 PATHWAY; (M288)PID HES HEY PATHWAY; (M17)PID NOTCH PATHWAY		0	0	0	0	0	1	1	0	0	0	0	0	0	0	0	0	0	0	0	0
5932	5932	Gene_ID	H. sapiens	5932	H. sapiens	RBBP8	RB binding protein 8, endonuclease	GO:0010792 DNA double-strand break processing involved in repair via single-strand annealing;GO:0045002 double-strand break repair via single-strand annealing;GO:0000729 DNA double-strand break processing		Human disease related genes:Congenital malformations:Other congenital malformations; Predicted intracellular proteins; Disease related genes	Nucleoplasm (Supported)		(M258)PID BARD1 PATHWAY; (M84)PID ATM PATHWAY; (M288)PID HES HEY PATHWAY	(M5906)HALLMARK ESTROGEN RESPONSE EARLY; (M5907)HALLMARK ESTROGEN RESPONSE LATE	1	0	0	0	1	0	1	0	0	0	0	0	0	0	0	0	0	0	0	0
29945	29945	Gene_ID	H. sapiens	29945	H. sapiens	ANAPC4	anaphase promoting complex subunit 4	GO:0045842 positive regulation of mitotic metaphase/anaphase transition;GO:1901970 positive regulation of mitotic sister chromatid separation;GO:0031145 anaphase-promoting complex-dependent catabolic process		Predicted intracellular proteins	Intermediate filaments (Approved)				0	0	0	0	1	0	0	1	1	0	0	0	0	0	0	1	0	0	0	0
57209	57209	Gene_ID	H. sapiens	57209	H. sapiens	ZNF248	zinc finger protein 248	GO:0000122 negative regulation of transcription by RNA polymerase II;GO:0045892 negative regulation of transcription, DNA-templated;GO:1903507 negative regulation of nucleic acid-templated transcription		Predicted intracellular proteins; Transcription factors:Zinc-coordinating DNA-binding domains	Nucleoplasm (Approved)				0	0	0	1	0	0	0	0	0	0	0	0	0	0	0	0	0	0	0	0
23244	23244	Gene_ID	H. sapiens	23244	H. sapiens	PDS5A	PDS5 cohesin associated factor A	GO:0007064 mitotic sister chromatid cohesion;GO:0008156 negative regulation of DNA replication;GO:0007062 sister chromatid cohesion		Predicted intracellular proteins	Nucleoplasm (Enhanced)				1	0	0	0	1	0	0	0	0	0	0	0	0	0	0	0	0	0	0	0
91975	91975	Gene_ID	H. sapiens	91975	H. sapiens	ZNF300	zinc finger protein 300	GO:0045944 positive regulation of transcription by RNA polymerase II;GO:0045893 positive regulation of transcription, DNA-templated;GO:1903508 positive regulation of nucleic acid-templated transcription		Predicted intracellular proteins; Cancer-related genes:Mutational cancer driver genes; Transcription factors:Zinc-coordinating DNA-binding domains	Nucleoplasm (Enhanced); Additional: Nuclear bodies;Nucleoli;Nucleoli rim				0	0	0	1	0	0	0	0	0	0	0	0	0	0	0	0	0	0	0	0
23074	23074	Gene_ID	H. sapiens	23074	H. sapiens	UHRF1BP1L	UHRF1 binding protein 1 like			Predicted intracellular proteins; Cancer-related genes:Mutational cancer driver genes	Nucleoplasm (Uncertain); Additional: Cytosol;Vesicles				0	0	1	0	0	0	0	0	0	0	0	0	0	0	0	0	0	0	0	0
57560	57560	Gene_ID	H. sapiens	57560	H. sapiens	IFT80	intraflagellar transport 80	GO:0061975 articular cartilage development;GO:0033687 osteoblast proliferation;GO:0097500 receptor localization to non-motile cilium		Human disease related genes:Congenital malformations:Congenital malformations of the musculoskeletal system; Predicted intracellular proteins; Disease related genes					0	0	0	0	0	1	0	0	0	1	0	0	0	0	0	0	0	0	0	0
785	785	Gene_ID	H. sapiens	785	H. sapiens	CACNB4	calcium voltage-gated channel auxiliary subunit beta 4	GO:0007528 neuromuscular junction development;GO:1901385 regulation of voltage-gated calcium channel activity;GO:1901019 regulation of calcium ion transmembrane transporter activity		Human disease related genes:Nervous system diseases:Epilepsy; FDA approved drug targets:Small molecule drugs; Transporters:Accessory Factors Involved in Transport; Predicted intracellular proteins; Disease related genes; Human disease related genes:Nervous system diseases:Neurodegenerative diseases		Nimodipine; Mibefradil; Dronedarone			0	0	0	0	0	0	0	0	0	0	0	0	0	0	0	0	0	0	0	0
7539	7539	Gene_ID	H. sapiens	7539	H. sapiens	ZFP37	ZFP37 zinc finger protein	GO:0000122 negative regulation of transcription by RNA polymerase II;GO:0045892 negative regulation of transcription, DNA-templated;GO:1903507 negative regulation of nucleic acid-templated transcription		Predicted intracellular proteins; Transcription factors:Zinc-coordinating DNA-binding domains	Nucleoplasm;Vesicles (Approved)				0	0	0	1	0	0	0	0	0	0	0	0	0	0	0	0	0	0	0	0
1520	1520	Gene_ID	H. sapiens	1520	H. sapiens	CTSS	cathepsin S	GO:0034769 basement membrane disassembly;GO:0097067 cellular response to thyroid hormone stimulus;GO:0071711 basement membrane organization		Enzymes; ENZYME proteins:Hydrolases; Predicted intracellular proteins; Peptidases:Cysteine-type peptidases	Vesicles (Approved)	Morpholine-4-Carboxylic Acid [1s-(2-Benzyloxy-1r-Cyano-Ethylcarbamoyl)-3-Methyl-Butyl]Amide; Morpholine-4-Carboxylic Acid (1-(3-Benzenesulfonyl-1-Phenethylallylcarbamoyl)-3-Methylbutyl)-Amide; Morpholine-4-Carboxylic Acid [1-(2-Benzylsulfanyl-1-Formyl-Ethylcarbamoyl)-2-Phenyl-Ethyl]-Amide; N-[1-(AMINOMETHYL)CYCLOPROPYL]-3-(MORPHOLIN-4-YLSULFONYL)-N~2~-[(1S)-2,2,2-TRIFLUORO-1-(4-FLUOROPHENYL)ETHYL…	(M3468)NABA ECM REGULATORS; (M5885)NABA MATRISOME ASSOCIATED; (M5889)NABA MATRISOME	(M5921)HALLMARK COMPLEMENT; (M5950)HALLMARK ALLOGRAFT REJECTION; (M5953)HALLMARK KRAS SIGNALING UP	0	0	0	0	0	0	0	0	1	0	0	0	0	0	0	0	0	1	0	0
79811	79811	Gene_ID	H. sapiens	79811	H. sapiens	SLTM	SAFB like transcription modulator	GO:0050684 regulation of mRNA processing;GO:1903311 regulation of mRNA metabolic process;GO:0006915 apoptotic process		Predicted intracellular proteins	Nuclear bodies;Nucleoplasm (Enhanced)				0	0	0	0	0	0	0	0	0	0	0	0	0	0	0	0	0	0	0	0
1836	1836	Gene_ID	H. sapiens	1836	H. sapiens	SLC26A2	solute carrier family 26 member 2	GO:0034036 purine ribonucleoside bisphosphate biosynthetic process;GO:0050428 3'-phosphoadenosine 5'-phosphosulfate biosynthetic process;GO:0019532 oxalate transport		Human disease related genes:Congenital malformations:Congenital malformations of the musculoskeletal system; Disease related genes; Potential drug targets; Transporters:Electrochemical Potential-driven transporters; Predicted intracellular proteins	Vesicles (Approved)			(M5908)HALLMARK ANDROGEN RESPONSE; (M5906)HALLMARK ESTROGEN RESPONSE EARLY; (M5907)HALLMARK ESTROGEN RESPONSE LATE	0	0	0	0	0	0	0	0	0	0	0	0	0	0	0	0	0	0	0	0
57563	57563	Gene_ID	H. sapiens	57563	H. sapiens	KLHL8	kelch like family member 8	GO:0006511 ubiquitin-dependent protein catabolic process;GO:0019941 modification-dependent protein catabolic process;GO:0043632 modification-dependent macromolecule catabolic process		Predicted intracellular proteins; Cancer-related genes:Mutated cancer genes	Nucleoplasm (Enhanced)				0	0	0	0	0	0	0	0	1	0	0	0	0	0	0	0	0	0	0	0
222236	222236	Gene_ID	H. sapiens	222236	H. sapiens	NAPEPLD	N-acyl phosphatidylethanolamine phospholipase D	GO:0048874 host-mediated regulation of intestinal microbiota composition;GO:0070291 N-acylethanolamine metabolic process;GO:0042439 ethanolamine-containing compound metabolic process		Enzymes; ENZYME proteins:Hydrolases; Predicted intracellular proteins	Cytosol (Approved)	Medical Cannabis			0	0	0	0	0	0	0	0	0	0	0	0	0	0	0	0	0	0	0	0
23414	23414	Gene_ID	H. sapiens	23414	H. sapiens	ZFPM2	zinc finger protein, FOG family member 2	GO:0003221 right ventricular cardiac muscle tissue morphogenesis;GO:2000195 negative regulation of female gonad development;GO:1905940 negative regulation of gonad development		Human disease related genes:Reproductive system diseases:Reproductive system diseases; Human disease related genes:Congenital malformations:Congenital malformations of the circulatory system; Transcription factors:Zinc-coordinating DNA-binding domains; Human disease related genes:Congenital malformations:Congenital malformations of the musculoskeletal system; Disease related genes; Predicted intr…	Nucleoplasm (Supported)			(M5921)HALLMARK COMPLEMENT	0	0	0	0	0	0	0	0	0	0	0	0	0	0	0	0	0	0	0	0
9877	9877	Gene_ID	H. sapiens	9877	H. sapiens	ZC3H11A	zinc finger CCCH-type containing 11A	GO:0016973 poly(A)+ mRNA export from nucleus;GO:0006406 mRNA export from nucleus;GO:0006405 RNA export from nucleus		Predicted intracellular proteins	Nuclear speckles (Approved)				0	0	0	0	0	0	0	0	0	0	0	0	0	0	0	0	0	0	0	0
11064	11064	Gene_ID	H. sapiens	11064	H. sapiens	CNTRL	centriolin	GO:0060976 coronary vasculature development;GO:0035904 aorta development;GO:0003281 ventricular septum development		Predicted intracellular proteins; Cancer-related genes; Disease related genes	Centrosome;Cytosol (Approved); Additional: Centriolar satellite			(M5893)HALLMARK MITOTIC SPINDLE	0	0	0	0	1	0	0	0	0	0	0	0	0	0	0	0	1	0	0	0
54885	54885	Gene_ID	H. sapiens	54885	H. sapiens	TBC1D8B	TBC1 domain family member 8B	GO:0003094 glomerular filtration;GO:0097205 renal filtration;GO:0003014 renal system process		Human disease related genes:Urinary system diseases:Kidney diseases; Predicted intracellular proteins; Disease related genes	Cytosol (Approved)				0	0	0	0	0	0	0	0	0	0	1	0	0	1	0	0	0	0	0	0
51776	51776	Gene_ID	H. sapiens	51776	H. sapiens	MAP3K20	mitogen-activated protein kinase kinase kinase 20	GO:1904291 positive regulation of mitotic DNA damage checkpoint;GO:1904289 regulation of mitotic DNA damage checkpoint;GO:2000003 positive regulation of DNA damage checkpoint	STE Ser/Thr protein kinase family	Human disease related genes:Musculoskeletal diseases:Muscular diseases; Human disease related genes:Congenital malformations:Congenital malformations of the musculoskeletal system; Disease related genes; Potential drug targets; Enzymes; Kinases:STE Ser/Thr protein kinases; Predicted intracellular proteins; ENZYME proteins:Transferases	Cytosol (Supported)	Dasatinib; Fostamatinib	(M209)PID P38 GAMMA DELTA PATHWAY	(M5901)HALLMARK G2M CHECKPOINT; (M5915)HALLMARK APICAL JUNCTION	1	1	0	0	0	0	1	1	0	0	0	0	0	0	0	0	0	0	0	0
7596	7596	Gene_ID	H. sapiens	7596	H. sapiens	ZNF45	zinc finger protein 45	GO:0006357 regulation of transcription by RNA polymerase II;GO:0006355 regulation of transcription, DNA-templated;GO:1903506 regulation of nucleic acid-templated transcription		Predicted intracellular proteins; Transcription factors:Zinc-coordinating DNA-binding domains	Nucleoplasm (Supported)				0	0	0	1	0	0	0	0	0	0	0	0	0	0	0	0	0	0	0	0
84196	84196	Gene_ID	H. sapiens	84196	H. sapiens	USP48	ubiquitin specific peptidase 48	GO:0016579 protein deubiquitination;GO:0070646 protein modification by small protein removal;GO:0006511 ubiquitin-dependent protein catabolic process		Enzymes; ENZYME proteins:Hydrolases; Predicted intracellular proteins; Peptidases:Cysteine-type peptidases	Nucleoplasm (Supported); Additional: Cytosol;Mitochondria				0	0	0	0	0	0	0	0	1	0	0	0	0	0	0	0	0	0	0	0
55749	55749	Gene_ID	H. sapiens	55749	H. sapiens	CCAR1	cell division cycle and apoptosis regulator 1	GO:0043065 positive regulation of apoptotic process;GO:0043068 positive regulation of programmed cell death;GO:0030335 positive regulation of cell migration		Predicted intracellular proteins; Cancer-related genes:Mutational cancer driver genes	Nucleoplasm (Supported); Additional: Golgi apparatus				0	0	0	0	0	0	0	0	0	0	0	0	0	0	0	0	0	0	0	0
388650	388650	Gene_ID	H. sapiens	388650	H. sapiens	DIPK1A	divergent protein kinase domain 1A			Predicted intracellular proteins	Cytosol (Approved); Additional: Nucleoplasm				0	0	0	0	0	0	0	0	0	0	0	0	0	0	0	0	0	0	0	0
4012	4012	Gene_ID	H. sapiens	4012	H. sapiens	LNPEP	leucyl and cystinyl aminopeptidase	GO:0002480 antigen processing and presentation of exogenous peptide antigen via MHC class I, TAP-independent;GO:0042590 antigen processing and presentation of exogenous peptide antigen via MHC class I;GO:0002474 antigen processing and presentation of peptide antigen via MHC class I		Enzymes; ENZYME proteins:Hydrolases; Peptidases:Metallopeptidases			(M247)PID INSULIN GLUCOSE PATHWAY; (M7955)SIG INSULIN RECEPTOR PATHWAY IN CARDIAC MYOCYTES		0	0	0	0	0	0	0	0	1	0	1	0	0	0	0	0	0	0	0	0
9882	9882	Gene_ID	H. sapiens	9882	H. sapiens	TBC1D4	TBC1 domain family member 4	GO:0031339 negative regulation of vesicle fusion;GO:0031338 regulation of vesicle fusion;GO:0090630 activation of GTPase activity		Transporters:Accessory Factors Involved in Transport; Predicted intracellular proteins; Disease related genes; Potential drug targets	Cytosol (Supported)		(M247)PID INSULIN GLUCOSE PATHWAY; (M249)PID PI3KCI AKT PATHWAY		0	0	0	0	0	0	0	0	0	0	1	0	0	1	0	0	1	1	0	0
253959	253959	Gene_ID	H. sapiens	253959	H. sapiens	RALGAPA1	Ral GTPase activating protein catalytic subunit alpha 1	GO:0090630 activation of GTPase activity;GO:0043547 positive regulation of GTPase activity;GO:0051056 regulation of small GTPase mediated signal transduction		Predicted intracellular proteins; Human disease related genes:Other diseases:Mental and behavioural disorders; Disease related genes	Cytosol (Approved); Additional: Mitochondria				0	0	1	0	0	0	0	0	0	0	0	0	0	1	0	0	0	0	0	0
7707	7707	Gene_ID	H. sapiens	7707	H. sapiens	ZNF148	zinc finger protein 148	GO:0021762 substantia nigra development;GO:0006968 cellular defense response;GO:0048857 neural nucleus development		Transcription factors:Zinc-coordinating DNA-binding domains; Human disease related genes:Congenital malformations:Other congenital malformations; Predicted intracellular proteins; Disease related genes	Nucleoplasm (Supported); Additional: Golgi apparatus				0	0	0	0	0	0	0	0	0	0	0	0	0	0	0	0	0	0	1	0
6549	6549	Gene_ID	H. sapiens	6549	H. sapiens	SLC9A2	solute carrier family 9 member A2	GO:0098719 sodium ion import across plasma membrane;GO:0051453 regulation of intracellular pH;GO:0030641 regulation of cellular pH		Transporters:Electrochemical Potential-driven transporters	Cell Junctions (Supported)				0	0	0	0	0	0	0	0	0	0	0	0	0	0	0	0	0	0	0	0
5775	5775	Gene_ID	H. sapiens	5775	H. sapiens	PTPN4	protein tyrosine phosphatase non-receptor type 4	GO:0035335 peptidyl-tyrosine dephosphorylation;GO:0018108 peptidyl-tyrosine phosphorylation;GO:0018212 peptidyl-tyrosine modification		Enzymes; ENZYME proteins:Hydrolases; Predicted intracellular proteins	Nucleoplasm (Approved); Additional: Cytosol;Plasma membrane	Alendronic acid			0	1	0	0	0	0	0	0	0	0	0	0	0	0	0	0	0	0	0	0
375287	375287	Gene_ID	H. sapiens	375287	H. sapiens	RBM43	RNA binding motif protein 43			Predicted intracellular proteins	Nucleoli (Approved); Additional: Nucleoplasm				0	0	0	0	0	0	0	0	0	0	0	0	0	0	0	0	0	0	0	0
163786	163786	Gene_ID	H. sapiens	163786	H. sapiens	SASS6	SAS-6 centriolar assembly protein	GO:0046601 positive regulation of centriole replication;GO:0046599 regulation of centriole replication;GO:0007099 centriole replication		Human disease related genes:Congenital malformations:Congenital malformations of the nervous system; Predicted intracellular proteins; Disease related genes				(M5893)HALLMARK MITOTIC SPINDLE	0	0	0	0	0	1	0	1	0	0	0	0	1	0	0	1	1	0	0	0
55704	55704	Gene_ID	H. sapiens	55704	H. sapiens	CCDC88A	coiled-coil domain containing 88A	GO:0072658 maintenance of protein location in membrane;GO:0072660 maintenance of protein location in plasma membrane;GO:1903566 positive regulation of protein localization to cilium		Predicted intracellular proteins; Human disease related genes:Nervous system diseases:Neurodegenerative diseases; Disease related genes				(M5893)HALLMARK MITOTIC SPINDLE	0	0	1	0	0	1	0	0	0	0	0	0	0	0	1	1	1	0	0	1
5357	5357	Gene_ID	H. sapiens	5357	H. sapiens	PLS1	plastin 1	GO:0060116 vestibular receptor cell morphogenesis;GO:0060121 vestibular receptor cell stereocilium organization;GO:0060114 vestibular receptor cell differentiation		Human disease related genes:Nervous system diseases:Ear disease; Predicted intracellular proteins; Disease related genes					0	0	0	0	0	1	0	0	0	0	0	0	0	0	0	0	0	0	0	1
51719	51719	Gene_ID	H. sapiens	51719	H. sapiens	CAB39	calcium binding protein 39	GO:0071476 cellular hypotonic response;GO:0006971 hypotonic response;GO:1901017 negative regulation of potassium ion transmembrane transporter activity		Predicted intracellular proteins	Nucleoli (Approved); Additional: Cytosol		(M87)PID LKB1 PATHWAY	(M5923)HALLMARK PI3K AKT MTOR SIGNALING	0	1	0	0	0	0	0	0	0	0	0	0	0	0	1	0	0	1	0	0
83744	83744	Gene_ID	H. sapiens	83744	H. sapiens	ZNF484	zinc finger protein 484	GO:0045944 positive regulation of transcription by RNA polymerase II;GO:0045893 positive regulation of transcription, DNA-templated;GO:1903508 positive regulation of nucleic acid-templated transcription		Predicted intracellular proteins; Transcription factors:Zinc-coordinating DNA-binding domains	Nucleoplasm (Approved); Additional: Cytosol;Nuclear membrane				0	0	0	1	0	0	0	0	0	0	0	0	0	0	0	0	0	0	0	0
4628	4628	Gene_ID	H. sapiens	4628	H. sapiens	MYH10	myosin heavy chain 10	GO:0000281 mitotic cytokinesis;GO:0061640 cytoskeleton-dependent cytokinesis;GO:0030048 actin filament-based movement		Predicted intracellular proteins; Disease related genes	Actin filaments (Supported); Additional: Cytosol;Mitochondria			(M5893)HALLMARK MITOTIC SPINDLE; (M5915)HALLMARK APICAL JUNCTION	0	0	1	0	1	0	0	0	0	0	0	0	0	0	0	0	0	0	0	1
23122	23122	Gene_ID	H. sapiens	23122	H. sapiens	CLASP2	cytoplasmic linker associated protein 2	GO:1903690 negative regulation of wound healing, spreading of epidermal cells;GO:0110011 regulation of basement membrane organization;GO:1904259 regulation of basement membrane assembly involved in embryonic body morphogenesis		Predicted intracellular proteins	Golgi apparatus (Supported); Additional: Cytosol				0	0	1	0	1	1	0	0	0	0	0	0	1	0	0	1	1	0	0	0
1012	1012	Gene_ID	H. sapiens	1012	H. sapiens	CDH13	cadherin 13	GO:0055095 lipoprotein particle mediated signaling;GO:0055096 low-density lipoprotein particle mediated signaling;GO:0043616 keratinocyte proliferation		Predicted intracellular proteins	Plasma membrane (Supported)			(M5909)HALLMARK MYOGENESIS; (M5921)HALLMARK COMPLEMENT; (M5939)HALLMARK P53 PATHWAY	0	0	0	0	0	0	0	0	0	0	0	0	0	0	0	0	0	0	0	0
57223	57223	Gene_ID	H. sapiens	57223	H. sapiens	PPP4R3B	protein phosphatase 4 regulatory subunit 3B	GO:0033128 negative regulation of histone phosphorylation;GO:0016576 histone dephosphorylation;GO:0033127 regulation of histone phosphorylation		Predicted intracellular proteins	Nuclear speckles;Nucleoplasm (Supported); Additional: Centrosome				1	0	0	0	0	0	1	0	0	0	0	0	0	0	0	0	0	0	0	0
4976	4976	Gene_ID	H. sapiens	4976	H. sapiens	OPA1	OPA1 mitochondrial dynamin like GTPase	GO:0097749 membrane tubulation;GO:0000266 mitochondrial fission;GO:0008053 mitochondrial fusion		ENZYME proteins:Hydrolases; Human disease related genes:Nervous system diseases:Eye disease; Disease related genes; Potential drug targets; Enzymes; Transporters:Transporter channels and pores; Predicted intracellular proteins; Human disease related genes:Congenital disorders of metabolism:Mitochondrial diseases	Mitochondria;Nucleoplasm (Supported)			(M5936)HALLMARK OXIDATIVE PHOSPHORYLATION	0	0	0	0	1	1	1	0	0	0	0	0	0	0	0	0	1	0	0	0
5922	5922	Gene_ID	H. sapiens	5922	H. sapiens	RASA2	RAS p21 protein activator 2	GO:0046580 negative regulation of Ras protein signal transduction;GO:0051058 negative regulation of small GTPase mediated signal transduction;GO:0046578 regulation of Ras protein signal transduction		RAS pathway related proteins; Predicted intracellular proteins	Vesicles (Approved)		(M269)PID RAS PATHWAY	(M5942)HALLMARK UV RESPONSE DN; (M5893)HALLMARK MITOTIC SPINDLE	0	0	0	0	0	0	0	0	0	0	0	0	0	1	0	0	0	0	0	0
7581	7581	Gene_ID	H. sapiens	7581	H. sapiens	ZNF33A	zinc finger protein 33A	GO:0045944 positive regulation of transcription by RNA polymerase II;GO:0045893 positive regulation of transcription, DNA-templated;GO:1903508 positive regulation of nucleic acid-templated transcription		Predicted intracellular proteins; Transcription factors:Zinc-coordinating DNA-binding domains	Endoplasmic reticulum;Nucleoli fibrillar center (Approved); Additional: Vesicles				0	0	0	1	0	0	0	0	0	0	0	0	0	0	0	0	0	0	0	0
139231	139231	Gene_ID	H. sapiens	139231	H. sapiens	FAM199X	family with sequence similarity 199, X-linked			Predicted intracellular proteins	Golgi apparatus (Approved); Additional: Cytosol;Nucleoplasm				0	0	0	0	0	0	0	0	0	0	0	0	0	0	0	0	0	0	0	0
23433	23433	Gene_ID	H. sapiens	23433	H. sapiens	RHOQ	ras homolog family member Q	GO:0046039 GTP metabolic process;GO:1903077 negative regulation of protein localization to plasma membrane;GO:1904376 negative regulation of protein localization to cell periphery		Predicted intracellular proteins	Cytosol;Vesicles (Approved)		(M247)PID INSULIN GLUCOSE PATHWAY; (M16)PID INSULIN PATHWAY		0	0	1	0	1	0	0	0	0	0	1	0	0	0	0	1	1	1	0	1
54841	54841	Gene_ID	H. sapiens	54841	H. sapiens	BIVM	basic, immunoglobulin-like variable motif containing			Predicted intracellular proteins	Nucleoplasm (Supported)				0	0	0	0	0	0	0	0	0	0	0	0	0	0	0	0	0	0	0	0
285527	285527	Gene_ID	H. sapiens	285527	H. sapiens	FRYL	FRY like transcription coactivator	GO:0031175 neuron projection development;GO:0000902 cell morphogenesis;GO:0048666 neuron development		Predicted intracellular proteins; Disease related genes	Cytosol (Approved); Additional: Cytokinetic bridge;Microtubules				0	0	0	0	0	0	0	0	0	0	0	0	0	0	0	0	0	0	0	0
79596	79596	Gene_ID	H. sapiens	79596	H. sapiens	OBI1	ORC ubiquitin ligase 1	GO:0051865 protein autoubiquitination;GO:0006513 protein monoubiquitination;GO:0006275 regulation of DNA replication		Enzymes; Predicted intracellular proteins; ENZYME proteins:Transferases	Nuclear bodies;Nucleoplasm (Approved); Additional: Cytosol				0	0	0	0	0	0	0	0	1	0	0	0	0	0	0	0	0	0	0	0
7486	7486	Gene_ID	H. sapiens	7486	H. sapiens	WRN	WRN RecQ like helicase	GO:0060542 regulation of strand invasion;GO:0098530 positive regulation of strand invasion;GO:0040009 regulation of growth rate		Cancer-related genes:Candidate cancer biomarkers; ENZYME proteins:Hydrolases; Human disease related genes:Endocrine and metabolic diseases:Other endocrine and metabolic diseases; Cancer-related genes:Mutational cancer driver genes; Human disease related genes:Congenital malformations:Other congenital malformations; Disease related genes; Potential drug targets; Enzymes; Predicted intracellular pr…	Nuclear speckles (Supported)		(M105)PID TELOMERASE PATHWAY	(M5901)HALLMARK G2M CHECKPOINT	1	0	0	0	1	0	0	0	0	1	0	0	0	1	0	0	0	0	1	0
23284	23284	Gene_ID	H. sapiens	23284	H. sapiens	ADGRL3	adhesion G protein-coupled receptor L3	GO:0007416 synapse assembly;GO:0001764 neuron migration;GO:0007189 adenylate cyclase-activating G protein-coupled receptor signaling pathway		G-protein coupled receptors:GPCRs excl olfactory receptors; Transporters; G-protein coupled receptors:Family 2 (B) receptors					0	0	0	0	0	0	0	0	0	0	0	0	0	0	0	0	0	0	1	0
1825	1825	Gene_ID	H. sapiens	1825	H. sapiens	DSC3	desmocollin 3	GO:0007156 homophilic cell adhesion via plasma membrane adhesion molecules;GO:0098742 cell-cell adhesion via plasma-membrane adhesion molecules;GO:0001701 in utero embryonic development		Human disease related genes:Skin diseases:Skin and soft tissue diseases; Disease related genes	Cell Junctions;Plasma membrane (Enhanced)			(M5915)HALLMARK APICAL JUNCTION	0	0	0	0	0	0	0	0	0	0	0	0	0	0	0	0	0	0	0	0
30832	30832	Gene_ID	H. sapiens	30832	H. sapiens	ZNF354C	zinc finger protein 354C	GO:0006357 regulation of transcription by RNA polymerase II;GO:0006355 regulation of transcription, DNA-templated;GO:1903506 regulation of nucleic acid-templated transcription		Predicted intracellular proteins; Transcription factors:Zinc-coordinating DNA-binding domains	Nucleoplasm (Supported)				0	0	0	1	0	0	0	0	0	0	0	0	0	0	0	0	0	0	0	0
51366	51366	Gene_ID	H. sapiens	51366	H. sapiens	UBR5	ubiquitin protein ligase E3 component n-recognin 5	GO:0033183 negative regulation of histone ubiquitination;GO:1901314 regulation of histone H2A K63-linked ubiquitination;GO:1901315 negative regulation of histone H2A K63-linked ubiquitination		Enzymes; Predicted intracellular proteins; ENZYME proteins:Transferases; Cancer-related genes	Nucleoplasm (Supported); Additional: Cytosol				1	0	0	0	0	0	1	0	1	0	0	0	0	0	0	0	0	1	0	1
148266	148266	Gene_ID	H. sapiens	148266	H. sapiens	ZNF569	zinc finger protein 569	GO:0006357 regulation of transcription by RNA polymerase II;GO:0006355 regulation of transcription, DNA-templated;GO:1903506 regulation of nucleic acid-templated transcription		Predicted intracellular proteins; Transcription factors:Zinc-coordinating DNA-binding domains	Golgi apparatus;Nucleoplasm;Vesicles (Approved)				0	0	0	1	0	0	0	0	0	0	0	0	0	0	0	0	0	0	0	0
54726	54726	Gene_ID	H. sapiens	54726	H. sapiens	OTUD4	OTU deubiquitinase 4	GO:1903093 regulation of protein K48-linked deubiquitination;GO:1901537 positive regulation of DNA demethylation;GO:2000660 negative regulation of interleukin-1-mediated signaling pathway		Enzymes; ENZYME proteins:Hydrolases; Predicted intracellular proteins	Cytosol (Supported)				0	0	0	0	0	0	0	0	0	0	0	0	0	0	0	0	0	0	0	0
6782	6782	Gene_ID	H. sapiens	6782	H. sapiens	HSPA13	heat shock protein family A (Hsp70) member 13	GO:0042026 protein refolding;GO:0051085 chaperone cofactor-dependent protein refolding;GO:0051084 'de novo' posttranslational protein folding		Predicted intracellular proteins		Copper		(M5941)HALLMARK UV RESPONSE UP	0	0	0	0	0	0	0	0	0	0	0	0	0	0	0	0	0	0	0	0
114882	114882	Gene_ID	H. sapiens	114882	H. sapiens	OSBPL8	oxysterol binding protein like 8	GO:0090204 protein localization to nuclear pore;GO:0010891 negative regulation of sequestering of triglyceride;GO:0090435 protein localization to nuclear envelope		Transporters:Electrochemical Potential-driven transporters; Predicted intracellular proteins	Cytosol;Vesicles (Approved)				0	0	0	0	0	0	0	0	0	1	0	0	0	0	1	0	0	0	0	0
221830	221830	Gene_ID	H. sapiens	221830	H. sapiens	POLR1F	RNA polymerase I subunit F	GO:0006352 DNA-templated transcription, initiation;GO:1990830 cellular response to leukemia inhibitory factor;GO:1990823 response to leukemia inhibitory factor		Predicted intracellular proteins; RNA polymerase related proteins	Nucleoli fibrillar center (Supported); Additional: Nucleoplasm				0	0	0	0	0	0	0	0	0	0	0	1	0	0	0	0	0	0	0	0
3983	3983	Gene_ID	H. sapiens	3983	H. sapiens	ABLIM1	actin binding LIM protein 1	GO:0030032 lamellipodium assembly;GO:0097581 lamellipodium organization;GO:0007601 visual perception		Predicted intracellular proteins	Cytosol (Supported)			(M5906)HALLMARK ESTROGEN RESPONSE EARLY; (M5909)HALLMARK MYOGENESIS	0	0	0	0	0	1	0	0	0	0	0	0	0	0	0	0	0	0	0	0
1738	1738	Gene_ID	H. sapiens	1738	H. sapiens	DLD	dihydrolipoamide dehydrogenase	GO:0018335 protein succinylation;GO:0106077 histone succinylation;GO:0061732 mitochondrial acetyl-CoA biosynthetic process from pyruvate		ENZYME proteins:Oxidoreductases; Human disease related genes:Congenital disorders of metabolism:Congenital disorders of carbohydrate metabolism; Human disease related genes:Congenital disorders of metabolism:Congenital disorders of amino acid metabolism; Disease related genes; Potential drug targets; Enzymes; Citric acid cycle related proteins; Predicted intracellular proteins; Human disease rela…	Mitochondria (Approved); Additional: Nucleoplasm	NADH; Flavin adenine dinucleotide		(M5935)HALLMARK FATTY ACID METABOLISM; (M5905)HALLMARK ADIPOGENESIS; (M5936)HALLMARK OXIDATIVE PHOSPHORYLATION	0	0	0	0	0	0	0	0	0	0	0	0	0	0	0	0	0	0	0	0
7582	7582	Gene_ID	H. sapiens	7582	H. sapiens	ZNF33B	zinc finger protein 33B	GO:0045944 positive regulation of transcription by RNA polymerase II;GO:0045893 positive regulation of transcription, DNA-templated;GO:1903508 positive regulation of nucleic acid-templated transcription		Predicted intracellular proteins; Transcription factors:Zinc-coordinating DNA-binding domains	Endoplasmic reticulum;Nucleoli fibrillar center (Approved); Additional: Vesicles				0	0	0	1	0	0	0	0	0	0	0	0	0	0	0	0	0	0	0	0
51527	51527	Gene_ID	H. sapiens	51527	H. sapiens	GSKIP	GSK3B interacting protein	GO:0008631 intrinsic apoptotic signaling pathway in response to oxidative stress;GO:0036473 cell death in response to oxidative stress;GO:0090263 positive regulation of canonical Wnt signaling pathway		Predicted intracellular proteins	Golgi apparatus;Vesicles (Approved); Additional: Nucleoli				0	0	0	0	0	0	0	0	0	0	0	0	0	0	1	0	0	0	0	0
144245	144245	Gene_ID	H. sapiens	144245	H. sapiens	ALG10B	ALG10 alpha-1,2-glucosyltransferase B	GO:1901980 positive regulation of inward rectifier potassium channel activity;GO:1901979 regulation of inward rectifier potassium channel activity;GO:0060050 positive regulation of protein glycosylation		Enzymes; ENZYME proteins:Transferases	Endoplasmic reticulum (Approved)				0	0	0	0	0	0	0	0	0	0	0	0	0	0	0	0	0	0	0	0
80124	80124	Gene_ID	H. sapiens	80124	H. sapiens	VCPIP1	valosin containing protein interacting protein 1	GO:0016320 endoplasmic reticulum membrane fusion;GO:0090168 Golgi reassembly;GO:0106300 protein-DNA covalent cross-linking repair		Enzymes; ENZYME proteins:Hydrolases; Predicted intracellular proteins	Plasma membrane (Approved); Additional: Centrosome			(M5921)HALLMARK COMPLEMENT	1	0	0	0	1	0	0	0	1	0	0	0	0	0	0	0	0	0	0	1
22835	22835	Gene_ID	H. sapiens	22835	H. sapiens	ZFP30	ZFP30 zinc finger protein	GO:0006357 regulation of transcription by RNA polymerase II;GO:0006355 regulation of transcription, DNA-templated;GO:1903506 regulation of nucleic acid-templated transcription		Predicted intracellular proteins; Transcription factors:Zinc-coordinating DNA-binding domains	Cytosol (Approved)				0	0	0	1	0	0	0	0	0	0	0	0	0	0	0	0	0	0	0	0
6772	6772	Gene_ID	H. sapiens	6772	H. sapiens	STAT1	signal transducer and activator of transcription 1	GO:0046725 negative regulation by virus of viral protein levels in host cell;GO:0072308 negative regulation of metanephric nephron tubule epithelial cell differentiation;GO:0003340 negative regulation of mesenchymal to epithelial transition involved in metanephros morphogenesis		Human disease related genes:Immune system diseases:Primary immunodeficiency; Transcription factors:Immunoglobulin fold; Human disease related genes:Immune system diseases:Other immune system diseases; Disease related genes; Predicted intracellular proteins	Nucleoplasm (Enhanced); Additional: Cytosol		(M36)PID IL27 PATHWAY; (M233)PID EPO PATHWAY; (M127)PID ERBB1 RECEPTOR PROXIMAL PATHWAY	(M5897)HALLMARK IL6 JAK STAT3 SIGNALING; (M5913)HALLMARK INTERFERON GAMMA RESPONSE; (M5950)HALLMARK ALLOGRAFT REJECTION	0	0	0	1	0	0	0	0	0	0	0	1	0	0	0	0	0	1	0	0
1386	1386	Gene_ID	H. sapiens	1386	H. sapiens	ATF2	activating transcription factor 2	GO:0021742 abducens nucleus development;GO:0021743 hypoglossal nucleus development;GO:0021754 facial nucleus development		Transcription factors:Basic domains; Predicted intracellular proteins	Nucleoplasm (Enhanced)		(M17200)SA B CELL RECEPTOR COMPLEXES; (M229)PID P38 ALPHA BETA DOWNSTREAM PATHWAY; (M12)PID RHOA PATHWAY		1	1	0	0	1	0	0	1	0	1	0	0	0	0	1	0	0	1	1	0
5925	5925	Gene_ID	H. sapiens	5925	H. sapiens	RB1	RB transcriptional corepressor 1	GO:0071930 negative regulation of transcription involved in G1/S transition of mitotic cell cycle;GO:0031134 sister chromatid biorientation;GO:1902948 negative regulation of tau-protein kinase activity		Human disease related genes:Cancers:Cancers of the digestive system; Cancer-related genes:Mutated cancer genes; Cancer-related genes:Candidate cancer biomarkers; Human disease related genes:Cancers:Cancers of soft tissues and bone; Human disease related genes:Cancers:Cancers of eye, brain, and central nervous system; Human disease related genes:Cancers:Cancers of haematopoietic and lymphoid tissu…	Nucleoplasm (Supported)	Insulin human; Insulin pork	(M176)PID FOXM1 PATHWAY; (M288)PID HES HEY PATHWAY; (M166)PID ATF2 PATHWAY	(M5909)HALLMARK MYOGENESIS; (M5939)HALLMARK P53 PATHWAY	1	0	0	0	1	0	0	1	0	1	0	0	0	0	1	1	1	1	0	1
91523	91523	Gene_ID	H. sapiens	91523	H. sapiens	PCED1B	PC-esterase domain containing 1B			Predicted intracellular proteins	Golgi apparatus (Approved); Additional: Vesicles				0	0	0	0	0	0	0	0	0	0	0	0	0	0	0	0	0	0	0	0
7357	7357	Gene_ID	H. sapiens	7357	H. sapiens	UGCG	UDP-glucose ceramide glucosyltransferase	GO:0006679 glucosylceramide biosynthetic process;GO:1903575 cornified envelope assembly;GO:0006678 glucosylceramide metabolic process		Enzymes; Transporters; FDA approved drug targets:Small molecule drugs; ENZYME proteins:Transferases		Miglustat; Eliglustat	(M143)PID IL2 PI3K PATHWAY	(M5906)HALLMARK ESTROGEN RESPONSE EARLY	0	0	0	0	0	0	0	0	0	0	0	1	0	0	0	0	0	1	0	0
64848	64848	Gene_ID	H. sapiens	64848	H. sapiens	YTHDC2	YTH domain containing 2	GO:0051728 cell cycle switching, mitotic to meiotic cell cycle;GO:0051729 germline cell cycle switching, mitotic to meiotic cell cycle;GO:0060184 cell cycle switching		Enzymes; ENZYME proteins:Hydrolases; Predicted intracellular proteins	Nucleoplasm (Approved); Additional: Cytoplasmic bodies;Nuclear bodies				0	0	0	0	0	0	0	1	0	0	0	1	0	0	0	0	0	0	0	0
26036	26036	Gene_ID	H. sapiens	26036	H. sapiens	ZNF451	zinc finger protein 451	GO:2000616 negative regulation of histone H3-K9 acetylation;GO:0060633 negative regulation of transcription initiation from RNA polymerase II promoter;GO:2000143 negative regulation of DNA-templated transcription, initiation		Predicted intracellular proteins; Transcription factors:Zinc-coordinating DNA-binding domains	Nucleoplasm (Approved)				0	0	0	0	0	0	0	0	1	0	0	0	0	0	0	0	0	0	0	0
7456	7456	Gene_ID	H. sapiens	7456	H. sapiens	WIPF1	WAS/WASL interacting protein family member 1	GO:0008154 actin polymerization or depolymerization;GO:0030048 actin filament-based movement;GO:0007015 actin filament organization		Human disease related genes:Immune system diseases:Primary immunodeficiency; Predicted intracellular proteins; Disease related genes	Cytosol (Approved); Additional: Plasma membrane		(M7)PID FCER1 PATHWAY	(M5930)HALLMARK EPITHELIAL MESENCHYMAL TRANSITION	0	0	1	0	1	0	0	0	0	0	0	0	0	0	0	0	0	0	0	0
57584	57584	Gene_ID	H. sapiens	57584	H. sapiens	ARHGAP21	Rho GTPase activating protein 21	GO:0051684 maintenance of Golgi location;GO:0051683 establishment of Golgi localization;GO:0051657 maintenance of organelle location		Predicted intracellular proteins	Actin filaments;Cell Junctions (Supported); Additional: Plasma membrane				0	0	1	0	0	1	0	0	0	0	0	0	0	0	0	0	0	0	0	0
9867	9867	Gene_ID	H. sapiens	9867	H. sapiens	PJA2	praja ring finger ubiquitin ligase 2	GO:0034137 positive regulation of toll-like receptor 2 signaling pathway;GO:0034135 regulation of toll-like receptor 2 signaling pathway;GO:0010738 regulation of protein kinase A signaling		Enzymes; Predicted intracellular proteins; ENZYME proteins:Transferases	Intermediate filaments (Enhanced)				0	0	0	0	0	0	1	0	1	0	0	0	0	0	0	0	0	0	0	0
282890	282890	Gene_ID	H. sapiens	282890	H. sapiens	ZNF311	zinc finger protein 311	GO:0006357 regulation of transcription by RNA polymerase II;GO:0006355 regulation of transcription, DNA-templated;GO:1903506 regulation of nucleic acid-templated transcription		Predicted intracellular proteins; Transcription factors:Zinc-coordinating DNA-binding domains					0	0	0	1	0	0	0	0	0	0	0	0	0	0	0	0	0	0	0	0
51105	51105	Gene_ID	H. sapiens	51105	H. sapiens	PHF20L1	PHD finger protein 20 like 1	GO:0016573 histone acetylation;GO:0018393 internal peptidyl-lysine acetylation;GO:0006475 internal protein amino acid acetylation		Predicted intracellular proteins	Nucleoplasm;Plasma membrane (Approved)				0	0	0	0	0	0	0	0	0	0	0	0	0	0	0	0	0	0	0	0
23228	23228	Gene_ID	H. sapiens	23228	H. sapiens	PLCL2	phospholipase C like 2	GO:0002337 B-1a B cell differentiation;GO:0001923 B-1 B cell differentiation;GO:0002322 B cell proliferation involved in immune response		Predicted intracellular proteins					0	0	0	0	0	0	0	0	0	0	0	0	0	0	0	0	0	0	0	0
10891	10891	Gene_ID	H. sapiens	10891	H. sapiens	PPARGC1A	PPARG coactivator 1 alpha	GO:1901860 positive regulation of mitochondrial DNA metabolic process;GO:1901858 regulation of mitochondrial DNA metabolic process;GO:2001171 positive regulation of ATP biosynthetic process		Predicted intracellular proteins; Cancer-related genes:Candidate cancer biomarkers	Nucleoplasm (Supported)		(M32)PID HDAC CLASSIII PATHWAY; (M229)PID P38 ALPHA BETA DOWNSTREAM PATHWAY; (M166)PID ATF2 PATHWAY	(M5891)HALLMARK HYPOXIA	0	0	0	0	0	0	0	0	0	0	0	0	0	0	0	1	0	0	0	0
64343	64343	Gene_ID	H. sapiens	64343	H. sapiens	AZI2	5-azacytidine induced 2	GO:0044565 dendritic cell proliferation;GO:0097028 dendritic cell differentiation;GO:0007249 I-kappaB kinase/NF-kappaB signaling		Predicted intracellular proteins					0	0	0	0	1	0	0	0	0	0	0	0	0	0	0	0	0	0	0	0
2551	2551	Gene_ID	H. sapiens	2551	H. sapiens	GABPA	GA binding protein transcription factor subunit alpha	GO:0045653 negative regulation of megakaryocyte differentiation;GO:0045652 regulation of megakaryocyte differentiation;GO:0001825 blastocyst formation		Transcription factors:Helix-turn-helix domains; Predicted intracellular proteins	Nucleoplasm (Enhanced)				0	0	0	0	0	0	0	0	0	0	0	0	0	0	0	0	0	1	0	0
4124	4124	Gene_ID	H. sapiens	4124	H. sapiens	MAN2A1	mannosidase alpha class 2A member 1	GO:0006013 mannose metabolic process;GO:0006491 N-glycan processing;GO:0006517 protein deglycosylation		Enzymes; ENZYME proteins:Hydrolases	Golgi apparatus (Supported)	Tridolgosir; 2-deoxy-2-fluoro-alpha-D-mannosyl fluoride; Ghavamiol; Kifunensine; 5-fluoro-beta-L-gulosyl fluoride; 5-Thio-a/B-D-Mannopyranosylamine; 1-deoxymannojirimycin; (1R,2R,3R,4S,5R)-4-(BENZYLAMINO)-5-(METHYLTHIO)CYCLOPENTANE-1,2,3-TRIOL; (1S,2S,3R,6R)-4-(hydroxymethyl)-6-(octylamino)cyclohex-4-ene-1,2,3-triol			0	0	0	0	0	0	0	0	0	0	1	0	0	0	0	0	0	0	0	0
55014	55014	Gene_ID	H. sapiens	55014	H. sapiens	STX17	syntaxin 17	GO:0097111 endoplasmic reticulum-Golgi intermediate compartment organization;GO:0016240 autophagosome membrane docking;GO:0034497 protein localization to phagophore assembly site		Transporters:Accessory Factors Involved in Transport; Predicted intracellular proteins	Cytosol;Nucleoli (Uncertain)				0	0	0	0	0	1	0	0	0	1	1	0	0	0	0	0	0	0	0	0
10333	10333	Gene_ID	H. sapiens	10333	H. sapiens	TLR6	toll like receptor 6	GO:0034150 toll-like receptor 6 signaling pathway;GO:0038124 toll-like receptor TLR6:TLR2 signaling pathway;GO:0042496 detection of diacyl bacterial lipopeptide		Enzymes; ENZYME proteins:Hydrolases; CD markers	Endoplasmic reticulum (Approved)		(M264)PID TOLL ENDOGENOUS PATHWAY	(M5950)HALLMARK ALLOGRAFT REJECTION	0	0	0	0	0	0	1	0	1	0	0	0	0	0	1	1	0	1	0	0
22875	22875	Gene_ID	H. sapiens	22875	H. sapiens	ENPP4	ectonucleotide pyrophosphatase/phosphodiesterase 4	GO:0046130 purine ribonucleoside catabolic process;GO:0006152 purine nucleoside catabolic process;GO:0042454 ribonucleoside catabolic process		Enzymes; ENZYME proteins:Hydrolases					0	0	0	0	0	0	0	0	0	0	0	0	0	0	0	0	0	0	0	0
9988	9988	Gene_ID	H. sapiens	9988	H. sapiens	DMTF1	cyclin D binding myb like transcription factor 1	GO:0007049 cell cycle;GO:0006357 regulation of transcription by RNA polymerase II;GO:0006355 regulation of transcription, DNA-templated		Transcription factors:Helix-turn-helix domains; Predicted intracellular proteins	Nucleoplasm (Supported)		(M65)PID FRA PATHWAY; (M167)PID AP1 PATHWAY		0	0	0	0	0	0	0	0	0	0	0	0	0	0	0	0	0	0	0	0
134637	134637	Gene_ID	H. sapiens	134637	H. sapiens	ADAT2	adenosine deaminase tRNA specific 2	GO:0002100 tRNA wobble adenosine to inosine editing;GO:0006382 adenosine to inosine editing;GO:0002097 tRNA wobble base modification		Enzymes; ENZYME proteins:Hydrolases; Predicted intracellular proteins	Golgi apparatus (Approved); Additional: Cytosol;Nucleoplasm				0	0	0	0	0	0	0	0	0	0	0	0	0	0	0	0	0	0	0	0
23230	23230	Gene_ID	H. sapiens	23230	H. sapiens	VPS13A	vacuolar protein sorting 13 homolog A	GO:0030382 sperm mitochondrion organization;GO:0045053 protein retention in Golgi apparatus;GO:1905146 lysosomal protein catabolic process		Transporters; Disease related genes; Potential drug targets; Human disease related genes:Nervous system diseases:Neurodegenerative diseases; Predicted intracellular proteins					0	0	0	0	0	1	0	0	1	1	0	0	0	0	0	0	0	0	0	0
345462	345462	Gene_ID	H. sapiens	345462	H. sapiens	ZNF879	zinc finger protein 879	GO:0006357 regulation of transcription by RNA polymerase II;GO:0006355 regulation of transcription, DNA-templated;GO:1903506 regulation of nucleic acid-templated transcription		Predicted intracellular proteins; Transcription factors:Zinc-coordinating DNA-binding domains	Nucleoplasm (Approved)				0	0	0	1	0	0	0	0	0	0	0	0	0	0	0	0	0	0	0	0
9669	9669	Gene_ID	H. sapiens	9669	H. sapiens	EIF5B	eukaryotic translation initiation factor 5B	GO:0006413 translational initiation;GO:0006446 regulation of translational initiation;GO:0006412 translation		Enzymes; ENZYME proteins:Hydrolases; Predicted intracellular proteins	Cytosol (Approved); Additional: Plasma membrane				0	0	0	0	0	0	0	0	0	0	0	0	0	0	0	0	0	0	0	0
6935	6935	Gene_ID	H. sapiens	6935	H. sapiens	ZEB1	zinc finger E-box binding homeobox 1	GO:0048752 semicircular canal morphogenesis;GO:0060872 semicircular canal development;GO:0045602 negative regulation of endothelial cell differentiation		Human disease related genes:Nervous system diseases:Eye disease; Predicted intracellular proteins; Disease related genes; Transcription factors:Helix-turn-helix domains	Nucleoplasm (Supported); Additional: Nucleoli		(M71)PID ILK PATHWAY	(M5921)HALLMARK COMPLEMENT	0	0	0	0	0	0	0	0	0	0	0	0	0	0	0	0	0	1	1	0
201595	201595	Gene_ID	H. sapiens	201595	H. sapiens	STT3B	STT3 oligosaccharyltransferase complex catalytic subunit B	GO:0043686 co-translational protein modification;GO:0018279 protein N-linked glycosylation via asparagine;GO:0018196 peptidyl-asparagine modification		Transporters; ENZYME proteins:Transferases; Disease related genes; Potential drug targets; Enzymes; Human disease related genes:Congenital disorders of metabolism:Congenital disorders of glycan/glycoprotein metabolism	Endoplasmic reticulum (Supported)				0	0	0	0	0	0	0	0	1	0	0	0	0	0	0	0	0	0	0	0
50484	50484	Gene_ID	H. sapiens	50484	H. sapiens	RRM2B	ribonucleotide reductase regulatory TP53 inducible subunit M2B	GO:0070318 positive regulation of G0 to G1 transition;GO:0006264 mitochondrial DNA replication;GO:0070316 regulation of G0 to G1 transition		FDA approved drug targets:Small molecule drugs; ENZYME proteins:Oxidoreductases; Human disease related genes:Nervous system diseases:Eye disease; Disease related genes; Enzymes; Predicted intracellular proteins; Human disease related genes:Congenital disorders of metabolism:Mitochondrial diseases	Cytosol;Nucleoplasm (Enhanced)	Cladribine	(M145)PID P53 DOWNSTREAM PATHWAY	(M5898)HALLMARK DNA REPAIR	1	0	0	0	0	0	0	1	0	0	0	0	0	0	0	0	0	0	0	0
23243	23243	Gene_ID	H. sapiens	23243	H. sapiens	ANKRD28	ankyrin repeat domain 28			Predicted intracellular proteins					0	0	0	0	1	0	0	0	0	0	1	0	0	0	0	0	0	0	0	0
157680	157680	Gene_ID	H. sapiens	157680	H. sapiens	VPS13B	vacuolar protein sorting 13 homolog B	GO:0015031 protein transport;GO:0045184 establishment of protein localization;GO:0071705 nitrogen compound transport		Human disease related genes:Congenital malformations:Other congenital malformations; Predicted intracellular proteins; Disease related genes	Cell Junctions (Approved)				0	0	0	0	0	0	0	0	0	0	0	0	0	0	0	0	0	0	0	0
5321	5321	Gene_ID	H. sapiens	5321	H. sapiens	PLA2G4A	phospholipase A2 group IVA	GO:0034478 phosphatidylglycerol catabolic process;GO:0006663 platelet activating factor biosynthetic process;GO:0006640 monoacylglycerol biosynthetic process		ENZYME proteins:Hydrolases; Human disease related genes:Digestive system diseases:Gastrointestinal diseases; Disease related genes; Enzymes; Potential drug targets; RAS pathway related proteins; Predicted intracellular proteins	Cytosol (Supported); Additional: Vesicles	Fluticasone propionate; Procaine; Quinacrine; Niflumic acid; Darapladib; Fluticasone	(M229)PID P38 ALPHA BETA DOWNSTREAM PATHWAY; (M7)PID FCER1 PATHWAY; (M8)PID ENDOTHELIN PATHWAY	(M5913)HALLMARK INTERFERON GAMMA RESPONSE; (M5921)HALLMARK COMPLEMENT	0	0	0	0	0	0	0	0	0	0	1	0	0	0	0	0	0	0	0	0
6738	6738	Gene_ID	H. sapiens	6738	H. sapiens	RO60	Ro60, Y RNA binding protein	GO:0035457 cellular response to interferon-alpha;GO:0035455 response to interferon-alpha;GO:0006383 transcription by RNA polymerase III		Predicted intracellular proteins	Cytosol (Supported)				0	0	0	0	0	1	0	0	0	0	0	1	0	0	0	0	0	0	0	0
79659	79659	Gene_ID	H. sapiens	79659	H. sapiens	DYNC2H1	dynein cytoplasmic 2 heavy chain 1	GO:0035721 intraciliary retrograde transport;GO:0021522 spinal cord motor neuron differentiation;GO:0045880 positive regulation of smoothened signaling pathway		Human disease related genes:Congenital malformations:Congenital malformations of the musculoskeletal system; Predicted intracellular proteins; Disease related genes	Mitochondria (Approved); Additional: Cytosol;Nucleoplasm				0	0	0	0	0	1	0	0	0	1	0	0	0	0	0	0	0	0	1	0
348654	348654	Gene_ID	H. sapiens	348654	H. sapiens	GEN1	GEN1 Holliday junction 5' flap endonuclease	GO:0071140 resolution of mitotic recombination intermediates;GO:0071139 resolution of recombination intermediates;GO:0090232 positive regulation of spindle checkpoint		Predicted intracellular proteins	Nucleoplasm (Approved)				1	0	0	0	0	0	0	1	0	0	0	0	0	0	0	0	0	0	0	0
220992	220992	Gene_ID	H. sapiens	220992	H. sapiens	ZNF485	zinc finger protein 485	GO:0045944 positive regulation of transcription by RNA polymerase II;GO:0045893 positive regulation of transcription, DNA-templated;GO:1903508 positive regulation of nucleic acid-templated transcription		Predicted intracellular proteins; Transcription factors:Zinc-coordinating DNA-binding domains					0	0	0	0	0	0	0	0	0	0	0	0	0	0	0	0	0	0	0	0
23499	23499	Gene_ID	H. sapiens	23499	H. sapiens	MACF1	microtubule actin crosslinking factor 1	GO:0150011 regulation of neuron projection arborization;GO:0043001 Golgi to plasma membrane protein transport;GO:0045773 positive regulation of axon extension		Human disease related genes:Congenital malformations:Congenital malformations of the nervous system; Transporters:Accessory Factors Involved in Transport; Disease related genes; Potential drug targets; Predicted intracellular proteins	Actin filaments;Cell Junctions;Plasma membrane (Supported)				0	0	0	0	0	0	0	0	0	0	0	0	0	0	0	0	0	0	0	0
2669	2669	Gene_ID	H. sapiens	2669	H. sapiens	GEM	GTP binding protein overexpressed in skeletal muscle	GO:1901842 negative regulation of high voltage-gated calcium channel activity;GO:1901841 regulation of high voltage-gated calcium channel activity;GO:1901386 negative regulation of voltage-gated calcium channel activity		Predicted intracellular proteins				(M5890)HALLMARK TNFA SIGNALING VIA NFKB; (M5930)HALLMARK EPITHELIAL MESENCHYMAL TRANSITION	0	0	0	0	1	0	0	0	0	0	0	0	0	0	0	0	0	0	0	0
10973	10973	Gene_ID	H. sapiens	10973	H. sapiens	ASCC3	activating signal cointegrator 1 complex subunit 3	GO:1990116 ribosome-associated ubiquitin-dependent protein catabolic process;GO:0006307 DNA dealkylation involved in DNA repair;GO:0072344 rescue of stalled ribosome		Enzymes; ENZYME proteins:Hydrolases; Predicted intracellular proteins	Cytosol (Supported); Additional: Golgi apparatus				1	0	0	0	0	0	0	0	1	0	0	0	0	0	0	0	0	0	0	0
57120	57120	Gene_ID	H. sapiens	57120	H. sapiens	GOPC	golgi associated PDZ and coiled-coil motif containing	GO:0042999 regulation of Golgi to plasma membrane CFTR protein transport;GO:0043002 negative regulation of Golgi to plasma membrane CFTR protein transport;GO:0043004 cytoplasmic sequestering of CFTR protein		Transporters:Accessory Factors Involved in Transport; Disease related genes; Potential drug targets; Predicted intracellular proteins; Cancer-related genes	Golgi apparatus (Enhanced)				0	0	1	0	1	0	0	0	0	0	0	0	0	0	0	0	0	0	0	1
6663	6663	Gene_ID	H. sapiens	6663	H. sapiens	SOX10	SRY-box transcription factor 10	GO:0010626 negative regulation of Schwann cell proliferation;GO:0071393 cellular response to progesterone stimulus;GO:0032808 lacrimal gland development		Human disease related genes:Congenital malformations:Congenital malformations of the nervous system; Disease related genes; Transcription factors:Other all-alpha-helical DNA-binding domains; Predicted intracellular proteins; Human disease related genes:Congenital disorders of metabolism:Other congenital disorders of metabolism	Nucleoplasm (Supported)			(M5956)HALLMARK KRAS SIGNALING DN	0	0	0	0	0	0	0	0	0	0	0	0	0	0	0	0	0	1	0	0
25938	25938	Gene_ID	H. sapiens	25938	H. sapiens	HEATR5A	HEAT repeat containing 5A	GO:0042147 retrograde transport, endosome to Golgi;GO:0016482 cytosolic transport;GO:0016197 endosomal transport		Predicted intracellular proteins					0	0	0	0	0	0	0	0	0	0	0	0	0	0	0	0	0	0	0	0
23443	23443	Gene_ID	H. sapiens	23443	H. sapiens	SLC35A3	solute carrier family 35 member A3	GO:0072334 UDP-galactose transmembrane transport;GO:1990569 UDP-N-acetylglucosamine transmembrane transport;GO:0090481 pyrimidine nucleotide-sugar transmembrane transport		Human disease related genes:Congenital malformations:Congenital malformations of the musculoskeletal system; Transporters:Electrochemical Potential-driven transporters; Disease related genes; Potential drug targets				(M5937)HALLMARK GLYCOLYSIS	0	0	0	0	0	0	0	0	0	0	0	0	0	0	0	0	0	0	0	0
51379	51379	Gene_ID	H. sapiens	51379	H. sapiens	CRLF3	cytokine receptor like factor 3	GO:0046427 positive regulation of receptor signaling pathway via JAK-STAT;GO:1904894 positive regulation of receptor signaling pathway via STAT;GO:0046425 regulation of receptor signaling pathway via JAK-STAT		Predicted intracellular proteins	Cytosol;Plasma membrane (Approved)		(M5883)NABA SECRETED FACTORS; (M5885)NABA MATRISOME ASSOCIATED; (M5889)NABA MATRISOME		0	0	0	0	0	0	0	1	0	0	0	0	0	0	0	0	0	0	0	0
134957	134957	Gene_ID	H. sapiens	134957	H. sapiens	STXBP5	syntaxin binding protein 5	GO:0010807 regulation of synaptic vesicle priming;GO:2000300 regulation of synaptic vesicle exocytosis;GO:0045921 positive regulation of exocytosis		Predicted intracellular proteins	Cytosol (Enhanced)				0	0	0	0	0	0	0	0	0	0	0	0	0	0	0	1	0	0	0	1
55312	55312	Gene_ID	H. sapiens	55312	H. sapiens	RFK	riboflavin kinase	GO:0009231 riboflavin biosynthetic process;GO:0009398 FMN biosynthetic process;GO:0046444 FMN metabolic process		Enzymes; FDA approved drug targets:Small molecule drugs; Predicted intracellular proteins; ENZYME proteins:Transferases	Golgi apparatus (Approved)	Riboflavin; Flavin mononucleotide			0	0	0	0	0	0	0	0	0	0	0	0	0	0	0	0	0	0	0	0
79071	79071	Gene_ID	H. sapiens	79071	H. sapiens	ELOVL6	ELOVL fatty acid elongase 6	GO:0019367 fatty acid elongation, saturated fatty acid;GO:0019368 fatty acid elongation, unsaturated fatty acid;GO:0034625 fatty acid elongation, monounsaturated fatty acid		Enzymes; ENZYME proteins:Transferases				(M5905)HALLMARK ADIPOGENESIS; (M5924)HALLMARK MTORC1 SIGNALING	0	0	0	0	0	0	0	0	0	0	0	0	0	0	0	0	0	0	0	0
55193	55193	Gene_ID	H. sapiens	55193	H. sapiens	PBRM1	polybromo 1	GO:0006338 chromatin remodeling;GO:0006325 chromatin organization;GO:0000278 mitotic cell cycle		Cancer-related genes:Mutated cancer genes; Cancer-related genes:Mutational cancer driver genes; Disease related genes; Transcription factors:Other all-alpha-helical DNA-binding domains; Predicted intracellular proteins	Nucleoplasm (Enhanced)				0	0	0	0	1	0	0	0	0	0	0	0	0	0	0	0	0	0	0	0
10635	10635	Gene_ID	H. sapiens	10635	H. sapiens	RAD51AP1	RAD51 associated protein 1	GO:0010520 regulation of reciprocal meiotic recombination;GO:0010845 positive regulation of reciprocal meiotic recombination;GO:0045836 positive regulation of meiotic nuclear division		Predicted intracellular proteins	Nucleoplasm (Approved)			(M5925)HALLMARK E2F TARGETS	1	0	0	0	0	0	1	1	0	0	0	0	0	0	0	1	0	0	0	0
131544	131544	Gene_ID	H. sapiens	131544	H. sapiens	CRYBG3	crystallin beta-gamma domain containing 3	GO:0002088 lens development in camera-type eye;GO:0007601 visual perception;GO:0050953 sensory perception of light stimulus		Predicted intracellular proteins	Plasma membrane (Approved)				0	0	0	0	0	0	0	0	0	0	0	0	0	0	0	0	0	0	0	0
10795	10795	Gene_ID	H. sapiens	10795	H. sapiens	ZNF268	zinc finger protein 268	GO:0007346 regulation of mitotic cell cycle;GO:0043065 positive regulation of apoptotic process;GO:0043068 positive regulation of programmed cell death		Predicted intracellular proteins; Transcription factors:Zinc-coordinating DNA-binding domains	Cytosol (Supported)				0	0	0	1	0	0	0	1	0	0	0	0	0	0	0	0	0	0	0	0
55854	55854	Gene_ID	H. sapiens	55854	H. sapiens	ZC3H15	zinc finger CCCH-type containing 15	GO:0002181 cytoplasmic translation;GO:0043547 positive regulation of GTPase activity;GO:0006412 translation		Predicted intracellular proteins	Cytosol (Enhanced)				0	0	0	0	0	0	0	0	0	0	0	1	0	1	0	0	0	0	0	0
9931	9931	Gene_ID	H. sapiens	9931	H. sapiens	HELZ	helicase with zinc finger	GO:0035194 post-transcriptional gene silencing by RNA;GO:0016441 posttranscriptional gene silencing;GO:0031047 gene silencing by RNA		Predicted intracellular proteins	Nucleoli;Nucleoli rim (Approved); Additional: Actin filaments;Plasma membrane				0	0	0	0	0	0	0	0	0	0	0	0	0	0	0	0	0	0	0	0
6491	6491	Gene_ID	H. sapiens	6491	H. sapiens	STIL	STIL centriolar assembly protein	GO:0046601 positive regulation of centriole replication;GO:0033504 floor plate development;GO:0030903 notochord development		Human disease related genes:Congenital malformations:Congenital malformations of the nervous system; Predicted intracellular proteins; Cancer-related genes; Disease related genes	Cytosol;Plasma membrane (Approved)		(M211)PID HEDGEHOG 2PATHWAY	(M5901)HALLMARK G2M CHECKPOINT; (M5907)HALLMARK ESTROGEN RESPONSE LATE	0	0	0	0	1	1	0	1	0	1	0	0	1	0	0	1	1	0	1	0
7181	7181	Gene_ID	H. sapiens	7181	H. sapiens	NR2C1	nuclear receptor subfamily 2 group C member 1	GO:0048386 positive regulation of retinoic acid receptor signaling pathway;GO:0048385 regulation of retinoic acid receptor signaling pathway;GO:0043401 steroid hormone mediated signaling pathway		Predicted intracellular proteins; Transcription factors:Zinc-coordinating DNA-binding domains; Nuclear receptors	Nucleoplasm (Supported); Additional: Cell Junctions;Cytosol		(M151)PID AR TF PATHWAY; (M101)PID HDAC CLASSI PATHWAY		0	0	0	0	0	0	0	0	0	0	0	0	0	0	0	0	0	1	0	0
84920	84920	Gene_ID	H. sapiens	84920	H. sapiens	ALG10	ALG10 alpha-1,2-glucosyltransferase	GO:0006488 dolichol-linked oligosaccharide biosynthetic process;GO:0006490 oligosaccharide-lipid intermediate biosynthetic process;GO:0006487 protein N-linked glycosylation		Enzymes; ENZYME proteins:Transferases	Endoplasmic reticulum (Approved)				0	0	0	0	0	0	0	0	0	0	0	0	0	0	0	0	0	0	0	0
23091	23091	Gene_ID	H. sapiens	23091	H. sapiens	ZC3H13	zinc finger CCCH-type containing 13	GO:0080009 mRNA methylation;GO:0016556 mRNA modification;GO:2000036 regulation of stem cell population maintenance		Predicted intracellular proteins	Actin filaments;Nuclear membrane (Approved)				0	0	0	0	0	0	0	0	0	0	0	0	0	0	0	0	0	0	0	0
54332	54332	Gene_ID	H. sapiens	54332	H. sapiens	GDAP1	ganglioside induced differentiation associated protein 1	GO:0071305 cellular response to vitamin D;GO:0000266 mitochondrial fission;GO:0008053 mitochondrial fusion		Predicted intracellular proteins; Human disease related genes:Nervous system diseases:Neurodegenerative diseases; Disease related genes	Mitochondria (Supported); Additional: Cytosol				0	0	0	0	1	0	0	0	0	1	0	0	0	0	0	0	0	0	0	0
9975	9975	Gene_ID	H. sapiens	9975	H. sapiens	NR1D2	nuclear receptor subfamily 1 group D member 2	GO:2001014 regulation of skeletal muscle cell differentiation;GO:0048512 circadian behavior;GO:0007622 rhythmic behavior		Predicted intracellular proteins; Transcription factors:Zinc-coordinating DNA-binding domains; Nuclear receptors	Nucleoplasm (Approved)	SR-9009; SR-9011		(M5942)HALLMARK UV RESPONSE DN	0	0	0	0	0	0	0	0	0	0	0	0	0	0	0	0	0	1	0	0
55680	55680	Gene_ID	H. sapiens	55680	H. sapiens	RUFY2	RUN and FYVE domain containing 2	GO:0030100 regulation of endocytosis;GO:0060627 regulation of vesicle-mediated transport;GO:0051049 regulation of transport		Predicted intracellular proteins	Nucleoplasm (Approved)				0	0	0	0	0	0	0	0	0	0	0	0	0	0	0	0	0	0	0	0
118987	118987	Gene_ID	H. sapiens	118987	H. sapiens	PDZD8	PDZ domain containing 8	GO:1990456 mitochondrion-endoplasmic reticulum membrane tethering;GO:0051560 mitochondrial calcium ion homeostasis;GO:0140056 organelle localization by membrane tethering		Transporters:Transporter channels and pores; Predicted intracellular proteins	Nucleoli fibrillar center (Approved); Additional: Plasma membrane				0	0	0	0	0	0	0	0	0	0	0	0	0	0	0	0	0	0	0	0
23451	23451	Gene_ID	H. sapiens	23451	H. sapiens	SF3B1	splicing factor 3b subunit 1	GO:0045945 positive regulation of transcription by RNA polymerase III;GO:0006359 regulation of transcription by RNA polymerase III;GO:0000245 spliceosomal complex assembly		Cancer-related genes:Mutated cancer genes; Human disease related genes:Cardiovascular diseases:Hematologic diseases; Human disease related genes:Cancers:Cancers of haematopoietic and lymphoid tissues; Cancer-related genes:Mutational cancer driver genes; Predicted intracellular proteins	Nuclear speckles (Enhanced)	H3B-8800			0	0	0	0	0	0	0	0	0	0	0	0	0	0	0	0	0	0	0	0
253461	253461	Gene_ID	H. sapiens	253461	H. sapiens	ZBTB38	zinc finger and BTB domain containing 38	GO:0006275 regulation of DNA replication;GO:0006974 cellular response to DNA damage stimulus;GO:0045944 positive regulation of transcription by RNA polymerase II		Predicted intracellular proteins; Transcription factors:Zinc-coordinating DNA-binding domains	Nucleoplasm (Enhanced)				1	0	0	0	0	0	0	0	0	0	0	0	0	0	0	0	0	0	0	0
4677	4677	Gene_ID	H. sapiens	4677	H. sapiens	NARS1	asparaginyl-tRNA synthetase 1	GO:0006421 asparaginyl-tRNA aminoacylation;GO:0006418 tRNA aminoacylation for protein translation;GO:0043039 tRNA aminoacylation		Enzymes; ENZYME proteins:Ligase; Predicted intracellular proteins	Cytosol (Supported)	Asparagine			0	0	0	0	0	0	0	0	0	0	0	0	0	0	0	0	0	0	1	0
2058	2058	Gene_ID	H. sapiens	2058	H. sapiens	EPRS1	glutamyl-prolyl-tRNA synthetase 1	GO:0006424 glutamyl-tRNA aminoacylation;GO:0006433 prolyl-tRNA aminoacylation;GO:0140212 regulation of long-chain fatty acid import into cell		ENZYME proteins:Ligase; Human disease related genes:Congenital disorders of metabolism:Congenital disorders of lipid/glycolipid metabolism; Disease related genes; Potential drug targets; Enzymes; Predicted intracellular proteins	Cytosol (Enhanced)	Glutamic acid; Proline; 5'-O-(L-Prolylsulfamoyl)adenosine; 5'-O-(L-Cysteinylsulfamoyl)adenosine; 5'-O-(N-(Alanyl)sulfamoyl)adenosine		(M5924)HALLMARK MTORC1 SIGNALING; (M5926)HALLMARK MYC TARGETS V1	0	0	0	0	0	0	0	0	0	0	0	1	0	0	0	0	0	1	0	0
1060	1060	Gene_ID	H. sapiens	1060	H. sapiens	CENPC	centromere protein C	GO:0051316 attachment of spindle microtubules to kinetochore involved in meiotic chromosome segregation;GO:0051455 monopolar spindle attachment to meiosis I kinetochore;GO:0051315 attachment of mitotic spindle microtubules to kinetochore		Predicted intracellular proteins	Kinetochore;Nuclear bodies (Supported); Additional: Midbody;Nucleoplasm				0	0	1	0	1	1	0	0	0	0	0	0	0	0	0	0	0	0	0	0
57650	57650	Gene_ID	H. sapiens	57650	H. sapiens	CIP2A	cellular inhibitor of PP2A			Predicted intracellular proteins	Cytosol (Supported); Additional: Plasma membrane				0	0	0	0	0	0	0	0	0	0	0	0	0	0	0	0	0	0	0	0
8899	8899	Gene_ID	H. sapiens	8899	H. sapiens	PRPF4B	pre-mRNA processing factor 4B	GO:0045292 mRNA cis splicing, via spliceosome;GO:0000377 RNA splicing, via transesterification reactions with bulged adenosine as nucleophile;GO:0000398 mRNA splicing, via spliceosome	CMGC Ser/Thr protein kinase family	Enzymes; Kinases:CMGC Ser/Thr protein kinases; Predicted intracellular proteins; ENZYME proteins:Transferases	Nuclear speckles (Supported)	Fostamatinib		(M5901)HALLMARK G2M CHECKPOINT	0	1	0	0	0	0	0	0	0	0	0	0	0	0	0	0	0	0	0	0
10513	10513	Gene_ID	H. sapiens	10513	H. sapiens	APPBP2	amyloid beta precursor protein binding protein 2	GO:0043161 proteasome-mediated ubiquitin-dependent protein catabolic process;GO:0010498 proteasomal protein catabolic process;GO:0006511 ubiquitin-dependent protein catabolic process		Predicted intracellular proteins; Cancer-related genes:Candidate cancer biomarkers	Nucleoplasm (Supported)		(M151)PID AR TF PATHWAY	(M5908)HALLMARK ANDROGEN RESPONSE	0	0	0	0	0	0	0	0	1	1	0	0	0	0	0	0	0	0	0	0
84102	84102	Gene_ID	H. sapiens	84102	H. sapiens	SLC41A2	solute carrier family 41 member 2	GO:1903830 magnesium ion transmembrane transport;GO:0015693 magnesium ion transport;GO:0098662 inorganic cation transmembrane transport		Transporters:Transporter channels and pores; Predicted intracellular proteins					0	0	0	0	0	0	0	0	0	0	0	0	0	0	0	0	0	0	0	0
80014	80014	Gene_ID	H. sapiens	80014	H. sapiens	WWC2	WW and C2 domain containing 2	GO:0035331 negative regulation of hippo signaling;GO:0035330 regulation of hippo signaling;GO:0046621 negative regulation of organ growth		Predicted intracellular proteins	Microtubules (Approved)				0	0	0	0	0	0	0	0	0	0	0	0	0	0	0	0	0	0	0	0
55799	55799	Gene_ID	H. sapiens	55799	H. sapiens	CACNA2D3	calcium voltage-gated channel auxiliary subunit alpha2delta 3	GO:0070588 calcium ion transmembrane transport;GO:0006816 calcium ion transport;GO:0034765 regulation of ion transmembrane transport		Transporters:Accessory Factors Involved in Transport; FDA approved drug targets:Small molecule drugs; Predicted intracellular proteins	Nucleoplasm (Uncertain)	Amlodipine; Nilvadipine			0	0	0	0	0	0	0	0	0	0	0	0	0	0	0	0	0	0	0	0
26973	26973	Gene_ID	H. sapiens	26973	H. sapiens	CHORDC1	cysteine and histidine rich domain containing 1	GO:2000299 negative regulation of Rho-dependent protein serine/threonine kinase activity;GO:2000298 regulation of Rho-dependent protein serine/threonine kinase activity;GO:1900034 regulation of cellular response to heat		Predicted intracellular proteins	Cytosol (Approved)				0	0	0	0	0	1	1	1	0	0	0	0	1	0	1	0	0	0	0	0
151230	151230	Gene_ID	H. sapiens	151230	H. sapiens	KLHL23	kelch like family member 23			Predicted intracellular proteins	Actin filaments;Nucleoplasm (Approved)				0	0	0	0	0	0	0	0	0	0	0	0	0	0	0	0	0	0	0	0
54790	54790	Gene_ID	H. sapiens	54790	H. sapiens	TET2	tet methylcytosine dioxygenase 2	GO:0006211 5-methylcytosine catabolic process;GO:0019857 5-methylcytosine metabolic process;GO:0035511 oxidative DNA demethylation		Cancer-related genes:Mutated cancer genes; ENZYME proteins:Oxidoreductases; Human disease related genes:Cancers:Cancers of haematopoietic and lymphoid tissues; Human disease related genes:Cardiovascular diseases:Hematologic diseases; Cancer-related genes:Mutational cancer driver genes; Disease related genes; Potential drug targets; Enzymes; Predicted intracellular proteins	Nucleoplasm (Approved)				1	0	0	0	0	0	0	0	0	0	0	0	0	0	0	0	0	0	0	0
22881	22881	Gene_ID	H. sapiens	22881	H. sapiens	ANKRD6	ankyrin repeat domain 6	GO:2000096 positive regulation of Wnt signaling pathway, planar cell polarity pathway;GO:2000052 positive regulation of non-canonical Wnt signaling pathway;GO:2000095 regulation of Wnt signaling pathway, planar cell polarity pathway		Predicted intracellular proteins	Vesicles (Enhanced)				0	0	0	0	0	0	1	0	0	0	0	0	0	0	0	0	0	0	0	0
57579	57579	Gene_ID	H. sapiens	57579	H. sapiens	FAM135A	family with sequence similarity 135 member A	GO:0044255 cellular lipid metabolic process;GO:0006629 lipid metabolic process;GO:0044238 primary metabolic process		Predicted intracellular proteins	Nucleoplasm (Approved); Additional: Cytosol				0	0	1	0	0	0	0	0	0	0	0	0	0	0	0	0	0	0	0	0
253512	253512	Gene_ID	H. sapiens	253512	H. sapiens	SLC25A30	solute carrier family 25 member 30	GO:0015709 thiosulfate transport;GO:0015743 malate transport;GO:0071423 malate transmembrane transport		Transporters:Electrochemical Potential-driven transporters; Predicted intracellular proteins	Nucleoplasm (Approved)				0	0	0	0	0	0	0	0	0	0	0	0	0	0	0	0	0	0	0	0
221302	221302	Gene_ID	H. sapiens	221302	H. sapiens	ZUP1	zinc finger containing ubiquitin peptidase 1	GO:0006508 proteolysis;GO:0019538 protein metabolic process;GO:1901564 organonitrogen compound metabolic process		Enzymes; ENZYME proteins:Hydrolases; Predicted intracellular proteins; Peptidases:Cysteine-type peptidases	Nucleoplasm (Supported); Additional: Cytosol				0	0	0	0	0	0	0	0	0	0	0	0	0	0	0	0	0	0	0	0
989	989	Gene_ID	H. sapiens	989	H. sapiens	SEPTIN7	septin 7	GO:0016476 regulation of embryonic cell shape;GO:1902857 positive regulation of non-motile cilium assembly;GO:1902855 regulation of non-motile cilium assembly		Predicted intracellular proteins	Actin filaments (Approved); Additional: Cytosol;Midbody;Nucleoli;Plasma membrane				0	0	0	0	1	1	0	0	0	0	0	0	0	0	0	1	0	0	0	0
10526	10526	Gene_ID	H. sapiens	10526	H. sapiens	IPO8	importin 8	GO:0006606 protein import into nucleus;GO:0051170 import into nucleus;GO:0017038 protein import		Transporters:Transporter channels and pores; Predicted intracellular proteins	Nucleoplasm (Approved)				0	0	0	0	0	0	0	0	0	1	0	0	0	0	0	0	0	0	0	0
65125	65125	Gene_ID	H. sapiens	65125	H. sapiens	WNK1	WNK lysine deficient protein kinase 1	GO:0033633 negative regulation of cell-cell adhesion mediated by integrin;GO:0038116 chemokine (C-C motif) ligand 21 signaling pathway;GO:0097022 lymphocyte migration into lymph node	Other	Human disease related genes:Nervous system diseases:Other nervous and sensory system diseases; Kinases; Disease related genes; Potential drug targets; Enzymes; Human disease related genes:Urinary system diseases:Kidney diseases; Predicted intracellular proteins; ENZYME proteins:Transferases	Cytosol (Supported)				0	1	0	0	0	0	0	0	0	0	0	1	0	1	1	0	0	0	0	0
8661	8661	Gene_ID	H. sapiens	8661	H. sapiens	EIF3A	eukaryotic translation initiation factor 3 subunit A	GO:0002188 translation reinitiation;GO:0001732 formation of cytoplasmic translation initiation complex;GO:0075525 viral translational termination-reinitiation		Predicted intracellular proteins	Cytosol;Nucleoplasm (Supported)		(M143)PID IL2 PI3K PATHWAY	(M5950)HALLMARK ALLOGRAFT REJECTION	0	0	0	0	0	0	1	0	0	0	0	0	0	0	0	0	0	0	0	0
152815	152815	Gene_ID	H. sapiens	152815	H. sapiens	THAP6	THAP domain containing 6			Predicted intracellular proteins; Transcription factors:Zinc-coordinating DNA-binding domains	Centrosome (Approved); Additional: Nucleoplasm				0	0	0	0	0	0	0	0	0	0	0	0	0	0	0	0	0	0	0	0
159989	159989	Gene_ID	H. sapiens	159989	H. sapiens	DEUP1	deuterosome assembly protein 1	GO:0097742 de novo centriole assembly;GO:0098535 de novo centriole assembly involved in multi-ciliated epithelial cell differentiation;GO:1903251 multi-ciliated epithelial cell differentiation		Predicted intracellular proteins					0	0	0	0	0	1	0	0	0	0	0	0	1	0	0	0	0	0	0	0
9481	9481	Gene_ID	H. sapiens	9481	H. sapiens	SLC25A27	solute carrier family 25 member 27	GO:0009409 response to cold;GO:0009266 response to temperature stimulus;GO:0009628 response to abiotic stimulus		Transporters:Electrochemical Potential-driven transporters; Predicted intracellular proteins	Mitochondria (Supported)				0	0	0	0	0	0	0	0	0	0	0	0	0	0	0	0	0	0	0	0
11228	11228	Gene_ID	H. sapiens	11228	H. sapiens	RASSF8	Ras association domain family member 8	GO:0007165 signal transduction;GO:0023052 signaling;GO:0007154 cell communication		Predicted intracellular proteins; Disease related genes	Cytosol;Mitochondria (Approved)				0	0	0	0	0	0	0	0	0	0	0	0	0	0	0	0	0	0	0	0
51296	51296	Gene_ID	H. sapiens	51296	H. sapiens	SLC15A3	solute carrier family 15 member 3	GO:0015835 peptidoglycan transport;GO:0070434 positive regulation of nucleotide-binding oligomerization domain containing 2 signaling pathway;GO:0035442 dipeptide transmembrane transport		Transporters:Electrochemical Potential-driven transporters	Vesicles (Supported)				0	0	0	0	0	0	0	0	0	0	0	0	0	0	0	0	0	0	0	0
143098	143098	Gene_ID	H. sapiens	143098	H. sapiens	MPP7	MAGUK p55 scaffold protein 7	GO:0071896 protein localization to adherens junction;GO:0150105 protein localization to cell-cell junction;GO:0070830 bicellular tight junction assembly		Predicted intracellular proteins	Cell Junctions (Supported); Additional: Nucleoplasm				0	0	1	0	0	0	0	0	0	0	0	0	0	0	0	1	0	0	0	0
6249	6249	Gene_ID	H. sapiens	6249	H. sapiens	CLIP1	CAP-Gly domain containing linker protein 1	GO:0031116 positive regulation of microtubule polymerization;GO:0031112 positive regulation of microtubule polymerization or depolymerization;GO:0031113 regulation of microtubule polymerization		Predicted intracellular proteins; Cancer-related genes:Mutational cancer driver genes; Cancer-related genes:Candidate cancer biomarkers	Cytosol;Microtubule ends (Supported)		(M163)PID LIS1 PATHWAY; (M121)PID MTOR 4PATHWAY	(M5893)HALLMARK MITOTIC SPINDLE	0	0	1	0	1	1	0	0	0	0	0	0	0	0	0	1	1	0	0	0
9331	9331	Gene_ID	H. sapiens	9331	H. sapiens	B4GALT6	beta-1,4-galactosyltransferase 6	GO:0001572 lactosylceramide biosynthetic process;GO:0046478 lactosylceramide metabolic process;GO:0010706 ganglioside biosynthetic process via lactosylceramide		Enzymes; Predicted intracellular proteins; ENZYME proteins:Transferases					0	0	0	0	0	0	0	0	0	0	0	0	0	0	0	0	0	0	0	0
9360	9360	Gene_ID	H. sapiens	9360	H. sapiens	PPIG	peptidylprolyl isomerase G	GO:0000413 protein peptidyl-prolyl isomerization;GO:0018208 peptidyl-proline modification;GO:0006457 protein folding		Enzymes; ENZYME proteins:Isomerase; Predicted intracellular proteins	Nuclear speckles (Supported); Additional: Cytosol	Proline			0	0	0	0	0	0	0	0	0	0	0	0	0	0	0	0	0	0	0	0
10159	10159	Gene_ID	H. sapiens	10159	H. sapiens	ATP6AP2	ATPase H+ transporting accessory protein 2	GO:0048069 eye pigmentation;GO:0021626 central nervous system maturation;GO:0032914 positive regulation of transforming growth factor beta1 production		Human disease related genes:Other diseases:Mental and behavioural disorders; Transporters:Accessory Factors Involved in Transport; Disease related genes; Potential drug targets; Predicted intracellular proteins; Human disease related genes:Congenital disorders of metabolism:Congenital disorders of glycan/glycoprotein metabolism			(M77)PID WNT SIGNALING PATHWAY		0	0	0	0	0	0	1	0	0	0	0	0	0	0	0	0	0	0	1	0
221035	221035	Gene_ID	H. sapiens	221035	H. sapiens	REEP3	receptor accessory protein 3	GO:0007084 mitotic nuclear membrane reassembly;GO:0101024 mitotic nuclear membrane organization;GO:0071786 endoplasmic reticulum tubular network organization							0	0	0	0	1	0	0	0	0	0	0	0	0	0	0	0	0	0	0	0
54491	54491	Gene_ID	H. sapiens	54491	H. sapiens	OTULINL	OTU deubiquitinase with linear linkage specificity like			Enzymes; Peptidases:Cysteine-type peptidases	Cytosol;Nucleoli (Approved)				0	0	0	0	0	0	0	0	0	0	0	0	0	0	0	0	0	0	0	0
85444	85444	Gene_ID	H. sapiens	85444	H. sapiens	LRRCC1	leucine rich repeat and coiled-coil centrosomal protein 1	GO:0051301 cell division;GO:0007049 cell cycle;GO:0009987 cellular process		Predicted intracellular proteins	Centrosome (Supported)				0	0	0	0	1	0	0	0	0	0	0	0	0	0	0	0	0	0	0	0
80012	80012	Gene_ID	H. sapiens	80012	H. sapiens	PHC3	polyhomeotic homolog 3	GO:0045892 negative regulation of transcription, DNA-templated;GO:1903507 negative regulation of nucleic acid-templated transcription;GO:1902679 negative regulation of RNA biosynthetic process		Predicted intracellular proteins	Nucleoplasm (Supported)				0	0	0	0	0	0	0	0	0	0	0	0	0	0	0	0	0	0	0	0
3592	3592	Gene_ID	H. sapiens	3592	H. sapiens	IL12A	interleukin 12A	GO:0002860 positive regulation of natural killer cell mediated cytotoxicity directed against tumor cell target;GO:0002857 positive regulation of natural killer cell mediated immune response to tumor cell;GO:0002858 regulation of natural killer cell mediated cytotoxicity directed against tumor cell target		Predicted secreted proteins; Cancer-related genes:Candidate cancer biomarkers			(M36)PID IL27 PATHWAY; (M54)PID IL12 2PATHWAY; (M5883)NABA SECRETED FACTORS	(M5950)HALLMARK ALLOGRAFT REJECTION	0	0	0	1	0	0	0	0	0	0	0	0	0	0	1	0	0	0	0	1
5019	5019	Gene_ID	H. sapiens	5019	H. sapiens	OXCT1	3-oxoacid CoA-transferase 1	GO:0046952 ketone body catabolic process;GO:0046950 cellular ketone body metabolic process;GO:1902224 ketone body metabolic process		Human disease related genes:Congenital disorders of metabolism:Congenital disorders of amino acid metabolism; Disease related genes; Potential drug targets; Enzymes; Predicted intracellular proteins; ENZYME proteins:Transferases	Mitochondria (Enhanced)	Ethylmercurithiosalicylic acid			0	0	0	0	0	0	0	0	0	0	0	0	0	0	0	0	0	1	1	1
10060	10060	Gene_ID	H. sapiens	10060	H. sapiens	ABCC9	ATP binding cassette subfamily C member 9	GO:0033198 response to ATP;GO:1990573 potassium ion import across plasma membrane;GO:0061337 cardiac conduction		Transporters:Primary Active Transporters; FDA approved drug targets:Small molecule drugs; Human disease related genes:Cardiovascular diseases:Cardiac diseases; Disease related genes	Cytosol;Nucleoplasm (Approved)	ATP; Glyburide; Nicorandil			0	0	0	0	0	0	0	0	0	0	0	0	0	0	0	0	0	0	0	0
3796	3796	Gene_ID	H. sapiens	3796	H. sapiens	KIF2A	kinesin family member 2A	GO:0007019 microtubule depolymerization;GO:0051261 protein depolymerization;GO:0090307 mitotic spindle assembly		Human disease related genes:Congenital malformations:Congenital malformations of the nervous system; Predicted intracellular proteins; Disease related genes; Cancer-related genes:Candidate cancer biomarkers	Centrosome;Nucleoli;Nucleoplasm (Enhanced)		(M129)PID PLK1 PATHWAY	(M5921)HALLMARK COMPLEMENT; (M5937)HALLMARK GLYCOLYSIS	0	0	1	0	1	1	0	0	1	0	1	0	0	0	0	0	0	0	0	0
55757	55757	Gene_ID	H. sapiens	55757	H. sapiens	UGGT2	UDP-glucose glycoprotein glucosyltransferase 2	GO:0097359 UDP-glucosylation;GO:0006011 UDP-glucose metabolic process;GO:0071712 ER-associated misfolded protein catabolic process		Predicted intracellular proteins					0	0	0	0	0	0	0	0	1	0	0	0	0	0	0	0	0	0	0	0
79834	79834	Gene_ID	H. sapiens	79834	H. sapiens	PEAK1	pseudopodium enriched atypical kinase 1	GO:0048041 focal adhesion assembly;GO:0007044 cell-substrate junction assembly;GO:0150115 cell-substrate junction organization	Other	Enzymes; Kinases; Predicted intracellular proteins					0	1	1	0	0	0	0	0	0	0	0	0	0	0	0	0	0	0	0	0
57539	57539	Gene_ID	H. sapiens	57539	H. sapiens	WDR35	WD repeat domain 35	GO:0035721 intraciliary retrograde transport;GO:0042073 intraciliary transport;GO:0061512 protein localization to cilium		Human disease related genes:Congenital malformations:Congenital malformations of the musculoskeletal system; Human disease related genes:Congenital malformations:Other congenital malformations; Predicted intracellular proteins; Disease related genes					0	0	0	0	0	1	0	0	0	1	0	1	0	0	0	0	0	0	0	0
3437	3437	Gene_ID	H. sapiens	3437	H. sapiens	IFIT3	interferon induced protein with tetratricopeptide repeats 3	GO:0035457 cellular response to interferon-alpha;GO:0035455 response to interferon-alpha;GO:0051607 defense response to virus		Predicted intracellular proteins	Cytosol;Mitochondria (Supported)			(M5911)HALLMARK INTERFERON ALPHA RESPONSE; (M5913)HALLMARK INTERFERON GAMMA RESPONSE	0	0	0	0	0	0	0	0	0	0	0	1	0	0	0	0	0	0	0	0
4249	4249	Gene_ID	H. sapiens	4249	H. sapiens	MGAT5	alpha-1,6-mannosylglycoprotein 6-beta-N-acetylglucosaminyltransferase	GO:1903614 negative regulation of protein tyrosine phosphatase activity;GO:1903613 regulation of protein tyrosine phosphatase activity;GO:0018279 protein N-linked glycosylation via asparagine		Enzymes; ENZYME proteins:Transferases					0	0	0	0	0	0	0	0	0	0	0	0	0	0	0	0	0	0	0	0
84455	84455	Gene_ID	H. sapiens	84455	H. sapiens	EFCAB7	EF-hand calcium binding domain 7	GO:1903569 positive regulation of protein localization to ciliary membrane;GO:1903567 regulation of protein localization to ciliary membrane;GO:1903566 positive regulation of protein localization to cilium		Predicted intracellular proteins	Nucleoli;Nucleoli rim;Nucleoplasm (Approved); Additional: Cytosol;Plasma membrane				0	0	0	0	0	0	0	0	0	0	0	0	0	0	0	0	0	0	0	1
54813	54813	Gene_ID	H. sapiens	54813	H. sapiens	KLHL28	kelch like family member 28			Predicted intracellular proteins	Cytosol (Approved)				0	0	0	0	0	0	0	0	0	0	0	0	0	0	0	0	0	0	0	0
5870	5870	Gene_ID	H. sapiens	5870	H. sapiens	RAB6A	RAB6A, member RAS oncogene family	GO:0018125 peptidyl-cysteine methylation;GO:0072385 minus-end-directed organelle transport along microtubule;GO:0034498 early endosome to Golgi transport		Predicted intracellular proteins	Golgi apparatus (Approved)				0	0	0	0	0	1	0	0	0	1	1	0	0	0	0	0	0	0	0	0
166929	166929	Gene_ID	H. sapiens	166929	H. sapiens	SGMS2	sphingomyelin synthase 2	GO:0006686 sphingomyelin biosynthetic process;GO:0006684 sphingomyelin metabolic process;GO:0046513 ceramide biosynthetic process		Human disease related genes:Musculoskeletal diseases:Skeletal diseases; Disease related genes; Potential drug targets; Enzymes; Predicted intracellular proteins; ENZYME proteins:Transferases				(M5932)HALLMARK INFLAMMATORY RESPONSE	0	0	0	0	0	0	0	0	0	0	0	0	0	0	0	0	0	0	0	0
27233	27233	Gene_ID	H. sapiens	27233	H. sapiens	SULT1C4	sulfotransferase family 1C member 4	GO:0030638 polyketide metabolic process;GO:0044598 doxorubicin metabolic process;GO:0006068 ethanol catabolic process		Predicted intracellular proteins	Cytosol (Approved)				0	0	0	0	0	0	0	0	0	0	0	0	0	0	0	0	0	0	0	0
2770	2770	Gene_ID	H. sapiens	2770	H. sapiens	GNAI1	G protein subunit alpha i1	GO:1904778 positive regulation of protein localization to cell cortex;GO:1904776 regulation of protein localization to cell cortex;GO:1904321 response to forskolin		Predicted intracellular proteins; Cancer-related genes:Mutational cancer driver genes	Centrosome (Supported); Additional: Nucleoli;Nucleoplasm	Guanosine-5'-Diphosphate; Tetrafluoroaluminate Ion	(M64)PID S1P S1P4 PATHWAY; (M103)PID S1P S1P1 PATHWAY; (M155)PID S1P META PATHWAY	(M5895)HALLMARK WNT BETA CATENIN SIGNALING; (M5892)HALLMARK CHOLESTEROL HOMEOSTASIS; (M5915)HALLMARK APICAL JUNCTION	0	0	0	0	1	0	0	1	0	0	0	0	0	0	0	0	1	1	0	1
55300	55300	Gene_ID	H. sapiens	55300	H. sapiens	PI4K2B	phosphatidylinositol 4-kinase type 2 beta	GO:0046854 phosphatidylinositol phosphate biosynthetic process;GO:0007032 endosome organization;GO:0006661 phosphatidylinositol biosynthetic process		Enzymes; Predicted intracellular proteins; ENZYME proteins:Transferases	Cytosol (Supported)	Resveratrol			0	0	0	0	0	0	0	0	0	0	0	0	0	0	0	0	0	0	0	0
80155	80155	Gene_ID	H. sapiens	80155	H. sapiens	NAA15	N-alpha-acetyltransferase 15, NatA auxiliary subunit	GO:0017196 N-terminal peptidyl-methionine acetylation;GO:0018206 peptidyl-methionine modification;GO:0006474 N-terminal protein amino acid acetylation		Predicted intracellular proteins; Human disease related genes:Other diseases:Mental and behavioural disorders; Disease related genes	Cytosol (Supported); Additional: Nuclear bodies				0	0	0	0	0	0	0	0	0	0	0	0	0	0	0	0	0	0	0	0
9749	9749	Gene_ID	H. sapiens	9749	H. sapiens	PHACTR2	phosphatase and actin regulator 2	GO:0030036 actin cytoskeleton organization;GO:0030029 actin filament-based process;GO:0043086 negative regulation of catalytic activity		Predicted intracellular proteins	Golgi apparatus (Approved); Additional: Plasma membrane				0	0	0	0	0	0	0	0	0	0	0	0	0	0	0	0	0	0	0	0
659	659	Gene_ID	H. sapiens	659	H. sapiens	BMPR2	bone morphogenetic protein receptor type 2	GO:0003252 negative regulation of cell proliferation involved in heart valve morphogenesis;GO:0003250 regulation of cell proliferation involved in heart valve morphogenesis;GO:2000137 negative regulation of cell proliferation involved in heart morphogenesis	TKL Ser/Thr protein kinase family	Human disease related genes:Cardiovascular diseases:Vascular diseases; Kinases:TKL Ser/Thr protein kinases; FDA approved drug targets:Biotech drugs; Disease related genes; Enzymes; Human disease related genes:Cardiovascular diseases:Hypertensive diseases; ENZYME proteins:Transferases	Nucleoplasm;Plasma membrane (Supported)	Dibotermin alfa; Fostamatinib	(M203)PID ALK2 PATHWAY; (M185)PID ALK1 PATHWAY; (M181)PID BMP PATHWAY	(M5896)HALLMARK TGF BETA SIGNALING; (M5947)HALLMARK IL2 STAT5 SIGNALING	0	1	0	0	0	0	0	0	0	0	0	0	0	0	1	0	0	0	0	0
143279	143279	Gene_ID	H. sapiens	143279	H. sapiens	HECTD2	HECT domain E3 ubiquitin protein ligase 2	GO:0016567 protein ubiquitination;GO:0032446 protein modification by small protein conjugation;GO:0070647 protein modification by small protein conjugation or removal		Enzymes; Predicted intracellular proteins; ENZYME proteins:Transferases	Nucleoplasm (Approved)				0	0	0	0	0	0	0	0	1	0	0	0	0	0	0	0	0	0	0	0
57035	57035	Gene_ID	H. sapiens	57035	H. sapiens	RSRP1	arginine and serine rich protein 1			Predicted intracellular proteins	Nucleoplasm (Approved)				0	0	0	0	0	0	0	0	0	0	0	0	0	0	0	0	0	0	0	0
5586	5586	Gene_ID	H. sapiens	5586	H. sapiens	PKN2	protein kinase N2	GO:0045070 positive regulation of viral genome replication;GO:0032467 positive regulation of cytokinesis;GO:0043297 apical junction assembly	AGC Ser/Thr protein kinase family	Enzymes; Kinases:AGC Ser/Thr protein kinases; Predicted intracellular proteins; ENZYME proteins:Transferases	Intermediate filaments;Nucleoplasm (Supported); Additional: Centrosome;Cytosol;Nuclear bodies;Plasma membrane	Fostamatinib	(M12)PID RHOA PATHWAY		0	1	1	0	1	0	0	1	0	0	0	0	0	0	0	0	0	0	0	0
59338	59338	Gene_ID	H. sapiens	59338	H. sapiens	PLEKHA1	pleckstrin homology domain containing A1	GO:0001553 luteinization;GO:0033327 Leydig cell differentiation;GO:0031529 ruffle organization		Predicted intracellular proteins	Nucleoplasm (Enhanced); Additional: Cytosol	Citric acid	(M141)PID PI3KCI PATHWAY		0	0	0	0	0	0	0	0	0	0	0	0	0	0	0	0	0	0	1	0
23285	284697	Gene_ID	H. sapiens	284697	H. sapiens	BTBD8	BTB domain containing 8	GO:0150007 clathrin-dependent synaptic vesicle endocytosis;GO:0036466 synaptic vesicle recycling via endosome;GO:0099532 synaptic vesicle endosomal processing		Predicted intracellular proteins	Nucleoplasm (Supported)				0	0	0	0	0	0	0	0	0	0	0	0	0	0	0	0	0	0	0	0
25788	25788	Gene_ID	H. sapiens	25788	H. sapiens	RAD54B	RAD54 homolog B	GO:0008340 determination of adult lifespan;GO:0006312 mitotic recombination;GO:0010259 multicellular organism aging		Predicted intracellular proteins; Cancer-related genes:Candidate cancer biomarkers					1	0	0	0	1	0	0	0	0	0	0	0	0	0	0	0	0	0	0	0
3516	3516	Gene_ID	H. sapiens	3516	H. sapiens	RBPJ	recombination signal binding protein for immunoglobulin kappa J region	GO:1901189 positive regulation of ephrin receptor signaling pathway;GO:1901297 positive regulation of canonical Wnt signaling pathway involved in cardiac muscle cell fate commitment;GO:1905068 positive regulation of canonical Wnt signaling pathway involved in heart development		Human disease related genes:Congenital malformations:Other congenital malformations; Transcription factors:Immunoglobulin fold; Predicted intracellular proteins; Disease related genes	Nucleoplasm (Supported)		(M70)PID PS1 PATHWAY; (M288)PID HES HEY PATHWAY; (M17)PID NOTCH PATHWAY	(M5895)HALLMARK WNT BETA CATENIN SIGNALING; (M5891)HALLMARK HYPOXIA	0	0	0	0	0	0	0	0	0	0	0	0	0	0	0	0	0	0	1	0
1793	1793	Gene_ID	H. sapiens	1793	H. sapiens	DOCK1	dedicator of cytokinesis 1	GO:1900026 positive regulation of substrate adhesion-dependent cell spreading;GO:1900024 regulation of substrate adhesion-dependent cell spreading;GO:0010770 positive regulation of cell morphogenesis involved in differentiation		Predicted intracellular proteins	Nucleoplasm (Enhanced)		(M108)PID NETRIN PATHWAY; (M277)PID INTEGRIN A4B1 PATHWAY; (M241)PID RAC1 REG PATHWAY		0	0	1	0	0	0	0	0	0	0	0	0	0	0	0	0	0	0	0	0
9583	9583	Gene_ID	H. sapiens	9583	H. sapiens	ENTPD4	ectonucleoside triphosphate diphosphohydrolase 4	GO:0006256 UDP catabolic process;GO:0009140 pyrimidine nucleoside diphosphate catabolic process;GO:0009195 pyrimidine ribonucleoside diphosphate catabolic process		Enzymes; ENZYME proteins:Hydrolases; Predicted intracellular proteins	Vesicles (Approved)				0	0	0	0	0	0	0	0	0	0	0	0	0	0	0	0	0	0	0	0
79572	79572	Gene_ID	H. sapiens	79572	H. sapiens	ATP13A3	ATPase 13A3	GO:0015847 putrescine transport;GO:0015846 polyamine transport;GO:0015695 organic cation transport			Nucleoli (Approved); Additional: Cytosol;Plasma membrane				0	0	0	0	0	0	0	0	0	0	0	0	0	0	0	0	0	0	0	0
7690	7690	Gene_ID	H. sapiens	7690	H. sapiens	ZNF131	zinc finger protein 131	GO:0000122 negative regulation of transcription by RNA polymerase II;GO:0045892 negative regulation of transcription, DNA-templated;GO:1903507 negative regulation of nucleic acid-templated transcription		Predicted intracellular proteins; Transcription factors:Zinc-coordinating DNA-binding domains	Nucleoplasm (Enhanced); Additional: Intermediate filaments				0	0	0	0	0	0	0	0	0	0	0	0	0	0	0	0	0	0	0	0
55259	55259	Gene_ID	H. sapiens	55259	H. sapiens	DNAI7	dynein axonemal intermediate chain 7			Predicted intracellular proteins	Cytosol (Approved); Additional: Vesicles				0	0	0	0	0	0	0	0	0	0	0	0	0	0	0	0	0	0	0	0
10637	10637	Gene_ID	H. sapiens	10637	H. sapiens	LEFTY1	left-right determination factor 1	GO:0010862 positive regulation of pathway-restricted SMAD protein phosphorylation;GO:0060395 SMAD protein signal transduction;GO:0060393 regulation of pathway-restricted SMAD protein phosphorylation		Predicted secreted proteins			(M5883)NABA SECRETED FACTORS; (M5885)NABA MATRISOME ASSOCIATED; (M5889)NABA MATRISOME		0	0	0	0	0	0	0	0	0	0	0	0	0	0	1	0	0	0	0	0
8030	8030	Gene_ID	H. sapiens	8030	H. sapiens	CCDC6	coiled-coil domain containing 6	GO:0007010 cytoskeleton organization;GO:0006996 organelle organization;GO:0016043 cellular component organization		Human disease related genes:Cancers:Cancers of endocrine organs; Predicted intracellular proteins; Cancer-related genes:Mutated cancer genes; Disease related genes	Cytosol (Supported)				0	0	0	0	0	0	0	0	0	0	0	0	0	0	0	0	0	0	0	0
9765	9765	Gene_ID	H. sapiens	9765	H. sapiens	ZFYVE16	zinc finger FYVE-type containing 16	GO:0006622 protein targeting to lysosome;GO:0006623 protein targeting to vacuole;GO:0061462 protein localization to lysosome		Predicted intracellular proteins	Cytosol;Vesicles (Enhanced)		(M181)PID BMP PATHWAY; (M286)PID TGFBR PATHWAY		0	0	0	0	0	0	0	0	0	1	0	0	0	0	0	0	0	0	0	0
286410	286410	Gene_ID	H. sapiens	286410	H. sapiens	ATP11C	ATPase phospholipid transporting 11C	GO:0140331 aminophospholipid translocation;GO:0015917 aminophospholipid transport;GO:0045332 phospholipid translocation		Transporters:Accessory Factors Involved in Transport; ENZYME proteins; Disease related genes; Potential drug targets; Enzymes; Transporters:Primary Active Transporters; Predicted intracellular proteins					0	0	0	0	0	0	0	0	0	0	0	0	0	0	0	0	0	0	0	0
329	329	Gene_ID	H. sapiens	329	H. sapiens	BIRC2	baculoviral IAP repeat containing 2	GO:1902442 regulation of ripoptosome assembly involved in necroptotic process;GO:1902443 negative regulation of ripoptosome assembly involved in necroptotic process;GO:1902524 positive regulation of protein K48-linked ubiquitination		Enzymes; Predicted intracellular proteins; ENZYME proteins:Transferases; Cancer-related genes:Candidate cancer biomarkers	Cytosol;Nucleoli fibrillar center (Supported); Additional: Nucleoplasm		(M7997)SA CASPASE CASCADE; (M37)PID NFKAPPAB CANONICAL PATHWAY; (M45)PID CD40 PATHWAY	(M5890)HALLMARK TNFA SIGNALING VIA NFKB	0	0	0	1	0	0	0	0	1	0	0	1	0	0	0	1	1	0	0	0
1362	1362	Gene_ID	H. sapiens	1362	H. sapiens	CPD	carboxypeptidase D	GO:0016485 protein processing;GO:0051604 protein maturation;GO:0006518 peptide metabolic process		Enzymes; ENZYME proteins:Hydrolases; Predicted intracellular proteins; Peptidases:Metallopeptidases	Nuclear speckles;Nucleoplasm (Approved); Additional: Nuclear membrane	Guanidinoethylmercaptosuccinic acid			0	0	1	0	0	0	0	0	0	0	1	0	0	0	0	0	0	0	0	0
9774	9774	Gene_ID	H. sapiens	9774	H. sapiens	BCLAF1	BCL2 associated transcription factor 1	GO:2000144 positive regulation of DNA-templated transcription, initiation;GO:0043620 regulation of DNA-templated transcription in response to stress;GO:2000142 regulation of DNA-templated transcription, initiation		Predicted intracellular proteins; Cancer-related genes:Mutational cancer driver genes; Cancer-related genes:Mutated cancer genes	Nuclear speckles (Enhanced)				0	0	0	0	0	0	1	0	0	0	0	1	0	0	0	0	0	0	0	0
79017	79017	Gene_ID	H. sapiens	79017	H. sapiens	GGCT	gamma-glutamylcyclotransferase	GO:0001836 release of cytochrome c from mitochondria;GO:0008637 apoptotic mitochondrial changes;GO:0097190 apoptotic signaling pathway		Enzymes; ENZYME proteins:Lyases; Predicted intracellular proteins					0	0	0	0	0	0	0	0	0	0	0	0	0	0	0	0	0	0	0	0
26009	26009	Gene_ID	H. sapiens	26009	H. sapiens	ZZZ3	zinc finger ZZ-type containing 3	GO:0044154 histone H3-K14 acetylation;GO:0090043 regulation of tubulin deacetylation;GO:0031063 regulation of histone deacetylation		Predicted intracellular proteins	Nucleoli;Nucleoli rim;Nucleoplasm (Enhanced)				0	0	0	0	0	0	0	0	0	0	0	0	0	0	0	0	0	0	0	0
23336	23336	Gene_ID	H. sapiens	23336	H. sapiens	SYNM	synemin	GO:0031443 fast-twitch skeletal muscle fiber contraction;GO:0003010 voluntary skeletal muscle contraction;GO:0014721 twitch skeletal muscle contraction		Predicted intracellular proteins	Intermediate filaments (Supported)				0	0	0	0	0	0	0	0	0	0	0	0	0	0	0	0	0	0	0	0
120892	120892	Gene_ID	H. sapiens	120892	H. sapiens	LRRK2	leucine rich repeat kinase 2	GO:1903125 negative regulation of thioredoxin peroxidase activity by peptidyl-threonine phosphorylation;GO:1904887 Wnt signalosome assembly;GO:2000469 negative regulation of peroxidase activity	TKL Ser/Thr protein kinase family	Kinases:TKL Ser/Thr protein kinases; Predicted intracellular proteins; Cancer-related genes:Mutational cancer driver genes; Disease related genes; Potential drug targets; Enzymes; Human disease related genes:Nervous system diseases:Neurodegenerative diseases; ENZYME proteins:Transferases	Vesicles (Supported)	Fostamatinib			0	1	0	0	0	0	1	0	0	1	0	0	0	1	1	0	1	1	1	1
1456	1456	Gene_ID	H. sapiens	1456	H. sapiens	CSNK1G3	casein kinase 1 gamma 3	GO:0090263 positive regulation of canonical Wnt signaling pathway;GO:0030177 positive regulation of Wnt signaling pathway;GO:0018105 peptidyl-serine phosphorylation	CK1 Ser/Thr protein kinase family	Enzymes; Kinases:CK1 Ser/Thr protein kinases; Predicted intracellular proteins; ENZYME proteins:Transferases		Purvalanol A; {4-Amino-2-[(4-methoxyphenyl)amino]-1,3-thiazol-5-yl}(4-methoxyphenyl)methanone; 4-Amino-2-[(3-chlorophenyl)amino]-5-(4-fluorobenzoyl)-1,3-thiazol-3-ium; K-00546	(M219)PID HEDGEHOG GLI PATHWAY; (M136)PID FOXO PATHWAY; (M261)PID P53 REGULATION PATHWAY		0	1	0	0	0	0	0	0	0	0	0	0	0	0	0	0	0	0	0	0
51251	51251	Gene_ID	H. sapiens	51251	H. sapiens	NT5C3A	5'-nucleotidase, cytosolic IIIA	GO:0006213 pyrimidine nucleoside metabolic process;GO:0009116 nucleoside metabolic process;GO:0072527 pyrimidine-containing compound metabolic process		ENZYME proteins:Hydrolases; Human disease related genes:Cardiovascular diseases:Hematologic diseases; Disease related genes; Potential drug targets; Enzymes; Predicted intracellular proteins	Cytosol;Endoplasmic reticulum (Supported); Additional: Nuclear bodies;Nucleoplasm			(M5898)HALLMARK DNA REPAIR	0	0	0	0	0	0	0	0	0	0	0	0	0	0	0	0	0	0	0	0
114803	114803	Gene_ID	H. sapiens	114803	H. sapiens	MYSM1	Myb like, SWIRM and MPN domains 1	GO:0051797 regulation of hair follicle development;GO:0042634 regulation of hair cycle;GO:0035521 monoubiquitinated histone deubiquitination		Peptidases:Metallopeptidases; Disease related genes; Potential drug targets; Enzymes; Predicted intracellular proteins	Nucleoplasm (Supported); Additional: Nucleoli				0	0	0	0	0	0	0	0	0	0	0	0	0	0	0	0	0	0	0	0
9135	9135	Gene_ID	H. sapiens	9135	H. sapiens	RABEP1	rabaptin, RAB GTPase binding effector protein 1	GO:1903441 protein localization to ciliary membrane;GO:0006893 Golgi to plasma membrane transport;GO:0061512 protein localization to cilium		Predicted intracellular proteins; Cancer-related genes	Vesicles (Supported)			(M5907)HALLMARK ESTROGEN RESPONSE LATE	0	0	0	0	0	0	0	0	0	1	1	0	0	0	0	0	0	0	0	0
11177	11177	Gene_ID	H. sapiens	11177	H. sapiens	BAZ1A	bromodomain adjacent to zinc finger domain 1A	GO:0016584 nucleosome positioning;GO:0042766 nucleosome mobilization;GO:0045740 positive regulation of DNA replication		Predicted intracellular proteins					1	0	0	0	0	0	0	0	0	0	0	0	0	0	0	0	0	0	0	0
55582	55582	Gene_ID	H. sapiens	55582	H. sapiens	KIF27	kinesin family member 27	GO:0021591 ventricular system development;GO:0003351 epithelial cilium movement involved in extracellular fluid movement;GO:0006858 extracellular transport		Predicted intracellular proteins					0	0	0	0	0	1	0	0	0	0	1	0	0	0	0	0	0	0	1	0
7358	7358	Gene_ID	H. sapiens	7358	H. sapiens	UGDH	UDP-glucose 6-dehydrogenase	GO:0006065 UDP-glucuronate biosynthetic process;GO:0046398 UDP-glucuronate metabolic process;GO:0034214 protein hexamerization		Human disease related genes:Nervous system diseases:Epilepsy; ENZYME proteins:Oxidoreductases; Disease related genes; Potential drug targets; Enzymes; Predicted intracellular proteins	Nucleoplasm (Supported)	NADH; Copper		(M5935)HALLMARK FATTY ACID METABOLISM; (M5907)HALLMARK ESTROGEN RESPONSE LATE; (M5934)HALLMARK XENOBIOTIC METABOLISM	0	0	0	0	0	0	0	0	0	0	0	0	0	0	0	0	0	0	0	0
54861	54861	Gene_ID	H. sapiens	54861	H. sapiens	SNRK	SNF related kinase	GO:0030099 myeloid cell differentiation;GO:0030097 hemopoiesis;GO:0048534 hematopoietic or lymphoid organ development	CAMK Ser/Thr protein kinase family	Enzymes; Kinases:CAMK Ser/Thr protein kinases; Predicted intracellular proteins; ENZYME proteins:Transferases	Cell Junctions;Plasma membrane;Vesicles (Approved); Additional: Nucleoplasm	Fostamatinib			0	1	0	0	0	0	0	0	0	0	0	0	0	0	0	0	0	0	0	0
51091	51091	Gene_ID	H. sapiens	51091	H. sapiens	SEPSECS	Sep (O-phosphoserine) tRNA:Sec (selenocysteine) tRNA synthase	GO:0097056 selenocysteinyl-tRNA(Sec) biosynthetic process;GO:0001514 selenocysteine incorporation;GO:0006451 translational readthrough		Human disease related genes:Congenital malformations:Congenital malformations of the nervous system; Disease related genes; Potential drug targets; Enzymes; Predicted intracellular proteins; ENZYME proteins:Transferases	Vesicles (Approved)	Pyridoxal phosphate			0	0	0	0	0	0	0	0	0	0	0	0	0	0	0	0	0	0	0	0
6643	6643	Gene_ID	H. sapiens	6643	H. sapiens	SNX2	sorting nexin 2	GO:0072673 lamellipodium morphogenesis;GO:0034498 early endosome to Golgi transport;GO:0097581 lamellipodium organization		Predicted intracellular proteins	Endosomes;Lysosomes (Supported)		(M238)PID THROMBIN PAR1 PATHWAY	(M5910)HALLMARK PROTEIN SECRETION	0	0	0	0	0	0	0	0	0	1	1	0	0	0	0	0	0	0	0	0
80218	80218	Gene_ID	H. sapiens	80218	H. sapiens	NAA50	N-alpha-acetyltransferase 50, NatE catalytic subunit	GO:0034087 establishment of mitotic sister chromatid cohesion;GO:0071962 mitotic sister chromatid cohesion, centromeric;GO:0034085 establishment of sister chromatid cohesion		Enzymes; Predicted intracellular proteins; ENZYME proteins:Transferases	Nucleoli (Supported)				0	0	0	0	1	0	0	0	0	0	0	0	0	0	0	0	0	0	0	0
55212	55212	Gene_ID	H. sapiens	55212	H. sapiens	BBS7	Bardet-Biedl syndrome 7	GO:0051877 pigment granule aggregation in cell center;GO:1903929 primary palate development;GO:0032402 melanosome transport		Predicted intracellular proteins; Disease related genes; Human disease related genes:Congenital disorders of metabolism:Other congenital disorders of metabolism					0	0	0	0	0	1	0	0	0	0	0	0	0	0	0	0	0	0	1	0
5166	5166	Gene_ID	H. sapiens	5166	H. sapiens	PDK4	pyruvate dehydrogenase kinase 4	GO:0010510 regulation of acetyl-CoA biosynthetic process from pyruvate;GO:0050812 regulation of acyl-CoA biosynthetic process;GO:0042762 regulation of sulfur metabolic process	Atypical: PDK/BCKDK protein kinase family	Enzymes; Predicted intracellular proteins; Kinases:Atypical kinases; ENZYME proteins:Transferases		Tretinoin; 4-[4-(4-methoxyphenyl)-5-methyl-1H-pyrazol-3-yl]benzene-1,3-diol		(M5934)HALLMARK XENOBIOTIC METABOLISM; (M5936)HALLMARK OXIDATIVE PHOSPHORYLATION	0	1	0	0	0	0	0	0	0	0	0	0	0	0	0	0	0	1	0	0
8609	8609	Gene_ID	H. sapiens	8609	H. sapiens	KLF7	Kruppel like factor 7	GO:1904178 negative regulation of adipose tissue development;GO:0061179 negative regulation of insulin secretion involved in cellular response to glucose stimulus;GO:1904177 regulation of adipose tissue development		Predicted intracellular proteins; Transcription factors:Zinc-coordinating DNA-binding domains	Nucleoplasm (Supported); Additional: Cytosol			(M5946)HALLMARK COAGULATION; (M5891)HALLMARK HYPOXIA	0	0	0	0	0	0	0	0	0	0	0	0	0	0	0	0	0	0	0	1
100533105	100533105	Gene_ID	H. sapiens	100533105	H. sapiens	C8orf44-SGK3	C8orf44-SGK3 readthrough	GO:0018105 peptidyl-serine phosphorylation;GO:0018209 peptidyl-serine modification;GO:0001558 regulation of cell growth		Predicted intracellular proteins	Vesicles (Uncertain); Additional: Nucleoplasm				0	1	0	0	0	0	0	0	0	0	0	0	0	0	0	0	0	0	0	0
23335	23335	Gene_ID	H. sapiens	23335	H. sapiens	WDR7	WD repeat domain 7	GO:0002244 hematopoietic progenitor cell differentiation;GO:0030097 hemopoiesis;GO:0048534 hematopoietic or lymphoid organ development		Predicted intracellular proteins	Nucleoplasm (Approved); Additional: Cytosol				0	0	0	0	0	0	0	0	0	0	0	0	0	0	0	0	0	0	0	0
9958	9958	Gene_ID	H. sapiens	9958	H. sapiens	USP15	ubiquitin specific peptidase 15	GO:1905035 negative regulation of antifungal innate immune response;GO:0035616 histone H2B conserved C-terminal lysine deubiquitination;GO:1990167 protein K27-linked deubiquitination		Enzymes; ENZYME proteins:Hydrolases; Predicted intracellular proteins; Peptidases:Cysteine-type peptidases	Cytosol (Supported); Additional: Nuclear bodies;Nucleoplasm			(M5921)HALLMARK COMPLEMENT; (M5945)HALLMARK HEME METABOLISM	0	1	0	0	0	0	0	0	1	0	0	0	0	0	0	0	0	0	0	0
29980	29980	Gene_ID	H. sapiens	29980	H. sapiens	DONSON	DNA replication fork stabilization factor DONSON	GO:0048478 replication fork protection;GO:2000104 negative regulation of DNA-dependent DNA replication;GO:0033260 nuclear DNA replication		Human disease related genes:Congenital malformations:Congenital malformations of the nervous system; Predicted intracellular proteins; Disease related genes	Cell Junctions;Nucleoplasm (Approved); Additional: Cytosol			(M5925)HALLMARK E2F TARGETS	1	0	0	0	1	0	0	1	0	0	0	0	0	0	0	0	0	0	0	0
283464	283464	Gene_ID	H. sapiens	283464	H. sapiens	GXYLT1	glucoside xylosyltransferase 1	GO:0016266 O-glycan processing;GO:0006493 protein O-linked glycosylation;GO:0006486 protein glycosylation		Enzymes; Predicted intracellular proteins; ENZYME proteins:Transferases					0	0	0	0	0	0	0	0	0	0	0	0	0	0	0	0	0	0	0	0
64859	64859	Gene_ID	H. sapiens	64859	H. sapiens	NABP1	nucleic acid binding protein 1	GO:0044818 mitotic G2/M transition checkpoint;GO:0010972 negative regulation of G2/M transition of mitotic cell cycle;GO:1902750 negative regulation of cell cycle G2/M phase transition		Predicted intracellular proteins	Nucleoplasm (Enhanced); Additional: Cytosol			(M5922)HALLMARK UNFOLDED PROTEIN RESPONSE; (M5905)HALLMARK ADIPOGENESIS	1	0	0	0	1	0	0	1	0	0	0	0	0	0	0	0	0	0	0	0
2308	2308	Gene_ID	H. sapiens	2308	H. sapiens	FOXO1	forkhead box O1	GO:0071455 cellular response to hyperoxia;GO:0010616 negative regulation of cardiac muscle adaptation;GO:1903243 negative regulation of cardiac muscle hypertrophy in response to stress		Transcription factors:Helix-turn-helix domains; Cancer-related genes:Candidate cancer biomarkers; Human disease related genes:Cancers:Cancers of soft tissues and bone; Human disease related genes:Cancers:Cancers of haematopoietic and lymphoid tissues; Disease related genes; Predicted intracellular proteins	Cytosol;Nucleoplasm (Supported)		(M32)PID HDAC CLASSIII PATHWAY; (M249)PID PI3KCI AKT PATHWAY; (M183)PID IL6 7 PATHWAY	(M5957)HALLMARK PANCREAS BETA CELLS	1	0	0	0	0	0	1	0	0	0	0	0	0	0	0	0	0	1	0	0
29915	29915	Gene_ID	H. sapiens	29915	H. sapiens	HCFC2	host cell factor C2	GO:0016032 viral process;GO:0006338 chromatin remodeling;GO:0006325 chromatin organization		Predicted intracellular proteins	Nucleoplasm (Supported); Additional: Cytosol;Plasma membrane		(M5883)NABA SECRETED FACTORS; (M5885)NABA MATRISOME ASSOCIATED; (M5889)NABA MATRISOME		0	0	0	1	0	0	0	0	0	0	0	0	0	0	0	0	0	0	0	0
51765	51765	Gene_ID	H. sapiens	51765	H. sapiens	STK26	serine/threonine kinase 26	GO:0030033 microvillus assembly;GO:0032528 microvillus organization;GO:1903205 regulation of hydrogen peroxide-induced cell death	STE Ser/Thr protein kinase family	Enzymes; Kinases:STE Ser/Thr protein kinases; Predicted intracellular proteins; ENZYME proteins:Transferases	Nucleoplasm (Uncertain); Additional: Centrosome;Cytosol;Golgi apparatus	2-[4-[4-[(5-cyclopropyl-1H-pyrazol-3-yl)amino]quinazolin-2-yl]iminocyclohexa-2,5-dien-1-yl]acetonitrile; Fostamatinib	(M87)PID LKB1 PATHWAY		0	1	0	0	0	0	1	0	0	0	0	0	0	0	0	0	0	0	0	0
9990	9990	Gene_ID	H. sapiens	9990	H. sapiens	SLC12A6	solute carrier family 12 member 6	GO:0042539 hypotonic salinity response;GO:0071477 cellular hypotonic salinity response;GO:0140157 ammonium import across plasma membrane		Disease related genes; Potential drug targets; Transporters:Electrochemical Potential-driven transporters; Human disease related genes:Nervous system diseases:Neurodegenerative diseases; Predicted intracellular proteins	Cytosol;Vesicles (Approved)	Potassium chloride			0	0	0	0	0	0	0	0	0	0	0	0	0	0	0	0	0	0	0	0
256643	256643	Gene_ID	H. sapiens	256643	H. sapiens	BCLAF3	BCLAF1 and THRAP3 family member 3	GO:0045944 positive regulation of transcription by RNA polymerase II;GO:0045893 positive regulation of transcription, DNA-templated;GO:1903508 positive regulation of nucleic acid-templated transcription		Predicted intracellular proteins	Nucleoplasm (Approved)				0	0	0	0	0	0	0	0	0	0	0	0	0	0	0	0	0	0	0	0
10640	10640	Gene_ID	H. sapiens	10640	H. sapiens	EXOC5	exocyst complex component 5	GO:0001736 establishment of planar polarity;GO:0007164 establishment of tissue polarity;GO:1904019 epithelial cell apoptotic process		Transporters:Transporter channels and pores; Predicted intracellular proteins			(M16)PID INSULIN PATHWAY; (M67)PID ARF6 TRAFFICKING PATHWAY		0	0	0	0	0	1	0	0	0	0	1	0	0	0	0	0	0	0	0	0
388566	388566	Gene_ID	H. sapiens	388566	H. sapiens	ZNF470	zinc finger protein 470	GO:0006357 regulation of transcription by RNA polymerase II;GO:0006355 regulation of transcription, DNA-templated;GO:1903506 regulation of nucleic acid-templated transcription		Predicted intracellular proteins; Transcription factors:Zinc-coordinating DNA-binding domains	Nuclear bodies;Nucleoplasm (Supported)				0	0	0	1	0	0	0	0	0	0	0	0	0	0	0	0	0	0	0	0
9655	9655	Gene_ID	H. sapiens	9655	H. sapiens	SOCS5	suppressor of cytokine signaling 5	GO:0097699 vascular endothelial cell response to fluid shear stress;GO:0045629 negative regulation of T-helper 2 cell differentiation;GO:0045627 positive regulation of T-helper 1 cell differentiation		Predicted intracellular proteins	Cytosol (Approved); Additional: Nucleoplasm;Plasma membrane		(M28)PID IL4 2PATHWAY	(M5950)HALLMARK ALLOGRAFT REJECTION	0	0	0	0	0	0	0	0	1	0	0	1	0	0	1	0	0	0	0	0
116064	116064	Gene_ID	H. sapiens	116064	H. sapiens	LRRC58	leucine rich repeat containing 58			Predicted intracellular proteins	Nucleoplasm (Approved); Additional: Cytosol				0	0	0	0	0	0	0	0	0	0	0	0	0	0	0	0	0	0	0	0
23366	23366	Gene_ID	H. sapiens	23366	H. sapiens	KIAA0895	KIAA0895			Predicted intracellular proteins	Nucleoplasm (Approved); Additional: Cell Junctions;Cytosol;Plasma membrane				0	0	0	0	0	0	0	0	0	0	0	0	0	0	0	0	0	0	0	0
11260	11260	Gene_ID	H. sapiens	11260	H. sapiens	XPOT	exportin for tRNA	GO:0071528 tRNA re-export from nucleus;GO:0006409 tRNA export from nucleus;GO:0051031 tRNA transport		Transporters:Transporter channels and pores; Predicted intracellular proteins	Nucleoplasm (Enhanced); Additional: Cytosol			(M5922)HALLMARK UNFOLDED PROTEIN RESPONSE; (M5926)HALLMARK MYC TARGETS V1	0	0	0	0	0	0	0	0	0	1	0	0	0	0	0	0	0	0	0	0
100381270	100381270	Gene_ID	H. sapiens	100381270	H. sapiens	ZBED6	zinc finger BED-type containing 6	GO:0003309 type B pancreatic cell differentiation;GO:0035883 enteroendocrine cell differentiation;GO:0001835 blastocyst hatching		Predicted intracellular proteins; Transcription factors:Zinc-coordinating DNA-binding domains	Nucleoplasm (Supported); Additional: Centriolar satellite				0	0	0	0	0	0	0	0	0	0	0	0	0	0	0	0	0	0	0	1
54542	54542	Gene_ID	H. sapiens	54542	H. sapiens	RC3H2	ring finger and CCCH-type domains 2	GO:0061470 T follicular helper cell differentiation;GO:2000320 negative regulation of T-helper 17 cell differentiation;GO:2000317 negative regulation of T-helper 17 type immune response		Enzymes; Transcription factors:Zinc-coordinating DNA-binding domains; Predicted intracellular proteins; ENZYME proteins:Transferases	Vesicles (Enhanced)				0	0	0	0	0	0	0	0	1	0	0	0	0	0	0	0	0	0	0	0
51735	51735	Gene_ID	H. sapiens	51735	H. sapiens	RAPGEF6	Rap guanine nucleotide exchange factor 6	GO:0030033 microvillus assembly;GO:0032528 microvillus organization;GO:0007265 Ras protein signal transduction		Predicted intracellular proteins	Cytosol (Approved); Additional: Centrosome			(M5893)HALLMARK MITOTIC SPINDLE; (M5913)HALLMARK INTERFERON GAMMA RESPONSE	0	0	0	0	0	0	0	0	0	0	0	0	0	1	0	0	0	0	0	0
50640	50640	Gene_ID	H. sapiens	50640	H. sapiens	PNPLA8	patatin like phospholipase domain containing 8	GO:0046338 phosphatidylethanolamine catabolic process;GO:0034638 phosphatidylcholine catabolic process;GO:0032048 cardiolipin metabolic process		ENZYME proteins:Hydrolases; Disease related genes; Potential drug targets; Enzymes; Predicted intracellular proteins; Human disease related genes:Congenital disorders of metabolism:Mitochondrial diseases	Cytosol;Nucleoplasm (Approved); Additional: Golgi apparatus			(M5948)HALLMARK BILE ACID METABOLISM	0	0	0	0	0	0	1	0	0	0	0	0	0	0	0	0	0	0	0	0
51633	51633	Gene_ID	H. sapiens	51633	H. sapiens	OTUD6B	OTU deubiquitinase 6B	GO:0043248 proteasome assembly;GO:0016579 protein deubiquitination;GO:0070646 protein modification by small protein removal		Human disease related genes:Other diseases:Mental and behavioural disorders; ENZYME proteins:Hydrolases; Disease related genes; Potential drug targets; Enzymes; Predicted intracellular proteins	Cytosol;Golgi apparatus;Nucleoplasm (Approved)				0	0	0	0	0	0	0	0	0	0	0	0	0	0	0	0	0	0	0	0
205327	205327	Gene_ID	H. sapiens	205327	H. sapiens	C2orf69	chromosome 2 open reading frame 69	GO:0006119 oxidative phosphorylation;GO:0009060 aerobic respiration;GO:0045333 cellular respiration		Predicted secreted proteins					0	0	0	0	0	0	0	0	0	0	0	0	0	0	0	0	0	0	0	0
54165	54165	Gene_ID	H. sapiens	54165	H. sapiens	DCUN1D1	defective in cullin neddylation 1 domain containing 1	GO:2000436 positive regulation of protein neddylation;GO:2000434 regulation of protein neddylation;GO:0045116 protein neddylation		Predicted intracellular proteins	Nucleoplasm (Approved); Additional: Cytosol			(M5945)HALLMARK HEME METABOLISM	0	0	0	0	0	0	0	0	1	0	0	0	0	0	1	0	0	0	0	0
23269	23269	Gene_ID	H. sapiens	23269	H. sapiens	MGA	MAX dimerization protein MGA	GO:0001708 cell fate specification;GO:0045165 cell fate commitment;GO:0006357 regulation of transcription by RNA polymerase II		Predicted intracellular proteins; Transcription factors:Basic domains; Transcription factors:Immunoglobulin fold; Cancer-related genes:Mutated cancer genes	Nucleoplasm (Approved); Additional: Cytosol				0	0	0	0	0	0	0	0	0	0	0	0	0	0	0	0	0	0	0	0
5033	5033	Gene_ID	H. sapiens	5033	H. sapiens	P4HA1	prolyl 4-hydroxylase subunit alpha 1	GO:0018401 peptidyl-proline hydroxylation to 4-hydroxy-L-proline;GO:0019511 peptidyl-proline hydroxylation;GO:0018126 protein hydroxylation		Enzymes; Predicted intracellular proteins; ENZYME proteins:Oxidoreductases	Endoplasmic reticulum (Supported); Additional: Mitochondria;Vesicles	Ascorbic acid; Proline; Hydralazine	(M3468)NABA ECM REGULATORS; (M5885)NABA MATRISOME ASSOCIATED; (M5889)NABA MATRISOME	(M5947)HALLMARK IL2 STAT5 SIGNALING; (M5891)HALLMARK HYPOXIA; (M5924)HALLMARK MTORC1 SIGNALING	0	0	0	0	0	0	0	0	0	0	0	0	0	0	0	0	0	0	0	0
55870	55870	Gene_ID	H. sapiens	55870	H. sapiens	ASH1L	ASH1 like histone lysine methyltransferase	GO:1903699 tarsal gland development;GO:1903709 uterine gland development;GO:0097676 histone H3-K36 dimethylation		Human disease related genes:Other diseases:Mental and behavioural disorders; Disease related genes; Potential drug targets; Enzymes; Predicted intracellular proteins; ENZYME proteins:Transferases	Golgi apparatus;Nucleoplasm (Supported)				0	0	0	0	0	1	1	0	0	0	0	0	0	0	0	0	0	0	0	0
79088	79088	Gene_ID	H. sapiens	79088	H. sapiens	ZNF426	zinc finger protein 426	GO:0006357 regulation of transcription by RNA polymerase II;GO:0006355 regulation of transcription, DNA-templated;GO:1903506 regulation of nucleic acid-templated transcription		Predicted intracellular proteins; Transcription factors:Zinc-coordinating DNA-binding domains	Nucleoplasm (Approved)				0	0	0	1	0	0	0	0	0	0	0	0	0	0	0	0	0	0	0	0
8323	8323	Gene_ID	H. sapiens	8323	H. sapiens	FZD6	frizzled class receptor 6	GO:0035880 embryonic nail plate morphogenesis;GO:1904693 midbrain morphogenesis;GO:0048104 establishment of body hair or bristle planar orientation		Human disease related genes:Skin diseases:Skin and soft tissue diseases; Disease related genes; Potential drug targets; G-protein coupled receptors:GPCRs excl olfactory receptors; G-protein coupled receptors:Family fz/smo receptors	Plasma membrane (Supported)		(M77)PID WNT SIGNALING PATHWAY; (M23)PID WNT NONCANONICAL PATHWAY; (M5493)WNT SIGNALING		0	0	0	0	0	0	0	0	0	0	0	0	0	0	0	0	0	0	1	0
153443	153443	Gene_ID	H. sapiens	153443	H. sapiens	SRFBP1	serum response factor binding protein 1	GO:0030490 maturation of SSU-rRNA;GO:0042274 ribosomal small subunit biogenesis;GO:0006364 rRNA processing		Predicted intracellular proteins	Nucleoli rim (Approved)				0	0	0	0	0	0	0	0	0	0	0	0	0	0	0	0	0	0	0	0
23528	23528	Gene_ID	H. sapiens	23528	H. sapiens	ZNF281	zinc finger protein 281	GO:0010172 embryonic body morphogenesis;GO:0010171 body morphogenesis;GO:0048863 stem cell differentiation		Predicted intracellular proteins; Transcription factors:Zinc-coordinating DNA-binding domains	Nucleoplasm (Enhanced)				0	0	0	0	0	0	0	0	0	0	0	0	0	0	0	0	0	0	0	0
55599	55599	Gene_ID	H. sapiens	55599	H. sapiens	RNPC3	RNA binding region (RNP1, RRM) containing 3	GO:0000377 RNA splicing, via transesterification reactions with bulged adenosine as nucleophile;GO:0000398 mRNA splicing, via spliceosome;GO:0000375 RNA splicing, via transesterification reactions		Predicted intracellular proteins; Disease related genes	Nucleoplasm (Supported)				0	0	0	0	0	0	0	0	0	0	0	0	0	0	0	0	0	0	0	0
23365	23365	Gene_ID	H. sapiens	23365	H. sapiens	ARHGEF12	Rho guanine nucleotide exchange factor 12	GO:0007266 Rho protein signal transduction;GO:0007265 Ras protein signal transduction;GO:0007264 small GTPase mediated signal transduction		Predicted intracellular proteins; Cancer-related genes; Disease related genes	Cytosol;Plasma membrane (Approved); Additional: Nucleoplasm		(M68)PID RHOA REG PATHWAY	(M5893)HALLMARK MITOTIC SPINDLE; (M5945)HALLMARK HEME METABOLISM	0	0	1	0	0	0	0	0	0	0	0	0	0	0	0	0	0	0	0	0
160897	160897	Gene_ID	H. sapiens	160897	H. sapiens	GPR180	G protein-coupled receptor 180	GO:0019236 response to pheromone;GO:0007186 G protein-coupled receptor signaling pathway;GO:0010033 response to organic substance			Vesicles (Approved)				0	0	0	0	0	0	0	0	0	0	0	0	0	0	0	0	0	0	0	0
84924	84924	Gene_ID	H. sapiens	84924	H. sapiens	ZNF566	zinc finger protein 566	GO:0000122 negative regulation of transcription by RNA polymerase II;GO:0045892 negative regulation of transcription, DNA-templated;GO:1903507 negative regulation of nucleic acid-templated transcription		Predicted intracellular proteins; Transcription factors:Zinc-coordinating DNA-binding domains	Nucleoplasm (Approved)				0	0	0	1	0	0	0	0	0	0	0	0	0	0	0	0	0	0	0	0
55728	55728	Gene_ID	H. sapiens	55728	H. sapiens	N4BP2	NEDD4 binding protein 2	GO:0090305 nucleic acid phosphodiester bond hydrolysis;GO:0016310 phosphorylation;GO:0006796 phosphate-containing compound metabolic process		Predicted intracellular proteins	Nucleoplasm (Approved); Additional: Cytosol;Plasma membrane				0	0	0	0	0	0	0	0	0	0	0	0	0	0	0	0	0	0	0	0
257397	257397	Gene_ID	H. sapiens	257397	H. sapiens	TAB3	TGF-beta activated kinase 1 (MAP3K7) binding protein 3	GO:0010507 negative regulation of autophagy;GO:0043123 positive regulation of I-kappaB kinase/NF-kappaB signaling;GO:0043122 regulation of I-kappaB kinase/NF-kappaB signaling		Predicted intracellular proteins	Cytosol;Nuclear speckles (Approved)				0	0	0	0	0	0	0	0	0	0	0	0	0	0	0	0	0	0	0	0
79009	79009	Gene_ID	H. sapiens	79009	H. sapiens	DDX50	DExD-box helicase 50			Enzymes; ENZYME proteins:Hydrolases; Predicted intracellular proteins	Nucleoli (Enhanced)				0	0	0	0	0	0	0	0	0	0	0	0	0	0	0	0	0	0	0	0
5494	5494	Gene_ID	H. sapiens	5494	H. sapiens	PPM1A	protein phosphatase, Mg2+/Mn2+ dependent 1A	GO:0006499 N-terminal protein myristoylation;GO:0018377 protein myristoylation;GO:0010991 negative regulation of SMAD protein complex assembly		Enzymes; ENZYME proteins:Hydrolases; Predicted intracellular proteins	Cytosol (Supported); Additional: Plasma membrane		(M228)PID SMAD2 3PATHWAY; (M181)PID BMP PATHWAY	(M5896)HALLMARK TGF BETA SIGNALING	0	0	0	0	0	0	0	0	0	0	0	0	0	0	0	1	1	0	0	1
7270	7270	Gene_ID	H. sapiens	7270	H. sapiens	TTF1	transcription termination factor 1	GO:0006363 termination of RNA polymerase I transcription;GO:0006353 DNA-templated transcription, termination;GO:0006360 transcription by RNA polymerase I		Predicted intracellular proteins; Human disease related genes:Nervous system diseases:Other nervous and sensory system diseases	Nucleoli;Nucleoplasm (Supported)				0	0	0	0	0	0	0	0	0	0	0	0	0	0	0	0	0	0	0	0
6867	6867	Gene_ID	H. sapiens	6867	H. sapiens	TACC1	transforming acidic coiled-coil containing protein 1	GO:0007052 mitotic spindle organization;GO:0021987 cerebral cortex development;GO:1902850 microtubule cytoskeleton organization involved in mitosis		Predicted intracellular proteins	Cytosol (Approved)		(M242)PID AURORA A PATHWAY; (M14)PID AURORA B PATHWAY		0	0	0	0	1	1	0	0	0	0	0	0	0	0	0	0	0	0	1	0
9653	9653	Gene_ID	H. sapiens	9653	H. sapiens	HS2ST1	heparan sulfate 2-O-sulfotransferase 1	GO:0015015 heparan sulfate proteoglycan biosynthetic process, enzymatic modification;GO:0015014 heparan sulfate proteoglycan biosynthetic process, polysaccharide chain biosynthetic process;GO:0015012 heparan sulfate proteoglycan biosynthetic process		Predicted intracellular proteins	Mitochondria (Approved)			(M5937)HALLMARK GLYCOLYSIS	0	0	0	0	0	0	0	0	0	0	0	0	0	0	0	0	0	0	0	0
26057	26057	Gene_ID	H. sapiens	26057	H. sapiens	ANKRD17	ankyrin repeat domain 17	GO:1900245 positive regulation of MDA-5 signaling pathway;GO:0039533 regulation of MDA-5 signaling pathway;GO:0001955 blood vessel maturation		Predicted intracellular proteins	Nucleoplasm (Supported); Additional: Nuclear membrane				0	0	0	0	0	0	0	1	0	0	0	0	0	0	0	0	0	0	0	0
51602	51602	Gene_ID	H. sapiens	51602	H. sapiens	NOP58	NOP58 ribonucleoprotein	GO:0048254 snoRNA localization;GO:0006403 RNA localization;GO:0006364 rRNA processing		Predicted intracellular proteins	Nucleoli fibrillar center (Enhanced); Additional: Nucleoplasm				0	0	0	0	0	0	0	0	0	0	0	0	0	0	0	0	0	0	0	0
1839	1839	Gene_ID	H. sapiens	1839	H. sapiens	HBEGF	heparin binding EGF like growth factor	GO:0051543 regulation of elastin biosynthetic process;GO:0051545 negative regulation of elastin biosynthetic process;GO:0035313 wound healing, spreading of epidermal cells		Predicted secreted proteins			(M201)PID ERBB NETWORK PATHWAY; (M13)PID ERBB4 PATHWAY; (M41)PID ER NONGENOMIC PATHWAY	(M5890)HALLMARK TNFA SIGNALING VIA NFKB; (M5909)HALLMARK MYOGENESIS; (M5932)HALLMARK INFLAMMATORY RESPONSE	0	0	0	0	0	0	0	0	0	0	1	0	0	0	1	0	0	0	0	0
10767	10767	Gene_ID	H. sapiens	10767	H. sapiens	HBS1L	HBS1 like translational GTPase	GO:0006414 translational elongation;GO:0006412 translation;GO:0043043 peptide biosynthetic process		Predicted intracellular proteins	Cytosol;Nuclear bodies (Approved)				0	0	0	0	0	0	0	0	0	0	0	0	0	0	0	0	0	0	0	0
1301	1301	Gene_ID	H. sapiens	1301	H. sapiens	COL11A1	collagen type XI alpha 1 chain	GO:0035989 tendon development;GO:0050910 detection of mechanical stimulus involved in sensory perception of sound;GO:0001502 cartilage condensation		Cancer-related genes:Candidate cancer biomarkers; Predicted secreted proteins; Human disease related genes:Congenital malformations:Congenital malformations of the musculoskeletal system; Human disease related genes:Congenital malformations:Other congenital malformations; Human disease related genes:Nervous system diseases:Eye disease; Disease related genes; Predicted intracellular proteins	Endoplasmic reticulum (Approved)		(M3005)NABA COLLAGENS; (M198)PID SYNDECAN 1 PATHWAY; (M18)PID INTEGRIN1 PATHWAY	(M5942)HALLMARK UV RESPONSE DN; (M5930)HALLMARK EPITHELIAL MESENCHYMAL TRANSITION	0	0	0	0	0	0	0	0	0	0	0	0	0	0	0	0	0	0	0	0
54892	54892	Gene_ID	H. sapiens	54892	H. sapiens	NCAPG2	non-SMC condensin II complex subunit G2	GO:0001833 inner cell mass cell proliferation;GO:0001832 blastocyst growth;GO:0061099 negative regulation of protein tyrosine kinase activity		Predicted intracellular proteins; Human disease related genes:Other diseases:Mental and behavioural disorders; Disease related genes	Nucleoplasm (Supported); Additional: Nuclear speckles				1	0	0	0	1	0	0	0	0	0	0	0	0	0	1	0	0	0	0	0
3688	3688	Gene_ID	H. sapiens	3688	H. sapiens	ITGB1	integrin subunit beta 1	GO:0051943 positive regulation of amino acid uptake involved in synaptic transmission;GO:0051951 positive regulation of glutamate uptake involved in transmission of nerve impulse;GO:0150103 reactive gliosis		Transporters; CD markers; Cancer-related genes:Candidate cancer biomarkers; FDA approved drug targets:Biotech drugs; Predicted intracellular proteins	Focal adhesion sites;Plasma membrane (Supported); Additional: Endoplasmic reticulum	Antithymocyte immunoglobulin (rabbit)	(M11)PID PRL SIGNALING EVENTS PATHWAY; (M118)PID INTEGRIN A9B1 PATHWAY; (M274)PID LYMPH ANGIOGENESIS PATHWAY	(M5909)HALLMARK MYOGENESIS; (M5915)HALLMARK APICAL JUNCTION; (M5930)HALLMARK EPITHELIAL MESENCHYMAL TRANSITION	0	0	1	0	1	1	0	0	1	0	0	0	0	1	0	0	0	0	1	1
130162	130162	Gene_ID	H. sapiens	130162	H. sapiens	CLHC1	clathrin heavy chain linker domain containing 1			Predicted intracellular proteins	Centrosome;Nucleoli fibrillar center (Approved)				0	0	0	0	0	0	0	0	0	0	0	0	0	0	0	0	0	0	0	0
5295	5295	Gene_ID	H. sapiens	5295	H. sapiens	PIK3R1	phosphoinositide-3-kinase regulatory subunit 1	GO:0120182 regulation of focal adhesion disassembly;GO:0120183 positive regulation of focal adhesion disassembly;GO:1900103 positive regulation of endoplasmic reticulum unfolded protein response		Cancer-related genes:Mutated cancer genes; Cancer-related genes:Candidate cancer biomarkers; Cancer-related genes:Mutational cancer driver genes; Human disease related genes:Congenital malformations:Other congenital malformations; Disease related genes; RAS pathway related proteins; Predicted intracellular proteins	Cytosol (Approved)	Isoprenaline; SF1126; Enzastaurin; Wortmannin	(M135)PID IL5 PATHWAY; (M26)PID NFKAPPAB ATYPICAL PATHWAY; (M273)PID EPHA2 FWD PATHWAY		1	1	1	1	0	0	1	0	1	1	0	0	0	0	1	1	1	1	0	1
257068	257068	Gene_ID	H. sapiens	257068	H. sapiens	PLCXD2	phosphatidylinositol specific phospholipase C X domain containing 2	GO:0016042 lipid catabolic process;GO:0006629 lipid metabolic process;GO:1901575 organic substance catabolic process		Predicted intracellular proteins	Nucleoplasm (Approved)				0	0	0	0	0	0	0	0	0	0	0	0	0	0	0	0	0	0	0	0
261729	261729	Gene_ID	H. sapiens	261729	H. sapiens	STEAP2	STEAP2 metalloreductase	GO:0015679 plasma membrane copper ion transport;GO:0098705 copper ion import across plasma membrane;GO:0098711 iron ion import across plasma membrane		Transporters:Transport Electron Carriers; Predicted intracellular proteins	Vesicles (Supported)				0	0	0	0	0	0	0	0	0	0	0	0	0	0	0	0	0	1	0	0
1184	1184	Gene_ID	H. sapiens	1184	H. sapiens	CLCN5	chloride voltage-gated channel 5	GO:0007588 excretion;GO:0006821 chloride transport;GO:1902600 proton transmembrane transport		Human disease related genes:Urinary system diseases:Kidney diseases; Human disease related genes:Congenital disorders of metabolism:Congenital disorders of ion transport and metabolism; Predicted intracellular proteins; Disease related genes	Golgi apparatus;Plasma membrane (Supported); Additional: Cytosol				0	0	0	0	0	0	0	0	0	0	0	0	0	0	0	0	0	0	0	0
4801	4801	Gene_ID	H. sapiens	4801	H. sapiens	NFYB	nuclear transcription factor Y subunit beta	GO:0080182 histone H3-K4 trimethylation;GO:0018023 peptidyl-lysine trimethylation;GO:0051568 histone H3-K4 methylation		Transcription factors:Other all-alpha-helical DNA-binding domains; Predicted intracellular proteins	Nucleoplasm (Supported)		(M254)PID MYC REPRESS PATHWAY; (M145)PID P53 DOWNSTREAM PATHWAY	(M5922)HALLMARK UNFOLDED PROTEIN RESPONSE	0	0	0	0	0	0	0	0	0	0	0	1	0	0	0	0	0	0	0	0
163227	163227	Gene_ID	H. sapiens	163227	H. sapiens	ZNF100	zinc finger protein 100	GO:0006357 regulation of transcription by RNA polymerase II;GO:0006355 regulation of transcription, DNA-templated;GO:1903506 regulation of nucleic acid-templated transcription		Predicted intracellular proteins; Transcription factors:Zinc-coordinating DNA-binding domains					0	0	0	1	0	0	0	0	0	0	0	0	0	0	0	0	0	0	0	0
64854	64854	Gene_ID	H. sapiens	64854	H. sapiens	USP46	ubiquitin specific peptidase 46	GO:0060013 righting reflex;GO:0048149 behavioral response to ethanol;GO:0008343 adult feeding behavior		Enzymes; ENZYME proteins:Hydrolases; Predicted intracellular proteins; Peptidases:Cysteine-type peptidases	Nucleoli;Nucleoli rim (Approved)				0	0	0	0	0	0	0	0	1	0	0	0	0	0	0	0	0	0	0	0
8803	8803	Gene_ID	H. sapiens	8803	H. sapiens	SUCLA2	succinate-CoA ligase ADP-forming subunit beta	GO:0006781 succinyl-CoA pathway;GO:0006780 uroporphyrinogen III biosynthetic process;GO:0046502 uroporphyrinogen III metabolic process		ENZYME proteins:Ligase; Disease related genes; Potential drug targets; Enzymes; Citric acid cycle related proteins; Predicted intracellular proteins; Human disease related genes:Congenital disorders of metabolism:Mitochondrial diseases	Mitochondria (Enhanced)			(M5935)HALLMARK FATTY ACID METABOLISM; (M5936)HALLMARK OXIDATIVE PHOSPHORYLATION	0	0	0	0	0	0	0	0	0	0	0	0	0	0	0	0	0	0	0	0
65267	65267	Gene_ID	H. sapiens	65267	H. sapiens	WNK3	WNK lysine deficient protein kinase 3	GO:0007231 osmosensory signaling pathway;GO:1903288 positive regulation of potassium ion import across plasma membrane;GO:1903286 regulation of potassium ion import	Other	Enzymes; Kinases; Predicted intracellular proteins; ENZYME proteins:Transferases	Vesicles (Approved)				0	1	0	0	0	0	0	0	0	0	0	0	0	0	1	0	0	0	0	1
23678	23678	Gene_ID	H. sapiens	23678	H. sapiens	SGK3	serum/glucocorticoid regulated kinase family member 3	GO:0018105 peptidyl-serine phosphorylation;GO:0018209 peptidyl-serine modification;GO:0001558 regulation of cell growth	AGC Ser/Thr protein kinase family	Enzymes; Kinases:AGC Ser/Thr protein kinases; Predicted intracellular proteins; ENZYME proteins:Transferases	Vesicles (Approved); Additional: Nucleoplasm	Fostamatinib			0	1	0	0	0	0	0	0	0	0	0	0	0	0	0	0	0	0	0	0
9604	9604	Gene_ID	H. sapiens	9604	H. sapiens	RNF14	ring finger protein 14	GO:0030521 androgen receptor signaling pathway;GO:0060765 regulation of androgen receptor signaling pathway;GO:0030518 intracellular steroid hormone receptor signaling pathway		Enzymes; Predicted intracellular proteins; ENZYME proteins:Transferases	Nucleoplasm (Supported); Additional: Cytosol				0	0	0	0	0	0	0	0	1	0	0	0	0	0	0	0	0	1	0	0
7913	7913	Gene_ID	H. sapiens	7913	H. sapiens	DEK	DEK proto-oncogene	GO:0045945 positive regulation of transcription by RNA polymerase III;GO:0019079 viral genome replication;GO:0006359 regulation of transcription by RNA polymerase III		Predicted intracellular proteins; Disease related genes; Cancer-related genes:Candidate cancer biomarkers	Nucleoplasm (Supported); Additional: Cytosol			(M5925)HALLMARK E2F TARGETS; (M5926)HALLMARK MYC TARGETS V1	0	0	0	0	0	0	1	0	0	0	0	0	0	0	0	0	0	0	0	0
93594	93594	Gene_ID	H. sapiens	93594	H. sapiens	TBC1D31	TBC1 domain family member 31			Predicted intracellular proteins	Centrosome (Approved)				0	0	0	0	0	0	0	0	0	0	0	0	0	0	0	0	0	0	0	0
7750	7750	Gene_ID	H. sapiens	7750	H. sapiens	ZMYM2	zinc finger MYM-type containing 2	GO:0008150 biological_process		Predicted intracellular proteins; Cancer-related genes:Mutational cancer driver genes; Disease related genes	Endoplasmic reticulum;Nucleoplasm (Approved)				0	0	0	0	0	0	0	0	0	0	0	0	0	0	0	0	0	0	0	0
23461	23461	Gene_ID	H. sapiens	23461	H. sapiens	ABCA5	ATP binding cassette subfamily A member 5	GO:1903064 positive regulation of reverse cholesterol transport;GO:1903062 regulation of reverse cholesterol transport;GO:0010745 negative regulation of macrophage derived foam cell differentiation		Human disease related genes:Congenital malformations:Congenital malformations of skin; Transporters:Primary Active Transporters; Predicted intracellular proteins	Nucleoplasm (Approved)			(M5948)HALLMARK BILE ACID METABOLISM	0	0	0	0	0	0	0	0	0	0	0	0	0	0	0	0	0	0	0	0
90321	90321	Gene_ID	H. sapiens	90321	H. sapiens	ZNF766	zinc finger protein 766	GO:0006355 regulation of transcription, DNA-templated;GO:1903506 regulation of nucleic acid-templated transcription;GO:2001141 regulation of RNA biosynthetic process		Predicted intracellular proteins; Transcription factors:Zinc-coordinating DNA-binding domains	Centrosome (Supported)				0	0	0	1	0	0	0	0	0	0	0	0	0	0	0	0	0	0	0	0
55664	55664	Gene_ID	H. sapiens	55664	H. sapiens	CDC37L1	cell division cycle 37 like 1	GO:0050821 protein stabilization;GO:0006457 protein folding;GO:0031647 regulation of protein stability		Predicted intracellular proteins	Cytosol (Supported)				0	0	0	0	0	0	0	0	0	0	0	0	0	0	0	0	0	0	0	0
254048	254048	Gene_ID	H. sapiens	254048	H. sapiens	UBN2	ubinuclein 2	GO:0006336 DNA replication-independent chromatin assembly;GO:0034724 DNA replication-independent chromatin organization;GO:0031497 chromatin assembly		Predicted intracellular proteins	Nucleoplasm (Enhanced)				1	0	0	0	0	0	0	0	0	0	0	0	0	0	0	0	0	0	0	0
8036	8036	Gene_ID	H. sapiens	8036	H. sapiens	SHOC2	SHOC2 leucine rich repeat scaffold protein	GO:0008543 fibroblast growth factor receptor signaling pathway;GO:0046579 positive regulation of Ras protein signal transduction;GO:0051057 positive regulation of small GTPase mediated signal transduction		Human disease related genes:Congenital malformations:Other congenital malformations; RAS pathway related proteins; Predicted intracellular proteins; Disease related genes	Cytosol;Nucleoplasm (Approved)				0	0	0	0	0	0	0	0	0	0	0	0	0	0	0	0	0	0	0	0
10153	10153	Gene_ID	H. sapiens	10153	H. sapiens	CEBPZ	CCAAT enhancer binding protein zeta	GO:0045944 positive regulation of transcription by RNA polymerase II;GO:0045893 positive regulation of transcription, DNA-templated;GO:1903508 positive regulation of nucleic acid-templated transcription		Predicted intracellular proteins	Vesicles (Approved); Additional: Nucleoplasm		(M145)PID P53 DOWNSTREAM PATHWAY		0	0	0	0	0	0	0	0	0	0	0	0	0	0	0	0	0	0	0	0
166815	166815	Gene_ID	H. sapiens	166815	H. sapiens	TIGD2	tigger transposable element derived 2			Predicted intracellular proteins	Nuclear bodies (Approved)				0	0	0	0	0	0	0	0	0	0	0	0	0	0	0	0	0	0	0	0
3655	3655	Gene_ID	H. sapiens	3655	H. sapiens	ITGA6	integrin subunit alpha 6	GO:0010668 ectodermal cell differentiation;GO:0035878 nail development;GO:0043589 skin morphogenesis		CD markers; Cancer-related genes:Candidate cancer biomarkers; Transporters:Accessory Factors Involved in Transport; Cancer-related genes:Mutational cancer driver genes; Human disease related genes:Congenital malformations:Congenital malformations of skin; Disease related genes; Potential drug targets; Predicted intracellular proteins			(M158)PID INTEGRIN4 PATHWAY; (M47)PID INTEGRIN CS PATHWAY; (M239)PID A6B1 A6B4 INTEGRIN PATHWAY	(M5947)HALLMARK IL2 STAT5 SIGNALING	0	0	0	0	0	0	0	0	0	0	0	0	0	1	0	0	0	0	0	0
55102	55102	Gene_ID	H. sapiens	55102	H. sapiens	ATG2B	autophagy related 2B	GO:0034727 piecemeal microautophagy of the nucleus;GO:0044805 late nucleophagy;GO:0016237 lysosomal microautophagy		Transporters; Predicted intracellular proteins					0	0	0	0	0	1	0	0	0	0	0	0	0	0	0	0	0	0	0	0
200576	200576	Gene_ID	H. sapiens	200576	H. sapiens	PIKFYVE	phosphoinositide kinase, FYVE-type zinc finger containing	GO:1903100 1-phosphatidyl-1D-myo-inositol 3,5-bisphosphate metabolic process;GO:1904562 phosphatidylinositol 5-phosphate metabolic process;GO:0019065 receptor-mediated endocytosis of virus by host cell		Human disease related genes:Nervous system diseases:Eye disease; Disease related genes; Potential drug targets; Enzymes; Predicted intracellular proteins; ENZYME proteins:Transferases				(M5923)HALLMARK PI3K AKT MTOR SIGNALING	0	1	0	0	0	1	0	0	0	1	0	0	0	0	0	0	0	0	0	0
159371	159371	Gene_ID	H. sapiens	159371	H. sapiens	SLC35G1	solute carrier family 35 member G1	GO:1990034 calcium ion export across plasma membrane;GO:1901660 calcium ion export;GO:0070839 metal ion export		Transporters:Electrochemical Potential-driven transporters					0	0	0	0	0	0	0	0	0	0	0	0	0	0	0	0	0	0	0	0
64844	64844	Gene_ID	H. sapiens	64844	H. sapiens	MARCHF7	membrane associated ring-CH-type finger 7	GO:1905524 negative regulation of protein autoubiquitination;GO:1902498 regulation of protein autoubiquitination;GO:1902166 negative regulation of intrinsic apoptotic signaling pathway in response to DNA damage by p53 class mediator		Enzymes; Predicted intracellular proteins; ENZYME proteins:Transferases	Cytosol;Plasma membrane (Supported)				0	0	0	0	0	0	1	0	1	0	0	0	0	0	0	0	0	0	0	0
80853	80853	Gene_ID	H. sapiens	80853	H. sapiens	KDM7A	lysine demethylase 7A	GO:0035574 histone H4-K20 demethylation;GO:0071557 histone H3-K27 demethylation;GO:0070544 histone H3-K36 demethylation		Predicted intracellular proteins	Nucleoplasm (Approved); Additional: Nucleoli			(M5945)HALLMARK HEME METABOLISM	0	0	0	0	0	0	0	0	0	0	0	0	0	0	0	0	0	0	1	0
51088	51088	Gene_ID	H. sapiens	51088	H. sapiens	KLHL5	kelch like family member 5	GO:0008150 biological_process		Predicted intracellular proteins					0	0	0	0	0	0	0	0	1	0	0	0	0	0	0	0	0	0	0	0
23200	23200	Gene_ID	H. sapiens	23200	H. sapiens	ATP11B	ATPase phospholipid transporting 11B (putative)	GO:0015917 aminophospholipid transport;GO:0045332 phospholipid translocation;GO:0034204 lipid translocation		Enzymes; ENZYME proteins; Transporters:Primary Active Transporters	Centriolar satellite;Cytosol (Approved)				0	0	0	0	0	0	0	0	0	0	0	0	0	0	0	0	0	0	0	0
340481	340481	Gene_ID	H. sapiens	340481	H. sapiens	ZDHHC21	zinc finger DHHC-type palmitoyltransferase 21	GO:1904997 regulation of leukocyte adhesion to arterial endothelial cell;GO:0003056 regulation of vascular associated smooth muscle contraction;GO:0048733 sebaceous gland development		Enzymes; ENZYME proteins:Transferases	Cytosol;Golgi apparatus (Approved)				0	0	0	0	0	0	0	0	0	1	0	0	0	0	0	0	0	0	0	0
85440	85440	Gene_ID	H. sapiens	85440	H. sapiens	DOCK7	dedicator of cytokinesis 7	GO:0045196 establishment or maintenance of neuroblast polarity;GO:0045200 establishment of neuroblast polarity;GO:0022027 interkinetic nuclear migration		Human disease related genes:Nervous system diseases:Epilepsy; Predicted intracellular proteins; Disease related genes			(M175)PID ERBB2 ERBB3 PATHWAY		0	0	1	0	1	1	0	0	0	0	0	0	0	1	1	0	0	0	1	0
2888	2888	Gene_ID	H. sapiens	2888	H. sapiens	GRB14	growth factor receptor bound protein 14	GO:0046627 negative regulation of insulin receptor signaling pathway;GO:1900077 negative regulation of cellular response to insulin stimulus;GO:0008286 insulin receptor signaling pathway		Predicted intracellular proteins	Cytosol;Nucleoplasm (Approved)		(M16)PID INSULIN PATHWAY; (M92)PID ANGIOPOIETIN RECEPTOR PATHWAY		0	0	0	0	0	0	0	0	0	0	0	0	0	0	0	0	0	1	0	0
8654	8654	Gene_ID	H. sapiens	8654	H. sapiens	PDE5A	phosphodiesterase 5A	GO:0060282 positive regulation of oocyte development;GO:0060281 regulation of oocyte development;GO:1905879 regulation of oogenesis		Enzymes; ENZYME proteins:Hydrolases; FDA approved drug targets:Small molecule drugs; Predicted intracellular proteins	Cytosol (Approved)	Sildenafil; Theophylline; Tadalafil; Vardenafil; Dipyridamole; Guanosine-5'-Monophosphate; gamma-Glutamyl[S-(2-iodobenzyl)cysteinyl]glycine; OSI-461; Avanafil; Exisulind; Udenafil; 3-isobutyl-1-methyl-7H-xanthine; 5-ethoxy-4-(1-methyl-7-oxo-3-propyl-6,7-dihydro-1H-pyrazolo[4,3-d]pyrimidin-5-yl)thiophene-2-sulfonamide; Fostamatinib			0	0	1	0	0	0	1	0	0	0	0	0	0	0	1	0	0	0	0	0
151987	151987	Gene_ID	H. sapiens	151987	H. sapiens	PPP4R2	protein phosphatase 4 regulatory subunit 2	GO:0033128 negative regulation of histone phosphorylation;GO:0016576 histone dephosphorylation;GO:0033127 regulation of histone phosphorylation		Predicted intracellular proteins	Nucleoplasm (Enhanced)			(M5893)HALLMARK MITOTIC SPINDLE	0	0	0	0	0	0	1	0	0	0	0	0	0	0	0	0	0	0	0	0
22878	22878	Gene_ID	H. sapiens	22878	H. sapiens	TRAPPC8	trafficking protein particle complex subunit 8	GO:0034497 protein localization to phagophore assembly site;GO:0000045 autophagosome assembly;GO:1905037 autophagosome organization		Predicted intracellular proteins	Cytosol (Approved); Additional: Microtubules				0	0	0	0	0	1	0	0	0	0	1	0	0	0	0	0	0	0	0	0
857	857	Gene_ID	H. sapiens	857	H. sapiens	CAV1	caveolin 1	GO:1900085 negative regulation of peptidyl-tyrosine autophosphorylation;GO:0086098 angiotensin-activated signaling pathway involved in heart process;GO:0044860 protein localization to plasma membrane raft		Cancer-related genes:Candidate cancer biomarkers; Transporters:Accessory Factors Involved in Transport; Predicted intracellular proteins; Disease related genes; Potential drug targets; Human disease related genes:Cardiovascular diseases:Hypertensive diseases; Human disease related genes:Congenital disorders of metabolism:Other congenital disorders of metabolism	Golgi apparatus (Supported)		(M90)PID WNT CANONICAL PATHWAY; (M206)PID PDGFRA PATHWAY; (M185)PID ALK1 PATHWAY	(M5942)HALLMARK UV RESPONSE DN; (M5902)HALLMARK APOPTOSIS; (M5891)HALLMARK HYPOXIA	0	0	1	0	0	0	1	0	0	0	0	0	0	1	1	1	1	1	0	1
[truncated: 1,115 more rows]

## Sheet: Enrichment
GroupID	Category	Term	Description	LogP	Log(q-value)	InTerm_InList	Genes	Symbols
[truncated: 213 more rows]
