# Supplementary material for: Transcriptional profiling of hepatocytes infected with the replicative form of the malaria parasite Plasmodium cynomolgi
Source: Malar J. 2022 Dec 23;21:393. doi: 10.1186/s12936-022-04411-3 (PMC9789591; doi:10.1186/s12936-022-04411-3)
Supplement: Supplementary file 9 — Additional file 9. Term annotation and pathway enrichment analysis for genes significantly downregulated in primary rhesus macaque hepatocytes infected with schizonts in comparison to uninfected samples. This analysis was performed with Metascape. Source data associated with Fig. 3. [file 12936_2022_4411_MOESM9_ESM.xlsx]

## Sheet: Annotation
MyList	Gene ID	Type	Tax ID	Homologene Gene ID	Homologene Gene Tax ID	Gene Symbol	Description	Biological Process (GO)	Kinase Class (UniProt)	Protein Function (Protein Atlas)	Subcellular Location (Protein Atlas)	Drug (DrugBank)	Canonical Pathways_x000D_	Hallmark Gene Sets_x000D_	R-HSA-156842 Eukaryotic Translation Elongat	GO:0052547 regulation of peptidase activi	GO:0006091 generation of precursor metabo	GO:0007005 mitochondrion organization	GO:0018130 heterocycle biosynthetic proce	GO:0042254 ribosome biogenesis	GO:0044282 small molecule catabolic proce	GO:0090407 organophosphate biosynthetic p	GO:0008610 lipid biosynthetic process	R-HSA-5368286 Mitochondrial translation init	GO:0005975 carbohydrate metabolic process	CORUM:5380 TRBP containing complex (DICER	GO:0044283 small molecule biosynthetic pr	GO:0042255 ribosome assembly	GO:0006066 alcohol metabolic process	GO:0040008 regulation of growth	GO:0006839 mitochondrial transport	GO:1901137 carbohydrate derivative biosyn	R-HSA-163841 Gamma carboxylation, hypusine	R-HSA-9609507 Protein localization
3219	3219	Gene_ID	H. sapiens	3219	H. sapiens	HOXB9	homeobox B9	GO:0009954 proximal/distal pattern formation;GO:0048704 embryonic skeletal system morphogenesis;GO:0030879 mammary gland development		Transcription factors:Helix-turn-helix domains; Predicted intracellular proteins	Nucleoplasm (Supported)			(M5891)HALLMARK HYPOXIA	0	0	0	0	1	0	0	0	0	0	0	0	0	0	0	0	0	0	0	0
494470	494470	Gene_ID	H. sapiens	494470	H. sapiens	RNF165	ring finger protein 165	GO:0060384 innervation;GO:0008045 motor neuron axon guidance;GO:0035136 forelimb morphogenesis		Enzymes; Predicted intracellular proteins; ENZYME proteins:Transferases	Nucleoplasm;Plasma membrane (Approved)				0	0	0	0	0	0	0	0	0	0	0	0	0	0	0	0	0	0	0	0
3963	3963	Gene_ID	H. sapiens	3963	H. sapiens	LGALS7	galectin 7			Predicted intracellular proteins			(M5880)NABA ECM AFFILIATED; (M5885)NABA MATRISOME ASSOCIATED; (M5889)NABA MATRISOME	(M5956)HALLMARK KRAS SIGNALING DN	0	0	0	0	0	0	0	0	0	0	0	0	0	0	0	0	0	0	0	0
149466	149466	Gene_ID	H. sapiens	149466	H. sapiens	C1orf210	chromosome 1 open reading frame 210				Nucleoli;Nucleoli rim (Uncertain)				0	0	0	0	0	0	0	0	0	0	0	0	0	0	0	0	0	0	0	0
57127	57127	Gene_ID	H. sapiens	57127	H. sapiens	RHBG	Rh family B glycoprotein	GO:0070634 transepithelial ammonium transport;GO:0072488 ammonium transmembrane transport;GO:0070633 transepithelial transport		Transporters:Transporter channels and pores	Nucleoplasm (Approved)				0	0	0	0	0	0	0	0	0	0	0	0	0	0	0	0	0	0	0	0
8153	8153	Gene_ID	H. sapiens	8153	H. sapiens	RND2	Rho family GTPase 2	GO:0048672 positive regulation of collateral sprouting;GO:0048670 regulation of collateral sprouting;GO:0030865 cortical cytoskeleton organization		Predicted intracellular proteins					0	0	0	0	0	0	0	0	0	0	0	0	0	0	0	1	0	0	0	0
388389	388389	Gene_ID	H. sapiens	388389	H. sapiens	CCDC103	coiled-coil domain containing 103	GO:0071907 determination of digestive tract left/right asymmetry;GO:0060287 epithelial cilium movement involved in determination of left/right asymmetry;GO:0036159 inner dynein arm assembly		Predicted intracellular proteins; Human disease related genes:Respiratory diseases:Tracheobronchial diseases; Disease related genes	Cytosol (Approved)				0	0	0	0	0	0	0	0	0	0	0	0	0	1	0	0	0	0	0	0
7461	7461	Gene_ID	H. sapiens	7461	H. sapiens	CLIP2	CAP-Gly domain containing linker protein 2	GO:0031122 cytoplasmic microtubule organization;GO:0000226 microtubule cytoskeleton organization;GO:0097435 supramolecular fiber organization		Human disease related genes:Other congenital disorders:Chromosomal abnormalities; Predicted intracellular proteins				(M5893)HALLMARK MITOTIC SPINDLE	0	0	0	0	0	0	0	0	0	0	0	0	0	0	0	0	0	0	0	0
256933	256933	Gene_ID	H. sapiens	256933	H. sapiens	NPB	neuropeptide B	GO:0007631 feeding behavior;GO:0007218 neuropeptide signaling pathway;GO:0007610 behavior		Predicted secreted proteins					0	0	0	0	0	0	0	0	0	0	0	0	0	0	0	0	0	0	0	0
6769	6769	Gene_ID	H. sapiens	6769	H. sapiens	STAC	SH3 and cysteine rich domain	GO:1901387 positive regulation of voltage-gated calcium channel activity;GO:0003009 skeletal muscle contraction;GO:1901021 positive regulation of calcium ion transmembrane transporter activity		Transporters:Accessory Factors Involved in Transport; Predicted intracellular proteins	Nucleoplasm;Plasma membrane (Uncertain)				0	0	0	0	0	0	0	0	0	0	0	0	0	0	0	0	0	0	0	0
64220	64220	Gene_ID	H. sapiens	64220	H. sapiens	STRA6	signaling receptor and transporter of retinol STRA6	GO:0061143 alveolar primary septum development;GO:0071938 vitamin A transport;GO:0071939 vitamin A import		Human disease related genes:Congenital malformations:Congenital malformations of eye; Transporters:Electrochemical Potential-driven transporters; Disease related genes; Potential drug targets					0	0	0	0	0	0	0	0	0	0	0	0	0	0	0	0	0	0	0	0
50853	50853	Gene_ID	H. sapiens	50853	H. sapiens	VILL	villin like	GO:0051014 actin filament severing;GO:0051016 barbed-end actin filament capping;GO:0051693 actin filament capping		Predicted intracellular proteins	Cytosol;Nucleoplasm (Approved); Additional: Nucleoli fibrillar center				0	0	0	0	0	0	0	0	0	0	0	0	0	0	0	0	0	0	0	0
348	348	Gene_ID	H. sapiens	348	H. sapiens	APOE	apolipoprotein E	GO:0071831 intermediate-density lipoprotein particle clearance;GO:0150200 regulation of transport across blood-brain barrier;GO:0150201 positive regulation of transport across blood-brain barrier		Candidate cardiovascular disease genes; Cancer-related genes:Candidate cancer biomarkers; Predicted secreted proteins; Human disease related genes:Congenital disorders of metabolism:Congenital disorders of lipid/glycolipid metabolism; Disease related genes; Human disease related genes:Nervous system diseases:Neurodegenerative diseases; Human disease related genes:Congenital disorders of metabolis…	Vesicles (Approved)	Zinc; Copper; Zinc acetate; Zinc chloride; Zinc sulfate, unspecified form		(M5905)HALLMARK ADIPOGENESIS; (M5934)HALLMARK XENOBIOTIC METABOLISM	0	1	1	0	0	0	1	0	1	0	0	0	0	0	1	1	0	0	1	0
283600	283600	Gene_ID	H. sapiens	283600	H. sapiens	SLC25A47	solute carrier family 25 member 47	GO:1902616 acyl carnitine transmembrane transport;GO:0006844 acyl carnitine transport;GO:0015697 quaternary ammonium group transport		Transporters:Electrochemical Potential-driven transporters					0	0	0	0	0	0	0	0	0	0	0	0	0	0	0	0	0	0	0	0
8364	8364	Gene_ID	H. sapiens	8364	H. sapiens	H4C3	H4 clustered histone 3	GO:0045653 negative regulation of megakaryocyte differentiation;GO:0006335 DNA replication-dependent chromatin assembly;GO:0034723 DNA replication-dependent chromatin organization		Predicted intracellular proteins; Disease related genes				(M5945)HALLMARK HEME METABOLISM	1	0	0	0	1	0	0	0	0	0	0	0	0	0	0	0	0	0	0	0
2192	2192	Gene_ID	H. sapiens	2192	H. sapiens	FBLN1	fibulin 1	GO:2000647 negative regulation of stem cell proliferation;GO:0010771 negative regulation of cell morphogenesis involved in differentiation;GO:1900025 negative regulation of substrate adhesion-dependent cell spreading		Human disease related genes:Congenital malformations:Congenital malformations of the musculoskeletal system; Predicted secreted proteins; Predicted intracellular proteins; Disease related genes	Endoplasmic reticulum (Approved)		(M3008)NABA ECM GLYCOPROTEINS; (M5884)NABA CORE MATRISOME; (M5889)NABA MATRISOME	(M5930)HALLMARK EPITHELIAL MESENCHYMAL TRANSITION; (M5934)HALLMARK XENOBIOTIC METABOLISM	0	1	0	0	0	0	0	0	0	0	0	0	0	0	0	0	0	0	1	0
486	486	Gene_ID	H. sapiens	486	H. sapiens	FXYD2	FXYD domain containing ion transport regulator 2	GO:1903406 regulation of P-type sodium:potassium-exchanging transporter activity;GO:1903408 positive regulation of P-type sodium:potassium-exchanging transporter activity;GO:0036376 sodium ion export across plasma membrane		Transporters:Transporter channels and pores; FDA approved drug targets:Small molecule drugs; Disease related genes; Human disease related genes:Congenital disorders of metabolism:Other congenital disorders of metabolism	Mitochondria (Approved)	Cyclothiazide; Thimerosal			0	0	0	0	0	0	0	0	0	0	0	0	0	0	0	0	0	0	0	0
5348	5348	Gene_ID	H. sapiens	5348	H. sapiens	FXYD1	FXYD domain containing ion transport regulator 1	GO:0010732 regulation of protein glutathionylation;GO:0010734 negative regulation of protein glutathionylation;GO:1903276 regulation of sodium ion export across plasma membrane		Transporters:Transporter channels and pores	Cytosol;Nucleoplasm (Approved); Additional: Nucleoli			(M5909)HALLMARK MYOGENESIS	0	0	0	0	0	0	0	0	0	0	0	0	0	0	0	0	0	0	0	0
8435	8435	Gene_ID	H. sapiens	8435	H. sapiens	SOAT2	sterol O-acyltransferase 2	GO:0034433 steroid esterification;GO:0034434 sterol esterification;GO:0034435 cholesterol esterification		Enzymes; Transporters:Electrochemical Potential-driven transporters; ENZYME proteins:Transferases		Hesperetin		(M5948)HALLMARK BILE ACID METABOLISM	0	0	0	0	0	0	0	0	0	0	0	0	0	0	1	0	0	0	0	0
100533181	100533181	Gene_ID	H. sapiens	100533181	H. sapiens	FXYD6-FXYD2	FXYD6-FXYD2 readthrough				Nuclear membrane;Vesicles (Approved)				0	0	0	0	0	0	0	0	0	0	0	0	0	0	0	0	0	0	0	0
3960	3960	Gene_ID	H. sapiens	3960	H. sapiens	LGALS4	galectin 4	GO:0007155 cell adhesion;GO:0022610 biological adhesion;GO:0009987 cellular process		Predicted intracellular proteins; Cancer-related genes:Candidate cancer biomarkers	Plasma membrane (Uncertain)		(M5880)NABA ECM AFFILIATED; (M5885)NABA MATRISOME ASSOCIATED; (M5889)NABA MATRISOME		0	0	0	0	0	0	0	0	0	0	0	0	0	0	0	0	0	0	0	0
364	364	Gene_ID	H. sapiens	364	H. sapiens	AQP7	aquaporin 7	GO:0071918 urea transmembrane transport;GO:0015793 glycerol transport;GO:0015840 urea transport		Transporters:Transporter channels and pores; Human disease related genes:Endocrine and metabolic diseases:Other endocrine and metabolic diseases; Predicted intracellular proteins				(M5935)HALLMARK FATTY ACID METABOLISM	0	0	0	0	0	0	0	0	0	0	0	0	0	0	0	0	0	0	0	0
126567	126567	Gene_ID	H. sapiens	126567	H. sapiens	C2CD4C	C2 calcium dependent domain containing 4C			Predicted intracellular proteins	Vesicles (Approved)				0	0	0	0	0	0	0	0	0	0	0	0	0	0	0	0	0	0	0	0
1375	1375	Gene_ID	H. sapiens	1375	H. sapiens	CPT1B	carnitine palmitoyltransferase 1B	GO:0006853 carnitine shuttle;GO:0009637 response to blue light;GO:1902001 fatty acid transmembrane transport		Enzymes; ENZYME proteins:Transferases			(M106)PID HNF3B PATHWAY		0	0	1	0	0	0	1	0	1	0	0	0	1	0	0	0	1	0	0	0
55698	55698	Gene_ID	H. sapiens	55698	H. sapiens	RADIL	Rap associating with DIL domain	GO:0034446 substrate adhesion-dependent cell spreading;GO:0001755 neural crest cell migration;GO:0014032 neural crest cell development		Predicted intracellular proteins	Nuclear membrane;Nucleoplasm (Approved)				0	0	0	0	0	0	0	0	0	0	0	0	0	0	0	0	0	0	0	0
349136	349136	Gene_ID	H. sapiens	349136	H. sapiens	WDR86	WD repeat domain 86			Predicted intracellular proteins					0	0	0	0	0	0	0	0	0	0	0	0	0	0	0	0	0	0	0	0
643236	643236	Gene_ID	H. sapiens	643236	H. sapiens	TMEM72	transmembrane protein 72			Predicted intracellular proteins					0	0	0	0	0	0	0	0	0	0	0	0	0	0	0	0	0	0	0	0
10411	10411	Gene_ID	H. sapiens	10411	H. sapiens	RAPGEF3	Rap guanine nucleotide exchange factor 3	GO:0034242 negative regulation of syncytium formation by plasma membrane fusion;GO:0032486 Rap protein signal transduction;GO:0046827 positive regulation of protein export from nucleus		Predicted intracellular proteins	Cytosol (Uncertain); Additional: Endoplasmic reticulum			(M5946)HALLMARK COAGULATION	0	0	0	0	0	0	0	0	0	0	0	0	0	0	0	0	0	0	0	0
78986	78986	Gene_ID	H. sapiens	78986	H. sapiens	DUSP26	dual specificity phosphatase 26	GO:0070373 negative regulation of ERK1 and ERK2 cascade;GO:0035335 peptidyl-tyrosine dephosphorylation;GO:0043409 negative regulation of MAPK cascade		Enzymes; ENZYME proteins:Hydrolases; Predicted intracellular proteins	Nucleoplasm (Supported)				0	0	0	0	0	0	0	0	0	0	0	0	0	0	0	0	0	0	0	0
80332	80332	Gene_ID	H. sapiens	80332	H. sapiens	ADAM33	ADAM metallopeptidase domain 33	GO:0006508 proteolysis;GO:0019538 protein metabolic process;GO:1901564 organonitrogen compound metabolic process		Predicted intracellular proteins; Disease related genes; Human disease related genes:Immune system diseases:Allergies and autoimmune diseases	Plasma membrane (Approved); Additional: Nuclear speckles		(M3468)NABA ECM REGULATORS; (M5885)NABA MATRISOME ASSOCIATED; (M5889)NABA MATRISOME		0	0	0	0	0	0	0	0	0	0	0	0	0	0	0	0	0	0	0	0
147381	147381	Gene_ID	H. sapiens	147381	H. sapiens	CBLN2	cerebellin 2 precursor	GO:0098814 spontaneous synaptic transmission;GO:0099558 maintenance of synapse structure;GO:0099174 regulation of presynapse organization		Predicted secreted proteins; Predicted intracellular proteins			(M5883)NABA SECRETED FACTORS; (M5885)NABA MATRISOME ASSOCIATED; (M5889)NABA MATRISOME		0	0	0	0	0	0	0	0	0	0	0	0	0	0	0	0	0	0	0	0
1667	1667	Gene_ID	H. sapiens	1667	H. sapiens	DEFA1	defensin alpha 1	GO:0052183 modification by host of symbiont structure;GO:0052187 modification by host of symbiont cellular component;GO:0052337 modification by host of symbiont membrane		Predicted secreted proteins; Transporters:Transporter channels and pores; Cancer-related genes:Candidate cancer biomarkers			(M267)PID ANTHRAX PATHWAY		0	0	0	0	0	0	0	0	0	0	0	0	0	0	0	0	0	0	0	0
3008	3008	Gene_ID	H. sapiens	3008	H. sapiens	H1-4	H1.4 linker histone, cluster member	GO:0098532 histone H3-K27 trimethylation;GO:0070734 histone H3-K27 methylation;GO:0016584 nucleosome positioning		Predicted intracellular proteins; Disease related genes	Nuclear speckles (Supported)	Copper	(M32)PID HDAC CLASSIII PATHWAY		1	0	0	0	0	0	0	0	0	0	0	0	0	0	0	0	0	0	0	0
51440	51440	Gene_ID	H. sapiens	51440	H. sapiens	HPCAL4	hippocalcin like 4	GO:0007417 central nervous system development;GO:0007399 nervous system development;GO:0048731 system development		Predicted intracellular proteins	Cytosol (Approved)			(M5921)HALLMARK COMPLEMENT	0	0	0	0	0	0	0	0	0	0	0	0	0	0	0	0	0	0	0	0
56901	56901	Gene_ID	H. sapiens	56901	H. sapiens	NDUFA4L2	NDUFA4 mitochondrial complex associated like 2				Mitochondria (Approved)	NADH			0	0	1	0	0	0	0	0	0	0	0	0	0	0	0	0	0	0	0	0
229	229	Gene_ID	H. sapiens	229	H. sapiens	ALDOB	aldolase, fructose-bisphosphate B	GO:0006116 NADH oxidation;GO:0070072 vacuolar proton-transporting V-type ATPase complex assembly;GO:0070070 proton-transporting V-type ATPase complex assembly		Cancer-related genes:Candidate cancer biomarkers; Human disease related genes:Congenital disorders of metabolism:Congenital disorders of carbohydrate metabolism; ENZYME proteins:Lyases; Disease related genes; Potential drug targets; Enzymes; Predicted intracellular proteins		1,6-Fructose Diphosphate (Linear Form); sn-glycerol 3-phosphate; Dihydroxyacetone phosphate	(M106)PID HNF3B PATHWAY	(M5891)HALLMARK HYPOXIA; (M5937)HALLMARK GLYCOLYSIS	0	0	1	0	0	0	0	1	0	0	1	0	1	0	0	0	0	0	0	0
1421	1421	Gene_ID	H. sapiens	1421	H. sapiens	CRYGD	crystallin gamma D	GO:0070306 lens fiber cell differentiation;GO:0002088 lens development in camera-type eye;GO:0034614 cellular response to reactive oxygen species		Human disease related genes:Nervous system diseases:Eye disease; Predicted intracellular proteins; Disease related genes	Cytosol;Vesicles (Approved)				0	0	0	0	0	0	0	0	0	0	0	0	0	0	0	0	0	0	0	0
83953	83953	Gene_ID	H. sapiens	83953	H. sapiens	FCAMR	Fc alpha and mu receptor	GO:0002250 adaptive immune response;GO:0006955 immune response;GO:0002376 immune system process		CD markers			(M45)PID CD40 PATHWAY		0	0	0	0	0	0	0	0	0	0	0	0	0	0	0	0	0	0	0	0
389812	389812	Gene_ID	H. sapiens	389812	H. sapiens	LCN15	lipocalin 15			Predicted secreted proteins					0	0	0	0	0	0	0	0	0	0	0	0	0	0	0	0	0	0	0	0
259236	259236	Gene_ID	H. sapiens	259236	H. sapiens	TMIE	transmembrane inner ear	GO:0042472 inner ear morphogenesis;GO:0042471 ear morphogenesis;GO:0007605 sensory perception of sound		Human disease related genes:Nervous system diseases:Ear disease; Transporters:Accessory Factors Involved in Transport; Disease related genes; Potential drug targets; Transporters:Transporter channels and pores; Predicted intracellular proteins	Cytosol;Vesicles (Uncertain)				0	0	0	0	0	0	0	0	0	0	0	0	0	0	0	0	0	0	0	0
1674	1674	Gene_ID	H. sapiens	1674	H. sapiens	DES	desmin	GO:0045109 intermediate filament organization;GO:0045104 intermediate filament cytoskeleton organization;GO:0045103 intermediate filament-based process		Cancer-related genes:Candidate cancer biomarkers; Human disease related genes:Cardiovascular diseases:Cardiac diseases; Human disease related genes:Musculoskeletal diseases:Muscular diseases; Disease related genes; Predicted intracellular proteins	Intermediate filaments (Supported)		(M14)PID AURORA B PATHWAY	(M5909)HALLMARK MYOGENESIS	0	0	0	0	0	0	0	0	0	0	0	0	0	0	0	0	0	0	0	0
763	763	Gene_ID	H. sapiens	763	H. sapiens	CA5A	carbonic anhydrase 5A	GO:0006730 one-carbon metabolic process;GO:0044281 small molecule metabolic process;GO:0044237 cellular metabolic process		FDA approved drug targets:Small molecule drugs; Human disease related genes:Congenital disorders of metabolism:Congenital disorders of amino acid metabolism; ENZYME proteins:Lyases; Disease related genes; Enzymes; Predicted intracellular proteins		Zonisamide; Brinzolamide; 4-Methylimidazole; Ellagic acid			0	0	0	0	0	0	0	0	0	0	0	0	0	0	0	0	0	0	0	0
6753	6753	Gene_ID	H. sapiens	6753	H. sapiens	SSTR3	somatostatin receptor 3	GO:0008628 hormone-mediated apoptotic signaling pathway;GO:0038169 somatostatin receptor signaling pathway;GO:0038170 somatostatin signaling pathway		G-protein coupled receptors:GPCRs excl olfactory receptors; Transporters; FDA approved drug targets:Small molecule drugs		Pasireotide; Somatostatin; Lutetium Lu 177 dotatate; Edotreotide gallium Ga-68			0	0	0	0	0	0	0	0	0	0	0	0	0	0	0	0	0	0	0	0
3706	3706	Gene_ID	H. sapiens	3706	H. sapiens	ITPKA	inositol-trisphosphate 3-kinase A	GO:0097062 dendritic spine maintenance;GO:0006020 inositol metabolic process;GO:0032958 inositol phosphate biosynthetic process		Enzymes; Predicted intracellular proteins; ENZYME proteins:Transferases	Vesicles (Approved); Additional: Plasma membrane	Inositol 1,3,4,5-Tetrakisphosphate; 1D-myo-inositol 1,4,5-trisphosphate; Phosphoaminophosphonic Acid-Adenylate Ester			0	0	0	0	0	0	0	1	1	0	1	0	1	0	1	0	0	0	0	0
5091	5091	Gene_ID	H. sapiens	5091	H. sapiens	PC	pyruvate carboxylase	GO:0019072 viral genome packaging;GO:0019074 viral RNA genome packaging;GO:0044794 positive regulation by host of viral process		ENZYME proteins:Ligase; Human disease related genes:Congenital disorders of metabolism:Congenital disorders of carbohydrate metabolism; Human disease related genes:Congenital disorders of metabolism:Congenital disorders of amino acid metabolism; Disease related genes; Potential drug targets; Enzymes; Citric acid cycle related proteins; Predicted intracellular proteins	Mitochondria (Enhanced)	Pyruvic acid; Biotin; 5-(HEXAHYDRO-2-OXO-1H-THIENO[3,4-D]IMIDAZOL-6-YL)PENTANAL		(M5909)HALLMARK MYOGENESIS; (M5934)HALLMARK XENOBIOTIC METABOLISM; (M5937)HALLMARK GLYCOLYSIS	0	0	0	0	0	0	0	0	0	0	1	0	1	0	0	0	0	0	0	0
392465	392465	Gene_ID	H. sapiens	392465	H. sapiens	GLOD5	glyoxalase domain containing 5			Predicted intracellular proteins	Mitochondria (Uncertain)				0	0	0	0	0	0	0	0	0	0	0	0	0	0	0	0	0	0	0	0
56924	56924	Gene_ID	H. sapiens	56924	H. sapiens	PAK6	p21 (RAC1) activated kinase 6	GO:0140058 neuron projection arborization;GO:1990138 neuron projection extension;GO:0048588 developmental cell growth	STE Ser/Thr protein kinase family	Enzymes; RAS pathway related proteins; Kinases:STE Ser/Thr protein kinases; Predicted intracellular proteins; ENZYME proteins:Transferases	Nucleoli fibrillar center;Nucleoplasm (Approved); Additional: Cell Junctions	Fostamatinib	(M16801)SIG REGULATION OF THE ACTIN CYTOSKELETON BY RHO GTPASES; (M5193)SIG CHEMOTAXIS; (M295)SIG PIP3 SIGNALING IN CARDIAC MYOCTES		1	0	0	0	0	0	0	0	0	0	0	0	0	0	0	0	0	0	0	0
3171	3171	Gene_ID	H. sapiens	3171	H. sapiens	FOXA3	forkhead box A3	GO:0061484 hematopoietic stem cell homeostasis;GO:0001678 cellular glucose homeostasis;GO:0009267 cellular response to starvation		Transcription factors:Helix-turn-helix domains; Predicted intracellular proteins	Nucleoplasm (Approved)		(M285)PID HNF3A PATHWAY; (M106)PID HNF3B PATHWAY		0	0	0	0	0	0	0	0	0	0	0	0	0	0	0	0	0	0	0	0
2056	2056	Gene_ID	H. sapiens	2056	H. sapiens	EPO	erythropoietin	GO:1902250 regulation of erythrocyte apoptotic process;GO:1902251 negative regulation of erythrocyte apoptotic process;GO:0038162 erythropoietin-mediated signaling pathway		Candidate cardiovascular disease genes; Human disease related genes:Immune system diseases:Allergies and autoimmune diseases; Cancer-related genes:Candidate cancer biomarkers; Predicted secreted proteins; Human disease related genes:Nervous system diseases:Eye disease; Disease related genes			(M233)PID EPO PATHWAY; (M44)PID HIF2PATHWAY; (M231)PID KIT PATHWAY		1	0	0	0	0	0	0	0	0	0	0	0	0	0	0	0	0	0	1	0
647310	647310	Gene_ID	H. sapiens	647310	H. sapiens	TEX22	testis expressed 22			Predicted intracellular proteins					0	0	0	0	0	0	0	0	0	0	0	0	0	0	0	0	0	0	0	0
4241	4241	Gene_ID	H. sapiens	4241	H. sapiens	MELTF	melanotransferrin	GO:0010756 positive regulation of plasminogen activation;GO:0090091 positive regulation of extracellular matrix disassembly;GO:0010771 negative regulation of cell morphogenesis involved in differentiation		Predicted intracellular proteins; CD markers					0	1	0	0	0	0	0	0	0	0	0	0	0	0	0	0	0	0	0	0
6331	6331	Gene_ID	H. sapiens	6331	H. sapiens	SCN5A	sodium voltage-gated channel alpha subunit 5	GO:0098912 membrane depolarization during atrial cardiac muscle cell action potential;GO:0086048 membrane depolarization during bundle of His cell action potential;GO:0086017 Purkinje myocyte action potential		FDA approved drug targets:Small molecule drugs; Predicted intracellular proteins; Voltage-gated ion channels:Voltage-Gated Sodium Channels; Disease related genes; Transporters:Transporter channels and pores; Human disease related genes:Cardiovascular diseases:Cardiac diseases	Plasma membrane (Supported); Additional: Nucleoli;Nucleoplasm	Indecainide; Phenytoin; Disopyramide; Lidocaine; Mexiletine; Hexylcaine; Cinchocaine; Mephenytoin; Moricizine; Riluzole; Prilocaine; Ethotoin; Benzonatate; Quinidine; Zonisamide; Procainamide; Tocainide; Propafenone; Flecainide; Encainide; Fosphenytoin; Quinidine barbiturate; Ajmaline; Aprindine; Dronedarone; Vernakalant; Isavuconazole			1	0	0	0	0	0	0	0	0	0	0	0	0	0	0	0	0	0	0	0
123099	123099	Gene_ID	H. sapiens	123099	H. sapiens	DEGS2	delta 4-desaturase, sphingolipid 2	GO:0006667 sphinganine metabolic process;GO:0046519 sphingoid metabolic process;GO:0034311 diol metabolic process		Enzymes; Predicted intracellular proteins; ENZYME proteins:Oxidoreductases	Nucleoli;Nucleoplasm (Approved)				1	0	0	0	0	0	0	0	1	0	0	0	0	0	1	0	0	0	0	0
83661	83661	Gene_ID	H. sapiens	83661	H. sapiens	MS4A8	membrane spanning 4-domains A8	GO:0007166 cell surface receptor signaling pathway;GO:0007165 signal transduction;GO:0023052 signaling							0	0	0	0	0	0	0	0	0	0	0	0	0	0	0	0	0	0	0	0
9894	9894	Gene_ID	H. sapiens	9894	H. sapiens	TELO2	telomere maintenance 2	GO:1904515 positive regulation of TORC2 signaling;GO:1903939 regulation of TORC2 signaling;GO:1904263 positive regulation of TORC1 signaling		Human disease related genes:Congenital malformations:Congenital malformations of the nervous system; Predicted intracellular proteins; Disease related genes	Cytosol;Nuclear bodies (Supported)				0	0	0	0	1	0	0	0	0	0	0	0	0	0	0	0	0	0	0	0
83543	83543	Gene_ID	H. sapiens	83543	H. sapiens	AIF1L	allograft inflammatory factor 1 like	GO:0097178 ruffle assembly;GO:0031529 ruffle organization;GO:0051017 actin filament bundle assembly		Predicted intracellular proteins					0	0	0	0	0	0	0	0	0	0	0	0	0	0	0	0	0	0	0	0
388595	388595	Gene_ID	H. sapiens	388595	H. sapiens	TMEM82	transmembrane protein 82				Nucleoplasm (Uncertain); Additional: Cytosol				0	0	0	0	0	0	0	0	0	0	0	0	0	0	0	0	0	0	0	0
54932	54932	Gene_ID	H. sapiens	54932	H. sapiens	EXD3	exonuclease 3'-5' domain containing 3	GO:0090305 nucleic acid phosphodiester bond hydrolysis;GO:0090304 nucleic acid metabolic process;GO:0006139 nucleobase-containing compound metabolic process		Predicted intracellular proteins	Focal adhesion sites (Approved); Additional: Actin filaments				0	0	0	0	0	0	0	0	0	0	0	0	0	0	0	0	0	0	0	0
57595	57595	Gene_ID	H. sapiens	57595	H. sapiens	PDZD4	PDZ domain containing 4			Predicted intracellular proteins; Cancer-related genes:Candidate cancer biomarkers					0	0	0	0	0	0	0	0	0	0	0	0	0	0	0	0	0	0	0	0
221002	221002	Gene_ID	H. sapiens	221002	H. sapiens	RASGEF1A	RasGEF domain family member 1A	GO:0046579 positive regulation of Ras protein signal transduction;GO:0051057 positive regulation of small GTPase mediated signal transduction;GO:0046578 regulation of Ras protein signal transduction		Predicted intracellular proteins	Golgi apparatus (Approved)				0	0	0	0	0	0	0	0	0	0	0	0	0	0	0	0	0	0	0	0
3158	3158	Gene_ID	H. sapiens	3158	H. sapiens	HMGCS2	3-hydroxy-3-methylglutaryl-CoA synthase 2	GO:0010142 farnesyl diphosphate biosynthetic process, mevalonate pathway;GO:1902767 isoprenoid biosynthetic process via mevalonate;GO:0034014 response to triglyceride		Human disease related genes:Congenital disorders of metabolism:Congenital disorders of amino acid metabolism; Disease related genes; Potential drug targets; Enzymes; Predicted intracellular proteins; ENZYME proteins:Transferases; Human disease related genes:Congenital disorders of metabolism:Mitochondrial diseases	Mitochondria (Approved)		(M254)PID MYC REPRESS PATHWAY	(M5946)HALLMARK COAGULATION; (M5935)HALLMARK FATTY ACID METABOLISM; (M5907)HALLMARK ESTROGEN RESPONSE LATE	1	0	1	0	0	0	0	1	1	0	0	0	1	0	1	0	0	0	0	0
4648	4648	Gene_ID	H. sapiens	4648	H. sapiens	MYO7B	myosin VIIB	GO:1904970 brush border assembly;GO:0030050 vesicle transport along actin filament;GO:0099515 actin filament-based transport		Predicted intracellular proteins					0	0	0	0	0	0	0	0	0	0	0	0	0	0	0	0	0	0	0	0
196996	196996	Gene_ID	H. sapiens	196996	H. sapiens	GRAMD2A	GRAM domain containing 2A	GO:0061817 endoplasmic reticulum-plasma membrane tethering;GO:0051643 endoplasmic reticulum localization;GO:2001256 regulation of store-operated calcium entry		Predicted intracellular proteins	Nuclear speckles;Nucleoli (Approved); Additional: Cytosol				0	0	0	0	0	0	0	0	0	0	0	0	0	0	0	0	0	0	0	0
114784	114784	Gene_ID	H. sapiens	114784	H. sapiens	CSMD2	CUB and Sushi multiple domains 2			Predicted intracellular proteins					0	0	0	0	0	0	0	0	0	0	0	0	0	0	0	0	0	0	0	0
83758	83758	Gene_ID	H. sapiens	83758	H. sapiens	RBP5	retinol binding protein 5	GO:0015908 fatty acid transport;GO:0015849 organic acid transport;GO:0006869 lipid transport		Predicted intracellular proteins	Golgi apparatus (Approved); Additional: Vesicles				0	0	0	0	0	0	0	0	0	0	0	0	0	0	0	0	0	0	0	0
2780	2780	Gene_ID	H. sapiens	2780	H. sapiens	GNAT2	G protein subunit alpha transducin 2	GO:0050908 detection of light stimulus involved in visual perception;GO:0050962 detection of light stimulus involved in sensory perception;GO:0001580 detection of chemical stimulus involved in sensory perception of bitter taste		Human disease related genes:Nervous system diseases:Eye disease; Predicted intracellular proteins; Disease related genes			(M117)PID CONE PATHWAY		0	0	0	0	0	0	0	0	0	0	0	0	0	0	0	0	0	0	0	0
1365	1365	Gene_ID	H. sapiens	1365	H. sapiens	CLDN3	claudin 3	GO:0014045 establishment of endothelial blood-brain barrier;GO:0150111 regulation of transepithelial transport;GO:0060856 establishment of blood-brain barrier		Cancer-related genes:Candidate cancer biomarkers; Disease related genes; Potential drug targets; Human disease related genes:Other congenital disorders:Chromosomal abnormalities; Transporters:Transporter channels and pores	Cell Junctions (Supported)			(M5937)HALLMARK GLYCOLYSIS	0	1	0	0	0	0	0	0	0	0	0	0	0	0	0	0	0	0	0	0
6366	6366	Gene_ID	H. sapiens	6366	H. sapiens	CCL21	C-C motif chemokine ligand 21	GO:0097026 dendritic cell dendrite assembly;GO:2000548 negative regulation of dendritic cell dendrite assembly;GO:0035759 mesangial cell-matrix adhesion		Predicted secreted proteins; Cancer-related genes:Candidate cancer biomarkers			(M5883)NABA SECRETED FACTORS; (M5885)NABA MATRISOME ASSOCIATED; (M5889)NABA MATRISOME		0	0	0	0	0	0	0	0	0	0	0	0	0	0	0	0	0	0	0	0
83715	83715	Gene_ID	H. sapiens	83715	H. sapiens	ESPN	espin	GO:0030034 microvillar actin bundle assembly;GO:0030046 parallel actin filament bundle assembly;GO:0030033 microvillus assembly		Human disease related genes:Nervous system diseases:Eye disease; Human disease related genes:Nervous system diseases:Ear disease; Predicted intracellular proteins; Disease related genes	Vesicles (Approved)				0	0	0	0	0	0	0	0	0	0	0	0	0	0	0	0	0	0	0	0
284451	284451	Gene_ID	H. sapiens	284451	H. sapiens	ODF3L2	outer dense fiber of sperm tails 3 like 2			Predicted intracellular proteins	Nucleoli (Approved); Additional: Golgi apparatus;Nucleoplasm				0	0	0	0	0	0	0	0	0	0	0	0	0	0	0	0	0	0	0	0
655	655	Gene_ID	H. sapiens	655	H. sapiens	BMP7	bone morphogenetic protein 7	GO:0072134 nephrogenic mesenchyme morphogenesis;GO:1905310 regulation of cardiac neural crest cell migration involved in outflow tract morphogenesis;GO:1905312 positive regulation of cardiac neural crest cell migration involved in outflow tract morphogenesis		Predicted secreted proteins; Predicted intracellular proteins	Vesicles (Approved); Additional: Nucleoli;Nucleoplasm		(M203)PID ALK2 PATHWAY; (M181)PID BMP PATHWAY; (M5883)NABA SECRETED FACTORS		0	1	0	0	0	0	0	0	0	0	0	0	0	0	0	0	0	0	0	0
27113	27113	Gene_ID	H. sapiens	27113	H. sapiens	BBC3	BCL2 binding component 3	GO:1900739 regulation of protein insertion into mitochondrial membrane involved in apoptotic signaling pathway;GO:1900740 positive regulation of protein insertion into mitochondrial membrane involved in apoptotic signaling pathway;GO:1901030 positive regulation of mitochondrial outer membrane permeabilization involved in apoptotic signaling pathway		Predicted intracellular proteins	Cytosol (Approved)		(M256)PID TAP63 PATHWAY; (M19)PID P73PATHWAY; (M145)PID P53 DOWNSTREAM PATHWAY		0	1	1	1	0	0	0	0	0	0	0	0	0	0	0	0	1	0	0	0
79047	79047	Gene_ID	H. sapiens	79047	H. sapiens	KCTD15	potassium channel tetramerization domain containing 15	GO:0051260 protein homooligomerization;GO:0051259 protein complex oligomerization;GO:0065003 protein-containing complex assembly		Predicted intracellular proteins	Golgi apparatus;Nucleoplasm (Approved)				0	0	0	0	0	0	0	0	0	0	0	0	0	0	0	0	0	0	0	0
255738	255738	Gene_ID	H. sapiens	255738	H. sapiens	PCSK9	proprotein convertase subtilisin/kexin type 9	GO:0032799 low-density lipoprotein receptor particle metabolic process;GO:0032802 low-density lipoprotein particle receptor catabolic process;GO:0032805 positive regulation of low-density lipoprotein particle receptor catabolic process		Human disease related genes:Cardiovascular diseases:Vascular diseases; Predicted secreted proteins; Human disease related genes:Congenital disorders of metabolism:Congenital disorders of lipid/glycolipid metabolism; FDA approved drug targets:Biotech drugs; Disease related genes; Enzymes; Predicted intracellular proteins; Peptidases:Serine-type peptidases		Alirocumab		(M5916)HALLMARK APICAL SURFACE; (M5921)HALLMARK COMPLEMENT	0	0	0	0	0	0	0	0	1	0	0	0	0	0	1	0	0	0	0	0
554235	554235	Gene_ID	H. sapiens	554235	H. sapiens	ASPDH	aspartate dehydrogenase domain containing	GO:0009435 NAD biosynthetic process;GO:0019359 nicotinamide nucleotide biosynthetic process;GO:0019363 pyridine nucleotide biosynthetic process		Enzymes; Predicted intracellular proteins; ENZYME proteins:Oxidoreductases	Nucleoplasm (Approved); Additional: Cytosol				0	0	0	0	1	0	0	1	0	0	0	0	0	0	0	0	0	0	0	0
115950	115950	Gene_ID	H. sapiens	115950	H. sapiens	ZNF653	zinc finger protein 653	GO:1900115 extracellular regulation of signal transduction;GO:1900116 extracellular negative regulation of signal transduction;GO:0009968 negative regulation of signal transduction		Predicted intracellular proteins; Transcription factors:Zinc-coordinating DNA-binding domains	Nucleoplasm (Supported)				0	0	0	0	0	0	0	0	0	0	0	0	0	0	0	0	0	0	0	0
3483	3483	Gene_ID	H. sapiens	3483	H. sapiens	IGFALS	insulin like growth factor binding protein acid labile subunit	GO:0007155 cell adhesion;GO:0022610 biological adhesion;GO:0007165 signal transduction		Human disease related genes:Endocrine and metabolic diseases:Hypothalamus and pituitary gland diseases; Predicted secreted proteins; Predicted intracellular proteins; Disease related genes		Zinc; Copper; Zinc acetate; Zinc chloride; Zinc sulfate, unspecified form	(M3008)NABA ECM GLYCOPROTEINS; (M5884)NABA CORE MATRISOME; (M5889)NABA MATRISOME		0	0	0	0	0	0	0	0	0	0	0	0	0	0	0	0	0	0	0	0
10747	10747	Gene_ID	H. sapiens	10747	H. sapiens	MASP2	MBL associated serine protease 2	GO:0001867 complement activation, lectin pathway;GO:0006958 complement activation, classical pathway;GO:0002455 humoral immune response mediated by circulating immunoglobulin		Human disease related genes:Immune system diseases:Primary immunodeficiency; ENZYME proteins:Hydrolases; Predicted secreted proteins; Disease related genes; Potential drug targets; Enzymes; Peptidases:Serine-type peptidases	Golgi apparatus (Supported)	beta-Hydroxyasparagine	(M3468)NABA ECM REGULATORS; (M5885)NABA MATRISOME ASSOCIATED; (M5889)NABA MATRISOME	(M5946)HALLMARK COAGULATION	1	0	0	0	0	0	0	0	0	0	0	0	0	0	0	0	0	0	1	0
3004	3004	Gene_ID	H. sapiens	3004	H. sapiens	GZMM	granzyme M	GO:0001913 T cell mediated cytotoxicity;GO:0019835 cytolysis;GO:0002456 T cell mediated immunity		Enzymes; Predicted secreted proteins; Predicted intracellular proteins; Peptidases:Serine-type peptidases					0	0	0	0	0	0	0	0	0	0	0	0	0	0	0	0	0	0	0	0
1852	1852	Gene_ID	H. sapiens	1852	H. sapiens	DUSP9	dual specificity phosphatase 9	GO:0070371 ERK1 and ERK2 cascade;GO:0007254 JNK cascade;GO:0051403 stress-activated MAPK cascade		Enzymes; ENZYME proteins:Hydrolases; Predicted intracellular proteins	Endoplasmic reticulum (Approved)				0	0	0	0	0	0	0	0	0	0	0	0	0	0	0	1	0	0	0	0
432	432	Gene_ID	H. sapiens	432	H. sapiens	ASGR1	asialoglycoprotein receptor 1	GO:0006898 receptor-mediated endocytosis;GO:0031668 cellular response to extracellular stimulus;GO:0071496 cellular response to external stimulus		Predicted secreted proteins; Predicted intracellular proteins	Vesicles (Supported); Additional: Cell Junctions				0	0	0	0	0	0	0	0	0	0	0	0	0	0	0	0	0	0	0	0
83643	83643	Gene_ID	H. sapiens	83643	H. sapiens	CCDC3	coiled-coil domain containing 3	GO:0010804 negative regulation of tumor necrosis factor-mediated signaling pathway;GO:0010803 regulation of tumor necrosis factor-mediated signaling pathway;GO:0051055 negative regulation of lipid biosynthetic process		Predicted secreted proteins; Predicted intracellular proteins	Nucleoplasm (Approved); Additional: Cytosol				0	0	0	0	0	0	0	0	0	0	0	0	0	0	0	0	0	0	0	0
26251	26251	Gene_ID	H. sapiens	26251	H. sapiens	KCNG2	potassium voltage-gated channel modifier subfamily G member 2	GO:0071805 potassium ion transmembrane transport;GO:0006813 potassium ion transport;GO:0051260 protein homooligomerization		Voltage-gated ion channels:Voltage-Gated Potassium Channels					0	0	0	0	0	0	0	0	0	0	0	0	0	0	0	0	0	0	0	0
342527	342527	Gene_ID	H. sapiens	342527	H. sapiens	SMTNL2	smoothelin like 2	GO:0045907 positive regulation of vasoconstriction;GO:0019229 regulation of vasoconstriction;GO:0035296 regulation of tube diameter		Predicted intracellular proteins	Nuclear speckles;Nucleoplasm (Approved)				0	0	0	0	0	0	0	0	0	0	0	0	0	0	0	0	0	0	0	0
6271	6271	Gene_ID	H. sapiens	6271	H. sapiens	S100A1	S100 calcium binding protein A1	GO:0051000 positive regulation of nitric-oxide synthase activity;GO:1903672 positive regulation of sprouting angiogenesis;GO:0032770 positive regulation of monooxygenase activity		Transporters:Accessory Factors Involved in Transport; Predicted intracellular proteins; Cancer-related genes:Candidate cancer biomarkers	Cytosol (Supported); Additional: Golgi apparatus;Nucleoplasm	Olopatadine	(M5883)NABA SECRETED FACTORS; (M5885)NABA MATRISOME ASSOCIATED; (M5889)NABA MATRISOME	(M5946)HALLMARK COAGULATION; (M5947)HALLMARK IL2 STAT5 SIGNALING	0	0	0	0	0	0	0	0	0	0	0	0	0	0	0	0	0	0	0	0
644815	644815	Gene_ID	H. sapiens	644815	H. sapiens	FAM83G	family with sequence similarity 83 member G	GO:0030509 BMP signaling pathway;GO:0071772 response to BMP;GO:0071773 cellular response to BMP stimulus		Predicted intracellular proteins	Cytosol (Approved)				0	0	0	0	0	0	0	0	0	0	0	0	0	0	0	0	0	0	0	0
321	321	Gene_ID	H. sapiens	321	H. sapiens	APBA2	amyloid beta precursor protein binding family A member 2	GO:0007268 chemical synaptic transmission;GO:0098916 anterograde trans-synaptic signaling;GO:0099537 trans-synaptic signaling		Transporters:Accessory Factors Involved in Transport; Predicted intracellular proteins	Golgi apparatus (Enhanced)				0	0	0	0	0	0	0	0	0	0	0	0	0	0	0	0	0	0	0	0
7079	7079	Gene_ID	H. sapiens	7079	H. sapiens	TIMP4	TIMP metallopeptidase inhibitor 4	GO:0051045 negative regulation of membrane protein ectodomain proteolysis;GO:0051043 regulation of membrane protein ectodomain proteolysis;GO:0042698 ovulation cycle		Predicted secreted proteins			(M3468)NABA ECM REGULATORS; (M5885)NABA MATRISOME ASSOCIATED; (M5889)NABA MATRISOME		0	1	0	0	0	0	0	0	0	0	0	0	0	0	0	0	0	0	0	0
22977	22977	Gene_ID	H. sapiens	22977	H. sapiens	AKR7A3	aldo-keto reductase family 7 member A3	GO:0009407 toxin catabolic process;GO:0043387 mycotoxin catabolic process;GO:0046223 aflatoxin catabolic process		Predicted intracellular proteins	Cytosol (Supported); Additional: Golgi apparatus				0	0	1	0	0	0	0	0	0	0	0	0	0	0	0	0	0	0	0	0
7755	7755	Gene_ID	H. sapiens	7755	H. sapiens	ZNF205	zinc finger protein 205	GO:0010729 positive regulation of hydrogen peroxide biosynthetic process;GO:0010726 positive regulation of hydrogen peroxide metabolic process;GO:0010728 regulation of hydrogen peroxide biosynthetic process		Predicted intracellular proteins; Transcription factors:Zinc-coordinating DNA-binding domains	Nucleoplasm (Approved)				0	0	0	1	0	0	0	0	0	0	0	0	0	0	0	0	1	0	0	0
89958	89958	Gene_ID	H. sapiens	89958	H. sapiens	SAPCD2	suppressor APC domain containing 2	GO:0098725 symmetric cell division;GO:1904777 negative regulation of protein localization to cell cortex;GO:1904776 regulation of protein localization to cell cortex		Predicted intracellular proteins	Cytosol (Supported); Additional: Nucleoli;Nucleoplasm				0	0	0	0	0	0	0	0	0	0	0	0	0	0	0	0	0	0	0	0
6517	6517	Gene_ID	H. sapiens	6517	H. sapiens	SLC2A4	solute carrier family 2 member 4	GO:0010021 amylopectin biosynthetic process;GO:2000896 amylopectin metabolic process;GO:0098694 regulation of synaptic vesicle budding from presynaptic endocytic zone membrane		Transporters:Electrochemical Potential-driven transporters; Disease related genes; Potential drug targets			(M247)PID INSULIN GLUCOSE PATHWAY; (M249)PID PI3KCI AKT PATHWAY; (M67)PID ARF6 TRAFFICKING PATHWAY	(M5916)HALLMARK APICAL SURFACE	0	0	1	0	0	0	0	0	0	0	1	0	0	0	0	0	0	1	0	0
4496	4496	Gene_ID	H. sapiens	4496	H. sapiens	MT1H	metallothionein 1H	GO:0010273 detoxification of copper ion;GO:1990169 stress response to copper ion;GO:0061687 detoxification of inorganic compound		Predicted intracellular proteins					1	0	0	0	0	0	0	0	0	0	0	0	0	0	0	1	0	0	0	0
341	341	Gene_ID	H. sapiens	341	H. sapiens	APOC1	apolipoprotein C1	GO:0010900 negative regulation of phosphatidylcholine catabolic process;GO:0150174 negative regulation of phosphatidylcholine metabolic process;GO:0010899 regulation of phosphatidylcholine catabolic process		Predicted secreted proteins; Candidate cardiovascular disease genes; Cancer-related genes:Candidate cancer biomarkers				(M5946)HALLMARK COAGULATION; (M5921)HALLMARK COMPLEMENT	0	1	0	0	0	0	0	0	1	0	0	0	0	0	0	0	0	0	0	0
5652	5652	Gene_ID	H. sapiens	5652	H. sapiens	PRSS8	serine protease 8	GO:0010765 positive regulation of sodium ion transport;GO:0002028 regulation of sodium ion transport;GO:0043270 positive regulation of ion transport		Enzymes; Predicted secreted proteins; Peptidases:Serine-type peptidases		1-[4-(hydroxymethyl)phenyl]guanidine			0	0	0	0	0	0	0	0	0	0	0	0	0	0	0	0	0	0	0	0
8362	8362	Gene_ID	H. sapiens	8362	H. sapiens	H4C12	H4 clustered histone 12	GO:0045653 negative regulation of megakaryocyte differentiation;GO:0006335 DNA replication-dependent chromatin assembly;GO:0034723 DNA replication-dependent chromatin organization		Predicted intracellular proteins; Disease related genes					1	0	0	0	1	0	0	0	0	0	0	0	0	0	0	0	0	0	0	0
6580	6580	Gene_ID	H. sapiens	6580	H. sapiens	SLC22A1	solute carrier family 22 member 1	GO:1901374 acetate ester transport;GO:0048241 epinephrine transport;GO:1990962 xenobiotic transport across blood-brain barrier		Transporters:Electrochemical Potential-driven transporters; Predicted intracellular proteins				(M5934)HALLMARK XENOBIOTIC METABOLISM	0	0	0	0	0	0	0	0	0	0	0	0	0	0	0	0	0	0	0	0
150726	150726	Gene_ID	H. sapiens	150726	H. sapiens	FBXO41	F-box protein 41			Predicted intracellular proteins	Cytosol;Nucleoplasm (Approved); Additional: Plasma membrane	Phenethyl Isothiocyanate			0	0	0	0	0	0	0	0	0	0	0	0	0	0	0	0	0	0	0	0
55057	55057	Gene_ID	H. sapiens	55057	H. sapiens	CRYBG2	crystallin beta-gamma domain containing 2			Predicted intracellular proteins	Nucleoplasm (Approved)				0	0	0	0	0	0	0	0	0	0	0	0	0	0	0	0	0	0	0	0
168620	168620	Gene_ID	H. sapiens	168620	H. sapiens	BHLHA15	basic helix-loop-helix family member a15	GO:0048312 intracellular distribution of mitochondria;GO:0010832 negative regulation of myotube differentiation;GO:0048311 mitochondrion distribution		Transcription factors:Basic domains; Predicted intracellular proteins	Golgi apparatus;Nucleoplasm (Approved)				0	0	0	1	0	0	0	0	0	0	0	0	0	0	0	0	1	0	0	0
146330	146330	Gene_ID	H. sapiens	146330	H. sapiens	FBXL16	F-box and leucine rich repeat protein 16	GO:0031146 SCF-dependent proteasomal ubiquitin-dependent protein catabolic process;GO:0043161 proteasome-mediated ubiquitin-dependent protein catabolic process;GO:0010498 proteasomal protein catabolic process		Predicted intracellular proteins					0	0	0	0	0	0	0	0	0	0	0	0	0	0	0	0	0	0	0	0
55065	55065	Gene_ID	H. sapiens	55065	H. sapiens	SLC52A1	solute carrier family 52 member 1	GO:0006771 riboflavin metabolic process;GO:0042726 flavin-containing compound metabolic process;GO:0032218 riboflavin transport		Disease related genes					0	0	0	0	0	0	0	0	0	0	0	0	0	0	0	0	0	0	0	0
89944	89944	Gene_ID	H. sapiens	89944	H. sapiens	GLB1L2	galactosidase beta 1 like 2	GO:0005975 carbohydrate metabolic process;GO:0044238 primary metabolic process;GO:0071704 organic substance metabolic process		Predicted secreted proteins	Nucleoplasm (Approved); Additional: Vesicles				0	0	0	0	0	0	0	0	0	0	1	0	0	0	0	0	0	0	0	0
64284	64284	Gene_ID	H. sapiens	64284	H. sapiens	RAB17	RAB17, member RAS oncogene family	GO:0002415 immunoglobulin transcytosis in epithelial cells mediated by polymeric immunoglobulin receptor;GO:0002414 immunoglobulin transcytosis in epithelial cells;GO:0046847 filopodium assembly		Predicted intracellular proteins				(M5906)HALLMARK ESTROGEN RESPONSE EARLY	0	0	0	0	0	0	0	0	0	0	0	0	0	1	0	0	1	0	0	0
79228	79228	Gene_ID	H. sapiens	79228	H. sapiens	THOC6	THO complex 6	GO:0046784 viral mRNA export from host cell nucleus;GO:0044417 translocation of molecules into host;GO:0006406 mRNA export from nucleus		Human disease related genes:Congenital malformations:Other congenital malformations; Predicted intracellular proteins; Disease related genes	Nuclear speckles;Nucleoplasm (Supported)				1	0	0	0	0	0	0	0	0	0	0	0	0	0	0	0	0	0	0	0
6770	6770	Gene_ID	H. sapiens	6770	H. sapiens	STAR	steroidogenic acute regulatory protein	GO:0070859 positive regulation of bile acid biosynthetic process;GO:1904253 positive regulation of bile acid metabolic process;GO:0070857 regulation of bile acid biosynthetic process		Predicted intracellular proteins; Human disease related genes:Endocrine and metabolic diseases:Adrenal gland diseases; Disease related genes					0	0	0	0	0	0	0	0	1	0	0	0	0	0	1	0	0	0	0	0
3697	3697	Gene_ID	H. sapiens	3697	H. sapiens	ITIH1	inter-alpha-trypsin inhibitor heavy chain 1	GO:0030212 hyaluronan metabolic process;GO:1903510 mucopolysaccharide metabolic process;GO:0030203 glycosaminoglycan metabolic process		Predicted secreted proteins; Predicted intracellular proteins	Vesicles (Approved)	Zinc; Zinc acetate; Zinc chloride; Zinc sulfate, unspecified form	(M3468)NABA ECM REGULATORS; (M5885)NABA MATRISOME ASSOCIATED; (M5889)NABA MATRISOME	(M5946)HALLMARK COAGULATION; (M5921)HALLMARK COMPLEMENT; (M5934)HALLMARK XENOBIOTIC METABOLISM	0	1	0	0	0	0	0	0	0	0	0	0	0	0	0	0	0	0	0	0
8877	8877	Gene_ID	H. sapiens	8877	H. sapiens	SPHK1	sphingosine kinase 1	GO:0046521 sphingoid catabolic process;GO:1905364 regulation of endosomal vesicle fusion;GO:1900060 negative regulation of ceramide biosynthetic process		Enzymes; Predicted intracellular proteins; ENZYME proteins:Transferases	Cytosol;Plasma membrane (Supported)		(M103)PID S1P S1P1 PATHWAY; (M155)PID S1P META PATHWAY; (M53)PID INTEGRIN3 PATHWAY	(M5890)HALLMARK TNFA SIGNALING VIA NFKB; (M5909)HALLMARK MYOGENESIS; (M5932)HALLMARK INFLAMMATORY RESPONSE	0	0	0	0	1	0	0	0	1	0	0	0	1	0	1	1	0	0	0	0
4355	4355	Gene_ID	H. sapiens	4355	H. sapiens	MPP2	MAGUK p55 scaffold protein 2	GO:0060291 long-term synaptic potentiation;GO:0060079 excitatory postsynaptic potential;GO:0099565 chemical synaptic transmission, postsynaptic		Predicted intracellular proteins	Cytosol;Mitochondria (Approved)			(M5934)HALLMARK XENOBIOTIC METABOLISM	0	0	0	0	0	0	0	0	0	0	0	0	0	0	0	0	0	0	0	0
26873	26873	Gene_ID	H. sapiens	26873	H. sapiens	OPLAH	5-oxoprolinase, ATP-hydrolysing	GO:0006749 glutathione metabolic process;GO:0006575 cellular modified amino acid metabolic process;GO:0006790 sulfur compound metabolic process		ENZYME proteins:Hydrolases; Human disease related genes:Congenital disorders of metabolism:Congenital disorders of amino acid metabolism; Disease related genes; Potential drug targets; Enzymes; Predicted intracellular proteins	Nucleoli fibrillar center (Approved)	Glutamic acid			1	0	0	0	0	0	0	0	0	0	0	0	0	0	0	0	0	0	0	0
57125	57125	Gene_ID	H. sapiens	57125	H. sapiens	PLXDC1	plexin domain containing 1	GO:0021510 spinal cord development;GO:0001525 angiogenesis;GO:0048514 blood vessel morphogenesis		Predicted intracellular proteins			(M5880)NABA ECM AFFILIATED; (M5885)NABA MATRISOME ASSOCIATED; (M5889)NABA MATRISOME		0	0	0	0	0	0	0	0	0	0	0	0	0	0	0	0	0	0	0	0
3795	3795	Gene_ID	H. sapiens	3795	H. sapiens	KHK	ketohexokinase	GO:0009744 response to sucrose;GO:0034285 response to disaccharide;GO:0009750 response to fructose		Disease related genes; Potential drug targets; Enzymes; Predicted intracellular proteins; ENZYME proteins:Transferases	Cytosol (Approved); Additional: Vesicles				0	0	0	0	0	0	0	0	0	0	1	0	0	0	0	0	0	0	0	0
4282	4282	Gene_ID	H. sapiens	4282	H. sapiens	MIF	macrophage migration inhibitory factor	GO:0061078 positive regulation of prostaglandin secretion involved in immune response;GO:0002905 regulation of mature B cell apoptotic process;GO:0002906 negative regulation of mature B cell apoptotic process		Human disease related genes:Immune system diseases:Allergies and autoimmune diseases; Cancer-related genes:Candidate cancer biomarkers; Predicted secreted proteins; Disease related genes; Potential drug targets; Enzymes; ENZYME proteins:Isomerase; Predicted intracellular proteins	Cytosol (Enhanced); Additional: Nucleoplasm	3,4-Dihydroxycinnamic Acid; 7-Hydroxy-2-Oxo-Chromene-3-Carboxylic Acid Ethyl Ester; 4-Hydroxyphenylpyruvic acid; 3-(4-HYDROXYPHENYL)-4,5-DIHYDRO-5-ISOXAZOLE-ACETIC ACID METHYL ESTER; 4-HYDROXYBENZALDEHYDE O-(CYCLOHEXYLCARBONYL)OXIME; 3-FLUORO-4-HYDROXYBENZALDEHYDE O-(CYCLOHEXYLCARBONYL)OXIME; 4-HYDROXYBENZALDEHYDE O-(3,3-DIMETHYLBUTANOYL)OXIME; 6-HYDROXY-1,3-BENZOTHIAZOLE-2-SULFONAMIDE		(M5935)HALLMARK FATTY ACID METABOLISM; (M5891)HALLMARK HYPOXIA; (M5937)HALLMARK GLYCOLYSIS	0	0	0	0	0	0	0	0	1	0	0	0	1	0	0	0	0	0	0	0
63922	63922	Gene_ID	H. sapiens	63922	H. sapiens	CHTF18	chromosome transmission fidelity factor 18	GO:1900262 regulation of DNA-directed DNA polymerase activity;GO:1900264 positive regulation of DNA-directed DNA polymerase activity;GO:0090329 regulation of DNA-dependent DNA replication		Predicted intracellular proteins	Nucleoplasm (Supported); Additional: Cytosol				0	0	0	0	0	0	0	0	0	0	0	0	0	0	0	0	0	0	0	0
6590	6590	Gene_ID	H. sapiens	6590	H. sapiens	SLPI	secretory leukocyte peptidase inhibitor	GO:0035821 modulation of process of other organism;GO:0019731 antibacterial humoral response;GO:0045071 negative regulation of viral genome replication		Predicted secreted proteins; Cancer-related genes:Candidate cancer biomarkers	Golgi apparatus (Approved)		(M3468)NABA ECM REGULATORS; (M5885)NABA MATRISOME ASSOCIATED; (M5889)NABA MATRISOME	(M5953)HALLMARK KRAS SIGNALING UP	0	1	0	0	0	0	0	0	0	0	0	0	0	0	0	0	0	0	0	0
2116	2116	Gene_ID	H. sapiens	2116	H. sapiens	ETV2	ETS variant transcription factor 2	GO:0060803 BMP signaling pathway involved in mesodermal cell fate specification;GO:2000382 positive regulation of mesoderm development;GO:0007501 mesodermal cell fate specification		Transcription factors:Helix-turn-helix domains; Predicted intracellular proteins					0	0	0	0	0	0	0	0	0	0	0	0	0	0	0	0	0	0	0	0
27134	27134	Gene_ID	H. sapiens	27134	H. sapiens	TJP3	tight junction protein 3	GO:1905605 positive regulation of blood-brain barrier permeability;GO:1905603 regulation of blood-brain barrier permeability;GO:0090557 establishment of endothelial intestinal barrier		Predicted intracellular proteins	Cell Junctions;Nucleoplasm (Enhanced)			(M5906)HALLMARK ESTROGEN RESPONSE EARLY; (M5907)HALLMARK ESTROGEN RESPONSE LATE	0	0	0	0	0	0	0	0	0	0	0	0	0	0	0	0	0	0	0	0
462	462	Gene_ID	H. sapiens	462	H. sapiens	SERPINC1	serpin family C member 1	GO:2000257 regulation of protein activation cascade;GO:2000266 regulation of blood coagulation, intrinsic pathway;GO:0030193 regulation of blood coagulation		Human disease related genes:Cardiovascular diseases:Vascular diseases; FDA approved drug targets:Small molecule drugs; Candidate cardiovascular disease genes; Human disease related genes:Cardiovascular diseases:Hematologic diseases; Predicted secreted proteins; FDA approved drug targets:Biotech drugs; Disease related genes; Human disease related genes:Congenital disorders of metabolism:Mitochondr…		Ardeparin; Fondaparinux; Heparin; Enoxaparin; N-Formylmethionine; SR-123781A; Sulodexide; Danaparoid; Dalteparin; Tinzaparin; Nadroparin; Copper; Protamine sulfate; Bemiparin; Antithrombin III human	(M33)PID GLYPICAN 1PATHWAY; (M3468)NABA ECM REGULATORS; (M5885)NABA MATRISOME ASSOCIATED	(M5946)HALLMARK COAGULATION; (M5947)HALLMARK IL2 STAT5 SIGNALING; (M5921)HALLMARK COMPLEMENT	0	1	0	0	0	0	0	0	0	0	0	0	0	0	0	0	0	0	1	0
622	622	Gene_ID	H. sapiens	622	H. sapiens	BDH1	3-hydroxybutyrate dehydrogenase 1	GO:0006629 lipid metabolic process;GO:0044238 primary metabolic process;GO:0071704 organic substance metabolic process		Enzymes; Predicted intracellular proteins; Candidate cardiovascular disease genes; ENZYME proteins:Oxidoreductases	Mitochondria (Approved)	NADH	(M106)PID HNF3B PATHWAY		0	0	0	0	0	0	0	0	1	0	0	0	0	0	0	0	0	0	0	0
131669	131669	Gene_ID	H. sapiens	131669	H. sapiens	UROC1	urocanate hydratase 1	GO:0019556 histidine catabolic process to glutamate and formamide;GO:0043606 formamide metabolic process;GO:0019557 histidine catabolic process to glutamate and formate		Human disease related genes:Congenital disorders of metabolism:Congenital disorders of amino acid metabolism; ENZYME proteins:Lyases; Disease related genes; Potential drug targets; Enzymes; Predicted intracellular proteins					1	0	0	0	0	0	1	0	0	0	0	0	1	0	0	0	0	0	0	0
23498	23498	Gene_ID	H. sapiens	23498	H. sapiens	HAAO	3-hydroxyanthranilate 3,4-dioxygenase	GO:0019805 quinolinate biosynthetic process;GO:0043420 anthranilate metabolic process;GO:0046874 quinolinate metabolic process		ENZYME proteins:Oxidoreductases; Human disease related genes:Congenital disorders of metabolism:Congenital disorders of amino acid metabolism; Disease related genes; Potential drug targets; Enzymes; Predicted intracellular proteins					1	0	1	0	1	0	1	1	0	0	0	0	1	0	0	0	0	0	0	0
6469	6469	Gene_ID	H. sapiens	6469	H. sapiens	SHH	sonic hedgehog signaling molecule	GO:0009949 polarity specification of anterior/posterior axis;GO:0060782 regulation of mesenchymal cell proliferation involved in prostate gland development;GO:0060783 mesenchymal smoothened signaling pathway involved in prostate gland development		Human disease related genes:Congenital malformations:Congenital malformations of eye; Human disease related genes:Congenital malformations:Congenital malformations of the nervous system; Human disease related genes:Congenital malformations:Congenital malformations of the digestive system; Disease related genes; Predicted intracellular proteins; Human disease related genes:Cancers:Skin cancers			(M211)PID HEDGEHOG 2PATHWAY; (M285)PID HNF3A PATHWAY; (M219)PID HEDGEHOG GLI PATHWAY	(M5919)HALLMARK HEDGEHOG SIGNALING	0	1	0	0	0	0	0	0	0	0	0	0	0	0	0	0	0	0	1	0
239	239	Gene_ID	H. sapiens	239	H. sapiens	ALOX12	arachidonate 12-lipoxygenase, 12S type	GO:2001304 lipoxin B4 metabolic process;GO:2001306 lipoxin B4 biosynthetic process;GO:1901751 leukotriene A4 metabolic process		ENZYME proteins:Oxidoreductases; Disease related genes; Potential drug targets; Enzymes; Predicted intracellular proteins	Cytosol (Supported); Additional: Nuclear speckles;Vesicles				0	0	0	0	0	0	0	0	1	0	0	0	1	0	1	0	0	0	1	0
115708	115708	Gene_ID	H. sapiens	115708	H. sapiens	TRMT61A	tRNA methyltransferase 61A	GO:0080009 mRNA methylation;GO:0016556 mRNA modification;GO:0030488 tRNA methylation		Enzymes; Predicted intracellular proteins; ENZYME proteins:Transferases	Mitochondria (Approved)				1	0	0	0	0	1	0	0	0	0	0	0	0	0	0	0	0	0	0	0
7407	7407	Gene_ID	H. sapiens	7407	H. sapiens	VARS1	valyl-tRNA synthetase 1	GO:0006438 valyl-tRNA aminoacylation;GO:0106074 aminoacyl-tRNA metabolism involved in translational fidelity;GO:0006450 regulation of translational fidelity		ENZYME proteins:Ligase; Human disease related genes:Other diseases:Mental and behavioural disorders; Disease related genes; Potential drug targets; Enzymes; Predicted intracellular proteins	Cytosol (Enhanced)	Valine			1	0	0	0	0	1	1	0	0	0	0	0	0	0	0	0	0	0	0	0
11181	11181	Gene_ID	H. sapiens	11181	H. sapiens	TREH	trehalase	GO:0005993 trehalose catabolic process;GO:0005991 trehalose metabolic process;GO:0046352 disaccharide catabolic process		ENZYME proteins:Hydrolases; Human disease related genes:Congenital disorders of metabolism:Congenital disorders of carbohydrate metabolism; Disease related genes; Potential drug targets; Enzymes; Predicted intracellular proteins	Cytosol (Approved); Additional: Vesicles				0	0	0	0	0	0	0	0	0	0	1	0	0	0	0	0	0	0	0	0
124056	124056	Gene_ID	H. sapiens	124056	H. sapiens	NOXO1	NADPH oxidase organizer 1	GO:0060263 regulation of respiratory burst;GO:0010310 regulation of hydrogen peroxide metabolic process;GO:0042554 superoxide anion generation		Predicted intracellular proteins		Ecabet	(M278)PID RAC1 PATHWAY		0	0	0	0	0	0	0	0	0	0	0	0	0	0	0	0	0	0	0	0
221424	221424	Gene_ID	H. sapiens	221424	H. sapiens	LRRC73	leucine rich repeat containing 73			Predicted intracellular proteins	Cytosol (Approved)				0	0	0	0	0	0	0	0	0	0	0	0	0	0	0	0	0	0	0	0
4501	4501	Gene_ID	H. sapiens	4501	H. sapiens	MT1X	metallothionein 1X	GO:0036018 cellular response to erythropoietin;GO:0036017 response to erythropoietin;GO:0010273 detoxification of copper ion		Predicted intracellular proteins					1	0	0	0	0	0	0	0	0	0	0	0	0	0	0	1	0	0	0	0
91409	91409	Gene_ID	H. sapiens	91409	H. sapiens	CCDC74B	coiled-coil domain containing 74B			Predicted intracellular proteins	Vesicles (Uncertain)				0	0	0	0	0	0	0	0	0	0	0	0	0	0	0	0	0	0	0	0
4499	4499	Gene_ID	H. sapiens	4499	H. sapiens	MT1M	metallothionein 1M	GO:0010273 detoxification of copper ion;GO:1990169 stress response to copper ion;GO:0061687 detoxification of inorganic compound		Predicted intracellular proteins					1	0	0	0	0	0	0	0	0	0	0	0	0	0	0	1	0	0	0	0
192668	192668	Gene_ID	H. sapiens	192668	H. sapiens	CYS1	cystin 1			Predicted intracellular proteins					0	0	0	0	0	0	0	0	0	0	0	0	0	0	0	0	0	0	0	0
4597	4597	Gene_ID	H. sapiens	4597	H. sapiens	MVD	mevalonate diphosphate decarboxylase	GO:0019287 isopentenyl diphosphate biosynthetic process, mevalonate pathway;GO:0009240 isopentenyl diphosphate biosynthetic process;GO:0046490 isopentenyl diphosphate metabolic process		Human disease related genes:Congenital malformations:Congenital malformations of skin; ENZYME proteins:Lyases; Disease related genes; Potential drug targets; Enzymes; Predicted intracellular proteins	Cytosol (Approved); Additional: Cell Junctions			(M5892)HALLMARK CHOLESTEROL HOMEOSTASIS; (M5915)HALLMARK APICAL JUNCTION	1	0	0	0	0	0	0	1	1	0	0	0	1	0	1	0	0	0	0	0
1029	1029	Gene_ID	H. sapiens	1029	H. sapiens	CDKN2A	cyclin dependent kinase inhibitor 2A	GO:2000111 positive regulation of macrophage apoptotic process;GO:0033034 positive regulation of myeloid cell apoptotic process;GO:2000109 regulation of macrophage apoptotic process		Human disease related genes:Cancers:Cancers of the digestive system; Human disease related genes:Cancers:Head and neck cancers; Cancer-related genes:Mutated cancer genes; Cancer-related genes:Candidate cancer biomarkers; Human disease related genes:Cancers:Cancers of soft tissues and bone; Human disease related genes:Cancers:Cancers of eye, brain, and central nervous system; Human disease related…	Nucleoli (Supported)		(M3686)SA REG CASCADE OF CYCLIN EXPR; (M1529)SA G1 AND S PHASES; (M180)PID HIF1A PATHWAY	(M5925)HALLMARK E2F TARGETS; (M5939)HALLMARK P53 PATHWAY; (M5950)HALLMARK ALLOGRAFT REJECTION	1	1	0	0	0	0	0	0	0	0	0	0	0	0	0	1	0	0	0	0
83982	83982	Gene_ID	H. sapiens	83982	H. sapiens	IFI27L2	interferon alpha inducible protein 27 like 2	GO:0097190 apoptotic signaling pathway;GO:0006915 apoptotic process;GO:0012501 programmed cell death		Predicted intracellular proteins	Cytosol (Approved); Additional: Nucleoli				0	0	0	0	0	0	0	0	0	0	0	0	0	0	0	0	0	0	0	0
1066	1066	Gene_ID	H. sapiens	1066	H. sapiens	CES1	carboxylesterase 1	GO:0090122 cholesterol ester hydrolysis involved in cholesterol transport;GO:0090119 vesicle-mediated cholesterol transport;GO:0120188 regulation of bile acid secretion		Enzymes; ENZYME proteins:Hydrolases; Predicted intracellular proteins	Endoplasmic reticulum (Supported)	Tacrine; Meperidine; Levocarnitine; Dextropropoxyphene; Cocaine; Naloxone; Diamorphine; Probucol; Hydroxy-Phenyl-Acetic Acid 8-Methyl-8-Aza-Bicyclo[3.2.1]Oct-3-Yl Ester; Cholic Acid; 4-Piperidino-Piperidine; N-acetyl-alpha-neuraminic acid; Thenoyltrifluoroacetone; Cyclandelate; Avasimibe; (1R)-1,2,2-trimethylpropyl (R)-methylphosphinate; (1S,7S,8S,8AR)-1,2,3,7,8,8A-HEXAHYDRO-7-METHYL-8-[2-[(2R,4R…	(M13096)SA PROGRAMMED CELL DEATH; (M40)PID E2F PATHWAY	(M5934)HALLMARK XENOBIOTIC METABOLISM	0	0	0	0	0	0	0	0	1	0	0	0	1	0	1	0	0	0	0	0
201191	201191	Gene_ID	H. sapiens	201191	H. sapiens	SAMD14	sterile alpha motif domain containing 14	GO:0019722 calcium-mediated signaling;GO:0019932 second-messenger-mediated signaling;GO:0007015 actin filament organization		Predicted intracellular proteins	Nucleoli fibrillar center;Nucleoplasm (Approved)				0	0	0	0	0	0	0	0	0	0	0	0	0	0	0	0	0	0	0	0
57447	57447	Gene_ID	H. sapiens	57447	H. sapiens	NDRG2	NDRG family member 2	GO:0090361 regulation of platelet-derived growth factor production;GO:0021762 substantia nigra development;GO:0010574 regulation of vascular endothelial growth factor production		Predicted intracellular proteins	Centriolar satellite (Approved); Additional: Cytosol;Nucleoplasm		(M254)PID MYC REPRESS PATHWAY	(M5934)HALLMARK XENOBIOTIC METABOLISM	0	0	0	0	0	0	0	0	0	0	0	0	0	0	0	0	0	0	0	0
26261	26261	Gene_ID	H. sapiens	26261	H. sapiens	FBXO24	F-box protein 24	GO:0016567 protein ubiquitination;GO:0032446 protein modification by small protein conjugation;GO:0070647 protein modification by small protein conjugation or removal		Predicted intracellular proteins					0	0	0	0	0	0	0	0	0	0	0	0	0	0	0	0	0	0	0	0
113828	113828	Gene_ID	H. sapiens	113828	H. sapiens	FAM83F	family with sequence similarity 83 member F	GO:0007165 signal transduction;GO:0023052 signaling;GO:0007154 cell communication		Predicted intracellular proteins	Mitochondria (Approved); Additional: Nucleoplasm				0	0	0	0	0	0	0	0	0	0	0	0	0	0	0	0	0	0	0	0
6176	6176	Gene_ID	H. sapiens	6176	H. sapiens	RPLP1	ribosomal protein lateral stalk subunit P1	GO:0006414 translational elongation;GO:0002181 cytoplasmic translation;GO:0032147 activation of protein kinase activity		Ribosomal proteins; Predicted intracellular proteins	Cytosol;Endoplasmic reticulum (Supported)				1	0	0	0	0	0	0	0	0	0	0	1	0	0	0	0	0	0	0	0
114795	114795	Gene_ID	H. sapiens	114795	H. sapiens	TMEM132B	transmembrane protein 132B	GO:0008150 biological_process							0	0	0	0	0	0	0	0	0	0	0	0	0	0	0	0	0	0	0	0
1840	1840	Gene_ID	H. sapiens	1840	H. sapiens	DTX1	deltex E3 ubiquitin ligase 1	GO:0045665 negative regulation of neuron differentiation;GO:0008593 regulation of Notch signaling pathway;GO:0007219 Notch signaling pathway		Enzymes; Predicted intracellular proteins; ENZYME proteins:Transferases	Cytosol;Nucleoplasm (Supported); Additional: Nuclear bodies		(M70)PID PS1 PATHWAY; (M17)PID NOTCH PATHWAY	(M5903)HALLMARK NOTCH SIGNALING	0	0	0	0	1	0	0	0	0	0	0	0	0	0	0	0	0	0	0	0
312	312	Gene_ID	H. sapiens	312	H. sapiens	ANXA13	annexin A13	GO:0030154 cell differentiation;GO:0048869 cellular developmental process;GO:0032502 developmental process		Predicted intracellular proteins	Plasma membrane (Supported); Additional: Nucleoplasm		(M5880)NABA ECM AFFILIATED; (M5885)NABA MATRISOME ASSOCIATED; (M5889)NABA MATRISOME	(M5892)HALLMARK CHOLESTEROL HOMEOSTASIS	0	0	0	0	0	0	0	0	0	0	0	0	0	0	0	0	0	0	0	0
23564	23564	Gene_ID	H. sapiens	23564	H. sapiens	DDAH2	dimethylarginine dimethylaminohydrolase 2	GO:0000052 citrulline metabolic process;GO:0006527 arginine catabolic process;GO:0006809 nitric oxide biosynthetic process		Enzymes; ENZYME proteins:Hydrolases; Predicted intracellular proteins	Mitochondria (Supported)	Citrulline		(M5934)HALLMARK XENOBIOTIC METABOLISM	0	0	0	0	0	0	1	0	0	0	0	0	0	0	0	0	0	0	0	0
54814	54814	Gene_ID	H. sapiens	54814	H. sapiens	QPCTL	glutaminyl-peptide cyclotransferase like	GO:0017186 peptidyl-pyroglutamic acid biosynthetic process, using glutaminyl-peptide cyclotransferase;GO:0018199 peptidyl-glutamine modification;GO:0018193 peptidyl-amino acid modification		Enzymes; Predicted intracellular proteins; ENZYME proteins:Transferases	Golgi apparatus (Supported)				0	0	0	0	0	0	0	0	0	0	0	0	0	0	0	0	0	0	0	0
344	344	Gene_ID	H. sapiens	344	H. sapiens	APOC2	apolipoprotein C2	GO:0010902 positive regulation of very-low-density lipoprotein particle remodeling;GO:0034371 chylomicron remodeling;GO:0060697 positive regulation of phospholipid catabolic process		Candidate cardiovascular disease genes; Predicted secreted proteins; Human disease related genes:Endocrine and metabolic diseases:Other endocrine and metabolic diseases; Human disease related genes:Congenital disorders of metabolism:Congenital disorders of lipid/glycolipid metabolism; Disease related genes		Copper		(M5946)HALLMARK COAGULATION	0	1	0	0	0	0	0	0	0	0	0	0	0	0	0	0	0	0	0	0
4832	4832	Gene_ID	H. sapiens	4832	H. sapiens	NME3	NME/NM23 nucleoside diphosphate kinase 3	GO:0006228 UTP biosynthetic process;GO:0006183 GTP biosynthetic process;GO:0046051 UTP metabolic process		Enzymes; Predicted intracellular proteins; ENZYME proteins:Transferases	Nucleoplasm (Approved); Additional: Cytosol			(M5898)HALLMARK DNA REPAIR	0	0	0	0	1	0	0	1	0	0	0	0	0	0	0	0	0	1	0	0
4320	4320	Gene_ID	H. sapiens	4320	H. sapiens	MMP11	matrix metallopeptidase 11	GO:0071711 basement membrane organization;GO:0030574 collagen catabolic process;GO:0022617 extracellular matrix disassembly		Enzymes; Predicted secreted proteins; Peptidases:Metallopeptidases; Cancer-related genes:Candidate cancer biomarkers	Golgi apparatus (Approved); Additional: Cytosol	Marimastat; Nα-[(2S)-2-{[(S)-[(1S)-1-{[(Benzyloxy)carbonyl]amino}-2-phenylethyl](hydroxy)phosphoryl]methyl}-5-phenylpentanoyl]-L-tryptophanamide	(M3468)NABA ECM REGULATORS; (M5885)NABA MATRISOME ASSOCIATED; (M5889)NABA MATRISOME	(M5946)HALLMARK COAGULATION; (M5953)HALLMARK KRAS SIGNALING UP	0	0	0	0	0	0	0	0	0	0	0	0	0	0	0	0	0	0	0	0
84733	84733	Gene_ID	H. sapiens	84733	H. sapiens	CBX2	chromobox 2	GO:0045137 development of primary sexual characteristics;GO:0007548 sex differentiation;GO:0006325 chromatin organization		Predicted intracellular proteins; Disease related genes; Human disease related genes:Reproductive system diseases:Reproductive system diseases	Nucleoplasm (Supported)				1	0	0	0	0	0	0	0	0	0	0	0	0	0	0	0	0	0	0	0
144347	144347	Gene_ID	H. sapiens	144347	H. sapiens	RFLNA	refilin A	GO:0061182 negative regulation of chondrocyte development;GO:1900158 negative regulation of bone mineralization involved in bone maturation;GO:0061181 regulation of chondrocyte development		Predicted intracellular proteins	Nucleoplasm (Approved); Additional: Golgi apparatus				0	0	0	0	0	0	0	0	0	0	0	0	0	0	0	0	0	0	0	0
164656	164656	Gene_ID	H. sapiens	164656	H. sapiens	TMPRSS6	transmembrane serine protease 6	GO:0097264 self proteolysis;GO:0033619 membrane protein proteolysis;GO:0030574 collagen catabolic process		Human disease related genes:Cardiovascular diseases:Hematologic diseases; Disease related genes; Potential drug targets; Enzymes; Predicted intracellular proteins; Peptidases:Serine-type peptidases				(M5946)HALLMARK COAGULATION; (M5921)HALLMARK COMPLEMENT	0	0	0	0	0	0	0	0	0	0	0	0	0	0	0	0	0	0	0	0
80776	80776	Gene_ID	H. sapiens	80776	H. sapiens	B9D2	B9 domain containing 2	GO:0060271 cilium assembly;GO:0044782 cilium organization;GO:0120031 plasma membrane bounded cell projection assembly		Human disease related genes:Congenital malformations:Congenital malformations of the nervous system; Predicted intracellular proteins; Disease related genes; Human disease related genes:Congenital malformations:Congenital malformations of the urinary system					0	0	0	0	0	0	0	0	0	0	0	0	0	1	0	0	0	0	0	0
91544	91544	Gene_ID	H. sapiens	91544	H. sapiens	UBXN11	UBX domain protein 11	GO:0043161 proteasome-mediated ubiquitin-dependent protein catabolic process;GO:0010498 proteasomal protein catabolic process;GO:0006511 ubiquitin-dependent protein catabolic process		Predicted intracellular proteins	Cytosol;Nucleoli (Approved)				0	0	0	0	0	0	0	0	0	0	0	0	0	0	0	0	0	0	0	0
28964	28964	Gene_ID	H. sapiens	28964	H. sapiens	GIT1	GIT ArfGAP 1	GO:0106015 negative regulation of inflammatory response to wounding;GO:0106014 regulation of inflammatory response to wounding;GO:0001957 intramembranous ossification		Predicted intracellular proteins	Cytosol;Focal adhesion sites (Supported); Additional: Mitochondria		(M83)PID CDC42 REG PATHWAY; (M242)PID AURORA A PATHWAY; (M277)PID INTEGRIN A4B1 PATHWAY		1	0	0	0	0	0	0	0	0	0	0	0	0	0	0	0	0	0	0	0
79729	79729	Gene_ID	H. sapiens	79729	H. sapiens	SH3D21	SH3 domain containing 21	GO:0007015 actin filament organization;GO:0097435 supramolecular fiber organization;GO:0030036 actin cytoskeleton organization		Predicted intracellular proteins	Nucleoplasm (Approved); Additional: Plasma membrane				0	0	0	0	0	0	0	0	0	0	0	0	0	0	0	0	0	0	0	0
25858	25858	Gene_ID	H. sapiens	25858	H. sapiens	CATSPERZ	catsper channel auxiliary subunit zeta	GO:0048240 sperm capacitation;GO:0007140 male meiotic nuclear division;GO:0030317 flagellated sperm motility		Predicted intracellular proteins	Nucleoplasm (Approved)				0	0	0	0	0	0	0	0	0	0	0	0	0	0	0	0	0	0	0	0
827	827	Gene_ID	H. sapiens	827	H. sapiens	CAPN6	calpain 6	GO:0001578 microtubule bundle formation;GO:0000226 microtubule cytoskeleton organization;GO:0051493 regulation of cytoskeleton organization		Enzymes; Predicted intracellular proteins; Peptidases:Cysteine-type peptidases; Cancer-related genes:Candidate cancer biomarkers	Centriolar satellite (Approved); Additional: Cytosol;Nucleoplasm				0	0	0	0	0	0	0	0	0	0	0	0	0	0	0	0	0	0	0	0
5211	5211	Gene_ID	H. sapiens	5211	H. sapiens	PFKL	phosphofructokinase, liver type	GO:0030388 fructose 1,6-bisphosphate metabolic process;GO:0006735 NADH regeneration;GO:0061621 canonical glycolysis		Enzymes; Predicted intracellular proteins; ENZYME proteins:Transferases	Mitochondria;Nucleoli (Uncertain)		(M255)PID HIF1 TFPATHWAY	(M5891)HALLMARK HYPOXIA; (M5905)HALLMARK ADIPOGENESIS; (M5924)HALLMARK MTORC1 SIGNALING	0	0	1	0	0	0	1	1	0	0	1	0	1	0	0	0	0	0	0	0
147808	147808	Gene_ID	H. sapiens	147808	H. sapiens	ZNF784	zinc finger protein 784	GO:0002244 hematopoietic progenitor cell differentiation;GO:0030097 hemopoiesis;GO:0048534 hematopoietic or lymphoid organ development		Predicted intracellular proteins; Transcription factors:Zinc-coordinating DNA-binding domains	Nucleoplasm (Approved)				0	0	0	0	0	0	0	0	0	0	0	0	0	0	0	0	0	0	0	0
113246	113246	Gene_ID	H. sapiens	113246	H. sapiens	C12orf57	chromosome 12 open reading frame 57	GO:0021678 third ventricle development;GO:0036343 psychomotor behavior;GO:0021540 corpus callosum morphogenesis		Predicted intracellular proteins; Disease related genes	Nuclear speckles (Enhanced)				0	0	0	0	0	0	0	0	0	0	0	0	0	0	0	0	0	0	0	0
51181	51181	Gene_ID	H. sapiens	51181	H. sapiens	DCXR	dicarbonyl and L-xylulose reductase	GO:0005997 xylulose metabolic process;GO:0042732 D-xylose metabolic process;GO:0019321 pentose metabolic process		ENZYME proteins:Oxidoreductases; Human disease related genes:Congenital disorders of metabolism:Congenital disorders of lipid/glycolipid metabolism; Disease related genes; Potential drug targets; Enzymes; Predicted intracellular proteins	Microtubules;Nucleoli (Uncertain)	Dihydrogenphosphate; Nicotinamide adenine dinucleotide phosphate		(M5907)HALLMARK ESTROGEN RESPONSE LATE; (M5934)HALLMARK XENOBIOTIC METABOLISM; (M5939)HALLMARK P53 PATHWAY	0	0	0	0	0	0	0	0	0	0	1	0	0	0	0	0	0	0	0	0
117166	117166	Gene_ID	H. sapiens	117166	H. sapiens	WFIKKN1	WAP, follistatin/kazal, immunoglobulin, kunitz and netrin domain containing 1	GO:0043392 negative regulation of DNA binding;GO:2000272 negative regulation of signaling receptor activity;GO:0030512 negative regulation of transforming growth factor beta receptor signaling pathway		Predicted secreted proteins			(M5883)NABA SECRETED FACTORS; (M5885)NABA MATRISOME ASSOCIATED; (M5889)NABA MATRISOME		0	1	0	0	0	0	0	0	0	0	0	0	0	0	0	0	0	0	0	0
1346	1346	Gene_ID	H. sapiens	1346	H. sapiens	COX7A1	cytochrome c oxidase subunit 7A1	GO:0097250 mitochondrial respirasome assembly;GO:0006123 mitochondrial electron transport, cytochrome c to oxygen;GO:0002082 regulation of oxidative phosphorylation		Transporters:Primary Active Transporters; Predicted intracellular proteins		Cholic Acid; N-Formylmethionine		(M5909)HALLMARK MYOGENESIS	0	0	1	1	0	0	0	0	0	0	0	0	0	0	0	0	0	0	0	0
645811	645811	Gene_ID	H. sapiens	645811	H. sapiens	CCDC154	coiled-coil domain containing 154	GO:0035630 bone mineralization involved in bone maturation;GO:0044691 tooth eruption;GO:0043931 ossification involved in bone maturation		Predicted intracellular proteins	Plasma membrane (Approved); Additional: Golgi apparatus				0	0	0	0	0	0	0	0	0	0	0	0	0	0	0	0	0	0	0	0
254263	254263	Gene_ID	H. sapiens	254263	H. sapiens	CNIH2	cornichon family AMPA receptor auxiliary protein 2	GO:1902684 negative regulation of receptor localization to synapse;GO:1901609 negative regulation of vesicle transport along microtubule;GO:1902804 negative regulation of synaptic vesicle transport		Transporters:Accessory Factors Involved in Transport				(M5951)HALLMARK SPERMATOGENESIS	0	0	0	0	0	0	0	0	0	0	0	0	0	0	0	0	0	0	0	0
387496	387496	Gene_ID	H. sapiens	387496	H. sapiens	RASL11A	RAS like family 11 member A	GO:0045943 positive regulation of transcription by RNA polymerase I;GO:0006356 regulation of transcription by RNA polymerase I;GO:0045893 positive regulation of transcription, DNA-templated		Enzymes; ENZYME proteins:Hydrolases; Predicted intracellular proteins	Nuclear bodies (Approved)				0	0	0	0	0	0	0	0	0	0	0	0	0	0	0	0	0	0	0	0
9415	9415	Gene_ID	H. sapiens	9415	H. sapiens	FADS2	fatty acid desaturase 2	GO:0036109 alpha-linolenic acid metabolic process;GO:0043651 linoleic acid metabolic process;GO:0006636 unsaturated fatty acid biosynthetic process		Enzymes; FDA approved drug targets:Small molecule drugs; Predicted intracellular proteins; ENZYME proteins:Oxidoreductases		alpha-Linolenic acid		(M5892)HALLMARK CHOLESTEROL HOMEOSTASIS; (M5948)HALLMARK BILE ACID METABOLISM; (M5924)HALLMARK MTORC1 SIGNALING	0	0	0	0	0	0	0	0	1	0	0	0	1	0	0	0	0	0	0	0
3755	3755	Gene_ID	H. sapiens	3755	H. sapiens	KCNG1	potassium voltage-gated channel modifier subfamily G member 1	GO:1902259 regulation of delayed rectifier potassium channel activity;GO:1901016 regulation of potassium ion transmembrane transporter activity;GO:1901379 regulation of potassium ion transmembrane transport		Predicted intracellular proteins; Transporters:Transporter channels and pores; Voltage-gated ion channels:Voltage-Gated Potassium Channels	Vesicles (Approved)				0	0	0	0	0	0	0	0	0	0	0	0	0	0	0	0	0	0	0	0
100191040	100191040	Gene_ID	H. sapiens	100191040	H. sapiens	C2CD4D	C2 calcium dependent domain containing 4D			Predicted intracellular proteins					0	0	0	0	0	0	0	0	0	0	0	0	0	0	0	0	0	0	0	0
59307	59307	Gene_ID	H. sapiens	59307	H. sapiens	SIGIRR	single Ig and TIR domain containing	GO:0031665 negative regulation of lipopolysaccharide-mediated signaling pathway;GO:0032682 negative regulation of chemokine production;GO:0031664 regulation of lipopolysaccharide-mediated signaling pathway		Predicted intracellular proteins	Cytosol;Nucleoli fibrillar center (Approved)				0	0	0	0	0	0	0	0	0	0	0	0	0	0	0	0	0	0	0	0
9466	9466	Gene_ID	H. sapiens	9466	H. sapiens	IL27RA	interleukin 27 receptor subunit alpha	GO:2000408 negative regulation of T cell extravasation;GO:2000407 regulation of T cell extravasation;GO:2000405 negative regulation of T cell migration			Vesicles (Approved)		(M36)PID IL27 PATHWAY	(M5950)HALLMARK ALLOGRAFT REJECTION	0	0	0	0	0	0	0	0	0	0	0	0	0	0	0	0	0	0	0	0
2686	2686	Gene_ID	H. sapiens	2686	H. sapiens	GGT7	gamma-glutamyltransferase 7	GO:1901748 leukotriene D4 metabolic process;GO:1901750 leukotriene D4 biosynthetic process;GO:0006751 glutathione catabolic process		Enzymes; ENZYME proteins:Hydrolases; Predicted intracellular proteins; ENZYME proteins:Transferases	Vesicles (Approved); Additional: Nucleoplasm				1	0	0	0	0	0	0	0	0	0	0	0	1	0	0	0	0	0	0	0
64410	64410	Gene_ID	H. sapiens	64410	H. sapiens	KLHL25	kelch like family member 25	GO:0006446 regulation of translational initiation;GO:0006417 regulation of translation;GO:0006511 ubiquitin-dependent protein catabolic process		Predicted intracellular proteins	Cytosol;Nucleoplasm (Approved)				0	0	0	0	0	0	0	0	0	0	0	0	0	0	0	0	0	0	0	0
733	733	Gene_ID	H. sapiens	733	H. sapiens	C8G	complement C8 gamma chain	GO:0006957 complement activation, alternative pathway;GO:0019835 cytolysis;GO:0006958 complement activation, classical pathway		Human disease related genes:Immune system diseases:Primary immunodeficiency; Predicted secreted proteins		Zinc; Lauric acid; Citric acid; Zinc acetate		(M5946)HALLMARK COAGULATION	1	0	1	0	0	0	0	0	0	0	0	0	0	0	0	0	0	0	1	0
145741	145741	Gene_ID	H. sapiens	145741	H. sapiens	C2CD4A	C2 calcium dependent domain containing 4A	GO:0002528 regulation of vascular permeability involved in acute inflammatory response;GO:0002675 positive regulation of acute inflammatory response;GO:0002673 regulation of acute inflammatory response		Predicted intracellular proteins	Nucleoplasm (Supported); Additional: Nucleoli				0	0	0	0	0	0	0	0	0	0	0	0	0	0	0	0	0	0	0	0
1945	1945	Gene_ID	H. sapiens	1945	H. sapiens	EFNA4	ephrin A4	GO:0048013 ephrin receptor signaling pathway;GO:0007411 axon guidance;GO:0097485 neuron projection guidance		RAS pathway related proteins; Predicted secreted proteins					1	0	0	0	0	0	0	0	0	0	0	0	0	0	0	0	0	0	0	0
414919	414919	Gene_ID	H. sapiens	414919	H. sapiens	C8orf82	chromosome 8 open reading frame 82			Predicted intracellular proteins	Nucleoplasm (Approved)				0	0	0	0	0	0	0	0	0	0	0	0	0	0	0	0	0	0	0	0
720	720	Gene_ID	H. sapiens	720	H. sapiens	C4A	complement C4A (Rodgers blood group)	GO:2000427 positive regulation of apoptotic cell clearance;GO:2000425 regulation of apoptotic cell clearance;GO:0050766 positive regulation of phagocytosis		Human disease related genes:Immune system diseases:Primary immunodeficiency; Human disease related genes:Other diseases:Mental and behavioural disorders; Human disease related genes:Immune system diseases:Allergies and autoimmune diseases; Predicted secreted proteins; FDA approved drug targets:Biotech drugs; Disease related genes; Blood group antigen proteins					1	1	0	0	0	0	0	0	0	0	0	0	0	0	0	0	0	0	1	0
84958	84958	Gene_ID	H. sapiens	84958	H. sapiens	SYTL1	synaptotagmin like 1	GO:0006887 exocytosis;GO:0032940 secretion by cell;GO:0140352 export from cell		Predicted intracellular proteins					0	0	0	0	0	0	0	0	0	0	0	0	0	0	0	0	1	0	0	0
136227	136227	Gene_ID	H. sapiens	136227	H. sapiens	COL26A1	collagen type XXVI alpha 1 chain	GO:0010811 positive regulation of cell-substrate adhesion;GO:0010810 regulation of cell-substrate adhesion;GO:0045785 positive regulation of cell adhesion		Predicted secreted proteins	Vesicles (Approved)		(M3005)NABA COLLAGENS; (M5884)NABA CORE MATRISOME; (M5889)NABA MATRISOME		0	0	0	0	0	0	0	0	0	0	0	0	0	0	0	0	0	0	0	0
3732	3732	Gene_ID	H. sapiens	3732	H. sapiens	CD82	CD82 molecule			Predicted intracellular proteins; CD markers; Cancer-related genes:Candidate cancer biomarkers	Vesicles (Approved)		(M200)PID ERA GENOMIC PATHWAY; (M145)PID P53 DOWNSTREAM PATHWAY	(M5932)HALLMARK INFLAMMATORY RESPONSE; (M5939)HALLMARK P53 PATHWAY	0	0	0	0	0	0	0	0	0	0	0	0	0	0	0	0	0	0	0	0
2584	2584	Gene_ID	H. sapiens	2584	H. sapiens	GALK1	galactokinase 1	GO:0019402 galactitol metabolic process;GO:0061623 glycolytic process from galactose;GO:0006059 hexitol metabolic process		Human disease related genes:Congenital disorders of metabolism:Congenital disorders of carbohydrate metabolism; Disease related genes; Potential drug targets; Enzymes; Predicted intracellular proteins; ENZYME proteins:Transferases	Cytosol (Approved); Additional: Golgi apparatus	Phosphoaminophosphonic Acid-Adenylate Ester		(M5891)HALLMARK HYPOXIA; (M5937)HALLMARK GLYCOLYSIS	0	0	1	0	0	0	1	1	0	0	1	0	1	0	1	0	0	0	0	0
51428	51428	Gene_ID	H. sapiens	51428	H. sapiens	DDX41	DEAD-box helicase 41	GO:0000377 RNA splicing, via transesterification reactions with bulged adenosine as nucleophile;GO:0000398 mRNA splicing, via spliceosome;GO:0000375 RNA splicing, via transesterification reactions		ENZYME proteins:Hydrolases; Disease related genes; Potential drug targets; Enzymes; Predicted intracellular proteins	Nucleoplasm (Supported); Additional: Nucleoli				0	0	0	0	0	0	0	0	0	0	0	0	0	0	0	0	0	0	0	0
8639	8639	Gene_ID	H. sapiens	8639	H. sapiens	AOC3	amine oxidase copper containing 3	GO:1902283 negative regulation of primary amine oxidase activity;GO:0051354 negative regulation of oxidoreductase activity;GO:0046677 response to antibiotic		FDA approved drug targets:Small molecule drugs; ENZYME proteins:Oxidoreductases; Cancer-related genes:Candidate cancer biomarkers; Predicted secreted proteins; Enzymes; Predicted intracellular proteins	Cytosol (Approved); Additional: Golgi apparatus	Phenelzine; Hydralazine; 6-hydroxydopa quinone		(M5935)HALLMARK FATTY ACID METABOLISM	0	1	0	0	0	0	0	0	0	0	0	0	0	0	0	0	0	0	0	0
339456	339456	Gene_ID	H. sapiens	339456	H. sapiens	TMEM52	transmembrane protein 52			Predicted intracellular proteins	Plasma membrane (Approved); Additional: Nucleoplasm				0	0	0	0	0	0	0	0	0	0	0	0	0	0	0	0	0	0	0	0
2852	2852	Gene_ID	H. sapiens	2852	H. sapiens	GPER1	G protein-coupled estrogen receptor 1	GO:0030264 nuclear fragmentation involved in apoptotic nuclear change;GO:2000724 positive regulation of cardiac vascular smooth muscle cell differentiation;GO:0030263 apoptotic chromosome condensation		G-protein coupled receptors:GPCRs excl olfactory receptors; Transporters; Predicted intracellular proteins	Nucleoli (Approved); Additional: Cytosol;Nucleoplasm;Vesicles	Estradiol; Genistein; MK-0354; Estradiol acetate; Estradiol benzoate; Estradiol cypionate; Estradiol dienanthate; Estradiol valerate		(M5907)HALLMARK ESTROGEN RESPONSE LATE	0	1	0	0	0	0	0	0	0	0	0	0	0	0	0	0	0	0	0	0
340075	340075	Gene_ID	H. sapiens	340075	H. sapiens	ARSI	arylsulfatase family member I			Predicted secreted proteins; Predicted intracellular proteins	Golgi apparatus (Approved)				0	0	0	0	0	0	0	0	1	0	0	0	0	0	0	0	0	0	1	0
6208	6208	Gene_ID	H. sapiens	6208	H. sapiens	RPS14	ribosomal protein S14	GO:0000028 ribosomal small subunit assembly;GO:0000462 maturation of SSU-rRNA from tricistronic rRNA transcript (SSU-rRNA, 5.8S rRNA, LSU-rRNA);GO:0030490 maturation of SSU-rRNA		Human disease related genes:Cardiovascular diseases:Hematologic diseases; Ribosomal proteins; Predicted intracellular proteins	Cytosol;Endoplasmic reticulum (Supported)			(M5922)HALLMARK UNFOLDED PROTEIN RESPONSE	1	0	0	0	0	1	0	0	0	0	0	0	0	1	0	0	0	0	0	0
140876	140876	Gene_ID	H. sapiens	140876	H. sapiens	RIPOR3	RIPOR family member 3			Predicted intracellular proteins	Nucleoplasm (Approved)				0	0	0	0	0	0	0	0	0	0	0	0	0	0	0	0	0	0	0	0
5345	5345	Gene_ID	H. sapiens	5345	H. sapiens	SERPINF2	serpin family F member 2	GO:0002034 maintenance of blood vessel diameter homeostasis by renin-angiotensin;GO:0003072 renal control of peripheral vascular resistance involved in regulation of systemic arterial blood pressure;GO:0010757 negative regulation of plasminogen activation		Human disease related genes:Cardiovascular diseases:Hematologic diseases; Predicted secreted proteins; Candidate cardiovascular disease genes; Disease related genes		Ocriplasmin; Copper	(M3468)NABA ECM REGULATORS; (M5885)NABA MATRISOME ASSOCIATED; (M5889)NABA MATRISOME		0	1	0	0	0	0	0	0	0	0	0	0	0	0	0	0	0	0	1	0
9514	9514	Gene_ID	H. sapiens	9514	H. sapiens	GAL3ST1	galactose-3-O-sulfotransferase 1	GO:0006682 galactosylceramide biosynthetic process;GO:0019375 galactolipid biosynthetic process;GO:0046476 glycosylceramide biosynthetic process		Enzymes; Predicted intracellular proteins; ENZYME proteins:Transferases	Vesicles (Uncertain); Additional: Nucleoplasm			(M5937)HALLMARK GLYCOLYSIS	1	0	0	0	0	0	0	0	1	0	0	0	0	0	0	0	0	1	0	0
2077	2077	Gene_ID	H. sapiens	2077	H. sapiens	ERF	ETS2 repressor factor	GO:0000122 negative regulation of transcription by RNA polymerase II;GO:0045892 negative regulation of transcription, DNA-templated;GO:1903507 negative regulation of nucleic acid-templated transcription		Human disease related genes:Congenital malformations:Other congenital malformations; Predicted intracellular proteins; Disease related genes; Transcription factors:Helix-turn-helix domains	Nucleoplasm (Enhanced)				1	0	0	0	0	0	0	0	0	0	0	0	0	0	0	0	0	0	0	0
27285	27285	Gene_ID	H. sapiens	27285	H. sapiens	TEKT2	tektin 2	GO:0036159 inner dynein arm assembly;GO:0070286 axonemal dynein complex assembly;GO:0035082 axoneme assembly		Predicted intracellular proteins	Microtubules (Approved)			(M5951)HALLMARK SPERMATOGENESIS	0	0	0	0	0	0	0	0	0	0	0	0	0	1	0	0	0	0	0	0
374882	374882	Gene_ID	H. sapiens	374882	H. sapiens	TMEM205	transmembrane protein 205	GO:0008150 biological_process		Transporters; Predicted intracellular proteins	Endoplasmic reticulum (Approved); Additional: Nuclear membrane;Nucleoplasm				0	0	0	0	0	0	0	0	0	0	0	0	0	0	0	0	0	0	0	0
162417	162417	Gene_ID	H. sapiens	162417	H. sapiens	NAGS	N-acetylglutamate synthase	GO:0006526 arginine biosynthetic process;GO:0000050 urea cycle;GO:0019627 urea metabolic process		Human disease related genes:Congenital disorders of metabolism:Congenital disorders of amino acid metabolism; Disease related genes; Potential drug targets; Enzymes; Predicted intracellular proteins; ENZYME proteins:Transferases	Mitochondria (Supported)	Glutamic acid			1	0	0	0	0	0	1	0	0	0	0	0	1	0	0	0	0	0	0	0
3109	3109	Gene_ID	H. sapiens	3109	H. sapiens	HLA-DMB	major histocompatibility complex, class II, DM beta	GO:2001190 positive regulation of T cell activation via T cell receptor contact with antigen bound to MHC molecule on antigen presenting cell;GO:2001188 regulation of T cell activation via T cell receptor contact with antigen bound to MHC molecule on antigen presenting cell;GO:0002399 MHC class II protein complex assembly		Predicted intracellular proteins	Vesicles (Supported)			(M5950)HALLMARK ALLOGRAFT REJECTION	0	0	0	0	0	0	0	0	0	0	0	0	0	0	0	0	0	0	0	0
3111	3111	Gene_ID	H. sapiens	3111	H. sapiens	HLA-DOA	major histocompatibility complex, class II, DO alpha	GO:0002587 negative regulation of antigen processing and presentation of peptide antigen via MHC class II;GO:0002581 negative regulation of antigen processing and presentation of peptide or polysaccharide antigen via MHC class II;GO:0002584 negative regulation of antigen processing and presentation of peptide antigen		Predicted intracellular proteins				(M5950)HALLMARK ALLOGRAFT REJECTION	0	0	0	0	0	0	0	0	0	0	0	0	0	0	0	0	0	0	0	0
10014	10014	Gene_ID	H. sapiens	10014	H. sapiens	HDAC5	histone deacetylase 5	GO:0010832 negative regulation of myotube differentiation;GO:0070932 histone H3 deacetylation;GO:0051154 negative regulation of striated muscle cell differentiation		FDA approved drug targets:Small molecule drugs; Cancer-related genes:Candidate cancer biomarkers; ENZYME proteins:Hydrolases; Enzymes; Predicted intracellular proteins	Nuclear speckles (Supported); Additional: Cytosol;Golgi apparatus		(M30)PID HDAC CLASSII PATHWAY; (M101)PID HDAC CLASSI PATHWAY	(M5895)HALLMARK WNT BETA CATENIN SIGNALING; (M5909)HALLMARK MYOGENESIS	0	0	0	0	0	0	0	0	0	0	0	0	0	0	0	0	0	0	0	0
2521	2521	Gene_ID	H. sapiens	2521	H. sapiens	FUS	FUS RNA binding protein	GO:1905168 positive regulation of double-strand break repair via homologous recombination;GO:0048255 mRNA stabilization;GO:0043489 RNA stabilization		Human disease related genes:Nervous system diseases:Other nervous and sensory system diseases; Disease related genes; Human disease related genes:Nervous system diseases:Neurodegenerative diseases; Predicted intracellular proteins; Cancer-related genes	Nucleoplasm (Supported)			(M5922)HALLMARK UNFOLDED PROTEIN RESPONSE	1	0	1	0	0	0	0	0	0	0	0	0	0	0	0	0	0	0	0	0
284069	284069	Gene_ID	H. sapiens	284069	H. sapiens	FAM171A2	family with sequence similarity 171 member A2								0	0	0	0	0	0	0	0	0	0	0	0	0	0	0	0	0	0	0	0
6919	6919	Gene_ID	H. sapiens	6919	H. sapiens	TCEA2	transcription elongation factor A2	GO:0006354 DNA-templated transcription, elongation;GO:0032784 regulation of DNA-templated transcription, elongation;GO:0006351 transcription, DNA-templated		Predicted intracellular proteins	Nucleoplasm (Supported); Additional: Centrosome				0	0	0	0	1	0	0	0	0	0	0	0	0	0	0	0	0	0	0	0
2593	2593	Gene_ID	H. sapiens	2593	H. sapiens	GAMT	guanidinoacetate N-methyltransferase	GO:0006601 creatine biosynthetic process;GO:0006600 creatine metabolic process;GO:0042398 cellular modified amino acid biosynthetic process		FDA approved drug targets:Small molecule drugs; Human disease related genes:Congenital disorders of metabolism:Congenital disorders of amino acid metabolism; Disease related genes; Enzymes; Predicted intracellular proteins; ENZYME proteins:Transferases		Creatine; Guanidine; S-adenosyl-L-homocysteine; Glycocyamine; Phosphocreatine		(M5915)HALLMARK APICAL JUNCTION; (M5956)HALLMARK KRAS SIGNALING DN	1	0	0	0	0	0	0	0	0	0	0	0	1	0	0	1	0	0	0	0
6360	6360	Gene_ID	H. sapiens	6360	H. sapiens	CCL16	C-C motif chemokine ligand 16	GO:0002548 monocyte chemotaxis;GO:0050918 positive chemotaxis;GO:0048247 lymphocyte chemotaxis		Predicted secreted proteins; Cancer-related genes:Candidate cancer biomarkers			(M5883)NABA SECRETED FACTORS; (M5885)NABA MATRISOME ASSOCIATED; (M5889)NABA MATRISOME		0	0	0	0	0	0	0	0	0	0	0	0	0	0	0	0	0	0	0	0
5798	5798	Gene_ID	H. sapiens	5798	H. sapiens	PTPRN	protein tyrosine phosphatase receptor type N	GO:1904692 positive regulation of type B pancreatic cell proliferation;GO:0061792 secretory granule maturation;GO:1990502 dense core granule maturation		Predicted intracellular proteins; Disease related genes	Endoplasmic reticulum (Approved)				0	0	0	0	0	0	0	0	0	0	0	0	0	0	0	0	0	0	0	0
2286	2286	Gene_ID	H. sapiens	2286	H. sapiens	FKBP2	FKBP prolyl isomerase 2	GO:0000413 protein peptidyl-prolyl isomerization;GO:0018208 peptidyl-proline modification;GO:0061077 chaperone-mediated protein folding		Enzymes; ENZYME proteins:Isomerase; Predicted intracellular proteins	Plasma membrane (Approved)			(M5924)HALLMARK MTORC1 SIGNALING	0	0	0	0	0	0	0	0	0	0	0	0	0	0	0	0	0	0	0	0
84269	84269	Gene_ID	H. sapiens	84269	H. sapiens	CHCHD5	coiled-coil-helix-coiled-coil-helix domain containing 5	GO:0008150 biological_process		Predicted intracellular proteins	Mitochondria (Approved)				0	0	0	0	0	0	0	0	0	0	0	0	0	0	0	0	0	0	0	1
220001	220001	Gene_ID	H. sapiens	220001	H. sapiens	VWCE	von Willebrand factor C and EGF domains	GO:0098586 cellular response to virus;GO:0009615 response to virus;GO:0051707 response to other organism		Predicted secreted proteins; Predicted intracellular proteins	Nucleoplasm (Supported); Additional: Cytosol;Vesicles		(M3008)NABA ECM GLYCOPROTEINS; (M5884)NABA CORE MATRISOME; (M5889)NABA MATRISOME		0	0	0	0	0	0	0	0	0	0	0	0	0	0	0	0	0	0	0	0
8437	8437	Gene_ID	H. sapiens	8437	H. sapiens	RASAL1	RAS protein activator like 1	GO:1903861 positive regulation of dendrite extension;GO:1903859 regulation of dendrite extension;GO:0046580 negative regulation of Ras protein signal transduction		RAS pathway related proteins; Predicted intracellular proteins	Cytosol;Plasma membrane (Approved); Additional: Cell Junctions		(M269)PID RAS PATHWAY		0	0	0	0	0	0	0	0	0	0	0	0	0	0	0	1	0	0	0	0
5372	5372	Gene_ID	H. sapiens	5372	H. sapiens	PMM1	phosphomannomutase 1	GO:0009298 GDP-mannose biosynthetic process;GO:0019673 GDP-mannose metabolic process;GO:0006013 mannose metabolic process		Enzymes; ENZYME proteins:Isomerase; Predicted intracellular proteins	Cytosol (Supported)			(M5934)HALLMARK XENOBIOTIC METABOLISM; (M5939)HALLMARK P53 PATHWAY	0	0	0	0	1	0	0	1	0	0	1	0	0	0	0	0	0	1	0	0
147111	147111	Gene_ID	H. sapiens	147111	H. sapiens	NOTUM	notum, palmitoleoyl-protein carboxylesterase	GO:1990697 protein depalmitoleylation;GO:0042159 lipoprotein catabolic process;GO:0035601 protein deacylation		Enzymes; ENZYME proteins:Hydrolases; Predicted secreted proteins; Predicted intracellular proteins	Endoplasmic reticulum (Approved)				0	0	0	0	0	0	0	0	0	0	0	0	0	0	0	0	0	0	0	0
144717	144717	Gene_ID	H. sapiens	144717	H. sapiens	PHETA1	PH domain containing endocytic trafficking adaptor 1	GO:0001881 receptor recycling;GO:0007032 endosome organization;GO:0042147 retrograde transport, endosome to Golgi		Predicted intracellular proteins					0	0	0	0	0	0	0	0	0	0	0	0	0	0	0	0	0	0	0	0
439	439	Gene_ID	H. sapiens	439	H. sapiens	GET3	guided entry of tail-anchored proteins factor 3, ATPase	GO:0015700 arsenite transport;GO:0006620 posttranslational protein targeting to endoplasmic reticulum membrane;GO:0071816 tail-anchored membrane protein insertion into ER membrane		Transporters:Primary Active Transporters; Predicted intracellular proteins	Nucleoli (Enhanced); Additional: Nucleoplasm	ATP			0	0	0	0	0	0	0	0	0	0	0	0	0	0	0	0	1	0	0	1
353174	353174	Gene_ID	H. sapiens	353174	H. sapiens	ZACN	zinc activated ion channel	GO:0010043 response to zinc ion;GO:0010038 response to metal ion;GO:0007268 chemical synaptic transmission		Transporters:Transporter channels and pores					0	0	0	0	0	0	0	0	0	0	0	0	0	0	0	0	0	0	0	0
6203	6203	Gene_ID	H. sapiens	6203	H. sapiens	RPS9	ribosomal protein S9	GO:0045903 positive regulation of translational fidelity;GO:0006450 regulation of translational fidelity;GO:0002181 cytoplasmic translation		Ribosomal proteins; Predicted intracellular proteins		Artenimol		(M5950)HALLMARK ALLOGRAFT REJECTION	1	0	0	0	0	1	0	0	0	0	0	0	0	0	0	0	0	0	0	0
2101	2101	Gene_ID	H. sapiens	2101	H. sapiens	ESRRA	estrogen related receptor alpha	GO:1900078 positive regulation of cellular response to insulin stimulus;GO:0045670 regulation of osteoclast differentiation;GO:1900076 regulation of cellular response to insulin stimulus		Predicted intracellular proteins; Transcription factors:Zinc-coordinating DNA-binding domains; Nuclear receptors	Microtubules;Nucleoli fibrillar center;Nucleoplasm (Supported); Additional: Cytokinetic bridge	Troglitazone; Diethylstilbestrol; Genistein; Afimoxifene; beta-Naphthoflavone; 1-CYCLOHEXYL-N-{[1-(4-METHYLPHENYL)-1H-INDOL-3-YL]METHYL}METHANAMINE; Flavone		(M5905)HALLMARK ADIPOGENESIS	0	0	0	0	0	0	0	1	1	0	0	0	0	0	0	0	0	0	0	0
84838	84838	Gene_ID	H. sapiens	84838	H. sapiens	ZNF496	zinc finger protein 496	GO:0045893 positive regulation of transcription, DNA-templated;GO:1903508 positive regulation of nucleic acid-templated transcription;GO:1902680 positive regulation of RNA biosynthetic process		Predicted intracellular proteins; Transcription factors:Zinc-coordinating DNA-binding domains	Nucleoplasm (Approved); Additional: Cytosol				0	0	0	0	0	0	0	0	0	0	0	0	0	0	0	0	0	0	0	0
10974	10974	Gene_ID	H. sapiens	10974	H. sapiens	ADIRF	adipogenesis regulatory factor	GO:0045600 positive regulation of fat cell differentiation;GO:0045598 regulation of fat cell differentiation;GO:0045597 positive regulation of cell differentiation		Predicted intracellular proteins	Cytosol;Nucleoplasm (Supported)				0	0	0	0	0	0	0	0	0	0	0	0	0	0	0	0	0	0	0	0
638	638	Gene_ID	H. sapiens	638	H. sapiens	BIK	BCL2 interacting killer	GO:0090200 positive regulation of release of cytochrome c from mitochondria;GO:0090199 regulation of release of cytochrome c from mitochondria;GO:0008637 apoptotic mitochondrial changes						(M5902)HALLMARK APOPTOSIS; (M5937)HALLMARK GLYCOLYSIS	0	0	0	1	0	0	0	0	0	0	0	0	0	0	0	0	0	0	0	0
5585	5585	Gene_ID	H. sapiens	5585	H. sapiens	PKN1	protein kinase N1	GO:0035407 histone H3-T11 phosphorylation;GO:0001783 B cell apoptotic process;GO:0035405 histone-threonine phosphorylation	AGC Ser/Thr protein kinase family	Enzymes; Kinases:AGC Ser/Thr protein kinases; Predicted intracellular proteins; ENZYME proteins:Transferases	Plasma membrane (Approved); Additional: Cytokinetic bridge	Fostamatinib	(M209)PID P38 GAMMA DELTA PATHWAY; (M238)PID THROMBIN PAR1 PATHWAY; (M12)PID RHOA PATHWAY		0	1	0	0	0	0	0	0	0	0	0	0	0	0	0	0	0	0	0	0
55210	55210	Gene_ID	H. sapiens	55210	H. sapiens	ATAD3A	ATPase family AAA domain containing 3A	GO:0140374 antiviral innate immune response;GO:0051607 defense response to virus;GO:0140546 defense response to symbiont		Predicted intracellular proteins; Disease related genes; Human disease related genes:Congenital disorders of metabolism:Mitochondrial diseases	Mitochondria (Enhanced)				0	0	0	1	0	0	0	0	0	0	0	0	0	0	0	1	0	0	0	0
54972	54972	Gene_ID	H. sapiens	54972	H. sapiens	TMEM132A	transmembrane protein 132A	GO:0008150 biological_process		Transporters:Accessory Factors Involved in Transport; Predicted intracellular proteins	Mitochondria (Approved)				0	0	0	0	0	0	0	0	0	0	0	0	0	0	0	0	0	0	0	0
3549	3549	Gene_ID	H. sapiens	3549	H. sapiens	IHH	Indian hedgehog signaling molecule	GO:0030704 vitelline membrane formation;GO:0048074 negative regulation of eye pigmentation;GO:0048086 negative regulation of developmental pigmentation		Human disease related genes:Congenital malformations:Congenital malformations of the musculoskeletal system; Human disease related genes:Congenital malformations:Other congenital malformations; Predicted secreted proteins; Disease related genes			(M211)PID HEDGEHOG 2PATHWAY; (M5883)NABA SECRETED FACTORS; (M5885)NABA MATRISOME ASSOCIATED		0	0	0	0	0	0	0	0	0	0	0	0	0	0	0	1	0	1	0	0
80774	80774	Gene_ID	H. sapiens	80774	H. sapiens	LIMD2	LIM domain containing 2			Predicted intracellular proteins	Nucleoplasm (Supported); Additional: Cytosol				0	0	0	0	0	0	0	0	0	0	0	0	0	0	0	0	0	0	0	0
92129	92129	Gene_ID	H. sapiens	92129	H. sapiens	RIPPLY1	ripply transcriptional repressor 1	GO:0001757 somite specification;GO:0032525 somite rostral/caudal axis specification;GO:0007379 segment specification		Predicted intracellular proteins					0	0	0	0	0	0	0	0	0	0	0	0	0	0	0	0	0	0	0	0
6257	6257	Gene_ID	H. sapiens	6257	H. sapiens	RXRB	retinoid X receptor beta	GO:0048384 retinoic acid receptor signaling pathway;GO:0043401 steroid hormone mediated signaling pathway;GO:0032526 response to retinoic acid		FDA approved drug targets:Small molecule drugs; Cancer-related genes:Candidate cancer biomarkers; Transcription factors:Zinc-coordinating DNA-binding domains; Nuclear receptors; Predicted intracellular proteins	Nucleoplasm (Supported)	Adapalene; Bexarotene; Rosiglitazone; Acitretin; Alitretinoin; Tretinoin; Tazarotene; Etretinate; Bezafibrate; LG-100268; Phthalic Acid; Doconexent; TO-901317; N-(TERT-BUTYL)-3,5-DIMETHYL-N'-[(5-METHYL-2,3-DIHYDRO-1,4-BENZODIOXIN-6-YL)CARBONYL]BENZOHYDRAZIDE; (2E,4E)-11-METHOXY-3,7,11-TRIMETHYLDODECA-2,4-DIENOIC ACID	(M162)PID RXR VDR PATHWAY; (M207)PID RETINOIC ACID PATHWAY; (M239)PID A6B1 A6B4 INTEGRIN PATHWAY	(M5941)HALLMARK UV RESPONSE UP	0	0	0	0	0	0	0	0	1	0	0	0	0	0	0	0	0	0	0	0
1366	1366	Gene_ID	H. sapiens	1366	H. sapiens	CLDN7	claudin 7	GO:0016338 calcium-independent cell-cell adhesion via plasma membrane cell-adhesion molecules;GO:0070830 bicellular tight junction assembly;GO:0120192 tight junction assembly		Transporters:Transporter channels and pores; Predicted intracellular proteins; Cancer-related genes:Candidate cancer biomarkers	Vesicles (Approved); Additional: Cell Junctions			(M5906)HALLMARK ESTROGEN RESPONSE EARLY; (M5915)HALLMARK APICAL JUNCTION	0	0	0	0	0	0	0	0	0	0	0	0	0	0	0	0	0	0	0	0
360200	360200	Gene_ID	H. sapiens	360200	H. sapiens	TMPRSS9	transmembrane serine protease 9	GO:0006508 proteolysis;GO:0019538 protein metabolic process;GO:1901564 organonitrogen compound metabolic process		Enzymes; Peptidases:Serine-type peptidases					0	0	0	0	0	0	0	0	0	0	0	0	0	0	0	0	0	0	0	0
6242	6242	Gene_ID	H. sapiens	6242	H. sapiens	RTKN	rhotekin	GO:0031106 septin ring organization;GO:0032185 septin cytoskeleton organization;GO:0000912 assembly of actomyosin apparatus involved in cytokinesis		Predicted intracellular proteins	Mitochondria (Approved); Additional: Nucleoplasm				0	1	0	0	0	0	0	0	0	0	0	0	0	0	0	0	0	0	0	0
113220	113220	Gene_ID	H. sapiens	113220	H. sapiens	KIF12	kinesin family member 12	GO:0007018 microtubule-based movement;GO:0007017 microtubule-based process;GO:0006928 movement of cell or subcellular component		Predicted intracellular proteins	Golgi apparatus;Plasma membrane (Uncertain)				0	0	0	0	0	0	0	0	0	0	0	0	0	0	0	0	0	0	0	0
6187	6187	Gene_ID	H. sapiens	6187	H. sapiens	RPS2	ribosomal protein S2	GO:0051443 positive regulation of ubiquitin-protein transferase activity;GO:0051438 regulation of ubiquitin-protein transferase activity;GO:0002181 cytoplasmic translation		Predicted intracellular proteins; Ribosomal proteins; Cancer-related genes:Mutated cancer genes	Cytosol;Endoplasmic reticulum (Approved)	Copper		(M5926)HALLMARK MYC TARGETS V1	1	0	0	0	0	1	0	0	0	0	0	0	0	0	0	0	0	0	0	0
25796	25796	Gene_ID	H. sapiens	25796	H. sapiens	PGLS	6-phosphogluconolactonase	GO:0009051 pentose-phosphate shunt, oxidative branch;GO:0006098 pentose-phosphate shunt;GO:0006740 NADPH regeneration		Enzymes; ENZYME proteins:Hydrolases; Predicted intracellular proteins	Nucleoplasm (Supported); Additional: Cytosol			(M5937)HALLMARK GLYCOLYSIS; (M5945)HALLMARK HEME METABOLISM	0	0	1	0	0	0	0	0	0	0	1	0	0	0	0	0	0	0	0	0
138715	138715	Gene_ID	H. sapiens	138715	H. sapiens	ARID3C	AT-rich interaction domain 3C	GO:0045944 positive regulation of transcription by RNA polymerase II;GO:0045893 positive regulation of transcription, DNA-templated;GO:1903508 positive regulation of nucleic acid-templated transcription		Transcription factors:Helix-turn-helix domains; Predicted intracellular proteins					0	0	0	0	0	0	0	0	0	0	0	0	0	0	0	0	0	0	0	0
26012	26012	Gene_ID	H. sapiens	26012	H. sapiens	NSMF	NMDA receptor synaptonuclear signaling and neuronal migration factor	GO:0071257 cellular response to electrical stimulus;GO:2001224 positive regulation of neuron migration;GO:0071371 cellular response to gonadotropin stimulus		Human disease related genes:Endocrine and metabolic diseases:Hypothalamus and pituitary gland diseases; Predicted intracellular proteins; Disease related genes	Nucleoplasm (Supported)				0	0	0	0	0	0	0	0	0	0	0	0	0	0	0	0	0	0	0	0
2147	2147	Gene_ID	H. sapiens	2147	H. sapiens	F2	coagulation factor II, thrombin	GO:1900738 positive regulation of phospholipase C-activating G protein-coupled receptor signaling pathway;GO:0070945 neutrophil-mediated killing of gram-negative bacterium;GO:1900736 regulation of phospholipase C-activating G protein-coupled receptor signaling pathway		FDA approved drug targets:Small molecule drugs; Candidate cardiovascular disease genes; Cancer-related genes:Candidate cancer biomarkers; ENZYME proteins:Hydrolases; Human disease related genes:Cardiovascular diseases:Hematologic diseases; Predicted secreted proteins; FDA approved drug targets:Biotech drugs; Disease related genes; Enzymes; Predicted intracellular proteins; Peptidases:Serine-type …		Lepirudin; Bivalirudin; Drotrecogin alfa; Coagulation Factor IX (Recombinant); Menadione; Argatroban; Proflavine; Zinc; 2-{2-hydroxy-[1,1'-biphenyl]-3-yl}-1H-1,3-benzodiazole-5-carboximidamide; Beta-(2-Naphthyl)-Alanine; Hemi-Babim; 2-(2-hydroxy-phenyl)-3H-benzoimidazole-5-carboxamidine; 4-Oxo-2-Phenylmethanesulfonyl-Octahydro-Pyrrolo[1,2-a]Pyrazine-6-Carboxylic Acid [1-(N-Hydroxycarbamimidoyl)-P…	(M138)PID THROMBIN PAR4 PATHWAY; (M165)PID SYNDECAN 4 PATHWAY; (M238)PID THROMBIN PAR1 PATHWAY	(M5946)HALLMARK COAGULATION; (M5902)HALLMARK APOPTOSIS; (M5921)HALLMARK COMPLEMENT	1	1	0	0	0	0	0	0	0	0	0	0	0	0	0	1	0	0	1	0
388569	388569	Gene_ID	H. sapiens	388569	H. sapiens	ZNF324B	zinc finger protein 324B	GO:0006357 regulation of transcription by RNA polymerase II;GO:0006355 regulation of transcription, DNA-templated;GO:1903506 regulation of nucleic acid-templated transcription		Predicted intracellular proteins; Transcription factors:Zinc-coordinating DNA-binding domains	Nucleoli (Approved); Additional: Cytosol				0	0	0	0	0	0	0	0	0	0	0	0	0	0	0	0	0	0	0	0
353322	353322	Gene_ID	H. sapiens	353322	H. sapiens	ANKRD37	ankyrin repeat domain 37			Predicted intracellular proteins	Cytosol;Nucleoplasm (Supported); Additional: Mitochondria				0	0	0	0	0	0	0	0	0	0	0	0	0	0	0	0	0	0	0	0
997	997	Gene_ID	H. sapiens	997	H. sapiens	CDC34	cell division cycle 34, ubiqiutin conjugating enzyme	GO:0090261 positive regulation of inclusion body assembly;GO:0043951 negative regulation of cAMP-mediated signaling;GO:0090083 regulation of inclusion body assembly		Enzymes; Predicted intracellular proteins; ENZYME proteins:Transferases; Cancer-related genes:Candidate cancer biomarkers	Nuclear speckles;Nucleoplasm (Supported); Additional: Cytosol			(M5941)HALLMARK UV RESPONSE UP	0	0	0	0	0	0	0	0	0	0	0	0	0	0	0	0	0	0	0	0
8993	8993	Gene_ID	H. sapiens	8993	H. sapiens	PGLYRP1	peptidoglycan recognition protein 1	GO:0032824 negative regulation of natural killer cell differentiation;GO:0032827 negative regulation of natural killer cell differentiation involved in immune response;GO:0032826 regulation of natural killer cell differentiation involved in immune response		Predicted secreted proteins	Vesicles (Approved); Additional: Cytosol;Nucleoplasm			(M5944)HALLMARK ANGIOGENESIS	0	0	0	0	0	0	0	0	0	0	0	0	0	0	0	0	0	0	0	0
3108	3108	Gene_ID	H. sapiens	3108	H. sapiens	HLA-DMA	major histocompatibility complex, class II, DM alpha	GO:0002399 MHC class II protein complex assembly;GO:0002503 peptide antigen assembly with MHC class II protein complex;GO:0002396 MHC protein complex assembly		Predicted intracellular proteins; Human disease related genes:Immune system diseases:Allergies and autoimmune diseases	Vesicles (Approved)			(M5913)HALLMARK INTERFERON GAMMA RESPONSE; (M5950)HALLMARK ALLOGRAFT REJECTION	0	0	0	0	0	0	0	0	0	0	0	0	0	0	0	0	0	0	0	0
7692	7692	Gene_ID	H. sapiens	7692	H. sapiens	ZNF133	zinc finger protein 133	GO:0000122 negative regulation of transcription by RNA polymerase II;GO:0045892 negative regulation of transcription, DNA-templated;GO:1903507 negative regulation of nucleic acid-templated transcription		Predicted intracellular proteins; Transcription factors:Zinc-coordinating DNA-binding domains	Nucleoplasm;Vesicles (Approved)				0	0	0	0	0	0	0	0	0	0	0	0	0	0	0	0	0	0	0	0
285971	285971	Gene_ID	H. sapiens	285971	H. sapiens	ZNF775	zinc finger protein 775	GO:0006357 regulation of transcription by RNA polymerase II;GO:0006355 regulation of transcription, DNA-templated;GO:1903506 regulation of nucleic acid-templated transcription		Predicted intracellular proteins; Transcription factors:Zinc-coordinating DNA-binding domains					0	0	0	0	0	0	0	0	0	0	0	0	0	0	0	0	0	0	0	0
2050	2050	Gene_ID	H. sapiens	2050	H. sapiens	EPHB4	EPH receptor B4	GO:0002042 cell migration involved in sprouting angiogenesis;GO:0043534 blood vessel endothelial cell migration;GO:0048013 ephrin receptor signaling pathway	Tyr protein kinase family	Cancer-related genes:Candidate cancer biomarkers; Transporters:Accessory Factors Involved in Transport; Human disease related genes:Congenital malformations:Congenital malformations of the circulatory system; Human disease related genes:Congenital malformations:Congenital malformations of skin; Kinases:Tyr protein kinases; Disease related genes; Potential drug targets; Enzymes; Predicted intracel…		Dasatinib; N-(5-chloro-1,3-benzodioxol-4-yl)-6-methoxy-7-(3-piperidin-1-ylpropoxy)quinazolin-4-amine; N'-(5-CHLORO-1,3-BENZODIOXOL-4-YL)-N-(3,4,5- TRIMETHOXYPHENYL)PYRIMIDINE-2,4-DIAMINE; N'-(3-CHLORO-4-METHOXY-PHENYL)-N-(3,4,5-TRIMETHOXYPHENYL)-1,3,5-TRIAZINE-2,4-DIAMINE; 3-({4-[(5-chloro-1,3-benzodioxol-4-yl)amino]pyrimidin-2-yl}amino)benzenesulfonamide; N'-(5-chloro-1,3-benzodioxol-4-yl)-N-(3-…	(M257)PID EPHRINB REV PATHWAY; (M62)PID EPHB FWD PATHWAY	(M5916)HALLMARK APICAL SURFACE	1	0	0	0	0	0	0	0	0	0	0	0	0	0	0	0	0	0	0	0
158248	158248	Gene_ID	H. sapiens	158248	H. sapiens	TTC16	tetratricopeptide repeat domain 16			Predicted intracellular proteins					0	0	0	0	0	0	0	0	0	0	0	0	0	0	0	0	0	0	0	0
10021	10021	Gene_ID	H. sapiens	10021	H. sapiens	HCN4	hyperpolarization activated cyclic nucleotide gated potassium channel 4	GO:0086046 membrane depolarization during SA node cell action potential;GO:0071321 cellular response to cGMP;GO:0086015 SA node cell action potential		Voltage-gated ion channels:Cyclic Nucleotide-Regulated Channels; Disease related genes; Potential drug targets; Transporters:Transporter channels and pores; Human disease related genes:Cardiovascular diseases:Cardiac diseases					0	0	0	0	0	0	0	0	0	0	0	0	0	0	0	0	0	0	0	0
10025	10025	Gene_ID	H. sapiens	10025	H. sapiens	MED16	mediator complex subunit 16	GO:0060261 positive regulation of transcription initiation from RNA polymerase II promoter;GO:2000144 positive regulation of DNA-templated transcription, initiation;GO:0060260 regulation of transcription initiation from RNA polymerase II promoter		Predicted intracellular proteins	Nucleoli (Approved)				0	0	0	0	1	0	0	0	1	0	0	0	0	0	0	0	0	0	0	0
1292	1292	Gene_ID	H. sapiens	1292	H. sapiens	COL6A2	collagen type VI alpha 2 chain	GO:0009749 response to glucose;GO:0009746 response to hexose;GO:0034284 response to monosaccharide		Predicted intracellular proteins; Predicted secreted proteins; Human disease related genes:Musculoskeletal diseases:Muscular diseases; Disease related genes	Cytosol (Approved); Additional: Plasma membrane		(M5887)NABA BASEMENT MEMBRANES; (M3005)NABA COLLAGENS; (M198)PID SYNDECAN 1 PATHWAY	(M5909)HALLMARK MYOGENESIS; (M5930)HALLMARK EPITHELIAL MESENCHYMAL TRANSITION	1	0	0	0	0	0	0	0	0	0	0	0	0	0	0	0	0	0	0	0
3053	3053	Gene_ID	H. sapiens	3053	H. sapiens	SERPIND1	serpin family D member 1	GO:0007596 blood coagulation;GO:0050817 coagulation;GO:0007599 hemostasis		FDA approved drug targets:Small molecule drugs; Candidate cardiovascular disease genes; Human disease related genes:Cardiovascular diseases:Hematologic diseases; Predicted secreted proteins; FDA approved drug targets:Biotech drugs; Disease related genes	Vesicles (Approved)	Ardeparin; Zinc; Sulodexide; Copper; Bemiparin; Zinc acetate; Zinc chloride; Zinc sulfate, unspecified form	(M3468)NABA ECM REGULATORS; (M5885)NABA MATRISOME ASSOCIATED; (M5889)NABA MATRISOME		0	1	0	0	0	0	0	0	0	0	0	0	0	0	0	0	0	0	1	0
6150	6150	Gene_ID	H. sapiens	6150	H. sapiens	MRPL23	mitochondrial ribosomal protein L23	GO:0032543 mitochondrial translation;GO:0140053 mitochondrial gene expression;GO:0006412 translation		Ribosomal proteins; Predicted intracellular proteins	Mitochondria (Supported); Additional: Nucleoli fibrillar center			(M5941)HALLMARK UV RESPONSE UP; (M5926)HALLMARK MYC TARGETS V1	1	0	0	0	0	0	0	0	0	1	0	0	0	0	0	0	0	0	0	0
10750	10750	Gene_ID	H. sapiens	10750	H. sapiens	GRAP	GRB2 related adaptor protein	GO:0007605 sensory perception of sound;GO:0050954 sensory perception of mechanical stimulus;GO:0007265 Ras protein signal transduction		Human disease related genes:Nervous system diseases:Ear disease; Predicted intracellular proteins; Disease related genes	Centrosome (Approved)				0	0	0	0	0	0	0	0	0	0	0	0	0	0	0	0	0	0	0	0
7185	7185	Gene_ID	H. sapiens	7185	H. sapiens	TRAF1	TNF receptor associated factor 1	GO:0070534 protein K63-linked ubiquitination;GO:0033209 tumor necrosis factor-mediated signaling pathway;GO:0046330 positive regulation of JNK cascade		Predicted intracellular proteins; Cancer-related genes:Candidate cancer biomarkers	Nucleoplasm (Approved)		(M45)PID CD40 PATHWAY; (M197)PID HIV NEF PATHWAY; (M128)PID TNF PATHWAY	(M5947)HALLMARK IL2 STAT5 SIGNALING; (M5890)HALLMARK TNFA SIGNALING VIA NFKB; (M5915)HALLMARK APICAL JUNCTION	0	0	0	0	0	0	0	0	0	0	0	0	0	0	0	0	0	0	0	0
54344	54344	Gene_ID	H. sapiens	54344	H. sapiens	DPM3	dolichyl-phosphate mannosyltransferase subunit 3, regulatory	GO:0018103 protein C-linked glycosylation;GO:0018211 peptidyl-tryptophan modification;GO:0018317 protein C-linked glycosylation via tryptophan		Human disease related genes:Congenital disorders of metabolism:Congenital disorders of glycan/glycoprotein metabolism; Disease related genes					0	0	0	0	0	0	0	1	1	0	1	0	0	0	0	0	0	1	0	0
4665	4665	Gene_ID	H. sapiens	4665	H. sapiens	NAB2	NGFI-A binding protein 2	GO:0016480 negative regulation of transcription by RNA polymerase III;GO:1902949 positive regulation of tau-protein kinase activity;GO:1902947 regulation of tau-protein kinase activity		Predicted intracellular proteins; Cancer-related genes	Cytosol;Nucleoplasm (Approved)			(M5907)HALLMARK ESTROGEN RESPONSE LATE	1	0	0	0	0	0	0	0	0	0	0	0	0	0	0	0	0	0	0	0
54985	54985	Gene_ID	H. sapiens	54985	H. sapiens	HCFC1R1	host cell factor C1 regulator 1			Predicted intracellular proteins	Nucleoplasm (Approved)				0	0	0	0	0	0	0	0	0	0	0	0	0	0	0	0	0	0	0	0
1944	1944	Gene_ID	H. sapiens	1944	H. sapiens	EFNA3	ephrin A3	GO:1902961 positive regulation of aspartic-type endopeptidase activity involved in amyloid precursor protein catabolic process;GO:1905247 positive regulation of aspartic-type peptidase activity;GO:1902959 regulation of aspartic-type endopeptidase activity involved in amyloid precursor protein catabolic process		RAS pathway related proteins			(M177)PID EPHA FWDPATHWAY	(M5891)HALLMARK HYPOXIA; (M5937)HALLMARK GLYCOLYSIS	1	1	0	0	0	0	0	0	0	0	0	0	0	0	0	0	0	0	0	0
10654	10654	Gene_ID	H. sapiens	10654	H. sapiens	PMVK	phosphomevalonate kinase	GO:0019287 isopentenyl diphosphate biosynthetic process, mevalonate pathway;GO:0009240 isopentenyl diphosphate biosynthetic process;GO:0046490 isopentenyl diphosphate metabolic process		Human disease related genes:Congenital malformations:Congenital malformations of skin; Disease related genes; Potential drug targets; Enzymes; Predicted intracellular proteins; ENZYME proteins:Transferases				(M5892)HALLMARK CHOLESTEROL HOMEOSTASIS	1	0	0	0	0	0	0	1	1	0	0	0	1	0	1	0	0	0	0	0
81490	81490	Gene_ID	H. sapiens	81490	H. sapiens	PTDSS2	phosphatidylserine synthase 2	GO:0006659 phosphatidylserine biosynthetic process;GO:0006658 phosphatidylserine metabolic process;GO:0042398 cellular modified amino acid biosynthetic process		Enzymes; ENZYME proteins:Transferases		Phosphatidyl serine			0	0	0	0	0	0	0	1	1	0	0	0	0	0	0	0	0	0	0	0
1347	1347	Gene_ID	H. sapiens	1347	H. sapiens	COX7A2	cytochrome c oxidase subunit 7A2	GO:0097250 mitochondrial respirasome assembly;GO:0002082 regulation of oxidative phosphorylation;GO:1903715 regulation of aerobic respiration		Predicted intracellular proteins				(M5936)HALLMARK OXIDATIVE PHOSPHORYLATION	0	0	1	1	0	0	0	0	0	0	0	0	0	0	0	0	0	0	0	0
132158	132158	Gene_ID	H. sapiens	132158	H. sapiens	GLYCTK	glycerate kinase	GO:0006001 fructose catabolic process;GO:0061624 fructose catabolic process to hydroxyacetone phosphate and glyceraldehyde-3-phosphate;GO:0019682 glyceraldehyde-3-phosphate metabolic process		Human disease related genes:Congenital disorders of metabolism:Congenital disorders of amino acid metabolism; Disease related genes; Potential drug targets; Enzymes; Predicted intracellular proteins; ENZYME proteins:Transferases	Cytosol (Approved); Additional: Golgi apparatus;Rods & Rings				0	0	0	0	0	0	1	0	0	0	1	0	0	0	0	0	0	0	0	0
59353	59353	Gene_ID	H. sapiens	59353	H. sapiens	TMEM35A	transmembrane protein 35A	GO:2000010 positive regulation of protein localization to cell surface;GO:0051131 chaperone-mediated protein complex assembly;GO:2000008 regulation of protein localization to cell surface			Vesicles (Supported); Additional: Cytosol;Focal adhesion sites				0	0	0	0	0	0	0	0	0	0	0	0	0	0	0	0	0	0	0	0
10809	10809	Gene_ID	H. sapiens	10809	H. sapiens	STARD10	StAR related lipid transfer domain containing 10	GO:0006869 lipid transport;GO:0010876 lipid localization;GO:0071702 organic substance transport		Predicted intracellular proteins	Cytosol (Supported)				0	0	0	0	0	0	0	0	1	0	0	0	0	0	0	0	0	0	0	0
5502	5502	Gene_ID	H. sapiens	5502	H. sapiens	PPP1R1A	protein phosphatase 1 regulatory inhibitor subunit 1A	GO:0005977 glycogen metabolic process;GO:0006073 cellular glucan metabolic process;GO:0044042 glucan metabolic process		Predicted intracellular proteins					0	1	1	0	0	0	0	0	0	0	1	0	0	0	0	0	0	0	0	0
57348	57348	Gene_ID	H. sapiens	57348	H. sapiens	TTYH1	tweety family member 1	GO:0034755 iron ion transmembrane transport;GO:0046847 filopodium assembly;GO:0006826 iron ion transport		Transporters:Transporter channels and pores	Nucleoplasm;Plasma membrane (Approved)				0	0	0	0	0	0	0	0	0	0	0	0	0	0	0	0	0	0	0	0
6223	6223	Gene_ID	H. sapiens	6223	H. sapiens	RPS19	ribosomal protein S19	GO:0060265 positive regulation of respiratory burst involved in inflammatory response;GO:0060266 negative regulation of respiratory burst involved in inflammatory response;GO:0060268 negative regulation of respiratory burst		Human disease related genes:Other congenital disorders:Ribosomopathies; Human disease related genes:Cardiovascular diseases:Hematologic diseases; Ribosomal proteins; Disease related genes; Predicted intracellular proteins	Nucleoplasm (Supported)	Artenimol		(M5950)HALLMARK ALLOGRAFT REJECTION	1	0	0	0	0	1	0	0	0	0	0	0	0	1	0	0	0	0	0	0
26227	26227	Gene_ID	H. sapiens	26227	H. sapiens	PHGDH	phosphoglycerate dehydrogenase	GO:0009448 gamma-aminobutyric acid metabolic process;GO:0006564 L-serine biosynthetic process;GO:0006566 threonine metabolic process		ENZYME proteins:Oxidoreductases; Human disease related genes:Congenital disorders of metabolism:Congenital disorders of amino acid metabolism; Disease related genes; Potential drug targets; Enzymes; Predicted intracellular proteins	Cytosol;Plasma membrane (Enhanced); Additional: Nucleoplasm	NADH		(M5924)HALLMARK MTORC1 SIGNALING	1	0	1	0	0	0	1	0	0	0	0	0	1	0	0	0	0	0	0	0
5050	5050	Gene_ID	H. sapiens	5050	H. sapiens	PAFAH1B3	platelet activating factor acetylhydrolase 1b catalytic subunit 3	GO:0016042 lipid catabolic process;GO:0007283 spermatogenesis;GO:0048232 male gamete generation		Enzymes; ENZYME proteins:Hydrolases; Predicted intracellular proteins	Intermediate filaments (Approved)	(1R)-1,2,2-trimethylpropyl (R)-methylphosphinate	(M163)PID LIS1 PATHWAY		0	0	0	0	0	0	0	0	0	0	0	0	0	0	0	0	0	0	0	0
120071	120071	Gene_ID	H. sapiens	120071	H. sapiens	LARGE2	LARGE xylosyl- and glucuronyltransferase 2	GO:0035269 protein O-linked mannosylation;GO:0046716 muscle cell cellular homeostasis;GO:0035268 protein mannosylation		Predicted intracellular proteins					0	0	0	0	0	0	0	0	0	0	0	0	0	0	0	0	0	1	0	0
4696	4696	Gene_ID	H. sapiens	4696	H. sapiens	NDUFA3	NADH:ubiquinone oxidoreductase subunit A3	GO:0006120 mitochondrial electron transport, NADH to ubiquinone;GO:0010257 NADH dehydrogenase complex assembly;GO:0032981 mitochondrial respiratory chain complex I assembly		Predicted intracellular proteins		NADH		(M5936)HALLMARK OXIDATIVE PHOSPHORYLATION	0	0	1	1	0	0	0	0	0	0	0	0	0	0	0	0	0	0	0	0
83450	83450	Gene_ID	H. sapiens	83450	H. sapiens	DRC3	dynein regulatory complex subunit 3			Predicted intracellular proteins					0	0	0	0	0	0	0	0	0	0	0	0	0	0	0	0	0	0	0	0
65989	65989	Gene_ID	H. sapiens	65989	H. sapiens	DLK2	delta like non-canonical Notch ligand 2	GO:0045746 negative regulation of Notch signaling pathway;GO:0008593 regulation of Notch signaling pathway;GO:0045598 regulation of fat cell differentiation			Nucleoplasm (Approved); Additional: Nucleoli;Vesicles			(M5956)HALLMARK KRAS SIGNALING DN	0	0	0	0	0	0	0	0	0	0	0	0	0	0	0	0	0	0	0	0
4901	4901	Gene_ID	H. sapiens	4901	H. sapiens	NRL	neural retina leucine zipper	GO:0046548 retinal rod cell development;GO:0060221 retinal rod cell differentiation;GO:0060219 camera-type eye photoreceptor cell differentiation		Human disease related genes:Nervous system diseases:Eye disease; Transcription factors:Basic domains; Predicted intracellular proteins; Disease related genes	Nucleoplasm (Supported); Additional: Cytosol				0	0	0	0	0	0	0	0	0	0	0	0	0	0	0	0	0	0	0	0
6253	6253	Gene_ID	H. sapiens	6253	H. sapiens	RTN2	reticulon 2	GO:1902430 negative regulation of amyloid-beta formation;GO:1902992 negative regulation of amyloid precursor protein catabolic process;GO:1902003 regulation of amyloid-beta formation		Disease related genes; Human disease related genes:Nervous system diseases:Other nervous and sensory system diseases	Nuclear speckles (Approved)				0	0	0	0	0	0	0	0	0	0	0	0	0	0	0	0	1	0	0	0
54461	54461	Gene_ID	H. sapiens	54461	H. sapiens	FBXW5	F-box and WD repeat domain containing 5	GO:0010824 regulation of centrosome duplication;GO:0031146 SCF-dependent proteasomal ubiquitin-dependent protein catabolic process;GO:0046605 regulation of centrosome cycle		Predicted intracellular proteins	Mitochondria (Approved)				0	0	0	0	0	0	0	0	0	0	0	0	0	0	0	0	0	0	0	0
10045	10045	Gene_ID	H. sapiens	10045	H. sapiens	SH2D3A	SH2 domain containing 3A	GO:0007254 JNK cascade;GO:0051403 stress-activated MAPK cascade;GO:0031098 stress-activated protein kinase signaling cascade		Predicted intracellular proteins	Microtubules (Approved); Additional: Cytokinetic bridge;Nucleoplasm				0	0	0	0	0	0	0	0	0	0	0	0	0	0	0	0	0	0	0	0
339122	339122	Gene_ID	H. sapiens	339122	H. sapiens	RAB43	RAB43, member RAS oncogene family	GO:0035526 retrograde transport, plasma membrane to Golgi;GO:0090382 phagosome maturation;GO:0019068 virion assembly		Predicted intracellular proteins	Plasma membrane (Supported)				0	0	0	0	0	0	0	0	0	0	0	0	0	1	0	0	1	0	0	0
116844	116844	Gene_ID	H. sapiens	116844	H. sapiens	LRG1	leucine rich alpha-2-glycoprotein 1	GO:0050873 brown fat cell differentiation;GO:0030511 positive regulation of transforming growth factor beta receptor signaling pathway;GO:1903846 positive regulation of cellular response to transforming growth factor beta stimulus		Predicted secreted proteins	Vesicles (Approved)	Copper	(M3008)NABA ECM GLYCOPROTEINS; (M5884)NABA CORE MATRISOME; (M5889)NABA MATRISOME		0	0	0	0	0	0	0	0	0	0	0	0	0	0	0	0	0	0	0	0
6193	6193	Gene_ID	H. sapiens	6193	H. sapiens	RPS5	ribosomal protein S5	GO:0000028 ribosomal small subunit assembly;GO:0006450 regulation of translational fidelity;GO:0042255 ribosome assembly		Ribosomal proteins; Predicted intracellular proteins	Cytosol;Endoplasmic reticulum (Supported)	Artenimol		(M5926)HALLMARK MYC TARGETS V1	1	0	0	0	0	1	0	0	0	0	0	0	0	1	0	0	0	0	0	0
4050	4050	Gene_ID	H. sapiens	4050	H. sapiens	LTB	lymphotoxin beta	GO:0048535 lymph node development;GO:0032735 positive regulation of interleukin-12 production;GO:0032655 regulation of interleukin-12 production		Predicted intracellular proteins; Cancer-related genes:Candidate cancer biomarkers	Centrosome (Approved)		(M5883)NABA SECRETED FACTORS; (M5885)NABA MATRISOME ASSOCIATED; (M5889)NABA MATRISOME	(M5897)HALLMARK IL6 JAK STAT3 SIGNALING; (M5947)HALLMARK IL2 STAT5 SIGNALING; (M5950)HALLMARK ALLOGRAFT REJECTION	0	0	0	0	0	0	0	0	0	0	0	0	0	0	0	0	0	0	0	0
9170	9170	Gene_ID	H. sapiens	9170	H. sapiens	LPAR2	lysophosphatidic acid receptor 2	GO:0007202 activation of phospholipase C activity;GO:0010863 positive regulation of phospholipase C activity;GO:1900274 regulation of phospholipase C activity		G-protein coupled receptors:GPCRs excl olfactory receptors; Transporters; G-protein coupled receptors:Lysolipids receptors; Predicted intracellular proteins			(M15)PID LYSOPHOSPHOLIPID PATHWAY		0	0	0	0	0	0	0	0	0	0	0	0	0	0	0	0	0	0	0	0
4922	4922	Gene_ID	H. sapiens	4922	H. sapiens	NTS	neurotensin	GO:0007218 neuropeptide signaling pathway;GO:0051897 positive regulation of protein kinase B signaling;GO:0051092 positive regulation of NF-kappaB transcription factor activity		Predicted secreted proteins	Vesicles (Supported)		(M167)PID AP1 PATHWAY		0	0	0	0	0	0	0	0	0	0	0	0	0	0	0	0	0	0	0	0
100506581	100506581	Gene_ID	H. sapiens	100506581	H. sapiens	C16orf95	chromosome 16 open reading frame 95			Predicted intracellular proteins	Endoplasmic reticulum (Approved)				0	0	0	0	0	0	0	0	0	0	0	0	0	0	0	0	0	0	0	0
10452	10452	Gene_ID	H. sapiens	10452	H. sapiens	TOMM40	translocase of outer mitochondrial membrane 40	GO:0030150 protein import into mitochondrial matrix;GO:0044743 protein transmembrane import into intracellular organelle;GO:0065002 intracellular protein transmembrane transport		Transporters:Transporter channels and pores; Predicted intracellular proteins	Mitochondria (Enhanced); Additional: Cytosol			(M5924)HALLMARK MTORC1 SIGNALING	0	0	1	1	0	0	0	0	0	0	0	0	0	0	0	0	1	0	0	1
7593	7593	Gene_ID	H. sapiens	7593	H. sapiens	MZF1	myeloid zinc finger 1	GO:0000122 negative regulation of transcription by RNA polymerase II;GO:0045944 positive regulation of transcription by RNA polymerase II;GO:0045892 negative regulation of transcription, DNA-templated		Predicted intracellular proteins; Transcription factors:Zinc-coordinating DNA-binding domains	Nucleoplasm (Supported)				0	0	0	0	0	0	0	0	0	0	0	0	0	0	0	0	0	0	0	0
1757	1757	Gene_ID	H. sapiens	1757	H. sapiens	SARDH	sarcosine dehydrogenase	GO:1901053 sarcosine catabolic process;GO:1901052 sarcosine metabolic process;GO:0042219 cellular modified amino acid catabolic process		ENZYME proteins:Oxidoreductases; Disease related genes; Potential drug targets; Enzymes; Predicted intracellular proteins	Mitochondria (Approved)				1	0	0	0	0	0	1	0	0	0	0	0	0	0	0	0	0	0	0	0
271	271	Gene_ID	H. sapiens	271	H. sapiens	AMPD2	adenosine monophosphate deaminase 2	GO:0032264 IMP salvage;GO:0106380 purine ribonucleotide salvage;GO:0032261 purine nucleotide salvage		Human disease related genes:Congenital malformations:Congenital malformations of the nervous system; Human disease related genes:Nervous system diseases:Other nervous and sensory system diseases; ENZYME proteins:Hydrolases; Disease related genes; Potential drug targets; Enzymes; Predicted intracellular proteins	Cytosol (Enhanced)				0	0	0	0	1	0	0	1	0	0	0	0	0	0	0	0	0	1	0	0
91319	91319	Gene_ID	H. sapiens	91319	H. sapiens	DERL3	derlin 3	GO:1904153 negative regulation of retrograde protein transport, ER to cytosol;GO:0070862 negative regulation of protein exit from endoplasmic reticulum;GO:1904152 regulation of retrograde protein transport, ER to cytosol		Transporters:Primary Active Transporters; Predicted intracellular proteins	Vesicles (Uncertain)				0	0	0	0	0	0	0	0	0	0	0	0	0	0	0	0	0	1	0	0
283870	283870	Gene_ID	H. sapiens	283870	H. sapiens	BRICD5	BRICHOS domain containing 5	GO:0042127 regulation of cell population proliferation;GO:0050794 regulation of cellular process;GO:0050789 regulation of biological process		Predicted intracellular proteins	Actin filaments (Approved); Additional: Nucleoplasm				0	0	0	0	0	0	0	0	0	0	0	0	0	0	0	0	0	0	0	0
5833	5833	Gene_ID	H. sapiens	5833	H. sapiens	PCYT2	phosphate cytidylyltransferase 2, ethanolamine	GO:0006646 phosphatidylethanolamine biosynthetic process;GO:0046337 phosphatidylethanolamine metabolic process;GO:0046474 glycerophospholipid biosynthetic process		Human disease related genes:Nervous system diseases:Other nervous and sensory system diseases; Disease related genes; Potential drug targets; Enzymes; Predicted intracellular proteins; ENZYME proteins:Transferases	Cytosol (Approved); Additional: Nucleoplasm			(M5892)HALLMARK CHOLESTEROL HOMEOSTASIS	0	0	0	0	0	0	0	1	1	0	0	0	0	0	0	0	0	0	0	0
4669	4669	Gene_ID	H. sapiens	4669	H. sapiens	NAGLU	N-acetyl-alpha-glucosaminidase	GO:0046548 retinal rod cell development;GO:0060221 retinal rod cell differentiation;GO:0045475 locomotor rhythm		Human disease related genes:Congenital disorders of metabolism:Lysosomal storage diseases; ENZYME proteins:Hydrolases; Disease related genes; Potential drug targets; Enzymes; Predicted intracellular proteins; Human disease related genes:Congenital disorders of metabolism:Congenital disorders of glycan/glycoprotein metabolism		N-Acetylglucosamine			0	0	0	0	0	0	0	0	0	0	1	0	0	0	0	0	0	0	0	0
93145	93145	Gene_ID	H. sapiens	93145	H. sapiens	OLFM2	olfactomedin 2	GO:1905174 regulation of vascular associated smooth muscle cell dedifferentiation;GO:0051152 positive regulation of smooth muscle cell differentiation;GO:0051150 regulation of smooth muscle cell differentiation		Predicted secreted proteins; Predicted intracellular proteins	Nucleoplasm (Approved)				0	0	0	0	0	0	0	0	0	0	0	0	0	0	0	0	0	0	0	0
10400	10400	Gene_ID	H. sapiens	10400	H. sapiens	PEMT	phosphatidylethanolamine N-methyltransferase	GO:0006686 sphingomyelin biosynthetic process;GO:0006684 sphingomyelin metabolic process;GO:0006656 phosphatidylcholine biosynthetic process		Enzymes; ENZYME proteins:Transferases	Endoplasmic reticulum;Mitochondria (Supported); Additional: Cytosol;Vesicles			(M5905)HALLMARK ADIPOGENESIS; (M5934)HALLMARK XENOBIOTIC METABOLISM	1	0	0	0	0	0	0	1	1	0	0	0	0	0	0	0	0	0	0	0
125988	125988	Gene_ID	H. sapiens	125988	H. sapiens	MICOS13	mitochondrial contact site and cristae organizing system subunit 13	GO:0042407 cristae formation;GO:0007007 inner mitochondrial membrane organization;GO:0007006 mitochondrial membrane organization		Predicted intracellular proteins; Disease related genes; Human disease related genes:Congenital disorders of metabolism:Mitochondrial diseases	Mitochondria (Supported); Additional: Nucleoplasm				0	0	0	1	0	0	0	1	0	0	0	0	0	0	0	0	0	0	0	0
632	632	Gene_ID	H. sapiens	632	H. sapiens	BGLAP	bone gamma-carboxyglutamate protein	GO:0033594 response to hydroxyisoflavone;GO:0080184 response to phenylpropanoid;GO:0032571 response to vitamin K		Predicted secreted proteins; FDA approved drug targets:Small molecule drugs		Menadione; Phylloquinone; gamma-carboxy-L-glutamic acid; Gallium nitrate	(M65)PID FRA PATHWAY; (M288)PID HES HEY PATHWAY; (M276)PID FGF PATHWAY		0	0	0	0	0	0	0	0	0	0	0	0	0	0	0	0	0	0	1	0
9274	9274	Gene_ID	H. sapiens	9274	H. sapiens	BCL7C	BAF chromatin remodeling complex subunit BCL7C	GO:0006915 apoptotic process;GO:0012501 programmed cell death;GO:0008219 cell death		Predicted intracellular proteins	Nucleoplasm (Approved)				0	0	0	0	0	0	0	0	0	0	0	0	0	0	0	0	0	0	0	0
11224	11224	Gene_ID	H. sapiens	11224	H. sapiens	RPL35	ribosomal protein L35	GO:0000463 maturation of LSU-rRNA from tricistronic rRNA transcript (SSU-rRNA, 5.8S rRNA, LSU-rRNA);GO:0000470 maturation of LSU-rRNA;GO:0042273 ribosomal large subunit biogenesis		Human disease related genes:Other congenital disorders:Ribosomopathies; Human disease related genes:Cardiovascular diseases:Hematologic diseases; Ribosomal proteins; Disease related genes; Predicted intracellular proteins	Cytosol;Endoplasmic reticulum (Approved)	Artenimol			1	0	0	0	0	1	0	0	0	0	0	0	0	1	0	0	0	0	0	0
134121	134121	Gene_ID	H. sapiens	134121	H. sapiens	C5orf49	chromosome 5 open reading frame 49			Predicted intracellular proteins					0	0	0	0	0	0	0	0	0	0	0	0	0	0	0	0	0	0	0	0
282969	282969	Gene_ID	H. sapiens	282969	H. sapiens	FUOM	fucose mutarotase	GO:0006004 fucose metabolic process;GO:0036065 fucosylation;GO:0019318 hexose metabolic process		Enzymes; ENZYME proteins:Isomerase; Predicted intracellular proteins					0	0	0	0	0	0	0	0	0	0	1	0	0	0	0	0	0	1	0	0
162427	162427	Gene_ID	H. sapiens	162427	H. sapiens	RETREG3	reticulophagy regulator family member 3	GO:0061709 reticulophagy;GO:0061912 selective autophagy;GO:1903008 organelle disassembly			Nuclear membrane;Nucleoplasm (Approved); Additional: Cytosol				0	0	0	0	0	0	0	0	0	0	0	0	0	0	0	0	0	0	0	0
57593	57593	Gene_ID	H. sapiens	57593	H. sapiens	EBF4	EBF family member 4	GO:0006357 regulation of transcription by RNA polymerase II;GO:0006355 regulation of transcription, DNA-templated;GO:1903506 regulation of nucleic acid-templated transcription		Transcription factors:Immunoglobulin fold; Predicted intracellular proteins					0	0	0	0	0	0	0	0	0	0	0	0	0	0	0	0	0	0	0	0
29781	29781	Gene_ID	H. sapiens	29781	H. sapiens	NCAPH2	non-SMC condensin II complex subunit H2	GO:0051309 female meiosis chromosome separation;GO:0051306 mitotic sister chromatid separation;GO:0016321 female meiosis chromosome segregation		Predicted intracellular proteins	Nucleoplasm (Supported); Additional: Cytokinetic bridge			(M5935)HALLMARK FATTY ACID METABOLISM	0	0	0	0	0	0	0	0	0	0	0	0	0	0	0	0	0	0	0	0
10591	10591	Gene_ID	H. sapiens	10591	H. sapiens	DNPH1	2'-deoxynucleoside 5'-phosphate N-hydrolase 1	GO:0009159 deoxyribonucleoside monophosphate catabolic process;GO:0009125 nucleoside monophosphate catabolic process;GO:0009162 deoxyribonucleoside monophosphate metabolic process		Predicted intracellular proteins	Nucleoplasm (Approved); Additional: Cytosol				0	0	0	0	0	0	0	1	0	0	0	0	0	0	0	1	0	0	0	0
6234	6234	Gene_ID	H. sapiens	6234	H. sapiens	RPS28	ribosomal protein S28	GO:0000028 ribosomal small subunit assembly;GO:0030490 maturation of SSU-rRNA;GO:0042255 ribosome assembly		Human disease related genes:Other congenital disorders:Ribosomopathies; Human disease related genes:Cardiovascular diseases:Hematologic diseases; Ribosomal proteins; Disease related genes; Predicted intracellular proteins	Cytosol (Approved)	Artenimol			1	0	0	0	0	1	0	0	0	0	0	0	0	1	0	0	0	0	0	0
91683	91683	Gene_ID	H. sapiens	91683	H. sapiens	SYT12	synaptotagmin 12	GO:0048792 spontaneous exocytosis of neurotransmitter;GO:0014059 regulation of dopamine secretion;GO:0017158 regulation of calcium ion-dependent exocytosis		Predicted intracellular proteins				(M5906)HALLMARK ESTROGEN RESPONSE EARLY	0	0	0	0	0	0	0	0	0	0	0	0	0	0	0	0	0	0	0	0
83657	83657	Gene_ID	H. sapiens	83657	H. sapiens	DYNLRB2	dynein light chain roadblock-type 2	GO:0007018 microtubule-based movement;GO:0007017 microtubule-based process;GO:0006928 movement of cell or subcellular component		Predicted intracellular proteins					0	0	0	0	0	0	0	0	0	0	0	0	0	0	0	0	0	0	0	0
2705	2705	Gene_ID	H. sapiens	2705	H. sapiens	GJB1	gap junction protein beta 1	GO:1905867 epididymis development;GO:0016264 gap junction assembly;GO:0015868 purine ribonucleotide transport		Transporters:Transporter channels and pores; Human disease related genes:Nervous system diseases:Neurodegenerative diseases; Disease related genes; Potential drug targets					0	0	0	0	0	0	0	0	0	0	0	0	0	0	0	0	0	0	0	0
388588	388588	Gene_ID	H. sapiens	388588	H. sapiens	SMIM1	small integral membrane protein 1 (Vel blood group)			Transporters; Blood group antigen proteins; Predicted intracellular proteins					0	0	0	0	0	0	0	0	0	0	0	0	0	0	0	0	0	0	0	0
1717	1717	Gene_ID	H. sapiens	1717	H. sapiens	DHCR7	7-dehydrocholesterol reductase	GO:0016128 phytosteroid metabolic process;GO:0016129 phytosteroid biosynthetic process;GO:0016131 brassinosteroid metabolic process		ENZYME proteins:Oxidoreductases; Human disease related genes:Congenital disorders of metabolism:Congenital disorders of lipid/glycolipid metabolism; Disease related genes; Potential drug targets; Enzymes	Endoplasmic reticulum (Supported)	NADH		(M5892)HALLMARK CHOLESTEROL HOMEOSTASIS; (M5905)HALLMARK ADIPOGENESIS; (M5906)HALLMARK ESTROGEN RESPONSE EARLY	0	0	0	0	0	0	0	0	1	0	0	0	1	0	1	0	0	0	0	0
6227	6227	Gene_ID	H. sapiens	6227	H. sapiens	RPS21	ribosomal protein S21	GO:0000461 endonucleolytic cleavage to generate mature 3'-end of SSU-rRNA from (SSU-rRNA, 5.8S rRNA, LSU-rRNA);GO:0000447 endonucleolytic cleavage in ITS1 to separate SSU-rRNA from 5.8S rRNA and LSU-rRNA from tricistronic rRNA transcript (SSU-rRNA, 5.8S rRNA, LSU-rRNA);GO:0031125 rRNA 3'-end processing		Ribosomal proteins; Predicted intracellular proteins	Cytosol;Endoplasmic reticulum (Supported)				1	0	0	0	0	1	0	0	0	0	0	0	0	0	0	0	0	0	0	0
29085	29085	Gene_ID	H. sapiens	29085	H. sapiens	PHPT1	phosphohistidine phosphatase 1	GO:0035971 peptidyl-histidine dephosphorylation;GO:2000984 negative regulation of ATP citrate synthase activity;GO:2000983 regulation of ATP citrate synthase activity		Enzymes; ENZYME proteins:Hydrolases; Predicted intracellular proteins	Cytosol (Approved); Additional: Nuclear bodies;Nucleoplasm;Plasma membrane				0	1	0	0	0	0	0	0	0	0	0	0	0	0	0	0	0	0	0	0
84153	84153	Gene_ID	H. sapiens	84153	H. sapiens	RNASEH2C	ribonuclease H2 subunit C	GO:0006401 RNA catabolic process;GO:0034655 nucleobase-containing compound catabolic process;GO:0046700 heterocycle catabolic process		Predicted intracellular proteins; Disease related genes; Human disease related genes:Immune system diseases:Other immune system diseases	Nucleoplasm (Approved)				0	0	0	0	0	0	0	0	0	0	0	0	0	0	0	0	0	0	0	0
27440	27440	Gene_ID	H. sapiens	27440	H. sapiens	HDHD5	haloacid dehalogenase like hydrolase domain containing 5	GO:0046474 glycerophospholipid biosynthetic process;GO:0045017 glycerolipid biosynthetic process;GO:0008654 phospholipid biosynthetic process		Predicted intracellular proteins	Mitochondria (Approved)				0	0	0	0	0	0	0	1	1	0	0	0	0	0	0	0	0	0	0	0
125206	125206	Gene_ID	H. sapiens	125206	H. sapiens	SLC5A10	solute carrier family 5 member 10	GO:1904659 glucose transmembrane transport;GO:0008645 hexose transmembrane transport;GO:0015749 monosaccharide transmembrane transport		Transporters:Electrochemical Potential-driven transporters					0	0	0	0	0	0	0	0	0	0	0	0	0	0	0	0	0	0	0	0
11094	11094	Gene_ID	H. sapiens	11094	H. sapiens	CACFD1	calcium channel flower domain containing 1	GO:0016192 vesicle-mediated transport;GO:0006810 transport;GO:0051234 establishment of localization		Transporters:Transporter channels and pores	Nucleoplasm (Approved)				0	0	0	0	0	0	0	0	0	0	0	0	0	0	0	0	0	0	0	0
4047	4047	Gene_ID	H. sapiens	4047	H. sapiens	LSS	lanosterol synthase	GO:0016104 triterpenoid biosynthetic process;GO:0006722 triterpenoid metabolic process;GO:0016114 terpenoid biosynthetic process		Human disease related genes:Skin diseases:Skin and soft tissue diseases; Human disease related genes:Nervous system diseases:Eye disease; Disease related genes; Potential drug targets; Enzymes; ENZYME proteins:Isomerase; Predicted intracellular proteins		R048-8071; Lanosterol		(M5892)HALLMARK CHOLESTEROL HOMEOSTASIS	0	0	0	0	0	0	0	0	1	0	0	0	1	0	1	0	0	0	0	0
10785	10785	Gene_ID	H. sapiens	10785	H. sapiens	WDR4	WD repeat domain 4	GO:0106004 tRNA (guanine-N7)-methylation;GO:0036265 RNA (guanine-N7)-methylation;GO:0030488 tRNA methylation		Human disease related genes:Congenital malformations:Congenital malformations of the nervous system; Predicted intracellular proteins; Disease related genes	Nucleoplasm (Supported); Additional: Cytosol				1	0	0	0	0	1	0	0	0	0	0	0	0	0	0	0	0	0	0	0
200916	200916	Gene_ID	H. sapiens	200916	H. sapiens	RPL22L1	ribosomal protein L22 like 1	GO:0002181 cytoplasmic translation;GO:0006412 translation;GO:0043043 peptide biosynthetic process		Ribosomal proteins; Predicted intracellular proteins	Nucleoli;Nucleoli rim (Approved); Additional: Nucleoplasm				1	0	0	0	0	0	0	0	0	0	0	0	0	0	0	0	0	0	0	0
1984	1984	Gene_ID	H. sapiens	1984	H. sapiens	EIF5A	eukaryotic translation initiation factor 5A	GO:0045901 positive regulation of translational elongation;GO:0045905 positive regulation of translational termination;GO:1902255 positive regulation of intrinsic apoptotic signaling pathway by p53 class mediator		Transporters:Transporter channels and pores; Predicted intracellular proteins; Cancer-related genes:Candidate cancer biomarkers	Cytosol (Supported); Additional: Nucleoplasm;Plasma membrane			(M5950)HALLMARK ALLOGRAFT REJECTION	1	0	0	0	0	0	0	0	0	0	0	0	0	0	0	0	0	0	1	0
3123	3123	Gene_ID	H. sapiens	3123	H. sapiens	HLA-DRB1	major histocompatibility complex, class II, DR beta 1	GO:0002491 antigen processing and presentation of endogenous peptide antigen via MHC class II;GO:0002469 myeloid dendritic cell antigen processing and presentation;GO:0002468 dendritic cell antigen processing and presentation		Human disease related genes:Cardiovascular diseases:Vascular diseases; Human disease related genes:Immune system diseases:Other immune system diseases; Human disease related genes:Immune system diseases:Allergies and autoimmune diseases; Human disease related genes:Nervous system diseases:Other nervous and sensory system diseases; Human disease related genes:Skin diseases:Skin and soft tissue dis…				(M5913)HALLMARK INTERFERON GAMMA RESPONSE	0	0	0	0	0	0	0	0	0	0	0	0	0	0	0	0	0	0	0	0
5919	5919	Gene_ID	H. sapiens	5919	H. sapiens	RARRES2	retinoic acid receptor responder 2	GO:0019732 antifungal humoral response;GO:0061760 antifungal innate immune response;GO:0010759 positive regulation of macrophage chemotaxis		Predicted secreted proteins					0	0	0	0	0	0	0	0	0	0	0	0	0	0	0	0	0	0	0	0
6300	6300	Gene_ID	H. sapiens	6300	H. sapiens	MAPK12	mitogen-activated protein kinase 12	GO:0006975 DNA damage induced protein phosphorylation;GO:0045445 myoblast differentiation;GO:0051149 positive regulation of muscle cell differentiation	CMGC Ser/Thr protein kinase family	Kinases:CMGC Ser/Thr protein kinases; Disease related genes; Potential drug targets; Enzymes; Predicted intracellular proteins; ENZYME proteins:Transferases	Nuclear speckles (Approved); Additional: Cytosol	Phosphonothreonine; Phosphoaminophosphonic Acid-Adenylate Ester; KC706; CEP-1347	(M209)PID P38 GAMMA DELTA PATHWAY; (M12705)SIG CD40PATHWAYMAP; (M12)PID RHOA PATHWAY	(M5909)HALLMARK MYOGENESIS	1	1	1	0	0	0	0	1	0	0	0	0	0	0	0	0	0	0	0	0
79763	79763	Gene_ID	H. sapiens	79763	H. sapiens	ISOC2	isochorismatase domain containing 2	GO:0031648 protein destabilization;GO:0031647 regulation of protein stability;GO:0065008 regulation of biological quality		Predicted intracellular proteins	Mitochondria (Approved); Additional: Cytosol				0	0	0	0	0	0	0	0	0	0	0	0	0	0	0	0	0	0	0	0
7780	7780	Gene_ID	H. sapiens	7780	H. sapiens	SLC30A2	solute carrier family 30 member 2	GO:0061090 positive regulation of sequestering of zinc ion;GO:0061088 regulation of sequestering of zinc ion;GO:0071577 zinc ion transmembrane transport		Human disease related genes:Congenital disorders of metabolism:Congenital disorders of ion transport and metabolism; Transporters:Electrochemical Potential-driven transporters; Disease related genes; Potential drug targets	Vesicles (Approved)				0	0	0	0	0	0	0	0	0	0	0	0	0	0	0	0	0	0	0	0
10083	10083	Gene_ID	H. sapiens	10083	H. sapiens	USH1C	USH1 protein network component harmonin	GO:1904106 protein localization to microvillus;GO:1904970 brush border assembly;GO:0030046 parallel actin filament bundle assembly		Human disease related genes:Nervous system diseases:Ear disease; Cancer-related genes:Candidate cancer biomarkers; Human disease related genes:Nervous system diseases:Eye disease; Disease related genes; Predicted intracellular proteins	Cytosol (Enhanced)			(M5953)HALLMARK KRAS SIGNALING UP	0	0	0	0	0	0	0	0	0	0	0	0	0	0	0	0	0	0	0	0
2644	2644	Gene_ID	H. sapiens	2644	H. sapiens	GCHFR	GTP cyclohydrolase I feedback regulator	GO:0043095 regulation of GTP cyclohydrolase I activity;GO:0043105 negative regulation of GTP cyclohydrolase I activity;GO:0006809 nitric oxide biosynthetic process		Predicted intracellular proteins	Nucleoplasm (Supported)				0	1	0	0	0	0	0	0	0	0	0	0	0	0	0	0	0	0	0	0
54935	54935	Gene_ID	H. sapiens	54935	H. sapiens	DUSP23	dual specificity phosphatase 23	GO:0035335 peptidyl-tyrosine dephosphorylation;GO:0006470 protein dephosphorylation;GO:0016311 dephosphorylation		Enzymes; ENZYME proteins:Hydrolases; Predicted intracellular proteins	Nucleoplasm (Supported)	4-Nitrophenyl Phosphate			0	0	0	0	0	0	0	0	0	0	0	0	0	0	0	0	0	0	0	0
84309	84309	Gene_ID	H. sapiens	84309	H. sapiens	NUDT16L1	nudix hydrolase 16 like 1	GO:2001033 negative regulation of double-strand break repair via nonhomologous end joining;GO:2001032 regulation of double-strand break repair via nonhomologous end joining;GO:2000780 negative regulation of double-strand break repair		Predicted intracellular proteins	Cytosol;Plasma membrane (Approved)		(M165)PID SYNDECAN 4 PATHWAY		0	0	0	0	0	0	0	0	0	0	0	0	0	0	0	0	0	0	0	0
388564	388564	Gene_ID	H. sapiens	388564	H. sapiens	TMEM238	transmembrane protein 238								0	0	0	0	0	0	0	0	0	0	0	0	0	0	0	0	0	0	0	0
684	684	Gene_ID	H. sapiens	684	H. sapiens	BST2	bone marrow stromal cell antigen 2	GO:0002736 regulation of plasmacytoid dendritic cell cytokine production;GO:0002737 negative regulation of plasmacytoid dendritic cell cytokine production;GO:0002731 negative regulation of dendritic cell cytokine production		Transporters:Transporter channels and pores; CD markers	Golgi apparatus;Vesicles (Supported)			(M5911)HALLMARK INTERFERON ALPHA RESPONSE; (M5913)HALLMARK INTERFERON GAMMA RESPONSE; (M5932)HALLMARK INFLAMMATORY RESPONSE	0	1	0	0	0	0	0	0	0	0	0	0	0	0	0	1	0	0	0	0
9625	9625	Gene_ID	H. sapiens	9625	H. sapiens	AATK	apoptosis associated tyrosine kinase	GO:0038083 peptidyl-tyrosine autophosphorylation;GO:0018108 peptidyl-tyrosine phosphorylation;GO:0018212 peptidyl-tyrosine modification	Tyr protein kinase family	Transporters:Accessory Factors Involved in Transport; Kinases:Tyr protein kinases; Enzymes; Predicted intracellular proteins; ENZYME proteins:Transferases	Mitochondria (Uncertain)				0	0	0	0	0	0	0	0	0	0	0	0	0	0	0	0	0	0	0	0
5827	5827	Gene_ID	H. sapiens	5827	H. sapiens	PXMP2	peroxisomal membrane protein 2	GO:0008150 biological_process		Transporters; Predicted intracellular proteins; Human disease related genes:Nervous system diseases:Other nervous and sensory system diseases				(M5948)HALLMARK BILE ACID METABOLISM	1	0	0	0	0	0	0	0	0	0	0	0	0	0	0	0	0	0	0	1
127534	127534	Gene_ID	H. sapiens	127534	H. sapiens	GJB4	gap junction protein beta 4	GO:1990349 gap junction-mediated intercellular transport;GO:0042048 olfactory behavior;GO:0010496 intercellular transport		Human disease related genes:Congenital malformations:Congenital malformations of skin; Transporters:Transporter channels and pores; Disease related genes; Potential drug targets	Cell Junctions (Supported)				0	0	0	0	0	0	0	0	0	0	0	0	0	0	0	0	0	0	0	0
3263	3263	Gene_ID	H. sapiens	3263	H. sapiens	HPX	hemopexin	GO:0060332 positive regulation of response to interferon-gamma;GO:0060335 positive regulation of interferon-gamma-mediated signaling pathway;GO:0002925 positive regulation of humoral immune response mediated by circulating immunoglobulin		Predicted secreted proteins; Candidate cardiovascular disease genes		Zinc chloride; Zinc sulfate, unspecified form	(M5880)NABA ECM AFFILIATED; (M5885)NABA MATRISOME ASSOCIATED; (M5889)NABA MATRISOME		0	0	0	0	0	0	0	0	0	0	0	0	0	0	0	0	0	0	0	0
9914	9914	Gene_ID	H. sapiens	9914	H. sapiens	ATP2C2	ATPase secretory pathway Ca2+ transporting 2	GO:0071421 manganese ion transmembrane transport;GO:0006828 manganese ion transport;GO:0090280 positive regulation of calcium ion import		Enzymes; Transporters:Primary Active Transporters; ENZYME proteins; FDA approved drug targets:Small molecule drugs	Focal adhesion sites;Plasma membrane (Approved)				0	0	0	0	0	0	0	0	0	0	0	0	0	0	0	0	0	0	0	0
7311	7311	Gene_ID	H. sapiens	7311	H. sapiens	UBA52	ubiquitin A-52 residue ribosomal protein fusion product 1	GO:0002181 cytoplasmic translation;GO:0006412 translation;GO:0043043 peptide biosynthetic process		Ribosomal proteins; Predicted intracellular proteins	Cytosol;Endoplasmic reticulum (Approved); Additional: Nucleoplasm;Plasma membrane				1	0	1	0	0	0	0	0	0	0	1	0	0	0	0	0	0	0	0	1
7161	7161	Gene_ID	H. sapiens	7161	H. sapiens	TP73	tumor protein p73	GO:0060044 negative regulation of cardiac muscle cell proliferation;GO:0048714 positive regulation of oligodendrocyte differentiation;GO:0042771 intrinsic apoptotic signaling pathway in response to DNA damage by p53 class mediator		Transcription factors:Immunoglobulin fold; Predicted intracellular proteins	Nucleoplasm (Supported); Additional: Golgi apparatus	Zinc; Zinc acetate; Zinc chloride; Zinc sulfate, unspecified form	(M40)PID E2F PATHWAY; (M19)PID P73PATHWAY; (M145)PID P53 DOWNSTREAM PATHWAY		0	0	0	0	0	0	0	0	0	0	0	0	0	0	0	1	0	0	0	0
10811	10811	Gene_ID	H. sapiens	10811	H. sapiens	NOXA1	NADPH oxidase activator 1	GO:0060263 regulation of respiratory burst;GO:0010310 regulation of hydrogen peroxide metabolic process;GO:0042554 superoxide anion generation		Predicted intracellular proteins	Vesicles (Approved)		(M278)PID RAC1 PATHWAY		0	0	0	0	0	0	0	0	0	0	0	0	0	0	0	0	0	0	0	0
147700	147700	Gene_ID	H. sapiens	147700	H. sapiens	KLC3	kinesin light chain 3	GO:0120317 sperm mitochondrial sheath assembly;GO:0120316 sperm flagellum assembly;GO:0044458 motile cilium assembly		Predicted intracellular proteins	Actin filaments (Approved); Additional: Cytosol;Nucleoplasm				0	0	1	0	0	0	0	0	0	0	0	0	0	1	0	0	0	0	0	0
7301	7301	Gene_ID	H. sapiens	7301	H. sapiens	TYRO3	TYRO3 protein tyrosine kinase	GO:0060068 vagina development;GO:0001779 natural killer cell differentiation;GO:0030540 female genitalia development	Tyr protein kinase family	Cancer-related genes:Candidate cancer biomarkers; Kinases:Tyr protein kinases; Enzymes; Predicted intracellular proteins; ENZYME proteins:Transferases		Fostamatinib		(M5941)HALLMARK UV RESPONSE UP	0	0	0	0	0	0	0	0	0	0	0	0	0	0	0	0	0	0	1	0
200205	200205	Gene_ID	H. sapiens	200205	H. sapiens	IBA57	iron-sulfur cluster assembly factor IBA57	GO:0006783 heme biosynthetic process;GO:0016226 iron-sulfur cluster assembly;GO:0031163 metallo-sulfur cluster assembly		Human disease related genes:Nervous system diseases:Other nervous and sensory system diseases; Predicted intracellular proteins; Disease related genes; Human disease related genes:Congenital disorders of metabolism:Mitochondrial diseases	Mitochondria (Supported)				0	0	0	0	1	0	0	0	0	0	0	0	0	0	0	0	0	0	0	0
197258	197258	Gene_ID	H. sapiens	197258	H. sapiens	FCSK	fucose kinase	GO:0042352 GDP-L-fucose salvage;GO:0042350 GDP-L-fucose biosynthetic process;GO:0046368 GDP-L-fucose metabolic process		Human disease related genes:Congenital disorders of metabolism:Congenital disorders of carbohydrate metabolism; Disease related genes; Potential drug targets; Enzymes; Predicted intracellular proteins; ENZYME proteins:Transferases	Vesicles (Approved)				0	0	0	0	1	0	0	1	0	0	1	0	0	0	0	0	0	1	0	0
6158	6158	Gene_ID	H. sapiens	6158	H. sapiens	RPL28	ribosomal protein L28	GO:0002181 cytoplasmic translation;GO:0006412 translation;GO:0043043 peptide biosynthetic process		Ribosomal proteins; Predicted intracellular proteins	Cytosol;Endoplasmic reticulum (Supported)				1	0	0	0	0	0	0	0	0	0	0	1	0	0	0	0	0	0	0	0
4153	4153	Gene_ID	H. sapiens	4153	H. sapiens	MBL2	mannose binding lectin 2	GO:0002752 cell surface pattern recognition receptor signaling pathway;GO:0008228 opsonization;GO:1903028 positive regulation of opsonization		Human disease related genes:Immune system diseases:Primary immunodeficiency; Predicted secreted proteins		O3-Sulfonylgalactose; Methyl alpha-D-mannoside; 4-(Hydrogen sulfate)-beta-D-galactopyranose; Methyl beta-L-fucopyranoside; N-acetyl-alpha-neuraminic acid; alpha-L-methyl-fucose; Alpha-Methyl-N-Acetyl-D-Glucosamine	(M5880)NABA ECM AFFILIATED; (M5885)NABA MATRISOME ASSOCIATED; (M5889)NABA MATRISOME	(M5946)HALLMARK COAGULATION; (M5934)HALLMARK XENOBIOTIC METABOLISM; (M5950)HALLMARK ALLOGRAFT REJECTION	1	0	0	0	0	0	0	0	0	0	0	0	0	0	0	0	0	0	1	0
83871	83871	Gene_ID	H. sapiens	83871	H. sapiens	RAB34	RAB34, member RAS oncogene family	GO:0090385 phagosome-lysosome fusion;GO:0001845 phagolysosome assembly;GO:0090382 phagosome maturation		Predicted intracellular proteins				(M5905)HALLMARK ADIPOGENESIS	0	0	0	0	0	0	0	0	0	0	0	0	0	1	0	0	0	0	0	0
23277	23277	Gene_ID	H. sapiens	23277	H. sapiens	CLUH	clustered mitochondria homolog	GO:0048312 intracellular distribution of mitochondria;GO:0048311 mitochondrion distribution;GO:0051646 mitochondrion localization		Predicted intracellular proteins	Vesicles (Supported); Additional: Nuclear bodies				0	0	0	1	0	0	0	0	0	0	0	0	0	0	0	0	0	0	0	0
60681	60681	Gene_ID	H. sapiens	60681	H. sapiens	FKBP10	FKBP prolyl isomerase 10	GO:0017185 peptidyl-lysine hydroxylation;GO:0018126 protein hydroxylation;GO:0035909 aorta morphogenesis		Human disease related genes:Congenital malformations:Congenital malformations of the musculoskeletal system; Disease related genes; Potential drug targets; Enzymes; ENZYME proteins:Isomerase; Predicted intracellular proteins	Mitochondria (Approved)				0	0	0	0	0	0	0	0	0	0	0	0	0	0	0	0	0	0	1	0
2783	2783	Gene_ID	H. sapiens	2783	H. sapiens	GNB2	G protein subunit beta 2	GO:0007186 G protein-coupled receptor signaling pathway;GO:0007165 signal transduction;GO:0023052 signaling		Transporters:Accessory Factors Involved in Transport; RAS pathway related proteins; Predicted intracellular proteins	Plasma membrane (Supported)			(M5946)HALLMARK COAGULATION; (M5921)HALLMARK COMPLEMENT	0	0	1	0	0	0	0	0	0	0	0	0	0	0	0	0	0	0	0	0
6136	6136	Gene_ID	H. sapiens	6136	H. sapiens	RPL12	ribosomal protein L12	GO:0002181 cytoplasmic translation;GO:0006412 translation;GO:0043043 peptide biosynthetic process		Ribosomal proteins; Predicted intracellular proteins	Golgi apparatus (Approved)				1	0	0	0	0	0	0	0	0	0	0	1	0	0	0	0	0	0	0	0
10514	10514	Gene_ID	H. sapiens	10514	H. sapiens	MYBBP1A	MYB binding protein 1a	GO:1903450 regulation of G1 to G0 transition;GO:2000210 positive regulation of anoikis;GO:0045945 positive regulation of transcription by RNA polymerase III		Predicted intracellular proteins	Nucleoli (Supported); Additional: Vesicles			(M5928)HALLMARK MYC TARGETS V2; (M5906)HALLMARK ESTROGEN RESPONSE EARLY	1	0	1	0	0	1	0	0	0	0	0	0	0	0	0	0	0	0	0	0
6232	6232	Gene_ID	H. sapiens	6232	H. sapiens	RPS27	ribosomal protein S27	GO:0000028 ribosomal small subunit assembly;GO:0042255 ribosome assembly;GO:0042274 ribosomal small subunit biogenesis		Human disease related genes:Other congenital disorders:Ribosomopathies; Human disease related genes:Cardiovascular diseases:Hematologic diseases; Ribosomal proteins; Disease related genes; Predicted intracellular proteins	Cytosol;Endoplasmic reticulum (Approved); Additional: Nucleoli				1	0	0	0	0	1	0	0	0	0	0	0	0	1	0	0	0	0	0	0
80045	80045	Gene_ID	H. sapiens	80045	H. sapiens	GPR157	G protein-coupled receptor 157	GO:0060019 radial glial cell differentiation;GO:0048512 circadian behavior;GO:0007622 rhythmic behavior		G-protein coupled receptors:GPCRs excl olfactory receptors; G-protein coupled receptors:Family 2 (B) receptors	Nucleoli;Nucleoli rim (Uncertain); Additional: Cell Junctions;Plasma membrane				0	0	0	0	0	0	0	0	0	0	0	0	0	0	0	0	0	0	0	0
4861	4861	Gene_ID	H. sapiens	4861	H. sapiens	NPAS1	neuronal PAS domain protein 1	GO:0042711 maternal behavior;GO:0060746 parental behavior;GO:0001964 startle response		Transcription factors:Basic domains; Predicted intracellular proteins	Nucleoplasm (Approved)				0	0	0	0	0	0	0	0	0	0	0	0	0	0	0	0	0	0	0	0
6134	6134	Gene_ID	H. sapiens	6134	H. sapiens	RPL10	ribosomal protein L10	GO:1990403 embryonic brain development;GO:0000027 ribosomal large subunit assembly;GO:0042255 ribosome assembly		Human disease related genes:Other diseases:Mental and behavioural disorders; Ribosomal proteins; Disease related genes; Predicted intracellular proteins; Cancer-related genes	Cytosol;Endoplasmic reticulum (Enhanced)	Artenimol			1	0	0	0	0	1	0	0	0	0	0	0	0	1	0	0	0	0	0	0
3770	3770	Gene_ID	H. sapiens	3770	H. sapiens	KCNJ14	potassium inwardly rectifying channel subfamily J member 14	GO:1990573 potassium ion import across plasma membrane;GO:0098659 inorganic cation import across plasma membrane;GO:0099587 inorganic ion import across plasma membrane		Voltage-gated ion channels:Inwardly Rectifying Potassium Channels; FDA approved drug targets:Small molecule drugs	Nucleoli (Approved)				0	0	0	0	0	0	0	0	0	0	0	0	0	0	0	0	0	0	0	0
142678	142678	Gene_ID	H. sapiens	142678	H. sapiens	MIB2	MIB E3 ubiquitin protein ligase 2	GO:0007219 Notch signaling pathway;GO:0043123 positive regulation of I-kappaB kinase/NF-kappaB signaling;GO:0043122 regulation of I-kappaB kinase/NF-kappaB signaling		Enzymes; Predicted intracellular proteins; ENZYME proteins:Transferases					0	0	0	0	0	0	0	0	0	0	0	0	0	0	0	0	0	0	0	0
79792	79792	Gene_ID	H. sapiens	79792	H. sapiens	GSDMD	gasdermin D	GO:0035915 pore formation in membrane of other organism;GO:0051673 membrane disruption in other organism;GO:0046931 pore complex assembly		Transporters:Transporter channels and pores; Predicted intracellular proteins	Nucleoplasm (Supported)				0	0	0	0	0	0	0	0	0	0	0	0	0	0	0	0	0	0	0	0
402573	402573	Gene_ID	H. sapiens	402573	H. sapiens	C7orf61	chromosome 7 open reading frame 61			Predicted intracellular proteins	Vesicles (Approved)				0	0	0	0	0	0	0	0	0	0	0	0	0	0	0	0	0	0	0	0
92960	92960	Gene_ID	H. sapiens	92960	H. sapiens	PEX11G	peroxisomal biogenesis factor 11 gamma	GO:0044375 regulation of peroxisome size;GO:0016559 peroxisome fission;GO:0007031 peroxisome organization						(M5948)HALLMARK BILE ACID METABOLISM	0	0	0	0	0	0	0	0	0	0	0	0	0	0	0	0	0	0	0	0
11013	11013	Gene_ID	H. sapiens	11013	H. sapiens	TMSB15A	thymosin beta 15A	GO:0042989 sequestering of actin monomers;GO:0030837 negative regulation of actin filament polymerization;GO:0032507 maintenance of protein location in cell		Predicted intracellular proteins					0	0	0	0	0	0	0	0	0	0	0	0	0	0	0	0	0	0	0	0
79008	79008	Gene_ID	H. sapiens	79008	H. sapiens	SLX1B	SLX1 homolog B, structure-specific endonuclease subunit	GO:1904431 positive regulation of t-circle formation;GO:0010792 DNA double-strand break processing involved in repair via single-strand annealing;GO:0045002 double-strand break repair via single-strand annealing		Predicted intracellular proteins	Nucleoplasm (Approved)				0	0	0	0	0	0	0	0	0	0	0	0	0	0	0	0	0	0	0	0
6171	6171	Gene_ID	H. sapiens	6171	H. sapiens	RPL41	ribosomal protein L41	GO:0002181 cytoplasmic translation;GO:0006412 translation;GO:0043043 peptide biosynthetic process		Ribosomal proteins; Predicted intracellular proteins	Endoplasmic reticulum (Supported)				1	0	0	0	0	0	0	0	0	0	0	0	0	0	0	0	0	0	0	0
50512	50512	Gene_ID	H. sapiens	50512	H. sapiens	PODXL2	podocalyxin like 2	GO:0050901 leukocyte tethering or rolling;GO:0061756 leukocyte adhesion to vascular endothelial cell;GO:0045123 cellular extravasation			Golgi apparatus (Approved); Additional: Vesicles				0	0	0	0	0	0	0	0	0	0	0	0	0	0	0	0	0	0	0	0
23475	23475	Gene_ID	H. sapiens	23475	H. sapiens	QPRT	quinolinate phosphoribosyltransferase	GO:0034213 quinolinate catabolic process;GO:0046874 quinolinate metabolic process;GO:0072526 pyridine-containing compound catabolic process		Enzymes; FDA approved drug targets:Small molecule drugs; Predicted intracellular proteins; ENZYME proteins:Transferases	Vesicles (Approved)	Niacin			0	0	0	0	1	0	1	1	0	0	0	0	0	0	0	0	0	0	0	0
738	738	Gene_ID	H. sapiens	738	H. sapiens	VPS51	VPS51 subunit of GARP complex	GO:0048854 brain morphogenesis;GO:0032456 endocytic recycling;GO:0042147 retrograde transport, endosome to Golgi		Predicted intracellular proteins; Disease related genes	Golgi apparatus;Vesicles (Approved); Additional: Nucleoli				0	0	0	0	0	0	0	0	0	0	0	0	0	0	0	0	0	0	0	0
23770	23770	Gene_ID	H. sapiens	23770	H. sapiens	FKBP8	FKBP prolyl isomerase 8	GO:0021904 dorsal/ventral neural tube patterning;GO:0021532 neural tube patterning;GO:0030513 positive regulation of BMP signaling pathway		Enzymes; ENZYME proteins:Isomerase; Predicted intracellular proteins; Cancer-related genes:Candidate cancer biomarkers	Mitochondria (Supported); Additional: Cytosol;Endoplasmic reticulum		(M113)PID NFAT 3PATHWAY		0	0	0	0	0	0	0	0	0	0	0	0	0	0	0	0	0	0	0	0
57060	57060	Gene_ID	H. sapiens	57060	H. sapiens	PCBP4	poly(rC) binding protein 4	GO:0048025 negative regulation of mRNA splicing, via spliceosome;GO:0033119 negative regulation of RNA splicing;GO:0050686 negative regulation of mRNA processing		Predicted intracellular proteins	Cytosol (Supported)		(M145)PID P53 DOWNSTREAM PATHWAY		0	0	0	0	0	0	0	0	0	0	0	0	0	0	0	0	0	0	0	0
10555	10555	Gene_ID	H. sapiens	10555	H. sapiens	AGPAT2	1-acylglycerol-3-phosphate O-acyltransferase 2	GO:0016024 CDP-diacylglycerol biosynthetic process;GO:0046341 CDP-diacylglycerol metabolic process;GO:0006654 phosphatidic acid biosynthetic process		Disease related genes; Potential drug targets; Enzymes; ENZYME proteins:Transferases; Human disease related genes:Congenital disorders of metabolism:Other congenital disorders of metabolism					0	0	0	0	0	0	0	1	1	0	0	0	0	0	0	0	0	0	0	0
84954	84954	Gene_ID	H. sapiens	84954	H. sapiens	MPND	MPN domain containing	GO:0006338 chromatin remodeling;GO:0006325 chromatin organization;GO:0051276 chromosome organization		Enzymes; Predicted intracellular proteins; Peptidases:Metallopeptidases	Nucleoli rim (Approved); Additional: Nucleoplasm				0	0	0	0	0	0	0	0	0	0	0	0	0	0	0	0	0	0	0	0
64772	64772	Gene_ID	H. sapiens	64772	H. sapiens	ENGASE	endo-beta-N-acetylglucosaminidase	GO:0006517 protein deglycosylation;GO:0006457 protein folding;GO:0009100 glycoprotein metabolic process		Enzymes; ENZYME proteins:Hydrolases; Predicted intracellular proteins	Cytosol (Approved); Additional: Centrosome				0	0	0	0	0	0	0	0	0	0	0	0	0	0	0	0	0	1	0	0
126328	126328	Gene_ID	H. sapiens	126328	H. sapiens	NDUFA11	NADH:ubiquinone oxidoreductase subunit A11	GO:0010257 NADH dehydrogenase complex assembly;GO:0032981 mitochondrial respiratory chain complex I assembly;GO:0033108 mitochondrial respiratory chain complex assembly		Predicted intracellular proteins; Disease related genes; Human disease related genes:Congenital disorders of metabolism:Mitochondrial diseases	Mitochondria (Uncertain)	NADH			0	0	1	1	0	0	0	0	0	0	0	0	0	0	0	0	0	0	0	0
55194	55194	Gene_ID	H. sapiens	55194	H. sapiens	EVA1B	eva-1 homolog B			Predicted intracellular proteins	Cytosol (Approved)				0	0	0	0	0	0	0	0	0	0	0	0	0	0	0	0	0	0	0	0
162989	162989	Gene_ID	H. sapiens	162989	H. sapiens	DEDD2	death effector domain containing 2	GO:0030262 apoptotic nuclear changes;GO:0016075 rRNA catabolic process;GO:0006921 cellular component disassembly involved in execution phase of apoptosis		Predicted intracellular proteins	Nucleoplasm (Approved)				0	0	0	0	0	1	0	0	0	0	0	0	0	0	0	0	0	0	0	0
29984	29984	Gene_ID	H. sapiens	29984	H. sapiens	RHOD	ras homolog family member D	GO:0048041 focal adhesion assembly;GO:0030032 lamellipodium assembly;GO:0007044 cell-substrate junction assembly		Predicted intracellular proteins				(M5906)HALLMARK ESTROGEN RESPONSE EARLY	0	0	0	0	0	0	0	0	0	0	0	0	0	0	0	0	0	0	0	0
3661	3661	Gene_ID	H. sapiens	3661	H. sapiens	IRF3	interferon regulatory factor 3	GO:0071888 macrophage apoptotic process;GO:0039530 MDA-5 signaling pathway;GO:0033028 myeloid cell apoptotic process		Transcription factors:Helix-turn-helix domains; Predicted intracellular proteins; Disease related genes	Cytosol (Supported)				1	0	0	0	0	0	0	0	0	0	0	0	0	0	0	0	0	0	0	0
25864	25864	Gene_ID	H. sapiens	25864	H. sapiens	ABHD14A	abhydrolase domain containing 14A			Predicted intracellular proteins	Vesicles (Enhanced)				0	0	0	0	0	0	0	0	0	0	0	0	0	0	0	0	0	0	0	0
10901	10901	Gene_ID	H. sapiens	10901	H. sapiens	DHRS4	dehydrogenase/reductase 4	GO:0042574 retinal metabolic process;GO:0042572 retinol metabolic process;GO:0006081 cellular aldehyde metabolic process		Enzymes; Predicted intracellular proteins; ENZYME proteins:Oxidoreductases	Vesicles (Approved); Additional: Nuclear membrane	Vitamin A			0	0	0	0	0	0	0	0	0	0	0	0	0	0	1	0	0	0	0	1
83985	83985	Gene_ID	H. sapiens	83985	H. sapiens	SPNS1	sphingolipid transporter 1 (putative)	GO:0006869 lipid transport;GO:0010876 lipid localization;GO:0055085 transmembrane transport		Transporters:Electrochemical Potential-driven transporters	Vesicles (Approved); Additional: Cytosol;Golgi apparatus;Nucleoli fibrillar center				0	0	0	0	0	0	0	0	0	0	0	0	0	0	0	0	0	0	0	0
11182	11182	Gene_ID	H. sapiens	11182	H. sapiens	SLC2A6	solute carrier family 2 member 6	GO:0015755 fructose transmembrane transport;GO:0070837 dehydroascorbic acid transport;GO:1904659 glucose transmembrane transport		Transporters:Electrochemical Potential-driven transporters				(M5890)HALLMARK TNFA SIGNALING VIA NFKB	0	0	0	0	0	0	0	0	0	0	0	0	0	0	0	0	0	0	0	0
10572	10572	Gene_ID	H. sapiens	10572	H. sapiens	SIVA1	SIVA1 apoptosis inducing factor	GO:0097191 extrinsic apoptotic signaling pathway;GO:0046718 viral entry into host cell;GO:0044409 entry into host		Predicted intracellular proteins	Nucleoplasm (Supported)	Zinc; Zinc acetate; Zinc chloride; Zinc sulfate, unspecified form			0	0	0	0	0	0	0	0	0	0	0	0	0	0	0	0	0	0	0	0
548593	548593	Gene_ID	H. sapiens	548593	H. sapiens	SLX1A	SLX1 homolog A, structure-specific endonuclease subunit	GO:1904431 positive regulation of t-circle formation;GO:0010792 DNA double-strand break processing involved in repair via single-strand annealing;GO:0045002 double-strand break repair via single-strand annealing		Predicted intracellular proteins	Nucleoplasm (Approved)				0	0	0	0	0	0	0	0	0	0	0	0	0	0	0	0	0	0	0	0
1186	1186	Gene_ID	H. sapiens	1186	H. sapiens	CLCN7	chloride voltage-gated channel 7	GO:0030321 transepithelial chloride transport;GO:0070633 transepithelial transport;GO:0009268 response to pH		Human disease related genes:Congenital malformations:Congenital malformations of the musculoskeletal system; Transporters:Electrochemical Potential-driven transporters; Disease related genes; Potential drug targets					0	0	0	0	0	0	0	0	0	0	0	0	0	0	0	0	0	0	0	0
8447	8447	Gene_ID	H. sapiens	8447	H. sapiens	DOC2B	double C2 domain beta	GO:0061669 spontaneous neurotransmitter secretion;GO:0098814 spontaneous synaptic transmission;GO:0031340 positive regulation of vesicle fusion		Predicted intracellular proteins					0	0	0	0	0	0	0	0	0	0	0	0	0	0	0	0	0	0	0	0
283416	283416	Gene_ID	H. sapiens	283416	H. sapiens	LINC01465	long intergenic non-protein coding RNA 1465								0	0	0	0	0	0	0	0	0	0	0	0	0	0	0	0	0	0	0	0
30833	30833	Gene_ID	H. sapiens	30833	H. sapiens	NT5C	5', 3'-nucleotidase, cytosolic	GO:0046074 dTMP catabolic process;GO:0046054 dGMP metabolic process;GO:0046055 dGMP catabolic process		Predicted intracellular proteins	Cytosol (Supported)			(M5898)HALLMARK DNA REPAIR	1	0	0	0	0	0	0	1	0	0	0	0	0	0	0	0	0	0	0	0
389541	389541	Gene_ID	H. sapiens	389541	H. sapiens	LAMTOR4	late endosomal/lysosomal adaptor, MAPK and MTOR activator 4	GO:0061462 protein localization to lysosome;GO:0032008 positive regulation of TOR signaling;GO:0072665 protein localization to vacuole		Predicted intracellular proteins	Vesicles (Supported)				1	0	0	0	0	0	0	0	0	0	0	0	0	0	0	0	0	0	0	0
79981	79981	Gene_ID	H. sapiens	79981	H. sapiens	FRMD1	FERM domain containing 1	GO:0035332 positive regulation of hippo signaling;GO:0035330 regulation of hippo signaling;GO:1902533 positive regulation of intracellular signal transduction		Predicted intracellular proteins	Actin filaments (Approved)				0	0	0	0	0	0	0	0	0	0	0	0	0	0	0	0	0	0	0	0
80199	80199	Gene_ID	H. sapiens	80199	H. sapiens	FUZ	fuzzy planar cell polarity protein	GO:0090299 regulation of neural crest formation;GO:0090301 negative regulation of neural crest formation;GO:2000314 negative regulation of fibroblast growth factor receptor signaling pathway involved in neural plate anterior/posterior pattern formation		Predicted intracellular proteins	Cytosol (Approved)				0	0	0	0	0	0	0	0	0	0	0	0	0	1	0	0	0	0	0	0
79885	79885	Gene_ID	H. sapiens	79885	H. sapiens	HDAC11	histone deacetylase 11	GO:0070932 histone H3 deacetylation;GO:0014003 oligodendrocyte development;GO:0016575 histone deacetylation		Enzymes; ENZYME proteins:Hydrolases; FDA approved drug targets:Small molecule drugs; Predicted intracellular proteins			(M30)PID HDAC CLASSII PATHWAY; (M101)PID HDAC CLASSI PATHWAY	(M5895)HALLMARK WNT BETA CATENIN SIGNALING	0	0	0	0	0	0	0	0	0	0	0	0	0	0	0	0	0	0	0	0
29997	29997	Gene_ID	H. sapiens	29997	H. sapiens	NOP53	NOP53 ribosome biogenesis factor	GO:1903004 regulation of protein K63-linked deubiquitination;GO:1903006 positive regulation of protein K63-linked deubiquitination;GO:1990173 protein localization to nucleoplasm		Predicted intracellular proteins	Nucleoli (Supported)				0	1	0	0	0	1	0	0	0	0	0	0	0	1	0	0	0	0	0	0
147040	147040	Gene_ID	H. sapiens	147040	H. sapiens	KCTD11	potassium channel tetramerization domain containing 11	GO:0045666 positive regulation of neuron differentiation;GO:0051260 protein homooligomerization;GO:0045664 regulation of neuron differentiation		Predicted intracellular proteins	Nucleoplasm (Approved)				0	0	0	0	0	0	0	0	0	0	0	0	0	0	0	1	0	0	0	0
4713	4713	Gene_ID	H. sapiens	4713	H. sapiens	NDUFB7	NADH:ubiquinone oxidoreductase subunit B7	GO:0006120 mitochondrial electron transport, NADH to ubiquinone;GO:0010257 NADH dehydrogenase complex assembly;GO:0032981 mitochondrial respiratory chain complex I assembly		Predicted intracellular proteins		NADH		(M5905)HALLMARK ADIPOGENESIS; (M5936)HALLMARK OXIDATIVE PHOSPHORYLATION	0	0	1	1	0	0	0	0	0	0	0	0	0	0	0	0	0	0	0	0
8704	8704	Gene_ID	H. sapiens	8704	H. sapiens	B4GALT2	beta-1,4-galactosyltransferase 2	GO:0021680 cerebellar Purkinje cell layer development;GO:0008542 visual learning;GO:0007632 visual behavior		Enzymes; ENZYME proteins:Transferases	Golgi apparatus;Vesicles (Supported)			(M5937)HALLMARK GLYCOLYSIS	0	0	0	0	0	0	0	0	0	0	1	0	0	0	0	0	0	1	0	0
197407	197407	Gene_ID	H. sapiens	197407	H. sapiens	ZNF48	zinc finger protein 48	GO:0045944 positive regulation of transcription by RNA polymerase II;GO:0045893 positive regulation of transcription, DNA-templated;GO:1903508 positive regulation of nucleic acid-templated transcription		Predicted intracellular proteins; Transcription factors:Zinc-coordinating DNA-binding domains	Mitochondria (Approved)				0	0	0	0	0	0	0	0	0	0	0	0	0	0	0	0	0	0	0	0
23370	23370	Gene_ID	H. sapiens	23370	H. sapiens	ARHGEF18	Rho/Rac guanine nucleotide exchange factor 18	GO:0150105 protein localization to cell-cell junction;GO:0051497 negative regulation of stress fiber assembly;GO:0032232 negative regulation of actin filament bundle assembly		Human disease related genes:Nervous system diseases:Eye disease; Predicted intracellular proteins; Disease related genes	Cytosol (Enhanced)		(M68)PID RHOA REG PATHWAY		0	0	0	0	0	0	0	0	0	0	0	0	0	0	0	0	0	0	0	0
54958	54958	Gene_ID	H. sapiens	54958	H. sapiens	TMEM160	transmembrane protein 160								0	0	0	0	0	0	0	0	0	0	0	0	0	0	0	0	0	0	0	0
9266	9266	Gene_ID	H. sapiens	9266	H. sapiens	CYTH2	cytohesin 2	GO:0032012 regulation of ARF protein signal transduction;GO:0046578 regulation of Ras protein signal transduction;GO:0051056 regulation of small GTPase mediated signal transduction		Predicted intracellular proteins	Cytosol (Supported); Additional: Golgi apparatus;Plasma membrane	Inositol 1,3,4,5-Tetrakisphosphate; Formic acid; 1D-myo-inositol 1,4,5-trisphosphate; S,S-(2-Hydroxyethyl)Thiocysteine; Brefeldin A	(M243)PID ARF 3PATHWAY; (M86)PID ARF6 PATHWAY; (M141)PID PI3KCI PATHWAY	(M5893)HALLMARK MITOTIC SPINDLE	0	0	0	0	0	0	0	0	0	0	0	0	0	0	0	0	0	0	0	0
381	381	Gene_ID	H. sapiens	381	H. sapiens	ARF5	ADP ribosylation factor 5	GO:0006890 retrograde vesicle-mediated transport, Golgi to endoplasmic reticulum;GO:0048193 Golgi vesicle transport;GO:0006886 intracellular protein transport		Predicted intracellular proteins			(M141)PID PI3KCI PATHWAY		0	0	0	0	0	0	0	0	0	0	0	0	0	0	0	0	1	0	0	0
755	755	Gene_ID	H. sapiens	755	H. sapiens	CFAP410	cilia and flagella associated protein 410	GO:0007224 smoothened signaling pathway;GO:0008360 regulation of cell shape;GO:0022604 regulation of cell morphogenesis		Human disease related genes:Congenital malformations:Congenital malformations of the musculoskeletal system; Predicted intracellular proteins; Disease related genes	Mitochondria (Supported); Additional: Cytosol;Vesicles				0	0	0	0	0	0	0	0	0	0	0	0	0	1	0	0	0	0	0	0
8189	8189	Gene_ID	H. sapiens	8189	H. sapiens	SYMPK	symplekin scaffold protein	GO:0006378 mRNA polyadenylation;GO:0043631 RNA polyadenylation;GO:0035307 positive regulation of protein dephosphorylation		Predicted intracellular proteins	Nucleoplasm (Supported); Additional: Cytosol;Plasma membrane			(M5915)HALLMARK APICAL JUNCTION	1	0	0	0	0	0	0	0	0	0	0	0	0	0	0	0	0	0	0	0
9032	9032	Gene_ID	H. sapiens	9032	H. sapiens	TM4SF5	transmembrane 4 L six family member 5	GO:2000045 regulation of G1/S transition of mitotic cell cycle;GO:1902806 regulation of cell cycle G1/S phase transition;GO:1901990 regulation of mitotic cell cycle phase transition		Transporters:Accessory Factors Involved in Transport	Cell Junctions;Plasma membrane (Uncertain); Additional: Nucleoplasm				0	0	0	0	0	0	0	0	0	0	0	0	0	0	0	0	0	0	0	0
4192	4192	Gene_ID	H. sapiens	4192	H. sapiens	MDK	midkine	GO:0030421 defecation;GO:0106091 glial cell projection elongation;GO:1905555 positive regulation of blood vessel branching		Predicted secreted proteins; Cancer-related genes:Candidate cancer biomarkers	Vesicles (Approved)		(M165)PID SYNDECAN 4 PATHWAY; (M277)PID INTEGRIN A4B1 PATHWAY; (M18)PID INTEGRIN1 PATHWAY	(M5907)HALLMARK ESTROGEN RESPONSE LATE; (M5915)HALLMARK APICAL JUNCTION	0	0	0	0	0	0	0	0	0	0	0	0	0	0	0	0	0	0	1	0
718	718	Gene_ID	H. sapiens	718	H. sapiens	C3	complement C3	GO:0001798 positive regulation of type IIa hypersensitivity;GO:0002894 positive regulation of type II hypersensitivity;GO:0001970 positive regulation of activation of membrane attack complex		Human disease related genes:Immune system diseases:Primary immunodeficiency; Candidate cardiovascular disease genes; Human disease related genes:Cardiovascular diseases:Hematologic diseases; Predicted secreted proteins; Human disease related genes:Nervous system diseases:Eye disease; FDA approved drug targets:Biotech drugs; Disease related genes; Predicted intracellular proteins		Human immunoglobulin G; Zinc; S-Hydroxycysteine; Mirococept; Copper; Zinc acetate; Zinc chloride; Zinc sulfate, unspecified form	(M119)PID ERB GENOMIC PATHWAY; (M169)PID INTEGRIN2 PATHWAY; (M200)PID ERA GENOMIC PATHWAY	(M5946)HALLMARK COAGULATION; (M5905)HALLMARK ADIPOGENESIS; (M5921)HALLMARK COMPLEMENT	1	1	0	0	0	0	0	0	0	0	0	0	1	0	0	0	0	0	1	0
54535	54535	Gene_ID	H. sapiens	54535	H. sapiens	CCHCR1	coiled-coil alpha-helical rod protein 1	GO:0006611 protein export from nucleus;GO:0051168 nuclear export;GO:0006913 nucleocytoplasmic transport		Predicted intracellular proteins	Cytosol (Supported)				0	0	0	0	0	0	0	0	0	0	0	0	0	0	0	0	1	0	0	0
4495	4495	Gene_ID	H. sapiens	4495	H. sapiens	MT1G	metallothionein 1G	GO:0042117 monocyte activation;GO:0010273 detoxification of copper ion;GO:1990169 stress response to copper ion		Predicted intracellular proteins; Cancer-related genes:Candidate cancer biomarkers					1	0	0	0	0	0	0	0	0	0	0	0	0	0	0	1	0	0	0	0
9020	9020	Gene_ID	H. sapiens	9020	H. sapiens	MAP3K14	mitogen-activated protein kinase kinase kinase 14	GO:0038061 NIK/NF-kappaB signaling;GO:0007249 I-kappaB kinase/NF-kappaB signaling;GO:0071260 cellular response to mechanical stimulus	STE Ser/Thr protein kinase family	Enzymes; Kinases:STE Ser/Thr protein kinases; Predicted intracellular proteins; ENZYME proteins:Transferases	Cytosol;Vesicles (Supported); Additional: Nucleoli fibrillar center;Nucleoplasm		(M45)PID CD40 PATHWAY; (M63)PID AVB3 OPN PATHWAY; (M197)PID HIV NEF PATHWAY		0	0	1	0	0	0	0	0	0	0	0	0	0	0	0	0	0	0	0	0
6573	6573	Gene_ID	H. sapiens	6573	H. sapiens	SLC19A1	solute carrier family 19 member 1	GO:0051958 methotrexate transport;GO:0140361 cyclic-GMP-AMP transmembrane import across plasma membrane;GO:1904447 folate import across plasma membrane		Transporters:Electrochemical Potential-driven transporters; Cancer-related genes:Candidate cancer biomarkers	Plasma membrane (Approved)			(M5928)HALLMARK MYC TARGETS V2; (M5905)HALLMARK ADIPOGENESIS	1	0	0	0	0	0	0	0	0	0	0	0	0	0	0	0	0	0	0	0
4261	4261	Gene_ID	H. sapiens	4261	H. sapiens	CIITA	class II major histocompatibility complex transactivator	GO:0045345 positive regulation of MHC class I biosynthetic process;GO:0045343 regulation of MHC class I biosynthetic process;GO:0045348 positive regulation of MHC class II biosynthetic process		Human disease related genes:Immune system diseases:Primary immunodeficiency; Cancer-related genes; Disease related genes; Potential drug targets; Enzymes; Predicted intracellular proteins; ENZYME proteins:Transferases	Nucleoplasm (Supported)			(M5913)HALLMARK INTERFERON GAMMA RESPONSE	0	0	0	0	0	0	0	0	0	0	0	0	0	0	0	0	0	0	0	0
84300	84300	Gene_ID	H. sapiens	84300	H. sapiens	UQCC2	ubiquinol-cytochrome c reductase complex assembly factor 2	GO:0017062 respiratory chain complex III assembly;GO:0034551 mitochondrial respiratory chain complex III assembly;GO:0070131 positive regulation of mitochondrial translation		Predicted intracellular proteins; Disease related genes; Human disease related genes:Congenital disorders of metabolism:Mitochondrial diseases	Mitochondria (Supported); Additional: Nuclear bodies				0	0	1	1	0	0	0	0	0	0	0	0	0	0	0	0	0	0	0	0
10840	10840	Gene_ID	H. sapiens	10840	H. sapiens	ALDH1L1	aldehyde dehydrogenase 1 family member L1	GO:0009258 10-formyltetrahydrofolate catabolic process;GO:0009397 folic acid-containing compound catabolic process;GO:0042560 pteridine-containing compound catabolic process		Enzymes; Predicted intracellular proteins; ENZYME proteins:Oxidoreductases	Cytosol (Supported)	Tetrahydrofolic acid		(M5945)HALLMARK HEME METABOLISM	0	0	1	0	0	0	1	0	0	0	0	0	0	0	0	0	0	0	0	0
517	517	Gene_ID	H. sapiens	517	H. sapiens	ATP5MC2	ATP synthase membrane subunit c locus 2	GO:0015985 energy coupled proton transport, down electrochemical gradient;GO:0015986 ATP synthesis coupled proton transport;GO:0006754 ATP biosynthetic process		Predicted intracellular proteins				(M5936)HALLMARK OXIDATIVE PHOSPHORYLATION	0	0	1	0	1	0	0	1	0	0	0	0	0	0	0	0	0	1	0	0
51282	51282	Gene_ID	H. sapiens	51282	H. sapiens	SCAND1	SCAN domain containing 1	GO:0045893 positive regulation of transcription, DNA-templated;GO:1903508 positive regulation of nucleic acid-templated transcription;GO:1902680 positive regulation of RNA biosynthetic process		Predicted intracellular proteins	Nuclear speckles (Approved)				0	0	0	0	0	0	0	0	0	0	0	0	0	0	0	0	0	0	0	0
6608	6608	Gene_ID	H. sapiens	6608	H. sapiens	SMO	smoothened, frizzled class receptor	GO:0007371 ventral midline determination;GO:0072036 mesenchymal to epithelial transition involved in renal vesicle formation;GO:0072285 mesenchymal to epithelial transition involved in metanephric renal vesicle formation		Transporters; FDA approved drug targets:Small molecule drugs; Human disease related genes:Cancers:Cancers of eye, brain, and central nervous system; G-protein coupled receptors:Family fz/smo receptors; Disease related genes; G-protein coupled receptors:GPCRs excl olfactory receptors; Cancer-related genes; Human disease related genes:Cancers:Skin cancers		Fluocinonide; Halcinonide; Vismodegib; Sonidegib; Glasdegib	(M211)PID HEDGEHOG 2PATHWAY; (M219)PID HEDGEHOG GLI PATHWAY		0	0	0	0	0	0	0	0	0	0	0	0	0	0	0	1	0	0	0	0
114879	114879	Gene_ID	H. sapiens	114879	H. sapiens	OSBPL5	oxysterol binding protein like 5	GO:0036150 phosphatidylserine acyl-chain remodeling;GO:0006658 phosphatidylserine metabolic process;GO:0120009 intermembrane lipid transfer		Transporters:Electrochemical Potential-driven transporters; Predicted intracellular proteins	Vesicles (Enhanced)				0	0	0	0	0	0	0	0	1	0	0	0	0	0	1	0	0	0	0	0
2242	2242	Gene_ID	H. sapiens	2242	H. sapiens	FES	FES proto-oncogene, tyrosine kinase	GO:0045657 positive regulation of monocyte differentiation;GO:0071305 cellular response to vitamin D;GO:2000251 positive regulation of actin cytoskeleton reorganization	Tyr protein kinase family	Cancer-related genes:Candidate cancer biomarkers; Cancer-related genes:Mutational cancer driver genes; Kinases:Tyr protein kinases; Disease related genes; Potential drug targets; Enzymes; Predicted intracellular proteins; ENZYME proteins:Transferases	Cytosol;Nucleoplasm (Approved); Additional: Vesicles	Fostamatinib	(M92)PID ANGIOPOIETIN RECEPTOR PATHWAY; (M28)PID IL4 2PATHWAY; (M237)PID VEGFR1 2 PATHWAY	(M5938)HALLMARK REACTIVE OXYGEN SPECIES PATHWAY	1	0	0	0	0	0	0	0	0	0	0	0	0	0	0	0	0	0	0	0
128853	128853	Gene_ID	H. sapiens	128853	H. sapiens	DUSP15	dual specificity phosphatase 15	GO:0048713 regulation of oligodendrocyte differentiation;GO:0045685 regulation of glial cell differentiation;GO:0007179 transforming growth factor beta receptor signaling pathway		Enzymes; ENZYME proteins:Hydrolases; Predicted intracellular proteins	Cytosol;Plasma membrane (Approved)				0	0	0	0	0	0	0	0	0	0	0	0	0	0	0	0	0	0	0	0
10297	10297	Gene_ID	H. sapiens	10297	H. sapiens	APC2	APC regulator of WNT signaling pathway 2	GO:0007026 negative regulation of microtubule depolymerization;GO:0031114 regulation of microtubule depolymerization;GO:0031111 negative regulation of microtubule polymerization or depolymerization		Human disease related genes:Cancers:Cancers of the digestive system; Human disease related genes:Congenital malformations:Congenital malformations of the nervous system; Human disease related genes:Cancers:Cancers of eye, brain, and central nervous system; Human disease related genes:Congenital malformations:Other congenital malformations; Disease related genes; Predicted intracellular proteins	Cytokinetic bridge;Midbody (Supported); Additional: Cytosol				0	0	1	0	0	0	0	0	0	0	0	0	0	0	0	0	0	0	0	0
29890	29890	Gene_ID	H. sapiens	29890	H. sapiens	RBM15B	RNA binding motif protein 15B	GO:0009048 dosage compensation by inactivation of X chromosome;GO:0007549 dosage compensation;GO:0006406 mRNA export from nucleus		Predicted intracellular proteins	Nucleoplasm (Enhanced)				0	0	0	0	0	0	0	0	0	0	0	0	0	0	0	0	0	0	0	0
7802	7802	Gene_ID	H. sapiens	7802	H. sapiens	DNALI1	dynein axonemal light intermediate chain 1			Predicted intracellular proteins					0	0	1	0	0	0	0	0	0	0	0	0	0	0	0	0	0	0	0	0
51673	51673	Gene_ID	H. sapiens	51673	H. sapiens	TPPP3	tubulin polymerization promoting protein family member 3	GO:0046697 decidualization;GO:0001893 maternal placenta development;GO:0046785 microtubule polymerization		Predicted intracellular proteins	Nucleoli fibrillar center (Approved)				0	0	0	0	0	0	0	0	0	0	0	0	0	0	0	0	0	0	0	0
79176	79176	Gene_ID	H. sapiens	79176	H. sapiens	FBXL15	F-box and leucine rich repeat protein 15	GO:0030513 positive regulation of BMP signaling pathway;GO:0031146 SCF-dependent proteasomal ubiquitin-dependent protein catabolic process;GO:0030282 bone mineralization		Predicted intracellular proteins					0	0	0	0	0	0	0	0	0	0	0	0	0	0	0	0	0	0	0	0
6217	6217	Gene_ID	H. sapiens	6217	H. sapiens	RPS16	ribosomal protein S16	GO:0000462 maturation of SSU-rRNA from tricistronic rRNA transcript (SSU-rRNA, 5.8S rRNA, LSU-rRNA);GO:0030490 maturation of SSU-rRNA;GO:0042274 ribosomal small subunit biogenesis		Ribosomal proteins; Predicted intracellular proteins	Cytosol;Endoplasmic reticulum (Enhanced)				1	0	0	0	0	1	0	0	0	0	0	0	0	0	0	0	0	0	0	0
230	230	Gene_ID	H. sapiens	230	H. sapiens	ALDOC	aldolase, fructose-bisphosphate C	GO:0030388 fructose 1,6-bisphosphate metabolic process;GO:0006000 fructose metabolic process;GO:0006096 glycolytic process		Candidate cardiovascular disease genes; Cancer-related genes:Candidate cancer biomarkers; ENZYME proteins:Lyases; Enzymes; Predicted intracellular proteins	Nucleoli fibrillar center;Nucleoplasm (Approved); Additional: Cytosol;Vesicles			(M5892)HALLMARK CHOLESTEROL HOMEOSTASIS; (M5891)HALLMARK HYPOXIA	0	0	1	0	0	0	0	1	0	0	1	0	1	0	0	0	0	0	0	0
283229	283229	Gene_ID	H. sapiens	283229	H. sapiens	CRACR2B	calcium release activated channel regulator 2B	GO:0002115 store-operated calcium entry;GO:2001256 regulation of store-operated calcium entry;GO:0006816 calcium ion transport		Predicted intracellular proteins					0	0	0	0	0	0	0	0	0	0	0	0	0	0	0	0	0	0	0	0
6837	6837	Gene_ID	H. sapiens	6837	H. sapiens	MED22	mediator complex subunit 22			Predicted intracellular proteins	Nucleoplasm (Approved)				0	0	0	0	0	0	0	0	1	0	0	0	0	0	0	0	0	0	0	0
388722	388722	Gene_ID	H. sapiens	388722	H. sapiens	C1orf53	chromosome 1 open reading frame 53			Predicted intracellular proteins	Vesicles (Approved); Additional: Aggresome				0	0	0	0	0	0	0	0	0	0	0	0	0	0	0	0	0	0	0	0
5831	5831	Gene_ID	H. sapiens	5831	H. sapiens	PYCR1	pyrroline-5-carboxylate reductase 1	GO:0006561 proline biosynthetic process;GO:0055129 L-proline biosynthetic process;GO:0006560 proline metabolic process		ENZYME proteins:Oxidoreductases; Human disease related genes:Congenital malformations:Congenital malformations of skin; Disease related genes; Potential drug targets; Enzymes; Predicted intracellular proteins		NADH; Proline		(M5934)HALLMARK XENOBIOTIC METABOLISM	1	0	0	0	1	0	1	0	0	0	0	0	1	0	0	0	0	0	0	0
84266	84266	Gene_ID	H. sapiens	84266	H. sapiens	ALKBH7	alkB homolog 7	GO:1902445 regulation of mitochondrial membrane permeability involved in programmed necrotic cell death;GO:0097300 programmed necrotic cell death;GO:0070265 necrotic cell death		Predicted intracellular proteins	Mitochondria (Supported)				0	0	0	1	0	0	0	0	0	0	0	0	1	0	0	0	1	0	0	0
23787	23787	Gene_ID	H. sapiens	23787	H. sapiens	MTCH1	mitochondrial carrier 1	GO:0045161 neuronal ion channel clustering;GO:0042551 neuron maturation;GO:0006919 activation of cysteine-type endopeptidase activity involved in apoptotic process		Transporters:Electrochemical Potential-driven transporters					0	1	0	0	0	0	0	0	0	0	0	0	0	0	0	0	0	0	0	0
9526	9526	Gene_ID	H. sapiens	9526	H. sapiens	MPDU1	mannose-P-dolichol utilization defect 1	GO:0006488 dolichol-linked oligosaccharide biosynthetic process;GO:0006490 oligosaccharide-lipid intermediate biosynthetic process;GO:0009312 oligosaccharide biosynthetic process		Human disease related genes:Congenital disorders of metabolism:Congenital disorders of glycan/glycoprotein metabolism; Predicted intracellular proteins; Disease related genes	Endoplasmic reticulum (Supported); Additional: Mitochondria				0	0	0	0	0	0	0	0	0	0	1	0	0	0	0	0	0	1	0	0
84435	84435	Gene_ID	H. sapiens	84435	H. sapiens	ADGRA1	adhesion G protein-coupled receptor A1	GO:0007186 G protein-coupled receptor signaling pathway;GO:0007166 cell surface receptor signaling pathway;GO:0007165 signal transduction		G-protein coupled receptors:GPCRs excl olfactory receptors; G-protein coupled receptors:Family 2 (B) receptors					0	0	0	0	0	0	0	0	0	0	0	0	0	0	0	0	0	0	0	0
2232	2232	Gene_ID	H. sapiens	2232	H. sapiens	FDXR	ferredoxin reductase	GO:0006744 ubiquinone biosynthetic process;GO:1901663 quinone biosynthetic process;GO:0006743 ubiquinone metabolic process		Human disease related genes:Nervous system diseases:Ear disease; ENZYME proteins:Oxidoreductases; Disease related genes; Potential drug targets; Enzymes; Predicted intracellular proteins	Mitochondria (Enhanced)	Flavin adenine dinucleotide; Nicotinamide adenine dinucleotide phosphate	(M256)PID TAP63 PATHWAY; (M145)PID P53 DOWNSTREAM PATHWAY	(M5948)HALLMARK BILE ACID METABOLISM; (M5902)HALLMARK APOPTOSIS; (M5924)HALLMARK MTORC1 SIGNALING	0	0	1	0	0	0	0	0	1	0	0	0	1	0	1	0	0	0	0	0
11054	11054	Gene_ID	H. sapiens	11054	H. sapiens	OGFR	opioid growth factor receptor	GO:0001558 regulation of cell growth;GO:0040008 regulation of growth;GO:0051128 regulation of cellular component organization		Predicted intracellular proteins	Nucleoplasm (Approved)			(M5911)HALLMARK INTERFERON ALPHA RESPONSE; (M5913)HALLMARK INTERFERON GAMMA RESPONSE	0	0	0	0	0	0	0	0	0	0	0	0	0	0	0	1	0	0	0	0
443	443	Gene_ID	H. sapiens	443	H. sapiens	ASPA	aspartoacylase	GO:0006533 aspartate catabolic process;GO:0006531 aspartate metabolic process;GO:0009068 aspartate family amino acid catabolic process		ENZYME proteins:Hydrolases; Predicted intracellular proteins; Human disease related genes:Congenital disorders of metabolism:Congenital disorders of amino acid metabolism; Disease related genes; Potential drug targets; Enzymes; Human disease related genes:Nervous system diseases:Neurodegenerative diseases	Cytosol (Supported)	Aspartic acid; Zinc; Zinc acetate; Zinc chloride; Zinc sulfate, unspecified form			1	0	0	0	0	0	1	0	0	0	0	0	0	0	0	0	0	0	0	0
10723	10723	Gene_ID	H. sapiens	10723	H. sapiens	SLC12A7	solute carrier family 12 member 7	GO:0140157 ammonium import across plasma membrane;GO:0072488 ammonium transmembrane transport;GO:0055064 chloride ion homeostasis		Transporters:Electrochemical Potential-driven transporters	Cytosol (Uncertain)	Potassium chloride			0	0	0	0	0	0	0	0	0	0	0	0	0	0	0	0	0	0	0	0
8557	8557	Gene_ID	H. sapiens	8557	H. sapiens	TCAP	titin-cap	GO:0030241 skeletal muscle myosin thick filament assembly;GO:0071688 striated muscle myosin thick filament assembly;GO:0048769 sarcomerogenesis		Predicted intracellular proteins; Human disease related genes:Musculoskeletal diseases:Muscular diseases; Human disease related genes:Cardiovascular diseases:Cardiac diseases; Disease related genes				(M5909)HALLMARK MYOGENESIS	0	0	0	0	0	0	0	0	0	0	0	0	0	1	0	0	0	0	0	0
2794	2794	Gene_ID	H. sapiens	2794	H. sapiens	GNL1	G protein nucleolar 1 (putative)	GO:0002456 T cell mediated immunity;GO:0002449 lymphocyte mediated immunity;GO:0002460 adaptive immune response based on somatic recombination of immune receptors built from immunoglobulin superfamily domains		Predicted intracellular proteins	Vesicles (Supported)				0	0	0	0	0	0	0	0	0	0	0	0	0	0	0	0	0	0	0	0
26048	26048	Gene_ID	H. sapiens	26048	H. sapiens	ZNF500	zinc finger protein 500	GO:0006357 regulation of transcription by RNA polymerase II;GO:0006355 regulation of transcription, DNA-templated;GO:1903506 regulation of nucleic acid-templated transcription		Predicted intracellular proteins; Transcription factors:Zinc-coordinating DNA-binding domains	Nucleoplasm (Enhanced); Additional: Cytosol				0	0	0	0	0	0	0	0	0	0	0	0	0	0	0	0	0	0	0	0
118460	118460	Gene_ID	H. sapiens	118460	H. sapiens	EXOSC6	exosome component 6	GO:0071051 polyadenylation-dependent snoRNA 3'-end processing;GO:0034475 U4 snRNA 3'-end processing;GO:0034427 nuclear-transcribed mRNA catabolic process, exonucleolytic, 3'-5'		Predicted intracellular proteins					1	0	0	0	0	1	0	0	0	0	0	0	0	0	0	0	0	0	0	0
6142	6142	Gene_ID	H. sapiens	6142	H. sapiens	RPL18A	ribosomal protein L18a	GO:0002181 cytoplasmic translation;GO:0006412 translation;GO:0043043 peptide biosynthetic process		Ribosomal proteins; Predicted intracellular proteins	Cytosol;Nucleoli (Approved)				1	0	0	0	0	0	0	0	0	0	0	1	0	0	0	0	0	0	0	0
51690	51690	Gene_ID	H. sapiens	51690	H. sapiens	LSM7	LSM7 homolog, U6 small nuclear RNA and mRNA degradation associated	GO:0000956 nuclear-transcribed mRNA catabolic process;GO:0006402 mRNA catabolic process;GO:0006401 RNA catabolic process		Predicted intracellular proteins	Nucleoli fibrillar center (Approved)			(M5926)HALLMARK MYC TARGETS V1	1	0	0	0	0	0	0	0	0	0	0	0	0	0	0	0	0	0	0	0
389840	389840	Gene_ID	H. sapiens	389840	H. sapiens	MAP3K15	mitogen-activated protein kinase kinase kinase 15	GO:0000165 MAPK cascade;GO:0006468 protein phosphorylation;GO:0016310 phosphorylation	STE Ser/Thr protein kinase family	Enzymes; Kinases:STE Ser/Thr protein kinases; Predicted intracellular proteins; ENZYME proteins:Transferases	Vesicles (Approved)	Fostamatinib			0	0	0	0	0	0	0	0	0	0	0	0	0	0	0	0	0	0	0	0
284338	284338	Gene_ID	H. sapiens	284338	H. sapiens	PRR19	proline rich 19			Predicted intracellular proteins	Mitotic chromosome;Nucleoli;Nucleoli rim (Approved); Additional: Mitochondria;Nuclear bodies;Nucleoplasm				0	0	0	0	0	0	0	0	0	0	0	0	0	0	0	0	0	0	0	0
259	259	Gene_ID	H. sapiens	259	H. sapiens	AMBP	alpha-1-microglobulin/bikunin precursor	GO:0042167 heme catabolic process;GO:0046149 pigment catabolic process;GO:0006787 porphyrin-containing compound catabolic process		Predicted secreted proteins; Predicted intracellular proteins	Vesicles (Approved); Additional: Cytosol;Golgi apparatus		(M3468)NABA ECM REGULATORS; (M5885)NABA MATRISOME ASSOCIATED; (M5889)NABA MATRISOME		0	1	0	0	0	0	0	0	0	0	0	0	0	0	0	0	0	0	0	0
116832	116832	Gene_ID	H. sapiens	116832	H. sapiens	RPL39L	ribosomal protein L39 like	GO:0006412 translation;GO:0043043 peptide biosynthetic process;GO:0043604 amide biosynthetic process		Ribosomal proteins; Predicted intracellular proteins				(M5951)HALLMARK SPERMATOGENESIS	1	0	0	0	0	0	0	0	0	0	0	0	0	0	0	0	0	0	0	0
126321	126321	Gene_ID	H. sapiens	126321	H. sapiens	MFSD12	major facilitator superfamily domain containing 12	GO:0042883 cysteine transport;GO:1903712 cysteine transmembrane transport;GO:0043474 pigment metabolic process involved in pigmentation		Transporters:Electrochemical Potential-driven transporters; Predicted intracellular proteins					0	0	0	0	1	0	0	0	0	0	0	0	0	0	1	0	0	0	0	0
84988	84988	Gene_ID	H. sapiens	84988	H. sapiens	PPP1R16A	protein phosphatase 1 regulatory subunit 16A	GO:0035304 regulation of protein dephosphorylation;GO:0035303 regulation of dephosphorylation;GO:0019220 regulation of phosphate metabolic process		Predicted intracellular proteins	Plasma membrane (Approved)				0	0	0	0	0	0	0	0	0	0	0	0	0	0	0	0	0	0	0	0
54539	54539	Gene_ID	H. sapiens	54539	H. sapiens	NDUFB11	NADH:ubiquinone oxidoreductase subunit B11	GO:0010257 NADH dehydrogenase complex assembly;GO:0032981 mitochondrial respiratory chain complex I assembly;GO:0033108 mitochondrial respiratory chain complex assembly		Human disease related genes:Congenital malformations:Other congenital malformations; Disease related genes; Human disease related genes:Congenital disorders of metabolism:Mitochondrial diseases	Mitochondria (Approved)				0	0	1	1	0	0	0	0	0	0	0	0	0	0	0	0	0	0	0	0
3880	3880	Gene_ID	H. sapiens	3880	H. sapiens	KRT19	keratin 19	GO:0060706 cell differentiation involved in embryonic placenta development;GO:0045214 sarcomere organization;GO:0045109 intermediate filament organization		Predicted intracellular proteins; Cancer-related genes:Candidate cancer biomarkers	Intermediate filaments (Supported)		(M229)PID P38 ALPHA BETA DOWNSTREAM PATHWAY	(M5908)HALLMARK ANDROGEN RESPONSE; (M5906)HALLMARK ESTROGEN RESPONSE EARLY; (M5907)HALLMARK ESTROGEN RESPONSE LATE	0	0	0	0	0	0	0	0	0	0	0	0	0	1	0	0	0	0	0	0
55850	55850	Gene_ID	H. sapiens	55850	H. sapiens	USE1	unconventional SNARE in the ER 1	GO:0006890 retrograde vesicle-mediated transport, Golgi to endoplasmic reticulum;GO:0007041 lysosomal transport;GO:0061025 membrane fusion		Predicted intracellular proteins					0	0	0	0	0	0	0	0	0	0	0	0	0	0	0	0	0	0	0	0
51330	51330	Gene_ID	H. sapiens	51330	H. sapiens	TNFRSF12A	TNF receptor superfamily member 12A	GO:2001238 positive regulation of extrinsic apoptotic signaling pathway;GO:0061041 regulation of wound healing;GO:2001235 positive regulation of apoptotic signaling pathway		Predicted intracellular proteins; CD markers; Cancer-related genes:Candidate cancer biomarkers	Cytosol;Plasma membrane (Approved)			(M5892)HALLMARK CHOLESTEROL HOMEOSTASIS; (M5897)HALLMARK IL6 JAK STAT3 SIGNALING; (M5902)HALLMARK APOPTOSIS	0	0	0	0	0	0	0	0	0	0	0	0	0	0	0	0	0	0	0	0
210	210	Gene_ID	H. sapiens	210	H. sapiens	ALAD	aminolevulinate dehydratase	GO:0010266 response to vitamin B1;GO:0070541 response to platinum ion;GO:0010044 response to aluminum ion		FDA approved drug targets:Small molecule drugs; ENZYME proteins:Lyases; Disease related genes; Human disease related genes:Congenital disorders of metabolism:Congenital disorders of cofactor/vitamin metabolism; Enzymes; Predicted intracellular proteins	Cytosol (Approved)	Aminolevulinic acid; Delta-Amino Valeric Acid; Laevulinic Acid; 4-Oxosebacic Acid; Porphobilinogen; 3-(2-Aminoethyl)-4-(Aminomethyl)Heptanedioic Acid; 4,7-Dioxosebacic Acid; 5-hydroxyvaleric acid		(M5935)HALLMARK FATTY ACID METABOLISM; (M5945)HALLMARK HEME METABOLISM	0	1	0	0	1	0	0	0	0	0	0	0	0	0	0	0	0	0	0	0
80279	80279	Gene_ID	H. sapiens	80279	H. sapiens	CDK5RAP3	CDK5 regulatory subunit associated protein 3	GO:0060318 definitive erythrocyte differentiation;GO:0071569 protein ufmylation;GO:0044387 negative regulation of protein kinase activity by regulation of protein phosphorylation		Predicted intracellular proteins	Cytosol (Supported); Additional: Nucleoli;Vesicles				0	1	0	0	0	0	0	0	0	0	0	0	0	0	0	0	0	0	0	0
2091	2091	Gene_ID	H. sapiens	2091	H. sapiens	FBL	fibrillarin	GO:0000494 box C/D RNA 3'-end processing;GO:0033967 box C/D RNA metabolic process;GO:0034963 box C/D RNA processing		Predicted intracellular proteins	Nucleoli fibrillar center (Supported)			(M5926)HALLMARK MYC TARGETS V1	1	0	0	0	0	1	0	0	0	0	0	0	0	0	0	0	0	0	0	0
126695	126695	Gene_ID	H. sapiens	126695	H. sapiens	KDF1	keratinocyte differentiation factor 1	GO:0060887 limb epidermis development;GO:0010482 regulation of epidermal cell division;GO:2000647 negative regulation of stem cell proliferation		Human disease related genes:Congenital malformations:Congenital malformations of skin; Predicted intracellular proteins; Disease related genes	Plasma membrane (Approved); Additional: Cytosol				0	0	0	0	0	0	0	0	0	0	0	0	0	0	0	0	0	0	1	0
25953	25953	Gene_ID	H. sapiens	25953	H. sapiens	PNKD	PNKD metallo-beta-lactamase domain containing	GO:0019243 methylglyoxal catabolic process to D-lactate via S-lactoyl-glutathione;GO:0051596 methylglyoxal catabolic process;GO:0061727 methylglyoxal catabolic process to lactate		Predicted intracellular proteins; Disease related genes; Human disease related genes:Nervous system diseases:Other nervous and sensory system diseases	Mitochondria (Enhanced)				0	0	0	0	0	0	1	0	0	0	0	0	1	0	1	0	0	0	0	0
85014	85014	Gene_ID	H. sapiens	85014	H. sapiens	TMEM141	transmembrane protein 141				Mitochondria (Supported); Additional: Cell Junctions				0	0	0	0	0	0	0	0	0	0	0	0	0	0	0	0	0	0	0	0
7517	7517	Gene_ID	H. sapiens	7517	H. sapiens	XRCC3	X-ray repair cross complementing 3	GO:0071140 resolution of mitotic recombination intermediates;GO:0071139 resolution of recombination intermediates;GO:0045003 double-strand break repair via synthesis-dependent strand annealing		Predicted intracellular proteins; Disease related genes; Cancer-related genes:Candidate cancer biomarkers	Nucleoplasm (Enhanced)		(M1)PID FANCONI PATHWAY	(M5907)HALLMARK ESTROGEN RESPONSE LATE	0	0	0	0	0	0	0	0	0	0	0	0	0	0	0	0	0	0	0	0
7841	7841	Gene_ID	H. sapiens	7841	H. sapiens	MOGS	mannosyl-oligosaccharide glucosidase	GO:0019082 viral protein processing;GO:0019080 viral gene expression;GO:0009311 oligosaccharide metabolic process		ENZYME proteins:Hydrolases; Disease related genes; Potential drug targets; Enzymes; Predicted intracellular proteins; Human disease related genes:Congenital disorders of metabolism:Congenital disorders of glycan/glycoprotein metabolism	Endoplasmic reticulum (Supported)				0	0	0	0	0	0	0	0	0	0	1	0	0	0	0	0	0	1	0	0
9138	9138	Gene_ID	H. sapiens	9138	H. sapiens	ARHGEF1	Rho guanine nucleotide exchange factor 1	GO:0007266 Rho protein signal transduction;GO:0007265 Ras protein signal transduction;GO:0007264 small GTPase mediated signal transduction		Predicted intracellular proteins; Disease related genes	Cytosol;Plasma membrane (Enhanced)		(M238)PID THROMBIN PAR1 PATHWAY; (M68)PID RHOA REG PATHWAY; (M99)PID TXA2PATHWAY		0	0	0	0	0	0	0	0	0	0	0	0	0	0	0	0	0	0	0	0
64975	64975	Gene_ID	H. sapiens	64975	H. sapiens	MRPL41	mitochondrial ribosomal protein L41	GO:0006412 translation;GO:0043043 peptide biosynthetic process;GO:0043604 amide biosynthetic process		Ribosomal proteins; Predicted intracellular proteins	Mitochondria (Supported)				1	0	0	0	0	0	0	0	0	1	0	0	0	0	0	0	0	0	0	0
2159	2159	Gene_ID	H. sapiens	2159	H. sapiens	F10	coagulation factor X	GO:0051897 positive regulation of protein kinase B signaling;GO:0007596 blood coagulation;GO:0050817 coagulation		FDA approved drug targets:Small molecule drugs; Candidate cardiovascular disease genes; ENZYME proteins:Hydrolases; Human disease related genes:Cardiovascular diseases:Hematologic diseases; Predicted secreted proteins; FDA approved drug targets:Biotech drugs; Disease related genes; Enzymes; Peptidases:Serine-type peptidases		Antihemophilic factor, human recombinant; Coagulation factor VIIa Recombinant Human; Coagulation Factor IX (Recombinant); Fondaparinux; Heparin; Enoxaparin; gamma-carboxy-L-glutamic acid; 4-[(5-CHLOROINDOL-2-YL)SULFONYL]-2-(2-METHYLPROPYL)-1-[[5-(PYRIDIN-4-YL)PYRIMIDIN-2-YL]CARBONYL]PIPERAZINE; SSR-126517E; LY-517717; Rivaroxaban; Lanoteplase; Idraparinux; rNAPc2; Apixaban; Otamixaban; Eribaxaban…	(M169)PID INTEGRIN2 PATHWAY; (M3468)NABA ECM REGULATORS; (M5885)NABA MATRISOME ASSOCIATED	(M5946)HALLMARK COAGULATION; (M5921)HALLMARK COMPLEMENT; (M5934)HALLMARK XENOBIOTIC METABOLISM	0	0	0	0	0	0	0	0	0	0	0	0	0	0	0	0	0	0	1	0
10975	10975	Gene_ID	H. sapiens	10975	H. sapiens	UQCR11	ubiquinol-cytochrome c reductase, complex III subunit XI	GO:0006091 generation of precursor metabolites and energy;GO:0044237 cellular metabolic process;GO:0008152 metabolic process				6-Hydroxy-5-undecyl-4,7-benzothiazoledione; Azoxystrobin; (5S)-3-ANILINO-5-(2,4-DIFLUOROPHENYL)-5-METHYL-1,3-OXAZOLIDINE-2,4-DIONE; (S)-famoxadone; METHYL (2Z)-3-METHOXY-2-{2-[(E)-2-PHENYLVINYL]PHENYL}ACRYLATE; 2-Nonyl-4-quinolinol 1-oxide; Ubiquinone Q2		(M5905)HALLMARK ADIPOGENESIS; (M5936)HALLMARK OXIDATIVE PHOSPHORYLATION	0	0	1	0	0	0	0	0	0	0	0	0	0	0	0	0	0	0	0	0
89891	89891	Gene_ID	H. sapiens	89891	H. sapiens	DYNC2I2	dynein 2 intermediate chain 2	GO:0035721 intraciliary retrograde transport;GO:0042073 intraciliary transport;GO:0031503 protein-containing complex localization		Human disease related genes:Congenital malformations:Congenital malformations of the musculoskeletal system; Predicted intracellular proteins; Disease related genes	Cytosol (Approved)				0	0	0	0	0	0	0	0	0	0	0	0	0	1	0	0	0	0	0	0
2068	2068	Gene_ID	H. sapiens	2068	H. sapiens	ERCC2	ERCC excision repair 2, TFIIH core complex helicase subunit	GO:0045951 positive regulation of mitotic recombination;GO:0000717 nucleotide-excision repair, DNA duplex unwinding;GO:0006362 transcription elongation from RNA polymerase I promoter		Cancer-related genes:Mutated cancer genes; Cancer-related genes:Candidate cancer biomarkers; ENZYME proteins:Hydrolases; Human disease related genes:Skin diseases:Skin and soft tissue diseases; Cancer-related genes:Mutational cancer driver genes; Human disease related genes:Congenital malformations:Congenital malformations of skin; Human disease related genes:Congenital malformations:Other congen…	Nucleoplasm (Supported); Additional: Cytosol			(M5938)HALLMARK REACTIVE OXYGEN SPECIES PATHWAY; (M5898)HALLMARK DNA REPAIR	1	0	0	0	1	1	0	0	0	0	0	0	0	0	0	0	0	0	0	0
64856	64856	Gene_ID	H. sapiens	64856	H. sapiens	VWA1	von Willebrand factor A domain containing 1	GO:0048266 behavioral response to pain;GO:0048265 response to pain;GO:0033555 multicellular organismal response to stress		Predicted secreted proteins; Predicted intracellular proteins			(M3008)NABA ECM GLYCOPROTEINS; (M5884)NABA CORE MATRISOME; (M5889)NABA MATRISOME		0	0	0	0	0	0	0	0	0	0	0	0	0	0	0	0	0	0	0	0
116541	116541	Gene_ID	H. sapiens	116541	H. sapiens	MRPL54	mitochondrial ribosomal protein L54			Predicted intracellular proteins	Mitochondria (Approved)				1	0	0	0	0	0	0	0	0	1	0	0	0	0	0	0	0	0	0	0
866	866	Gene_ID	H. sapiens	866	H. sapiens	SERPINA6	serpin family A member 6	GO:0008211 glucocorticoid metabolic process;GO:0010951 negative regulation of endopeptidase activity;GO:0008202 steroid metabolic process		Predicted secreted proteins; Human disease related genes:Endocrine and metabolic diseases:Adrenal gland diseases; Disease related genes		Zinc; Copper; Zinc acetate; Zinc chloride; Zinc sulfate, unspecified form	(M3468)NABA ECM REGULATORS; (M5885)NABA MATRISOME ASSOCIATED; (M5889)NABA MATRISOME	(M5949)HALLMARK PEROXISOME; (M5948)HALLMARK BILE ACID METABOLISM; (M5934)HALLMARK XENOBIOTIC METABOLISM	0	1	0	0	0	0	0	0	1	0	0	0	0	0	0	0	0	0	0	0
4826	4826	Gene_ID	H. sapiens	4826	H. sapiens	NNAT	neuronatin	GO:0009249 protein lipoylation;GO:0032024 positive regulation of insulin secretion;GO:0090277 positive regulation of peptide hormone secretion							0	0	0	0	0	0	0	0	0	0	0	0	0	0	0	0	0	0	0	0
79748	79748	Gene_ID	H. sapiens	79748	H. sapiens	LMAN1L	lectin, mannose binding 1 like	GO:0007029 endoplasmic reticulum organization;GO:0006888 endoplasmic reticulum to Golgi vesicle-mediated transport;GO:0007030 Golgi organization		Predicted intracellular proteins			(M5880)NABA ECM AFFILIATED; (M5885)NABA MATRISOME ASSOCIATED; (M5889)NABA MATRISOME		0	0	0	0	0	0	0	0	0	0	0	0	0	0	0	0	0	0	0	0
5757	5757	Gene_ID	H. sapiens	5757	H. sapiens	PTMA	prothymosin alpha	GO:0006351 transcription, DNA-templated;GO:0097659 nucleic acid-templated transcription;GO:0032774 RNA biosynthetic process		Predicted intracellular proteins	Nucleoplasm (Enhanced); Additional: Cytosol		(M66)PID MYC ACTIV PATHWAY		0	0	0	0	1	0	0	0	0	0	0	0	0	0	0	0	0	0	0	0
1616	1616	Gene_ID	H. sapiens	1616	H. sapiens	DAXX	death domain associated protein	GO:0072737 response to diamide;GO:0072738 cellular response to diamide;GO:1903936 cellular response to sodium arsenite		Human disease related genes:Cancers:Cancers of the digestive system; Predicted intracellular proteins; Cancer-related genes:Candidate cancer biomarkers	Nuclear bodies;Nucleoplasm (Enhanced)		(M197)PID HIV NEF PATHWAY; (M286)PID TGFBR PATHWAY; (M261)PID P53 REGULATION PATHWAY		0	0	1	0	0	0	0	0	0	0	0	0	0	0	0	0	0	0	0	0
51255	51255	Gene_ID	H. sapiens	51255	H. sapiens	RNF181	ring finger protein 181	GO:0051865 protein autoubiquitination;GO:0016567 protein ubiquitination;GO:0032446 protein modification by small protein conjugation		Enzymes; Predicted intracellular proteins; ENZYME proteins:Transferases	Nucleoplasm (Approved); Additional: Cytosol				0	0	0	0	0	0	0	0	0	0	0	0	0	0	0	0	0	0	0	0
79814	79814	Gene_ID	H. sapiens	79814	H. sapiens	AGMAT	agmatinase	GO:0033388 putrescine biosynthetic process from arginine;GO:0033389 putrescine biosynthetic process from arginine, using agmatinase;GO:0097055 agmatine biosynthetic process		Enzymes; ENZYME proteins:Hydrolases; Predicted intracellular proteins					1	0	0	0	0	0	1	0	0	0	0	0	0	0	0	0	0	0	0	0
83547	83547	Gene_ID	H. sapiens	83547	H. sapiens	RILP	Rab interacting lysosomal protein	GO:0070676 intralumenal vesicle formation;GO:0010796 regulation of multivesicular body size;GO:0051036 regulation of endosome size		Predicted intracellular proteins					0	0	0	0	0	0	0	0	0	0	0	0	0	1	0	0	0	0	0	0
10467	10467	Gene_ID	H. sapiens	10467	H. sapiens	ZNHIT1	zinc finger HIT-type containing 1	GO:0043486 histone exchange;GO:0034728 nucleosome organization;GO:0071824 protein-DNA complex subunit organization		Predicted intracellular proteins	Nucleoplasm (Approved)				0	0	0	0	0	0	0	0	0	0	0	0	0	0	0	0	0	0	0	0
93343	93343	Gene_ID	H. sapiens	93343	H. sapiens	MVB12A	multivesicular body subunit 12A	GO:0019075 virus maturation;GO:0032510 endosome to lysosome transport via multivesicular body sorting pathway;GO:0032801 receptor catabolic process		Predicted intracellular proteins	Vesicles (Supported)			(M5911)HALLMARK INTERFERON ALPHA RESPONSE	0	0	0	0	0	0	0	0	0	0	0	0	0	1	0	0	0	0	0	0
5413	5413	Gene_ID	H. sapiens	5413	H. sapiens	SEPTIN5	septin 5	GO:0016080 synaptic vesicle targeting;GO:0006903 vesicle targeting;GO:0035176 social behavior		Predicted intracellular proteins	Actin filaments;Cytosol;Nucleoplasm (Approved)				0	0	1	0	0	0	0	0	0	0	0	0	0	0	0	0	0	0	0	0
7111	7111	Gene_ID	H. sapiens	7111	H. sapiens	TMOD1	tropomodulin 1	GO:0051694 pointed-end actin filament capping;GO:0070307 lens fiber cell development;GO:0070306 lens fiber cell differentiation		Predicted intracellular proteins					0	0	0	0	0	0	0	0	0	0	0	0	0	1	0	0	0	0	0	0
6209	6209	Gene_ID	H. sapiens	6209	H. sapiens	RPS15	ribosomal protein S15	GO:0000056 ribosomal small subunit export from nucleus;GO:1904667 negative regulation of ubiquitin protein ligase activity;GO:0000054 ribosomal subunit export from nucleus		Predicted intracellular proteins; Ribosomal proteins; Cancer-related genes:Mutated cancer genes	Cytosol;Endoplasmic reticulum (Approved)				1	1	0	0	0	1	0	0	0	0	0	0	0	1	0	0	0	0	0	0
5203	5203	Gene_ID	H. sapiens	5203	H. sapiens	PFDN4	prefoldin subunit 4	GO:1905907 negative regulation of amyloid fibril formation;GO:1905906 regulation of amyloid fibril formation;GO:1902904 negative regulation of supramolecular fiber organization		Predicted intracellular proteins					0	0	0	0	0	0	0	0	0	0	0	0	0	0	0	0	0	0	0	0
93210	93210	Gene_ID	H. sapiens	93210	H. sapiens	PGAP3	post-GPI attachment to proteins phospholipase 3	GO:0006506 GPI anchor biosynthetic process;GO:0006505 GPI anchor metabolic process;GO:0009247 glycolipid biosynthetic process		Human disease related genes:Congenital disorders of metabolism:Congenital disorders of lipid/glycolipid metabolism; Predicted intracellular proteins; Disease related genes	Cytosol;Plasma membrane (Approved)				0	0	0	0	0	0	0	1	1	0	0	0	0	0	0	0	0	1	0	0
9026	9026	Gene_ID	H. sapiens	9026	H. sapiens	HIP1R	huntingtin interacting protein 1 related	GO:1905443 regulation of clathrin coat assembly;GO:1905445 positive regulation of clathrin coat assembly;GO:2000588 positive regulation of platelet-derived growth factor receptor-beta signaling pathway		Predicted intracellular proteins; Cancer-related genes:Candidate cancer biomarkers	Cytosol;Plasma membrane (Supported); Additional: Vesicles				0	1	0	1	0	0	0	0	0	0	0	0	0	0	0	0	1	0	0	0
374569	374569	Gene_ID	H. sapiens	374569	H. sapiens	ASPG	asparaginase	GO:0009066 aspartate family amino acid metabolic process;GO:1901605 alpha-amino acid metabolic process;GO:0006520 cellular amino acid metabolic process		Enzymes; ENZYME proteins:Hydrolases; Predicted intracellular proteins		Procaine			1	0	0	0	0	0	1	0	0	0	0	0	0	0	0	0	0	0	0	0
6048	6048	Gene_ID	H. sapiens	6048	H. sapiens	RNF5	ring finger protein 5	GO:0071712 ER-associated misfolded protein catabolic process;GO:1904380 endoplasmic reticulum mannose trimming;GO:0036507 protein demannosylation		Enzymes; ENZYME proteins:Transferases	Endoplasmic reticulum (Supported)				0	0	0	0	0	0	0	0	0	0	0	0	0	0	0	0	0	1	0	0
83443	83443	Gene_ID	H. sapiens	83443	H. sapiens	SF3B5	splicing factor 3b subunit 5	GO:0035521 monoubiquitinated histone deubiquitination;GO:0035522 monoubiquitinated histone H2A deubiquitination;GO:0035520 monoubiquitinated protein deubiquitination		Predicted intracellular proteins	Nucleoplasm (Enhanced)				1	0	0	0	0	0	0	0	0	0	0	0	0	0	0	0	0	0	0	0
6344	6344	Gene_ID	H. sapiens	6344	H. sapiens	SCTR	secretin receptor	GO:0009992 cellular water homeostasis;GO:0002024 diet induced thermogenesis;GO:0043950 positive regulation of cAMP-mediated signaling		G-protein coupled receptors:GPCRs excl olfactory receptors; Transporters; FDA approved drug targets:Biotech drugs; G-protein coupled receptors:Family 2 (B) receptors		Secretin human			0	0	0	0	0	0	0	0	0	0	0	0	0	0	0	0	0	0	0	0
6159	6159	Gene_ID	H. sapiens	6159	H. sapiens	RPL29	ribosomal protein L29	GO:0007566 embryo implantation;GO:0002181 cytoplasmic translation;GO:0007565 female pregnancy		Ribosomal proteins; Predicted intracellular proteins	Cytosol;Endoplasmic reticulum;Nucleoli (Supported)				1	0	0	0	0	0	0	0	0	0	0	0	0	0	0	0	0	0	0	0
126299	126299	Gene_ID	H. sapiens	126299	H. sapiens	ZNF428	zinc finger protein 428			Predicted intracellular proteins	Mitochondria (Approved); Additional: Nucleoli				0	0	0	0	0	0	0	0	0	0	0	0	0	0	0	0	0	0	0	0
134549	134549	Gene_ID	H. sapiens	134549	H. sapiens	SHROOM1	shroom family member 1	GO:0051017 actin filament bundle assembly;GO:0061572 actin filament bundle organization;GO:0007015 actin filament organization		Predicted intracellular proteins	Vesicles (Approved)			(M5893)HALLMARK MITOTIC SPINDLE	0	0	0	0	0	0	0	0	0	0	0	0	0	0	0	0	0	0	0	0
1410	1410	Gene_ID	H. sapiens	1410	H. sapiens	CRYAB	crystallin alpha B	GO:0007021 tubulin complex assembly;GO:1905907 negative regulation of amyloid fibril formation;GO:1905906 regulation of amyloid fibril formation		Cancer-related genes:Candidate cancer biomarkers; Predicted intracellular proteins; Human disease related genes:Musculoskeletal diseases:Muscular diseases; Human disease related genes:Nervous system diseases:Eye disease; Disease related genes; Human disease related genes:Cardiovascular diseases:Cardiac diseases	Cytosol;Plasma membrane (Enhanced)			(M5909)HALLMARK MYOGENESIS	1	1	0	0	0	0	0	0	0	0	0	0	0	0	0	1	0	0	0	0
390667	390667	Gene_ID	H. sapiens	390667	H. sapiens	PTX4	pentraxin 4			Predicted secreted proteins; Predicted intracellular proteins					0	0	0	0	0	0	0	0	0	0	0	0	0	0	0	0	0	0	0	0
254122	254122	Gene_ID	H. sapiens	254122	H. sapiens	SNX32	sorting nexin 32	GO:0042147 retrograde transport, endosome to Golgi;GO:0016482 cytosolic transport;GO:0016241 regulation of macroautophagy		Predicted intracellular proteins	Cell Junctions;Focal adhesion sites (Uncertain)				0	0	0	0	0	0	0	0	0	0	0	0	0	0	0	0	0	0	0	0
84264	84264	Gene_ID	H. sapiens	84264	H. sapiens	HAGHL	hydroxyacylglutathione hydrolase like			Predicted intracellular proteins					0	0	0	0	0	0	0	0	0	0	0	0	0	0	0	0	0	0	0	0
54363	54363	Gene_ID	H. sapiens	54363	H. sapiens	HAO1	hydroxyacid oxidase 1	GO:0046296 glycolate catabolic process;GO:0009441 glycolate metabolic process;GO:0001561 fatty acid alpha-oxidation		Enzymes; FDA approved drug targets:Biotech drugs; Predicted intracellular proteins; ENZYME proteins:Oxidoreductases		N-sulfo-flavin mononucleotide; Benzoylformic Acid; 3-Decyl-2,5-Dioxo-4-Hydroxy-3-Pyrroline; Flavin mononucleotide; Phenylpyruvic acid; 4-Carboxy-5-(1-Pentyl)Hexylsulfanyl-1,2,3-Triazole; 5-(dodecylthio)-1H-1,2,3-triazole-4-carboxylic acid; 3-(INDOL-3-YL) LACTATE; (2S)-2-HYDROXYOCTANOIC ACID		(M5948)HALLMARK BILE ACID METABOLISM	1	0	0	0	0	0	1	0	0	0	0	0	1	0	1	0	0	0	0	1
51079	51079	Gene_ID	H. sapiens	51079	H. sapiens	NDUFA13	NADH:ubiquinone oxidoreductase subunit A13	GO:0045039 protein insertion into mitochondrial inner membrane;GO:0051204 protein insertion into mitochondrial membrane;GO:0035458 cellular response to interferon-beta		Disease related genes; Human disease related genes:Congenital disorders of metabolism:Mitochondrial diseases	Mitochondria (Supported)	NADH			0	1	1	1	0	0	0	0	0	0	0	0	0	0	0	1	1	0	0	0
1613	1613	Gene_ID	H. sapiens	1613	H. sapiens	DAPK3	death associated protein kinase 3	GO:0043519 regulation of myosin II filament organization;GO:2000249 regulation of actin cytoskeleton reorganization;GO:0051893 regulation of focal adhesion assembly	CAMK Ser/Thr protein kinase family	Enzymes; Kinases:CAMK Ser/Thr protein kinases; Predicted intracellular proteins; ENZYME proteins:Transferases	Cytosol (Supported); Additional: Nucleoplasm	2-tert-butyl-9-fluoro-1,6-dihydrobenzo[h]imidazo[4,5-f]isoquinolin-7-one; 4-(6-{[(1R)-1-(hydroxymethyl)propyl]amino}imidazo[1,2-b]pyridazin-3-yl)benzoic acid; (4R)-7,8-dichloro-1',9-dimethyl-1-oxo-1,2,4,9-tetrahydrospiro[beta-carboline-3,4'-piperidine]-4-carbonitrile; Fostamatinib			0	0	0	0	0	0	0	0	0	0	0	0	0	0	0	0	0	0	0	0
9704	9704	Gene_ID	H. sapiens	9704	H. sapiens	DHX34	DExH-box helicase 34	GO:2000623 negative regulation of nuclear-transcribed mRNA catabolic process, nonsense-mediated decay;GO:2000622 regulation of nuclear-transcribed mRNA catabolic process, nonsense-mediated decay;GO:0000184 nuclear-transcribed mRNA catabolic process, nonsense-mediated decay		Enzymes; ENZYME proteins:Hydrolases; Predicted intracellular proteins	Nucleoplasm (Approved)				0	0	0	0	0	0	0	0	0	0	0	0	0	0	0	0	0	0	0	0
2067	2067	Gene_ID	H. sapiens	2067	H. sapiens	ERCC1	ERCC excision repair 1, endonuclease non-catalytic subunit	GO:0000710 meiotic mismatch repair;GO:0000720 pyrimidine dimer repair by nucleotide-excision repair;GO:0006295 nucleotide-excision repair, DNA incision, 3'-to lesion		Human disease related genes:Congenital malformations:Other congenital malformations; Predicted intracellular proteins; Disease related genes; Cancer-related genes:Candidate cancer biomarkers	Nucleoplasm (Enhanced)			(M5949)HALLMARK PEROXISOME; (M5898)HALLMARK DNA REPAIR	0	0	0	0	0	0	0	0	0	0	0	0	0	0	0	0	0	0	0	0
2194	2194	Gene_ID	H. sapiens	2194	H. sapiens	FASN	fatty acid synthase	GO:0030223 neutrophil differentiation;GO:0090557 establishment of endothelial intestinal barrier;GO:0008611 ether lipid biosynthetic process		FDA approved drug targets:Small molecule drugs; ENZYME proteins:Oxidoreductases; Cancer-related genes:Candidate cancer biomarkers; ENZYME proteins:Hydrolases; ENZYME proteins:Lyases; Enzymes; Predicted intracellular proteins; ENZYME proteins:Transferases	Cytosol;Plasma membrane (Enhanced)	Cerulenin; Orlistat	(M236)PID DELTA NP63 PATHWAY; (M19)PID P73PATHWAY	(M5892)HALLMARK CHOLESTEROL HOMEOSTASIS; (M5935)HALLMARK FATTY ACID METABOLISM; (M5906)HALLMARK ESTROGEN RESPONSE EARLY	0	0	0	0	0	0	0	0	1	0	0	0	1	0	0	0	0	0	0	0
51657	51657	Gene_ID	H. sapiens	51657	H. sapiens	STYXL1	serine/threonine/tyrosine interacting like 1	GO:0062030 negative regulation of stress granule assembly;GO:0062028 regulation of stress granule assembly;GO:0032515 negative regulation of phosphoprotein phosphatase activity		Predicted intracellular proteins					0	1	0	0	0	0	0	0	0	0	0	0	0	0	0	0	0	0	0	0
25873	25873	Gene_ID	H. sapiens	25873	H. sapiens	RPL36	ribosomal protein L36	GO:0002181 cytoplasmic translation;GO:0006412 translation;GO:0043043 peptide biosynthetic process		Ribosomal proteins; Predicted intracellular proteins	Cytosol (Supported); Additional: Endoplasmic reticulum			(M5939)HALLMARK P53 PATHWAY	1	0	0	0	0	0	0	0	0	0	0	1	0	0	0	0	0	0	0	0
6280	6280	Gene_ID	H. sapiens	6280	H. sapiens	S100A9	S100 calcium binding protein A9	GO:0035606 peptidyl-cysteine S-trans-nitrosylation;GO:0070488 neutrophil aggregation;GO:0032119 sequestering of zinc ion		Predicted secreted proteins; Predicted intracellular proteins; Cancer-related genes:Candidate cancer biomarkers	Cell Junctions;Cytosol;Nucleoplasm (Supported)	Calcium; Zinc; Zinc acetate; Zinc chloride; Zinc sulfate, unspecified form	(M264)PID TOLL ENDOGENOUS PATHWAY; (M5883)NABA SECRETED FACTORS; (M5885)NABA MATRISOME ASSOCIATED	(M5907)HALLMARK ESTROGEN RESPONSE LATE; (M5921)HALLMARK COMPLEMENT	0	1	0	0	0	0	0	0	0	0	0	0	0	0	0	1	0	0	0	0
51025	51025	Gene_ID	H. sapiens	51025	H. sapiens	PAM16	presequence translocase associated motor 16	GO:0030150 protein import into mitochondrial matrix;GO:0032780 negative regulation of ATP-dependent activity;GO:0044743 protein transmembrane import into intracellular organelle		Human disease related genes:Congenital malformations:Congenital malformations of the musculoskeletal system; Predicted intracellular proteins; Disease related genes	Mitochondria;Nucleoplasm (Approved); Additional: Microtubules				0	0	0	1	0	0	0	0	0	0	0	0	0	0	0	0	1	0	0	1
114897	114897	Gene_ID	H. sapiens	114897	H. sapiens	C1QTNF1	C1q and TNF related 1	GO:2000857 positive regulation of mineralocorticoid secretion;GO:2000860 positive regulation of aldosterone secretion;GO:2000855 regulation of mineralocorticoid secretion		Predicted secreted proteins; Predicted intracellular proteins	Cytosol;Nucleoplasm (Approved)		(M5880)NABA ECM AFFILIATED; (M5885)NABA MATRISOME ASSOCIATED; (M5889)NABA MATRISOME		0	0	0	0	0	0	0	0	0	0	0	0	0	0	0	0	0	0	1	0
9647	9647	Gene_ID	H. sapiens	9647	H. sapiens	PPM1F	protein phosphatase, Mg2+/Mn2+ dependent 1F	GO:0044387 negative regulation of protein kinase activity by regulation of protein phosphorylation;GO:0016576 histone dephosphorylation;GO:2000048 negative regulation of cell-cell adhesion mediated by cadherin		Enzymes; ENZYME proteins:Hydrolases; Predicted intracellular proteins	Nucleoplasm (Approved); Additional: Plasma membrane				0	1	0	0	0	0	0	0	0	0	0	0	0	0	0	1	0	0	0	0
57130	57130	Gene_ID	H. sapiens	57130	H. sapiens	ATP13A1	ATPase 13A1	GO:0140569 extraction of mislocalized protein from ER membrane;GO:0140568 extraction of mislocalized protein from membrane;GO:0071421 manganese ion transmembrane transport		Transporters:Primary Active Transporters; Predicted intracellular proteins	Vesicles (Approved)				0	0	0	0	0	0	0	0	0	0	0	0	0	0	0	0	0	0	0	0
55344	55344	Gene_ID	H. sapiens	55344	H. sapiens	PLCXD1	phosphatidylinositol specific phospholipase C X domain containing 1	GO:0006629 lipid metabolic process;GO:0044238 primary metabolic process;GO:0071704 organic substance metabolic process		Predicted intracellular proteins	Cytosol (Approved)				0	0	0	0	0	0	0	0	0	0	0	0	0	0	0	0	0	0	0	0
2356	2356	Gene_ID	H. sapiens	2356	H. sapiens	FPGS	folylpolyglutamate synthase	GO:0046901 tetrahydrofolylpolyglutamate biosynthetic process;GO:0046900 tetrahydrofolylpolyglutamate metabolic process;GO:0009396 folic acid-containing compound biosynthetic process		Enzymes; ENZYME proteins:Ligase; Predicted intracellular proteins		Glutamic acid; Raltitrexed			1	0	0	0	1	0	1	0	0	0	0	0	0	0	0	0	0	0	0	0
1104	1104	Gene_ID	H. sapiens	1104	H. sapiens	RCC1	regulator of chromosome condensation 1	GO:0007084 mitotic nuclear membrane reassembly;GO:0101024 mitotic nuclear membrane organization;GO:0031468 nuclear membrane reassembly		Predicted intracellular proteins	Nucleoplasm (Supported); Additional: Nuclear membrane		(M66)PID MYC ACTIV PATHWAY		0	0	0	0	0	0	0	0	0	0	0	0	0	1	0	0	0	0	0	0
6881	6881	Gene_ID	H. sapiens	6881	H. sapiens	TAF10	TATA-box binding protein associated factor 10	GO:0070365 hepatocyte differentiation;GO:0051123 RNA polymerase II preinitiation complex assembly;GO:0035521 monoubiquitinated histone deubiquitination		Predicted intracellular proteins	Nucleoplasm (Supported)		(M139)PID MYC PATHWAY; (M66)PID MYC ACTIV PATHWAY	(M5898)HALLMARK DNA REPAIR	0	0	0	0	1	0	0	0	0	0	0	0	0	0	0	0	0	0	0	0
3006	3006	Gene_ID	H. sapiens	3006	H. sapiens	H1-2	H1.2 linker histone, cluster member	GO:0098532 histone H3-K27 trimethylation;GO:0070734 histone H3-K27 methylation;GO:0016584 nucleosome positioning		Predicted intracellular proteins	Nucleoli rim;Nucleoplasm (Supported)			(M5939)HALLMARK P53 PATHWAY	1	0	0	0	0	0	0	0	0	0	0	0	0	0	0	0	0	0	0	0
81888	81888	Gene_ID	H. sapiens	81888	H. sapiens	HYI	hydroxypyruvate isomerase (putative)	GO:0046487 glyoxylate metabolic process;GO:0006081 cellular aldehyde metabolic process;GO:0032787 monocarboxylic acid metabolic process		Enzymes; ENZYME proteins:Isomerase; Predicted intracellular proteins	Cytosol;Plasma membrane (Approved); Additional: Golgi apparatus				0	0	0	0	0	0	0	0	0	0	0	0	1	0	0	0	0	0	0	0
255374	255374	Gene_ID	H. sapiens	255374	H. sapiens	MBLAC1	metallo-beta-lactamase domain containing 1	GO:0008334 histone mRNA metabolic process;GO:0031124 mRNA 3'-end processing;GO:1900087 positive regulation of G1/S transition of mitotic cell cycle		Predicted intracellular proteins					0	0	0	0	0	0	0	0	0	0	0	0	0	0	0	0	0	0	0	0
27124	27124	Gene_ID	H. sapiens	27124	H. sapiens	INPP5J	inositol polyphosphate-5-phosphatase J	GO:0031115 negative regulation of microtubule polymerization;GO:0046838 phosphorylated carbohydrate dephosphorylation;GO:0046855 inositol phosphate dephosphorylation		Enzymes; ENZYME proteins:Hydrolases; Predicted intracellular proteins	Cytosol (Approved); Additional: Nucleoli fibrillar center				0	0	0	0	0	0	1	1	1	0	1	0	0	0	1	0	0	0	0	0
9546	9546	Gene_ID	H. sapiens	9546	H. sapiens	APBA3	amyloid beta precursor protein binding family A member 3	GO:0001701 in utero embryonic development;GO:0007268 chemical synaptic transmission;GO:0098916 anterograde trans-synaptic signaling		Predicted intracellular proteins	Vesicles (Approved)				0	1	0	0	0	0	0	0	0	0	0	0	0	0	0	0	0	0	0	0
5097	5097	Gene_ID	H. sapiens	5097	H. sapiens	PCDH1	protocadherin 1	GO:0007156 homophilic cell adhesion via plasma membrane adhesion molecules;GO:0098742 cell-cell adhesion via plasma-membrane adhesion molecules;GO:0098609 cell-cell adhesion		Predicted intracellular proteins	Cell Junctions;Nucleoplasm (Approved); Additional: Nucleoli			(M5915)HALLMARK APICAL JUNCTION	0	0	0	0	0	0	0	0	0	0	0	0	0	0	0	0	0	0	0	0
83444	83444	Gene_ID	H. sapiens	83444	H. sapiens	INO80B	INO80 complex subunit B	GO:0060382 regulation of DNA strand elongation;GO:0042766 nucleosome mobilization;GO:0006275 regulation of DNA replication		Predicted intracellular proteins	Nucleoplasm (Supported); Additional: Nuclear bodies;Nucleoli				0	0	0	0	0	0	0	0	0	0	0	0	0	0	0	0	0	0	0	0
375033	375033	Gene_ID	H. sapiens	375033	H. sapiens	PEAR1	platelet endothelial aggregation receptor 1	GO:0043654 recognition of apoptotic cell;GO:0014065 phosphatidylinositol 3-kinase signaling;GO:0043491 protein kinase B signaling		Predicted intracellular proteins	Cell Junctions;Nucleoplasm (Approved); Additional: Centrosome				0	0	0	0	0	0	0	0	0	0	0	0	0	0	0	0	0	0	1	0
6204	6204	Gene_ID	H. sapiens	6204	H. sapiens	RPS10	ribosomal protein S10	GO:0002181 cytoplasmic translation;GO:0006412 translation;GO:0043043 peptide biosynthetic process		Human disease related genes:Other congenital disorders:Ribosomopathies; Human disease related genes:Cardiovascular diseases:Hematologic diseases; Ribosomal proteins; Disease related genes; Predicted intracellular proteins	Cytosol (Approved)			(M5926)HALLMARK MYC TARGETS V1	1	0	0	0	0	0	0	0	0	0	0	0	0	0	0	0	0	0	0	0
10101	10101	Gene_ID	H. sapiens	10101	H. sapiens	NUBP2	nucleotide binding protein 2	GO:0016226 iron-sulfur cluster assembly;GO:0031163 metallo-sulfur cluster assembly;GO:0006790 sulfur compound metabolic process		Predicted intracellular proteins	Cytosol;Nucleoplasm (Approved)				0	0	0	0	0	0	0	0	0	0	0	0	0	0	0	0	0	0	0	0
5438	5438	Gene_ID	H. sapiens	5438	H. sapiens	POLR2I	RNA polymerase II subunit I	GO:0001192 maintenance of transcriptional fidelity during DNA-templated transcription elongation;GO:0001193 maintenance of transcriptional fidelity during DNA-templated transcription elongation from RNA polymerase II promoter;GO:0006283 transcription-coupled nucleotide-excision repair		Predicted intracellular proteins; RNA polymerase related proteins	Nucleoplasm (Enhanced)			(M5898)HALLMARK DNA REPAIR	1	0	1	0	1	0	0	0	0	0	0	0	0	0	0	0	0	0	0	0
79586	79586	Gene_ID	H. sapiens	79586	H. sapiens	CHPF	chondroitin polymerizing factor	GO:0030206 chondroitin sulfate biosynthetic process;GO:0050650 chondroitin sulfate proteoglycan biosynthetic process;GO:0030204 chondroitin sulfate metabolic process		Enzymes; Predicted intracellular proteins; ENZYME proteins:Transferases	Cytosol (Supported); Additional: Centrosome;Vesicles			(M5937)HALLMARK GLYCOLYSIS	0	0	0	0	0	0	0	0	0	0	1	0	0	0	0	0	0	1	0	0
11253	11253	Gene_ID	H. sapiens	11253	H. sapiens	MAN1B1	mannosidase alpha class 1B member 1	GO:0036509 trimming of terminal mannose on B branch;GO:0036511 trimming of first mannose on A branch;GO:0036512 trimming of second mannose on A branch		Human disease related genes:Other diseases:Mental and behavioural disorders; ENZYME proteins:Hydrolases; Disease related genes; Potential drug targets; Enzymes; Predicted intracellular proteins	Vesicles (Uncertain)	1,4-Butanediol; Methyl-2-S-(Alpha-D-Mannopyranosyl)-2-Thio-Alpha-D-Mannopyranoside; Kifunensine; Duvoglustat			0	0	0	0	0	0	0	0	0	0	1	0	0	0	0	0	0	1	0	0
80700	80700	Gene_ID	H. sapiens	80700	H. sapiens	UBXN6	UBX domain protein 6	GO:0032510 endosome to lysosome transport via multivesicular body sorting pathway;GO:0032509 endosome transport via multivesicular body sorting pathway;GO:0071985 multivesicular body sorting pathway		Predicted intracellular proteins	Cytosol;Golgi apparatus (Approved)				0	0	0	0	0	0	0	0	0	0	0	0	0	0	0	0	0	0	0	0
352909	352909	Gene_ID	H. sapiens	352909	H. sapiens	DNAAF3	dynein axonemal assembly factor 3	GO:0070286 axonemal dynein complex assembly;GO:0044458 motile cilium assembly;GO:0035082 axoneme assembly		Predicted intracellular proteins; Human disease related genes:Respiratory diseases:Tracheobronchial diseases; Disease related genes	Mitochondria (Approved); Additional: Nuclear bodies				0	0	0	0	0	0	0	0	0	0	0	0	0	1	0	0	0	0	0	0
65249	65249	Gene_ID	H. sapiens	65249	H. sapiens	ZSWIM4	zinc finger SWIM-type containing 4			Predicted intracellular proteins					0	0	0	0	0	0	0	0	0	0	0	0	0	0	0	0	0	0	0	0
29952	29952	Gene_ID	H. sapiens	29952	H. sapiens	DPP7	dipeptidyl peptidase 7	GO:1905146 lysosomal protein catabolic process;GO:0007039 protein catabolic process in the vacuole;GO:0044257 cellular protein catabolic process		ENZYME proteins:Hydrolases; Predicted secreted proteins; Enzymes; Predicted intracellular proteins; Peptidases:Serine-type peptidases	Golgi apparatus;Vesicles (Supported)				0	0	0	0	0	0	0	0	0	0	0	0	0	0	0	0	0	0	0	0
27349	27349	Gene_ID	H. sapiens	27349	H. sapiens	MCAT	malonyl-CoA-acyl carrier protein transacylase	GO:0006635 fatty acid beta-oxidation;GO:0019395 fatty acid oxidation;GO:0009062 fatty acid catabolic process		Enzymes; Predicted intracellular proteins; ENZYME proteins:Transferases	Mitochondria (Supported)	3,6,9,12,15-PENTAOXAHEPTADECAN-1-OL			0	0	0	0	0	0	1	0	1	0	0	0	1	0	0	0	0	0	0	0
64428	64428	Gene_ID	H. sapiens	64428	H. sapiens	CIAO3	cytosolic iron-sulfur assembly component 3	GO:0032364 oxygen homeostasis;GO:0033483 gas homeostasis;GO:0016226 iron-sulfur cluster assembly		Predicted intracellular proteins	Cytosol (Approved); Additional: Plasma membrane				0	0	0	0	0	0	0	0	0	0	0	0	0	0	0	0	0	0	0	0
6141	6141	Gene_ID	H. sapiens	6141	H. sapiens	RPL18	ribosomal protein L18	GO:0002181 cytoplasmic translation;GO:0006412 translation;GO:0043043 peptide biosynthetic process		Human disease related genes:Other congenital disorders:Ribosomopathies; Human disease related genes:Cardiovascular diseases:Hematologic diseases; Ribosomal proteins; Disease related genes; Predicted intracellular proteins	Cytosol;Endoplasmic reticulum (Supported); Additional: Nucleoli	Artenimol		(M5926)HALLMARK MYC TARGETS V1; (M5939)HALLMARK P53 PATHWAY	1	0	0	0	0	0	0	0	0	0	0	0	0	0	0	0	0	0	0	0
134	134	Gene_ID	H. sapiens	134	H. sapiens	ADORA1	adenosine A1 receptor	GO:0032244 positive regulation of nucleoside transport;GO:0032900 negative regulation of neurotrophin production;GO:0042323 negative regulation of circadian sleep/wake cycle, non-REM sleep		G-protein coupled receptors:GPCRs excl olfactory receptors; Transporters; FDA approved drug targets:Small molecule drugs; G-protein coupled receptors:Adenosine and adenine nucleotide receptors	Plasma membrane (Supported)	Tramadol; Caffeine; Theophylline; Lamotrigine; Adenosine; Dyphylline; Pentoxifylline; Enprofylline; Gabapentin; Aminophylline; Oxtriphylline; Theobromine; Defibrotide; Tecadenoson; Naxifylline; Cannabidiol; Istradefylline; Tonapofylline; Rolofylline			0	0	0	0	0	0	0	0	0	0	0	0	0	0	0	0	1	0	1	0
728464	728464	Gene_ID	H. sapiens	728464	H. sapiens	METTL24	methyltransferase like 24	GO:0032259 methylation;GO:0008152 metabolic process;GO:0008150 biological_process		Predicted secreted proteins					0	0	0	0	0	0	0	0	0	0	0	0	0	0	0	0	0	0	0	0
9278	9278	Gene_ID	H. sapiens	9278	H. sapiens	ZBTB22	zinc finger and BTB domain containing 22	GO:0006357 regulation of transcription by RNA polymerase II;GO:0006355 regulation of transcription, DNA-templated;GO:1903506 regulation of nucleic acid-templated transcription		Predicted intracellular proteins; Transcription factors:Zinc-coordinating DNA-binding domains	Nucleoplasm (Approved)				0	0	0	0	0	0	0	0	0	0	0	0	0	0	0	0	0	0	0	0
5267	5267	Gene_ID	H. sapiens	5267	H. sapiens	SERPINA4	serpin family A member 4	GO:0010951 negative regulation of endopeptidase activity;GO:0010466 negative regulation of peptidase activity;GO:0045861 negative regulation of proteolysis		Predicted secreted proteins	Vesicles (Uncertain)	Zinc; Copper; Zinc acetate	(M3468)NABA ECM REGULATORS; (M5885)NABA MATRISOME ASSOCIATED; (M5889)NABA MATRISOME		0	1	0	0	0	0	0	0	0	0	0	0	0	0	0	0	0	0	0	0
3978	3978	Gene_ID	H. sapiens	3978	H. sapiens	LIG1	DNA ligase 1	GO:1903461 Okazaki fragment processing involved in mitotic DNA replication;GO:0033567 DNA replication, Okazaki fragment processing;GO:0006273 lagging strand elongation		Enzymes; ENZYME proteins:Ligase; Predicted intracellular proteins; Human disease related genes:Immune system diseases:Primary immunodeficiency	Nucleoplasm (Supported); Additional: Golgi apparatus;Vesicles	Bleomycin		(M5898)HALLMARK DNA REPAIR; (M5925)HALLMARK E2F TARGETS	0	0	0	0	1	0	0	0	0	0	0	0	0	0	0	0	0	0	0	0
80148	80148	Gene_ID	H. sapiens	80148	H. sapiens	SLC66A2	solute carrier family 66 member 2	GO:0045332 phospholipid translocation;GO:0034204 lipid translocation;GO:0097035 regulation of membrane lipid distribution			Nucleoplasm (Approved)			(M5945)HALLMARK HEME METABOLISM	0	0	0	0	0	0	0	0	0	0	0	0	0	0	0	0	0	0	0	0
6576	6576	Gene_ID	H. sapiens	6576	H. sapiens	SLC25A1	solute carrier family 25 member 1	GO:0006843 mitochondrial citrate transmembrane transport;GO:1990546 mitochondrial tricarboxylic acid transmembrane transport;GO:0035674 tricarboxylic acid transmembrane transport		Human disease related genes:Nervous system diseases:Other nervous and sensory system diseases; Human disease related genes:Congenital disorders of metabolism:Congenital disorders of amino acid metabolism; Disease related genes; Potential drug targets; Transporters:Electrochemical Potential-driven transporters; Predicted intracellular proteins				(M5891)HALLMARK HYPOXIA; (M5905)HALLMARK ADIPOGENESIS	1	0	0	0	1	0	0	1	1	0	1	0	1	0	0	0	1	1	0	0
666	666	Gene_ID	H. sapiens	666	H. sapiens	BOK	BCL2 family apoptosis regulator BOK	GO:1904708 regulation of granulosa cell apoptotic process;GO:1903899 positive regulation of PERK-mediated unfolded protein response;GO:1901382 regulation of chorionic trophoblast cell proliferation		Transporters:Transporter channels and pores					0	1	0	1	0	0	0	0	0	0	0	0	0	0	0	0	1	0	0	0
91689	91689	Gene_ID	H. sapiens	91689	H. sapiens	SMDT1	single-pass membrane protein with aspartate rich tail 1	GO:0036444 calcium import into the mitochondrion;GO:0006851 mitochondrial calcium ion transmembrane transport;GO:0051560 mitochondrial calcium ion homeostasis		Transporters:Accessory Factors Involved in Transport	Mitochondria (Supported); Additional: Nucleoplasm				0	0	0	0	0	0	0	0	0	0	0	0	0	0	0	0	1	0	0	0
80737	80737	Gene_ID	H. sapiens	80737	H. sapiens	VWA7	von Willebrand factor A domain containing 7	GO:0008150 biological_process		Predicted secreted proteins	Cytosol;Plasma membrane (Approved)		(M3008)NABA ECM GLYCOPROTEINS; (M5884)NABA CORE MATRISOME; (M5889)NABA MATRISOME		0	0	0	0	0	0	0	0	0	0	0	0	0	0	0	0	0	0	0	0
5425	5425	Gene_ID	H. sapiens	5425	H. sapiens	POLD2	DNA polymerase delta 2, accessory subunit	GO:0042276 error-prone translesion synthesis;GO:0006271 DNA strand elongation involved in DNA replication;GO:0022616 DNA strand elongation		Predicted intracellular proteins	Nucleoplasm (Enhanced)			(M5925)HALLMARK E2F TARGETS; (M5926)HALLMARK MYC TARGETS V1	0	0	0	0	1	0	0	0	0	0	0	0	0	0	0	0	0	0	0	0
10608	10608	Gene_ID	H. sapiens	10608	H. sapiens	MXD4	MAX dimerization protein 4	GO:0000122 negative regulation of transcription by RNA polymerase II;GO:0045892 negative regulation of transcription, DNA-templated;GO:1903507 negative regulation of nucleic acid-templated transcription		Transcription factors:Basic domains; Predicted intracellular proteins	Cytosol (Supported)		(M254)PID MYC REPRESS PATHWAY	(M5939)HALLMARK P53 PATHWAY	0	0	0	0	0	0	0	0	0	0	0	0	0	0	0	0	0	0	0	0
116842	116842	Gene_ID	H. sapiens	116842	H. sapiens	LEAP2	liver enriched antimicrobial peptide 2	GO:0061844 antimicrobial humoral immune response mediated by antimicrobial peptide;GO:0019730 antimicrobial humoral response;GO:0006959 humoral immune response		Predicted secreted proteins				(M5934)HALLMARK XENOBIOTIC METABOLISM	0	0	0	0	0	0	0	0	0	0	0	0	0	0	0	0	0	0	0	0
5909	5909	Gene_ID	H. sapiens	5909	H. sapiens	RAP1GAP	RAP1 GTPase activating protein	GO:1903697 negative regulation of microvillus assembly;GO:1904441 regulation of thyroid gland epithelial cell proliferation;GO:1904442 negative regulation of thyroid gland epithelial cell proliferation		Predicted intracellular proteins	Cytosol (Approved)			(M5934)HALLMARK XENOBIOTIC METABOLISM; (M5945)HALLMARK HEME METABOLISM	1	0	0	0	0	0	0	0	0	0	0	0	0	0	0	0	0	0	0	0
90507	90507	Gene_ID	H. sapiens	90507	H. sapiens	SCRN2	secernin 2	GO:0006508 proteolysis;GO:0019538 protein metabolic process;GO:1901564 organonitrogen compound metabolic process		Enzymes; Predicted intracellular proteins; Peptidases:Cysteine-type peptidases	Nucleoplasm (Supported); Additional: Golgi apparatus				0	0	0	0	0	0	0	0	0	0	0	0	0	0	0	0	0	0	0	0
3399	3399	Gene_ID	H. sapiens	3399	H. sapiens	ID3	inhibitor of DNA binding 3, HLH protein	GO:0072750 cellular response to leptomycin B;GO:1901344 response to leptomycin B;GO:0030903 notochord development		Transcription factors:Basic domains; Predicted intracellular proteins; Cancer-related genes:Candidate cancer biomarkers	Nucleoplasm (Supported)			(M5896)HALLMARK TGF BETA SIGNALING	0	0	0	0	0	0	0	0	0	0	0	0	0	0	0	0	0	0	1	0
10298	10298	Gene_ID	H. sapiens	10298	H. sapiens	PAK4	p21 (RAC1) activated kinase 4	GO:0060996 dendritic spine development;GO:2000352 negative regulation of endothelial cell apoptotic process;GO:1904036 negative regulation of epithelial cell apoptotic process	STE Ser/Thr protein kinase family	Enzymes; RAS pathway related proteins; Kinases:STE Ser/Thr protein kinases; Predicted intracellular proteins; ENZYME proteins:Transferases	Cell Junctions;Plasma membrane (Supported)	Fostamatinib	(M16801)SIG REGULATION OF THE ACTIN CYTOSKELETON BY RHO GTPASES; (M5193)SIG CHEMOTAXIS; (M276)PID FGF PATHWAY	(M5923)HALLMARK PI3K AKT MTOR SIGNALING	1	0	0	0	0	0	0	0	0	0	0	0	0	0	0	1	0	0	0	0
6139	6139	Gene_ID	H. sapiens	6139	H. sapiens	RPL17	ribosomal protein L17	GO:0002181 cytoplasmic translation;GO:0006412 translation;GO:0043043 peptide biosynthetic process		Ribosomal proteins; Predicted intracellular proteins	Cytosol;Endoplasmic reticulum (Supported)				1	0	0	0	0	0	0	0	0	0	0	0	0	0	0	0	0	0	0	0
23604	23604	Gene_ID	H. sapiens	23604	H. sapiens	DAPK2	death associated protein kinase 2	GO:2000422 regulation of eosinophil chemotaxis;GO:2000424 positive regulation of eosinophil chemotaxis;GO:2000418 positive regulation of eosinophil migration	CAMK Ser/Thr protein kinase family	Enzymes; Kinases:CAMK Ser/Thr protein kinases; Predicted intracellular proteins; ENZYME proteins:Transferases	Golgi apparatus;Vesicles (Supported)	Fostamatinib		(M5909)HALLMARK MYOGENESIS	0	0	0	0	0	0	0	0	0	0	0	0	0	0	0	0	0	0	0	0
6484	6484	Gene_ID	H. sapiens	6484	H. sapiens	ST3GAL4	ST3 beta-galactoside alpha-2,3-sialyltransferase 4	GO:1990743 protein sialylation;GO:1903238 positive regulation of leukocyte tethering or rolling;GO:0030259 lipid glycosylation		Enzymes; Predicted intracellular proteins; ENZYME proteins:Transferases				(M5947)HALLMARK IL2 STAT5 SIGNALING	0	0	0	0	0	0	0	0	1	0	1	0	0	0	0	0	0	1	1	0
114790	114790	Gene_ID	H. sapiens	114790	H. sapiens	STK11IP	serine/threonine kinase 11 interacting protein	GO:0008104 protein localization;GO:0033036 macromolecule localization;GO:0051179 localization		Predicted intracellular proteins	Vesicles (Enhanced)		(M87)PID LKB1 PATHWAY		0	0	0	0	0	0	0	0	0	0	0	0	0	0	0	0	0	0	0	0
374291	374291	Gene_ID	H. sapiens	374291	H. sapiens	NDUFS7	NADH:ubiquinone oxidoreductase core subunit S7	GO:0015988 energy coupled proton transmembrane transport, against electrochemical gradient;GO:0015990 electron transport coupled proton transport;GO:0006120 mitochondrial electron transport, NADH to ubiquinone		ENZYME proteins; Disease related genes; Potential drug targets; Enzymes; Predicted intracellular proteins; Human disease related genes:Congenital disorders of metabolism:Mitochondrial diseases		NADH		(M5936)HALLMARK OXIDATIVE PHOSPHORYLATION	0	0	1	1	0	0	0	0	0	0	0	0	0	0	0	0	0	0	0	0
1891	1891	Gene_ID	H. sapiens	1891	H. sapiens	ECH1	enoyl-CoA hydratase 1	GO:0006635 fatty acid beta-oxidation;GO:0019395 fatty acid oxidation;GO:0009062 fatty acid catabolic process		Predicted intracellular proteins	Mitochondria (Supported)			(M5892)HALLMARK CHOLESTEROL HOMEOSTASIS; (M5949)HALLMARK PEROXISOME; (M5935)HALLMARK FATTY ACID METABOLISM	0	0	0	0	0	0	1	0	0	0	0	0	1	0	0	0	0	0	0	1
64900	64900	Gene_ID	H. sapiens	64900	H. sapiens	LPIN3	lipin 3	GO:0019432 triglyceride biosynthetic process;GO:0046460 neutral lipid biosynthetic process;GO:0046463 acylglycerol biosynthetic process		Enzymes; ENZYME proteins:Hydrolases; Predicted intracellular proteins	Cytosol (Supported)				0	0	0	0	0	0	1	0	1	0	0	0	1	0	0	0	0	0	0	0
11132	11132	Gene_ID	H. sapiens	11132	H. sapiens	CAPN10	calpain 10	GO:0097050 type B pancreatic cell apoptotic process;GO:2000676 positive regulation of type B pancreatic cell apoptotic process;GO:2000674 regulation of type B pancreatic cell apoptotic process		Peptidases:Cysteine-type peptidases; Disease related genes; Potential drug targets; Enzymes; Human disease related genes:Endocrine and metabolic diseases:Diabetes; Predicted intracellular proteins	Nucleoplasm (Approved); Additional: Cytosol				0	0	0	0	0	0	0	0	0	0	0	0	0	0	0	0	0	0	0	0
7936	7936	Gene_ID	H. sapiens	7936	H. sapiens	NELFE	negative elongation factor complex member E	GO:1900364 negative regulation of mRNA polyadenylation;GO:0031441 negative regulation of mRNA 3'-end processing;GO:1900363 regulation of mRNA polyadenylation		Predicted intracellular proteins	Nuclear bodies;Nucleoplasm (Enhanced)			(M5898)HALLMARK DNA REPAIR	0	0	0	0	0	0	0	0	0	0	0	0	0	0	0	0	0	0	0	0
516	516	Gene_ID	H. sapiens	516	H. sapiens	ATP5MC1	ATP synthase membrane subunit c locus 1	GO:0015985 energy coupled proton transport, down electrochemical gradient;GO:0015986 ATP synthesis coupled proton transport;GO:0006754 ATP biosynthetic process		Predicted intracellular proteins				(M5924)HALLMARK MTORC1 SIGNALING; (M5936)HALLMARK OXIDATIVE PHOSPHORYLATION	0	0	1	0	1	0	0	1	0	0	0	0	0	0	0	0	0	1	0	1
3699	3699	Gene_ID	H. sapiens	3699	H. sapiens	ITIH3	inter-alpha-trypsin inhibitor heavy chain 3	GO:0030212 hyaluronan metabolic process;GO:1903510 mucopolysaccharide metabolic process;GO:0030203 glycosaminoglycan metabolic process		Predicted secreted proteins		Zinc; Zinc acetate; Zinc chloride; Zinc sulfate, unspecified form	(M3468)NABA ECM REGULATORS; (M5885)NABA MATRISOME ASSOCIATED; (M5889)NABA MATRISOME	(M5956)HALLMARK KRAS SIGNALING DN	0	1	0	0	0	0	0	0	0	0	0	0	0	0	0	0	0	0	0	0
25824	25824	Gene_ID	H. sapiens	25824	H. sapiens	PRDX5	peroxiredoxin 5	GO:0016480 negative regulation of transcription by RNA polymerase III;GO:0042744 hydrogen peroxide catabolic process;GO:0006359 regulation of transcription by RNA polymerase III		Enzymes; FDA approved drug targets:Small molecule drugs; Predicted intracellular proteins; ENZYME proteins:Oxidoreductases	Mitochondria (Supported)	Auranofin; Diminazene		(M5949)HALLMARK PEROXISOME; (M5948)HALLMARK BILE ACID METABOLISM; (M5891)HALLMARK HYPOXIA	1	1	0	0	0	0	0	0	0	0	0	0	0	0	0	0	0	0	0	0
80233	80233	Gene_ID	H. sapiens	80233	H. sapiens	FAAP100	FA core complex associated protein 100	GO:0006513 protein monoubiquitination;GO:0016567 protein ubiquitination;GO:0032446 protein modification by small protein conjugation		Predicted intracellular proteins	Nucleoplasm (Supported); Additional: Cytosol		(M1)PID FANCONI PATHWAY		0	0	0	0	0	0	0	0	0	0	0	0	0	0	0	0	0	0	0	0
7264	7264	Gene_ID	H. sapiens	7264	H. sapiens	GFUS	GDP-L-fucose synthase	GO:0042351 'de novo' GDP-L-fucose biosynthetic process;GO:0042350 GDP-L-fucose biosynthetic process;GO:0046368 GDP-L-fucose metabolic process		Enzymes; Predicted intracellular proteins; ENZYME proteins:Oxidoreductases	Cytosol (Approved); Additional: Nucleoplasm	NADH		(M5907)HALLMARK ESTROGEN RESPONSE LATE; (M5937)HALLMARK GLYCOLYSIS	0	0	1	0	1	0	0	1	0	0	0	0	0	0	0	0	0	1	0	0
125981	125981	Gene_ID	H. sapiens	125981	H. sapiens	ACER1	alkaline ceramidase 1	GO:0010446 response to alkaline pH;GO:0048733 sebaceous gland development;GO:0046512 sphingosine biosynthetic process		Enzymes; ENZYME proteins:Hydrolases					1	0	0	0	0	0	0	0	1	0	0	0	1	0	1	0	0	0	1	0
4255	4255	Gene_ID	H. sapiens	4255	H. sapiens	MGMT	O-6-methylguanine-DNA methyltransferase	GO:0006307 DNA dealkylation involved in DNA repair;GO:0051593 response to folic acid;GO:0006266 DNA ligation		Enzymes; Predicted intracellular proteins; ENZYME proteins:Transferases; Cancer-related genes:Candidate cancer biomarkers	Nucleoplasm (Enhanced)	Cysteine; Zinc; S-Methylcysteine; S-Benzylcysteine; Dinitrochlorobenzene; Zinc acetate; Zinc chloride; Zinc sulfate, unspecified form		(M5942)HALLMARK UV RESPONSE DN; (M5902)HALLMARK APOPTOSIS	0	1	0	0	0	0	0	0	0	0	0	0	0	0	0	0	0	0	0	0
23589	23589	Gene_ID	H. sapiens	23589	H. sapiens	CARHSP1	calcium regulated heat stable protein 1	GO:0043488 regulation of mRNA stability;GO:0043487 regulation of RNA stability;GO:0061013 regulation of mRNA catabolic process		Predicted intracellular proteins					0	0	0	0	0	0	0	0	0	0	0	0	0	0	0	0	0	0	0	0
100527963	100527963	Gene_ID	H. sapiens	100527963	H. sapiens	PMF1-BGLAP	PMF1-BGLAP readthrough			Predicted intracellular proteins	Nucleoplasm (Approved); Additional: Vesicles				0	0	0	0	0	0	0	0	0	0	0	0	0	0	0	0	0	0	0	0
126003	126003	Gene_ID	H. sapiens	126003	H. sapiens	TRAPPC5	trafficking protein particle complex subunit 5	GO:0006888 endoplasmic reticulum to Golgi vesicle-mediated transport;GO:0048193 Golgi vesicle transport;GO:0016192 vesicle-mediated transport		Predicted intracellular proteins	Vesicles (Approved)	S-palmitoyl-L-cysteine			0	0	0	0	0	0	0	0	0	0	0	0	0	0	0	0	0	0	0	0
56996	56996	Gene_ID	H. sapiens	56996	H. sapiens	SLC12A9	solute carrier family 12 member 9	GO:0055064 chloride ion homeostasis;GO:0055083 monovalent inorganic anion homeostasis;GO:0006884 cell volume homeostasis		Transporters:Electrochemical Potential-driven transporters					0	0	0	0	0	0	0	0	0	0	0	0	0	0	0	0	0	0	0	0
22821	22821	Gene_ID	H. sapiens	22821	H. sapiens	RASA3	RAS p21 protein activator 3	GO:0051209 release of sequestered calcium ion into cytosol;GO:0046580 negative regulation of Ras protein signal transduction;GO:0051283 negative regulation of sequestering of calcium ion		RAS pathway related proteins; Predicted intracellular proteins					0	0	0	0	0	0	0	0	0	0	0	0	0	0	0	0	0	0	0	0
126119	126119	Gene_ID	H. sapiens	126119	H. sapiens	JOSD2	Josephin domain containing 2	GO:0016579 protein deubiquitination;GO:0070646 protein modification by small protein removal;GO:0070647 protein modification by small protein conjugation or removal		Enzymes; ENZYME proteins:Hydrolases; Predicted intracellular proteins					0	0	0	0	0	0	0	0	0	0	0	0	0	0	0	0	0	0	0	0
79791	79791	Gene_ID	H. sapiens	79791	H. sapiens	FBXO31	F-box protein 31	GO:0031145 anaphase-promoting complex-dependent catabolic process;GO:2001224 positive regulation of neuron migration;GO:0031571 mitotic G1 DNA damage checkpoint signaling		Predicted intracellular proteins; Human disease related genes:Other diseases:Mental and behavioural disorders; Disease related genes	Nucleoplasm (Approved); Additional: Cytosol;Golgi apparatus				0	0	0	0	0	0	0	0	0	0	0	0	0	0	0	0	0	0	0	0
353	353	Gene_ID	H. sapiens	353	H. sapiens	APRT	adenine phosphoribosyltransferase	GO:0006168 adenine salvage;GO:0046084 adenine biosynthetic process;GO:0043096 purine nucleobase salvage		Human disease related genes:Congenital disorders of metabolism:Congenital disorders of nucleotide metabolism; Disease related genes; Potential drug targets; Enzymes; Predicted intracellular proteins; ENZYME proteins:Transferases	Cytosol;Nucleoplasm (Approved)	Adenine; 5-O-phosphono-alpha-D-ribofuranosyl diphosphate; 9-Deazaadenine; Citric acid		(M5898)HALLMARK DNA REPAIR	0	0	0	0	1	0	0	1	0	0	0	0	1	0	0	0	0	1	1	0
441631	441631	Gene_ID	H. sapiens	441631	H. sapiens	TSPAN11	tetraspanin 11	GO:0016477 cell migration;GO:0048870 cell motility;GO:0051674 localization of cell			Vesicles (Approved)				0	0	0	0	0	0	0	0	0	0	0	0	0	0	0	0	0	0	0	0
79711	79711	Gene_ID	H. sapiens	79711	H. sapiens	IPO4	importin 4	GO:0006335 DNA replication-dependent chromatin assembly;GO:0034723 DNA replication-dependent chromatin organization;GO:0006336 DNA replication-independent chromatin assembly		Transporters:Transporter channels and pores; Predicted intracellular proteins	Cytosol (Approved)			(M5928)HALLMARK MYC TARGETS V2	0	0	0	0	0	0	0	0	0	0	0	0	0	0	0	0	1	0	0	0
55653	55653	Gene_ID	H. sapiens	55653	H. sapiens	BCAS4	breast carcinoma amplified sequence 4			Predicted intracellular proteins; Disease related genes	Cytosol;Intermediate filaments (Approved)				0	0	0	0	0	0	0	0	0	0	0	0	0	0	0	0	0	0	0	0
7167	7167	Gene_ID	H. sapiens	7167	H. sapiens	TPI1	triosephosphate isomerase 1	GO:0019242 methylglyoxal biosynthetic process;GO:0046166 glyceraldehyde-3-phosphate biosynthetic process;GO:0019682 glyceraldehyde-3-phosphate metabolic process		Cancer-related genes:Candidate cancer biomarkers; Human disease related genes:Cardiovascular diseases:Hematologic diseases; ENZYME proteins:Lyases; Disease related genes; Potential drug targets; Enzymes; ENZYME proteins:Isomerase; Predicted intracellular proteins	Nucleoplasm (Approved); Additional: Vesicles	Zinc; N-Hydroxy-4-Phosphono-Butanamide; 2-Phosphoglycolic Acid; Phosphoglycolohydroxamic Acid; 3-(2-Benzothiazolylthio)-1-Propanesulfonic Acid; [2(Formyl-Hydroxy-Amino)-Ethyl]-Phosphonic Acid; 5-fluorotryptophan; 2-Carboxyethylphosphonic Acid; tert-butanol; Dihydroxyacetone phosphate; 1,4-Dithiothreitol; 3-phospho-D-glyceric acid; 3-(BUTYLSULPHONYL)-PROPANOIC ACID; Artenimol; Zinc acetate; Zinc c…		(M5891)HALLMARK HYPOXIA; (M5924)HALLMARK MTORC1 SIGNALING; (M5937)HALLMARK GLYCOLYSIS	0	0	1	0	0	0	1	1	0	0	1	0	1	0	1	0	0	1	0	0
140465	140465	Gene_ID	H. sapiens	140465	H. sapiens	MYL6B	myosin light chain 6B	GO:0030049 muscle filament sliding;GO:0033275 actin-myosin filament sliding;GO:0070252 actin-mediated cell contraction		Predicted intracellular proteins		4-[4-(2,5-DIOXO-PYRROLIDIN-1-YL)-PHENYLAMINO]-4-HYDROXY-BUTYRIC ACID		(M5909)HALLMARK MYOGENESIS	0	0	0	0	0	0	0	0	0	0	0	0	0	0	0	0	0	0	0	0
3914	3914	Gene_ID	H. sapiens	3914	H. sapiens	LAMB3	laminin subunit beta 3	GO:0070831 basement membrane assembly;GO:0071711 basement membrane organization;GO:0050873 brown fat cell differentiation		Human disease related genes:Digestive system diseases:Mouth and dental diseases; Predicted secreted proteins; Human disease related genes:Congenital malformations:Congenital malformations of skin; Disease related genes; Predicted intracellular proteins	Vesicles (Approved)		(M158)PID INTEGRIN4 PATHWAY; (M5887)NABA BASEMENT MEMBRANES; (M239)PID A6B1 A6B4 INTEGRIN PATHWAY	(M5890)HALLMARK TNFA SIGNALING VIA NFKB; (M5915)HALLMARK APICAL JUNCTION	0	0	0	0	0	0	0	0	0	0	0	0	0	0	0	0	0	0	0	0
84304	84304	Gene_ID	H. sapiens	84304	H. sapiens	NUDT22	nudix hydrolase 22			Enzymes; ENZYME proteins:Hydrolases; Predicted intracellular proteins	Nucleoplasm (Enhanced)				0	0	0	0	0	0	0	0	0	0	0	0	0	0	0	0	0	0	0	0
7448	7448	Gene_ID	H. sapiens	7448	H. sapiens	VTN	vitronectin	GO:0061302 smooth muscle cell-matrix adhesion;GO:0030949 positive regulation of vascular endothelial growth factor receptor signaling pathway;GO:0030947 regulation of vascular endothelial growth factor receptor signaling pathway		Predicted secreted proteins; Candidate cardiovascular disease genes; Cancer-related genes:Candidate cancer biomarkers	Endoplasmic reticulum;Vesicles (Supported)	Abciximab; Zinc; Copper; Zinc acetate; Zinc chloride; Zinc sulfate, unspecified form	(M212)PID INTEGRIN5 PATHWAY; (M174)PID UPA UPAR PATHWAY; (M53)PID INTEGRIN3 PATHWAY	(M5944)HALLMARK ANGIOGENESIS; (M5934)HALLMARK XENOBIOTIC METABOLISM	0	1	0	0	0	0	0	0	0	0	0	0	0	0	0	0	0	0	1	0
23640	23640	Gene_ID	H. sapiens	23640	H. sapiens	HSPBP1	HSPA (Hsp70) binding protein 1	GO:0032436 positive regulation of proteasomal ubiquitin-dependent protein catabolic process;GO:2000060 positive regulation of ubiquitin-dependent protein catabolic process;GO:1901800 positive regulation of proteasomal protein catabolic process		Predicted intracellular proteins	Cytosol (Approved); Additional: Centrosome;Vesicles				0	1	0	0	0	0	0	0	0	0	0	0	0	0	0	0	0	0	0	0
221927	221927	Gene_ID	H. sapiens	221927	H. sapiens	BRAT1	BRCA1 associated ATM activator 1	GO:0051646 mitochondrion localization;GO:0006006 glucose metabolic process;GO:0010212 response to ionizing radiation		Human disease related genes:Nervous system diseases:Epilepsy; Human disease related genes:Congenital malformations:Congenital malformations of the nervous system; Predicted intracellular proteins; Disease related genes	Nucleoplasm (Supported)				0	0	0	0	0	0	0	0	0	0	1	0	0	0	0	1	0	0	0	0
6235	6235	Gene_ID	H. sapiens	6235	H. sapiens	RPS29	ribosomal protein S29	GO:0002181 cytoplasmic translation;GO:0006412 translation;GO:0043043 peptide biosynthetic process		Human disease related genes:Other congenital disorders:Ribosomopathies; Human disease related genes:Cardiovascular diseases:Hematologic diseases; Ribosomal proteins; Disease related genes; Predicted intracellular proteins	Cytosol;Endoplasmic reticulum (Supported)				1	0	0	0	0	0	0	0	0	0	0	0	0	0	0	0	0	0	0	0
84872	84872	Gene_ID	H. sapiens	84872	H. sapiens	ZC3H10	zinc finger CCCH-type containing 10	GO:1903799 negative regulation of production of miRNAs involved in gene silencing by miRNA;GO:0060965 negative regulation of gene silencing by miRNA;GO:0060149 negative regulation of posttranscriptional gene silencing		Predicted intracellular proteins	Vesicles (Approved)				0	0	0	0	0	0	0	0	0	0	0	0	0	0	0	0	0	0	0	0
207	207	Gene_ID	H. sapiens	207	H. sapiens	AKT1	AKT serine/threonine kinase 1	GO:0100002 negative regulation of protein kinase activity by protein phosphorylation;GO:1990418 response to insulin-like growth factor stimulus;GO:0010748 negative regulation of long-chain fatty acid import across plasma membrane	AGC Ser/Thr protein kinase family	Cancer-related genes:Mutated cancer genes; Human disease related genes:Other diseases:Mental and behavioural disorders; Cancer-related genes:Candidate cancer biomarkers; Human disease related genes:Cancers:Cancers of eye, brain, and central nervous system; Transporters:Accessory Factors Involved in Transport; Cancer-related genes:Mutational cancer driver genes; Human disease related genes:Congeni…	Nucleoplasm (Supported); Additional: Microtubules	ATP; Arsenic trioxide; Genistein; Inositol 1,3,4,5-Tetrakisphosphate; Resveratrol; Archexin; Enzastaurin; Perifosine; N-[2-(5-methyl-4H-1,2,4-triazol-3-yl)phenyl]-7H-pyrrolo[2,3-d]pyrimidin-4-amine; 5-(5-chloro-7H-pyrrolo[2,3-d]pyrimidin-4-yl)-4,5,6,7-tetrahydro-1H-imidazo[4,5-c]pyridine	(M12771)SA PTEN PATHWAY; (M18895)SA TRKA RECEPTOR; (M184)PID ECADHERIN KERATINOCYTE PATHWAY	(M5908)HALLMARK ANDROGEN RESPONSE; (M5923)HALLMARK PI3K AKT MTOR SIGNALING; (M5950)HALLMARK ALLOGRAFT REJECTION	1	1	1	1	0	0	0	0	0	0	1	0	0	0	0	1	1	0	0	0
140823	140823	Gene_ID	H. sapiens	140823	H. sapiens	ROMO1	reactive oxygen species modulator 1	GO:0051838 cytolysis by host of symbiont cells;GO:0045039 protein insertion into mitochondrial inner membrane;GO:0090399 replicative senescence		Transporters:Transporter channels and pores; Predicted intracellular proteins					0	0	0	1	0	0	0	0	0	0	0	0	0	0	0	0	1	0	0	0
124222	124222	Gene_ID	H. sapiens	124222	H. sapiens	PAQR4	progestin and adipoQ receptor family member 4				Vesicles (Approved)				0	0	0	0	0	0	0	0	0	0	0	0	0	0	0	0	0	0	0	0
10518	10518	Gene_ID	H. sapiens	10518	H. sapiens	CIB2	calcium and integrin binding family member 2	GO:0071318 cellular response to ATP;GO:0033198 response to ATP;GO:0045494 photoreceptor cell maintenance		Human disease related genes:Nervous system diseases:Ear disease; Cancer-related genes:Candidate cancer biomarkers; Human disease related genes:Nervous system diseases:Eye disease; Disease related genes; Predicted intracellular proteins		Calcium citrate; Calcium Phosphate; Calcium phosphate dihydrate			0	0	0	0	0	0	0	0	0	0	0	0	0	0	0	0	0	0	0	0
513	513	Gene_ID	H. sapiens	513	H. sapiens	ATP5F1D	ATP synthase F1 subunit delta	GO:0033615 mitochondrial proton-transporting ATP synthase complex assembly;GO:0043461 proton-transporting ATP synthase complex assembly;GO:0070071 proton-transporting two-sector ATPase complex assembly		Predicted intracellular proteins; Disease related genes; Human disease related genes:Congenital disorders of metabolism:Mitochondrial diseases		Isoflurane; Desflurane		(M5936)HALLMARK OXIDATIVE PHOSPHORYLATION	0	0	1	1	1	0	0	1	0	0	0	0	0	0	0	0	1	1	0	0
9618	9618	Gene_ID	H. sapiens	9618	H. sapiens	TRAF4	TNF receptor associated factor 4	GO:0007250 activation of NF-kappaB-inducing kinase activity;GO:0038061 NIK/NF-kappaB signaling;GO:0007585 respiratory gaseous exchange by respiratory system		Predicted intracellular proteins; Cancer-related genes:Candidate cancer biomarkers	Nucleoli fibrillar center (Supported); Additional: Cytosol;Nucleoplasm		(M256)PID TAP63 PATHWAY	(M5939)HALLMARK P53 PATHWAY	0	0	0	0	0	0	0	0	0	0	0	0	0	0	0	0	0	0	0	0
122704	122704	Gene_ID	H. sapiens	122704	H. sapiens	MRPL52	mitochondrial ribosomal protein L52	GO:0006412 translation;GO:0043043 peptide biosynthetic process;GO:0043604 amide biosynthetic process		Ribosomal proteins; Predicted intracellular proteins	Mitochondria (Supported); Additional: Nucleoplasm				1	0	0	0	0	0	0	0	0	1	0	0	0	0	0	0	0	0	0	0
8078	8078	Gene_ID	H. sapiens	8078	H. sapiens	USP5	ubiquitin specific peptidase 5	GO:0071108 protein K48-linked deubiquitination;GO:0032436 positive regulation of proteasomal ubiquitin-dependent protein catabolic process;GO:2000060 positive regulation of ubiquitin-dependent protein catabolic process		Enzymes; ENZYME proteins:Hydrolases; Predicted intracellular proteins; Peptidases:Cysteine-type peptidases	Cytosol;Nucleoplasm (Approved)				0	1	0	0	0	0	0	0	0	0	0	0	0	0	0	0	0	0	0	0
4681	4681	Gene_ID	H. sapiens	4681	H. sapiens	NBL1	NBL1, DAN family BMP antagonist	GO:0038098 sequestering of BMP from receptor via BMP binding;GO:0035582 sequestering of BMP in extracellular matrix;GO:0048263 determination of dorsal identity		Predicted secreted proteins; Predicted intracellular proteins				(M5906)HALLMARK ESTROGEN RESPONSE EARLY; (M5907)HALLMARK ESTROGEN RESPONSE LATE	0	0	0	0	0	0	0	0	0	0	0	0	0	0	0	0	0	0	0	0
100534599	100534599	Gene_ID	H. sapiens	100534599	H. sapiens	ISY1-RAB43	ISY1-RAB43 readthrough			Predicted intracellular proteins	Nuclear speckles (Enhanced)				1	0	0	0	0	0	0	0	0	0	0	0	0	0	0	0	0	0	0	0
8338	8338	Gene_ID	H. sapiens	8338	H. sapiens	H2AC20	H2A clustered histone 20	GO:0008150 biological_process		Predicted intracellular proteins	Nucleoplasm (Approved)				1	0	0	0	0	0	0	0	0	0	0	0	0	0	0	0	0	0	0	0
1856	1856	Gene_ID	H. sapiens	1856	H. sapiens	DVL2	dishevelled segment polarity protein 2	GO:0014022 neural plate elongation;GO:0022007 convergent extension involved in neural plate elongation;GO:0044340 canonical Wnt signaling pathway involved in regulation of cell proliferation		Predicted intracellular proteins	Nucleoplasm (Enhanced); Additional: Nuclear bodies		(M31)PID BETA CATENIN DEG PATHWAY; (M90)PID WNT CANONICAL PATHWAY; (M23)PID WNT NONCANONICAL PATHWAY	(M5895)HALLMARK WNT BETA CATENIN SIGNALING	0	0	1	0	0	0	0	0	0	0	0	0	0	0	0	0	0	0	0	0
5709	5709	Gene_ID	H. sapiens	5709	H. sapiens	PSMD3	proteasome 26S subunit, non-ATPase 3	GO:0042176 regulation of protein catabolic process;GO:0006511 ubiquitin-dependent protein catabolic process;GO:0019941 modification-dependent protein catabolic process		Predicted intracellular proteins	Nucleoplasm (Enhanced); Additional: Cytosol			(M5926)HALLMARK MYC TARGETS V1	1	0	1	0	0	0	0	0	0	0	0	0	0	0	0	0	0	0	0	0
23363	23363	Gene_ID	H. sapiens	23363	H. sapiens	OBSL1	obscurin like cytoskeletal adaptor 1	GO:0055003 cardiac myofibril assembly;GO:0010842 retina layer formation;GO:0034067 protein localization to Golgi apparatus		Human disease related genes:Congenital malformations:Other congenital malformations; Predicted intracellular proteins; Disease related genes	Centrosome (Approved)				0	0	0	0	0	0	0	0	0	0	0	0	0	1	0	0	0	0	0	0
6927	6927	Gene_ID	H. sapiens	6927	H. sapiens	HNF1A	HNF1 homeobox A	GO:0035623 renal glucose absorption;GO:0070293 renal absorption;GO:0046323 glucose import		Human disease related genes:Endocrine and metabolic diseases:Diabetes; Predicted intracellular proteins; Cancer-related genes	Nucleoplasm (Supported)	D-norleucine	(M106)PID HNF3B PATHWAY; (M70)PID PS1 PATHWAY	(M5957)HALLMARK PANCREAS BETA CELLS; (M5956)HALLMARK KRAS SIGNALING DN	0	0	0	0	0	0	0	0	0	0	0	0	0	0	0	0	0	0	0	0
55321	55321	Gene_ID	H. sapiens	55321	H. sapiens	TMEM74B	transmembrane protein 74B				Golgi apparatus;Nucleoplasm (Approved)				0	0	0	0	0	0	0	0	0	0	0	0	0	0	0	0	0	0	0	0
2197	2197	Gene_ID	H. sapiens	2197	H. sapiens	FAU	FAU ubiquitin like and ribosomal protein S30 fusion	GO:0008150 biological_process		Ribosomal proteins; Predicted intracellular proteins	Cytosol;Endoplasmic reticulum (Enhanced); Additional: Nucleoli				1	0	0	0	0	0	0	0	0	0	0	0	0	0	0	0	0	0	0	0
10749	10749	Gene_ID	H. sapiens	10749	H. sapiens	KIF1C	kinesin family member 1C	GO:1990048 anterograde neuronal dense core vesicle transport;GO:1990049 retrograde neuronal dense core vesicle transport;GO:0032253 dense core granule localization		Predicted intracellular proteins; Disease related genes; Human disease related genes:Congenital disorders of metabolism:Mitochondrial diseases					0	0	0	0	0	0	0	0	0	0	0	0	0	0	0	0	0	0	0	0
10868	10868	Gene_ID	H. sapiens	10868	H. sapiens	USP20	ubiquitin specific peptidase 20	GO:0070536 protein K63-linked deubiquitination;GO:0071108 protein K48-linked deubiquitination;GO:0008277 regulation of G protein-coupled receptor signaling pathway		Enzymes; ENZYME proteins:Hydrolases; Predicted intracellular proteins; Peptidases:Cysteine-type peptidases	Cytosol;Nucleoplasm;Plasma membrane (Approved)				0	0	0	0	0	0	0	0	0	0	0	0	0	0	0	0	0	0	0	0
9181	9181	Gene_ID	H. sapiens	9181	H. sapiens	ARHGEF2	Rho/Rac guanine nucleotide exchange factor 2	GO:1902219 negative regulation of intrinsic apoptotic signaling pathway in response to osmotic stress;GO:1902218 regulation of intrinsic apoptotic signaling pathway in response to osmotic stress;GO:0055059 asymmetric neuroblast division		Human disease related genes:Congenital malformations:Congenital malformations of the nervous system; Predicted intracellular proteins; Disease related genes			(M69)PID REELIN PATHWAY; (M241)PID RAC1 REG PATHWAY; (M68)PID RHOA REG PATHWAY	(M5893)HALLMARK MITOTIC SPINDLE	0	0	0	0	0	0	0	0	0	0	0	0	0	0	0	0	1	0	0	0
10603	10603	Gene_ID	H. sapiens	10603	H. sapiens	SH2B2	SH2B adaptor protein 2	GO:0008286 insulin receptor signaling pathway;GO:0050853 B cell receptor signaling pathway;GO:0032869 cellular response to insulin stimulus		Predicted intracellular proteins	Cytosol (Approved)		(M16)PID INSULIN PATHWAY; (M231)PID KIT PATHWAY	(M5946)HALLMARK COAGULATION	0	0	0	0	0	0	0	0	0	0	0	0	0	0	0	0	0	0	0	0
8409	8409	Gene_ID	H. sapiens	8409	H. sapiens	UXT	ubiquitously expressed prefoldin like chaperone	GO:0034643 establishment of mitochondrion localization, microtubule-mediated;GO:0047497 mitochondrion transport along microtubule;GO:0051654 establishment of mitochondrion localization		Predicted intracellular proteins	Nucleoplasm (Supported); Additional: Centriolar satellite		(M40)PID E2F PATHWAY	(M5893)HALLMARK MITOTIC SPINDLE	0	0	0	0	0	0	0	0	0	0	0	0	0	0	0	0	0	0	0	0
726	726	Gene_ID	H. sapiens	726	H. sapiens	CAPN5	calpain 5	GO:0006508 proteolysis;GO:0019538 protein metabolic process;GO:0007165 signal transduction		Peptidases:Cysteine-type peptidases; Human disease related genes:Nervous system diseases:Eye disease; Disease related genes; Potential drug targets; Enzymes; Predicted intracellular proteins	Nucleoplasm (Approved); Additional: Cytosol			(M5946)HALLMARK COAGULATION; (M5937)HALLMARK GLYCOLYSIS	0	0	0	0	0	0	0	0	0	0	0	0	0	0	0	0	0	0	0	0
593	593	Gene_ID	H. sapiens	593	H. sapiens	BCKDHA	branched chain keto acid dehydrogenase E1 subunit alpha	GO:0009083 branched-chain amino acid catabolic process;GO:0009081 branched-chain amino acid metabolic process;GO:0009063 cellular amino acid catabolic process		ENZYME proteins:Oxidoreductases; Human disease related genes:Congenital disorders of metabolism:Congenital disorders of amino acid metabolism; Disease related genes; Potential drug targets; Enzymes; Predicted intracellular proteins				(M5905)HALLMARK ADIPOGENESIS; (M5936)HALLMARK OXIDATIVE PHOSPHORYLATION	1	0	0	0	0	0	1	0	0	0	0	0	0	0	0	0	0	0	0	0
22809	22809	Gene_ID	H. sapiens	22809	H. sapiens	ATF5	activating transcription factor 5	GO:0021534 cell proliferation in hindbrain;GO:0021924 cell proliferation in external granule layer;GO:0021930 cerebellar granule cell precursor proliferation		Transcription factors:Basic domains; Predicted intracellular proteins	Nucleoplasm (Supported); Additional: Cytosol		(M11)PID PRL SIGNALING EVENTS PATHWAY	(M5892)HALLMARK CHOLESTEROL HOMEOSTASIS; (M5901)HALLMARK G2M CHECKPOINT	1	0	0	0	0	0	0	0	0	0	0	0	0	0	0	0	0	0	0	0
11021	11021	Gene_ID	H. sapiens	11021	H. sapiens	RAB35	RAB35, member RAS oncogene family	GO:0048227 plasma membrane to endosome transport;GO:0036010 protein localization to endosome;GO:0032482 Rab protein signal transduction		Predicted intracellular proteins					0	0	0	0	0	0	0	0	0	0	0	0	0	0	0	0	0	0	0	0
4502	4502	Gene_ID	H. sapiens	4502	H. sapiens	MT2A	metallothionein 2A	GO:0036018 cellular response to erythropoietin;GO:0036015 response to interleukin-3;GO:0036016 cellular response to interleukin-3		Predicted intracellular proteins		Zinc; Zinc acetate; Zinc chloride; Zinc sulfate, unspecified form	(M167)PID AP1 PATHWAY	(M5891)HALLMARK HYPOXIA; (M5901)HALLMARK G2M CHECKPOINT; (M5913)HALLMARK INTERFERON GAMMA RESPONSE	1	0	0	0	0	0	0	0	0	0	0	0	0	0	0	1	0	0	0	0
10023	10023	Gene_ID	H. sapiens	10023	H. sapiens	FRAT1	FRAT regulator of WNT signaling pathway 1	GO:1904886 beta-catenin destruction complex disassembly;GO:0046825 regulation of protein export from nucleus;GO:0060070 canonical Wnt signaling pathway		Predicted intracellular proteins	Cytosol;Vesicles (Approved)		(M70)PID PS1 PATHWAY; (M5493)WNT SIGNALING	(M5895)HALLMARK WNT BETA CATENIN SIGNALING	0	0	1	0	0	0	0	0	0	0	0	0	0	0	0	0	0	0	0	0
100532736	100532736	Gene_ID	H. sapiens	100532736	H. sapiens	MICOS10-NBL1	MICOS10-NBL1 readthrough	GO:0038098 sequestering of BMP from receptor via BMP binding;GO:0035582 sequestering of BMP in extracellular matrix;GO:0048263 determination of dorsal identity							0	0	0	0	0	0	0	0	0	0	0	0	0	0	0	0	0	0	0	0
55766	55766	Gene_ID	H. sapiens	55766	H. sapiens	H2AJ	H2A.J histone	GO:0008150 biological_process		Predicted intracellular proteins	Nucleoplasm (Approved)			(M5939)HALLMARK P53 PATHWAY	1	0	0	0	0	0	0	0	0	0	0	0	0	0	0	0	0	0	0	0
2671	2671	Gene_ID	H. sapiens	2671	H. sapiens	GFER	growth factor, augmenter of liver regeneration	GO:0072717 cellular response to actinomycin D;GO:0072716 response to actinomycin D;GO:0071236 cellular response to antibiotic		ENZYME proteins:Oxidoreductases; Predicted secreted proteins; Disease related genes; Potential drug targets; Enzymes; Predicted intracellular proteins	Cytosol;Mitochondria (Enhanced)	Flavin adenine dinucleotide			0	0	0	0	0	0	0	0	0	0	0	0	0	0	0	0	0	0	0	1
64223	64223	Gene_ID	H. sapiens	64223	H. sapiens	MLST8	MTOR associated protein, LST8 homolog	GO:0038202 TORC1 signaling;GO:0031929 TOR signaling;GO:0032008 positive regulation of TOR signaling		Predicted intracellular proteins	Nucleoplasm (Approved); Additional: Cell Junctions;Golgi apparatus		(M249)PID PI3KCI AKT PATHWAY; (M222)PID CXCR3 PATHWAY; (M87)PID LKB1 PATHWAY		1	0	1	0	0	0	0	0	0	0	0	0	0	0	0	0	0	0	0	0
728294	728294	Gene_ID	H. sapiens	728294	H. sapiens	D2HGDH	D-2-hydroxyglutarate dehydrogenase	GO:0006108 malate metabolic process;GO:0032025 response to cobalt ion;GO:0006103 2-oxoglutarate metabolic process		Human disease related genes:Congenital disorders of metabolism:Congenital disorders of amino acid metabolism; Predicted intracellular proteins; Disease related genes	Mitochondria (Supported)			(M5935)HALLMARK FATTY ACID METABOLISM	0	0	1	0	0	0	0	0	0	0	0	0	0	0	0	0	0	0	0	0
116540	116540	Gene_ID	H. sapiens	116540	H. sapiens	MRPL53	mitochondrial ribosomal protein L53			Ribosomal proteins; Predicted intracellular proteins	Mitochondria (Supported)				1	0	0	0	0	0	0	0	0	1	0	0	0	0	0	0	0	0	0	0
11243	11243	Gene_ID	H. sapiens	11243	H. sapiens	PMF1	polyamine modulated factor 1	GO:0006366 transcription by RNA polymerase II;GO:0007059 chromosome segregation;GO:0006351 transcription, DNA-templated		Predicted intracellular proteins	Nucleoplasm (Approved); Additional: Vesicles				0	0	0	0	1	0	0	0	0	0	0	0	0	0	0	0	0	0	0	0
3242	3242	Gene_ID	H. sapiens	3242	H. sapiens	HPD	4-hydroxyphenylpyruvate dioxygenase	GO:0006572 tyrosine catabolic process;GO:0006559 L-phenylalanine catabolic process;GO:1902222 erythrose 4-phosphate/phosphoenolpyruvate family amino acid catabolic process		FDA approved drug targets:Small molecule drugs; ENZYME proteins:Oxidoreductases; Human disease related genes:Congenital disorders of metabolism:Congenital disorders of amino acid metabolism; Disease related genes; Enzymes; Predicted intracellular proteins	Nuclear speckles (Uncertain)	Nitisinone; DAS869			1	0	0	0	0	0	1	0	0	0	0	0	0	0	0	0	0	0	0	0
5639	5639	Gene_ID	H. sapiens	5639	H. sapiens	PRRG2	proline rich and Gla domain 2			Predicted intracellular proteins	Nucleoli;Nucleoplasm (Approved); Additional: Cytosol				0	0	0	0	0	0	0	0	0	0	0	0	0	0	0	0	0	0	0	0
35	35	Gene_ID	H. sapiens	35	H. sapiens	ACADS	acyl-CoA dehydrogenase short chain	GO:0046359 butyrate catabolic process;GO:0019605 butyrate metabolic process;GO:0019626 short-chain fatty acid catabolic process		ENZYME proteins:Oxidoreductases; Human disease related genes:Congenital disorders of metabolism:Congenital disorders of lipid/glycolipid metabolism; Disease related genes; Potential drug targets; Enzymes; Predicted intracellular proteins	Mitochondria (Supported)	NADH; Acetoacetyl-CoA; Flavin adenine dinucleotide		(M5935)HALLMARK FATTY ACID METABOLISM; (M5905)HALLMARK ADIPOGENESIS	0	0	0	0	0	0	1	0	1	0	0	0	1	0	0	0	0	0	0	0
83743	83743	Gene_ID	H. sapiens	83743	H. sapiens	GRWD1	glutamate rich WD repeat containing 1	GO:0006337 nucleosome disassembly;GO:0031498 chromatin disassembly;GO:0032986 protein-DNA complex disassembly		Predicted intracellular proteins	Nucleoli;Nucleoli rim (Enhanced); Additional: Nucleoplasm			(M5928)HALLMARK MYC TARGETS V2	0	0	0	0	0	0	0	0	0	0	0	0	0	0	0	0	0	0	0	0
10076	10076	Gene_ID	H. sapiens	10076	H. sapiens	PTPRU	protein tyrosine phosphatase receptor type U	GO:0007185 transmembrane receptor protein tyrosine phosphatase signaling pathway;GO:2000049 positive regulation of cell-cell adhesion mediated by cadherin;GO:2000047 regulation of cell-cell adhesion mediated by cadherin		Enzymes; ENZYME proteins:Hydrolases					0	0	0	0	0	0	0	0	0	0	0	0	0	0	0	0	0	0	0	0
81932	81932	Gene_ID	H. sapiens	81932	H. sapiens	HDHD3	haloacid dehalogenase like hydrolase domain containing 3			Predicted intracellular proteins	Nucleoli (Enhanced); Additional: Vesicles				0	0	0	0	0	0	0	0	0	0	0	0	0	0	0	0	0	0	0	0
9551	9551	Gene_ID	H. sapiens	9551	H. sapiens	ATP5MF	ATP synthase membrane subunit f	GO:0042776 mitochondrial ATP synthesis coupled proton transport;GO:0015985 energy coupled proton transport, down electrochemical gradient;GO:0015986 ATP synthesis coupled proton transport		Predicted intracellular proteins	Mitochondria (Supported); Additional: Nuclear membrane			(M5936)HALLMARK OXIDATIVE PHOSPHORYLATION	0	0	1	0	1	0	0	1	0	0	0	0	0	0	0	0	1	1	0	0
26232	26232	Gene_ID	H. sapiens	26232	H. sapiens	FBXO2	F-box protein 2	GO:0006516 glycoprotein catabolic process;GO:0031146 SCF-dependent proteasomal ubiquitin-dependent protein catabolic process;GO:0030433 ubiquitin-dependent ERAD pathway		Predicted intracellular proteins	Cytosol;Nucleoplasm (Approved)				0	0	0	0	0	0	0	0	0	0	0	0	0	0	0	0	0	1	0	0
11152	11152	Gene_ID	H. sapiens	11152	H. sapiens	WDR45	WD repeat domain 45	GO:0044804 autophagy of nucleus;GO:0034497 protein localization to phagophore assembly site;GO:2000786 positive regulation of autophagosome assembly		Predicted intracellular proteins; Human disease related genes:Nervous system diseases:Neurodegenerative diseases; Disease related genes					0	0	0	1	0	0	0	0	0	0	0	0	0	1	0	0	0	0	0	0
3993	3993	Gene_ID	H. sapiens	3993	H. sapiens	LLGL2	LLGL scribble cell polarity complex component 2	GO:0015820 leucine transport;GO:0015803 branched-chain amino acid transport;GO:0032878 regulation of establishment or maintenance of cell polarity		Predicted intracellular proteins	Cytosol (Supported); Additional: Vesicles			(M5907)HALLMARK ESTROGEN RESPONSE LATE	0	0	0	0	0	0	0	0	0	0	0	0	0	0	0	0	0	0	0	0
79676	79676	Gene_ID	H. sapiens	79676	H. sapiens	OGFOD2	2-oxoglutarate and iron dependent oxygenase domain containing 2			Predicted intracellular proteins	Nucleoplasm (Supported); Additional: Nuclear bodies	Ascorbic acid	(M3468)NABA ECM REGULATORS; (M5885)NABA MATRISOME ASSOCIATED; (M5889)NABA MATRISOME		0	0	0	0	0	0	0	0	0	0	0	0	0	0	0	0	0	0	0	0
4493	4493	Gene_ID	H. sapiens	4493	H. sapiens	MT1E	metallothionein 1E	GO:0010273 detoxification of copper ion;GO:1990169 stress response to copper ion;GO:0061687 detoxification of inorganic compound		Predicted intracellular proteins	Nucleoplasm (Approved)			(M5942)HALLMARK UV RESPONSE DN; (M5891)HALLMARK HYPOXIA	1	0	0	0	0	0	0	0	0	0	0	0	0	0	0	1	0	0	0	0
54758	54758	Gene_ID	H. sapiens	54758	H. sapiens	KLHDC4	kelch domain containing 4			Predicted intracellular proteins	Nucleoli (Approved); Additional: Mitotic chromosome				0	0	0	0	0	0	0	0	0	0	0	0	0	0	0	0	0	0	0	0
5045	5045	Gene_ID	H. sapiens	5045	H. sapiens	FURIN	furin, paired basic amino acid cleaving enzyme	GO:0090472 dibasic protein processing;GO:1901392 regulation of transforming growth factor beta1 activation;GO:1901394 positive regulation of transforming growth factor beta1 activation		Enzymes; ENZYME proteins:Hydrolases; Peptidases:Serine-type peptidases	Golgi apparatus (Supported); Additional: Nucleoplasm	Capric acid; Pirfenidone	(M17)PID NOTCH PATHWAY; (M255)PID HIF1 TFPATHWAY; (M153)PID P75 NTR PATHWAY	(M5896)HALLMARK TGF BETA SIGNALING; (M5946)HALLMARK COAGULATION; (M5941)HALLMARK UV RESPONSE UP	1	1	0	0	0	0	0	0	0	0	0	0	0	0	0	0	0	0	1	0
55049	55049	Gene_ID	H. sapiens	55049	H. sapiens	REX1BD	required for excision 1-B domain containing			Predicted intracellular proteins	Vesicles (Approved)				0	0	0	0	0	0	0	0	0	0	0	0	0	0	0	0	0	0	0	0
10011	10011	Gene_ID	H. sapiens	10011	H. sapiens	SRA1	steroid receptor RNA activator 1	GO:0071391 cellular response to estrogen stimulus;GO:0045662 negative regulation of myoblast differentiation;GO:0045661 regulation of myoblast differentiation		Predicted intracellular proteins	Nucleoplasm (Supported); Additional: Cytokinetic bridge;Cytosol;Microtubules		(M200)PID ERA GENOMIC PATHWAY		0	0	0	0	0	0	0	0	0	0	0	0	0	0	0	0	0	0	0	0
84926	84926	Gene_ID	H. sapiens	84926	H. sapiens	SPRYD3	SPRY domain containing 3	GO:0007010 cytoskeleton organization;GO:0007166 cell surface receptor signaling pathway;GO:0006996 organelle organization		Predicted intracellular proteins	Cytosol;Nucleoplasm (Approved); Additional: Actin filaments;Plasma membrane;Vesicles				0	0	0	0	0	0	0	0	0	0	0	0	0	0	0	0	0	0	0	0
3119	3119	Gene_ID	H. sapiens	3119	H. sapiens	HLA-DQB1	major histocompatibility complex, class II, DQ beta 1	GO:0002399 MHC class II protein complex assembly;GO:0002503 peptide antigen assembly with MHC class II protein complex;GO:0002396 MHC protein complex assembly		Human disease related genes:Nervous system diseases:Other nervous and sensory system diseases; Human disease related genes:Immune system diseases:Allergies and autoimmune diseases; Predicted intracellular proteins; Human disease related genes:Skin diseases:Skin and soft tissue diseases; Human disease related genes:Digestive system diseases:Gastrointestinal diseases; Human disease related genes:En…	Rods & Rings (Supported); Additional: Golgi apparatus	Insulin pork			0	0	0	0	0	0	0	0	0	0	0	0	0	0	0	0	0	0	0	0
79922	79922	Gene_ID	H. sapiens	79922	H. sapiens	MRM1	mitochondrial rRNA methyltransferase 1	GO:0000451 rRNA 2'-O-methylation;GO:0031167 rRNA methylation;GO:0000154 rRNA modification		Predicted intracellular proteins	Mitochondria (Supported)				1	0	0	0	0	1	0	0	0	0	0	0	0	0	0	0	0	0	0	0
28992	28992	Gene_ID	H. sapiens	28992	H. sapiens	MACROD1	mono-ADP ribosylhydrolase 1	GO:0140291 peptidyl-glutamate ADP-deribosylation;GO:0051725 protein de-ADP-ribosylation;GO:0042278 purine nucleoside metabolic process		ENZYME proteins:Hydrolases; Disease related genes; Potential drug targets; Enzymes; Predicted intracellular proteins	Nucleoplasm (Supported)				0	0	0	0	0	0	0	1	0	0	0	0	0	0	0	0	0	0	0	0
114822	114822	Gene_ID	H. sapiens	114822	H. sapiens	RHPN1	rhophilin Rho GTPase binding protein 1	GO:0051497 negative regulation of stress fiber assembly;GO:0032232 negative regulation of actin filament bundle assembly;GO:0051492 regulation of stress fiber assembly		Predicted intracellular proteins	Nucleoplasm (Approved)				0	0	0	0	0	0	0	0	0	0	0	0	0	0	0	0	0	0	0	0
54998	54998	Gene_ID	H. sapiens	54998	H. sapiens	AURKAIP1	aurora kinase A interacting protein 1	GO:0045839 negative regulation of mitotic nuclear division;GO:0051784 negative regulation of nuclear division;GO:0007088 regulation of mitotic nuclear division		Ribosomal proteins; Predicted intracellular proteins	Mitochondria;Nucleoplasm (Supported)		(M242)PID AURORA A PATHWAY		1	1	0	0	0	0	0	0	0	1	0	0	0	0	0	0	0	0	0	0
2161	2161	Gene_ID	H. sapiens	2161	H. sapiens	F12	coagulation factor XII	GO:0002542 Factor XII activation;GO:0002254 kinin cascade;GO:0002353 plasma kallikrein-kinin cascade		Human disease related genes:Cardiovascular diseases:Vascular diseases; Candidate cardiovascular disease genes; ENZYME proteins:Hydrolases; Human disease related genes:Cardiovascular diseases:Hematologic diseases; Predicted secreted proteins; FDA approved drug targets:Biotech drugs; Disease related genes; Enzymes; Peptidases:Serine-type peptidases		Zinc; Human C1-esterase inhibitor; Ethanolamine oleate; Conestat alfa; Nafamostat; Zinc acetate	(M3468)NABA ECM REGULATORS; (M5885)NABA MATRISOME ASSOCIATED; (M5889)NABA MATRISOME	(M5946)HALLMARK COAGULATION	0	1	0	0	0	0	0	0	0	0	0	0	0	0	0	0	0	0	1	0
10587	10587	Gene_ID	H. sapiens	10587	H. sapiens	TXNRD2	thioredoxin reductase 2	GO:0010269 response to selenium ion;GO:0000305 response to oxygen radical;GO:0055093 response to hyperoxia		ENZYME proteins:Oxidoreductases; Human disease related genes:Endocrine and metabolic diseases:Adrenal gland diseases; Disease related genes; Potential drug targets; Enzymes; Predicted intracellular proteins	Cytosol;Mitochondria (Approved)	Motexafin gadolinium		(M5938)HALLMARK REACTIVE OXYGEN SPECIES PATHWAY	1	0	0	0	0	0	0	0	0	0	0	0	0	0	0	0	0	0	0	0
23625	23625	Gene_ID	H. sapiens	23625	H. sapiens	FAM89B	family with sequence similarity 89 member B	GO:0060392 negative regulation of SMAD protein signal transduction;GO:0060390 regulation of SMAD protein signal transduction;GO:0030512 negative regulation of transforming growth factor beta receptor signaling pathway		Predicted intracellular proteins					0	0	0	0	0	0	0	0	0	0	0	0	0	0	0	0	0	0	0	0
9903	9903	Gene_ID	H. sapiens	9903	H. sapiens	KLHL21	kelch like family member 21	GO:0035853 chromosome passenger complex localization to spindle midzone;GO:0044380 protein localization to cytoskeleton;GO:0032465 regulation of cytokinesis		Predicted intracellular proteins	Centrosome (Supported)				0	0	0	0	0	0	0	0	0	0	0	0	0	0	0	0	0	0	0	0
94097	94097	Gene_ID	H. sapiens	94097	H. sapiens	SFXN5	sideroflexin 5	GO:0006842 tricarboxylic acid transport;GO:0015746 citrate transport;GO:1990542 mitochondrial transmembrane transport		Predicted intracellular proteins	Mitochondria;Nucleoplasm (Approved)				0	0	0	0	0	0	0	0	0	0	0	0	0	0	0	0	1	0	0	0
79144	79144	Gene_ID	H. sapiens	79144	H. sapiens	PPDPF	pancreatic progenitor cell differentiation and proliferation factor	GO:0030154 cell differentiation;GO:0048869 cellular developmental process;GO:0032502 developmental process		Predicted intracellular proteins	Microtubules;Nucleoplasm (Approved); Additional: Nucleoli				0	0	0	0	0	0	0	0	0	0	0	0	0	0	0	0	0	0	0	0
84232	84232	Gene_ID	H. sapiens	84232	H. sapiens	MAF1	MAF1 homolog, negative regulator of RNA polymerase III	GO:0016480 negative regulation of transcription by RNA polymerase III;GO:0016479 negative regulation of transcription by RNA polymerase I;GO:0006359 regulation of transcription by RNA polymerase III		Predicted intracellular proteins	Nucleoplasm (Supported); Additional: Nucleoli;Vesicles				0	0	0	0	0	0	0	0	0	0	0	0	0	0	0	0	0	0	0	0
7709	7709	Gene_ID	H. sapiens	7709	H. sapiens	ZBTB17	zinc finger and BTB domain containing 17	GO:0070314 G1 to G0 transition;GO:0007398 ectoderm development;GO:0001702 gastrulation with mouth forming second		Predicted intracellular proteins; Transcription factors:Zinc-coordinating DNA-binding domains			(M139)PID MYC PATHWAY; (M254)PID MYC REPRESS PATHWAY; (M2)PID SMAD2 3NUCLEAR PATHWAY	(M5922)HALLMARK UNFOLDED PROTEIN RESPONSE	1	0	0	0	0	0	0	0	0	0	0	0	0	0	0	0	0	0	0	0
9154	9154	Gene_ID	H. sapiens	9154	H. sapiens	SLC28A1	solute carrier family 28 member 1	GO:0015861 cytidine transport;GO:1904823 purine nucleobase transmembrane transport;GO:0015855 pyrimidine nucleobase transport		Transporters:Electrochemical Potential-driven transporters; Disease related genes; Potential drug targets	Plasma membrane (Approved); Additional: Cytosol;Nuclear speckles				0	0	0	0	0	0	0	0	0	0	0	0	0	0	0	0	0	0	0	0
433	433	Gene_ID	H. sapiens	433	H. sapiens	ASGR2	asialoglycoprotein receptor 2	GO:0006897 endocytosis;GO:0016192 vesicle-mediated transport;GO:0044419 biological process involved in interspecies interaction between organisms		Predicted intracellular proteins	Endoplasmic reticulum;Plasma membrane (Supported)	Antihemophilic factor, human recombinant; Lonoctocog alfa; Moroctocog alfa			0	0	0	0	0	0	0	0	0	0	0	0	0	0	0	0	0	0	0	0
81926	81926	Gene_ID	H. sapiens	81926	H. sapiens	ABHD17A	abhydrolase domain containing 17A, depalmitoylase	GO:1902816 regulation of protein localization to microtubule;GO:1902817 negative regulation of protein localization to microtubule;GO:0002084 protein depalmitoylation		Enzymes; ENZYME proteins:Hydrolases; Predicted intracellular proteins; Transporters	Vesicles (Approved); Additional: Nuclear speckles				0	0	0	0	0	0	0	0	0	0	0	0	0	0	0	0	0	0	0	0
275	275	Gene_ID	H. sapiens	275	H. sapiens	AMT	aminomethyltransferase	GO:0006546 glycine catabolic process;GO:0019464 glycine decarboxylation via glycine cleavage system;GO:0009071 serine family amino acid catabolic process		Human disease related genes:Congenital disorders of metabolism:Congenital disorders of amino acid metabolism; Disease related genes; Potential drug targets; Enzymes; Predicted intracellular proteins; ENZYME proteins:Transferases	Mitochondria (Supported); Additional: Nucleoplasm	Tetrahydrofolic acid; NADH; 5-methyltetrahydrofolic acid			1	0	0	0	0	0	1	0	0	0	0	0	0	0	0	0	0	0	0	0
83733	83733	Gene_ID	H. sapiens	83733	H. sapiens	SLC25A18	solute carrier family 25 member 18	GO:0043490 malate-aspartate shuttle;GO:0070778 L-aspartate transmembrane transport;GO:0015810 aspartate transmembrane transport		Transporters:Electrochemical Potential-driven transporters	Mitochondria (Approved); Additional: Nucleoplasm				0	0	1	0	0	0	0	0	0	0	0	0	0	0	0	0	1	0	0	0
6181	6181	Gene_ID	H. sapiens	6181	H. sapiens	RPLP2	ribosomal protein lateral stalk subunit P2	GO:0002182 cytoplasmic translational elongation;GO:0006414 translational elongation;GO:0002181 cytoplasmic translation		Ribosomal proteins; Predicted intracellular proteins	Cytosol;Nuclear speckles (Approved); Additional: Mitotic spindle				1	0	0	0	0	0	0	0	0	0	0	1	0	0	0	0	0	0	0	0
80019	80019	Gene_ID	H. sapiens	80019	H. sapiens	UBTD1	ubiquitin domain containing 1			Predicted intracellular proteins	Vesicles (Approved); Additional: Cytosol;Plasma membrane				0	0	0	0	0	0	0	0	0	0	0	0	0	0	0	0	0	0	0	0
3996	3996	Gene_ID	H. sapiens	3996	H. sapiens	LLGL1	LLGL scribble cell polarity complex component 1	GO:0032878 regulation of establishment or maintenance of cell polarity;GO:0051294 establishment of spindle orientation;GO:0030866 cortical actin cytoskeleton organization		Predicted intracellular proteins				(M5893)HALLMARK MITOTIC SPINDLE	0	0	0	0	0	0	0	0	0	0	0	0	0	0	0	0	0	0	0	0
10522	10522	Gene_ID	H. sapiens	10522	H. sapiens	DEAF1	DEAF1 transcription factor	GO:0033599 regulation of mammary gland epithelial cell proliferation;GO:0001843 neural tube closure;GO:0060606 tube closure		Predicted intracellular proteins; Transcription factors:alpha-Helices exposed by beta-structures; Human disease related genes:Other diseases:Mental and behavioural disorders; Disease related genes	Nucleoplasm (Supported); Additional: Nucleoli fibrillar center				0	0	0	0	1	0	0	0	0	0	0	0	0	0	0	0	0	0	0	0
57418	57418	Gene_ID	H. sapiens	57418	H. sapiens	WDR18	WD repeat domain 18	GO:0006261 DNA-dependent DNA replication;GO:0006260 DNA replication;GO:0006364 rRNA processing		Predicted intracellular proteins	Nucleoplasm (Supported)				1	0	0	0	0	1	0	0	0	0	0	0	0	0	0	0	0	0	0	0
10636	10636	Gene_ID	H. sapiens	10636	H. sapiens	RGS14	regulator of G protein signaling 14	GO:0010070 zygote asymmetric cell division;GO:0031914 negative regulation of synaptic plasticity;GO:0008356 asymmetric cell division		Predicted intracellular proteins	Nucleoplasm (Approved); Additional: Intermediate filaments;Plasma membrane;Vesicles				0	1	0	0	0	0	0	0	0	0	0	0	0	0	0	0	0	0	0	0
124044	124044	Gene_ID	H. sapiens	124044	H. sapiens	SPATA2L	spermatogenesis associated 2 like			Predicted intracellular proteins	Mitochondria;Nucleoplasm (Approved); Additional: Cytosol				0	0	0	0	0	0	0	0	0	0	0	0	0	0	0	0	0	0	0	0
37	37	Gene_ID	H. sapiens	37	H. sapiens	ACADVL	acyl-CoA dehydrogenase very long chain	GO:0033539 fatty acid beta-oxidation using acyl-CoA dehydrogenase;GO:0046322 negative regulation of fatty acid oxidation;GO:0045717 negative regulation of fatty acid biosynthetic process		ENZYME proteins:Oxidoreductases; Human disease related genes:Congenital disorders of metabolism:Congenital disorders of lipid/glycolipid metabolism; Disease related genes; Potential drug targets; Enzymes; Predicted intracellular proteins	Mitochondria (Supported); Additional: Nucleoli;Nucleoplasm		(M106)PID HNF3B PATHWAY	(M5935)HALLMARK FATTY ACID METABOLISM; (M5936)HALLMARK OXIDATIVE PHOSPHORYLATION	1	0	1	0	0	0	1	0	1	0	0	0	1	0	0	0	0	0	0	0
9463	9463	Gene_ID	H. sapiens	9463	H. sapiens	PICK1	protein interacting with PRKCA 1	GO:0034316 negative regulation of Arp2/3 complex-mediated actin nucleation;GO:0051126 negative regulation of actin nucleation;GO:0043045 DNA methylation involved in embryo development		Predicted intracellular proteins	Cytosol (Supported)			(M5909)HALLMARK MYOGENESIS	0	0	0	0	0	0	0	0	0	0	0	0	0	0	0	0	1	0	0	0
90313	90313	Gene_ID	H. sapiens	90313	H. sapiens	TP53I13	tumor protein p53 inducible protein 13	GO:0009411 response to UV;GO:0009416 response to light stimulus;GO:0045786 negative regulation of cell cycle		Predicted intracellular proteins					0	0	0	0	0	0	0	0	0	0	0	0	0	0	0	0	0	0	0	0
10227	10227	Gene_ID	H. sapiens	10227	H. sapiens	MFSD10	major facilitator superfamily domain containing 10	GO:0015904 tetracycline transmembrane transport;GO:0043252 sodium-independent organic anion transport;GO:0015850 organic hydroxy compound transport			Nuclear membrane (Approved); Additional: Nucleoplasm				0	0	0	0	0	0	0	0	0	0	0	0	0	0	0	0	0	0	0	0
79585	79585	Gene_ID	H. sapiens	79585	H. sapiens	CORO7	coronin 7	GO:0006895 Golgi to endosome transport;GO:0030041 actin filament polymerization;GO:0008154 actin polymerization or depolymerization		Predicted intracellular proteins					0	0	0	0	0	0	0	0	0	0	0	0	0	0	0	0	0	0	0	0
64852	64852	Gene_ID	H. sapiens	64852	H. sapiens	TUT1	terminal uridylyl transferase 1, U6 snRNA-specific	GO:0034477 U6 snRNA 3'-end processing;GO:0098789 pre-mRNA cleavage required for polyadenylation;GO:0098787 mRNA cleavage involved in mRNA processing		Enzymes; Predicted intracellular proteins; ENZYME proteins:Transferases	Nucleoplasm (Supported); Additional: Cytosol				0	0	0	0	0	1	0	0	0	0	0	0	0	0	0	0	0	0	0	0
100134934	100134934	Gene_ID	H. sapiens	100134934	H. sapiens	TEN1	TEN1 subunit of CST complex	GO:0051974 negative regulation of telomerase activity;GO:0016233 telomere capping;GO:0032211 negative regulation of telomere maintenance via telomerase		Predicted intracellular proteins	Nucleoplasm (Supported)				0	1	0	0	0	0	0	0	0	0	0	0	0	0	0	0	0	0	0	0
2548	2548	Gene_ID	H. sapiens	2548	H. sapiens	GAA	alpha glucosidase	GO:0043181 vacuolar sequestering;GO:0002086 diaphragm contraction;GO:0000023 maltose metabolic process		FDA approved drug targets:Small molecule drugs; ENZYME proteins:Hydrolases; Human disease related genes:Congenital disorders of metabolism:Congenital disorders of carbohydrate metabolism; Disease related genes; Enzymes; Predicted intracellular proteins	Vesicles (Approved)	Acarbose; Miglitol; AT2220	(M288)PID HES HEY PATHWAY	(M5891)HALLMARK HYPOXIA; (M5909)HALLMARK MYOGENESIS	0	0	1	0	0	0	0	0	0	0	1	0	0	0	0	0	0	0	0	0
6794	6794	Gene_ID	H. sapiens	6794	H. sapiens	STK11	serine/threonine kinase 11	GO:1901610 positive regulation of vesicle transport along microtubule;GO:0060770 negative regulation of epithelial cell proliferation involved in prostate gland development;GO:1901608 regulation of vesicle transport along microtubule	CAMK Ser/Thr protein kinase family	Human disease related genes:Cancers:Cancers of the digestive system; Cancer-related genes:Mutated cancer genes; Cancer-related genes:Mutational cancer driver genes; Kinases:CAMK Ser/Thr protein kinases; Disease related genes; Human disease related genes:Digestive system diseases:Gastrointestinal diseases; Enzymes; Potential drug targets; Predicted intracellular proteins; ENZYME proteins:Transfera…	Nucleoplasm (Supported); Additional: Cytosol		(M87)PID LKB1 PATHWAY		0	0	0	0	0	0	0	0	0	0	0	0	0	0	0	1	0	0	0	0
2647	2647	Gene_ID	H. sapiens	2647	H. sapiens	BLOC1S1	biogenesis of lysosomal organelles complex 1 subunit 1	GO:0060155 platelet dense granule organization;GO:0048490 anterograde synaptic vesicle transport;GO:0099514 synaptic vesicle cytoskeletal transport		Predicted intracellular proteins					0	0	1	0	0	0	0	0	0	0	0	0	0	0	0	0	0	0	0	0
23550	23550	Gene_ID	H. sapiens	23550	H. sapiens	PSD4	pleckstrin and Sec7 domain containing 4	GO:0032012 regulation of ARF protein signal transduction;GO:0046578 regulation of Ras protein signal transduction;GO:0051056 regulation of small GTPase mediated signal transduction		Predicted intracellular proteins					0	0	0	0	0	0	0	0	0	0	0	0	0	0	0	0	0	0	0	0
5624	5624	Gene_ID	H. sapiens	5624	H. sapiens	PROC	protein C, inactivator of coagulation factors Va and VIIIa	GO:1901552 positive regulation of endothelial cell development;GO:1903142 positive regulation of establishment of endothelial barrier;GO:1901550 regulation of endothelial cell development		Human disease related genes:Cardiovascular diseases:Vascular diseases; FDA approved drug targets:Small molecule drugs; Candidate cardiovascular disease genes; Cancer-related genes:Candidate cancer biomarkers; ENZYME proteins:Hydrolases; Human disease related genes:Cardiovascular diseases:Hematologic diseases; Predicted secreted proteins; FDA approved drug targets:Biotech drugs; Disease related ge…		Menadione; Sodium tetradecyl sulfate; Cupric Chloride; Kappadione; Protein S human	(M169)PID INTEGRIN2 PATHWAY	(M5946)HALLMARK COAGULATION	0	0	0	0	0	0	0	0	0	0	0	0	0	0	0	0	0	0	1	0
2876	2876	Gene_ID	H. sapiens	2876	H. sapiens	GPX1	glutathione peroxidase 1	GO:0051450 myoblast proliferation;GO:0009608 response to symbiont;GO:0009609 response to symbiotic bacterium		ENZYME proteins:Oxidoreductases; Cancer-related genes:Candidate cancer biomarkers; Human disease related genes:Cardiovascular diseases:Hematologic diseases; Human disease related genes:Congenital disorders of metabolism:Congenital disorders of amino acid metabolism; Enzymes; Predicted intracellular proteins	Cytosol (Supported)	Glutathione; Cannabidiol; Medical Cannabis; Nabiximols	(M145)PID P53 DOWNSTREAM PATHWAY	(M5902)HALLMARK APOPTOSIS	1	1	1	0	0	0	0	0	1	0	0	0	1	0	0	0	0	0	1	0
7004	7004	Gene_ID	H. sapiens	7004	H. sapiens	TEAD4	TEA domain transcription factor 4	GO:0001830 trophectodermal cell fate commitment;GO:1902459 positive regulation of stem cell population maintenance;GO:0001829 trophectodermal cell differentiation		Transcription factors:Helix-turn-helix domains; Predicted intracellular proteins	Nucleoplasm (Supported)			(M5909)HALLMARK MYOGENESIS	0	0	0	0	1	0	0	0	0	0	0	0	0	0	0	0	0	0	0	0
1351	1351	Gene_ID	H. sapiens	1351	H. sapiens	COX8A	cytochrome c oxidase subunit 8A	GO:1902600 proton transmembrane transport;GO:0006091 generation of precursor metabolites and energy;GO:0098662 inorganic cation transmembrane transport		Transporters:Primary Active Transporters; Disease related genes; Potential drug targets		Cholic Acid; N-Formylmethionine		(M5905)HALLMARK ADIPOGENESIS; (M5936)HALLMARK OXIDATIVE PHOSPHORYLATION	1	0	1	0	0	0	0	0	0	0	0	0	0	0	0	0	0	0	0	0
6284	6284	Gene_ID	H. sapiens	6284	H. sapiens	S100A13	S100 calcium binding protein A13	GO:0032730 positive regulation of interleukin-1 alpha production;GO:0032650 regulation of interleukin-1 alpha production;GO:0002279 mast cell activation involved in immune response		Predicted secreted proteins; Predicted intracellular proteins	Cytosol;Plasma membrane (Approved); Additional: Nucleoli;Nucleoplasm	Olopatadine; Amlexanox; Calcium chloride; Calcium; Calcium citrate; Calcium Phosphate; Calcium phosphate dihydrate	(M5883)NABA SECRETED FACTORS; (M5885)NABA MATRISOME ASSOCIATED; (M5889)NABA MATRISOME	(M5946)HALLMARK COAGULATION; (M5921)HALLMARK COMPLEMENT	0	0	0	0	0	0	0	0	0	0	0	0	0	0	0	0	0	0	0	0
6157	6157	Gene_ID	H. sapiens	6157	H. sapiens	RPL27A	ribosomal protein L27a	GO:0002181 cytoplasmic translation;GO:0006412 translation;GO:0043043 peptide biosynthetic process		Ribosomal proteins; Predicted intracellular proteins	Cytosol;Endoplasmic reticulum (Enhanced)				1	0	0	0	0	0	0	0	0	0	0	0	0	0	0	0	0	0	0	0
706	706	Gene_ID	H. sapiens	706	H. sapiens	TSPO	translocator protein	GO:0010266 response to vitamin B1;GO:0072656 maintenance of protein location in mitochondrion;GO:0014012 peripheral nervous system axon regeneration		FDA approved drug targets:Small molecule drugs; Cancer-related genes:Candidate cancer biomarkers	Mitochondria (Supported); Additional: Cytosol;Vesicles	Chlormezanone; Zopiclone		(M5949)HALLMARK PEROXISOME; (M5902)HALLMARK APOPTOSIS	0	0	0	1	1	0	0	0	1	0	0	0	0	0	0	0	1	0	1	0
10169	10169	Gene_ID	H. sapiens	10169	H. sapiens	SERF2	small EDRK-rich factor 2	GO:0031648 protein destabilization;GO:0031647 regulation of protein stability;GO:0065008 regulation of biological quality		Predicted intracellular proteins	Nucleoplasm (Uncertain); Additional: Nucleoli				0	0	0	0	0	0	0	0	0	0	0	0	0	0	0	0	0	0	0	0
51286	51286	Gene_ID	H. sapiens	51286	H. sapiens	CEND1	cell cycle exit and neuronal differentiation 1	GO:0021686 cerebellar granular layer maturation;GO:0021933 radial glia guided migration of cerebellar granule cell;GO:0021941 negative regulation of cerebellar granule cell precursor proliferation			Mitochondria (Approved)				0	0	0	0	0	0	0	0	0	0	0	0	0	0	0	0	0	0	0	0
11194	11194	Gene_ID	H. sapiens	11194	H. sapiens	ABCB8	ATP binding cassette subfamily B member 8	GO:0140141 mitochondrial potassium ion transmembrane transport;GO:0006884 cell volume homeostasis;GO:1990542 mitochondrial transmembrane transport		Transporters:Primary Active Transporters; Predicted intracellular proteins	Mitochondria (Supported); Additional: Nucleoplasm			(M5905)HALLMARK ADIPOGENESIS	0	0	0	0	0	0	0	0	0	0	0	0	0	0	0	0	1	0	0	0
6050	6050	Gene_ID	H. sapiens	6050	H. sapiens	RNH1	ribonuclease/angiogenin inhibitor 1	GO:0006402 mRNA catabolic process;GO:0006401 RNA catabolic process;GO:0034655 nucleobase-containing compound catabolic process		Predicted intracellular proteins	Cytosol;Nucleoplasm (Enhanced)			(M5947)HALLMARK IL2 STAT5 SIGNALING	0	1	0	0	0	0	0	0	0	0	0	0	0	0	0	0	0	0	0	0
6748	6748	Gene_ID	H. sapiens	6748	H. sapiens	SSR4	signal sequence receptor subunit 4			Human disease related genes:Congenital disorders of metabolism:Congenital disorders of glycan/glycoprotein metabolism; Disease related genes	Endoplasmic reticulum (Supported)				1	0	0	0	0	0	0	0	0	0	0	0	0	0	0	0	0	0	0	0
154791	154791	Gene_ID	H. sapiens	154791	H. sapiens	FMC1	formation of mitochondrial complex V assembly factor 1 homolog	GO:0033615 mitochondrial proton-transporting ATP synthase complex assembly;GO:0043461 proton-transporting ATP synthase complex assembly;GO:0061469 regulation of type B pancreatic cell proliferation		Predicted intracellular proteins	Mitochondria (Approved)				0	0	0	1	0	0	0	0	0	0	0	0	0	0	0	0	0	0	0	0
23464	23464	Gene_ID	H. sapiens	23464	H. sapiens	GCAT	glycine C-acetyltransferase	GO:0019518 L-threonine catabolic process to glycine;GO:0006567 threonine catabolic process;GO:0006566 threonine metabolic process		Enzymes; Predicted intracellular proteins; ENZYME proteins:Transferases	Nucleoplasm (Supported); Additional: Mitochondria;Nuclear speckles	Pyridoxal phosphate; Glycine			1	0	0	0	0	0	1	0	0	0	0	0	0	0	0	0	0	0	0	0
6676	6676	Gene_ID	H. sapiens	6676	H. sapiens	SPAG4	sperm associated antigen 4	GO:0006998 nuclear envelope organization;GO:0006997 nucleus organization;GO:0010256 endomembrane system organization		Predicted intracellular proteins				(M5937)HALLMARK GLYCOLYSIS	0	0	0	0	0	0	0	0	0	0	0	0	0	0	0	0	0	0	0	0
10994	10994	Gene_ID	H. sapiens	10994	H. sapiens	ILVBL	ilvB acetolactate synthase like	GO:0009099 valine biosynthetic process;GO:0009097 isoleucine biosynthetic process;GO:0009082 branched-chain amino acid biosynthetic process		Predicted intracellular proteins	Golgi apparatus;Vesicles (Approved)			(M5891)HALLMARK HYPOXIA	0	0	0	0	0	0	1	0	0	0	0	0	1	0	0	0	0	0	0	0
55924	55924	Gene_ID	H. sapiens	55924	H. sapiens	INKA2	inka box actin regulator 2	GO:0043086 negative regulation of catalytic activity;GO:0044092 negative regulation of molecular function;GO:0050790 regulation of catalytic activity		Predicted intracellular proteins	Nucleoplasm (Supported); Additional: Nucleoli;Vesicles				0	1	0	0	0	0	0	0	0	0	0	0	0	0	0	0	0	0	0	0
7205	7205	Gene_ID	H. sapiens	7205	H. sapiens	TRIP6	thyroid hormone receptor interactor 6	GO:0048041 focal adhesion assembly;GO:0007044 cell-substrate junction assembly;GO:0150115 cell-substrate junction organization		Predicted intracellular proteins	Cytosol;Focal adhesion sites;Plasma membrane (Supported)		(M15)PID LYSOPHOSPHOLIPID PATHWAY; (M167)PID AP1 PATHWAY		0	0	0	0	0	0	0	0	0	0	0	0	0	0	0	0	0	0	0	0
25920	25920	Gene_ID	H. sapiens	25920	H. sapiens	NELFB	negative elongation factor complex member B	GO:0034244 negative regulation of transcription elongation from RNA polymerase II promoter;GO:0032785 negative regulation of DNA-templated transcription, elongation;GO:2000737 negative regulation of stem cell differentiation		Predicted intracellular proteins	Nucleoplasm (Supported)			(M5898)HALLMARK DNA REPAIR	0	0	0	0	0	0	0	0	0	0	0	0	0	0	0	0	0	0	0	0
11047	11047	Gene_ID	H. sapiens	11047	H. sapiens	ADRM1	ADRM1 26S proteasome ubiquitin receptor	GO:0043248 proteasome assembly;GO:0006368 transcription elongation from RNA polymerase II promoter;GO:0006354 DNA-templated transcription, elongation		Predicted intracellular proteins	Cytosol;Nucleoplasm;Plasma membrane (Supported)		(M236)PID DELTA NP63 PATHWAY	(M5908)HALLMARK ANDROGEN RESPONSE; (M5898)HALLMARK DNA REPAIR; (M5932)HALLMARK INFLAMMATORY RESPONSE	0	1	1	0	1	0	0	0	0	0	0	0	0	0	0	0	0	0	0	0
83606	83606	Gene_ID	H. sapiens	83606	H. sapiens	GUCD1	guanylyl cyclase domain containing 1			Predicted intracellular proteins	Nucleoplasm (Approved)				0	0	0	0	0	0	0	0	0	0	0	0	0	0	0	0	0	0	0	0
5333	5333	Gene_ID	H. sapiens	5333	H. sapiens	PLCD1	phospholipase C delta 1	GO:0048015 phosphatidylinositol-mediated signaling;GO:0048017 inositol lipid-mediated signaling;GO:0046488 phosphatidylinositol metabolic process		ENZYME proteins:Hydrolases; Human disease related genes:Skin diseases:Skin and soft tissue diseases; Disease related genes; Potential drug targets; Enzymes; Predicted intracellular proteins	Microtubules (Approved)	1D-myo-inositol 1,4,5-trisphosphate; Inositol 2,4,5-trisphosphate			0	0	0	0	0	0	0	0	1	0	0	0	0	0	0	0	0	0	0	0
79414	79414	Gene_ID	H. sapiens	79414	H. sapiens	LRFN3	leucine rich repeat and fibronectin type III domain containing 3	GO:0099179 regulation of synaptic membrane adhesion;GO:0099560 synaptic membrane adhesion;GO:0099174 regulation of presynapse organization							0	0	0	0	0	0	0	0	0	0	0	0	0	0	0	0	0	0	0	0
572	572	Gene_ID	H. sapiens	572	H. sapiens	BAD	BCL2 associated agonist of cell death	GO:0046687 response to chromate;GO:0071247 cellular response to chromate;GO:1901423 response to benzene		RAS pathway related proteins; Predicted intracellular proteins; Cancer-related genes:Candidate cancer biomarkers	Mitochondria (Enhanced)	Navitoclax	(M13096)SA PROGRAMMED CELL DEATH; (M1718)SIG IL4RECEPTOR IN B LYPHOCYTES; (M125)PID IGF1 PATHWAY		0	1	1	1	0	0	1	1	0	0	1	0	0	0	0	0	1	0	0	0
57567	57567	Gene_ID	H. sapiens	57567	H. sapiens	ZNF319	zinc finger protein 319	GO:0045944 positive regulation of transcription by RNA polymerase II;GO:0045893 positive regulation of transcription, DNA-templated;GO:1903508 positive regulation of nucleic acid-templated transcription		Predicted intracellular proteins; Transcription factors:Zinc-coordinating DNA-binding domains	Nucleoplasm (Approved)				0	0	0	0	0	0	0	0	0	0	0	0	0	0	0	0	0	0	0	0
51042	51042	Gene_ID	H. sapiens	51042	H. sapiens	ZNF593	zinc finger protein 593	GO:1903026 negative regulation of RNA polymerase II regulatory region sequence-specific DNA binding;GO:1903025 regulation of RNA polymerase II regulatory region sequence-specific DNA binding;GO:2000678 negative regulation of transcription regulatory region DNA binding		Predicted intracellular proteins	Nucleoli (Enhanced); Additional: Nucleoplasm				0	0	0	0	0	0	0	0	0	0	0	0	0	0	0	0	0	0	0	0
80142	80142	Gene_ID	H. sapiens	80142	H. sapiens	PTGES2	prostaglandin E synthase 2	GO:0019371 cyclooxygenase pathway;GO:0001516 prostaglandin biosynthetic process;GO:0046457 prostanoid biosynthetic process		Enzymes; ENZYME proteins:Isomerase; Human disease related genes:Cancers:Cancers of male genital organs; Predicted intracellular proteins	Mitochondria (Approved)		(M161)PID IFNG PATHWAY		1	0	0	0	0	0	0	0	1	0	0	0	1	0	0	0	0	0	0	0
26173	26173	Gene_ID	H. sapiens	26173	H. sapiens	INTS1	integrator complex subunit 1	GO:0034474 U2 snRNA 3'-end processing;GO:0034472 snRNA 3'-end processing;GO:0016180 snRNA processing		Predicted intracellular proteins; Human disease related genes:Other diseases:Mental and behavioural disorders; Disease related genes	Nucleoplasm (Approved)				0	0	0	0	0	1	0	0	0	0	0	0	0	0	0	0	0	0	0	0
57647	57647	Gene_ID	H. sapiens	57647	H. sapiens	DHX37	DEAH-box helicase 37	GO:2000020 positive regulation of male gonad development;GO:1905941 positive regulation of gonad development;GO:2000018 regulation of male gonad development		Human disease related genes:Congenital malformations:Congenital malformations of the nervous system; Human disease related genes:Reproductive system diseases:Reproductive system diseases; ENZYME proteins:Hydrolases; Disease related genes; Potential drug targets; Enzymes; Predicted intracellular proteins	Nuclear membrane (Approved)				1	0	0	0	0	1	0	0	0	0	0	0	0	1	0	0	0	0	0	0
93010	93010	Gene_ID	H. sapiens	93010	H. sapiens	B3GNT7	UDP-GlcNAc:betaGal beta-1,3-N-acetylglucosaminyltransferase 7	GO:0030311 poly-N-acetyllactosamine biosynthetic process;GO:0030309 poly-N-acetyllactosamine metabolic process;GO:0018146 keratan sulfate biosynthetic process		Predicted intracellular proteins	Golgi apparatus (Approved); Additional: Cytosol;Mitotic spindle				0	0	0	0	0	0	0	0	0	0	1	0	0	0	0	0	0	1	0	0
286128	286128	Gene_ID	H. sapiens	286128	H. sapiens	ZFP41	ZFP41 zinc finger protein	GO:0007283 spermatogenesis;GO:0048232 male gamete generation;GO:0007276 gamete generation		Predicted intracellular proteins	Nucleoli;Nucleoli rim (Approved); Additional: Nucleoplasm;Plasma membrane				0	0	0	0	0	0	0	0	0	0	0	0	0	0	0	0	0	0	0	0
202051	202051	Gene_ID	H. sapiens	202051	H. sapiens	SPATA24	spermatogenesis associated 24	GO:0007283 spermatogenesis;GO:0048232 male gamete generation;GO:0007276 gamete generation		Predicted intracellular proteins	Cytosol;Nucleoplasm (Supported)				0	0	0	0	0	0	0	0	0	0	0	0	0	0	0	0	0	0	0	0
23170	23170	Gene_ID	H. sapiens	23170	H. sapiens	TTLL12	tubulin tyrosine ligase like 12	GO:0060339 negative regulation of type I interferon-mediated signaling pathway;GO:0060338 regulation of type I interferon-mediated signaling pathway;GO:0045824 negative regulation of innate immune response		Predicted intracellular proteins	Cytosol (Approved); Additional: Plasma membrane				0	0	0	0	0	0	0	0	0	0	0	0	0	0	0	0	0	0	0	0
284086	284086	Gene_ID	H. sapiens	284086	H. sapiens	NEK8	NIMA related kinase 8	GO:0035330 regulation of hippo signaling;GO:0007368 determination of left/right symmetry;GO:0009855 determination of bilateral symmetry	NEK Ser/Thr protein kinase family	Kinases:NEK Ser/Thr protein kinases; Human disease related genes:Congenital malformations:Congenital malformations of the urinary system; Disease related genes; Potential drug targets; Enzymes; Predicted intracellular proteins; ENZYME proteins:Transferases	Microtubules (Approved); Additional: Mitotic spindle;Nuclear speckles				0	0	0	0	0	0	0	0	0	0	0	0	0	0	0	0	0	0	0	0
11344	11344	Gene_ID	H. sapiens	11344	H. sapiens	TWF2	twinfilin actin binding protein 2	GO:0032532 regulation of microvillus length;GO:0042989 sequestering of actin monomers;GO:0030042 actin filament depolymerization		Predicted intracellular proteins	Plasma membrane (Uncertain)				0	0	0	0	0	0	0	0	0	0	0	0	0	0	0	1	0	0	0	0
27173	27173	Gene_ID	H. sapiens	27173	H. sapiens	SLC39A1	solute carrier family 39 member 1	GO:0071577 zinc ion transmembrane transport;GO:0006829 zinc ion transport;GO:0048701 embryonic cranial skeleton morphogenesis		Transporters:Electrochemical Potential-driven transporters; Predicted intracellular proteins					0	0	1	0	0	0	0	0	0	0	0	0	0	0	0	0	0	0	0	0
3276	3276	Gene_ID	H. sapiens	3276	H. sapiens	PRMT1	protein arginine methyltransferase 1	GO:0019919 peptidyl-arginine methylation, to asymmetrical-dimethyl arginine;GO:0046985 positive regulation of hemoglobin biosynthetic process;GO:0043985 histone H4-R3 methylation		Enzymes; Predicted intracellular proteins; ENZYME proteins:Transferases	Nucleoplasm (Supported)	S-adenosyl-L-homocysteine	(M145)PID P53 DOWNSTREAM PATHWAY		0	0	0	0	0	0	0	0	0	0	0	0	0	0	0	0	0	0	0	0
51084	51084	Gene_ID	H. sapiens	51084	H. sapiens	CRYL1	crystallin lambda 1	GO:0006631 fatty acid metabolic process;GO:0032787 monocarboxylic acid metabolic process;GO:0019752 carboxylic acid metabolic process		Enzymes; Predicted intracellular proteins; ENZYME proteins:Oxidoreductases	Nucleoli;Nucleoplasm (Approved); Additional: Golgi apparatus;Plasma membrane				0	0	0	0	0	0	0	0	0	0	1	0	1	0	0	0	0	0	0	0
116138	116138	Gene_ID	H. sapiens	116138	H. sapiens	KLHDC3	kelch domain containing 3	GO:0140627 ubiquitin-dependent protein catabolic process via the C-end degron rule pathway;GO:0007131 reciprocal meiotic recombination;GO:0140527 reciprocal homologous recombination		Predicted intracellular proteins	Nucleoplasm (Enhanced)			(M5941)HALLMARK UV RESPONSE UP	1	0	0	0	0	0	0	0	0	0	0	0	0	0	0	0	0	0	0	0
92745	92745	Gene_ID	H. sapiens	92745	H. sapiens	SLC38A5	solute carrier family 38 member 5	GO:1903713 asparagine transmembrane transport;GO:0006867 asparagine transport;GO:1904557 L-alanine transmembrane transport		Transporters:Electrochemical Potential-driven transporters	Plasma membrane;Vesicles (Approved); Additional: Cytosol				0	0	0	0	0	0	0	0	0	0	0	0	0	0	0	0	0	0	0	0
3249	3249	Gene_ID	H. sapiens	3249	H. sapiens	HPN	hepsin	GO:0097195 pilomotor reflex;GO:0034769 basement membrane disassembly;GO:2000611 positive regulation of thyroid hormone generation		Cancer-related genes:Candidate cancer biomarkers; ENZYME proteins:Hydrolases; Enzymes; Predicted intracellular proteins; Peptidases:Serine-type peptidases		Bentiromide; Benzylsulfonic acid; CRA_1144; 6-Chloro-2-(2-Hydroxy-Biphenyl-3-Yl)-1h-Indole-5-Carboxamidine		(M5946)HALLMARK COAGULATION; (M5932)HALLMARK INFLAMMATORY RESPONSE	0	1	0	0	0	0	0	0	0	0	0	0	0	0	0	1	0	0	0	0
475	475	Gene_ID	H. sapiens	475	H. sapiens	ATOX1	antioxidant 1 copper chaperone	GO:0006878 cellular copper ion homeostasis;GO:0006825 copper ion transport;GO:0055070 copper ion homeostasis		Predicted intracellular proteins	Nucleoplasm (Approved); Additional: Plasma membrane	Cisplatin; Sucrose; Benzamidine		(M5938)HALLMARK REACTIVE OXYGEN SPECIES PATHWAY; (M5921)HALLMARK COMPLEMENT	1	0	0	0	0	0	0	0	0	0	0	0	0	0	0	0	0	0	0	0
286527	286527	Gene_ID	H. sapiens	286527	H. sapiens	TMSB15B	thymosin beta 15B	GO:0042989 sequestering of actin monomers;GO:0030837 negative regulation of actin filament polymerization;GO:0032507 maintenance of protein location in cell		Predicted intracellular proteins					0	0	0	0	0	0	0	0	0	0	0	0	0	0	0	0	0	0	0	0
8431	8431	Gene_ID	H. sapiens	8431	H. sapiens	NR0B2	nuclear receptor subfamily 0 group B member 2	GO:0015721 bile acid and bile salt transport;GO:0031100 animal organ regeneration;GO:0032024 positive regulation of insulin secretion		Human disease related genes:Endocrine and metabolic diseases:Other endocrine and metabolic diseases; Transcription factors:Zinc-coordinating DNA-binding domains; Disease related genes; Nuclear receptors; Predicted intracellular proteins	Nucleoplasm (Supported); Additional: Vesicles		(M119)PID ERB GENOMIC PATHWAY; (M1315)SIG PIP3 SIGNALING IN B LYMPHOCYTES; (M8626)SIG BCR SIGNALING PATHWAY	(M5948)HALLMARK BILE ACID METABOLISM; (M5953)HALLMARK KRAS SIGNALING UP	0	0	0	0	0	0	0	0	0	0	0	0	0	0	1	0	0	0	0	0
115399	115399	Gene_ID	H. sapiens	115399	H. sapiens	LRRC56	leucine rich repeat containing 56	GO:0030030 cell projection organization;GO:0016043 cellular component organization;GO:0071840 cellular component organization or biogenesis		Predicted intracellular proteins; Human disease related genes:Respiratory diseases:Tracheobronchial diseases; Disease related genes					0	0	0	0	0	0	0	0	0	0	0	0	0	0	0	0	0	0	0	0
2987	2987	Gene_ID	H. sapiens	2987	H. sapiens	GUK1	guanylate kinase 1	GO:0006185 dGDP biosynthetic process;GO:0009183 purine deoxyribonucleoside diphosphate biosynthetic process;GO:0046066 dGDP metabolic process		Enzymes; Predicted intracellular proteins; ENZYME proteins:Transferases	Nucleoplasm (Uncertain); Additional: Cytosol	Guanosine-5'-Monophosphate		(M5898)HALLMARK DNA REPAIR	0	0	0	0	1	0	0	1	0	0	0	0	0	0	0	0	0	1	0	0
3561	3561	Gene_ID	H. sapiens	3561	H. sapiens	IL2RG	interleukin 2 receptor subunit gamma	GO:0038111 interleukin-7-mediated signaling pathway;GO:0035771 interleukin-4-mediated signaling pathway;GO:0038110 interleukin-2-mediated signaling pathway		Human disease related genes:Immune system diseases:Primary immunodeficiency; CD markers; Cancer-related genes:Candidate cancer biomarkers; FDA approved drug targets:Biotech drugs; Disease related genes; Predicted intracellular proteins	Vesicles (Approved)	Denileukin diftitox; Aldesleukin; Resatorvid	(M234)PID IL2 STAT5 PATHWAY; (M143)PID IL2 PI3K PATHWAY; (M122)PID IL2 1PATHWAY	(M5916)HALLMARK APICAL SURFACE; (M5897)HALLMARK IL6 JAK STAT3 SIGNALING; (M5923)HALLMARK PI3K AKT MTOR SIGNALING	0	0	0	0	0	0	0	0	0	0	0	0	0	0	0	0	0	0	0	0
54869	54869	Gene_ID	H. sapiens	54869	H. sapiens	EPS8L1	EPS8 like 1	GO:1900029 positive regulation of ruffle assembly;GO:1900027 regulation of ruffle assembly;GO:0007266 Rho protein signal transduction		Predicted intracellular proteins	Cytosol (Supported)				0	0	0	0	0	0	0	0	0	0	0	0	0	0	0	0	0	0	0	0
387885	387885	Gene_ID	H. sapiens	387885	H. sapiens	CFAP73	cilia and flagella associated protein 73	GO:0036159 inner dynein arm assembly;GO:0070286 axonemal dynein complex assembly;GO:0035082 axoneme assembly		Predicted intracellular proteins	Nucleoli fibrillar center (Approved); Additional: Nucleoplasm;Vesicles				0	0	0	0	0	0	0	0	0	0	0	0	0	1	0	0	0	0	0	0
29886	29886	Gene_ID	H. sapiens	29886	H. sapiens	SNX8	sorting nexin 8	GO:0034498 early endosome to Golgi transport;GO:0042147 retrograde transport, endosome to Golgi;GO:0016482 cytosolic transport		Predicted intracellular proteins	Vesicles (Supported)				0	0	0	0	0	0	0	0	0	0	0	0	0	0	0	0	1	0	0	0
57819	57819	Gene_ID	H. sapiens	57819	H. sapiens	LSM2	LSM2 homolog, U6 small nuclear RNA and mRNA degradation associated	GO:0000244 spliceosomal tri-snRNP complex assembly;GO:0000387 spliceosomal snRNP assembly;GO:0006402 mRNA catabolic process		Predicted intracellular proteins	Nucleoplasm (Enhanced)			(M5926)HALLMARK MYC TARGETS V1	1	0	0	0	0	1	0	0	0	0	0	0	0	1	0	0	0	0	0	0
257407	257407	Gene_ID	H. sapiens	257407	H. sapiens	C2orf72	chromosome 2 open reading frame 72			Predicted intracellular proteins	Nucleoplasm;Plasma membrane (Approved)				0	0	0	0	0	0	0	0	0	0	0	0	0	0	0	0	0	0	0	0
53615	53615	Gene_ID	H. sapiens	53615	H. sapiens	MBD3	methyl-CpG binding domain protein 3	GO:0006346 DNA methylation-dependent heterochromatin assembly;GO:0044030 regulation of DNA methylation;GO:0031507 heterochromatin assembly		Predicted intracellular proteins	Nucleoplasm (Supported)		(M101)PID HDAC CLASSI PATHWAY		0	0	0	0	0	0	0	0	0	0	0	0	0	0	0	0	0	0	0	0
57617	57617	Gene_ID	H. sapiens	57617	H. sapiens	VPS18	VPS18 core subunit of CORVET and HOPS complexes	GO:0033147 negative regulation of intracellular estrogen receptor signaling pathway;GO:0033146 regulation of intracellular estrogen receptor signaling pathway;GO:0006904 vesicle docking involved in exocytosis		Predicted intracellular proteins					0	0	0	0	0	0	0	0	0	0	0	0	0	0	0	0	1	0	0	0
64388	64388	Gene_ID	H. sapiens	64388	H. sapiens	GREM2	gremlin 2, DAN family BMP antagonist	GO:0060300 regulation of cytokine activity;GO:0038098 sequestering of BMP from receptor via BMP binding;GO:0010172 embryonic body morphogenesis		Predicted secreted proteins; Human disease related genes:Digestive system diseases:Mouth and dental diseases; Disease related genes					0	0	0	0	0	0	0	0	0	0	0	0	0	0	0	0	0	0	0	0
59286	59286	Gene_ID	H. sapiens	59286	H. sapiens	UBL5	ubiquitin like 5	GO:1903955 positive regulation of protein targeting to mitochondrion;GO:1903749 positive regulation of establishment of protein localization to mitochondrion;GO:1903214 regulation of protein targeting to mitochondrion		Predicted intracellular proteins					0	0	0	0	0	0	0	0	0	0	0	0	0	0	0	0	0	0	0	0
8425	8425	Gene_ID	H. sapiens	8425	H. sapiens	LTBP4	latent transforming growth factor beta binding protein 4	GO:0046879 hormone secretion;GO:0009914 hormone transport;GO:0007179 transforming growth factor beta receptor signaling pathway		Predicted secreted proteins; Human disease related genes:Skin diseases:Skin and soft tissue diseases; Human disease related genes:Congenital malformations:Congenital malformations of skin; Human disease related genes:Respiratory diseases:Lung diseases; Disease related genes; Predicted intracellular proteins			(M3008)NABA ECM GLYCOPROTEINS; (M5884)NABA CORE MATRISOME; (M5889)NABA MATRISOME		0	0	0	0	0	0	0	0	0	0	0	0	0	0	0	1	0	0	0	0
6183	6183	Gene_ID	H. sapiens	6183	H. sapiens	MRPS12	mitochondrial ribosomal protein S12	GO:0032543 mitochondrial translation;GO:0140053 mitochondrial gene expression;GO:0006412 translation		Ribosomal proteins; Predicted intracellular proteins				(M5936)HALLMARK OXIDATIVE PHOSPHORYLATION	1	0	0	0	0	0	0	0	0	1	0	0	0	0	0	0	0	0	0	0
65003	65003	Gene_ID	H. sapiens	65003	H. sapiens	MRPL11	mitochondrial ribosomal protein L11	GO:0006412 translation;GO:0043043 peptide biosynthetic process;GO:0043604 amide biosynthetic process		Ribosomal proteins; Predicted intracellular proteins	Mitochondria (Supported)			(M5936)HALLMARK OXIDATIVE PHOSPHORYLATION	1	0	0	0	0	0	0	0	0	1	0	0	0	0	0	0	0	0	0	0
118881	118881	Gene_ID	H. sapiens	118881	H. sapiens	COMTD1	catechol-O-methyltransferase domain containing 1	GO:0032259 methylation;GO:0008152 metabolic process;GO:0008150 biological_process		Predicted intracellular proteins	Golgi apparatus (Approved); Additional: Cytosol;Plasma membrane	S-adenosyl-L-homocysteine; Sinapoyl coenzyme A; Feruloyl Coenzyme A			0	0	0	0	0	0	0	0	0	0	0	0	0	0	0	0	0	0	0	0
5694	5694	Gene_ID	H. sapiens	5694	H. sapiens	PSMB6	proteasome 20S subunit beta 6	GO:0010498 proteasomal protein catabolic process;GO:0051603 proteolysis involved in cellular protein catabolic process;GO:0044257 cellular protein catabolic process		Enzymes; ENZYME proteins:Hydrolases; Predicted intracellular proteins; Peptidases:Threonine-type peptidases	Nucleoplasm (Supported); Additional: Cytosol	(3AR,6R,6AS)-6-((S)-((S)-CYCLOHEX-2-ENYL)(HYDROXY)METHYL)-6A-METHYL-4-OXO-HEXAHYDRO-2H-FURO[3,2-C]PYRROLE-6-CARBALDEHYDE			1	0	1	0	0	0	0	0	0	0	0	0	0	0	0	0	0	0	0	0
51343	51343	Gene_ID	H. sapiens	51343	H. sapiens	FZR1	fizzy and cell division cycle 20 related 1	GO:1905786 positive regulation of anaphase-promoting complex-dependent catabolic process;GO:1905784 regulation of anaphase-promoting complex-dependent catabolic process;GO:1904668 positive regulation of ubiquitin protein ligase activity		Predicted intracellular proteins	Nuclear membrane;Nucleoplasm (Supported)		(M242)PID AURORA A PATHWAY; (M129)PID PLK1 PATHWAY		1	1	0	0	0	0	0	0	0	0	0	0	0	0	0	0	0	0	0	0
5020	5020	Gene_ID	H. sapiens	5020	H. sapiens	OXT	oxytocin/neurophysin I prepropeptide	GO:0060450 positive regulation of hindgut contraction;GO:0043134 regulation of hindgut contraction;GO:0045925 positive regulation of female receptivity		Predicted secreted proteins		Oxytocin		(M5956)HALLMARK KRAS SIGNALING DN	0	0	0	0	0	0	0	0	0	0	0	0	0	0	0	0	0	0	1	0
729991	729991	Gene_ID	H. sapiens	729991	H. sapiens	BORCS8	BLOC-1 related complex subunit 8	GO:0007507 heart development;GO:0072359 circulatory system development;GO:0048513 animal organ development		Predicted intracellular proteins	Vesicles (Approved); Additional: Nucleoplasm				0	0	0	0	0	0	0	0	0	0	0	0	0	0	0	0	0	0	0	0
93100	93100	Gene_ID	H. sapiens	93100	H. sapiens	NAPRT	nicotinate phosphoribosyltransferase	GO:0019365 pyridine nucleotide salvage;GO:0034355 NAD salvage;GO:0043173 nucleotide salvage		Enzymes; ENZYME proteins:Ligase; Predicted intracellular proteins	Golgi apparatus (Approved); Additional: Cytosol;Nucleoplasm				0	0	0	0	1	0	0	1	0	0	0	0	0	0	0	0	0	0	0	0
254863	254863	Gene_ID	H. sapiens	254863	H. sapiens	TMEM256	transmembrane protein 256	GO:0008150 biological_process		Predicted intracellular proteins	Vesicles (Approved)				0	0	0	0	0	0	0	0	0	0	0	0	0	0	0	0	0	0	0	0
59344	59344	Gene_ID	H. sapiens	59344	H. sapiens	ALOXE3	arachidonate lipoxygenase 3	GO:0035357 peroxisome proliferator activated receptor signaling pathway;GO:0051121 hepoxilin metabolic process;GO:0051122 hepoxilin biosynthetic process		Human disease related genes:Congenital malformations:Congenital malformations of skin; ENZYME proteins:Lyases; Disease related genes; Potential drug targets; Enzymes; ENZYME proteins:Isomerase; Predicted intracellular proteins	Cytosol;Plasma membrane (Approved)				1	0	0	0	0	0	0	0	1	0	0	0	1	0	0	0	0	0	1	0
9993	9993	Gene_ID	H. sapiens	9993	H. sapiens	DGCR2	DiGeorge syndrome critical region gene 2	GO:0050890 cognition;GO:0007155 cell adhesion;GO:0022610 biological adhesion							0	0	0	0	0	0	0	0	0	0	0	0	0	0	0	0	0	0	0	0
80759	80759	Gene_ID	H. sapiens	80759	H. sapiens	KHDC1	KH domain containing 1	GO:0006919 activation of cysteine-type endopeptidase activity involved in apoptotic process;GO:0043280 positive regulation of cysteine-type endopeptidase activity involved in apoptotic process;GO:2001056 positive regulation of cysteine-type endopeptidase activity		Predicted intracellular proteins	Cytosol;Mitochondria (Approved)				0	1	0	0	0	0	0	0	0	0	0	0	0	0	0	0	0	0	0	0
145864	145864	Gene_ID	H. sapiens	145864	H. sapiens	HAPLN3	hyaluronan and proteoglycan link protein 3	GO:0043627 response to estrogen;GO:0001501 skeletal system development;GO:0009725 response to hormone		Predicted secreted proteins	Cytosol;Plasma membrane (Approved)	Hyaluronic acid	(M5882)NABA PROTEOGLYCANS; (M5884)NABA CORE MATRISOME; (M5889)NABA MATRISOME		0	0	0	0	0	0	0	0	0	0	0	0	0	0	0	0	0	0	0	0
9328	9328	Gene_ID	H. sapiens	9328	H. sapiens	GTF3C5	general transcription factor IIIC subunit 5	GO:0042791 5S class rRNA transcription by RNA polymerase III;GO:0042797 tRNA transcription by RNA polymerase III;GO:0006384 transcription initiation from RNA polymerase III promoter		Predicted intracellular proteins	Nucleoplasm (Enhanced)			(M5898)HALLMARK DNA REPAIR; (M5956)HALLMARK KRAS SIGNALING DN	0	0	0	0	1	0	0	0	0	0	0	0	0	0	0	0	0	0	0	0
3590	3590	Gene_ID	H. sapiens	3590	H. sapiens	IL11RA	interleukin 11 receptor subunit alpha	GO:0038154 interleukin-11-mediated signaling pathway;GO:0019221 cytokine-mediated signaling pathway;GO:0071345 cellular response to cytokine stimulus		Human disease related genes:Congenital malformations:Other congenital malformations; Predicted secreted proteins; FDA approved drug targets:Biotech drugs; Disease related genes		Oprelvekin			0	0	0	0	0	0	0	0	0	0	0	0	0	0	0	0	0	0	0	0
5192	5192	Gene_ID	H. sapiens	5192	H. sapiens	PEX10	peroxisomal biogenesis factor 10	GO:0016558 protein import into peroxisome matrix;GO:0006625 protein targeting to peroxisome;GO:0072662 protein localization to peroxisome		Disease related genes; Potential drug targets; Human disease related genes:Congenital disorders of metabolism:Peroxisomal diseases; Transporters:Primary Active Transporters; Predicted intracellular proteins	Nucleoplasm (Uncertain)				0	0	0	0	0	0	0	0	0	0	0	0	0	0	0	0	1	0	0	1
83642	83642	Gene_ID	H. sapiens	83642	H. sapiens	SELENOO	selenoprotein O	GO:0018117 protein adenylylation;GO:0018175 protein nucleotidylation;GO:0006464 cellular protein modification process		Enzymes; Predicted intracellular proteins; ENZYME proteins:Transferases	Mitochondria (Supported); Additional: Mitotic chromosome				0	0	0	0	0	0	0	0	0	0	0	0	0	0	0	0	0	0	0	0
122616	122616	Gene_ID	H. sapiens	122616	H. sapiens	CLBA1	clathrin binding box of aftiphilin containing 1	GO:0046907 intracellular transport;GO:0051649 establishment of localization in cell;GO:0051641 cellular localization		Predicted intracellular proteins	Cytosol;Nucleoplasm (Approved); Additional: Nuclear bodies				0	0	0	0	0	0	0	0	0	0	0	0	0	0	0	0	0	0	0	0
284904	284904	Gene_ID	H. sapiens	284904	H. sapiens	SEC14L4	SEC14 like lipid binding 4			Predicted intracellular proteins	Centrosome (Approved)	Vitamin E			0	0	0	0	0	0	0	0	0	0	0	0	0	0	0	0	0	0	0	0
25799	25799	Gene_ID	H. sapiens	25799	H. sapiens	ZNF324	zinc finger protein 324	GO:0000082 G1/S transition of mitotic cell cycle;GO:0044843 cell cycle G1/S phase transition;GO:0044772 mitotic cell cycle phase transition		Predicted intracellular proteins; Transcription factors:Zinc-coordinating DNA-binding domains	Cytosol;Nuclear membrane;Nucleoplasm (Approved)				0	0	0	0	0	0	0	0	0	0	0	0	0	0	0	0	0	0	0	0
10534	10534	Gene_ID	H. sapiens	10534	H. sapiens	ZNRD2	zinc ribbon domain containing 2	GO:0051301 cell division;GO:0000278 mitotic cell cycle;GO:0007049 cell cycle		Predicted intracellular proteins	Cytosol (Approved)				0	0	0	0	0	0	0	0	0	0	0	0	0	0	0	0	0	0	0	0
84518	84518	Gene_ID	H. sapiens	84518	H. sapiens	CNFN	cornifelin	GO:0031424 keratinization;GO:0030216 keratinocyte differentiation;GO:0009913 epidermal cell differentiation		Predicted intracellular proteins	Microtubules (Approved); Additional: Cytokinetic bridge				0	0	0	0	0	0	0	0	0	0	0	0	0	0	0	0	0	0	0	0
391356	391356	Gene_ID	H. sapiens	391356	H. sapiens	PTRHD1	peptidyl-tRNA hydrolase domain containing 1			Enzymes; ENZYME proteins:Hydrolases; Predicted intracellular proteins	Nucleoplasm (Approved)				0	0	0	0	0	0	0	0	0	0	0	0	0	0	0	0	0	0	0	0
30815	30815	Gene_ID	H. sapiens	30815	H. sapiens	ST6GALNAC6	ST6 N-acetylgalactosaminide alpha-2,6-sialyltransferase 6	GO:0006677 glycosylceramide metabolic process;GO:0001574 ganglioside biosynthetic process;GO:0097503 sialylation		Predicted intracellular proteins					1	0	0	0	0	0	0	0	1	0	1	0	0	0	0	0	0	1	0	0
55352	55352	Gene_ID	H. sapiens	55352	H. sapiens	COPRS	coordinator of PRMT5 and differentiation stimulator	GO:0043985 histone H4-R3 methylation;GO:0034969 histone arginine methylation;GO:0018216 peptidyl-arginine methylation		Predicted intracellular proteins	Nucleoplasm (Supported); Additional: Cytosol;Plasma membrane				0	0	0	0	0	0	0	0	0	0	0	0	0	0	0	0	0	0	0	0
10581	10581	Gene_ID	H. sapiens	10581	H. sapiens	IFITM2	interferon induced transmembrane protein 2	GO:0060337 type I interferon signaling pathway;GO:0035455 response to interferon-alpha;GO:0071357 cellular response to type I interferon		Transporters:Accessory Factors Involved in Transport	Cell Junctions (Approved); Additional: Nucleoplasm			(M5911)HALLMARK INTERFERON ALPHA RESPONSE; (M5913)HALLMARK INTERFERON GAMMA RESPONSE	0	0	0	0	0	0	0	0	0	0	0	0	0	0	0	0	0	0	0	0
219743	219743	Gene_ID	H. sapiens	219743	H. sapiens	TYSND1	trypsin like peroxisomal matrix peptidase 1	GO:0031998 regulation of fatty acid beta-oxidation;GO:0046320 regulation of fatty acid oxidation;GO:0050994 regulation of lipid catabolic process		Enzymes; Predicted intracellular proteins; Peptidases:Serine-type peptidases	Centrosome;Nucleoplasm (Uncertain); Additional: Cytosol				0	0	0	0	0	0	0	0	0	0	0	0	0	0	0	0	0	0	0	1
55577	55577	Gene_ID	H. sapiens	55577	H. sapiens	NAGK	N-acetylglucosamine kinase	GO:0006050 mannosamine metabolic process;GO:0006051 N-acetylmannosamine metabolic process;GO:0019262 N-acetylneuraminate catabolic process		Enzymes; Predicted intracellular proteins; ENZYME proteins:Transferases	Cytosol (Approved); Additional: Nucleoplasm	N-Acetylglucosamine		(M5891)HALLMARK HYPOXIA	1	0	0	0	0	0	1	0	0	0	1	0	0	0	0	0	0	0	0	0
9961	9961	Gene_ID	H. sapiens	9961	H. sapiens	MVP	major vault protein	GO:0031953 negative regulation of protein autophosphorylation;GO:0042059 negative regulation of epidermal growth factor receptor signaling pathway;GO:0061099 negative regulation of protein tyrosine kinase activity		Transporters:Transporter channels and pores; Predicted intracellular proteins; Cancer-related genes:Candidate cancer biomarkers	Cytosol (Supported)			(M5949)HALLMARK PEROXISOME; (M5913)HALLMARK INTERFERON GAMMA RESPONSE	0	1	0	0	0	0	0	0	0	0	0	0	0	0	0	0	0	0	0	0
201254	201254	Gene_ID	H. sapiens	201254	H. sapiens	CENPX	centromere protein X	GO:0051382 kinetochore assembly;GO:0000712 resolution of meiotic recombination intermediates;GO:0051383 kinetochore organization		Predicted intracellular proteins					0	0	0	0	0	0	0	0	0	0	0	0	0	1	0	0	0	0	0	0
8532	8532	Gene_ID	H. sapiens	8532	H. sapiens	CPZ	carboxypeptidase Z	GO:0016485 protein processing;GO:0051604 protein maturation;GO:0016055 Wnt signaling pathway		Enzymes; Predicted secreted proteins; Predicted intracellular proteins; Peptidases:Metallopeptidases	Plasma membrane (Approved)				1	0	0	0	0	0	0	0	0	0	0	0	0	0	0	0	0	0	0	0
84445	84445	Gene_ID	H. sapiens	84445	H. sapiens	LZTS2	leucine zipper tumor suppressor 2	GO:0060682 primary ureteric bud growth;GO:0060677 ureteric bud elongation;GO:0072197 ureter morphogenesis		Predicted intracellular proteins	Cytosol;Plasma membrane (Approved)				0	0	0	0	0	0	0	0	0	0	0	0	0	1	0	0	0	0	0	0
54913	54913	Gene_ID	H. sapiens	54913	H. sapiens	RPP25	ribonuclease P and MRP subunit p25	GO:0001682 tRNA 5'-leader removal;GO:0099116 tRNA 5'-end processing;GO:0034471 ncRNA 5'-end processing		Enzymes; ENZYME proteins:Hydrolases; Predicted intracellular proteins	Nucleoplasm (Supported); Additional: Centriolar satellite				1	0	0	0	0	1	0	0	0	0	0	0	0	0	0	0	0	0	0	0
6231	6231	Gene_ID	H. sapiens	6231	H. sapiens	RPS26	ribosomal protein S26	GO:0033119 negative regulation of RNA splicing;GO:0002181 cytoplasmic translation;GO:0043484 regulation of RNA splicing		Human disease related genes:Other congenital disorders:Ribosomopathies; Human disease related genes:Cardiovascular diseases:Hematologic diseases; Ribosomal proteins; Disease related genes; Predicted intracellular proteins	Cytosol;Endoplasmic reticulum (Enhanced); Additional: Nucleoli				1	0	0	0	0	0	0	0	0	0	0	0	0	0	0	0	0	0	0	0
20	20	Gene_ID	H. sapiens	20	H. sapiens	ABCA2	ATP binding cassette subfamily A member 2	GO:0150110 negative regulation of cholesterol esterification;GO:0099040 ceramide translocation;GO:0032805 positive regulation of low-density lipoprotein particle receptor catabolic process		Human disease related genes:Other diseases:Mental and behavioural disorders; Disease related genes; Potential drug targets; Transporters:Primary Active Transporters; Predicted intracellular proteins	Vesicles (Supported)			(M5892)HALLMARK CHOLESTEROL HOMEOSTASIS; (M5948)HALLMARK BILE ACID METABOLISM	1	1	0	0	0	0	0	0	1	0	0	0	1	0	1	0	0	0	0	0
29844	29844	Gene_ID	H. sapiens	29844	H. sapiens	TFPT	TCF3 fusion partner	GO:0060382 regulation of DNA strand elongation;GO:0042766 nucleosome mobilization;GO:0006275 regulation of DNA replication		Predicted intracellular proteins; Disease related genes	Nucleoplasm (Supported)				0	0	0	0	0	0	0	0	0	0	0	0	0	0	0	0	0	0	0	0
92840	92840	Gene_ID	H. sapiens	92840	H. sapiens	REEP6	receptor accessory protein 6	GO:0050908 detection of light stimulus involved in visual perception;GO:0050962 detection of light stimulus involved in sensory perception;GO:0009584 detection of visible light		Human disease related genes:Nervous system diseases:Eye disease; Disease related genes	Endoplasmic reticulum (Supported)			(M5935)HALLMARK FATTY ACID METABOLISM; (M5905)HALLMARK ADIPOGENESIS	0	0	0	0	0	0	0	0	0	0	0	0	0	0	0	0	0	0	0	0
653583	653583	Gene_ID	H. sapiens	653583	H. sapiens	PHLDB3	pleckstrin homology like domain family B member 3			Predicted intracellular proteins	Nuclear speckles (Approved); Additional: Cytosol;Plasma membrane				0	0	0	0	0	0	0	0	0	0	0	0	0	0	0	0	0	0	0	0
199990	199990	Gene_ID	H. sapiens	199990	H. sapiens	FAAP20	FA core complex associated protein 20	GO:0019985 translesion synthesis;GO:0036297 interstrand cross-link repair;GO:0006301 postreplication repair		Predicted intracellular proteins	Nucleoplasm (Supported); Additional: Cell Junctions;Nuclear bodies				0	0	0	0	1	0	0	0	0	0	0	0	0	0	0	0	0	0	0	0
3068	3068	Gene_ID	H. sapiens	3068	H. sapiens	HDGF	heparin binding growth factor	GO:0098760 response to interleukin-7;GO:0098761 cellular response to interleukin-7;GO:0043524 negative regulation of neuron apoptotic process		Predicted secreted proteins; Predicted intracellular proteins	Nucleoplasm (Enhanced)	Copper		(M5926)HALLMARK MYC TARGETS V1; (M5945)HALLMARK HEME METABOLISM	1	0	0	0	0	0	0	0	0	0	0	0	0	0	0	0	0	0	0	0
95	95	Gene_ID	H. sapiens	95	H. sapiens	ACY1	aminoacylase 1	GO:0006520 cellular amino acid metabolic process;GO:0019752 carboxylic acid metabolic process;GO:0043436 oxoacid metabolic process		ENZYME proteins:Hydrolases; Peptidases:Metallopeptidases; Human disease related genes:Congenital disorders of metabolism:Congenital disorders of amino acid metabolism; Disease related genes; Potential drug targets; Enzymes; Predicted intracellular proteins		Aspartic acid; Acetylcysteine; Copper			0	0	0	0	0	0	1	0	0	0	0	0	0	0	0	0	0	0	0	0
1468	1468	Gene_ID	H. sapiens	1468	H. sapiens	SLC25A10	solute carrier family 25 member 10	GO:0019418 sulfide oxidation;GO:0070221 sulfide oxidation, using sulfide:quinone oxidoreductase;GO:0015709 thiosulfate transport		Transporters:Electrochemical Potential-driven transporters; Predicted intracellular proteins; Human disease related genes:Congenital disorders of metabolism:Mitochondrial diseases	Mitochondria (Supported); Additional: Nucleoplasm			(M5905)HALLMARK ADIPOGENESIS; (M5937)HALLMARK GLYCOLYSIS	1	0	0	0	0	0	0	0	0	0	1	0	1	0	0	0	1	0	0	0
7629	7629	Gene_ID	H. sapiens	7629	H. sapiens	ZNF76	zinc finger protein 76	GO:0006359 regulation of transcription by RNA polymerase III;GO:0045944 positive regulation of transcription by RNA polymerase II;GO:0045893 positive regulation of transcription, DNA-templated		Predicted intracellular proteins; Transcription factors:Zinc-coordinating DNA-binding domains	Nucleoplasm (Approved); Additional: Cytosol				0	0	0	0	0	0	0	0	0	0	0	0	0	0	0	0	0	0	0	0
29800	29800	Gene_ID	H. sapiens	29800	H. sapiens	ZDHHC1	zinc finger DHHC-type containing 1	GO:0140374 antiviral innate immune response;GO:0018230 peptidyl-L-cysteine S-palmitoylation;GO:0018231 peptidyl-S-diacylglycerol-L-cysteine biosynthetic process from peptidyl-cysteine		Enzymes; ENZYME proteins:Transferases	Cytosol (Approved)				0	0	0	0	0	0	0	0	0	0	0	0	0	0	0	0	1	0	0	0
6640	6640	Gene_ID	H. sapiens	6640	H. sapiens	SNTA1	syntrophin alpha 1	GO:0003116 regulation of vasoconstriction by norepinephrine;GO:0003117 regulation of vasoconstriction by circulating norepinephrine;GO:1902083 negative regulation of peptidyl-cysteine S-nitrosylation		Predicted intracellular proteins; Human disease related genes:Cardiovascular diseases:Cardiac diseases; Disease related genes			(M209)PID P38 GAMMA DELTA PATHWAY		0	0	0	0	0	0	0	0	0	0	0	0	0	0	0	0	0	0	0	0
79990	79990	Gene_ID	H. sapiens	79990	H. sapiens	PLEKHH3	pleckstrin homology, MyTH4 and FERM domain containing H3	GO:0007165 signal transduction;GO:0023052 signaling;GO:0007154 cell communication		Predicted intracellular proteins	Golgi apparatus (Approved)				0	0	0	0	0	0	0	0	0	0	0	0	0	0	0	0	0	0	0	0
147807	147807	Gene_ID	H. sapiens	147807	H. sapiens	ZNF524	zinc finger protein 524	GO:0006357 regulation of transcription by RNA polymerase II;GO:0006355 regulation of transcription, DNA-templated;GO:1903506 regulation of nucleic acid-templated transcription		Predicted intracellular proteins; Transcription factors:Zinc-coordinating DNA-binding domains	Nucleoplasm (Approved)				0	0	0	0	0	0	0	0	0	0	0	0	0	0	0	0	0	0	0	0
23223	23223	Gene_ID	H. sapiens	23223	H. sapiens	RRP12	ribosomal RNA processing 12 homolog	GO:0006364 rRNA processing;GO:0016072 rRNA metabolic process;GO:0042254 ribosome biogenesis		Predicted intracellular proteins	Nucleoli (Supported); Additional: Cytosol;Plasma membrane;Vesicles			(M5928)HALLMARK MYC TARGETS V2; (M5908)HALLMARK ANDROGEN RESPONSE; (M5906)HALLMARK ESTROGEN RESPONSE EARLY	0	0	0	0	0	1	0	0	0	0	0	0	0	0	0	0	0	0	0	0
6097	6097	Gene_ID	H. sapiens	6097	H. sapiens	RORC	RAR related orphan receptor C	GO:0072539 T-helper 17 cell differentiation;GO:0072538 T-helper 17 type immune response;GO:0042753 positive regulation of circadian rhythm		Human disease related genes:Immune system diseases:Primary immunodeficiency; Transcription factors:Zinc-coordinating DNA-binding domains; Disease related genes; Nuclear receptors; Predicted intracellular proteins	Nuclear bodies (Supported)				0	0	0	0	0	0	0	0	0	0	0	0	0	0	0	0	0	0	0	0
79039	79039	Gene_ID	H. sapiens	79039	H. sapiens	DDX54	DEAD-box helicase 54	GO:0030520 intracellular estrogen receptor signaling pathway;GO:0030518 intracellular steroid hormone receptor signaling pathway;GO:0043401 steroid hormone mediated signaling pathway		Enzymes; ENZYME proteins:Hydrolases; Predicted intracellular proteins	Golgi apparatus;Nucleoli;Nucleoplasm (Approved)		(M119)PID ERB GENOMIC PATHWAY; (M200)PID ERA GENOMIC PATHWAY		0	0	0	0	0	1	0	0	0	0	0	0	0	0	0	0	0	0	0	0
746	746	Gene_ID	H. sapiens	746	H. sapiens	TMEM258	transmembrane protein 258	GO:0006487 protein N-linked glycosylation;GO:0006486 protein glycosylation;GO:0043413 macromolecule glycosylation		Transporters	Cytosol (Approved); Additional: Plasma membrane				0	0	0	0	0	0	0	0	0	0	0	0	0	0	0	0	0	1	0	0
10095	10095	Gene_ID	H. sapiens	10095	H. sapiens	ARPC1B	actin related protein 2/3 complex subunit 1B	GO:0034314 Arp2/3 complex-mediated actin nucleation;GO:0045010 actin nucleation;GO:0043627 response to estrogen		Predicted intracellular proteins; Disease related genes	Cytosol;Vesicles (Supported)	N-[2-(2-methyl-1H-indol-3-yl)ethyl]thiophene-2-carboxamide; (2S)-2-(3-bromophenyl)-3-(5-chloro-2-hydroxyphenyl)-1,3-thiazolidin-4-one	(M278)PID RAC1 PATHWAY; (M81)PID CDC42 PATHWAY; (M164)PID ERBB1 DOWNSTREAM PATHWAY		1	0	0	0	0	0	0	0	0	0	0	0	0	0	0	0	0	0	0	0
64838	64838	Gene_ID	H. sapiens	64838	H. sapiens	FNDC4	fibronectin type III domain containing 4	GO:0071559 response to transforming growth factor beta;GO:0050728 negative regulation of inflammatory response;GO:0031348 negative regulation of defense response			Nucleoplasm (Approved); Additional: Aggresome;Cytosol				0	0	0	0	0	0	0	0	0	0	0	0	0	0	0	0	0	0	0	0
5971	5971	Gene_ID	H. sapiens	5971	H. sapiens	RELB	RELB proto-oncogene, NF-kB subunit	GO:0045063 T-helper 1 cell differentiation;GO:0032688 negative regulation of interferon-beta production;GO:0042088 T-helper 1 type immune response		Transcription factors:Immunoglobulin fold; Predicted intracellular proteins; Disease related genes; Cancer-related genes:Candidate cancer biomarkers	Nucleoplasm (Approved); Additional: Cytosol		(M54)PID IL12 2PATHWAY	(M5890)HALLMARK TNFA SIGNALING VIA NFKB	0	0	0	0	0	0	0	0	0	0	0	0	0	0	0	0	0	0	0	0
112398	112398	Gene_ID	H. sapiens	112398	H. sapiens	EGLN2	egl-9 family hypoxia inducible factor 2	GO:0018401 peptidyl-proline hydroxylation to 4-hydroxy-L-proline;GO:0019511 peptidyl-proline hydroxylation;GO:0030520 intracellular estrogen receptor signaling pathway		Enzymes; Predicted intracellular proteins; ENZYME proteins:Oxidoreductases	Nucleoplasm (Supported)	Ascorbic acid; Roxadustat	(M180)PID HIF1A PATHWAY; (M44)PID HIF2PATHWAY; (M3468)NABA ECM REGULATORS	(M5938)HALLMARK REACTIVE OXYGEN SPECIES PATHWAY	1	0	0	0	0	0	0	0	0	0	0	0	0	0	0	1	0	0	0	0
6222	6222	Gene_ID	H. sapiens	6222	H. sapiens	RPS18	ribosomal protein S18	GO:0002181 cytoplasmic translation;GO:0006412 translation;GO:0043043 peptide biosynthetic process		Ribosomal proteins; Predicted intracellular proteins	Cytosol (Supported)	Artenimol			1	0	0	0	0	0	0	0	0	0	0	0	0	0	0	0	0	0	0	0
5681	5681	Gene_ID	H. sapiens	5681	H. sapiens	PSKH1	protein serine kinase H1	GO:0007368 determination of left/right symmetry;GO:0009855 determination of bilateral symmetry;GO:0009799 specification of symmetry	CAMK Ser/Thr protein kinase family	Enzymes; Kinases:CAMK Ser/Thr protein kinases; ENZYME proteins:Transferases	Cytosol;Nuclear speckles (Supported)				0	0	0	0	0	0	0	0	0	0	0	0	0	0	0	0	0	0	0	0
51513	51513	Gene_ID	H. sapiens	51513	H. sapiens	ETV7	ETS variant transcription factor 7	GO:0006366 transcription by RNA polymerase II;GO:0006351 transcription, DNA-templated;GO:0097659 nucleic acid-templated transcription		Transcription factors:Helix-turn-helix domains; Predicted intracellular proteins	Nucleoplasm (Supported)				0	0	0	0	1	0	0	0	0	0	0	0	0	0	0	0	0	0	0	0
10399	10399	Gene_ID	H. sapiens	10399	H. sapiens	RACK1	receptor for activated C kinase 1	GO:0051343 positive regulation of cyclic-nucleotide phosphodiesterase activity;GO:0042998 positive regulation of Golgi to plasma membrane protein transport;GO:1903207 regulation of hydrogen peroxide-induced neuron death		Transporters:Accessory Factors Involved in Transport; Ribosomal proteins; Predicted intracellular proteins	Nucleoplasm (Supported); Additional: Cytosol	Copper	(M180)PID HIF1A PATHWAY; (M125)PID IGF1 PATHWAY; (M240)PID SYNDECAN 2 PATHWAY	(M5926)HALLMARK MYC TARGETS V1; (M5939)HALLMARK P53 PATHWAY	1	1	0	0	0	0	0	0	0	0	0	0	0	0	0	1	0	0	0	0
51024	51024	Gene_ID	H. sapiens	51024	H. sapiens	FIS1	fission, mitochondrial 1	GO:2000192 negative regulation of fatty acid transport;GO:0032471 negative regulation of endoplasmic reticulum calcium ion concentration;GO:0043653 mitochondrial fragmentation involved in apoptotic process		Predicted intracellular proteins	Mitochondria (Supported)			(M5949)HALLMARK PEROXISOME	0	1	0	1	0	0	0	0	0	0	0	0	0	0	0	0	1	0	0	1
22893	22893	Gene_ID	H. sapiens	22893	H. sapiens	BAHD1	bromo adjacent homology domain containing 1	GO:0031507 heterochromatin assembly;GO:0070828 heterochromatin organization;GO:0045814 negative regulation of gene expression, epigenetic		Predicted intracellular proteins	Nucleoplasm (Supported)				0	0	0	0	0	0	0	0	0	0	0	0	0	0	0	0	0	0	0	0
124790	124790	Gene_ID	H. sapiens	124790	H. sapiens	HEXIM2	HEXIM P-TEFb complex subunit 2	GO:0045736 negative regulation of cyclin-dependent protein serine/threonine kinase activity;GO:1904030 negative regulation of cyclin-dependent protein kinase activity;GO:0000079 regulation of cyclin-dependent protein serine/threonine kinase activity		Predicted intracellular proteins	Nuclear speckles;Nucleoplasm (Supported)				0	1	0	0	0	0	0	0	0	0	0	0	0	0	0	0	0	0	0	0
41	41	Gene_ID	H. sapiens	41	H. sapiens	ASIC1	acid sensing ion channel subunit 1	GO:0050915 sensory perception of sour taste;GO:0046929 negative regulation of neurotransmitter secretion;GO:0051589 negative regulation of neurotransmitter transport			Golgi apparatus;Plasma membrane (Supported)	Amiloride			0	0	0	0	0	0	0	0	0	0	0	0	0	0	0	0	0	0	0	0
1340	1340	Gene_ID	H. sapiens	1340	H. sapiens	COX6B1	cytochrome c oxidase subunit 6B1	GO:0021762 substantia nigra development;GO:0048857 neural nucleus development;GO:0030901 midbrain development		Predicted intracellular proteins; Disease related genes; Human disease related genes:Congenital disorders of metabolism:Mitochondrial diseases	Mitochondria (Supported)	Cholic Acid; N-Formylmethionine		(M5936)HALLMARK OXIDATIVE PHOSPHORYLATION	1	0	1	0	0	0	0	0	0	0	0	0	0	0	0	0	0	0	0	0
6189	6189	Gene_ID	H. sapiens	6189	H. sapiens	RPS3A	ribosomal protein S3A	GO:0006413 translational initiation;GO:0002181 cytoplasmic translation;GO:0006412 translation		Ribosomal proteins; Predicted intracellular proteins	Cytosol;Endoplasmic reticulum;Nucleoli (Enhanced)			(M5950)HALLMARK ALLOGRAFT REJECTION	1	0	0	0	0	0	0	0	0	0	0	0	0	0	0	0	0	0	0	0
23541	23541	Gene_ID	H. sapiens	23541	H. sapiens	SEC14L2	SEC14 like lipid binding 2	GO:0045540 regulation of cholesterol biosynthetic process;GO:0106118 regulation of sterol biosynthetic process;GO:0090181 regulation of cholesterol metabolic process		Predicted intracellular proteins	Nucleoplasm (Supported); Additional: Cytosol	Vitamin E; alpha-Tocopherol succinate; D-alpha-Tocopherol acetate	(M236)PID DELTA NP63 PATHWAY	(M5906)HALLMARK ESTROGEN RESPONSE EARLY	0	0	0	0	0	0	0	0	0	0	0	0	0	0	0	0	0	0	0	0
576	576	Gene_ID	H. sapiens	576	H. sapiens	ADGRB2	adhesion G protein-coupled receptor B2	GO:0033173 calcineurin-NFAT signaling cascade;GO:0097720 calcineurin-mediated signaling;GO:0048016 inositol phosphate-mediated signaling		G-protein coupled receptors:GPCRs excl olfactory receptors; Transporters; Predicted intracellular proteins; G-protein coupled receptors:Family 2 (B) receptors	Plasma membrane (Supported)				0	0	0	0	0	0	0	0	0	0	0	0	0	0	0	0	0	0	0	0
8237	8237	Gene_ID	H. sapiens	8237	H. sapiens	USP11	ubiquitin specific peptidase 11	GO:0016579 protein deubiquitination;GO:0070646 protein modification by small protein removal;GO:0006511 ubiquitin-dependent protein catabolic process		Enzymes; ENZYME proteins:Hydrolases; Predicted intracellular proteins; Peptidases:Cysteine-type peptidases	Nucleoplasm (Supported); Additional: Cytosol			(M5946)HALLMARK COAGULATION; (M5898)HALLMARK DNA REPAIR	0	0	0	0	0	0	0	0	0	0	0	0	0	0	0	0	0	0	0	0
90956	90956	Gene_ID	H. sapiens	90956	H. sapiens	ADCK2	aarF domain containing kinase 2	GO:0006468 protein phosphorylation;GO:0016310 phosphorylation;GO:0006796 phosphate-containing compound metabolic process	Atypical: ADCK protein kinase family	Enzymes; Predicted intracellular proteins; Kinases:Atypical kinases	Centrosome;Cytosol (Uncertain)				0	0	0	0	0	0	0	0	0	0	0	0	0	0	0	0	0	0	0	0
5441	5441	Gene_ID	H. sapiens	5441	H. sapiens	POLR2L	RNA polymerase II, I and III subunit L	GO:0042797 tRNA transcription by RNA polymerase III;GO:0009304 tRNA transcription;GO:0006360 transcription by RNA polymerase I		Predicted intracellular proteins; RNA polymerase related proteins	Nucleoplasm (Supported)				1	0	1	0	1	0	0	0	0	0	0	0	0	0	0	0	0	0	0	0
4701	4701	Gene_ID	H. sapiens	4701	H. sapiens	NDUFA7	NADH:ubiquinone oxidoreductase subunit A7	GO:0006120 mitochondrial electron transport, NADH to ubiquinone;GO:0032543 mitochondrial translation;GO:0019646 aerobic electron transport chain		Predicted intracellular proteins	Mitochondria (Supported)	NADH		(M5936)HALLMARK OXIDATIVE PHOSPHORYLATION	1	0	1	0	0	0	0	0	0	1	0	0	0	0	0	0	0	0	0	0
10567	10567	Gene_ID	H. sapiens	10567	H. sapiens	RABAC1	Rab acceptor 1			Transporters					0	0	0	0	0	0	0	0	0	0	0	0	0	0	0	0	0	0	0	0
127700	127700	Gene_ID	H. sapiens	127700	H. sapiens	OSCP1	organic solute carrier partner 1	GO:1990961 xenobiotic detoxification by transmembrane export across the plasma membrane;GO:0046618 xenobiotic export;GO:0042908 xenobiotic transport		Transporters; Predicted intracellular proteins	Nucleoli;Nucleoplasm (Approved); Additional: Plasma membrane				0	0	0	0	0	0	0	0	0	0	0	0	0	0	0	0	0	0	0	0
1364	1364	Gene_ID	H. sapiens	1364	H. sapiens	CLDN4	claudin 4	GO:1905050 positive regulation of metallopeptidase activity;GO:0070293 renal absorption;GO:0016338 calcium-independent cell-cell adhesion via plasma membrane cell-adhesion molecules		Cancer-related genes:Candidate cancer biomarkers; Disease related genes; Potential drug targets; Human disease related genes:Other congenital disorders:Chromosomal abnormalities; Transporters:Transporter channels and pores	Plasma membrane (Supported)			(M5915)HALLMARK APICAL JUNCTION	0	1	0	0	0	0	0	0	0	0	0	0	0	0	0	0	0	0	1	0
22983	22983	Gene_ID	H. sapiens	22983	H. sapiens	MAST1	microtubule associated serine/threonine kinase 1	GO:0018105 peptidyl-serine phosphorylation;GO:0018209 peptidyl-serine modification;GO:0006468 protein phosphorylation	AGC Ser/Thr protein kinase family	Disease related genes; Potential drug targets; Enzymes; Kinases:AGC Ser/Thr protein kinases; Predicted intracellular proteins; ENZYME proteins:Transferases	Vesicles (Supported); Additional: Cytosol	Fostamatinib			0	0	0	0	0	0	0	0	0	0	0	0	0	0	0	0	0	0	0	0
54960	54960	Gene_ID	H. sapiens	54960	H. sapiens	GEMIN8	gem nuclear organelle associated protein 8	GO:0000387 spliceosomal snRNP assembly;GO:0022618 ribonucleoprotein complex assembly;GO:0071826 ribonucleoprotein complex subunit organization		Predicted intracellular proteins	Cytosol;Nucleoplasm (Supported)				1	0	0	0	0	1	0	0	0	0	0	0	0	1	0	0	0	0	0	0
197322	197322	Gene_ID	H. sapiens	197322	H. sapiens	ACSF3	acyl-CoA synthetase family member 3	GO:0090410 malonate catabolic process;GO:0043649 dicarboxylic acid catabolic process;GO:0035338 long-chain fatty-acyl-CoA biosynthetic process		ENZYME proteins:Ligase; Human disease related genes:Congenital disorders of metabolism:Congenital disorders of amino acid metabolism; Disease related genes; Potential drug targets; Enzymes; Predicted intracellular proteins	Mitochondria (Supported); Additional: Nucleoplasm				1	0	0	0	1	0	1	1	1	0	0	0	1	0	0	0	0	1	0	0
1369	1369	Gene_ID	H. sapiens	1369	H. sapiens	CPN1	carboxypeptidase N subunit 1	GO:0010815 bradykinin catabolic process;GO:0043171 peptide catabolic process;GO:0051384 response to glucocorticoid		Human disease related genes:Immune system diseases:Other immune system diseases; ENZYME proteins:Hydrolases; Predicted secreted proteins; Peptidases:Metallopeptidases; Disease related genes; Potential drug targets; Enzymes; Predicted intracellular proteins		Zinc; ORE-1001; Zinc acetate; Zinc chloride; Zinc sulfate, unspecified form		(M5946)HALLMARK COAGULATION	1	0	0	0	0	0	0	0	0	0	0	0	0	0	0	0	0	0	0	0
729440	729440	Gene_ID	H. sapiens	729440	H. sapiens	CCDC61	coiled-coil domain containing 61	GO:0098534 centriole assembly;GO:0090307 mitotic spindle assembly;GO:0007052 mitotic spindle organization		Predicted intracellular proteins	Nucleoplasm (Approved)				0	0	0	0	0	0	0	0	0	0	0	0	0	1	0	0	0	0	0	0
29927	29927	Gene_ID	H. sapiens	29927	H. sapiens	SEC61A1	SEC61 translocon subunit alpha 1	GO:0039019 pronephric nephron development;GO:0031204 posttranslational protein targeting to membrane, translocation;GO:0048793 pronephros development		Human disease related genes:Urinary system diseases:Kidney diseases; Transporters:Primary Active Transporters; Disease related genes; Potential drug targets	Endoplasmic reticulum (Supported)			(M5898)HALLMARK DNA REPAIR; (M5939)HALLMARK P53 PATHWAY	1	0	0	0	0	0	0	0	0	0	0	0	0	0	0	0	1	0	0	0
10856	10856	Gene_ID	H. sapiens	10856	H. sapiens	RUVBL2	RuvB like AAA ATPase 2	GO:0071169 establishment of protein localization to chromatin;GO:0000492 box C/D snoRNP assembly;GO:0000491 small nucleolar ribonucleoprotein complex assembly		Enzymes; ENZYME proteins:Hydrolases; Predicted intracellular proteins	Cytosol;Nucleoplasm (Supported); Additional: Centrosome	Quercetin	(M139)PID MYC PATHWAY; (M71)PID ILK PATHWAY; (M166)PID ATF2 PATHWAY	(M5926)HALLMARK MYC TARGETS V1	0	0	0	0	0	1	0	0	0	0	0	0	0	1	0	1	1	0	0	0
79050	79050	Gene_ID	H. sapiens	79050	H. sapiens	NOC4L	nucleolar complex associated 4 homolog	GO:0006364 rRNA processing;GO:0016072 rRNA metabolic process;GO:0042254 ribosome biogenesis		Predicted intracellular proteins	Nucleoli (Supported); Additional: Nucleoplasm			(M5928)HALLMARK MYC TARGETS V2	1	0	0	0	0	1	0	0	0	0	0	0	0	0	0	0	0	0	0	0
6137	6137	Gene_ID	H. sapiens	6137	H. sapiens	RPL13	ribosomal protein L13	GO:0001824 blastocyst development;GO:0002181 cytoplasmic translation;GO:0060348 bone development		Human disease related genes:Congenital malformations:Congenital malformations of the musculoskeletal system; Ribosomal proteins; Predicted intracellular proteins; Disease related genes	Cytosol;Endoplasmic reticulum;Nucleoli (Enhanced)				1	0	0	0	0	0	0	0	0	0	0	1	0	0	0	0	0	0	0	0
79917	79917	Gene_ID	H. sapiens	79917	H. sapiens	MAGIX	MAGI family member, X-linked			Predicted intracellular proteins	Nucleoplasm (Approved); Additional: Mitotic chromosome			(M5956)HALLMARK KRAS SIGNALING DN	0	0	0	0	0	0	0	0	0	0	0	0	0	0	0	0	0	0	0	0
8971	8971	Gene_ID	H. sapiens	8971	H. sapiens	H1-10	H1.10 linker histone	GO:0016584 nucleosome positioning;GO:0030261 chromosome condensation;GO:0045910 negative regulation of DNA recombination		Predicted intracellular proteins	Nucleoli;Nucleoli rim;Nucleoplasm (Enhanced)				1	0	0	0	0	0	0	0	0	0	0	0	0	0	0	0	0	0	0	0
4296	4296	Gene_ID	H. sapiens	4296	H. sapiens	MAP3K11	mitogen-activated protein kinase kinase kinase 11	GO:0043507 positive regulation of JUN kinase activity;GO:0007254 JNK cascade;GO:0043525 positive regulation of neuron apoptotic process	STE Ser/Thr protein kinase family	Enzymes; Kinases:STE Ser/Thr protein kinases; Predicted intracellular proteins; ENZYME proteins:Transferases	Centriolar satellite;Cytosol (Supported)	Fostamatinib	(M69)PID REELIN PATHWAY; (M161)PID IFNG PATHWAY; (M278)PID RAC1 PATHWAY	(M5893)HALLMARK MITOTIC SPINDLE	0	0	1	0	0	0	0	0	0	0	0	0	0	0	0	0	0	0	0	0
9905	9905	Gene_ID	H. sapiens	9905	H. sapiens	SGSM2	small G protein signaling modulator 2	GO:0034499 late endosome to Golgi transport;GO:0042147 retrograde transport, endosome to Golgi;GO:0090630 activation of GTPase activity		Predicted intracellular proteins	Cytosol;Nucleoplasm (Approved)				0	0	0	0	0	0	0	0	0	0	0	0	0	0	0	0	0	0	0	0
100128731	100128731	Gene_ID	H. sapiens	100128731	H. sapiens	OST4	oligosaccharyltransferase complex subunit 4, non-catalytic	GO:0018279 protein N-linked glycosylation via asparagine;GO:0018196 peptidyl-asparagine modification;GO:0006487 protein N-linked glycosylation		Transporters					0	0	0	0	0	0	0	0	0	0	0	0	0	0	0	0	0	1	0	0
79142	79142	Gene_ID	H. sapiens	79142	H. sapiens	PHF23	PHD finger protein 23	GO:1901097 negative regulation of autophagosome maturation;GO:1902902 negative regulation of autophagosome assembly;GO:1901096 regulation of autophagosome maturation		Predicted intracellular proteins; Disease related genes	Nucleoplasm (Enhanced)				0	0	0	0	0	0	0	0	0	0	0	0	0	0	0	0	0	0	0	0
293	293	Gene_ID	H. sapiens	293	H. sapiens	SLC25A6	solute carrier family 25 member 6	GO:0140021 mitochondrial ADP transmembrane transport;GO:1990544 mitochondrial ATP transmembrane transport;GO:0015866 ADP transport		Transporters:Electrochemical Potential-driven transporters; FDA approved drug targets:Small molecule drugs	Mitochondria (Supported)	Clodronic acid; Etidronic acid		(M5936)HALLMARK OXIDATIVE PHOSPHORYLATION	1	0	1	0	0	0	0	0	0	0	0	0	0	0	0	0	1	0	0	1
5435	5435	Gene_ID	H. sapiens	5435	H. sapiens	POLR2F	RNA polymerase II, I and III subunit F	GO:0006366 transcription by RNA polymerase II;GO:0006351 transcription, DNA-templated;GO:0097659 nucleic acid-templated transcription		Predicted intracellular proteins; RNA polymerase related proteins	Nucleoli fibrillar center;Nucleoplasm (Supported)			(M5898)HALLMARK DNA REPAIR; (M5936)HALLMARK OXIDATIVE PHOSPHORYLATION	1	0	1	0	1	0	0	0	0	0	0	0	0	0	0	0	0	0	0	0
84261	84261	Gene_ID	H. sapiens	84261	H. sapiens	FBXW9	F-box and WD repeat domain containing 9			Predicted intracellular proteins	Cytosol (Approved)				0	0	0	0	0	0	0	0	0	0	0	0	0	0	0	0	0	0	0	0
1953	1953	Gene_ID	H. sapiens	1953	H. sapiens	MEGF6	multiple EGF like domains 6	GO:0008150 biological_process		Predicted secreted proteins; Predicted intracellular proteins	Microtubules (Approved); Additional: Cytokinetic bridge		(M5883)NABA SECRETED FACTORS; (M5885)NABA MATRISOME ASSOCIATED; (M5889)NABA MATRISOME		0	0	0	0	0	0	0	0	0	0	0	0	0	0	0	0	0	0	0	0
152	152	Gene_ID	H. sapiens	152	H. sapiens	ADRA2C	adrenoceptor alpha 2C	GO:0010700 negative regulation of norepinephrine secretion;GO:0032811 negative regulation of epinephrine secretion;GO:0035624 receptor transactivation		G-protein coupled receptors:GPCRs excl olfactory receptors; FDA approved drug targets:Small molecule drugs		Ziprasidone; Cabergoline; Clozapine; Norepinephrine; Loxapine; Brimonidine; Haloperidol; Clonidine; Lisuride; Ergotamine; Apomorphine; Risperidone; Tolazoline; Fenoldopam; Phenoxybenzamine; Oxymetazoline; Carvedilol; Bromocriptine; Quetiapine; Aripiprazole; Paliperidone; Ephedra sinica root; Yohimbine; Methotrimeprazine; Metamfetamine; Celiprolol; Dronedarone; Iloperidone; OPC-28326; Epicept NP-1…		(M5956)HALLMARK KRAS SIGNALING DN	0	0	0	0	0	0	0	0	0	0	0	0	0	0	0	0	0	0	1	0
2109	2109	Gene_ID	H. sapiens	2109	H. sapiens	ETFB	electron transfer flavoprotein subunit beta	GO:0033539 fatty acid beta-oxidation using acyl-CoA dehydrogenase;GO:0006635 fatty acid beta-oxidation;GO:0019395 fatty acid oxidation		Human disease related genes:Congenital disorders of metabolism:Congenital disorders of amino acid metabolism; Predicted intracellular proteins; Disease related genes	Mitochondria (Enhanced)			(M5905)HALLMARK ADIPOGENESIS; (M5907)HALLMARK ESTROGEN RESPONSE LATE; (M5936)HALLMARK OXIDATIVE PHOSPHORYLATION	0	0	1	0	0	0	1	0	0	0	0	0	1	0	0	0	0	0	0	0
256364	256364	Gene_ID	H. sapiens	256364	H. sapiens	EML3	EMAP like 3	GO:1901673 regulation of mitotic spindle assembly;GO:0090169 regulation of spindle assembly;GO:0060236 regulation of mitotic spindle organization		Predicted intracellular proteins					0	0	0	0	0	0	0	0	0	0	0	0	0	0	0	0	0	0	0	0
256949	256949	Gene_ID	H. sapiens	256949	H. sapiens	KANK3	KN motif and ankyrin repeat domains 3	GO:0030837 negative regulation of actin filament polymerization;GO:0032272 negative regulation of protein polymerization;GO:0030833 regulation of actin filament polymerization		Predicted intracellular proteins	Plasma membrane (Approved)				0	0	0	0	0	0	0	0	0	0	0	0	0	0	0	0	0	0	0	0
64342	64342	Gene_ID	H. sapiens	64342	H. sapiens	HS1BP3	HCLS1 binding protein 3	GO:0042981 regulation of apoptotic process;GO:0043067 regulation of programmed cell death;GO:0010941 regulation of cell death		Predicted intracellular proteins	Nucleoli (Approved); Additional: Cytosol				0	0	0	0	0	0	0	0	0	0	0	0	0	0	0	0	0	0	0	0
9567	9567	Gene_ID	H. sapiens	9567	H. sapiens	GTPBP1	GTP binding protein 1	GO:0046039 GTP metabolic process;GO:0006414 translational elongation;GO:0009205 purine ribonucleoside triphosphate metabolic process		Predicted intracellular proteins	Cytosol;Golgi apparatus (Approved); Additional: Nuclear bodies				1	0	0	0	0	0	0	1	0	0	0	0	0	0	0	0	0	0	0	0
79798	79798	Gene_ID	H. sapiens	79798	H. sapiens	ARMC5	armadillo repeat containing 5	GO:0035801 adrenal cortex development;GO:0030325 adrenal gland development;GO:0042098 T cell proliferation		Predicted intracellular proteins; Human disease related genes:Endocrine and metabolic diseases:Adrenal gland diseases; Disease related genes	Cytosol;Nucleoplasm (Approved); Additional: Focal adhesion sites				0	0	0	0	0	0	0	0	0	0	0	0	0	0	0	0	0	0	0	0
6161	6161	Gene_ID	H. sapiens	6161	H. sapiens	RPL32	ribosomal protein L32	GO:0002181 cytoplasmic translation;GO:0006412 translation;GO:0043043 peptide biosynthetic process		Ribosomal proteins; Predicted intracellular proteins	Cytosol;Endoplasmic reticulum (Approved)				1	0	0	0	0	0	0	0	0	0	0	1	0	0	0	0	0	0	0	0
29988	29988	Gene_ID	H. sapiens	29988	H. sapiens	SLC2A8	solute carrier family 2 member 8	GO:0015755 fructose transmembrane transport;GO:0070837 dehydroascorbic acid transport;GO:0007141 male meiosis I		Transporters:Electrochemical Potential-driven transporters	Vesicles (Approved)			(M5907)HALLMARK ESTROGEN RESPONSE LATE	0	0	0	0	0	0	0	0	0	0	1	0	0	0	0	0	0	0	0	0
8525	8525	Gene_ID	H. sapiens	8525	H. sapiens	DGKZ	diacylglycerol kinase zeta	GO:0090216 positive regulation of 1-phosphatidylinositol-4-phosphate 5-kinase activity;GO:0090215 regulation of 1-phosphatidylinositol-4-phosphate 5-kinase activity;GO:0046834 lipid phosphorylation		Enzymes; Predicted intracellular proteins; ENZYME proteins:Transferases	Nuclear speckles (Supported)				0	0	0	0	0	0	0	1	1	0	0	0	0	0	0	0	0	0	1	0
8241	8241	Gene_ID	H. sapiens	8241	H. sapiens	RBM10	RNA binding motif protein 10	GO:0034393 positive regulation of smooth muscle cell apoptotic process;GO:0070935 3'-UTR-mediated mRNA stabilization;GO:0048025 negative regulation of mRNA splicing, via spliceosome		Human disease related genes:Congenital malformations:Other congenital malformations; Predicted intracellular proteins; Cancer-related genes:Mutated cancer genes; Disease related genes	Nuclear speckles (Enhanced)				0	0	0	0	0	0	0	0	0	0	0	0	0	0	0	0	0	0	0	0
10327	10327	Gene_ID	H. sapiens	10327	H. sapiens	AKR1A1	aldo-keto reductase family 1 member A1	GO:0042839 D-glucuronate metabolic process;GO:0042840 D-glucuronate catabolic process;GO:0019853 L-ascorbic acid biosynthetic process		Enzymes; Predicted intracellular proteins; ENZYME proteins:Oxidoreductases	Cytosol (Supported); Additional: Nucleoplasm	Tolrestat; Nicotinamide adenine dinucleotide phosphate; Copper		(M5937)HALLMARK GLYCOLYSIS	0	0	1	0	1	0	1	1	0	0	1	0	1	0	1	0	0	1	0	0
113026	113026	Gene_ID	H. sapiens	113026	H. sapiens	PLCD3	phospholipase C delta 3	GO:0060716 labyrinthine layer blood vessel development;GO:0060674 placenta blood vessel development;GO:0060711 labyrinthine layer development		Enzymes; ENZYME proteins:Hydrolases; Predicted intracellular proteins	Plasma membrane (Approved)				0	0	0	0	0	0	0	0	0	0	0	0	0	0	0	0	0	0	0	0
1455	1455	Gene_ID	H. sapiens	1455	H. sapiens	CSNK1G2	casein kinase 1 gamma 2	GO:0030148 sphingolipid biosynthetic process;GO:0090263 positive regulation of canonical Wnt signaling pathway;GO:0046467 membrane lipid biosynthetic process	CK1 Ser/Thr protein kinase family	Enzymes; Kinases:CK1 Ser/Thr protein kinases; Predicted intracellular proteins; ENZYME proteins:Transferases	Vesicles (Approved)	IC261; N-(2-Aminoethyl)-5-Chloroisoquinoline-8-Sulfonamide; 5-iodotubercidin	(M219)PID HEDGEHOG GLI PATHWAY; (M136)PID FOXO PATHWAY; (M261)PID P53 REGULATION PATHWAY		0	0	0	0	0	0	0	0	1	0	0	0	0	0	0	0	0	0	0	0
84895	84895	Gene_ID	H. sapiens	84895	H. sapiens	MIGA2	mitoguardin 2	GO:0008053 mitochondrial fusion;GO:0048284 organelle fusion;GO:0007005 mitochondrion organization		Transporters:Transporter channels and pores	Cytosol (Approved); Additional: Cell Junctions			(M5905)HALLMARK ADIPOGENESIS	0	0	0	1	0	0	0	0	1	0	0	0	0	0	0	0	0	0	0	0
126208	126208	Gene_ID	H. sapiens	126208	H. sapiens	ZNF787	zinc finger protein 787	GO:0006357 regulation of transcription by RNA polymerase II;GO:0006355 regulation of transcription, DNA-templated;GO:1903506 regulation of nucleic acid-templated transcription		Predicted intracellular proteins	Nucleoplasm (Approved); Additional: Mitochondria;Nucleoli				0	0	0	0	0	0	0	0	0	0	0	0	0	0	0	0	0	0	0	0
11322	11322	Gene_ID	H. sapiens	11322	H. sapiens	TMC6	transmembrane channel like 6	GO:0034220 ion transmembrane transport;GO:0055085 transmembrane transport;GO:0006811 ion transport		Human disease related genes:Skin diseases:Skin and soft tissue diseases; Disease related genes; Potential drug targets; Transporters:Transporter channels and pores; Predicted intracellular proteins					0	0	0	0	0	0	0	0	0	0	0	0	0	0	0	0	0	0	0	0
170463	170463	Gene_ID	H. sapiens	170463	H. sapiens	SSBP4	single stranded DNA binding protein 4	GO:0045944 positive regulation of transcription by RNA polymerase II;GO:0045893 positive regulation of transcription, DNA-templated;GO:1903508 positive regulation of nucleic acid-templated transcription		Predicted intracellular proteins	Nucleoplasm (Approved)				0	0	0	0	0	0	0	0	0	0	0	0	0	0	0	0	0	0	0	0
780	780	Gene_ID	H. sapiens	780	H. sapiens	DDR1	discoidin domain receptor tyrosine kinase 1	GO:0061302 smooth muscle cell-matrix adhesion;GO:0014909 smooth muscle cell migration;GO:0038063 collagen-activated tyrosine kinase receptor signaling pathway	Tyr protein kinase family	CD markers; Kinases:Tyr protein kinases; Enzymes; Predicted intracellular proteins; ENZYME proteins:Transferases	Cell Junctions;Nucleoplasm (Approved)	Imatinib; Fostamatinib			0	0	0	0	0	0	0	0	0	0	0	0	0	0	0	1	0	0	1	0
415	415	Gene_ID	H. sapiens	415	H. sapiens	ARSL	arylsulfatase L	GO:0001501 skeletal system development;GO:0048731 system development;GO:0007275 multicellular organism development		Human disease related genes:Congenital malformations:Congenital malformations of the musculoskeletal system; Predicted intracellular proteins; Disease related genes	Golgi apparatus (Supported)				0	0	0	0	0	0	0	0	1	0	0	0	0	0	0	0	0	0	1	0
9214	9214	Gene_ID	H. sapiens	9214	H. sapiens	FCMR	Fc mu receptor	GO:0006968 cellular defense response;GO:0043066 negative regulation of apoptotic process;GO:0043069 negative regulation of programmed cell death		Predicted secreted proteins; Predicted intracellular proteins	Cytosol;Focal adhesion sites (Approved); Additional: Nucleoplasm			(M5906)HALLMARK ESTROGEN RESPONSE EARLY	0	0	0	0	0	0	0	0	0	0	0	0	0	0	0	0	0	0	0	0
6175	6175	Gene_ID	H. sapiens	6175	H. sapiens	RPLP0	ribosomal protein lateral stalk subunit P0	GO:0000027 ribosomal large subunit assembly;GO:0042255 ribosome assembly;GO:0042273 ribosomal large subunit biogenesis		Ribosomal proteins; Predicted intracellular proteins	Cytosol;Endoplasmic reticulum (Supported)			(M5926)HALLMARK MYC TARGETS V1	1	0	0	0	0	1	0	0	0	0	0	0	0	1	0	0	0	0	0	0
29882	29882	Gene_ID	H. sapiens	29882	H. sapiens	ANAPC2	anaphase promoting complex subunit 2	GO:0031915 positive regulation of synaptic plasticity;GO:0090129 positive regulation of synapse maturation;GO:0090128 regulation of synapse maturation		Predicted intracellular proteins	Nucleoplasm (Enhanced)				1	0	0	0	0	0	0	0	0	0	0	0	0	0	0	1	0	0	0	0
54795	54795	Gene_ID	H. sapiens	54795	H. sapiens	TRPM4	transient receptor potential cation channel subfamily M member 4	GO:1903949 positive regulation of atrial cardiac muscle cell action potential;GO:1904199 positive regulation of regulation of vascular associated smooth muscle cell membrane depolarization;GO:0086048 membrane depolarization during bundle of His cell action potential		Predicted intracellular proteins; Voltage-gated ion channels:Transient Receptor Potential Channels; Human disease related genes:Congenital malformations:Congenital malformations of skin; Disease related genes; Potential drug targets; Transporters:Transporter channels and pores; Human disease related genes:Cardiovascular diseases:Cardiac diseases	Nucleoplasm;Plasma membrane (Supported)	Glyburide			0	0	0	0	0	0	0	0	0	0	0	0	0	0	0	0	0	0	0	0
7867	7867	Gene_ID	H. sapiens	7867	H. sapiens	MAPKAPK3	MAPK activated protein kinase 3	GO:0044351 macropinocytosis;GO:0006907 pinocytosis;GO:0048010 vascular endothelial growth factor receptor signaling pathway	CAMK Ser/Thr protein kinase family	Human disease related genes:Nervous system diseases:Eye disease; Kinases:CAMK Ser/Thr protein kinases; Disease related genes; Potential drug targets; Enzymes; Predicted intracellular proteins; ENZYME proteins:Transferases	Nucleoplasm (Supported)	2-[2-(2-FLUOROPHENYL)PYRIDIN-4-YL]-1,5,6,7-TETRAHYDRO-4H-PYRROLO[3,2-C]PYRIDIN-4-ONE; 2-(2-QUINOLIN-3-YLPYRIDIN-4-YL)-1,5,6,7-TETRAHYDRO-4H-PYRROLO[3,2-C]PYRIDIN-4-ONE	(M199)PID P38 MK2 PATHWAY; (M229)PID P38 ALPHA BETA DOWNSTREAM PATHWAY	(M5939)HALLMARK P53 PATHWAY	1	0	0	0	0	0	0	0	0	0	0	0	0	0	0	0	0	0	0	0
8659	8659	Gene_ID	H. sapiens	8659	H. sapiens	ALDH4A1	aldehyde dehydrogenase 4 family member A1	GO:0010133 proline catabolic process to glutamate;GO:0006562 proline catabolic process;GO:0019470 4-hydroxyproline catabolic process		ENZYME proteins:Oxidoreductases; Human disease related genes:Congenital disorders of metabolism:Congenital disorders of amino acid metabolism; Disease related genes; Potential drug targets; Enzymes; Predicted intracellular proteins	Mitochondria (Supported)	NADH			1	0	1	0	0	0	1	0	0	0	0	0	0	0	0	0	0	0	0	0
11284	11284	Gene_ID	H. sapiens	11284	H. sapiens	PNKP	polynucleotide kinase 3'-phosphatase	GO:0000718 nucleotide-excision repair, DNA damage removal;GO:0044349 DNA excision;GO:0098506 polynucleotide 3' dephosphorylation		Human disease related genes:Nervous system diseases:Epilepsy; ENZYME proteins:Hydrolases; Predicted intracellular proteins; Disease related genes; Potential drug targets; Enzymes; Human disease related genes:Nervous system diseases:Neurodegenerative diseases; ENZYME proteins:Transferases	Nucleoli;Nucleoplasm (Supported)		(M42)PID DNA PK PATHWAY		0	0	0	0	0	0	0	0	0	0	0	0	0	0	0	0	0	0	0	0
90353	90353	Gene_ID	H. sapiens	90353	H. sapiens	CTU1	cytosolic thiouridylase subunit 1	GO:0002143 tRNA wobble position uridine thiolation;GO:0032447 protein urmylation;GO:0034227 tRNA thio-modification		Predicted intracellular proteins					1	0	0	0	0	1	0	0	0	0	0	0	0	0	0	0	0	0	0	0
6932	6932	Gene_ID	H. sapiens	6932	H. sapiens	TCF7	transcription factor 7	GO:0002568 somatic diversification of T cell receptor genes;GO:0002681 somatic recombination of T cell receptor gene segments;GO:0033153 T cell receptor V(D)J recombination		Predicted intracellular proteins; Transcription factors:Other all-alpha-helical DNA-binding domains; Cancer-related genes:Mutational cancer driver genes	Nucleoplasm (Enhanced)		(M223)PID BETA CATENIN NUC PATHWAY; (M5493)WNT SIGNALING	(M5895)HALLMARK WNT BETA CATENIN SIGNALING	0	0	0	0	0	0	0	0	0	0	0	0	0	0	0	0	0	0	0	0
6199	6199	Gene_ID	H. sapiens	6199	H. sapiens	RPS6KB2	ribosomal protein S6 kinase B2	GO:0031929 TOR signaling;GO:0045948 positive regulation of translational initiation;GO:0043491 protein kinase B signaling	AGC Ser/Thr protein kinase family	Enzymes; Kinases:AGC Ser/Thr protein kinases; Predicted intracellular proteins; ENZYME proteins:Transferases	Cytosol (Supported)				1	0	1	0	0	0	0	0	0	0	0	0	0	0	0	0	0	0	0	0
55365	55365	Gene_ID	H. sapiens	55365	H. sapiens	TMEM176A	transmembrane protein 176A	GO:2001199 negative regulation of dendritic cell differentiation;GO:2001198 regulation of dendritic cell differentiation;GO:1902106 negative regulation of leukocyte differentiation		Transporters:Transporter channels and pores	Mitochondria (Approved)			(M5953)HALLMARK KRAS SIGNALING UP	0	0	0	0	0	0	0	0	0	0	0	0	0	0	0	0	0	0	0	0
28952	28952	Gene_ID	H. sapiens	28952	H. sapiens	CCDC22	coiled-coil domain containing 22	GO:0007253 cytoplasmic sequestering of NF-kappaB;GO:0042994 cytoplasmic sequestering of transcription factor;GO:0006878 cellular copper ion homeostasis		Transporters; Human disease related genes:Congenital malformations:Other congenital malformations; Disease related genes; Potential drug targets; Predicted intracellular proteins	Endoplasmic reticulum;Vesicles (Approved)				0	1	0	0	0	0	0	0	0	0	0	0	0	0	0	0	0	0	0	0
10362	10362	Gene_ID	H. sapiens	10362	H. sapiens	HMG20B	high mobility group 20B	GO:0033234 negative regulation of protein sumoylation;GO:0033233 regulation of protein sumoylation;GO:0035914 skeletal muscle cell differentiation		Transcription factors:Other all-alpha-helical DNA-binding domains; Predicted intracellular proteins	Nucleoplasm (Enhanced)				0	0	0	0	0	0	0	0	0	0	0	0	0	0	0	0	0	0	0	0
348262	348262	Gene_ID	H. sapiens	348262	H. sapiens	MCRIP1	MAPK regulated corepressor interacting protein 1	GO:0010717 regulation of epithelial to mesenchymal transition;GO:0045595 regulation of cell differentiation;GO:0050793 regulation of developmental process		Predicted intracellular proteins	Cytosol (Approved)				0	0	0	0	0	0	0	0	0	0	0	0	0	0	0	0	0	0	0	0
8986	8986	Gene_ID	H. sapiens	8986	H. sapiens	RPS6KA4	ribosomal protein S6 kinase A4	GO:0043988 histone H3-S28 phosphorylation;GO:0043987 histone H3-S10 phosphorylation;GO:0033129 positive regulation of histone phosphorylation	AGC Ser/Thr protein kinase family	Enzymes; Kinases:AGC Ser/Thr protein kinases; Predicted intracellular proteins; ENZYME proteins:Transferases	Nucleoplasm (Supported); Additional: Cytosol	Flavin mononucleotide	(M229)PID P38 ALPHA BETA DOWNSTREAM PATHWAY; (M164)PID ERBB1 DOWNSTREAM PATHWAY		1	0	0	0	0	0	0	0	0	0	0	0	0	0	0	0	0	0	0	0
283987	283987	Gene_ID	H. sapiens	283987	H. sapiens	HID1	HID1 domain containing			Predicted intracellular proteins	Cytosol;Golgi apparatus (Supported)				0	0	0	0	0	0	0	0	0	0	0	0	0	0	0	0	0	0	0	0
26099	26099	Gene_ID	H. sapiens	26099	H. sapiens	SZRD1	SUZ RNA binding domain containing 1			Predicted intracellular proteins	Cytosol;Nucleoplasm (Approved)				0	0	0	0	0	0	0	0	0	0	0	0	0	0	0	0	0	0	0	0
84310	84310	Gene_ID	H. sapiens	84310	H. sapiens	C7orf50	chromosome 7 open reading frame 50			Predicted intracellular proteins	Nucleoli;Nucleoplasm (Approved)				0	0	0	0	0	0	0	0	0	0	0	0	0	0	0	0	0	0	0	0
146433	146433	Gene_ID	H. sapiens	146433	H. sapiens	IL34	interleukin 34	GO:0061514 interleukin-34-mediated signaling pathway;GO:0120041 positive regulation of macrophage proliferation;GO:0061517 macrophage proliferation		Predicted secreted proteins; Predicted intracellular proteins			(M5883)NABA SECRETED FACTORS; (M5885)NABA MATRISOME ASSOCIATED; (M5889)NABA MATRISOME		0	0	0	0	0	0	0	0	0	0	0	0	0	0	0	0	0	0	0	0
60509	60509	Gene_ID	H. sapiens	60509	H. sapiens	AGBL5	AGBL carboxypeptidase 5	GO:0035611 protein branching point deglutamylation;GO:0035609 C-terminal protein deglutamylation;GO:0035610 protein side chain deglutamylation		Peptidases:Metallopeptidases; Human disease related genes:Nervous system diseases:Eye disease; Disease related genes; Potential drug targets; Enzymes; Predicted intracellular proteins	Cytokinetic bridge (Supported); Additional: Cytosol;Microtubules				0	0	0	0	0	0	0	0	0	0	0	0	0	0	0	0	0	0	0	0
30818	30818	Gene_ID	H. sapiens	30818	H. sapiens	KCNIP3	potassium voltage-gated channel interacting protein 3	GO:1901379 regulation of potassium ion transmembrane transport;GO:0043266 regulation of potassium ion transport;GO:0071805 potassium ion transmembrane transport		Transporters:Accessory Factors Involved in Transport; Predicted intracellular proteins	Vesicles (Approved)			(M5921)HALLMARK COMPLEMENT	0	0	0	0	0	0	0	0	0	0	0	0	0	0	0	0	0	0	0	0
3626	3626	Gene_ID	H. sapiens	3626	H. sapiens	INHBC	inhibin subunit beta C	GO:0010862 positive regulation of pathway-restricted SMAD protein phosphorylation;GO:0060395 SMAD protein signal transduction;GO:0060393 regulation of pathway-restricted SMAD protein phosphorylation		Predicted secreted proteins	Cytosol (Approved)		(M5883)NABA SECRETED FACTORS; (M5885)NABA MATRISOME ASSOCIATED; (M5889)NABA MATRISOME		0	0	0	0	0	0	0	0	0	0	0	0	0	0	0	0	0	0	0	0
79874	79874	Gene_ID	H. sapiens	79874	H. sapiens	RABEP2	rabaptin, RAB GTPase binding effector protein 2	GO:1902017 regulation of cilium assembly;GO:0120032 regulation of plasma membrane bounded cell projection assembly;GO:0060491 regulation of cell projection assembly		Predicted intracellular proteins	Cytosol;Vesicles (Supported)				0	0	0	0	0	0	0	0	0	0	0	0	0	0	0	0	0	0	0	0
1911	1911	Gene_ID	H. sapiens	1911	H. sapiens	PHC1	polyhomeotic homolog 1	GO:0016574 histone ubiquitination;GO:0016570 histone modification;GO:0016567 protein ubiquitination		Human disease related genes:Congenital malformations:Congenital malformations of the nervous system; Predicted intracellular proteins; Disease related genes	Nucleoplasm (Supported)				1	0	0	0	0	0	0	0	0	0	0	0	0	0	0	0	0	0	0	0
79786	79786	Gene_ID	H. sapiens	79786	H. sapiens	KLHL36	kelch like family member 36	GO:0016567 protein ubiquitination;GO:0032446 protein modification by small protein conjugation;GO:0070647 protein modification by small protein conjugation or removal		Predicted intracellular proteins	Cytosol (Approved)				0	0	0	0	0	0	0	0	0	0	0	0	0	0	0	0	0	0	0	0
80789	80789	Gene_ID	H. sapiens	80789	H. sapiens	INTS5	integrator complex subunit 5	GO:0034472 snRNA 3'-end processing;GO:0016180 snRNA processing;GO:0016073 snRNA metabolic process		Predicted intracellular proteins	Nucleoplasm (Supported); Additional: Cytosol				0	0	0	0	0	1	0	0	0	0	0	0	0	0	0	0	0	0	0	0
26998	26998	Gene_ID	H. sapiens	26998	H. sapiens	FETUB	fetuin B	GO:0007339 binding of sperm to zona pellucida;GO:0035036 sperm-egg recognition;GO:0009988 cell-cell recognition		Predicted secreted proteins; Predicted intracellular proteins	Vesicles (Approved)			(M5934)HALLMARK XENOBIOTIC METABOLISM	0	1	0	0	0	0	0	0	0	0	0	0	0	0	0	0	0	0	0	0
11000	11000	Gene_ID	H. sapiens	11000	H. sapiens	SLC27A3	solute carrier family 27 member 3	GO:0015909 long-chain fatty acid transport;GO:0015908 fatty acid transport;GO:0001676 long-chain fatty acid metabolic process		Enzymes; ENZYME proteins:Ligase; Predicted intracellular proteins; Transporters	Endoplasmic reticulum (Enhanced)				0	0	0	0	0	0	0	0	1	0	0	0	1	0	0	0	0	0	0	0
790955	790955	Gene_ID	H. sapiens	790955	H. sapiens	UQCC3	ubiquinol-cytochrome c reductase complex assembly factor 3	GO:0017062 respiratory chain complex III assembly;GO:0034551 mitochondrial respiratory chain complex III assembly;GO:0006122 mitochondrial electron transport, ubiquinol to cytochrome c		Disease related genes; Human disease related genes:Congenital disorders of metabolism:Mitochondrial diseases	Mitochondria;Nucleoplasm (Approved); Additional: Cytosol				0	0	1	1	1	0	0	1	0	0	0	0	0	0	0	0	0	1	0	0
124565	124565	Gene_ID	H. sapiens	124565	H. sapiens	SLC38A10	solute carrier family 38 member 10	GO:0003333 amino acid transmembrane transport;GO:0006865 amino acid transport;GO:1905039 carboxylic acid transmembrane transport		Transporters:Electrochemical Potential-driven transporters; Predicted intracellular proteins	Golgi apparatus (Enhanced)				0	0	0	0	0	0	0	0	0	0	0	0	0	0	0	0	0	0	0	0
51073	51073	Gene_ID	H. sapiens	51073	H. sapiens	MRPL4	mitochondrial ribosomal protein L4			Ribosomal proteins; Predicted intracellular proteins					1	0	0	0	0	0	0	0	0	1	0	0	0	0	0	0	0	0	0	0
26145	26145	Gene_ID	H. sapiens	26145	H. sapiens	IRF2BP1	interferon regulatory factor 2 binding protein 1	GO:0000209 protein polyubiquitination;GO:0016567 protein ubiquitination;GO:0032446 protein modification by small protein conjugation		Enzymes; Predicted intracellular proteins; ENZYME proteins:Transferases	Nucleoplasm (Supported)				0	0	0	0	0	0	0	0	0	0	0	0	0	0	0	0	0	0	0	0
8045	8045	Gene_ID	H. sapiens	8045	H. sapiens	RASSF7	Ras association domain family member 7	GO:0070507 regulation of microtubule cytoskeleton organization;GO:0032886 regulation of microtubule-based process;GO:0051493 regulation of cytoskeleton organization		Predicted intracellular proteins	Centriolar satellite (Supported)				0	0	0	0	0	0	0	0	0	0	0	0	0	0	0	0	0	0	0	0
55626	55626	Gene_ID	H. sapiens	55626	H. sapiens	AMBRA1	autophagy and beclin 1 regulator 1	GO:1904542 regulation of free ubiquitin chain polymerization;GO:1904544 positive regulation of free ubiquitin chain polymerization;GO:1901526 positive regulation of mitophagy		Predicted intracellular proteins	Vesicles (Approved); Additional: Mitochondria				0	0	1	1	0	0	0	0	0	0	0	0	0	1	0	0	0	0	0	0
23624	23624	Gene_ID	H. sapiens	23624	H. sapiens	CBLC	Cbl proto-oncogene C	GO:0007175 negative regulation of epidermal growth factor-activated receptor activity;GO:0042059 negative regulation of epidermal growth factor receptor signaling pathway;GO:0007176 regulation of epidermal growth factor-activated receptor activity		Enzymes; Predicted intracellular proteins; ENZYME proteins:Transferases; Cancer-related genes	Nucleoplasm (Approved); Additional: Aggresome				0	1	0	0	0	0	0	0	0	0	0	0	0	0	0	0	0	0	0	0
8558	8558	Gene_ID	H. sapiens	8558	H. sapiens	CDK10	cyclin dependent kinase 10	GO:0007089 traversing start control point of mitotic cell cycle;GO:1902018 negative regulation of cilium assembly;GO:0120033 negative regulation of plasma membrane bounded cell projection assembly	CMGC Ser/Thr protein kinase family	Human disease related genes:Congenital malformations:Other congenital malformations; Kinases:CMGC Ser/Thr protein kinases; Disease related genes; Potential drug targets; Enzymes; Predicted intracellular proteins; ENZYME proteins:Transferases	Nucleoplasm (Supported); Additional: Midbody;Midbody ring				0	0	0	0	0	0	0	0	0	0	0	0	0	0	0	0	0	0	0	0
51043	51043	Gene_ID	H. sapiens	51043	H. sapiens	ZBTB7B	zinc finger and BTB domain containing 7B	GO:0051141 negative regulation of NK T cell proliferation;GO:0043377 negative regulation of CD8-positive, alpha-beta T cell differentiation;GO:0051134 negative regulation of NK T cell activation		Predicted intracellular proteins; Transcription factors:Zinc-coordinating DNA-binding domains	Nucleoplasm (Enhanced)				0	0	0	0	1	0	0	0	0	0	0	0	0	0	0	0	0	0	1	0
154467	154467	Gene_ID	H. sapiens	154467	H. sapiens	CCDC167	coiled-coil domain containing 167				Cytosol (Approved)				0	0	0	0	0	0	0	0	0	0	0	0	0	0	0	0	0	0	0	0
9537	9537	Gene_ID	H. sapiens	9537	H. sapiens	TP53I11	tumor protein p53 inducible protein 11	GO:0008285 negative regulation of cell population proliferation;GO:0042127 regulation of cell population proliferation;GO:0048523 negative regulation of cellular process		Predicted intracellular proteins	Endoplasmic reticulum;Golgi apparatus (Supported)				0	0	0	0	0	0	0	0	0	0	0	0	0	0	0	0	0	0	0	0
8677	8677	Gene_ID	H. sapiens	8677	H. sapiens	STX10	syntaxin 10	GO:0048278 vesicle docking;GO:0140056 organelle localization by membrane tethering;GO:0022406 membrane docking		Predicted intracellular proteins	Golgi apparatus;Vesicles (Supported)				0	0	0	0	0	0	0	0	0	0	0	0	0	0	0	0	1	0	0	0
80097	80097	Gene_ID	H. sapiens	80097	H. sapiens	MZT2B	mitotic spindle organizing protein 2B			Predicted intracellular proteins	Centrosome (Supported); Additional: Cytosol				0	0	0	0	0	0	0	0	0	0	0	0	0	0	0	0	0	0	0	0
6218	6218	Gene_ID	H. sapiens	6218	H. sapiens	RPS17	ribosomal protein S17	GO:0006413 translational initiation;GO:0042274 ribosomal small subunit biogenesis;GO:0034101 erythrocyte homeostasis		Human disease related genes:Other congenital disorders:Ribosomopathies; Human disease related genes:Cardiovascular diseases:Hematologic diseases; Ribosomal proteins; Disease related genes; Predicted intracellular proteins	Cytosol;Endoplasmic reticulum (Approved); Additional: Nucleoli	Artenimol			1	0	0	0	0	1	0	0	0	0	0	0	0	0	0	0	0	0	0	0
64411	64411	Gene_ID	H. sapiens	64411	H. sapiens	ARAP3	ArfGAP with RhoGAP domain, ankyrin repeat and PH domain 3	GO:0043547 positive regulation of GTPase activity;GO:0043087 regulation of GTPase activity;GO:0051345 positive regulation of hydrolase activity		Predicted intracellular proteins			(M68)PID RHOA REG PATHWAY; (M141)PID PI3KCI PATHWAY	(M5893)HALLMARK MITOTIC SPINDLE	0	0	0	0	0	0	0	0	0	0	0	0	0	0	0	0	0	0	0	0
1912	1912	Gene_ID	H. sapiens	1912	H. sapiens	PHC2	polyhomeotic homolog 2	GO:0045892 negative regulation of transcription, DNA-templated;GO:1903507 negative regulation of nucleic acid-templated transcription;GO:1902679 negative regulation of RNA biosynthetic process		Predicted intracellular proteins	Nucleoplasm (Supported)				1	0	0	0	0	0	0	0	0	0	0	0	0	0	0	0	0	0	0	0
84331	84331	Gene_ID	H. sapiens	84331	H. sapiens	MCRIP2	MAPK regulated corepressor interacting protein 2			Predicted intracellular proteins					0	0	0	0	0	0	0	0	0	0	0	0	0	0	0	0	0	0	0	0
192286	192286	Gene_ID	H. sapiens	192286	H. sapiens	HIGD2A	HIG1 hypoxia inducible domain family member 2A	GO:0097250 mitochondrial respirasome assembly;GO:0007005 mitochondrion organization;GO:0034622 cellular protein-containing complex assembly		Transporters:Accessory Factors Involved in Transport	Mitochondria (Supported); Additional: Cytosol				0	0	0	1	0	0	0	0	0	0	0	0	0	0	0	0	0	0	0	0
1978	1978	Gene_ID	H. sapiens	1978	H. sapiens	EIF4EBP1	eukaryotic translation initiation factor 4E binding protein 1	GO:0045947 negative regulation of translational initiation;GO:0031929 TOR signaling;GO:0000082 G1/S transition of mitotic cell cycle		Predicted intracellular proteins; Cancer-related genes:Candidate cancer biomarkers	Cytosol;Nucleoplasm (Supported)		(M229)PID P38 ALPHA BETA DOWNSTREAM PATHWAY; (M16)PID INSULIN PATHWAY; (M121)PID MTOR 4PATHWAY	(M5922)HALLMARK UNFOLDED PROTEIN RESPONSE	1	0	0	0	0	0	0	0	0	0	0	0	0	0	0	0	0	0	0	0
112817	112817	Gene_ID	H. sapiens	112817	H. sapiens	HOGA1	4-hydroxy-2-oxoglutarate aldolase 1	GO:0033609 oxalate metabolic process;GO:0009436 glyoxylate catabolic process;GO:0019470 4-hydroxyproline catabolic process		Human disease related genes:Congenital disorders of metabolism:Congenital disorders of carbohydrate metabolism; ENZYME proteins:Lyases; Disease related genes; Potential drug targets; Enzymes; Predicted intracellular proteins					1	0	0	0	0	0	1	0	0	0	0	0	1	0	0	0	0	0	0	0
64118	64118	Gene_ID	H. sapiens	64118	H. sapiens	DUS1L	dihydrouridine synthase 1 like	GO:0002943 tRNA dihydrouridine synthesis;GO:0006400 tRNA modification;GO:0008033 tRNA processing		Predicted intracellular proteins	Plasma membrane (Approved)				0	0	0	0	0	1	0	0	0	0	0	0	0	0	0	0	0	0	0	0
8815	8815	Gene_ID	H. sapiens	8815	H. sapiens	BANF1	BAF nuclear assembly factor 1	GO:0007084 mitotic nuclear membrane reassembly;GO:0101024 mitotic nuclear membrane organization;GO:0015074 DNA integration		Predicted intracellular proteins; Disease related genes; Human disease related genes:Congenital disorders of metabolism:Other congenital disorders of metabolism	Nucleoplasm (Supported); Additional: Cytosol			(M5922)HALLMARK UNFOLDED PROTEIN RESPONSE	0	0	0	0	0	0	0	0	0	0	0	0	0	0	0	0	0	0	0	0
6692	6692	Gene_ID	H. sapiens	6692	H. sapiens	SPINT1	serine peptidase inhibitor, Kunitz type 1	GO:0060670 branching involved in labyrinthine layer morphogenesis;GO:2000178 negative regulation of neural precursor cell proliferation;GO:0060713 labyrinthine layer morphogenesis		Predicted secreted proteins; Predicted intracellular proteins; Cancer-related genes:Candidate cancer biomarkers	Cytosol;Plasma membrane (Supported); Additional: Nucleoplasm				0	1	0	0	0	0	0	0	0	0	0	0	0	0	0	0	0	0	0	0
51561	51561	Gene_ID	H. sapiens	51561	H. sapiens	IL23A	interleukin 23 subunit alpha	GO:2000330 positive regulation of T-helper 17 cell lineage commitment;GO:0051142 positive regulation of NK T cell proliferation;GO:2000328 regulation of T-helper 17 cell lineage commitment		Predicted secreted proteins; FDA approved drug targets:Biotech drugs	Cytosol (Approved)	Briakinumab; Guselkumab	(M196)PID IL23 PATHWAY; (M166)PID ATF2 PATHWAY; (M5883)NABA SECRETED FACTORS	(M5890)HALLMARK TNFA SIGNALING VIA NFKB	0	0	0	0	0	0	0	0	0	0	0	0	0	0	0	0	0	0	0	0
29100	29100	Gene_ID	H. sapiens	29100	H. sapiens	TMEM208	transmembrane protein 208	GO:0006624 vacuolar protein processing;GO:0016485 protein processing;GO:0051604 protein maturation		Transporters					0	0	0	0	0	0	0	0	0	0	0	0	0	0	0	0	0	0	0	0
5863	5863	Gene_ID	H. sapiens	5863	H. sapiens	RGL2	ral guanine nucleotide dissociation stimulator like 2	GO:0032485 regulation of Ral protein signal transduction;GO:0010667 negative regulation of cardiac muscle cell apoptotic process;GO:0010664 negative regulation of striated muscle cell apoptotic process		RAS pathway related proteins; Predicted intracellular proteins	Nucleoplasm (Approved)				0	0	0	0	0	0	0	0	0	0	0	0	0	0	0	0	0	0	0	0
2010	2010	Gene_ID	H. sapiens	2010	H. sapiens	EMD	emerin	GO:0046827 positive regulation of protein export from nucleus;GO:0048147 negative regulation of fibroblast proliferation;GO:0046825 regulation of protein export from nucleus		Human disease related genes:Musculoskeletal diseases:Muscular diseases; Disease related genes	Nuclear membrane (Enhanced); Additional: Endoplasmic reticulum				0	0	0	0	0	0	0	0	0	0	0	0	0	0	0	0	0	0	0	1
9600	9600	Gene_ID	H. sapiens	9600	H. sapiens	PITPNM1	phosphatidylinositol transfer protein membrane associated 1	GO:0007602 phototransduction;GO:0120009 intermembrane lipid transfer;GO:0009583 detection of light stimulus		Transporters; Predicted intracellular proteins	Cytosol (Supported); Additional: Vesicles				0	0	0	0	0	0	0	1	1	0	0	0	0	0	0	0	0	0	0	0
8463	8463	Gene_ID	H. sapiens	8463	H. sapiens	TEAD2	TEA domain transcription factor 2	GO:0048368 lateral mesoderm development;GO:0048339 paraxial mesoderm development;GO:0030903 notochord development		Transcription factors:Helix-turn-helix domains; Predicted intracellular proteins	Nucleoplasm (Supported)				0	0	0	0	0	0	0	0	0	0	0	0	0	0	0	0	0	0	0	0
23521	23521	Gene_ID	H. sapiens	23521	H. sapiens	RPL13A	ribosomal protein L13a	GO:1901193 regulation of formation of translation preinitiation complex;GO:1901194 negative regulation of formation of translation preinitiation complex;GO:1904689 negative regulation of cytoplasmic translational initiation		Ribosomal proteins; Predicted intracellular proteins	Cytosol;Nucleoli (Approved)	(S)-3-phenyllactic acid; Anisomycin; Puromycin	(M5493)WNT SIGNALING		1	0	0	0	0	0	0	0	0	0	0	0	0	0	0	0	0	0	0	0
51693	51693	Gene_ID	H. sapiens	51693	H. sapiens	TRAPPC2L	trafficking protein particle complex subunit 2L	GO:0006888 endoplasmic reticulum to Golgi vesicle-mediated transport;GO:0048193 Golgi vesicle transport;GO:0016192 vesicle-mediated transport		Human disease related genes:Nervous system diseases:Epilepsy; Predicted intracellular proteins; Disease related genes	Cytosol;Vesicles (Supported)				0	0	0	0	0	0	0	0	0	0	0	0	0	0	0	0	0	0	0	0
4123	4123	Gene_ID	H. sapiens	4123	H. sapiens	MAN2C1	mannosidase alpha class 2C member 1	GO:0006013 mannose metabolic process;GO:0009313 oligosaccharide catabolic process;GO:0009311 oligosaccharide metabolic process		Enzymes; ENZYME proteins:Hydrolases; Predicted intracellular proteins	Nucleoplasm (Enhanced)				0	0	0	0	0	0	0	0	0	0	1	0	0	0	0	0	0	0	0	0
6598	6598	Gene_ID	H. sapiens	6598	H. sapiens	SMARCB1	SWI/SNF related, matrix associated, actin dependent regulator of chromatin, subfamily b, member 1	GO:0039692 single stranded viral RNA replication via double stranded DNA intermediate;GO:1900110 negative regulation of histone H3-K9 dimethylation;GO:1902659 regulation of glucose mediated signaling pathway		Human disease related genes:Other diseases:Mental and behavioural disorders; Cancer-related genes:Mutated cancer genes; Human disease related genes:Cancers:Cancers of eye, brain, and central nervous system; Predicted intracellular proteins; Human disease related genes:Congenital malformations:Other congenital malformations; Disease related genes; Human disease related genes:Other diseases:Others	Nucleoplasm (Supported); Additional: Nucleoli fibrillar center		(M119)PID ERB GENOMIC PATHWAY; (M279)PID RB 1PATHWAY		0	0	1	0	1	0	0	0	0	0	0	0	0	0	0	0	0	0	0	0
8192	8192	Gene_ID	H. sapiens	8192	H. sapiens	CLPP	caseinolytic mitochondrial matrix peptidase proteolytic subunit	GO:0006515 protein quality control for misfolded or incompletely synthesized proteins;GO:0033619 membrane protein proteolysis;GO:0051603 proteolysis involved in cellular protein catabolic process		ENZYME proteins:Hydrolases; Human disease related genes:Congenital malformations:Other congenital malformations; Disease related genes; Potential drug targets; Enzymes; Predicted intracellular proteins; Peptidases:Serine-type peptidases	Mitochondria (Supported)	N-Formylmethionine			0	0	0	0	0	0	0	0	0	0	0	0	0	0	0	0	0	0	0	0
1487	1487	Gene_ID	H. sapiens	1487	H. sapiens	CTBP1	C-terminal binding protein 1	GO:0090241 negative regulation of histone H4 acetylation;GO:0090239 regulation of histone H4 acetylation;GO:0035067 negative regulation of histone acetylation		Human disease related genes:Other congenital disorders:Chromosomal abnormalities; Predicted intracellular proteins; Disease related genes	Nucleoplasm (Enhanced)	Formic acid	(M84)PID ATM PATHWAY; (M70)PID PS1 PATHWAY; (M288)PID HES HEY PATHWAY	(M5949)HALLMARK PEROXISOME	0	0	0	0	0	0	0	0	0	0	0	0	0	0	0	0	0	0	0	0
5198	5198	Gene_ID	H. sapiens	5198	H. sapiens	PFAS	phosphoribosylformylglycinamidine synthase	GO:0097065 anterior head development;GO:0006189 'de novo' IMP biosynthetic process;GO:0097292 XMP metabolic process		Enzymes; ENZYME proteins:Ligase; Predicted intracellular proteins	Vesicles (Approved)	Glutamic acid			0	0	0	0	1	0	1	1	0	0	0	0	0	0	0	0	0	1	0	0
29901	29901	Gene_ID	H. sapiens	29901	H. sapiens	SAC3D1	SAC3 domain containing 1	GO:0051298 centrosome duplication;GO:0007098 centrosome cycle;GO:0051225 spindle assembly		Predicted intracellular proteins	Cytosol (Approved)			(M5898)HALLMARK DNA REPAIR; (M5893)HALLMARK MITOTIC SPINDLE	0	0	0	0	0	0	0	0	0	0	0	0	0	1	0	0	0	0	0	0
126282	126282	Gene_ID	H. sapiens	126282	H. sapiens	TNFAIP8L1	TNF alpha induced protein 8 like 1	GO:0032007 negative regulation of TOR signaling;GO:0032006 regulation of TOR signaling;GO:1902532 negative regulation of intracellular signal transduction		Predicted intracellular proteins					0	0	0	0	0	0	0	0	1	0	0	0	0	0	0	0	0	0	0	0
8482	8482	Gene_ID	H. sapiens	8482	H. sapiens	SEMA7A	semaphorin 7A (John Milton Hagen blood group)	GO:0060907 positive regulation of macrophage cytokine production;GO:0010935 regulation of macrophage cytokine production;GO:0061081 positive regulation of myeloid leukocyte cytokine production involved in immune response		Blood group antigen proteins; CD markers	Vesicles (Uncertain)		(M5880)NABA ECM AFFILIATED; (M5885)NABA MATRISOME ASSOCIATED; (M5889)NABA MATRISOME		1	0	0	0	0	0	0	0	0	0	0	0	0	0	0	1	0	0	0	0
2002	2002	Gene_ID	H. sapiens	2002	H. sapiens	ELK1	ETS transcription factor ELK1	GO:0071394 cellular response to testosterone stimulus;GO:0071480 cellular response to gamma radiation;GO:0033574 response to testosterone		Transcription factors:Helix-turn-helix domains; RAS pathway related proteins; Predicted intracellular proteins	Nucleoplasm (Enhanced)		(M134)PID TCR RAS PATHWAY; (M18895)SA TRKA RECEPTOR; (M206)PID PDGFRA PATHWAY		0	0	0	0	0	0	0	0	0	0	0	0	0	0	0	0	0	0	0	0
126075	126075	Gene_ID	H. sapiens	126075	H. sapiens	CCDC159	coiled-coil domain containing 159			Predicted intracellular proteins	Nuclear bodies;Nucleoplasm (Approved); Additional: Cytosol				0	0	0	0	0	0	0	0	0	0	0	0	0	0	0	0	0	0	0	0
158787	158787	Gene_ID	H. sapiens	158787	H. sapiens	RIBC1	RIB43A domain with coiled-coils 1			Predicted intracellular proteins	Nuclear bodies (Approved)				0	0	0	0	0	0	0	0	0	0	0	0	0	0	0	0	0	0	0	0
399665	399665	Gene_ID	H. sapiens	399665	H. sapiens	FAM102A	family with sequence similarity 102 member A			Predicted intracellular proteins	Cytosol (Approved)			(M5906)HALLMARK ESTROGEN RESPONSE EARLY; (M5907)HALLMARK ESTROGEN RESPONSE LATE	0	0	0	0	0	0	0	0	0	0	0	0	0	0	0	0	0	0	0	0
5024	5024	Gene_ID	H. sapiens	5024	H. sapiens	P2RX3	purinergic receptor P2X 3	GO:0061366 behavioral response to chemical pain;GO:0061368 behavioral response to formalin induced pain;GO:1904058 positive regulation of sensory perception of pain		Transporters:Transporter channels and pores					0	0	0	0	0	0	0	0	0	0	0	0	0	0	0	0	0	0	0	0
1627	1627	Gene_ID	H. sapiens	1627	H. sapiens	DBN1	drebrin 1	GO:0010643 cell communication by chemical coupling;GO:1902685 positive regulation of receptor localization to synapse;GO:0031915 positive regulation of synaptic plasticity		Predicted intracellular proteins; Disease related genes	Actin filaments;Plasma membrane (Supported)				0	0	0	0	0	0	0	0	0	0	0	0	0	0	0	1	0	0	0	0
100529144	100529144	Gene_ID	H. sapiens	100529144	H. sapiens	CORO7-PAM16	CORO7-PAM16 readthrough			Predicted intracellular proteins	Mitochondria;Nucleoplasm (Approved); Additional: Microtubules				0	0	0	0	0	0	0	0	0	0	0	0	0	0	0	0	0	0	0	0
79155	79155	Gene_ID	H. sapiens	79155	H. sapiens	TNIP2	TNFAIP3 interacting protein 2	GO:0034134 toll-like receptor 2 signaling pathway;GO:0034162 toll-like receptor 9 signaling pathway;GO:0034138 toll-like receptor 3 signaling pathway		Predicted intracellular proteins	Nucleoplasm (Enhanced); Additional: Cytosol			(M5890)HALLMARK TNFA SIGNALING VIA NFKB	0	0	0	0	0	0	0	0	0	0	0	0	0	0	0	0	0	0	0	0
51006	51006	Gene_ID	H. sapiens	51006	H. sapiens	SLC35C2	solute carrier family 35 member C2	GO:0015786 UDP-glucose transmembrane transport;GO:0036066 protein O-linked fucosylation;GO:0090481 pyrimidine nucleotide-sugar transmembrane transport		Transporters:Electrochemical Potential-driven transporters	Golgi apparatus (Supported); Additional: Nucleoplasm				0	0	0	0	0	0	0	0	0	0	0	0	0	0	0	0	0	1	0	0
83855	83855	Gene_ID	H. sapiens	83855	H. sapiens	KLF16	Kruppel like factor 16	GO:0007212 dopamine receptor signaling pathway;GO:1903351 cellular response to dopamine;GO:1903350 response to dopamine		Predicted intracellular proteins; Transcription factors:Zinc-coordinating DNA-binding domains	Nucleoplasm (Supported)				0	0	0	0	0	0	0	0	0	0	0	0	0	0	0	0	0	0	0	0
57228	57228	Gene_ID	H. sapiens	57228	H. sapiens	SMAGP	small cell adhesion glycoprotein			Predicted intracellular proteins	Plasma membrane (Supported); Additional: Cell Junctions;Nucleoplasm				0	0	0	0	0	0	0	0	0	0	0	0	0	0	0	0	0	0	0	0
29894	29894	Gene_ID	H. sapiens	29894	H. sapiens	CPSF1	cleavage and polyadenylation specific factor 1	GO:0098789 pre-mRNA cleavage required for polyadenylation;GO:0098787 mRNA cleavage involved in mRNA processing;GO:0006379 mRNA cleavage		Predicted intracellular proteins; Disease related genes	Nucleoplasm (Enhanced)				1	0	0	0	0	0	0	0	0	0	0	0	0	0	0	0	0	0	0	0
6182	6182	Gene_ID	H. sapiens	6182	H. sapiens	MRPL12	mitochondrial ribosomal protein L12	GO:0006390 mitochondrial transcription;GO:0000959 mitochondrial RNA metabolic process;GO:0140053 mitochondrial gene expression		Ribosomal proteins; Predicted intracellular proteins; Human disease related genes:Congenital disorders of metabolism:Mitochondrial diseases	Mitochondria (Supported)				1	0	0	0	1	0	0	0	0	1	0	0	0	0	0	0	0	0	0	0
6237	6237	Gene_ID	H. sapiens	6237	H. sapiens	RRAS	RAS related	GO:1904906 positive regulation of endothelial cell-matrix adhesion via fibronectin;GO:1904904 regulation of endothelial cell-matrix adhesion via fibronectin;GO:2001214 positive regulation of vasculogenesis		RAS pathway related proteins; Predicted intracellular proteins	Vesicles (Approved)		(M269)PID RAS PATHWAY; (M62)PID EPHB FWD PATHWAY; (M281)PID FAK PATHWAY	(M5915)HALLMARK APICAL JUNCTION	1	0	0	0	0	0	0	0	0	0	0	0	0	0	0	0	0	0	0	0
51593	51593	Gene_ID	H. sapiens	51593	H. sapiens	SRRT	serrate, RNA effector molecule	GO:0031053 primary miRNA processing;GO:0097150 neuronal stem cell population maintenance;GO:0035196 production of miRNAs involved in gene silencing by miRNA		Predicted intracellular proteins	Nucleoplasm (Enhanced)				1	0	0	0	0	1	0	0	0	0	0	0	0	0	0	0	0	0	0	0
8574	8574	Gene_ID	H. sapiens	8574	H. sapiens	AKR7A2	aldo-keto reductase family 7 member A2	GO:0044597 daunorubicin metabolic process;GO:0030638 polyketide metabolic process;GO:0030647 aminoglycoside antibiotic metabolic process		Enzymes; Predicted intracellular proteins; ENZYME proteins:Oxidoreductases	Cytosol (Supported); Additional: Golgi apparatus				0	0	1	0	0	0	0	0	0	0	1	0	0	0	1	0	0	0	0	0
113179	113179	Gene_ID	H. sapiens	113179	H. sapiens	ADAT3	adenosine deaminase tRNA specific 3	GO:0008033 tRNA processing;GO:0006399 tRNA metabolic process;GO:0034470 ncRNA processing		Predicted intracellular proteins; Human disease related genes:Other diseases:Mental and behavioural disorders	Nucleoplasm (Approved)				1	0	0	0	0	1	0	0	0	0	0	0	0	0	0	0	0	0	0	0
6210	6210	Gene_ID	H. sapiens	6210	H. sapiens	RPS15A	ribosomal protein S15a	GO:0002181 cytoplasmic translation;GO:0045787 positive regulation of cell cycle;GO:0006412 translation		Human disease related genes:Other congenital disorders:Ribosomopathies; Human disease related genes:Cardiovascular diseases:Hematologic diseases; Ribosomal proteins; Disease related genes; Predicted intracellular proteins					1	0	0	0	0	0	0	0	0	0	0	0	0	0	0	0	0	0	0	0
55738	55738	Gene_ID	H. sapiens	55738	H. sapiens	ARFGAP1	ADP ribosylation factor GTPase activating protein 1	GO:0032012 regulation of ARF protein signal transduction;GO:0046578 regulation of Ras protein signal transduction;GO:0030100 regulation of endocytosis		Predicted intracellular proteins	Golgi apparatus;Vesicles (Approved); Additional: Cytosol		(M243)PID ARF 3PATHWAY	(M5922)HALLMARK UNFOLDED PROTEIN RESPONSE	1	0	0	0	0	0	0	0	0	0	0	0	0	0	0	0	0	0	0	0
521	521	Gene_ID	H. sapiens	521	H. sapiens	ATP5ME	ATP synthase membrane subunit e	GO:0042776 mitochondrial ATP synthesis coupled proton transport;GO:0015985 energy coupled proton transport, down electrochemical gradient;GO:0015986 ATP synthesis coupled proton transport		Predicted intracellular proteins	Mitochondria (Supported)	Phenethyl Isothiocyanate		(M5936)HALLMARK OXIDATIVE PHOSPHORYLATION	0	0	1	0	1	0	0	1	0	0	0	0	0	0	0	0	1	1	0	0
56931	56931	Gene_ID	H. sapiens	56931	H. sapiens	DUS3L	dihydrouridine synthase 3 like	GO:0002943 tRNA dihydrouridine synthesis;GO:0006400 tRNA modification;GO:0008033 tRNA processing		Predicted intracellular proteins	Nucleoplasm (Approved); Additional: Cytosol				0	0	0	0	0	1	0	0	0	0	0	0	0	0	0	0	0	0	0	0
10459	10459	Gene_ID	H. sapiens	10459	H. sapiens	MAD2L2	mitotic arrest deficient 2 like 2	GO:2000048 negative regulation of cell-cell adhesion mediated by cadherin;GO:0010944 negative regulation of transcription by competitive promoter binding;GO:0042276 error-prone translesion synthesis		Human disease related genes:Cardiovascular diseases:Hematologic diseases; Predicted intracellular proteins; Disease related genes; Cancer-related genes:Candidate cancer biomarkers	Cytosol (Supported); Additional: Nucleoli				0	1	0	0	1	0	0	0	0	0	0	0	0	0	0	1	0	0	0	0
6132	6132	Gene_ID	H. sapiens	6132	H. sapiens	RPL8	ribosomal protein L8	GO:0002181 cytoplasmic translation;GO:0006412 translation;GO:0043043 peptide biosynthetic process		Ribosomal proteins; Predicted intracellular proteins	Cytosol;Endoplasmic reticulum;Nucleoli (Supported)	(S)-3-phenyllactic acid; Anisomycin; Puromycin			1	0	0	0	0	0	0	0	0	0	0	0	0	0	0	0	0	0	0	0
90480	90480	Gene_ID	H. sapiens	90480	H. sapiens	GADD45GIP1	GADD45G interacting protein 1	GO:0007049 cell cycle;GO:0009987 cellular process;GO:0008150 biological_process		Ribosomal proteins; Predicted intracellular proteins	Mitochondria (Supported); Additional: Nucleoplasm				1	0	0	0	0	0	0	0	0	1	0	0	0	0	0	0	0	0	0	0
1652	1652	Gene_ID	H. sapiens	1652	H. sapiens	DDT	D-dopachrome tautomerase	GO:0010760 negative regulation of macrophage chemotaxis;GO:1905522 negative regulation of macrophage migration;GO:0042438 melanin biosynthetic process		Enzymes; ENZYME proteins:Lyases; Predicted intracellular proteins	Mitochondria (Approved)			(M5905)HALLMARK ADIPOGENESIS; (M5934)HALLMARK XENOBIOTIC METABOLISM	0	0	0	0	1	0	0	0	0	0	0	0	0	0	1	0	0	0	0	0
58491	58491	Gene_ID	H. sapiens	58491	H. sapiens	ZNF71	zinc finger protein 71	GO:0045944 positive regulation of transcription by RNA polymerase II;GO:0045893 positive regulation of transcription, DNA-templated;GO:1903508 positive regulation of nucleic acid-templated transcription		Predicted intracellular proteins; Transcription factors:Zinc-coordinating DNA-binding domains	Nucleoli (Approved); Additional: Nucleoplasm				0	0	0	0	0	0	0	0	0	0	0	0	0	0	0	0	0	0	0	0
23729	23729	Gene_ID	H. sapiens	23729	H. sapiens	SHPK	sedoheptulokinase	GO:0035962 response to interleukin-13;GO:0035963 cellular response to interleukin-13;GO:0009052 pentose-phosphate shunt, non-oxidative branch		Disease related genes; Potential drug targets; Enzymes; Predicted intracellular proteins; ENZYME proteins:Transferases	Nuclear speckles;Nucleoplasm (Approved)				0	0	1	0	0	0	0	0	0	0	1	0	0	0	0	0	0	0	0	0
56848	56848	Gene_ID	H. sapiens	56848	H. sapiens	SPHK2	sphingosine kinase 2	GO:0006669 sphinganine-1-phosphate biosynthetic process;GO:0043977 histone H2A-K5 acetylation;GO:0043980 histone H2B-K12 acetylation		Disease related genes; Potential drug targets; Enzymes; Predicted intracellular proteins; ENZYME proteins:Transferases	Nucleoplasm (Supported)		(M155)PID S1P META PATHWAY; (M144)PID CERAMIDE PATHWAY; (M54)PID IL12 2PATHWAY	(M5956)HALLMARK KRAS SIGNALING DN	0	1	0	0	0	0	0	1	1	0	0	0	1	0	1	1	0	0	0	0
[truncated: 553 more rows]

## Sheet: Enrichment
GroupID	Category	Term	Description	LogP	Log(q-value)	InTerm_InList	Genes	Symbols
[truncated: 259 more rows]
