# Supplementary material for: Transcriptional profiling of hepatocytes infected with the replicative form of the malaria parasite Plasmodium cynomolgi
Source: Malar J. 2022 Dec 23;21:393. doi: 10.1186/s12936-022-04411-3 (PMC9789591; doi:10.1186/s12936-022-04411-3)
Supplement: Supplementary file 11 — Additional file 11. Term annotation and pathway enrichment analysis for genes significantly modulated in primary rhesus macaque hepatocytes infected with schizonts in comparison to uninfected bystander (negative) cells. This analysis was performed with Metascape. Source data associated with Fig. 4. [file 12936_2022_4411_MOESM11_ESM.xlsx]

## Sheet: UP_Annotation
MyList	Gene ID	Type	Tax ID	Homologene Gene ID	Homologene Gene Tax ID	Gene Symbol	Description	Biological Process (GO)	Kinase Class (UniProt)	Protein Function (Protein Atlas)	Subcellular Location (Protein Atlas)	Drug (DrugBank)	Canonical Pathways_x000D_	Hallmark Gene Sets_x000D_	R-HSA-9012999 RHO GTPase cycle	GO:0006468 protein phosphorylation	GO:0009725 response to hormone	GO:0070848 response to growth factor	GO:0060341 regulation of cellular localiz	R-HSA-5653656 Vesicle-mediated transport	GO:0040008 regulation of growth	R-HSA-556833 Metabolism of lipids	WP481 Insulin signaling	M124 PID CXCR4 PATHWAY	R-HSA-109582 Hemostasis	hsa05200 Pathways in cancer	R-HSA-9006934 Signaling by Receptor Tyrosine	GO:0043632 modification-dependent macromo	GO:0007167 enzyme linked receptor protein	GO:0031346 positive regulation of cell pr	WP4659 Gastrin signaling pathway	GO:0048193 Golgi vesicle transport	GO:0048638 regulation of developmental gr	GO:0003013 circulatory system process
202151	202151	Gene_ID	H. sapiens	202151	H. sapiens	RANBP3L	RAN binding protein 3 like	GO:1901706 mesenchymal cell differentiation involved in bone development;GO:0045663 positive regulation of myoblast differentiation;GO:0006611 protein export from nucleus		Predicted intracellular proteins	Nucleoplasm (Uncertain)				0	0	0	1	0	0	0	0	0	0	0	0	0	0	0	0	0	0	0	0
1740	1740	Gene_ID	H. sapiens	1740	H. sapiens	DLG2	discs large MAGUK scaffold protein 2	GO:0099642 retrograde axonal protein transport;GO:0099640 axo-dendritic protein transport;GO:0099641 anterograde axonal protein transport		Predicted intracellular proteins	Plasma membrane (Approved); Additional: Vesicles				0	0	0	0	0	0	0	0	1	0	0	0	0	0	1	0	0	0	0	0
8549	8549	Gene_ID	H. sapiens	8549	H. sapiens	LGR5	leucine rich repeat containing G protein-coupled receptor 5	GO:2001013 epithelial cell proliferation involved in renal tubule morphogenesis;GO:0007190 activation of adenylate cyclase activity;GO:0009994 oocyte differentiation		G-protein coupled receptors:GPCRs excl olfactory receptors	Golgi apparatus (Approved); Additional: Nucleoplasm				0	0	1	0	0	0	0	0	0	0	0	0	0	0	0	0	0	0	0	0
246213	246213	Gene_ID	H. sapiens	246213	H. sapiens	SLC17A8	solute carrier family 17 member 8	GO:0098700 neurotransmitter loading into synaptic vesicle;GO:0015813 L-glutamate transmembrane transport;GO:0035249 synaptic transmission, glutamatergic		Human disease related genes:Nervous system diseases:Ear disease; Transporters:Electrochemical Potential-driven transporters; Disease related genes; Potential drug targets					0	0	0	0	0	0	0	0	0	0	0	0	0	0	0	0	0	0	0	0
131	131	Gene_ID	H. sapiens	131	H. sapiens	ADH7	alcohol dehydrogenase 7 (class IV), mu or sigma polypeptide	GO:0010430 fatty acid omega-oxidation;GO:0006069 ethanol oxidation;GO:0006067 ethanol metabolic process		Enzymes; Predicted intracellular proteins; ENZYME proteins:Oxidoreductases	Cytosol;Plasma membrane (Supported)	NADH		(M5935)HALLMARK FATTY ACID METABOLISM; (M5934)HALLMARK XENOBIOTIC METABOLISM	0	0	0	0	0	0	0	0	0	0	0	0	0	0	0	0	0	0	0	0
51554	51554	Gene_ID	H. sapiens	51554	H. sapiens	ACKR4	atypical chemokine receptor 4	GO:0070098 chemokine-mediated signaling pathway;GO:1990868 response to chemokine;GO:1990869 cellular response to chemokine		G-protein coupled receptors:GPCRs excl olfactory receptors; G-protein coupled receptors:Chemokines and chemotactic factors receptors	Mitochondria;Vesicles (Approved)				0	0	0	0	0	0	0	0	0	0	0	0	0	0	0	0	0	0	0	0
6363	6363	Gene_ID	H. sapiens	6363	H. sapiens	CCL19	C-C motif chemokine ligand 19	GO:2000549 positive regulation of dendritic cell dendrite assembly;GO:0002408 myeloid dendritic cell chemotaxis;GO:2000547 regulation of dendritic cell dendrite assembly		Predicted secreted proteins; Cancer-related genes:Candidate cancer biomarkers			(M5883)NABA SECRETED FACTORS; (M5885)NABA MATRISOME ASSOCIATED; (M5889)NABA MATRISOME	(M5950)HALLMARK ALLOGRAFT REJECTION	0	0	1	0	0	0	0	0	1	0	0	0	0	0	0	1	0	0	0	0
7273	7273	Gene_ID	H. sapiens	7273	H. sapiens	TTN	titin	GO:0030241 skeletal muscle myosin thick filament assembly;GO:0071688 striated muscle myosin thick filament assembly;GO:0048769 sarcomerogenesis	CAMK Ser/Thr protein kinase family	Predicted intracellular proteins; Human disease related genes:Musculoskeletal diseases:Muscular diseases; Kinases:CAMK Ser/Thr protein kinases; Disease related genes; Potential drug targets; Enzymes; Human disease related genes:Cardiovascular diseases:Cardiac diseases; ENZYME proteins:Transferases					0	1	0	1	0	0	0	0	0	0	1	0	0	0	0	0	0	0	0	1
4133	4133	Gene_ID	H. sapiens	4133	H. sapiens	MAP2	microtubule associated protein 2	GO:1901951 regulation of anterograde dense core granule transport;GO:1901953 positive regulation of anterograde dense core granule transport;GO:1904809 regulation of dense core granule transport		FDA approved drug targets:Small molecule drugs; Predicted intracellular proteins	Cytosol;Plasma membrane (Approved)	Estramustine; Paclitaxel; Docetaxel	(M87)PID LKB1 PATHWAY		0	0	0	0	1	0	1	0	0	0	0	0	0	0	0	1	0	0	1	0
6352	6352	Gene_ID	H. sapiens	6352	H. sapiens	CCL5	C-C motif chemokine ligand 5	GO:2000503 positive regulation of natural killer cell chemotaxis;GO:0031584 activation of phospholipase D activity;GO:0033634 positive regulation of cell-cell adhesion mediated by integrin		Human disease related genes:Immune system diseases:Allergies and autoimmune diseases; Predicted secreted proteins; Human disease related genes:Skin diseases:Skin and soft tissue diseases; Cancer-related genes:Candidate cancer biomarkers		Heparin Disaccharide I-S; Heparin Disaccharide Iii-S	(M165)PID SYNDECAN 4 PATHWAY; (M198)PID SYNDECAN 1 PATHWAY; (M254)PID MYC REPRESS PATHWAY	(M5890)HALLMARK TNFA SIGNALING VIA NFKB; (M5913)HALLMARK INTERFERON GAMMA RESPONSE; (M5921)HALLMARK COMPLEMENT	0	1	0	1	0	0	0	0	1	1	0	1	1	0	0	0	0	0	0	0
387700	387700	Gene_ID	H. sapiens	387700	H. sapiens	SLC16A12	solute carrier family 16 member 12	GO:0015881 creatine transmembrane transport;GO:0072337 modified amino acid transport;GO:0010232 vascular transport		Human disease related genes:Nervous system diseases:Eye disease; Disease related genes; Potential drug targets; Transporters:Electrochemical Potential-driven transporters; Predicted intracellular proteins	Mitochondria (Approved)				0	0	0	0	0	0	0	0	0	0	0	0	0	0	0	0	0	0	0	1
23251	23251	Gene_ID	H. sapiens	23251	H. sapiens	MINAR1	membrane integral NOTCH2 associated receptor 1	GO:0032007 negative regulation of TOR signaling;GO:0031397 negative regulation of protein ubiquitination;GO:1903321 negative regulation of protein modification by small protein conjugation or removal			Golgi apparatus (Approved)				0	0	0	0	0	0	1	0	0	0	0	0	0	0	0	1	0	0	0	0
23205	23205	Gene_ID	H. sapiens	23205	H. sapiens	ACSBG1	acyl-CoA synthetase bubblegum family member 1	GO:0001552 ovarian follicle atresia;GO:0035338 long-chain fatty-acyl-CoA biosynthetic process;GO:0046949 fatty-acyl-CoA biosynthetic process		Enzymes; ENZYME proteins:Ligase; Predicted intracellular proteins	Vesicles (Approved)	2-(6-HYDROXY-1,3-BENZOTHIAZOL-2-YL)-1,3-THIAZOL-4(5H)-ONE			0	0	1	0	0	0	0	1	0	0	0	0	0	0	0	0	0	0	0	0
5996	5996	Gene_ID	H. sapiens	5996	H. sapiens	RGS1	regulator of G protein signaling 1	GO:0061737 leukotriene signaling pathway;GO:0007193 adenylate cyclase-inhibiting G protein-coupled receptor signaling pathway;GO:0008277 regulation of G protein-coupled receptor signaling pathway		Predicted intracellular proteins			(M124)PID CXCR4 PATHWAY	(M5932)HALLMARK INFLAMMATORY RESPONSE	0	0	0	0	0	0	0	0	0	1	0	0	0	0	0	0	0	0	0	0
55026	55026	Gene_ID	H. sapiens	55026	H. sapiens	TMEM255A	transmembrane protein 255A	GO:0009617 response to bacterium;GO:0051707 response to other organism;GO:0043207 response to external biotic stimulus		Transporters	Nuclear bodies;Nucleoplasm (Uncertain)				0	0	0	0	0	0	0	0	0	0	0	0	0	0	0	0	0	0	0	0
8747	8747	Gene_ID	H. sapiens	8747	H. sapiens	ADAM21	ADAM metallopeptidase domain 21	GO:0008584 male gonad development;GO:0046546 development of primary male sexual characteristics;GO:0007338 single fertilization					(M3468)NABA ECM REGULATORS; (M5885)NABA MATRISOME ASSOCIATED; (M5889)NABA MATRISOME		0	0	0	0	0	0	0	0	0	0	0	0	0	0	0	0	0	0	0	0
51196	51196	Gene_ID	H. sapiens	51196	H. sapiens	PLCE1	phospholipase C epsilon 1	GO:0006651 diacylglycerol biosynthetic process;GO:0048016 inositol phosphate-mediated signaling;GO:0046339 diacylglycerol metabolic process		ENZYME proteins:Hydrolases; Disease related genes; Potential drug targets; Enzymes; Human disease related genes:Urinary system diseases:Kidney diseases; RAS pathway related proteins; Predicted intracellular proteins	Cytosol (Supported)		(M269)PID RAS PATHWAY		0	0	0	0	0	0	1	1	1	0	0	1	0	0	1	1	0	0	0	0
2729	2729	Gene_ID	H. sapiens	2729	H. sapiens	GCLC	glutamate-cysteine ligase catalytic subunit	GO:0097069 cellular response to thyroxine stimulus;GO:1904387 cellular response to L-phenylalanine derivative;GO:2000490 negative regulation of hepatic stellate cell activation		ENZYME proteins:Ligase; Human disease related genes:Cardiovascular diseases:Hematologic diseases; Human disease related genes:Congenital disorders of metabolism:Congenital disorders of amino acid metabolism; Disease related genes; Potential drug targets; Enzymes; Predicted intracellular proteins	Nucleoplasm (Approved); Additional: Cytosol;Nucleoli	Glutamic acid; Cysteine		(M5938)HALLMARK REACTIVE OXYGEN SPECIES PATHWAY; (M5924)HALLMARK MTORC1 SIGNALING; (M5934)HALLMARK XENOBIOTIC METABOLISM	0	0	1	1	0	0	0	0	0	0	0	0	0	0	0	0	0	0	0	1
54674	54674	Gene_ID	H. sapiens	54674	H. sapiens	LRRN3	leucine rich repeat neuronal 3	GO:0051965 positive regulation of synapse assembly;GO:0051963 regulation of synapse assembly;GO:1901890 positive regulation of cell junction assembly		Predicted intracellular proteins	Cytosol;Nucleoplasm (Approved)				0	0	0	0	0	0	0	0	0	0	0	0	0	0	0	1	0	0	0	0
2252	2252	Gene_ID	H. sapiens	2252	H. sapiens	FGF7	fibroblast growth factor 7	GO:0060665 regulation of branching involved in salivary gland morphogenesis by mesenchymal-epithelial signaling;GO:0061033 secretion by lung epithelial cell involved in lung growth;GO:0060501 positive regulation of epithelial cell proliferation involved in lung morphogenesis		RAS pathway related proteins; Predicted secreted proteins; Predicted intracellular proteins; Cancer-related genes:Candidate cancer biomarkers	Nucleoli;Nucleoplasm (Approved)		(M5883)NABA SECRETED FACTORS; (M5885)NABA MATRISOME ASSOCIATED; (M5889)NABA MATRISOME		0	0	0	1	0	0	0	0	1	0	1	1	1	0	1	0	0	0	0	0
165215	165215	Gene_ID	H. sapiens	165215	H. sapiens	FAM171B	family with sequence similarity 171 member B			Predicted intracellular proteins	Mitochondria;Nucleoplasm (Approved)				0	0	0	0	0	0	0	0	0	0	0	0	0	0	0	0	0	0	0	0
2735	2735	Gene_ID	H. sapiens	2735	H. sapiens	GLI1	GLI family zinc finger 1	GO:0060032 notochord regression;GO:0021938 smoothened signaling pathway involved in regulation of cerebellar granule cell precursor cell proliferation;GO:1990787 negative regulation of hh target transcription factor activity		Human disease related genes:Congenital malformations:Congenital malformations of the musculoskeletal system; Transcription factors:Zinc-coordinating DNA-binding domains; Predicted intracellular proteins; Disease related genes	Cytosol;Nucleoplasm (Enhanced)		(M219)PID HEDGEHOG GLI PATHWAY	(M5919)HALLMARK HEDGEHOG SIGNALING	0	0	0	0	0	0	1	0	1	0	1	1	0	0	0	0	0	0	1	0
221395	221395	Gene_ID	H. sapiens	221395	H. sapiens	ADGRF5	adhesion G protein-coupled receptor F5	GO:0061626 pharyngeal arch artery morphogenesis;GO:0071073 positive regulation of phospholipid biosynthetic process;GO:0043129 surfactant homeostasis		G-protein coupled receptors:GPCRs excl olfactory receptors; G-protein coupled receptors:Family 2 (B) receptors					0	0	0	1	0	0	0	0	0	0	0	0	0	0	0	0	0	0	0	0
59340	59340	Gene_ID	H. sapiens	59340	H. sapiens	HRH4	histamine receptor H4	GO:0007197 adenylate cyclase-inhibiting G protein-coupled acetylcholine receptor signaling pathway;GO:0007213 G protein-coupled acetylcholine receptor signaling pathway;GO:0095500 acetylcholine receptor signaling pathway		G-protein coupled receptors:GPCRs excl olfactory receptors; FDA approved drug targets:Small molecule drugs		Amitriptyline; Clozapine; Loxapine; Chlorpromazine; Amoxapine; Doxepin; Aripiprazole; Pheniramine; REV131; Histamine; Mianserin			0	0	1	0	0	0	0	0	0	0	0	0	0	0	0	0	0	0	0	0
4208	4208	Gene_ID	H. sapiens	4208	H. sapiens	MEF2C	myocyte enhancer factor 2C	GO:0003185 sinoatrial valve morphogenesis;GO:0003172 sinoatrial valve development;GO:0007521 muscle cell fate determination		Transcription factors:alpha-Helices exposed by beta-structures; Human disease related genes:Other diseases:Mental and behavioural disorders; Disease related genes; Human disease related genes:Other congenital disorders:Chromosomal abnormalities; Predicted intracellular proteins	Nucleoplasm;Vesicles (Supported)		(M30)PID HDAC CLASSII PATHWAY; (M270)PID MAPK TRK PATHWAY; (M229)PID P38 ALPHA BETA DOWNSTREAM PATHWAY	(M5909)HALLMARK MYOGENESIS	0	0	1	1	0	0	1	0	1	0	0	0	1	0	0	0	1	0	1	0
5352	5352	Gene_ID	H. sapiens	5352	H. sapiens	PLOD2	procollagen-lysine,2-oxoglutarate 5-dioxygenase 2	GO:0046946 hydroxylysine metabolic process;GO:0046947 hydroxylysine biosynthetic process;GO:0017185 peptidyl-lysine hydroxylation		ENZYME proteins:Oxidoreductases; Human disease related genes:Congenital malformations:Congenital malformations of the musculoskeletal system; Disease related genes; Potential drug targets; Enzymes; Predicted intracellular proteins	Cytosol;Nucleoli (Uncertain)	Ascorbic acid	(M3468)NABA ECM REGULATORS; (M5885)NABA MATRISOME ASSOCIATED; (M5889)NABA MATRISOME	(M5924)HALLMARK MTORC1 SIGNALING; (M5930)HALLMARK EPITHELIAL MESENCHYMAL TRANSITION; (M5937)HALLMARK GLYCOLYSIS	0	0	0	0	0	0	0	0	0	0	0	0	0	0	0	0	0	0	0	0
2321	2321	Gene_ID	H. sapiens	2321	H. sapiens	FLT1	fms related receptor tyrosine kinase 1	GO:0036323 vascular endothelial growth factor receptor-1 signaling pathway;GO:1990384 hyaloid vascular plexus regression;GO:0060033 anatomical structure regression	Tyr protein kinase family	FDA approved drug targets:Small molecule drugs; Cancer-related genes:Candidate cancer biomarkers; Predicted secreted proteins; FDA approved drug targets:Biotech drugs; Kinases:Tyr protein kinases; Disease related genes; Enzymes; RAS pathway related proteins; Predicted intracellular proteins; ENZYME proteins:Transferases	Plasma membrane (Supported); Additional: Actin filaments	Sorafenib; Sunitinib; Vatalanib; TG-100801; OSI-930; Denibulin; ABT-869; IMC-1C11; Pazopanib; Axitinib; N-(4-chlorophenyl)-2-[(pyridin-4-ylmethyl)amino]benzamide; Regorafenib; Lenvatinib; Nintedanib; Polaprezinc; Foreskin fibroblast (neonatal); Fostamatinib; Selpercatinib	(M137)PID VEGF VEGFR PATHWAY; (M226)PID VEGFR1 PATHWAY; (M33)PID GLYPICAN 1PATHWAY		0	1	0	1	0	0	0	0	1	0	0	1	1	0	1	0	0	0	1	0
10941	10941	Gene_ID	H. sapiens	10941	H. sapiens	UGT2A1	UDP glucuronosyltransferase family 2 member A1 complex locus	GO:0052695 cellular glucuronidation;GO:0006063 uronic acid metabolic process;GO:0019585 glucuronate metabolic process		Enzymes; Predicted intracellular proteins; ENZYME proteins:Transferases					0	0	0	0	0	0	0	0	1	0	0	0	0	0	0	0	0	0	0	0
162966	162966	Gene_ID	H. sapiens	162966	H. sapiens	ZNF600	zinc finger protein 600	GO:0045944 positive regulation of transcription by RNA polymerase II;GO:0045893 positive regulation of transcription, DNA-templated;GO:1903508 positive regulation of nucleic acid-templated transcription		Predicted intracellular proteins; Transcription factors:Zinc-coordinating DNA-binding domains					0	0	0	0	0	0	0	0	0	0	0	0	0	0	0	0	0	0	0	0
285025	285025	Gene_ID	H. sapiens	285025	H. sapiens	CCDC141	coiled-coil domain containing 141	GO:0051642 centrosome localization;GO:0021799 cerebral cortex radially oriented cell migration;GO:0061842 microtubule organizing center localization		Predicted intracellular proteins	Nucleoplasm (Approved)				0	0	0	0	0	0	0	0	0	0	0	0	0	0	0	0	0	0	0	0
574537	574537	Gene_ID	H. sapiens	574537	H. sapiens	UGT2A2	UDP glucuronosyltransferase family 2 member A2	GO:0052695 cellular glucuronidation;GO:0006063 uronic acid metabolic process;GO:0019585 glucuronate metabolic process		Enzymes; ENZYME proteins:Transferases					0	0	0	0	0	0	0	0	1	0	0	0	0	0	0	0	0	0	0	0
1581	1581	Gene_ID	H. sapiens	1581	H. sapiens	CYP7A1	cytochrome P450 family 7 subfamily A member 1	GO:0045542 positive regulation of cholesterol biosynthetic process;GO:0106120 positive regulation of sterol biosynthetic process;GO:0006707 cholesterol catabolic process		Enzymes; Predicted intracellular proteins; ENZYME proteins:Oxidoreductases				(M5948)HALLMARK BILE ACID METABOLISM	0	0	0	0	0	0	0	1	1	0	0	0	0	0	0	0	0	0	0	0
55031	55031	Gene_ID	H. sapiens	55031	H. sapiens	USP47	ubiquitin specific peptidase 47	GO:1902230 negative regulation of intrinsic apoptotic signaling pathway in response to DNA damage;GO:0035520 monoubiquitinated protein deubiquitination;GO:1902229 regulation of intrinsic apoptotic signaling pathway in response to DNA damage		Enzymes; ENZYME proteins:Hydrolases; Predicted intracellular proteins; Peptidases:Cysteine-type peptidases	Intermediate filaments (Approved); Additional: Vesicles				0	0	0	0	0	0	1	0	0	0	0	0	0	1	0	0	0	0	1	0
170690	170690	Gene_ID	H. sapiens	170690	H. sapiens	ADAMTS16	ADAM metallopeptidase with thrombospondin type 1 motif 16	GO:0001658 branching involved in ureteric bud morphogenesis;GO:0060675 ureteric bud morphogenesis;GO:0072171 mesonephric tubule morphogenesis		Predicted secreted proteins	Mitochondria;Nuclear membrane (Approved); Additional: Midbody ring;Nucleoplasm		(M3468)NABA ECM REGULATORS; (M5885)NABA MATRISOME ASSOCIATED; (M5889)NABA MATRISOME		0	0	0	0	0	0	0	0	0	0	0	0	0	0	0	1	0	0	0	1
7903	7903	Gene_ID	H. sapiens	7903	H. sapiens	ST8SIA4	ST8 alpha-N-acetyl-neuraminide alpha-2,8-sialyltransferase 4	GO:0001574 ganglioside biosynthetic process;GO:0006491 N-glycan processing;GO:0097503 sialylation		Predicted intracellular proteins	Golgi apparatus (Approved)			(M5913)HALLMARK INTERFERON GAMMA RESPONSE; (M5950)HALLMARK ALLOGRAFT REJECTION	0	0	0	0	0	0	0	1	0	0	0	1	0	0	0	0	0	1	0	0
59272	59272	Gene_ID	H. sapiens	59272	H. sapiens	ACE2	angiotensin converting enzyme 2	GO:0070881 regulation of proline transport;GO:1902834 regulation of proline import across plasma membrane;GO:1902836 positive regulation of proline import across plasma membrane		ENZYME proteins:Hydrolases; Transporters:Accessory Factors Involved in Transport; Predicted secreted proteins; Peptidases:Metallopeptidases; Enzymes; Transporters:Electrochemical Potential-driven transporters		Chloroquine; Hydroxychloroquine; SPP1148; N-(2-Aminoethyl)-1-aziridineethanamine			0	0	0	0	0	0	0	0	1	0	0	0	0	0	0	0	0	0	0	1
10637	10637	Gene_ID	H. sapiens	10637	H. sapiens	LEFTY1	left-right determination factor 1	GO:0010862 positive regulation of pathway-restricted SMAD protein phosphorylation;GO:0060395 SMAD protein signal transduction;GO:0060393 regulation of pathway-restricted SMAD protein phosphorylation		Predicted secreted proteins			(M5883)NABA SECRETED FACTORS; (M5885)NABA MATRISOME ASSOCIATED; (M5889)NABA MATRISOME		0	0	0	1	0	0	0	0	0	0	0	0	0	0	1	0	0	0	0	0
165679	165679	Gene_ID	H. sapiens	165679	H. sapiens	SPTSSB	serine palmitoyltransferase small subunit B	GO:1904220 regulation of serine C-palmitoyltransferase activity;GO:0046512 sphingosine biosynthetic process;GO:0046520 sphingoid biosynthetic process		Predicted intracellular proteins	Nuclear speckles (Uncertain)				0	0	0	0	0	0	0	1	0	0	0	0	0	0	0	0	0	0	0	0
2181	2181	Gene_ID	H. sapiens	2181	H. sapiens	ACSL3	acyl-CoA synthetase long chain family member 3	GO:0150173 positive regulation of phosphatidylcholine metabolic process;GO:2001247 positive regulation of phosphatidylcholine biosynthetic process;GO:2001245 regulation of phosphatidylcholine biosynthetic process		Enzymes; ENZYME proteins:Ligase; Predicted intracellular proteins; Cancer-related genes	Nucleoli;Nucleoli rim (Approved); Additional: Lipid droplets			(M5908)HALLMARK ANDROGEN RESPONSE; (M5924)HALLMARK MTORC1 SIGNALING	0	0	0	0	1	0	0	1	0	0	0	0	0	0	0	0	0	0	0	0
54407	54407	Gene_ID	H. sapiens	54407	H. sapiens	SLC38A2	solute carrier family 38 member 2	GO:0031460 glycine betaine transport;GO:1903840 response to arsenite(3-);GO:1903841 cellular response to arsenite(3-)		Transporters:Electrochemical Potential-driven transporters; FDA approved drug targets:Small molecule drugs	Plasma membrane (Supported)			(M5908)HALLMARK ANDROGEN RESPONSE	0	0	0	0	0	0	0	0	0	0	0	0	0	0	0	0	0	0	0	1
5337	5337	Gene_ID	H. sapiens	5337	H. sapiens	PLD1	phospholipase D1	GO:0032534 regulation of microvillus assembly;GO:0098693 regulation of synaptic vesicle cycle;GO:0032530 regulation of microvillus organization		ENZYME proteins:Hydrolases; Human disease related genes:Congenital malformations:Congenital malformations of the circulatory system; Disease related genes; Potential drug targets; Enzymes; RAS pathway related proteins; Predicted intracellular proteins	Vesicles (Approved); Additional: Nucleoplasm	Choline; LAX-101; Choline salicylate	(M120)PID ARF6 DOWNSTREAM PATHWAY; (M252)PID IL8 CXCR1 PATHWAY; (M275)PID ALPHA SYNUCLEIN PATHWAY		1	0	0	0	0	0	0	1	1	0	0	1	1	0	0	1	1	0	0	0
7525	7525	Gene_ID	H. sapiens	7525	H. sapiens	YES1	YES proto-oncogene 1, Src family tyrosine kinase	GO:0002433 immune response-regulating cell surface receptor signaling pathway involved in phagocytosis;GO:0038096 Fc-gamma receptor signaling pathway involved in phagocytosis;GO:0002431 Fc receptor mediated stimulatory signaling pathway	Tyr protein kinase family	FDA approved drug targets:Small molecule drugs; Kinases:Tyr protein kinases; Enzymes; Predicted intracellular proteins; ENZYME proteins:Transferases	Cytosol;Plasma membrane (Supported)	Dasatinib; Fostamatinib	(M33)PID GLYPICAN 1PATHWAY; (M76)PID P38 ALPHA BETA PATHWAY; (M257)PID EPHRINB REV PATHWAY		0	1	0	1	0	0	0	0	1	1	1	1	1	1	1	0	1	0	0	1
285	285	Gene_ID	H. sapiens	285	H. sapiens	ANGPT2	angiopoietin 2	GO:0050928 negative regulation of positive chemotaxis;GO:0048014 Tie signaling pathway;GO:0072012 glomerulus vasculature development		RAS pathway related proteins; Predicted secreted proteins; Cancer-related genes:Candidate cancer biomarkers			(M92)PID ANGIOPOIETIN RECEPTOR PATHWAY; (M5883)NABA SECRETED FACTORS; (M5885)NABA MATRISOME ASSOCIATED		0	0	0	1	0	0	0	0	1	0	1	1	1	0	1	0	0	0	0	0
4283	4283	Gene_ID	H. sapiens	4283	H. sapiens	CXCL9	C-X-C motif chemokine ligand 9	GO:1901741 positive regulation of myoblast fusion;GO:1901739 regulation of myoblast fusion;GO:0045663 positive regulation of myoblast differentiation		Human disease related genes:Immune system diseases:Allergies and autoimmune diseases; Predicted secreted proteins; Cancer-related genes:Candidate cancer biomarkers			(M196)PID IL23 PATHWAY; (M222)PID CXCR3 PATHWAY; (M5883)NABA SECRETED FACTORS	(M5897)HALLMARK IL6 JAK STAT3 SIGNALING; (M5913)HALLMARK INTERFERON GAMMA RESPONSE; (M5932)HALLMARK INFLAMMATORY RESPONSE	0	0	0	0	1	0	0	0	1	1	0	0	0	0	0	0	0	0	0	0
9748	9748	Gene_ID	H. sapiens	9748	H. sapiens	SLK	STE20 like kinase	GO:0031122 cytoplasmic microtubule organization;GO:0051893 regulation of focal adhesion assembly;GO:0090109 regulation of cell-substrate junction assembly	STE Ser/Thr protein kinase family	Enzymes; Kinases:STE Ser/Thr protein kinases; Predicted intracellular proteins; ENZYME proteins:Transferases	Cytosol;Plasma membrane (Approved)	K-00546; 2-[4-[4-[(5-cyclopropyl-1H-pyrazol-3-yl)amino]quinazolin-2-yl]iminocyclohexa-2,5-dien-1-yl]acetonitrile; Fostamatinib			1	1	0	0	0	0	0	0	0	0	0	0	0	0	0	0	0	0	0	0
80323	80323	Gene_ID	H. sapiens	80323	H. sapiens	CCDC68	coiled-coil domain containing 68	GO:0034454 microtubule anchoring at centrosome;GO:0072393 microtubule anchoring at microtubule organizing center;GO:0034453 microtubule anchoring		Predicted intracellular proteins	Golgi apparatus (Approved); Additional: Cytosol				0	0	0	0	0	0	0	0	0	0	0	0	0	0	0	0	0	0	0	0
25800	25800	Gene_ID	H. sapiens	25800	H. sapiens	SLC39A6	solute carrier family 39 member 6	GO:0071578 zinc ion import across plasma membrane;GO:0071577 zinc ion transmembrane transport;GO:0006829 zinc ion transport		Transporters:Electrochemical Potential-driven transporters	Cytosol (Uncertain); Additional: Nucleoplasm;Plasma membrane			(M5906)HALLMARK ESTROGEN RESPONSE EARLY	0	0	0	0	0	0	0	0	0	0	0	0	0	0	0	0	0	0	0	0
257068	257068	Gene_ID	H. sapiens	257068	H. sapiens	PLCXD2	phosphatidylinositol specific phospholipase C X domain containing 2	GO:0016042 lipid catabolic process;GO:0006629 lipid metabolic process;GO:1901575 organic substance catabolic process		Predicted intracellular proteins	Nucleoplasm (Approved)				0	0	0	0	0	0	0	0	0	0	0	0	0	0	0	0	0	0	0	0
1270	1270	Gene_ID	H. sapiens	1270	H. sapiens	CNTF	ciliary neurotrophic factor	GO:0046668 regulation of retinal cell programmed cell death;GO:0070120 ciliary neurotrophic factor-mediated signaling pathway;GO:0046533 negative regulation of photoreceptor cell differentiation		Predicted intracellular proteins; Cancer-related genes:Candidate cancer biomarkers	Vesicles (Approved)		(M5883)NABA SECRETED FACTORS; (M5885)NABA MATRISOME ASSOCIATED; (M5889)NABA MATRISOME		0	0	0	1	0	0	0	0	0	1	0	0	0	0	0	1	0	0	0	0
7037	7037	Gene_ID	H. sapiens	7037	H. sapiens	TFRC	transferrin receptor	GO:0010637 negative regulation of mitochondrial fusion;GO:0033572 transferrin transport;GO:0010635 regulation of mitochondrial fusion		Transporters; FDA approved drug targets:Small molecule drugs; CD markers; Cancer-related genes:Candidate cancer biomarkers; Predicted secreted proteins; Peptidases:Metallopeptidases; Disease related genes; Enzymes; Predicted intracellular proteins	Endosomes;Lysosomes (Supported)	Iron; Ferrous sulfate anhydrous; Ferric cation; Ferrous gluconate; Ferrous succinate; Ferrous ascorbate; Ferrous fumarate; Ferrous glycine sulfate; Tetraferric tricitrate decahydrate; Ferric derisomaltose	(M106)PID HNF3B PATHWAY; (M255)PID HIF1 TFPATHWAY; (M66)PID MYC ACTIV PATHWAY	(M5941)HALLMARK UV RESPONSE UP; (M5924)HALLMARK MTORC1 SIGNALING; (M5925)HALLMARK E2F TARGETS	1	0	0	0	1	1	0	0	1	0	0	0	0	0	0	0	0	0	0	1
102	102	Gene_ID	H. sapiens	102	H. sapiens	ADAM10	ADAM metallopeptidase domain 10	GO:0051089 constitutive protein ectodomain proteolysis;GO:0098696 regulation of neurotransmitter receptor localization to postsynaptic specialization membrane;GO:0042117 monocyte activation		CD markers; ENZYME proteins:Hydrolases; Transporters:Accessory Factors Involved in Transport; Cancer-related genes:Mutational cancer driver genes; Disease related genes; Potential drug targets; Enzymes; Predicted intracellular proteins	Plasma membrane;Vesicles (Supported)	XL784	(M70)PID PS1 PATHWAY; (M142)PID AJDISS 2PATHWAY; (M17)PID NOTCH PATHWAY	(M5916)HALLMARK APICAL SURFACE; (M5910)HALLMARK PROTEIN SECRETION	0	1	0	0	1	0	1	0	1	0	0	1	1	0	1	0	0	0	1	0
55015	55015	Gene_ID	H. sapiens	55015	H. sapiens	PRPF39	pre-mRNA processing factor 39	GO:0000395 mRNA 5'-splice site recognition;GO:0045292 mRNA cis splicing, via spliceosome;GO:0006376 mRNA splice site selection		Predicted intracellular proteins	Nucleoplasm (Approved)				0	0	0	0	0	0	0	0	0	0	0	0	0	0	0	0	0	0	0	0
7767	7767	Gene_ID	H. sapiens	7767	H. sapiens	ZNF224	zinc finger protein 224	GO:0000122 negative regulation of transcription by RNA polymerase II;GO:0045944 positive regulation of transcription by RNA polymerase II;GO:0045892 negative regulation of transcription, DNA-templated		Predicted intracellular proteins; Transcription factors:Zinc-coordinating DNA-binding domains	Nuclear membrane (Supported); Additional: Nucleoplasm				0	0	0	0	0	0	0	0	0	0	0	0	0	0	0	0	0	0	0	0
5229	5229	Gene_ID	H. sapiens	5229	H. sapiens	PGGT1B	protein geranylgeranyltransferase type I subunit beta	GO:0018344 protein geranylgeranylation;GO:0018342 protein prenylation;GO:0097354 prenylation		Enzymes; Predicted intracellular proteins; ENZYME proteins:Transferases	Endoplasmic reticulum;Nucleoplasm (Approved); Additional: Cytosol	L-778123; Geranylgeranyl diphosphate; 2-[METHYL-(5-GERANYL-4-METHYL-PENT-3-ENYL)-AMINO]-ETHYL-DIPHOSPHATE			0	0	0	0	0	0	0	0	0	0	0	0	0	0	0	0	0	0	0	0
23236	23236	Gene_ID	H. sapiens	23236	H. sapiens	PLCB1	phospholipase C beta 1	GO:0060466 activation of meiosis involved in egg activation;GO:1905630 response to glyceraldehyde;GO:1905631 cellular response to glyceraldehyde		Human disease related genes:Nervous system diseases:Epilepsy; ENZYME proteins:Hydrolases; Disease related genes; Potential drug targets; Enzymes; Predicted intracellular proteins	Plasma membrane (Approved)		(M252)PID IL8 CXCR1 PATHWAY; (M213)PID AR NONGENOMIC PATHWAY; (M210)PID IL8 CXCR2 PATHWAY	(M5923)HALLMARK PI3K AKT MTOR SIGNALING	0	0	1	0	0	0	1	1	1	1	0	1	0	0	1	1	0	0	1	0
5168	5168	Gene_ID	H. sapiens	5168	H. sapiens	ENPP2	ectonucleotide pyrophosphatase/phosphodiesterase 2	GO:2000394 positive regulation of lamellipodium morphogenesis;GO:2000392 regulation of lamellipodium morphogenesis;GO:0034638 phosphatidylcholine catabolic process		Cancer-related genes:Candidate cancer biomarkers; ENZYME proteins:Hydrolases; Predicted secreted proteins; Enzymes; Predicted intracellular proteins	Golgi apparatus;Nucleoplasm (Approved); Additional: Actin filaments			(M5905)HALLMARK ADIPOGENESIS	0	0	0	0	0	0	0	1	0	0	0	0	0	0	0	1	0	0	0	0
4254	4254	Gene_ID	H. sapiens	4254	H. sapiens	KITLG	KIT ligand	GO:0033026 negative regulation of mast cell apoptotic process;GO:0070668 positive regulation of mast cell proliferation;GO:0033025 regulation of mast cell apoptotic process		Human disease related genes:Nervous system diseases:Ear disease; Cancer-related genes:Candidate cancer biomarkers; Human disease related genes:Skin diseases:Skin and soft tissue diseases; Disease related genes; RAS pathway related proteins; Predicted intracellular proteins	Vesicles (Approved)		(M231)PID KIT PATHWAY; (M195)PID CMYB PATHWAY; (M5883)NABA SECRETED FACTORS		0	0	0	1	0	0	0	0	1	1	0	1	1	0	1	0	0	0	0	0
5274	5274	Gene_ID	H. sapiens	5274	H. sapiens	SERPINI1	serpin family I member 1	GO:0007422 peripheral nervous system development;GO:0010976 positive regulation of neuron projection development;GO:0010951 negative regulation of endopeptidase activity		Predicted intracellular proteins; Predicted secreted proteins; Human disease related genes:Nervous system diseases:Neurodegenerative diseases; Disease related genes	Cytosol (Uncertain)		(M66)PID MYC ACTIV PATHWAY; (M3468)NABA ECM REGULATORS; (M5885)NABA MATRISOME ASSOCIATED		0	0	0	0	0	0	0	0	0	0	0	0	0	0	0	1	0	0	0	0
9847	9847	Gene_ID	H. sapiens	9847	H. sapiens	C2CD5	C2 calcium dependent domain containing 5	GO:0038028 insulin receptor signaling pathway via phosphatidylinositol 3-kinase;GO:0031340 positive regulation of vesicle fusion;GO:0031338 regulation of vesicle fusion		Predicted intracellular proteins	Cytosol (Supported); Additional: Centriolar satellite				0	0	1	0	1	1	0	0	1	0	0	0	0	0	1	0	0	0	0	0
51199	51199	Gene_ID	H. sapiens	51199	H. sapiens	NIN	ninein	GO:0090222 centrosome-templated microtubule nucleation;GO:0021540 corpus callosum morphogenesis;GO:0051418 microtubule nucleation by microtubule organizing center		Human disease related genes:Congenital malformations:Other congenital malformations; Predicted intracellular proteins; Cancer-related genes:Mutational cancer driver genes; Disease related genes	Centrosome;Nucleoli;Nucleoli rim (Approved); Additional: Nucleoplasm			(M5893)HALLMARK MITOTIC SPINDLE; (M5953)HALLMARK KRAS SIGNALING UP	0	0	0	0	0	0	0	0	0	0	0	0	0	0	0	1	0	0	0	0
8690	8690	Gene_ID	H. sapiens	8690	H. sapiens	JRKL	JRK like	GO:0007417 central nervous system development;GO:0007399 nervous system development;GO:0048731 system development		Predicted intracellular proteins	Nucleoplasm (Approved); Additional: Cytokinetic bridge				0	0	0	0	0	0	0	0	0	0	0	0	0	0	0	0	0	0	0	0
54739	54739	Gene_ID	H. sapiens	54739	H. sapiens	XAF1	XIAP associated factor 1	GO:0035456 response to interferon-beta;GO:0034097 response to cytokine;GO:0006915 apoptotic process		Predicted intracellular proteins	Mitochondria;Nucleoplasm (Supported)			(M5913)HALLMARK INTERFERON GAMMA RESPONSE	0	0	0	0	0	0	0	0	0	1	0	0	0	0	0	0	0	0	0	0
4548	4548	Gene_ID	H. sapiens	4548	H. sapiens	MTR	5-methyltetrahydrofolate-homocysteine methyltransferase	GO:0009086 methionine biosynthetic process;GO:0009235 cobalamin metabolic process;GO:0006555 methionine metabolic process		FDA approved drug targets:Small molecule drugs; Human disease related genes:Congenital malformations:Congenital malformations of the nervous system; Human disease related genes:Congenital disorders of metabolism:Congenital disorders of amino acid metabolism; Disease related genes; Enzymes; Predicted intracellular proteins; ENZYME proteins:Transferases	Cytosol (Supported)	Cyanocobalamin; Tetrahydrofolic acid; Methionine; Hydroxocobalamin; Mecobalamin; Thimerosal			1	0	1	0	0	0	0	0	0	0	1	0	0	0	0	0	0	0	0	0
7874	7874	Gene_ID	H. sapiens	7874	H. sapiens	USP7	ubiquitin specific peptidase 7	GO:0035616 histone H2B conserved C-terminal lysine deubiquitination;GO:1901537 positive regulation of DNA demethylation;GO:0010216 maintenance of DNA methylation		Enzymes; ENZYME proteins:Hydrolases; Predicted intracellular proteins; Peptidases:Cysteine-type peptidases	Nucleoplasm (Supported); Additional: Nuclear bodies		(M136)PID FOXO PATHWAY; (M261)PID P53 REGULATION PATHWAY		0	0	0	0	1	0	0	0	1	0	0	0	0	1	0	0	0	0	0	0
23012	23012	Gene_ID	H. sapiens	23012	H. sapiens	STK38L	serine/threonine kinase 38 like	GO:0018105 peptidyl-serine phosphorylation;GO:0018209 peptidyl-serine modification;GO:0006468 protein phosphorylation	AGC Ser/Thr protein kinase family	Enzymes; Kinases:AGC Ser/Thr protein kinases; Predicted intracellular proteins; ENZYME proteins:Transferases	Cytosol (Approved)	Fostamatinib		(M5893)HALLMARK MITOTIC SPINDLE	0	1	0	0	0	0	0	0	0	0	0	1	0	0	0	0	0	0	0	0
439996	439996	Gene_ID	H. sapiens	439996	H. sapiens	IFIT1B	interferon induced protein with tetratricopeptide repeats 1B	GO:0071360 cellular response to exogenous dsRNA;GO:0071357 cellular response to type I interferon;GO:0071359 cellular response to dsRNA		Predicted intracellular proteins					0	0	1	0	0	0	0	0	1	1	0	0	0	0	0	0	0	0	0	0
2066	2066	Gene_ID	H. sapiens	2066	H. sapiens	ERBB4	erb-b2 receptor tyrosine kinase 4	GO:0021551 central nervous system morphogenesis;GO:0072046 establishment of planar polarity involved in nephron morphogenesis;GO:0061026 cardiac muscle tissue regeneration	Tyr protein kinase family	FDA approved drug targets:Small molecule drugs; Cancer-related genes:Candidate cancer biomarkers; Transporters:Accessory Factors Involved in Transport; Predicted intracellular proteins; Kinases:Tyr protein kinases; Disease related genes; Enzymes; Human disease related genes:Nervous system diseases:Neurodegenerative diseases; ENZYME proteins:Transferases		Afatinib; Fostamatinib; Brigatinib; Zanubrutinib	(M201)PID ERBB NETWORK PATHWAY; (M13)PID ERBB4 PATHWAY; (M295)SIG PIP3 SIGNALING IN CARDIAC MYOCTES		0	1	0	1	1	0	1	0	1	0	0	1	1	0	1	0	0	0	1	0
7733	7733	Gene_ID	H. sapiens	7733	H. sapiens	ZNF180	zinc finger protein 180	GO:0000122 negative regulation of transcription by RNA polymerase II;GO:0045892 negative regulation of transcription, DNA-templated;GO:1903507 negative regulation of nucleic acid-templated transcription		Predicted intracellular proteins; Cancer-related genes:Mutated cancer genes; Transcription factors:Zinc-coordinating DNA-binding domains	Nucleoplasm (Approved)				0	0	0	0	0	0	0	0	0	0	0	0	0	0	0	0	0	0	0	0
260425	260425	Gene_ID	H. sapiens	260425	H. sapiens	MAGI3	membrane associated guanylate kinase, WW and PDZ domain containing 3	GO:0046710 GDP metabolic process;GO:0046037 GMP metabolic process;GO:0009167 purine ribonucleoside monophosphate metabolic process		Predicted intracellular proteins	Cell Junctions (Supported)				0	0	0	0	0	0	0	0	1	0	0	0	0	0	0	0	0	0	0	0
7358	7358	Gene_ID	H. sapiens	7358	H. sapiens	UGDH	UDP-glucose 6-dehydrogenase	GO:0006065 UDP-glucuronate biosynthetic process;GO:0046398 UDP-glucuronate metabolic process;GO:0034214 protein hexamerization		Human disease related genes:Nervous system diseases:Epilepsy; ENZYME proteins:Oxidoreductases; Disease related genes; Potential drug targets; Enzymes; Predicted intracellular proteins	Nucleoplasm (Supported)	NADH; Copper		(M5935)HALLMARK FATTY ACID METABOLISM; (M5907)HALLMARK ESTROGEN RESPONSE LATE; (M5934)HALLMARK XENOBIOTIC METABOLISM	0	0	0	0	0	0	0	0	0	0	0	0	0	0	0	0	0	0	0	0
7402	7402	Gene_ID	H. sapiens	7402	H. sapiens	UTRN	utrophin	GO:0001954 positive regulation of cell-matrix adhesion;GO:2000649 regulation of sodium ion transmembrane transporter activity;GO:1902305 regulation of sodium ion transmembrane transport		Predicted intracellular proteins	Nucleoplasm;Plasma membrane (Approved)	Zinc; Zinc acetate; Zinc chloride; Zinc sulfate, unspecified form			0	0	0	0	0	0	0	0	0	0	0	1	0	0	0	0	0	0	0	0
26064	26064	Gene_ID	H. sapiens	26064	H. sapiens	RAI14	retinoic acid induced 14	GO:0007283 spermatogenesis;GO:0048232 male gamete generation;GO:0007276 gamete generation		Predicted intracellular proteins	Nucleoplasm (Supported); Additional: Actin filaments;Cytosol				0	0	0	0	0	0	0	0	0	0	0	0	0	0	0	0	0	0	0	0
29110	29110	Gene_ID	H. sapiens	29110	H. sapiens	TBK1	TANK binding kinase 1	GO:0044565 dendritic cell proliferation;GO:1904415 regulation of xenophagy;GO:1904417 positive regulation of xenophagy	Other	Predicted intracellular proteins; Disease related genes; Potential drug targets; Enzymes; Kinases; RAS pathway related proteins; Human disease related genes:Nervous system diseases:Neurodegenerative diseases; ENZYME proteins:Transferases	Nucleoplasm (Enhanced); Additional: Vesicles	Fostamatinib		(M5923)HALLMARK PI3K AKT MTOR SIGNALING; (M5924)HALLMARK MTORC1 SIGNALING	0	1	0	0	0	0	0	0	1	0	0	1	1	0	0	0	0	0	0	0
6319	6319	Gene_ID	H. sapiens	6319	H. sapiens	SCD	stearoyl-CoA desaturase	GO:1903966 monounsaturated fatty acid biosynthetic process;GO:1903964 monounsaturated fatty acid metabolic process;GO:0006636 unsaturated fatty acid biosynthetic process		Enzymes; ENZYME proteins:Oxidoreductases	Endoplasmic reticulum (Enhanced)			(M5892)HALLMARK CHOLESTEROL HOMEOSTASIS; (M5908)HALLMARK ANDROGEN RESPONSE; (M5909)HALLMARK MYOGENESIS	0	0	0	0	0	0	0	1	1	0	0	0	0	0	0	0	0	0	0	0
7768	7768	Gene_ID	H. sapiens	7768	H. sapiens	ZNF225	zinc finger protein 225	GO:0045944 positive regulation of transcription by RNA polymerase II;GO:0045893 positive regulation of transcription, DNA-templated;GO:1903508 positive regulation of nucleic acid-templated transcription		Predicted intracellular proteins; Transcription factors:Zinc-coordinating DNA-binding domains	Nucleoplasm (Approved)				0	0	0	0	0	0	0	0	0	0	0	0	0	0	0	0	0	0	0	0
7576	7576	Gene_ID	H. sapiens	7576	H. sapiens	ZNF28	zinc finger protein 28	GO:0006357 regulation of transcription by RNA polymerase II;GO:0006355 regulation of transcription, DNA-templated;GO:1903506 regulation of nucleic acid-templated transcription		Predicted intracellular proteins; Transcription factors:Zinc-coordinating DNA-binding domains					0	0	0	0	0	0	0	0	0	0	0	0	0	0	0	0	0	0	0	0
1654	1654	Gene_ID	H. sapiens	1654	H. sapiens	DDX3X	DEAD-box helicase 3 X-linked	GO:0034159 regulation of toll-like receptor 8 signaling pathway;GO:0034161 positive regulation of toll-like receptor 8 signaling pathway;GO:0042256 mature ribosome assembly		Human disease related genes:Other diseases:Mental and behavioural disorders; Cancer-related genes:Mutated cancer genes; ENZYME proteins:Hydrolases; Disease related genes; Potential drug targets; Enzymes; Transporters:Transporter channels and pores; Predicted intracellular proteins	Cytosol (Approved); Additional: Nucleoplasm				0	0	0	0	0	0	1	0	1	0	0	0	0	0	0	0	0	0	1	0
5290	5290	Gene_ID	H. sapiens	5290	H. sapiens	PIK3CA	phosphatidylinositol-4,5-bisphosphate 3-kinase catalytic subunit alpha	GO:1903544 response to butyrate;GO:0044028 DNA hypomethylation;GO:0044029 hypomethylation of CpG island	Atypical: PI3/PI4-kinase family	Human disease related genes:Cancers:Cancers of the digestive system; FDA approved drug targets:Small molecule drugs; Cancer-related genes:Mutated cancer genes; Kinases:Atypical kinases; Cancer-related genes:Candidate cancer biomarkers; Human disease related genes:Cancers:Cancers of soft tissues and bone; Cancer-related genes:Mutational cancer driver genes; Human disease related genes:Endocrine an…	Cytosol (Supported); Additional: Mitochondria	ATP; Caffeine; XL765; Wortmannin; Pilaralisib; Alpelisib; Copanlisib	(M135)PID IL5 PATHWAY; (M26)PID NFKAPPAB ATYPICAL PATHWAY; (M12771)SA PTEN PATHWAY	(M5921)HALLMARK COMPLEMENT	1	1	1	1	0	0	1	1	1	1	1	1	1	1	1	1	1	0	1	1
8404	8404	Gene_ID	H. sapiens	8404	H. sapiens	SPARCL1	SPARC like 1	GO:0099560 synaptic membrane adhesion;GO:0098742 cell-cell adhesion via plasma-membrane adhesion molecules;GO:0050808 synapse organization		Predicted secreted proteins; Predicted intracellular proteins; Cancer-related genes:Candidate cancer biomarkers			(M3008)NABA ECM GLYCOPROTEINS; (M5884)NABA CORE MATRISOME; (M5889)NABA MATRISOME	(M5905)HALLMARK ADIPOGENESIS; (M5953)HALLMARK KRAS SIGNALING UP	0	0	0	0	0	0	0	0	0	0	0	0	0	0	0	0	0	0	0	0
3655	3655	Gene_ID	H. sapiens	3655	H. sapiens	ITGA6	integrin subunit alpha 6	GO:0010668 ectodermal cell differentiation;GO:0035878 nail development;GO:0043589 skin morphogenesis		CD markers; Cancer-related genes:Candidate cancer biomarkers; Transporters:Accessory Factors Involved in Transport; Cancer-related genes:Mutational cancer driver genes; Human disease related genes:Congenital malformations:Congenital malformations of skin; Disease related genes; Potential drug targets; Predicted intracellular proteins			(M158)PID INTEGRIN4 PATHWAY; (M47)PID INTEGRIN CS PATHWAY; (M239)PID A6B1 A6B4 INTEGRIN PATHWAY	(M5947)HALLMARK IL2 STAT5 SIGNALING	0	0	0	0	0	0	0	0	1	1	1	1	0	0	0	1	0	0	0	0
4750	4750	Gene_ID	H. sapiens	4750	H. sapiens	NEK1	NIMA related kinase 1	GO:0018108 peptidyl-tyrosine phosphorylation;GO:0018212 peptidyl-tyrosine modification;GO:0060271 cilium assembly	NEK Ser/Thr protein kinase family	Kinases:NEK Ser/Thr protein kinases; Human disease related genes:Congenital malformations:Congenital malformations of the musculoskeletal system; Disease related genes; Potential drug targets; Enzymes; Predicted intracellular proteins; ENZYME proteins:Transferases	Cytosol (Supported); Additional: Centriolar satellite;Nucleoplasm	Fostamatinib	(M10154)SA G2 AND M PHASES		0	1	0	0	0	0	0	0	0	0	0	0	0	0	0	0	0	0	0	0
11127	11127	Gene_ID	H. sapiens	11127	H. sapiens	KIF3A	kinesin family member 3A	GO:0072383 plus-end-directed vesicle transport along microtubule;GO:0072386 plus-end-directed organelle transport along microtubule;GO:0034454 microtubule anchoring at centrosome		Predicted intracellular proteins	Cytosol;Intermediate filaments;Nucleoplasm (Approved)		(M219)PID HEDGEHOG GLI PATHWAY		0	0	0	0	0	1	0	0	1	0	1	0	0	1	0	0	0	0	0	0
55366	55366	Gene_ID	H. sapiens	55366	H. sapiens	LGR4	leucine rich repeat containing G protein-coupled receptor 4	GO:0060995 cell-cell signaling involved in kidney development;GO:0061289 Wnt signaling pathway involved in kidney development;GO:0061290 canonical Wnt signaling pathway involved in metanephric kidney development		Human disease related genes:Musculoskeletal diseases:Skeletal diseases; Disease related genes; Potential drug targets; G-protein coupled receptors:GPCRs excl olfactory receptors; Predicted intracellular proteins	Centriolar satellite (Approved)				0	0	1	0	0	0	0	0	0	0	0	0	0	0	0	0	0	0	1	0
6049	6049	Gene_ID	H. sapiens	6049	H. sapiens	RNF6	ring finger protein 6	GO:0044314 protein K27-linked ubiquitination;GO:0085020 protein K6-linked ubiquitination;GO:0060765 regulation of androgen receptor signaling pathway		Disease related genes; Potential drug targets; Enzymes; Predicted intracellular proteins; ENZYME proteins:Transferases	Nuclear membrane (Supported)				0	0	0	0	0	0	1	0	0	0	0	0	0	1	0	1	0	0	1	0
390	390	Gene_ID	H. sapiens	390	H. sapiens	RND3	Rho family GTPase 3	GO:0030865 cortical cytoskeleton organization;GO:0008360 regulation of cell shape;GO:0007163 establishment or maintenance of cell polarity		Predicted intracellular proteins		Guanosine-5'-Triphosphate		(M5942)HALLMARK UV RESPONSE DN	1	0	0	0	0	0	0	0	0	0	0	0	0	0	0	0	0	0	0	0
10892	10892	Gene_ID	H. sapiens	10892	H. sapiens	MALT1	MALT1 paracaspase	GO:0001923 B-1 B cell differentiation;GO:2000321 positive regulation of T-helper 17 cell differentiation;GO:2000318 positive regulation of T-helper 17 type immune response		Human disease related genes:Immune system diseases:Primary immunodeficiency; Peptidases:Cysteine-type peptidases; Disease related genes; Potential drug targets; Enzymes; Predicted intracellular proteins; Cancer-related genes	Nucleoli fibrillar center (Approved); Additional: Cytosol		(M37)PID NFKAPPAB CANONICAL PATHWAY; (M88)PID CD8 TCR PATHWAY; (M10)PID BCR 5PATHWAY		0	0	0	0	0	0	0	0	1	0	0	0	1	1	0	0	0	0	0	0
79589	79589	Gene_ID	H. sapiens	79589	H. sapiens	RNF128	ring finger protein 128	GO:1904352 positive regulation of protein catabolic process in the vacuole;GO:1904350 regulation of protein catabolic process in the vacuole;GO:0061462 protein localization to lysosome		Enzymes; ENZYME proteins:Transferases			(M60)PID NFAT TFPATHWAY		0	0	0	0	0	0	0	0	0	0	0	0	0	1	0	0	0	0	0	0
25897	25897	Gene_ID	H. sapiens	25897	H. sapiens	RNF19A	ring finger protein 19A, RBR E3 ubiquitin protein ligase	GO:0099576 regulation of protein catabolic process at postsynapse, modulating synaptic transmission;GO:0099170 postsynaptic modulation of chemical synaptic transmission;GO:0032436 positive regulation of proteasomal ubiquitin-dependent protein catabolic process		Enzymes; Predicted intracellular proteins; ENZYME proteins:Transferases				(M5945)HALLMARK HEME METABOLISM	0	0	0	0	0	0	0	0	0	0	0	0	0	1	0	0	0	0	0	0
23161	23161	Gene_ID	H. sapiens	23161	H. sapiens	SNX13	sorting nexin 13	GO:0043547 positive regulation of GTPase activity;GO:0043087 regulation of GTPase activity;GO:0051345 positive regulation of hydrolase activity							0	0	0	0	0	0	0	0	0	0	0	0	0	0	0	0	0	0	0	0
7871	7871	Gene_ID	H. sapiens	7871	H. sapiens	SLMAP	sarcolemma associated protein	GO:1900825 regulation of membrane depolarization during cardiac muscle cell action potential;GO:0098902 regulation of membrane depolarization during action potential;GO:1905150 regulation of voltage-gated sodium channel activity		Predicted intracellular proteins	Endoplasmic reticulum (Approved)				0	0	0	0	0	0	0	0	0	0	0	0	0	0	0	0	0	0	0	0
1545	1545	Gene_ID	H. sapiens	1545	H. sapiens	CYP1B1	cytochrome P450 family 1 subfamily B member 1	GO:0071387 cellular response to cortisol stimulus;GO:0002930 trabecular meshwork development;GO:0071603 endothelial cell-cell adhesion		Human disease related genes:Congenital malformations:Congenital malformations of eye; ENZYME proteins:Oxidoreductases; ENZYME proteins:Lyases; Disease related genes; Potential drug targets; Enzymes; Predicted intracellular proteins	Mitochondria (Uncertain)	Genistein; 2-Methoxyestradiol; Naringenin; Quercetin; beta-Naphthoflavone; Flavone; Cannabidiol; Nabiximols			0	0	1	0	0	0	0	1	1	0	0	0	0	0	0	0	0	0	0	0
8777	8777	Gene_ID	H. sapiens	8777	H. sapiens	MPDZ	multiple PDZ domain crumbs cell polarity complex component	GO:0120192 tight junction assembly;GO:0120193 tight junction organization;GO:0031023 microtubule organizing center organization		Human disease related genes:Congenital malformations:Congenital malformations of the nervous system; Predicted intracellular proteins; Disease related genes					0	0	0	0	0	0	0	0	0	0	0	0	0	0	0	0	0	0	0	0
3624	3624	Gene_ID	H. sapiens	3624	H. sapiens	INHBA	inhibin subunit beta A	GO:0042701 progesterone secretion;GO:0046882 negative regulation of follicle-stimulating hormone secretion;GO:0060279 positive regulation of ovulation		Predicted secreted proteins; Candidate cardiovascular disease genes; Cancer-related genes:Candidate cancer biomarkers			(M185)PID ALK1 PATHWAY; (M5883)NABA SECRETED FACTORS; (M5885)NABA MATRISOME ASSOCIATED	(M5890)HALLMARK TNFA SIGNALING VIA NFKB; (M5930)HALLMARK EPITHELIAL MESENCHYMAL TRANSITION; (M5932)HALLMARK INFLAMMATORY RESPONSE	0	0	1	1	0	0	1	0	0	0	0	0	0	0	1	0	0	0	0	0
80205	80205	Gene_ID	H. sapiens	80205	H. sapiens	CHD9	chromodomain helicase DNA binding protein 9	GO:0032508 DNA duplex unwinding;GO:0032392 DNA geometric change;GO:0071103 DNA conformation change		Enzymes; ENZYME proteins:Hydrolases; Predicted intracellular proteins	Nucleoplasm (Supported); Additional: Cytosol				0	0	0	0	0	0	0	1	0	0	0	0	0	0	0	0	0	0	0	0
157680	157680	Gene_ID	H. sapiens	157680	H. sapiens	VPS13B	vacuolar protein sorting 13 homolog B	GO:0015031 protein transport;GO:0045184 establishment of protein localization;GO:0071705 nitrogen compound transport		Human disease related genes:Congenital malformations:Other congenital malformations; Predicted intracellular proteins; Disease related genes	Cell Junctions (Approved)				0	0	0	0	0	0	0	0	0	0	0	0	0	0	0	0	0	0	0	0
10463	10463	Gene_ID	H. sapiens	10463	H. sapiens	SLC30A9	solute carrier family 30 member 9	GO:0006829 zinc ion transport;GO:0006882 cellular zinc ion homeostasis;GO:0055069 zinc ion homeostasis		Transporters:Electrochemical Potential-driven transporters; Disease related genes; Potential drug targets					0	0	0	0	0	0	0	0	0	0	0	0	0	0	0	0	0	0	0	0
157769	157769	Gene_ID	H. sapiens	157769	H. sapiens	FAM91A1	family with sequence similarity 91 member A1	GO:0099041 vesicle tethering to Golgi;GO:0099022 vesicle tethering;GO:0006903 vesicle targeting		Predicted intracellular proteins	Microtubules;Nucleoplasm (Approved)				1	0	0	0	0	0	0	0	0	0	0	0	0	0	0	0	0	0	0	0
185	185	Gene_ID	H. sapiens	185	H. sapiens	AGTR1	angiotensin II receptor type 1	GO:0086097 phospholipase C-activating angiotensin-activated signaling pathway;GO:0002018 renin-angiotensin regulation of aldosterone production;GO:0002034 maintenance of blood vessel diameter homeostasis by renin-angiotensin		Transporters; FDA approved drug targets:Small molecule drugs; Human disease related genes:Congenital malformations:Congenital malformations of the urinary system; Disease related genes; G-protein coupled receptors:GPCRs excl olfactory receptors	Vesicles (Uncertain)	Valsartan; Olmesartan; Losartan; Candesartan cilexetil; Eprosartan; Telmisartan; Irbesartan; Forasartan; Saprisartan; Tasosartan; CYT006-AngQb; Azilsartan medoxomil; Fimasartan; Angiotensin II; Candesartan	(M86)PID ARF6 PATHWAY; (M67)PID ARF6 TRAFFICKING PATHWAY; (M92)PID ANGIOPOIETIN RECEPTOR PATHWAY		0	0	1	0	0	1	1	0	1	0	0	1	0	0	0	0	0	0	0	1
6498	6498	Gene_ID	H. sapiens	6498	H. sapiens	SKIL	SKI like proto-oncogene	GO:1902231 positive regulation of intrinsic apoptotic signaling pathway in response to DNA damage;GO:1902043 positive regulation of extrinsic apoptotic signaling pathway via death domain receptors;GO:0070306 lens fiber cell differentiation		Predicted intracellular proteins	Nucleoplasm (Supported); Additional: Cytosol		(M286)PID TGFBR PATHWAY; (M2)PID SMAD2 3NUCLEAR PATHWAY	(M5896)HALLMARK TGF BETA SIGNALING; (M5956)HALLMARK KRAS SIGNALING DN	0	0	0	1	0	0	0	0	0	0	0	0	1	0	1	1	0	0	0	0
51280	51280	Gene_ID	H. sapiens	51280	H. sapiens	GOLM1	golgi membrane protein 1	GO:0006997 nucleus organization;GO:0019216 regulation of lipid metabolic process;GO:0006996 organelle organization		Predicted intracellular proteins	Golgi apparatus (Enhanced)				0	0	0	0	0	0	0	0	0	0	0	0	0	0	0	0	0	0	0	0
23122	23122	Gene_ID	H. sapiens	23122	H. sapiens	CLASP2	cytoplasmic linker associated protein 2	GO:1903690 negative regulation of wound healing, spreading of epidermal cells;GO:0110011 regulation of basement membrane organization;GO:1904259 regulation of basement membrane assembly involved in embryonic body morphogenesis		Predicted intracellular proteins	Golgi apparatus (Supported); Additional: Cytosol				1	0	0	0	0	0	0	0	0	0	0	1	0	0	0	0	0	0	0	0
2180	2180	Gene_ID	H. sapiens	2180	H. sapiens	ACSL1	acyl-CoA synthetase long chain family member 1	GO:0010747 positive regulation of long-chain fatty acid import across plasma membrane;GO:0140214 positive regulation of long-chain fatty acid import into cell;GO:0034201 response to oleic acid		Enzymes; ENZYME proteins:Ligase; Predicted intracellular proteins	Vesicles (Uncertain)	Adenosine phosphate; ATP		(M5949)HALLMARK PEROXISOME; (M5948)HALLMARK BILE ACID METABOLISM; (M5935)HALLMARK FATTY ACID METABOLISM	0	0	1	0	0	0	0	1	0	0	0	0	0	0	0	0	0	0	0	0
57498	57498	Gene_ID	H. sapiens	57498	H. sapiens	KIDINS220	kinase D interacting substrate 220	GO:0038180 nerve growth factor signaling pathway;GO:0038179 neurotrophin signaling pathway;GO:1990090 cellular response to nerve growth factor stimulus		Transporters:Accessory Factors Involved in Transport; Predicted intracellular proteins; Disease related genes; Potential drug targets	Nucleoplasm (Approved)				1	0	0	1	0	0	0	0	1	0	0	0	1	0	0	1	0	0	0	0
3717	3717	Gene_ID	H. sapiens	3717	H. sapiens	JAK2	Janus kinase 2	GO:0031959 mineralocorticoid receptor signaling pathway;GO:0034050 programmed cell death induced by symbiont;GO:0035406 histone-tyrosine phosphorylation	Tyr protein kinase family	Human disease related genes:Cardiovascular diseases:Vascular diseases; FDA approved drug targets:Small molecule drugs; Human disease related genes:Cancers:Cancers of haematopoietic and lymphoid tissues; Human disease related genes:Cardiovascular diseases:Hematologic diseases; Cancer-related genes:Mutational cancer driver genes; Kinases:Tyr protein kinases; Disease related genes; Enzymes; Predicte…	Nucleoplasm (Supported); Additional: Focal adhesion sites;Plasma membrane	2-tert-butyl-9-fluoro-1,6-dihydrobenzo[h]imidazo[4,5-f]isoquinolin-7-one; XL019; 5-phenyl-1H-indazol-3-amine; 4-(3-amino-1H-indazol-5-yl)-N-tert-butylbenzenesulfonamide; 4-[(2-{4-[(CYCLOPROPYLCARBAMOYL)AMINO]-1H-PYRAZOL-3-YL}-1H-BENZIMIDAZOL-6-YL)METHYL]MORPHOLIN-4-IUM; Ruxolitinib; Tofacitinib; Baricitinib; Entrectinib; Fostamatinib; Fedratinib; Zanubrutinib	(M135)PID IL5 PATHWAY; (M36)PID IL27 PATHWAY; (M182)PID IL3 PATHWAY	(M5906)HALLMARK ESTROGEN RESPONSE EARLY; (M5907)HALLMARK ESTROGEN RESPONSE LATE; (M5913)HALLMARK INTERFERON GAMMA RESPONSE	0	1	1	1	1	0	0	0	1	1	1	1	1	0	1	0	1	0	0	0
7571	7571	Gene_ID	H. sapiens	7571	H. sapiens	ZNF23	zinc finger protein 23	GO:0006357 regulation of transcription by RNA polymerase II;GO:0006355 regulation of transcription, DNA-templated;GO:1903506 regulation of nucleic acid-templated transcription		Predicted intracellular proteins; Transcription factors:Zinc-coordinating DNA-binding domains	Cytosol (Approved)				0	0	0	0	0	0	0	0	0	0	0	0	0	0	0	0	0	0	0	0
27333	27333	Gene_ID	H. sapiens	27333	H. sapiens	GOLIM4	golgi integral membrane protein 4				Golgi apparatus (Enhanced)				0	0	0	0	0	1	0	0	0	0	0	0	0	0	0	0	0	0	0	0
139818	139818	Gene_ID	H. sapiens	139818	H. sapiens	DOCK11	dedicator of cytokinesis 11	GO:0002315 marginal zone B cell differentiation;GO:0002313 mature B cell differentiation involved in immune response;GO:0001782 B cell homeostasis		Predicted intracellular proteins			(M83)PID CDC42 REG PATHWAY		1	0	0	0	0	0	0	0	0	0	1	0	0	0	0	1	0	0	0	0
22875	22875	Gene_ID	H. sapiens	22875	H. sapiens	ENPP4	ectonucleotide pyrophosphatase/phosphodiesterase 4	GO:0046130 purine ribonucleoside catabolic process;GO:0006152 purine nucleoside catabolic process;GO:0042454 ribonucleoside catabolic process		Enzymes; ENZYME proteins:Hydrolases					0	0	0	0	0	0	0	0	0	0	1	0	0	0	0	0	0	0	0	0
1182	1182	Gene_ID	H. sapiens	1182	H. sapiens	CLCN3	chloride voltage-gated channel 3	GO:0097401 synaptic vesicle lumen acidification;GO:0048388 endosomal lumen acidification;GO:0045794 negative regulation of cell volume		Predicted intracellular proteins	Vesicles (Supported)			(M5910)HALLMARK PROTEIN SECRETION; (M5945)HALLMARK HEME METABOLISM	0	0	0	0	0	0	0	0	0	0	0	0	0	0	0	0	0	0	0	0
3672	3672	Gene_ID	H. sapiens	3672	H. sapiens	ITGA1	integrin subunit alpha 1	GO:0032516 positive regulation of phosphoprotein phosphatase activity;GO:0042059 negative regulation of epidermal growth factor receptor signaling pathway;GO:1901185 negative regulation of ERBB signaling pathway		Transporters:Accessory Factors Involved in Transport; CD markers; Cancer-related genes:Candidate cancer biomarkers			(M11)PID PRL SIGNALING EVENTS PATHWAY; (M274)PID LYMPH ANGIOGENESIS PATHWAY; (M47)PID INTEGRIN CS PATHWAY		0	0	0	0	0	0	0	0	1	1	1	1	0	0	0	0	0	0	0	1
10912	10912	Gene_ID	H. sapiens	10912	H. sapiens	GADD45G	growth arrest and DNA damage inducible gamma	GO:1900745 positive regulation of p38MAPK cascade;GO:1900744 regulation of p38MAPK cascade;GO:0046330 positive regulation of JNK cascade		Predicted intracellular proteins; Cancer-related genes:Candidate cancer biomarkers			(M20)PID P38 MKK3 6PATHWAY; (M54)PID IL12 2PATHWAY	(M5953)HALLMARK KRAS SIGNALING UP	0	0	0	0	0	0	0	0	1	1	0	1	1	0	0	0	0	0	0	0
7046	7046	Gene_ID	H. sapiens	7046	H. sapiens	TGFBR1	transforming growth factor beta receptor 1	GO:1905223 epicardium morphogenesis;GO:1905073 regulation of tight junction disassembly;GO:1905075 positive regulation of tight junction disassembly	TKL Ser/Thr protein kinase family	Human disease related genes:Cardiovascular diseases:Vascular diseases; Human disease related genes:Cancers:Cancers of the digestive system; Kinases:TKL Ser/Thr protein kinases; Human disease related genes:Congenital malformations:Congenital malformations of the circulatory system; Disease related genes; Potential drug targets; Enzymes; Predicted intracellular proteins; ENZYME proteins:Transferases	Plasma membrane (Supported)	4-(3-Pyridin-2-Yl-1h-Pyrazol-4-Yl)Quinoline; Naphthyridine Inhibitor; 3-(4-Fluorophenyl)-2-(6-Methylpyridin-2-Yl)-5,6-Dihydro-4h-Pyrrolo[1,2-B]Pyrazole; N-[4-(5-fluoro-6-methylpyridin-2-yl)-5-quinoxalin-6-yl-1H-imidazol-2-yl]acetamide; 2-(6-methylpyridin-2-yl)-N-pyridin-4-ylquinazolin-4-amine; N-1H-indazol-5-yl-2-(6-methylpyridin-2-yl)quinazolin-4-amine; Fostamatinib	(M212)PID INTEGRIN5 PATHWAY; (M185)PID ALK1 PATHWAY; (M33)PID GLYPICAN 1PATHWAY	(M5896)HALLMARK TGF BETA SIGNALING	0	1	0	1	0	0	1	0	1	0	1	1	1	0	1	1	0	0	1	0
22837	22837	Gene_ID	H. sapiens	22837	H. sapiens	COBLL1	cordon-bleu WH2 repeat protein like 1			Predicted intracellular proteins	Cell Junctions (Approved)				0	0	0	0	0	0	0	0	0	0	0	0	0	0	0	0	0	0	0	0
27123	27123	Gene_ID	H. sapiens	27123	H. sapiens	DKK2	dickkopf WNT signaling pathway inhibitor 2	GO:2000272 negative regulation of signaling receptor activity;GO:0090263 positive regulation of canonical Wnt signaling pathway;GO:0090090 negative regulation of canonical Wnt signaling pathway		Predicted secreted proteins; Predicted intracellular proteins	Golgi apparatus (Supported)		(M70)PID PS1 PATHWAY		0	0	0	0	0	0	0	0	1	0	0	1	0	0	1	0	0	0	0	0
9113	9113	Gene_ID	H. sapiens	9113	H. sapiens	LATS1	large tumor suppressor kinase 1	GO:0001827 inner cell mass cell fate commitment;GO:0001828 inner cell mass cellular morphogenesis;GO:0001826 inner cell mass cell differentiation	AGC Ser/Thr protein kinase family	Cancer-related genes; Enzymes; Kinases:AGC Ser/Thr protein kinases; Predicted intracellular proteins; ENZYME proteins:Transferases		Fostamatinib		(M5893)HALLMARK MITOTIC SPINDLE	0	1	1	1	1	0	1	0	0	0	0	1	0	0	0	0	0	0	1	0
54861	54861	Gene_ID	H. sapiens	54861	H. sapiens	SNRK	SNF related kinase	GO:0030099 myeloid cell differentiation;GO:0030097 hemopoiesis;GO:0048534 hematopoietic or lymphoid organ development	CAMK Ser/Thr protein kinase family	Enzymes; Kinases:CAMK Ser/Thr protein kinases; Predicted intracellular proteins; ENZYME proteins:Transferases	Cell Junctions;Plasma membrane;Vesicles (Approved); Additional: Nucleoplasm	Fostamatinib			0	1	0	0	0	0	0	0	0	0	0	0	0	0	0	0	0	0	0	0
64395	64395	Gene_ID	H. sapiens	64395	H. sapiens	GMCL1	germ cell-less 1, spermatogenesis associated	GO:0007281 germ cell development;GO:0022412 cellular process involved in reproduction in multicellular organism;GO:0007283 spermatogenesis		Predicted intracellular proteins				(M5951)HALLMARK SPERMATOGENESIS	0	0	0	0	0	0	0	0	0	0	0	0	0	0	0	0	0	0	0	0
4534	4534	Gene_ID	H. sapiens	4534	H. sapiens	MTM1	myotubularin 1	GO:0048633 positive regulation of skeletal muscle tissue growth;GO:0048631 regulation of skeletal muscle tissue growth;GO:0048311 mitochondrion distribution		ENZYME proteins:Hydrolases; Human disease related genes:Musculoskeletal diseases:Muscular diseases; Disease related genes; Potential drug targets; Enzymes; Predicted intracellular proteins	Plasma membrane (Supported)				0	0	0	0	0	0	1	1	0	0	0	0	0	0	0	0	0	0	1	0
412	412	Gene_ID	H. sapiens	412	H. sapiens	STS	steroid sulfatase	GO:0006706 steroid catabolic process;GO:0007565 female pregnancy;GO:0044706 multi-multicellular organism process		ENZYME proteins:Hydrolases; Human disease related genes:Congenital disorders of metabolism:Congenital disorders of lipid/glycolipid metabolism; Human disease related genes:Congenital malformations:Congenital malformations of skin; Disease related genes; Potential drug targets; Enzymes		Irosustat; 2-Amino-3-Oxo-4-Sulfo-Butyric Acid		(M5949)HALLMARK PEROXISOME	0	0	0	0	0	0	0	1	0	0	0	0	0	0	0	0	0	0	0	0
9737	9737	Gene_ID	H. sapiens	9737	H. sapiens	GPRASP1	G protein-coupled receptor associated sorting protein 1	GO:1990172 G protein-coupled receptor catabolic process;GO:0032801 receptor catabolic process;GO:0045744 negative regulation of G protein-coupled receptor signaling pathway		Predicted intracellular proteins	Cytosol (Supported)				0	0	0	0	0	0	0	0	0	0	0	0	0	0	0	0	0	0	0	0
23325	23325	Gene_ID	H. sapiens	23325	H. sapiens	WASHC4	WASH complex subunit 4	GO:0140591 nuclear envelope budding;GO:0007032 endosome organization;GO:0051168 nuclear export		Transporters; Human disease related genes:Other diseases:Mental and behavioural disorders; Disease related genes; Potential drug targets; Predicted intracellular proteins	Nucleoplasm (Enhanced)				0	0	0	0	0	0	0	0	0	0	0	0	0	0	0	0	0	0	0	0
115426	115426	Gene_ID	H. sapiens	115426	H. sapiens	UHRF2	ubiquitin like with PHD and ring finger domains 2	GO:0010216 maintenance of DNA methylation;GO:0016925 protein sumoylation;GO:0051865 protein autoubiquitination		Disease related genes; Potential drug targets; Enzymes; Predicted intracellular proteins; ENZYME proteins:Transferases	Nucleoplasm (Enhanced)				0	0	0	0	0	0	0	0	0	0	0	0	0	1	0	0	0	0	0	0
340120	340120	Gene_ID	H. sapiens	340120	H. sapiens	ANKRD34B	ankyrin repeat domain 34B			Predicted intracellular proteins	Mitochondria;Nucleoplasm (Approved); Additional: Cytosol				0	0	0	0	0	0	0	0	0	0	0	0	0	0	0	0	0	0	0	0
388650	388650	Gene_ID	H. sapiens	388650	H. sapiens	DIPK1A	divergent protein kinase domain 1A			Predicted intracellular proteins	Cytosol (Approved); Additional: Nucleoplasm				0	0	0	0	0	0	0	0	0	0	0	0	0	0	0	0	0	0	0	0
130271	130271	Gene_ID	H. sapiens	130271	H. sapiens	PLEKHH2	pleckstrin homology, MyTH4 and FERM domain containing H2	GO:0030835 negative regulation of actin filament depolymerization;GO:0030834 regulation of actin filament depolymerization;GO:1901880 negative regulation of protein depolymerization		Predicted intracellular proteins	Cytosol;Plasma membrane (Approved); Additional: Nuclear bodies;Nucleoplasm				0	0	0	0	0	0	0	0	0	0	0	0	0	0	0	0	0	0	0	0
51068	51068	Gene_ID	H. sapiens	51068	H. sapiens	NMD3	NMD3 ribosome export adaptor	GO:1904751 positive regulation of protein localization to nucleolus;GO:0000055 ribosomal large subunit export from nucleus;GO:1904749 regulation of protein localization to nucleolus		Predicted intracellular proteins	Nucleoli;Nucleoplasm (Supported)				0	0	0	0	1	0	0	0	0	0	0	0	0	0	0	0	0	0	0	0
80267	80267	Gene_ID	H. sapiens	80267	H. sapiens	EDEM3	ER degradation enhancing alpha-mannosidase like protein 3	GO:0035977 protein deglycosylation involved in glycoprotein catabolic process;GO:0097466 ubiquitin-dependent glycoprotein ERAD pathway;GO:1904382 mannose trimming involved in glycoprotein ERAD pathway		Enzymes; ENZYME proteins:Hydrolases; Predicted intracellular proteins	Endoplasmic reticulum (Approved)				0	0	0	0	0	0	0	0	0	0	0	0	0	1	0	0	0	1	0	0
55432	55432	Gene_ID	H. sapiens	55432	H. sapiens	YOD1	YOD1 deubiquitinase	GO:1990168 protein K33-linked deubiquitination;GO:1990167 protein K27-linked deubiquitination;GO:0035523 protein K29-linked deubiquitination		Enzymes; ENZYME proteins:Hydrolases; Predicted intracellular proteins	Cytosol;Nucleoplasm;Plasma membrane (Supported)				0	0	0	0	1	0	0	0	0	0	0	0	0	1	0	0	0	0	0	0
84102	84102	Gene_ID	H. sapiens	84102	H. sapiens	SLC41A2	solute carrier family 41 member 2	GO:1903830 magnesium ion transmembrane transport;GO:0015693 magnesium ion transport;GO:0098662 inorganic cation transmembrane transport		Transporters:Transporter channels and pores; Predicted intracellular proteins					0	0	0	0	0	0	0	0	0	0	0	0	0	0	0	0	0	0	0	0
6772	6772	Gene_ID	H. sapiens	6772	H. sapiens	STAT1	signal transducer and activator of transcription 1	GO:0046725 negative regulation by virus of viral protein levels in host cell;GO:0072308 negative regulation of metanephric nephron tubule epithelial cell differentiation;GO:0003340 negative regulation of mesenchymal to epithelial transition involved in metanephros morphogenesis		Human disease related genes:Immune system diseases:Primary immunodeficiency; Transcription factors:Immunoglobulin fold; Human disease related genes:Immune system diseases:Other immune system diseases; Disease related genes; Predicted intracellular proteins	Nucleoplasm (Enhanced); Additional: Cytosol		(M36)PID IL27 PATHWAY; (M233)PID EPO PATHWAY; (M127)PID ERBB1 RECEPTOR PROXIMAL PATHWAY	(M5897)HALLMARK IL6 JAK STAT3 SIGNALING; (M5913)HALLMARK INTERFERON GAMMA RESPONSE; (M5950)HALLMARK ALLOGRAFT REJECTION	0	0	1	1	0	0	0	0	1	1	0	1	1	0	1	0	0	0	0	1
117153	4253	Gene_ID	H. sapiens	4253	H. sapiens	MIA2	MIA SH3 domain ER export factor 2	GO:0035459 vesicle cargo loading;GO:0009306 protein secretion;GO:0035592 establishment of protein localization to extracellular region		Transporters; Predicted intracellular proteins; Disease related genes; Potential drug targets	Endoplasmic reticulum (Supported)				0	0	0	0	0	1	0	0	0	0	0	0	0	0	0	0	0	1	0	0
4360	4360	Gene_ID	H. sapiens	4360	H. sapiens	MRC1	mannose receptor C-type 1	GO:0071353 cellular response to interleukin-4;GO:0070670 response to interleukin-4;GO:0071346 cellular response to interferon-gamma		FDA approved drug targets:Small molecule drugs; CD markers		Technetium Tc-99m tilmanocept			0	0	0	0	0	0	0	0	0	0	0	0	0	1	0	0	0	0	0	0
6549	6549	Gene_ID	H. sapiens	6549	H. sapiens	SLC9A2	solute carrier family 9 member A2	GO:0098719 sodium ion import across plasma membrane;GO:0051453 regulation of intracellular pH;GO:0030641 regulation of cellular pH		Transporters:Electrochemical Potential-driven transporters	Cell Junctions (Supported)				0	0	0	0	0	0	0	0	0	0	0	0	0	0	0	0	0	0	0	0
27122	27122	Gene_ID	H. sapiens	27122	H. sapiens	DKK3	dickkopf WNT signaling pathway inhibitor 3	GO:1902612 regulation of anti-Mullerian hormone signaling pathway;GO:1902613 negative regulation of anti-Mullerian hormone signaling pathway;GO:0032345 negative regulation of aldosterone metabolic process		Predicted secreted proteins	Vesicles (Supported); Additional: Cytosol;Nuclear bodies				0	0	0	1	0	0	0	0	0	0	0	0	0	0	0	0	0	0	0	0
3688	3688	Gene_ID	H. sapiens	3688	H. sapiens	ITGB1	integrin subunit beta 1	GO:0051943 positive regulation of amino acid uptake involved in synaptic transmission;GO:0051951 positive regulation of glutamate uptake involved in transmission of nerve impulse;GO:0150103 reactive gliosis		Transporters; CD markers; Cancer-related genes:Candidate cancer biomarkers; FDA approved drug targets:Biotech drugs; Predicted intracellular proteins	Focal adhesion sites;Plasma membrane (Supported); Additional: Endoplasmic reticulum	Antithymocyte immunoglobulin (rabbit)	(M11)PID PRL SIGNALING EVENTS PATHWAY; (M118)PID INTEGRIN A9B1 PATHWAY; (M274)PID LYMPH ANGIOGENESIS PATHWAY	(M5909)HALLMARK MYOGENESIS; (M5915)HALLMARK APICAL JUNCTION; (M5930)HALLMARK EPITHELIAL MESENCHYMAL TRANSITION	1	0	0	0	1	0	0	0	1	1	1	1	1	1	0	0	1	0	0	0
9975	9975	Gene_ID	H. sapiens	9975	H. sapiens	NR1D2	nuclear receptor subfamily 1 group D member 2	GO:2001014 regulation of skeletal muscle cell differentiation;GO:0048512 circadian behavior;GO:0007622 rhythmic behavior		Predicted intracellular proteins; Transcription factors:Zinc-coordinating DNA-binding domains; Nuclear receptors	Nucleoplasm (Approved)	SR-9009; SR-9011		(M5942)HALLMARK UV RESPONSE DN	0	0	1	0	0	0	0	0	0	0	0	0	0	0	0	0	0	0	0	0
51088	51088	Gene_ID	H. sapiens	51088	H. sapiens	KLHL5	kelch like family member 5	GO:0008150 biological_process		Predicted intracellular proteins					0	0	0	0	0	0	0	0	0	0	0	0	0	1	0	0	0	0	0	0
324	324	Gene_ID	H. sapiens	324	H. sapiens	APC	APC regulator of WNT signaling pathway	GO:1904781 positive regulation of protein localization to centrosome;GO:1904779 regulation of protein localization to centrosome;GO:0031272 regulation of pseudopodium assembly		Human disease related genes:Cancers:Cancers of the digestive system; Cancer-related genes:Mutated cancer genes; Human disease related genes:Cancers:Cancers of eye, brain, and central nervous system; Cancer-related genes:Mutational cancer driver genes; Human disease related genes:Endocrine and metabolic diseases:Adrenal gland diseases; Disease related genes; Human disease related genes:Digestive s…	Plasma membrane (Approved); Additional: Golgi apparatus;Nucleoplasm		(M31)PID BETA CATENIN DEG PATHWAY; (M90)PID WNT CANONICAL PATHWAY; (M83)PID CDC42 REG PATHWAY	(M5896)HALLMARK TGF BETA SIGNALING; (M5893)HALLMARK MITOTIC SPINDLE	0	0	1	1	1	0	0	0	1	0	0	1	0	0	1	1	1	0	0	0
2799	2799	Gene_ID	H. sapiens	2799	H. sapiens	GNS	glucosamine (N-acetyl)-6-sulfatase	GO:0042340 keratan sulfate catabolic process;GO:0042339 keratan sulfate metabolic process;GO:0006027 glycosaminoglycan catabolic process		Human disease related genes:Congenital disorders of metabolism:Lysosomal storage diseases; ENZYME proteins:Hydrolases; Disease related genes; Potential drug targets; Enzymes; Predicted intracellular proteins; Human disease related genes:Congenital disorders of metabolism:Congenital disorders of glycan/glycoprotein metabolism					0	0	0	0	0	1	0	0	0	0	0	0	0	0	0	0	0	0	0	0
28962	28962	Gene_ID	H. sapiens	28962	H. sapiens	OSTM1	osteoclastogenesis associated transmembrane protein 1	GO:0030321 transepithelial chloride transport;GO:0070633 transepithelial transport;GO:0030316 osteoclast differentiation		Human disease related genes:Congenital malformations:Congenital malformations of the musculoskeletal system; Transporters:Electrochemical Potential-driven transporters; Disease related genes; Potential drug targets	Cytosol (Approved); Additional: Nucleoplasm;Vesicles				0	0	0	0	0	0	0	0	0	0	0	0	0	0	0	0	0	0	0	0
159371	159371	Gene_ID	H. sapiens	159371	H. sapiens	SLC35G1	solute carrier family 35 member G1	GO:1990034 calcium ion export across plasma membrane;GO:1901660 calcium ion export;GO:0070839 metal ion export		Transporters:Electrochemical Potential-driven transporters					0	0	0	0	0	0	0	0	0	0	0	0	0	0	0	0	0	0	0	0
5584	5584	Gene_ID	H. sapiens	5584	H. sapiens	PRKCI	protein kinase C iota	GO:0034351 negative regulation of glial cell apoptotic process;GO:0048194 Golgi vesicle budding;GO:0034350 regulation of glial cell apoptotic process	AGC Ser/Thr protein kinase family	FDA approved drug targets:Small molecule drugs; Cancer-related genes:Candidate cancer biomarkers; Enzymes; Kinases:AGC Ser/Thr protein kinases; Predicted intracellular proteins; ENZYME proteins:Transferases	Cytosol (Supported); Additional: Cytokinetic bridge;Microtubules	Bisindolylmaleimide I; Fostamatinib	(M247)PID INSULIN GLUCOSE PATHWAY; (M193)PID NEPHRIN NEPH1 PATHWAY; (M110)PID IL1 PATHWAY		0	1	1	0	1	0	0	0	1	0	0	0	0	0	0	1	0	1	0	0
2690	2690	Gene_ID	H. sapiens	2690	H. sapiens	GHR	growth hormone receptor	GO:0042976 activation of Janus kinase activity;GO:0019530 taurine metabolic process;GO:0019694 alkanesulfonate metabolic process		Human disease related genes:Endocrine and metabolic diseases:Hypothalamus and pituitary gland diseases; Predicted secreted proteins; FDA approved drug targets:Biotech drugs; Disease related genes	Cytoplasmic bodies;Cytosol;Plasma membrane (Supported)	Somatotropin; Pegvisomant; Somatrem	(M288)PID HES HEY PATHWAY		0	1	1	0	0	0	1	0	1	1	0	1	0	0	1	0	0	0	1	0
23074	23074	Gene_ID	H. sapiens	23074	H. sapiens	UHRF1BP1L	UHRF1 binding protein 1 like			Predicted intracellular proteins; Cancer-related genes:Mutational cancer driver genes	Nucleoplasm (Uncertain); Additional: Cytosol;Vesicles				1	0	0	0	0	0	0	0	0	0	0	0	0	0	0	0	0	0	0	0
51719	51719	Gene_ID	H. sapiens	51719	H. sapiens	CAB39	calcium binding protein 39	GO:0071476 cellular hypotonic response;GO:0006971 hypotonic response;GO:1901017 negative regulation of potassium ion transmembrane transporter activity		Predicted intracellular proteins	Nucleoli (Approved); Additional: Cytosol		(M87)PID LKB1 PATHWAY	(M5923)HALLMARK PI3K AKT MTOR SIGNALING	0	1	1	0	0	0	0	0	1	0	0	1	0	0	0	0	0	0	0	0
57508	57508	Gene_ID	H. sapiens	57508	H. sapiens	INTS2	integrator complex subunit 2	GO:0034472 snRNA 3'-end processing;GO:0016180 snRNA processing;GO:0016073 snRNA metabolic process		Predicted intracellular proteins					0	0	0	0	0	0	0	0	0	0	0	0	0	0	0	0	0	0	0	0
54495	54495	Gene_ID	H. sapiens	54495	H. sapiens	TMX3	thioredoxin related transmembrane protein 3	GO:0018171 peptidyl-cysteine oxidation;GO:0018158 protein oxidation;GO:0018198 peptidyl-cysteine modification		Enzymes; ENZYME proteins:Isomerase; Predicted intracellular proteins; Transporters:Accessory Factors Involved in Transport					0	0	0	0	0	0	0	0	0	0	1	0	0	0	0	0	0	0	0	0
7042	7042	Gene_ID	H. sapiens	7042	H. sapiens	TGFB2	transforming growth factor beta 2	GO:1903701 substantia propria of cornea development;GO:0042704 uterine wall breakdown;GO:0062044 negative regulation of cardiac epithelial to mesenchymal transition		Human disease related genes:Immune system diseases:Allergies and autoimmune diseases; Cancer-related genes:Candidate cancer biomarkers; Human disease related genes:Congenital malformations:Congenital malformations of the circulatory system; Predicted secreted proteins; Disease related genes	Vesicles (Approved)		(M11736)SA MMP CYTOKINE CONNECTION; (M211)PID HEDGEHOG 2PATHWAY; (M33)PID GLYPICAN 1PATHWAY	(M5902)HALLMARK APOPTOSIS; (M5934)HALLMARK XENOBIOTIC METABOLISM; (M5950)HALLMARK ALLOGRAFT REJECTION	0	1	1	1	0	0	1	0	1	0	1	1	1	0	1	0	0	0	1	0
51030	51030	Gene_ID	H. sapiens	51030	H. sapiens	TVP23B	trans-golgi network vesicle protein 23 homolog B	GO:0009306 protein secretion;GO:0035592 establishment of protein localization to extracellular region;GO:0071692 protein localization to extracellular region			Golgi apparatus (Supported)				0	0	0	0	0	0	0	0	0	0	0	0	0	0	0	0	0	0	0	0
56889	56889	Gene_ID	H. sapiens	56889	H. sapiens	TM9SF3	transmembrane 9 superfamily member 3	GO:0072657 protein localization to membrane;GO:0051668 localization within membrane;GO:0034613 cellular protein localization			Vesicles (Approved); Additional: Golgi apparatus				0	0	0	0	0	0	0	0	0	0	0	0	0	0	0	0	0	0	0	0
6400	6400	Gene_ID	H. sapiens	6400	H. sapiens	SEL1L	SEL1L adaptor subunit of ERAD E3 ubiquitin ligase	GO:0030970 retrograde protein transport, ER to cytosol;GO:1903513 endoplasmic reticulum to cytosol transport;GO:0032527 protein exit from endoplasmic reticulum		Transporters:Primary Active Transporters; Predicted intracellular proteins					0	0	0	0	0	0	0	1	0	0	0	0	0	1	1	0	0	1	0	0
7049	7049	Gene_ID	H. sapiens	7049	H. sapiens	TGFBR3	transforming growth factor beta receptor 3	GO:0007181 transforming growth factor beta receptor complex assembly;GO:0060318 definitive erythrocyte differentiation;GO:0003150 muscular septum morphogenesis		Predicted secreted proteins; Cancer-related genes:Candidate cancer biomarkers	Cytosol (Approved)		(M286)PID TGFBR PATHWAY	(M5942)HALLMARK UV RESPONSE DN; (M5902)HALLMARK APOPTOSIS; (M5930)HALLMARK EPITHELIAL MESENCHYMAL TRANSITION	0	1	1	1	0	0	1	0	0	0	0	0	1	0	1	0	0	0	1	0
23064	23064	Gene_ID	H. sapiens	23064	H. sapiens	SETX	senataxin	GO:0060566 positive regulation of DNA-templated transcription, termination;GO:1904595 positive regulation of termination of RNA polymerase II transcription;GO:2000806 positive regulation of termination of RNA polymerase II transcription, poly(A)-coupled		Predicted intracellular proteins; Human disease related genes:Nervous system diseases:Neurodegenerative diseases; Disease related genes	Nucleoplasm (Supported); Additional: Cytokinetic bridge				0	0	0	1	0	0	0	0	0	0	0	0	1	0	1	1	0	0	0	0
9652	9652	Gene_ID	H. sapiens	9652	H. sapiens	TTC37	tetratricopeptide repeat domain 37	GO:0034427 nuclear-transcribed mRNA catabolic process, exonucleolytic, 3'-5';GO:0000291 nuclear-transcribed mRNA catabolic process, exonucleolytic;GO:0000956 nuclear-transcribed mRNA catabolic process		Human disease related genes:Congenital malformations:Congenital malformations of the digestive system; Predicted intracellular proteins; Disease related genes	Nucleoplasm (Supported); Additional: Cytosol			(M5922)HALLMARK UNFOLDED PROTEIN RESPONSE	0	0	0	0	0	0	0	0	0	0	0	0	0	0	0	0	0	0	0	0
54764	54764	Gene_ID	H. sapiens	54764	H. sapiens	ZRANB1	zinc finger RANBP2-type containing 1	GO:1990168 protein K33-linked deubiquitination;GO:0035523 protein K29-linked deubiquitination;GO:0071947 protein deubiquitination involved in ubiquitin-dependent protein catabolic process		Enzymes; ENZYME proteins:Hydrolases; Predicted intracellular proteins; Peptidases:Cysteine-type peptidases	Nucleoplasm (Supported); Additional: Cytosol				0	0	0	0	0	0	0	0	0	0	0	0	0	1	0	0	0	0	0	0
57619	57619	Gene_ID	H. sapiens	57619	H. sapiens	SHROOM3	shroom family member 3	GO:0043476 pigment accumulation;GO:0043482 cellular pigment accumulation;GO:0045176 apical protein localization		Predicted intracellular proteins					0	0	0	0	0	0	0	0	0	0	0	0	0	0	0	0	0	0	0	0
153241	153241	Gene_ID	H. sapiens	153241	H. sapiens	CEP120	centrosomal protein 120	GO:0010825 positive regulation of centrosome duplication;GO:0022027 interkinetic nuclear migration;GO:1903724 positive regulation of centriole elongation		Human disease related genes:Congenital malformations:Congenital malformations of the musculoskeletal system; Human disease related genes:Congenital malformations:Congenital malformations of the nervous system; Predicted intracellular proteins; Disease related genes					0	0	0	0	0	0	0	0	0	0	0	0	0	0	0	1	0	0	0	0
201595	201595	Gene_ID	H. sapiens	201595	H. sapiens	STT3B	STT3 oligosaccharyltransferase complex catalytic subunit B	GO:0043686 co-translational protein modification;GO:0018279 protein N-linked glycosylation via asparagine;GO:0018196 peptidyl-asparagine modification		Transporters; ENZYME proteins:Transferases; Disease related genes; Potential drug targets; Enzymes; Human disease related genes:Congenital disorders of metabolism:Congenital disorders of glycan/glycoprotein metabolism	Endoplasmic reticulum (Supported)				0	0	0	0	0	0	0	0	0	0	0	0	0	1	0	0	0	0	0	0
7360	7360	Gene_ID	H. sapiens	7360	H. sapiens	UGP2	UDP-glucose pyrophosphorylase 2	GO:0019255 glucose 1-phosphate metabolic process;GO:0006011 UDP-glucose metabolic process;GO:0005978 glycogen biosynthetic process		Human disease related genes:Nervous system diseases:Epilepsy; Disease related genes; Potential drug targets; Enzymes; Predicted intracellular proteins; ENZYME proteins:Transferases	Centrosome;Mitochondria (Approved); Additional: Nucleoplasm			(M5891)HALLMARK HYPOXIA; (M5937)HALLMARK GLYCOLYSIS	0	0	0	0	0	0	0	0	0	0	0	0	0	0	0	0	0	0	0	0
84085	84085	Gene_ID	H. sapiens	84085	H. sapiens	FBXO30	F-box protein 30	GO:0016567 protein ubiquitination;GO:0032446 protein modification by small protein conjugation;GO:0070647 protein modification by small protein conjugation or removal		Predicted intracellular proteins	Microtubules (Approved)				0	0	0	0	0	0	0	0	0	0	0	0	0	1	0	0	0	0	0	0
283537	283537	Gene_ID	H. sapiens	283537	H. sapiens	SLC46A3	solute carrier family 46 member 3	GO:0034486 vacuolar transmembrane transport;GO:0055085 transmembrane transport;GO:0006810 transport		Transporters:Electrochemical Potential-driven transporters	Cytosol;Plasma membrane (Approved); Additional: Actin filaments			(M5934)HALLMARK XENOBIOTIC METABOLISM	0	0	0	0	0	0	0	0	0	0	0	0	0	0	0	0	0	0	0	0
93627	93627	Gene_ID	H. sapiens	93627	H. sapiens	TBCK	TBC1 domain containing kinase	GO:0032006 regulation of TOR signaling;GO:0090630 activation of GTPase activity;GO:0043547 positive regulation of GTPase activity	Other	Human disease related genes:Congenital malformations:Other congenital malformations; Disease related genes; Potential drug targets; Enzymes; Kinases; Predicted intracellular proteins	Nucleoli fibrillar center;Nucleoplasm (Approved)				0	0	0	0	0	0	0	0	0	0	0	0	0	0	0	0	0	0	0	0
1030	1030	Gene_ID	H. sapiens	1030	H. sapiens	CDKN2B	cyclin dependent kinase inhibitor 2B	GO:0060253 negative regulation of glial cell proliferation;GO:0070316 regulation of G0 to G1 transition;GO:0030219 megakaryocyte differentiation		Human disease related genes:Cancers:Cancers of eye, brain, and central nervous system; Human disease related genes:Cancers:Cancers of soft tissues and bone; Human disease related genes:Cancers:Cancers of haematopoietic and lymphoid tissues; Human disease related genes:Cancers:Cancers of the lung and pleura; Human disease related genes:Endocrine and metabolic diseases:Diabetes; Predicted intracell…	Nucleoplasm (Approved)		(M254)PID MYC REPRESS PATHWAY; (M2)PID SMAD2 3NUCLEAR PATHWAY	(M5941)HALLMARK UV RESPONSE UP; (M5939)HALLMARK P53 PATHWAY	0	0	0	1	0	0	0	0	1	1	0	1	1	0	0	1	0	0	0	0
220992	220992	Gene_ID	H. sapiens	220992	H. sapiens	ZNF485	zinc finger protein 485	GO:0045944 positive regulation of transcription by RNA polymerase II;GO:0045893 positive regulation of transcription, DNA-templated;GO:1903508 positive regulation of nucleic acid-templated transcription		Predicted intracellular proteins; Transcription factors:Zinc-coordinating DNA-binding domains					0	0	0	0	0	0	0	0	0	0	0	0	0	0	0	0	0	0	0	0
338	338	Gene_ID	H. sapiens	338	H. sapiens	APOB	apolipoprotein B	GO:0006642 triglyceride mobilization;GO:0010886 positive regulation of cholesterol storage;GO:0034379 very-low-density lipoprotein particle assembly		Human disease related genes:Cardiovascular diseases:Vascular diseases; Candidate cardiovascular disease genes; Predicted secreted proteins; Human disease related genes:Congenital disorders of metabolism:Congenital disorders of lipid/glycolipid metabolism; Disease related genes; Human disease related genes:Congenital disorders of metabolism:Other congenital disorders of metabolism	Cytosol;Vesicles (Supported)	Zinc chloride; Zinc sulfate, unspecified form	(M159)PID AMB2 NEUTROPHILS PATHWAY; (M285)PID HNF3A PATHWAY		0	0	1	1	0	1	0	1	1	0	1	0	1	1	0	0	0	0	0	0
63971	63971	Gene_ID	H. sapiens	63971	H. sapiens	KIF13A	kinesin family member 13A	GO:0072383 plus-end-directed vesicle transport along microtubule;GO:0072386 plus-end-directed organelle transport along microtubule;GO:0035459 vesicle cargo loading		Predicted intracellular proteins					0	0	0	0	0	0	0	0	0	0	0	0	0	0	0	0	0	1	0	0
23576	23576	Gene_ID	H. sapiens	23576	H. sapiens	DDAH1	dimethylarginine dimethylaminohydrolase 1	GO:0000052 citrulline metabolic process;GO:0006527 arginine catabolic process;GO:1900038 negative regulation of cellular response to hypoxia		Enzymes; ENZYME proteins:Hydrolases; Predicted intracellular proteins	Cytosol;Plasma membrane (Approved); Additional: Nucleoli	Citrulline; Pantoprazole; Esomeprazole; Dexlansoprazole		(M5942)HALLMARK UV RESPONSE DN	0	0	0	0	0	0	0	0	0	0	0	0	0	0	0	0	0	0	0	1
5350	5350	Gene_ID	H. sapiens	5350	H. sapiens	PLN	phospholamban	GO:0086092 regulation of the force of heart contraction by cardiac conduction;GO:1902081 negative regulation of calcium ion import into sarcoplasmic reticulum;GO:1902080 regulation of calcium ion import into sarcoplasmic reticulum		Transporters:Transporter channels and pores; Human disease related genes:Cardiovascular diseases:Cardiac diseases; Disease related genes; Potential drug targets					0	0	0	0	1	0	0	0	1	0	0	0	0	0	0	0	0	0	0	1
2589	2589	Gene_ID	H. sapiens	2589	H. sapiens	GALNT1	polypeptide N-acetylgalactosaminyltransferase 1	GO:0018243 protein O-linked glycosylation via threonine;GO:0018242 protein O-linked glycosylation via serine;GO:0019082 viral protein processing		Enzymes; Predicted intracellular proteins; ENZYME proteins:Transferases				(M5950)HALLMARK ALLOGRAFT REJECTION	0	1	0	0	0	1	0	0	0	0	0	0	0	0	0	0	0	0	0	0
51542	51542	Gene_ID	H. sapiens	51542	H. sapiens	VPS54	VPS54 subunit of GARP complex	GO:0060052 neurofilament cytoskeleton organization;GO:0006896 Golgi to vacuole transport;GO:0048873 homeostasis of number of cells within a tissue		Predicted intracellular proteins	Golgi apparatus (Enhanced); Additional: Nucleoplasm				0	0	0	0	0	1	1	0	0	0	0	0	0	0	0	0	0	1	0	0
8492	8492	Gene_ID	H. sapiens	8492	H. sapiens	PRSS12	serine protease 12	GO:0031638 zymogen activation;GO:0016485 protein processing;GO:0006887 exocytosis		Human disease related genes:Other diseases:Mental and behavioural disorders; Predicted secreted proteins; Disease related genes; Potential drug targets; Enzymes; Peptidases:Serine-type peptidases	Actin filaments (Approved); Additional: Nucleoplasm		(M3468)NABA ECM REGULATORS; (M5885)NABA MATRISOME ASSOCIATED; (M5889)NABA MATRISOME		0	0	0	0	0	0	0	0	0	0	0	0	0	0	0	0	0	0	0	0
25909	25909	Gene_ID	H. sapiens	25909	H. sapiens	AHCTF1	AT-hook containing transcription factor 1	GO:0051292 nuclear pore complex assembly;GO:0006999 nuclear pore organization;GO:0046931 pore complex assembly		Transporters:Transporter channels and pores; Predicted intracellular proteins	Nuclear membrane (Supported)				1	0	0	0	0	0	0	0	0	0	0	0	0	0	0	0	0	0	0	0
5870	5870	Gene_ID	H. sapiens	5870	H. sapiens	RAB6A	RAB6A, member RAS oncogene family	GO:0018125 peptidyl-cysteine methylation;GO:0072385 minus-end-directed organelle transport along microtubule;GO:0034498 early endosome to Golgi transport		Predicted intracellular proteins	Golgi apparatus (Approved)				0	0	0	0	0	1	0	0	0	0	0	0	0	0	0	0	0	1	0	0
64881	64881	Gene_ID	H. sapiens	64881	H. sapiens	PCDH20	protocadherin 20	GO:0007156 homophilic cell adhesion via plasma membrane adhesion molecules;GO:0098742 cell-cell adhesion via plasma-membrane adhesion molecules;GO:0098609 cell-cell adhesion			Vesicles (Approved); Additional: Cytokinetic bridge				0	0	0	0	0	0	0	0	0	0	0	0	0	0	0	0	0	0	0	0
64850	64850	Gene_ID	H. sapiens	64850	H. sapiens	ETNPPL	ethanolamine-phosphate phospho-lyase			Enzymes; ENZYME proteins:Lyases; Predicted intracellular proteins	Nucleoplasm (Approved)				0	0	0	0	0	0	0	1	0	0	0	0	0	0	0	0	0	0	0	0
60684	60684	Gene_ID	H. sapiens	60684	H. sapiens	TRAPPC11	trafficking protein particle complex subunit 11	GO:0045054 constitutive secretory pathway;GO:0061635 regulation of protein complex stability;GO:0006888 endoplasmic reticulum to Golgi vesicle-mediated transport		Predicted intracellular proteins; Human disease related genes:Musculoskeletal diseases:Muscular diseases; Disease related genes	Cytosol (Approved); Additional: Vesicles				0	0	0	0	0	1	0	0	0	0	0	0	0	0	0	0	0	1	0	0
7078	7078	Gene_ID	H. sapiens	7078	H. sapiens	TIMP3	TIMP metallopeptidase inhibitor 3	GO:1903984 positive regulation of TRAIL-activated apoptotic signaling pathway;GO:1903121 regulation of TRAIL-activated apoptotic signaling pathway;GO:0051045 negative regulation of membrane protein ectodomain proteolysis		Human disease related genes:Nervous system diseases:Eye disease; Predicted secreted proteins; Disease related genes; Cancer-related genes:Candidate cancer biomarkers	Vesicles (Approved); Additional: Golgi apparatus	Pimagedine	(M3468)NABA ECM REGULATORS; (M5885)NABA MATRISOME ASSOCIATED; (M5889)NABA MATRISOME	(M5946)HALLMARK COAGULATION; (M5902)HALLMARK APOPTOSIS; (M5930)HALLMARK EPITHELIAL MESENCHYMAL TRANSITION	0	0	1	0	0	0	0	0	0	1	1	1	0	0	0	0	0	0	0	0
9910	9910	Gene_ID	H. sapiens	9910	H. sapiens	RABGAP1L	RAB GTPase activating protein 1 like	GO:0090630 activation of GTPase activity;GO:0043547 positive regulation of GTPase activity;GO:0043087 regulation of GTPase activity		Predicted intracellular proteins; Disease related genes				(M5947)HALLMARK IL2 STAT5 SIGNALING; (M5953)HALLMARK KRAS SIGNALING UP	0	0	0	0	0	0	0	0	0	0	0	0	0	0	0	0	0	0	0	0
11217	445815	Gene_ID	H. sapiens	445815	H. sapiens	PALM2AKAP2	PALM2 and AKAP2 fusion	GO:0008360 regulation of cell shape;GO:0022604 regulation of cell morphogenesis;GO:0022603 regulation of anatomical structure morphogenesis		Predicted intracellular proteins	Plasma membrane (Approved); Additional: Nuclear bodies;Nucleoplasm				0	0	0	0	0	0	0	0	0	0	0	0	0	0	0	0	0	0	0	0
1600	1600	Gene_ID	H. sapiens	1600	H. sapiens	DAB1	DAB adaptor protein 1	GO:0021813 cell-cell adhesion involved in neuronal-glial interactions involved in cerebral cortex radial glia guided migration;GO:0021577 hindbrain structural organization;GO:0021589 cerebellum structural organization		Predicted intracellular proteins; Human disease related genes:Nervous system diseases:Neurodegenerative diseases; Disease related genes	Vesicles (Enhanced)		(M69)PID REELIN PATHWAY; (M163)PID LIS1 PATHWAY		0	0	0	0	0	0	0	0	1	0	0	1	0	0	0	1	0	0	0	0
84874	84874	Gene_ID	H. sapiens	84874	H. sapiens	ZNF514	zinc finger protein 514	GO:0006357 regulation of transcription by RNA polymerase II;GO:0006355 regulation of transcription, DNA-templated;GO:1903506 regulation of nucleic acid-templated transcription		Predicted intracellular proteins; Transcription factors:Zinc-coordinating DNA-binding domains	Nuclear bodies;Nucleoplasm (Approved)				0	0	0	0	0	0	0	0	0	0	0	0	0	0	0	0	0	0	0	0
80219	80219	Gene_ID	H. sapiens	80219	H. sapiens	COQ10B	coenzyme Q10B	GO:0006744 ubiquinone biosynthetic process;GO:1901663 quinone biosynthetic process;GO:0006743 ubiquinone metabolic process		Predicted intracellular proteins	Cytosol (Approved)				0	0	0	0	0	0	0	0	0	0	0	0	0	0	0	0	0	0	0	0
9747	9747	Gene_ID	H. sapiens	9747	H. sapiens	TCAF1	TRPM8 channel associated factor 1	GO:1901529 positive regulation of anion channel activity;GO:0010359 regulation of anion channel activity;GO:1903961 positive regulation of anion transmembrane transport		Predicted intracellular proteins	Cell Junctions (Approved); Additional: Nuclear bodies;Vesicles				0	0	0	0	1	0	0	0	0	0	0	0	0	0	0	0	0	0	0	0
1848	1848	Gene_ID	H. sapiens	1848	H. sapiens	DUSP6	dual specificity phosphatase 6	GO:0051409 response to nitrosative stress;GO:0070371 ERK1 and ERK2 cascade;GO:0060420 regulation of heart growth		ENZYME proteins:Hydrolases; Human disease related genes:Endocrine and metabolic diseases:Hypothalamus and pituitary gland diseases; Disease related genes; Potential drug targets; Enzymes; Predicted intracellular proteins	Cytosol;Nucleoplasm (Supported)		(M164)PID ERBB1 DOWNSTREAM PATHWAY	(M5946)HALLMARK COAGULATION; (M5921)HALLMARK COMPLEMENT; (M5953)HALLMARK KRAS SIGNALING UP	0	0	0	1	0	0	1	0	1	1	0	0	1	0	1	0	0	0	1	0
112479	112479	Gene_ID	H. sapiens	112479	H. sapiens	ERI2	ERI1 exoribonuclease family member 2	GO:0000459 exonucleolytic trimming involved in rRNA processing;GO:0000467 exonucleolytic trimming to generate mature 3'-end of 5.8S rRNA from tricistronic rRNA transcript (SSU-rRNA, 5.8S rRNA, LSU-rRNA);GO:0031125 rRNA 3'-end processing		Predicted intracellular proteins	Golgi apparatus;Nucleoplasm (Supported)				0	0	0	0	0	0	0	0	0	0	0	0	0	0	0	0	0	0	0	0
79677	79677	Gene_ID	H. sapiens	79677	H. sapiens	SMC6	structural maintenance of chromosomes 6	GO:0000722 telomere maintenance via recombination;GO:0051984 positive regulation of chromosome segregation;GO:0006312 mitotic recombination		Predicted intracellular proteins	Nucleoplasm (Supported)			(M5925)HALLMARK E2F TARGETS	0	0	0	0	0	0	0	0	0	0	0	0	0	0	0	0	0	0	0	0
25957	25957	Gene_ID	H. sapiens	25957	H. sapiens	PNISR	PNN interacting serine and arginine rich protein			Predicted intracellular proteins	Nuclear speckles (Supported); Additional: Cytosol;Plasma membrane				0	0	0	0	0	0	0	0	0	0	0	0	0	0	0	0	0	0	0	0
57515	57515	Gene_ID	H. sapiens	57515	H. sapiens	SERINC1	serine incorporator 1	GO:1904217 regulation of CDP-diacylglycerol-serine O-phosphatidyltransferase activity;GO:1904219 positive regulation of CDP-diacylglycerol-serine O-phosphatidyltransferase activity;GO:1904222 positive regulation of serine C-palmitoyltransferase activity			Cytosol (Approved)			(M5935)HALLMARK FATTY ACID METABOLISM	0	0	0	0	0	0	0	1	0	0	0	0	0	0	0	0	0	0	0	0
2776	2776	Gene_ID	H. sapiens	2776	H. sapiens	GNAQ	G protein subunit alpha q	GO:0007603 phototransduction, visible light;GO:0007213 G protein-coupled acetylcholine receptor signaling pathway;GO:0095500 acetylcholine receptor signaling pathway		Human disease related genes:Cardiovascular diseases:Vascular diseases; Predicted intracellular proteins; Cancer-related genes; Disease related genes	Nuclear speckles (Approved); Additional: Cytosol;Plasma membrane		(M138)PID THROMBIN PAR4 PATHWAY; (M155)PID S1P META PATHWAY; (M268)PID S1P S1P2 PATHWAY		0	0	1	0	0	0	0	0	1	0	1	1	0	0	0	0	1	0	0	0
166929	166929	Gene_ID	H. sapiens	166929	H. sapiens	SGMS2	sphingomyelin synthase 2	GO:0006686 sphingomyelin biosynthetic process;GO:0006684 sphingomyelin metabolic process;GO:0046513 ceramide biosynthetic process		Human disease related genes:Musculoskeletal diseases:Skeletal diseases; Disease related genes; Potential drug targets; Enzymes; Predicted intracellular proteins; ENZYME proteins:Transferases				(M5932)HALLMARK INFLAMMATORY RESPONSE	0	0	0	0	0	0	0	1	1	0	0	0	0	0	0	0	0	0	0	0
26953	26953	Gene_ID	H. sapiens	26953	H. sapiens	RANBP6	RAN binding protein 6	GO:0006606 protein import into nucleus;GO:0051170 import into nucleus;GO:0017038 protein import		Predicted intracellular proteins	Vesicles (Supported)				0	0	0	0	0	0	0	0	0	0	0	0	0	0	0	0	0	0	0	0
9949	9949	Gene_ID	H. sapiens	9949	H. sapiens	AMMECR1	AMMECR nuclear protein 1	GO:0008150 biological_process		Human disease related genes:Congenital malformations:Other congenital malformations; Predicted intracellular proteins; Disease related genes	Nucleoplasm (Supported); Additional: Mitochondria			(M5953)HALLMARK KRAS SIGNALING UP	0	0	0	0	0	0	0	0	0	0	0	0	0	0	0	0	0	0	0	0
5362	5362	Gene_ID	H. sapiens	5362	H. sapiens	PLXNA2	plexin A2	GO:0021935 cerebellar granule cell precursor tangential migration;GO:0021934 hindbrain tangential cell migration;GO:0060174 limb bud formation					(M5880)NABA ECM AFFILIATED; (M5885)NABA MATRISOME ASSOCIATED; (M5889)NABA MATRISOME		0	0	0	1	0	0	0	0	1	0	0	1	0	0	0	1	0	0	0	0
10767	10767	Gene_ID	H. sapiens	10767	H. sapiens	HBS1L	HBS1 like translational GTPase	GO:0006414 translational elongation;GO:0006412 translation;GO:0043043 peptide biosynthetic process		Predicted intracellular proteins	Cytosol;Nuclear bodies (Approved)				0	0	0	0	0	0	0	0	0	0	0	0	0	0	0	0	0	0	0	0
142891	142891	Gene_ID	H. sapiens	142891	H. sapiens	SAMD8	sterile alpha motif domain containing 8	GO:1905371 ceramide phosphoethanolamine metabolic process;GO:1905373 ceramide phosphoethanolamine biosynthetic process;GO:0006686 sphingomyelin biosynthetic process			Endoplasmic reticulum (Supported)				0	0	0	0	0	0	0	1	0	0	0	0	0	0	0	0	0	0	0	0
8754	8754	Gene_ID	H. sapiens	8754	H. sapiens	ADAM9	ADAM metallopeptidase domain 9	GO:0034239 regulation of macrophage fusion;GO:0034241 positive regulation of macrophage fusion;GO:0033631 cell-cell adhesion mediated by integrin		Human disease related genes:Nervous system diseases:Eye disease; Predicted secreted proteins; Disease related genes; Cancer-related genes:Candidate cancer biomarkers	Vesicles (Approved); Additional: Endoplasmic reticulum	INCB7839	(M3468)NABA ECM REGULATORS; (M5885)NABA MATRISOME ASSOCIATED; (M5889)NABA MATRISOME	(M5946)HALLMARK COAGULATION; (M5915)HALLMARK APICAL JUNCTION; (M5921)HALLMARK COMPLEMENT	0	0	1	1	0	0	0	0	0	0	0	0	0	0	1	0	0	0	0	0
3709	3709	Gene_ID	H. sapiens	3709	H. sapiens	ITPR2	inositol 1,4,5-trisphosphate receptor type 2	GO:0071361 cellular response to ethanol;GO:0048016 inositol phosphate-mediated signaling;GO:0051209 release of sequestered calcium ion into cytosol		Human disease related genes:Skin diseases:Skin and soft tissue diseases; Predicted intracellular proteins; Disease related genes	Endoplasmic reticulum (Supported); Additional: Nucleoplasm		(M1315)SIG PIP3 SIGNALING IN B LYMPHOCYTES; (M5193)SIG CHEMOTAXIS; (M8626)SIG BCR SIGNALING PATHWAY	(M5923)HALLMARK PI3K AKT MTOR SIGNALING	0	0	1	0	0	0	0	1	1	0	1	1	1	1	0	0	0	0	0	0
57563	57563	Gene_ID	H. sapiens	57563	H. sapiens	KLHL8	kelch like family member 8	GO:0006511 ubiquitin-dependent protein catabolic process;GO:0019941 modification-dependent protein catabolic process;GO:0043632 modification-dependent macromolecule catabolic process		Predicted intracellular proteins; Cancer-related genes:Mutated cancer genes	Nucleoplasm (Enhanced)				0	0	0	0	0	0	0	0	0	0	0	0	0	1	0	0	0	0	0	0
23443	23443	Gene_ID	H. sapiens	23443	H. sapiens	SLC35A3	solute carrier family 35 member A3	GO:0072334 UDP-galactose transmembrane transport;GO:1990569 UDP-N-acetylglucosamine transmembrane transport;GO:0090481 pyrimidine nucleotide-sugar transmembrane transport		Human disease related genes:Congenital malformations:Congenital malformations of the musculoskeletal system; Transporters:Electrochemical Potential-driven transporters; Disease related genes; Potential drug targets				(M5937)HALLMARK GLYCOLYSIS	0	0	0	0	0	0	0	0	0	0	0	0	0	0	0	0	0	0	0	0
23461	23461	Gene_ID	H. sapiens	23461	H. sapiens	ABCA5	ATP binding cassette subfamily A member 5	GO:1903064 positive regulation of reverse cholesterol transport;GO:1903062 regulation of reverse cholesterol transport;GO:0010745 negative regulation of macrophage derived foam cell differentiation		Human disease related genes:Congenital malformations:Congenital malformations of skin; Transporters:Primary Active Transporters; Predicted intracellular proteins	Nucleoplasm (Approved)			(M5948)HALLMARK BILE ACID METABOLISM	0	0	0	0	0	0	0	0	0	0	0	0	0	0	0	0	0	0	0	0
125	125	Gene_ID	H. sapiens	125	H. sapiens	ADH1B	alcohol dehydrogenase 1B (class I), beta polypeptide	GO:0006069 ethanol oxidation;GO:0006067 ethanol metabolic process;GO:0042573 retinoic acid metabolic process		FDA approved drug targets:Small molecule drugs; Human disease related genes:Other diseases:Mental and behavioural disorders; ENZYME proteins:Oxidoreductases; Enzymes; Predicted intracellular proteins	Cytosol;Plasma membrane (Approved)	NADH; Fomepizole; N-Benzylformamide; 4-Iodopyrazole; Nicotinamide adenine dinucleotide phosphate; Cyclohexanol; N-Heptylformamide; Glycerin			0	0	0	0	0	0	0	0	0	0	0	0	0	0	0	0	0	0	0	0
2651	2651	Gene_ID	H. sapiens	2651	H. sapiens	GCNT2	glucosaminyl (N-acetyl) transferase 2 (I blood group)	GO:0036438 maintenance of lens transparency;GO:0034116 positive regulation of heterotypic cell-cell adhesion;GO:0034114 regulation of heterotypic cell-cell adhesion		Human disease related genes:Cardiovascular diseases:Hematologic diseases; Human disease related genes:Nervous system diseases:Eye disease; Disease related genes; Potential drug targets; Enzymes; Predicted intracellular proteins; ENZYME proteins:Transferases	Golgi apparatus (Approved)			(M5891)HALLMARK HYPOXIA; (M5934)HALLMARK XENOBIOTIC METABOLISM	0	0	0	1	0	0	0	0	0	0	0	0	0	0	1	0	0	0	0	0
1124	1124	Gene_ID	H. sapiens	1124	H. sapiens	CHN2	chimerin 2	GO:0043547 positive regulation of GTPase activity;GO:0051056 regulation of small GTPase mediated signal transduction;GO:0043087 regulation of GTPase activity		Predicted intracellular proteins	Nucleoplasm (Approved, Uncertain); Additional: Nuclear bodies		(M241)PID RAC1 REG PATHWAY; (M164)PID ERBB1 DOWNSTREAM PATHWAY		1	0	0	0	0	0	0	0	0	0	0	0	1	0	0	0	0	0	0	0
55717	55717	Gene_ID	H. sapiens	55717	H. sapiens	WDR11	WD repeat domain 11	GO:0099041 vesicle tethering to Golgi;GO:0099022 vesicle tethering;GO:0006903 vesicle targeting		Human disease related genes:Endocrine and metabolic diseases:Hypothalamus and pituitary gland diseases; Predicted intracellular proteins; Disease related genes	Cytosol;Microtubules (Approved)				1	0	0	0	0	0	0	0	0	0	0	0	0	0	0	0	0	0	0	0
284370	284370	Gene_ID	H. sapiens	284370	H. sapiens	ZNF615	zinc finger protein 615	GO:0045944 positive regulation of transcription by RNA polymerase II;GO:0045893 positive regulation of transcription, DNA-templated;GO:1903508 positive regulation of nucleic acid-templated transcription		Predicted intracellular proteins; Transcription factors:Zinc-coordinating DNA-binding domains	Mitochondria (Approved); Additional: Nucleoli				0	0	0	0	0	0	0	0	0	0	0	0	0	0	0	0	0	0	0	0
26091	26091	Gene_ID	H. sapiens	26091	H. sapiens	HERC4	HECT and RLD domain containing E3 ubiquitin protein ligase 4	GO:0045879 negative regulation of smoothened signaling pathway;GO:0008589 regulation of smoothened signaling pathway;GO:0007283 spermatogenesis		Enzymes; Predicted intracellular proteins; ENZYME proteins:Transferases	Cytosol (Supported); Additional: Nucleoli fibrillar center				0	0	0	0	0	0	0	0	0	0	0	0	0	1	0	0	0	0	0	0
27063	27063	Gene_ID	H. sapiens	27063	H. sapiens	ANKRD1	ankyrin repeat domain 1	GO:0070528 protein kinase C signaling;GO:0043517 positive regulation of DNA damage response, signal transduction by p53 class mediator;GO:0035994 response to muscle stretch		Predicted intracellular proteins	Nucleoli fibrillar center (Approved); Additional: Nucleoplasm				0	0	0	1	0	0	0	1	0	0	0	0	0	0	0	0	0	0	0	0
571	571	Gene_ID	H. sapiens	571	H. sapiens	BACH1	BTB domain and CNC homolog 1	GO:0000117 regulation of transcription involved in G2/M transition of mitotic cell cycle;GO:0061418 regulation of transcription from RNA polymerase II promoter in response to hypoxia;GO:0000083 regulation of transcription involved in G1/S transition of mitotic cell cycle		Transcription factors:Basic domains; Predicted intracellular proteins	Nucleoplasm (Approved); Additional: Cytosol			(M5945)HALLMARK HEME METABOLISM	0	0	0	0	0	0	0	0	0	1	0	0	0	0	0	0	0	0	0	0
92255	92255	Gene_ID	H. sapiens	92255	H. sapiens	LMBRD2	LMBR1 domain containing 2	GO:0071875 adrenergic receptor signaling pathway;GO:0007186 G protein-coupled receptor signaling pathway;GO:0007165 signal transduction			Cytosol;Nucleoplasm (Approved)				0	0	0	0	0	0	0	0	0	0	0	0	0	0	0	0	0	0	0	0
4154	4154	Gene_ID	H. sapiens	4154	H. sapiens	MBNL1	muscleblind like splicing regulator 1	GO:0045445 myoblast differentiation;GO:0000381 regulation of alternative mRNA splicing, via spliceosome;GO:0048024 regulation of mRNA splicing, via spliceosome		Predicted intracellular proteins; Disease related genes	Nucleoplasm (Enhanced); Additional: Cytosol				0	0	0	0	0	0	0	0	0	0	0	0	0	0	0	0	0	0	0	0
8548	8548	Gene_ID	H. sapiens	8548	H. sapiens	BLZF1	basic leucine zipper nuclear factor 1	GO:0043001 Golgi to plasma membrane protein transport;GO:0061951 establishment of protein localization to plasma membrane;GO:0006893 Golgi to plasma membrane transport		Predicted intracellular proteins	Golgi apparatus (Supported); Additional: Nucleoplasm				0	0	0	0	0	0	0	0	0	0	0	0	0	0	0	0	0	1	0	0
23291	23291	Gene_ID	H. sapiens	23291	H. sapiens	FBXW11	F-box and WD repeat domain containing 11	GO:0042753 positive regulation of circadian rhythm;GO:0008090 retrograde axonal transport;GO:0007097 nuclear migration		Predicted intracellular proteins; Human disease related genes:Other diseases:Mental and behavioural disorders	Plasma membrane;Vesicles (Approved); Additional: Nucleoplasm		(M46)PID ATR PATHWAY; (M70)PID PS1 PATHWAY; (M129)PID PLK1 PATHWAY	(M5903)HALLMARK NOTCH SIGNALING	0	0	0	0	0	0	0	0	1	0	0	0	1	1	0	0	0	0	0	0
3386	3386	Gene_ID	H. sapiens	3386	H. sapiens	ICAM4	intercellular adhesion molecule 4 (Landsteiner-Wiener blood group)	GO:0098609 cell-cell adhesion;GO:0007155 cell adhesion;GO:0022610 biological adhesion		Blood group antigen proteins; Predicted intracellular proteins; CD markers			(M169)PID INTEGRIN2 PATHWAY	(M5915)HALLMARK APICAL JUNCTION; (M5932)HALLMARK INFLAMMATORY RESPONSE; (M5945)HALLMARK HEME METABOLISM	0	0	0	0	0	0	0	0	0	0	0	0	0	1	0	0	0	0	0	0
144811	144811	Gene_ID	H. sapiens	144811	H. sapiens	LACC1	laccase domain containing 1	GO:0070431 nucleotide-binding oligomerization domain containing 2 signaling pathway;GO:0070423 nucleotide-binding oligomerization domain containing signaling pathway;GO:0035872 nucleotide-binding domain, leucine rich repeat containing receptor signaling pathway		Human disease related genes:Immune system diseases:Allergies and autoimmune diseases; ENZYME proteins:Hydrolases; Disease related genes; Potential drug targets; Enzymes; Predicted intracellular proteins; ENZYME proteins:Transferases					0	0	0	0	0	0	0	0	0	0	0	0	0	0	0	0	0	0	0	0
201799	201799	Gene_ID	H. sapiens	201799	H. sapiens	TMEM154	transmembrane protein 154				Nuclear membrane (Approved); Additional: Nucleoplasm				0	0	0	0	0	0	0	0	0	0	0	0	0	0	0	0	0	0	0	0
79071	79071	Gene_ID	H. sapiens	79071	H. sapiens	ELOVL6	ELOVL fatty acid elongase 6	GO:0019367 fatty acid elongation, saturated fatty acid;GO:0019368 fatty acid elongation, unsaturated fatty acid;GO:0034625 fatty acid elongation, monounsaturated fatty acid		Enzymes; ENZYME proteins:Transferases				(M5905)HALLMARK ADIPOGENESIS; (M5924)HALLMARK MTORC1 SIGNALING	0	0	0	0	0	0	0	1	0	0	0	0	0	0	0	0	0	0	0	0
4299	4299	Gene_ID	H. sapiens	4299	H. sapiens	AFF1	AF4/FMR2 family member 1	GO:0010468 regulation of gene expression;GO:0060255 regulation of macromolecule metabolic process;GO:0019222 regulation of metabolic process		Human disease related genes:Cancers:Cancers of haematopoietic and lymphoid tissues; Predicted intracellular proteins; Cancer-related genes; Disease related genes	Mitochondria;Nucleoplasm (Approved)			(M5906)HALLMARK ESTROGEN RESPONSE EARLY; (M5907)HALLMARK ESTROGEN RESPONSE LATE	0	0	0	0	0	0	0	0	0	0	0	0	0	0	0	0	0	0	0	0
10269	10269	Gene_ID	H. sapiens	10269	H. sapiens	ZMPSTE24	zinc metallopeptidase STE24	GO:0043979 histone H2B-K5 acetylation;GO:2000730 regulation of termination of RNA polymerase I transcription;GO:1903463 regulation of mitotic cell cycle DNA replication		Transporters; ENZYME proteins:Hydrolases; Peptidases:Metallopeptidases; Human disease related genes:Congenital malformations:Congenital malformations of skin; Human disease related genes:Congenital malformations:Other congenital malformations; Disease related genes; Potential drug targets; Enzymes					0	1	0	1	0	0	1	0	0	0	0	0	0	1	0	0	0	0	1	0
54431	54431	Gene_ID	H. sapiens	54431	H. sapiens	DNAJC10	DnaJ heat shock protein family (Hsp40) member C10	GO:0034975 protein folding in endoplasmic reticulum;GO:0070059 intrinsic apoptotic signaling pathway in response to endoplasmic reticulum stress;GO:0032781 positive regulation of ATP-dependent activity		Predicted intracellular proteins					0	0	0	0	0	0	0	0	0	0	0	0	0	1	0	0	0	0	0	0
23317	23317	Gene_ID	H. sapiens	23317	H. sapiens	DNAJC13	DnaJ heat shock protein family (Hsp40) member C13	GO:1902954 regulation of early endosome to recycling endosome transport;GO:2000641 regulation of early endosome to late endosome transport;GO:1903649 regulation of cytoplasmic transport		Human disease related genes:Nervous system diseases:Neurodegenerative diseases	Vesicles (Supported); Additional: Cytosol				0	0	0	0	1	0	0	0	0	0	0	0	0	0	0	0	0	0	1	0
8202	8202	Gene_ID	H. sapiens	8202	H. sapiens	NCOA3	nuclear receptor coactivator 3	GO:0035624 receptor transactivation;GO:0043696 dedifferentiation;GO:0043697 cell dedifferentiation		Cancer-related genes:Candidate cancer biomarkers; Cancer-related genes:Mutational cancer driver genes; Transcription factors:Basic domains; Enzymes; Predicted intracellular proteins; ENZYME proteins:Transferases	Nucleoplasm (Supported); Additional: Cytosol		(M119)PID ERB GENOMIC PATHWAY; (M207)PID RETINOIC ACID PATHWAY; (M285)PID HNF3A PATHWAY	(M5947)HALLMARK IL2 STAT5 SIGNALING; (M5913)HALLMARK INTERFERON GAMMA RESPONSE	0	0	1	0	0	0	0	1	1	0	0	1	0	0	1	0	0	0	0	0
3667	3667	Gene_ID	H. sapiens	3667	H. sapiens	IRS1	insulin receptor substrate 1	GO:0032000 positive regulation of fatty acid beta-oxidation;GO:0048009 insulin-like growth factor receptor signaling pathway;GO:0045725 positive regulation of glycogen biosynthetic process		Predicted intracellular proteins; Disease related genes	Cytosol;Nucleoplasm (Supported); Additional: Plasma membrane	[4-({5-(AMINOCARBONYL)-4-[(3-METHYLPHENYL)AMINO]PYRIMIDIN-2-YL}AMINO)PHENYL]ACETIC ACID	(M268)PID S1P S1P2 PATHWAY; (M1718)SIG IL4RECEPTOR IN B LYPHOCYTES; (M125)PID IGF1 PATHWAY	(M5942)HALLMARK UV RESPONSE DN; (M5915)HALLMARK APICAL JUNCTION	0	0	1	0	0	0	0	0	1	1	0	1	1	0	1	0	1	0	0	0
58487	58487	Gene_ID	H. sapiens	58487	H. sapiens	CREBZF	CREB/ATF bZIP transcription factor	GO:0045814 negative regulation of gene expression, epigenetic;GO:0040029 regulation of gene expression, epigenetic;GO:0009615 response to virus		Transcription factors:Basic domains; Predicted intracellular proteins	Mitochondria;Nucleoplasm (Approved)				0	0	0	0	0	0	0	0	0	0	0	0	0	0	0	0	0	0	0	0
138639	138639	Gene_ID	H. sapiens	138639	H. sapiens	PTPDC1	protein tyrosine phosphatase domain containing 1	GO:0035335 peptidyl-tyrosine dephosphorylation;GO:0006470 protein dephosphorylation;GO:0016311 dephosphorylation		Predicted intracellular proteins	Nucleoplasm (Enhanced)				0	0	0	0	0	0	0	0	0	0	0	0	0	0	0	0	0	0	0	0
23287	23287	Gene_ID	H. sapiens	23287	H. sapiens	AGTPBP1	ATP/GTP binding carboxypeptidase 1	GO:0098958 retrograde axonal transport of mitochondrion;GO:0098957 anterograde axonal transport of mitochondrion;GO:0035609 C-terminal protein deglutamylation		Peptidases:Metallopeptidases; Disease related genes; Potential drug targets; Enzymes; Predicted intracellular proteins	Nucleoli;Vesicles (Approved)				0	0	0	0	0	0	0	0	0	0	0	0	0	0	0	0	0	0	0	0
22930	22930	Gene_ID	H. sapiens	22930	H. sapiens	RAB3GAP1	RAB3 GTPase activating protein catalytic subunit 1	GO:0061646 positive regulation of glutamate neurotransmitter secretion in response to membrane depolarization;GO:0097051 establishment of protein localization to endoplasmic reticulum membrane;GO:1903233 regulation of calcium ion-dependent exocytosis of neurotransmitter		Human disease related genes:Congenital malformations:Congenital malformations of the nervous system; Predicted intracellular proteins; Disease related genes	Nucleoplasm (Approved); Additional: Cytosol			(M5893)HALLMARK MITOTIC SPINDLE	0	0	0	0	0	1	0	0	0	0	0	0	0	0	0	0	0	0	0	0
90321	90321	Gene_ID	H. sapiens	90321	H. sapiens	ZNF766	zinc finger protein 766	GO:0006355 regulation of transcription, DNA-templated;GO:1903506 regulation of nucleic acid-templated transcription;GO:2001141 regulation of RNA biosynthetic process		Predicted intracellular proteins; Transcription factors:Zinc-coordinating DNA-binding domains	Centrosome (Supported)				0	0	0	0	0	0	0	0	0	0	0	0	0	0	0	0	0	0	0	0
29761	29761	Gene_ID	H. sapiens	29761	H. sapiens	USP25	ubiquitin specific peptidase 25	GO:1904293 negative regulation of ERAD pathway;GO:1904292 regulation of ERAD pathway;GO:0070536 protein K63-linked deubiquitination		Enzymes; ENZYME proteins:Hydrolases; Predicted intracellular proteins; Peptidases:Cysteine-type peptidases	Cytosol (Supported)				0	0	0	0	0	0	0	0	0	0	0	0	0	1	0	0	0	0	0	0
220213	220213	Gene_ID	H. sapiens	220213	H. sapiens	OTUD1	OTU deubiquitinase 1	GO:0070536 protein K63-linked deubiquitination;GO:0016579 protein deubiquitination;GO:0070646 protein modification by small protein removal		Enzymes; ENZYME proteins:Hydrolases; Predicted intracellular proteins	Nucleoplasm (Approved); Additional: Golgi apparatus;Nuclear bodies				0	0	0	0	0	0	0	0	0	0	0	0	0	0	0	0	0	0	0	0
6453	6453	Gene_ID	H. sapiens	6453	H. sapiens	ITSN1	intersectin 1	GO:0150007 clathrin-dependent synaptic vesicle endocytosis;GO:0036466 synaptic vesicle recycling via endosome;GO:0099532 synaptic vesicle endosomal processing		Predicted intracellular proteins	Plasma membrane (Supported)		(M83)PID CDC42 REG PATHWAY; (M62)PID EPHB FWD PATHWAY; (M214)PID ERBB1 INTERNALIZATION PATHWAY	(M5893)HALLMARK MITOTIC SPINDLE; (M5905)HALLMARK ADIPOGENESIS	1	0	0	0	0	1	0	0	1	0	0	1	0	0	0	0	0	0	0	0
9525	9525	Gene_ID	H. sapiens	9525	H. sapiens	VPS4B	vacuolar protein sorting 4 homolog B	GO:0061738 late endosomal microautophagy;GO:1903542 negative regulation of exosomal secretion;GO:0090611 ubiquitin-independent protein catabolic process via the multivesicular body sorting pathway		Enzymes; ENZYME proteins:Hydrolases; Predicted intracellular proteins	Vesicles (Approved); Additional: Intermediate filaments		(M124)PID CXCR4 PATHWAY	(M5910)HALLMARK PROTEIN SECRETION; (M5949)HALLMARK PEROXISOME	0	0	0	0	0	1	0	0	0	1	0	0	0	1	0	0	0	0	0	0
1756	1756	Gene_ID	H. sapiens	1756	H. sapiens	DMD	dystrophin	GO:0014809 regulation of skeletal muscle contraction by regulation of release of sequestered calcium ion;GO:0014722 regulation of skeletal muscle contraction by calcium ion signaling;GO:1902083 negative regulation of peptidyl-cysteine S-nitrosylation		Transporters:Accessory Factors Involved in Transport; Predicted intracellular proteins; Human disease related genes:Musculoskeletal diseases:Muscular diseases; Cancer-related genes:Mutational cancer driver genes; FDA approved drug targets:Biotech drugs; Disease related genes; Human disease related genes:Cardiovascular diseases:Cardiac diseases		Golodirsen		(M5901)HALLMARK G2M CHECKPOINT; (M5909)HALLMARK MYOGENESIS	0	0	0	0	1	0	0	0	0	0	0	0	0	0	0	0	0	0	0	1
85460	85460	Gene_ID	H. sapiens	85460	H. sapiens	ZNF518B	zinc finger protein 518B	GO:0006325 chromatin organization;GO:0051276 chromosome organization;GO:0006357 regulation of transcription by RNA polymerase II		Predicted intracellular proteins; Transcription factors:Zinc-coordinating DNA-binding domains	Nucleoplasm (Approved)				0	0	0	0	0	0	0	0	0	0	0	0	0	0	0	0	0	0	0	0
9867	9867	Gene_ID	H. sapiens	9867	H. sapiens	PJA2	praja ring finger ubiquitin ligase 2	GO:0034137 positive regulation of toll-like receptor 2 signaling pathway;GO:0034135 regulation of toll-like receptor 2 signaling pathway;GO:0010738 regulation of protein kinase A signaling		Enzymes; Predicted intracellular proteins; ENZYME proteins:Transferases	Intermediate filaments (Enhanced)				0	0	0	0	0	0	0	0	0	0	0	0	0	1	0	0	0	0	0	0
1739	1739	Gene_ID	H. sapiens	1739	H. sapiens	DLG1	discs large MAGUK scaffold protein 1	GO:0099562 maintenance of postsynaptic density structure;GO:0043622 cortical microtubule organization;GO:1903760 regulation of voltage-gated potassium channel activity involved in ventricular cardiac muscle cell action potential repolarization		Transporters:Accessory Factors Involved in Transport; Predicted intracellular proteins	Vesicles (Uncertain); Additional: Plasma membrane		(M156)PID ECADHERIN NASCENT AJ PATHWAY; (M81)PID CDC42 PATHWAY	(M5942)HALLMARK UV RESPONSE DN; (M5893)HALLMARK MITOTIC SPINDLE; (M5915)HALLMARK APICAL JUNCTION	0	0	0	1	1	0	0	0	1	0	0	1	0	0	1	1	1	0	0	0
23515	23515	Gene_ID	H. sapiens	23515	H. sapiens	MORC3	MORC family CW-type zinc finger 3	GO:0051457 maintenance of protein location in nucleus;GO:0048147 negative regulation of fibroblast proliferation;GO:0072595 maintenance of protein localization in organelle		Predicted intracellular proteins	Nucleoplasm (Enhanced); Additional: Mitochondria				0	1	0	0	0	0	0	0	0	0	0	0	0	0	0	0	0	0	0	0
9583	9583	Gene_ID	H. sapiens	9583	H. sapiens	ENTPD4	ectonucleoside triphosphate diphosphohydrolase 4	GO:0006256 UDP catabolic process;GO:0009140 pyrimidine nucleoside diphosphate catabolic process;GO:0009195 pyrimidine ribonucleoside diphosphate catabolic process		Enzymes; ENZYME proteins:Hydrolases; Predicted intracellular proteins	Vesicles (Approved)				0	0	0	0	0	0	0	0	0	0	0	0	0	0	0	0	0	0	0	0
55900	55900	Gene_ID	H. sapiens	55900	H. sapiens	ZNF302	zinc finger protein 302	GO:0006357 regulation of transcription by RNA polymerase II;GO:0006355 regulation of transcription, DNA-templated;GO:1903506 regulation of nucleic acid-templated transcription		Predicted intracellular proteins; Transcription factors:Zinc-coordinating DNA-binding domains	Cytokinetic bridge;Vesicles (Approved)				0	0	0	0	0	0	0	0	0	0	0	0	0	0	0	0	0	0	0	0
5411	5411	Gene_ID	H. sapiens	5411	H. sapiens	PNN	pinin, desmosome associated protein	GO:0000377 RNA splicing, via transesterification reactions with bulged adenosine as nucleophile;GO:0000398 mRNA splicing, via spliceosome;GO:0000375 RNA splicing, via transesterification reactions		Transporters:Primary Active Transporters; Predicted intracellular proteins	Nuclear speckles (Supported)			(M5925)HALLMARK E2F TARGETS	0	0	0	0	0	0	0	0	0	0	0	0	0	0	0	0	0	0	0	0
51742	51742	Gene_ID	H. sapiens	51742	H. sapiens	ARID4B	AT-rich interaction domain 4B	GO:0097368 establishment of Sertoli cell barrier;GO:0036124 histone H3-K9 trimethylation;GO:0034773 histone H4-K20 trimethylation		Transcription factors:Helix-turn-helix domains; Predicted intracellular proteins	Cytosol;Mitochondria (Approved); Additional: Nucleoplasm			(M5896)HALLMARK TGF BETA SIGNALING	0	0	0	0	0	0	0	0	0	0	0	0	0	0	0	0	0	0	0	0
659	659	Gene_ID	H. sapiens	659	H. sapiens	BMPR2	bone morphogenetic protein receptor type 2	GO:0003252 negative regulation of cell proliferation involved in heart valve morphogenesis;GO:0003250 regulation of cell proliferation involved in heart valve morphogenesis;GO:2000137 negative regulation of cell proliferation involved in heart morphogenesis	TKL Ser/Thr protein kinase family	Human disease related genes:Cardiovascular diseases:Vascular diseases; Kinases:TKL Ser/Thr protein kinases; FDA approved drug targets:Biotech drugs; Disease related genes; Enzymes; Human disease related genes:Cardiovascular diseases:Hypertensive diseases; ENZYME proteins:Transferases	Nucleoplasm;Plasma membrane (Supported)	Dibotermin alfa; Fostamatinib	(M203)PID ALK2 PATHWAY; (M185)PID ALK1 PATHWAY; (M181)PID BMP PATHWAY	(M5896)HALLMARK TGF BETA SIGNALING; (M5947)HALLMARK IL2 STAT5 SIGNALING	0	1	0	1	0	0	1	0	1	0	0	0	0	0	1	1	0	0	1	1
23451	23451	Gene_ID	H. sapiens	23451	H. sapiens	SF3B1	splicing factor 3b subunit 1	GO:0045945 positive regulation of transcription by RNA polymerase III;GO:0006359 regulation of transcription by RNA polymerase III;GO:0000245 spliceosomal complex assembly		Cancer-related genes:Mutated cancer genes; Human disease related genes:Cardiovascular diseases:Hematologic diseases; Human disease related genes:Cancers:Cancers of haematopoietic and lymphoid tissues; Cancer-related genes:Mutational cancer driver genes; Predicted intracellular proteins	Nuclear speckles (Enhanced)	H3B-8800			0	0	0	0	0	0	0	0	0	0	0	0	0	0	0	0	0	0	0	0
63908	63908	Gene_ID	H. sapiens	63908	H. sapiens	NAPB	NSF attachment protein beta	GO:0035494 SNARE complex disassembly;GO:0010807 regulation of synaptic vesicle priming;GO:0035249 synaptic transmission, glutamatergic		Predicted intracellular proteins	Cytosol (Uncertain)				0	0	0	0	0	1	0	0	0	0	0	0	0	0	0	0	0	1	0	0
283209	283209	Gene_ID	H. sapiens	283209	H. sapiens	PGM2L1	phosphoglucomutase 2 like 1	GO:0006006 glucose metabolic process;GO:0019318 hexose metabolic process;GO:0005996 monosaccharide metabolic process		Enzymes; Predicted intracellular proteins; ENZYME proteins:Transferases	Mitochondria (Approved)				0	0	0	0	0	0	0	0	0	0	0	0	0	0	0	0	0	0	0	0
4012	4012	Gene_ID	H. sapiens	4012	H. sapiens	LNPEP	leucyl and cystinyl aminopeptidase	GO:0002480 antigen processing and presentation of exogenous peptide antigen via MHC class I, TAP-independent;GO:0042590 antigen processing and presentation of exogenous peptide antigen via MHC class I;GO:0002474 antigen processing and presentation of peptide antigen via MHC class I		Enzymes; ENZYME proteins:Hydrolases; Peptidases:Metallopeptidases			(M247)PID INSULIN GLUCOSE PATHWAY; (M7955)SIG INSULIN RECEPTOR PATHWAY IN CARDIAC MYOCYTES		0	0	0	1	0	1	0	0	1	0	0	0	0	1	1	0	0	0	0	1
30836	30836	Gene_ID	H. sapiens	30836	H. sapiens	DNTTIP2	deoxynucleotidyltransferase terminal interacting protein 2	GO:0006396 RNA processing;GO:0016070 RNA metabolic process;GO:0010467 gene expression		Predicted intracellular proteins	Mitotic chromosome;Nucleoli;Nucleoli rim (Enhanced)			(M5939)HALLMARK P53 PATHWAY	0	0	0	0	0	0	0	0	0	0	0	0	0	0	0	0	0	0	0	0
26750	26750	Gene_ID	H. sapiens	26750	H. sapiens	RPS6KC1	ribosomal protein S6 kinase C1	GO:0006468 protein phosphorylation;GO:0016310 phosphorylation;GO:0006796 phosphate-containing compound metabolic process	Other	Enzymes; Kinases; Predicted intracellular proteins; ENZYME proteins:Transferases	Endosomes;Lysosomes (Supported)				0	1	0	0	0	0	0	0	0	0	0	0	0	0	0	0	0	0	0	0
51194	51194	Gene_ID	H. sapiens	51194	H. sapiens	IPO11	importin 11	GO:0006610 ribosomal protein import into nucleus;GO:0006606 protein import into nucleus;GO:0051170 import into nucleus		Transporters:Transporter channels and pores; Predicted intracellular proteins	Nucleoplasm (Supported); Additional: Cytosol				0	0	0	0	0	0	0	0	0	0	0	0	0	0	0	0	0	0	0	0
6387	6387	Gene_ID	H. sapiens	6387	H. sapiens	CXCL12	C-X-C motif chemokine ligand 12	GO:1990478 response to ultrasound;GO:1903237 negative regulation of leukocyte tethering or rolling;GO:0033603 positive regulation of dopamine secretion		Predicted secreted proteins		CTCE-0214; Tinzaparin	(M165)PID SYNDECAN 4 PATHWAY; (M255)PID HIF1 TFPATHWAY; (M124)PID CXCR4 PATHWAY	(M5906)HALLMARK ESTROGEN RESPONSE EARLY; (M5907)HALLMARK ESTROGEN RESPONSE LATE; (M5930)HALLMARK EPITHELIAL MESENCHYMAL TRANSITION	0	0	1	0	0	0	1	0	1	1	0	1	1	0	0	1	0	0	1	1
1738	1738	Gene_ID	H. sapiens	1738	H. sapiens	DLD	dihydrolipoamide dehydrogenase	GO:0018335 protein succinylation;GO:0106077 histone succinylation;GO:0061732 mitochondrial acetyl-CoA biosynthetic process from pyruvate		ENZYME proteins:Oxidoreductases; Human disease related genes:Congenital disorders of metabolism:Congenital disorders of carbohydrate metabolism; Human disease related genes:Congenital disorders of metabolism:Congenital disorders of amino acid metabolism; Disease related genes; Potential drug targets; Enzymes; Citric acid cycle related proteins; Predicted intracellular proteins; Human disease rela…	Mitochondria (Approved); Additional: Nucleoplasm	NADH; Flavin adenine dinucleotide		(M5935)HALLMARK FATTY ACID METABOLISM; (M5905)HALLMARK ADIPOGENESIS; (M5936)HALLMARK OXIDATIVE PHOSPHORYLATION	0	0	0	0	0	0	0	1	0	0	0	0	0	0	0	0	0	0	0	0
347902	347902	Gene_ID	H. sapiens	347902	H. sapiens	AMIGO2	adhesion molecule with Ig like domain 2	GO:0007157 heterophilic cell-cell adhesion via plasma membrane cell adhesion molecules;GO:0051965 positive regulation of synapse assembly;GO:0051963 regulation of synapse assembly			Golgi apparatus;Plasma membrane (Approved); Additional: Cytosol			(M5915)HALLMARK APICAL JUNCTION	1	0	0	0	0	0	0	0	0	0	0	0	0	0	0	1	0	0	0	0
55610	55610	Gene_ID	H. sapiens	55610	H. sapiens	VPS50	VPS50 subunit of EARP/GARPII complex	GO:0032456 endocytic recycling;GO:0098876 vesicle-mediated transport to the plasma membrane;GO:0016197 endosomal transport		Predicted intracellular proteins	Cytosol (Uncertain); Additional: Plasma membrane			(M5956)HALLMARK KRAS SIGNALING DN	0	0	0	0	0	0	0	0	0	0	0	0	0	0	0	0	0	0	0	0
57531	57531	Gene_ID	H. sapiens	57531	H. sapiens	HACE1	HECT domain and ankyrin repeat containing E3 ubiquitin protein ligase 1	GO:0016601 Rac protein signal transduction;GO:0070936 protein K48-linked ubiquitination;GO:0061025 membrane fusion		Predicted intracellular proteins; Disease related genes; Potential drug targets; Enzymes; Human disease related genes:Nervous system diseases:Neurodegenerative diseases; ENZYME proteins:Transferases	Endoplasmic reticulum (Supported); Additional: Nuclear bodies				0	0	0	0	0	0	0	0	0	0	0	0	0	1	0	0	0	0	0	0
3131	3131	Gene_ID	H. sapiens	3131	H. sapiens	HLF	HLF transcription factor, PAR bZIP family member	GO:0035914 skeletal muscle cell differentiation;GO:0007519 skeletal muscle tissue development;GO:0060538 skeletal muscle organ development		Transcription factors:Basic domains; Predicted intracellular proteins; Cancer-related genes; Disease related genes	Nucleoplasm (Enhanced)				0	0	0	0	0	0	0	0	0	0	0	0	0	0	0	0	0	0	0	0
51449	51449	Gene_ID	H. sapiens	51449	H. sapiens	PCYOX1	prenylcysteine oxidase 1	GO:0030328 prenylcysteine catabolic process;GO:0030329 prenylcysteine metabolic process;GO:0030327 prenylated protein catabolic process		Enzymes; Predicted intracellular proteins; ENZYME proteins:Oxidoreductases					0	0	0	0	0	0	0	0	0	0	0	0	0	1	0	0	0	0	0	0
10745	10745	Gene_ID	H. sapiens	10745	H. sapiens	PHTF1	putative homeodomain transcription factor 1			Transcription factors:Helix-turn-helix domains	Nuclear bodies (Approved); Additional: Nucleoli				0	0	0	0	0	0	0	0	0	0	0	0	0	0	0	0	0	0	0	0
139221	139221	Gene_ID	H. sapiens	139221	H. sapiens	PWWP3B	PWWP domain containing 3B			Predicted intracellular proteins					0	0	0	0	0	0	0	0	0	0	0	0	0	0	0	0	0	0	0	0
5495	5495	Gene_ID	H. sapiens	5495	H. sapiens	PPM1B	protein phosphatase, Mg2+/Mn2+ dependent 1B	GO:0006499 N-terminal protein myristoylation;GO:0018377 protein myristoylation;GO:0006498 N-terminal protein lipidation		Enzymes; ENZYME proteins:Hydrolases; Predicted intracellular proteins	Cytosol;Nucleoli (Approved)			(M5905)HALLMARK ADIPOGENESIS	0	0	0	0	0	0	0	0	1	1	0	0	1	0	1	0	0	0	0	0
5358	5358	Gene_ID	H. sapiens	5358	H. sapiens	PLS3	plastin 3	GO:0051639 actin filament network formation;GO:0051017 actin filament bundle assembly;GO:0061572 actin filament bundle organization		Human disease related genes:Musculoskeletal diseases:Skeletal diseases; Predicted intracellular proteins; Disease related genes	Cytosol;Plasma membrane (Approved)				0	0	0	0	0	0	0	0	0	0	0	0	0	0	0	0	0	0	0	0
11244	11244	Gene_ID	H. sapiens	11244	H. sapiens	ZHX1	zinc fingers and homeoboxes 1	GO:0000122 negative regulation of transcription by RNA polymerase II;GO:0045892 negative regulation of transcription, DNA-templated;GO:1903507 negative regulation of nucleic acid-templated transcription		Transcription factors:Helix-turn-helix domains; Predicted intracellular proteins	Nucleoplasm (Supported)				0	0	0	0	0	0	0	0	0	0	0	0	0	0	0	0	0	0	0	0
3799	3799	Gene_ID	H. sapiens	3799	H. sapiens	KIF5B	kinesin family member 5B	GO:1990048 anterograde neuronal dense core vesicle transport;GO:1990049 retrograde neuronal dense core vesicle transport;GO:0098971 anterograde dendritic transport of neurotransmitter receptor complex		Transporters:Transporter channels and pores; Predicted intracellular proteins; Cancer-related genes	Centriolar satellite;Cytosol (Enhanced)		(M266)PID NCADHERIN PATHWAY	(M5922)HALLMARK UNFOLDED PROTEIN RESPONSE; (M5893)HALLMARK MITOTIC SPINDLE; (M5901)HALLMARK G2M CHECKPOINT	1	0	0	0	1	1	0	0	1	0	1	0	0	1	1	0	0	0	0	0
79572	79572	Gene_ID	H. sapiens	79572	H. sapiens	ATP13A3	ATPase 13A3	GO:0015847 putrescine transport;GO:0015846 polyamine transport;GO:0015695 organic cation transport			Nucleoli (Approved); Additional: Cytosol;Plasma membrane				0	0	0	0	0	0	0	0	0	0	0	0	0	0	0	0	0	0	0	0
26009	26009	Gene_ID	H. sapiens	26009	H. sapiens	ZZZ3	zinc finger ZZ-type containing 3	GO:0044154 histone H3-K14 acetylation;GO:0090043 regulation of tubulin deacetylation;GO:0031063 regulation of histone deacetylation		Predicted intracellular proteins	Nucleoli;Nucleoli rim;Nucleoplasm (Enhanced)				0	0	0	0	0	0	0	0	0	0	0	0	0	0	0	0	0	0	0	0
55852	55852	Gene_ID	H. sapiens	55852	H. sapiens	TEX2	testis expressed 2	GO:0006665 sphingolipid metabolic process;GO:0006643 membrane lipid metabolic process;GO:0006869 lipid transport		Predicted intracellular proteins	Nucleoplasm (Approved)				1	0	0	0	0	0	0	0	0	0	0	0	0	0	0	0	0	0	0	0
79956	79956	Gene_ID	H. sapiens	79956	H. sapiens	ERMP1	endoplasmic reticulum metallopeptidase 1	GO:0030968 endoplasmic reticulum unfolded protein response;GO:0034620 cellular response to unfolded protein;GO:0035967 cellular response to topologically incorrect protein		Enzymes; Peptidases:Metallopeptidases					0	0	0	0	0	0	0	0	0	0	0	0	0	0	0	0	0	0	0	0
7582	7582	Gene_ID	H. sapiens	7582	H. sapiens	ZNF33B	zinc finger protein 33B	GO:0045944 positive regulation of transcription by RNA polymerase II;GO:0045893 positive regulation of transcription, DNA-templated;GO:1903508 positive regulation of nucleic acid-templated transcription		Predicted intracellular proteins; Transcription factors:Zinc-coordinating DNA-binding domains	Endoplasmic reticulum;Nucleoli fibrillar center (Approved); Additional: Vesicles				0	0	0	0	0	0	0	0	0	0	0	0	0	0	0	0	0	0	0	0
253143	253143	Gene_ID	H. sapiens	253143	H. sapiens	PRR14L	proline rich 14 like			Predicted intracellular proteins	Nucleoplasm (Approved)				0	0	0	0	0	0	0	0	0	0	0	0	0	0	0	0	0	0	0	0
54103	54103	Gene_ID	H. sapiens	54103	H. sapiens	GSAP	gamma-secretase activating protein	GO:1902004 positive regulation of amyloid-beta formation;GO:1902993 positive regulation of amyloid precursor protein catabolic process;GO:1902003 regulation of amyloid-beta formation		Predicted intracellular proteins	Vesicles (Approved)				0	0	0	0	0	0	0	0	0	0	0	0	0	0	0	0	0	0	0	0
55582	55582	Gene_ID	H. sapiens	55582	H. sapiens	KIF27	kinesin family member 27	GO:0021591 ventricular system development;GO:0003351 epithelial cilium movement involved in extracellular fluid movement;GO:0006858 extracellular transport		Predicted intracellular proteins					0	0	0	0	0	1	0	0	0	0	1	0	0	0	0	0	0	0	0	0
79728	79728	Gene_ID	H. sapiens	79728	H. sapiens	PALB2	partner and localizer of BRCA2	GO:0001833 inner cell mass cell proliferation;GO:0036342 post-anal tail morphogenesis;GO:0001832 blastocyst growth		Human disease related genes:Cardiovascular diseases:Hematologic diseases; Predicted intracellular proteins; Cancer-related genes; Disease related genes	Nucleoplasm (Supported)		(M1)PID FANCONI PATHWAY		0	0	0	0	0	0	0	0	0	0	0	0	0	0	0	0	0	0	0	0
8539	8539	Gene_ID	H. sapiens	8539	H. sapiens	API5	apoptosis inhibitor 5	GO:2000270 negative regulation of fibroblast apoptotic process;GO:2000269 regulation of fibroblast apoptotic process;GO:0043066 negative regulation of apoptotic process		Predicted intracellular proteins	Nuclear speckles (Enhanced)				0	0	0	0	0	0	0	0	0	0	0	0	0	0	0	0	0	0	0	0
55769	55769	Gene_ID	H. sapiens	55769	H. sapiens	ZNF83	zinc finger protein 83	GO:0006357 regulation of transcription by RNA polymerase II;GO:0006355 regulation of transcription, DNA-templated;GO:1903506 regulation of nucleic acid-templated transcription		Predicted intracellular proteins; Transcription factors:Zinc-coordinating DNA-binding domains	Nucleoplasm (Approved)				0	0	0	0	0	0	0	0	0	0	0	0	0	0	0	0	0	0	0	0
80018	80018	Gene_ID	H. sapiens	80018	H. sapiens	NAA25	N-alpha-acetyltransferase 25, NatB auxiliary subunit	GO:0017196 N-terminal peptidyl-methionine acetylation;GO:0018206 peptidyl-methionine modification;GO:0006474 N-terminal protein amino acid acetylation		Human disease related genes:Endocrine and metabolic diseases:Diabetes; Predicted intracellular proteins	Cytosol;Golgi apparatus (Supported)				0	0	0	0	0	0	0	0	0	0	0	0	0	0	0	0	0	0	0	0
55777	55777	Gene_ID	H. sapiens	55777	H. sapiens	MBD5	methyl-CpG binding domain protein 5	GO:0060399 positive regulation of growth hormone receptor signaling pathway;GO:0060398 regulation of growth hormone receptor signaling pathway;GO:0040014 regulation of multicellular organism growth		Predicted intracellular proteins; Human disease related genes:Other diseases:Mental and behavioural disorders; Disease related genes	Midbody;Nucleoplasm (Supported)				0	0	0	0	0	0	1	0	0	0	0	0	0	0	0	0	0	0	1	0
5962	5962	Gene_ID	H. sapiens	5962	H. sapiens	RDX	radixin	GO:1903392 negative regulation of adherens junction organization;GO:0032487 regulation of Rap protein signal transduction;GO:1903391 regulation of adherens junction organization		Human disease related genes:Nervous system diseases:Ear disease; Predicted intracellular proteins; Disease related genes	Plasma membrane (Supported); Additional: Nucleoplasm	1D-myo-inositol 1,4,5-trisphosphate	(M12)PID RHOA PATHWAY		0	0	1	1	1	0	0	0	0	1	0	1	0	0	0	1	0	0	0	0
57697	57697	Gene_ID	H. sapiens	57697	H. sapiens	FANCM	FA complementation group M	GO:0071932 replication fork reversal;GO:1902527 positive regulation of protein monoubiquitination;GO:1902525 regulation of protein monoubiquitination		Human disease related genes:Reproductive system diseases:Reproductive system diseases; ENZYME proteins:Hydrolases; Human disease related genes:Cardiovascular diseases:Hematologic diseases; Disease related genes; Potential drug targets; Enzymes; Predicted intracellular proteins	Nucleoplasm (Supported)		(M1)PID FANCONI PATHWAY		0	0	0	0	0	0	0	0	0	0	0	0	0	0	0	0	0	0	0	0
2940	2940	Gene_ID	H. sapiens	2940	H. sapiens	GSTA3	glutathione S-transferase alpha 3	GO:0006749 glutathione metabolic process;GO:0006805 xenobiotic metabolic process;GO:0071466 cellular response to xenobiotic stimulus		Enzymes; Predicted intracellular proteins; ENZYME proteins:Transferases	Cytosol (Supported)	Glutathione; 4-S-Glutathionyl-5-pentyl-tetrahydro-furan-2-ol		(M5934)HALLMARK XENOBIOTIC METABOLISM	0	0	0	0	0	0	0	0	1	0	0	1	0	0	0	0	0	0	0	0
339318	339318	Gene_ID	H. sapiens	339318	H. sapiens	ZNF181	zinc finger protein 181	GO:0006357 regulation of transcription by RNA polymerase II;GO:0006355 regulation of transcription, DNA-templated;GO:1903506 regulation of nucleic acid-templated transcription		Predicted intracellular proteins; Transcription factors:Zinc-coordinating DNA-binding domains	Nucleoplasm (Approved)				0	0	0	0	0	0	0	0	0	0	0	0	0	0	0	0	0	0	0	0
8609	8609	Gene_ID	H. sapiens	8609	H. sapiens	KLF7	Kruppel like factor 7	GO:1904178 negative regulation of adipose tissue development;GO:0061179 negative regulation of insulin secretion involved in cellular response to glucose stimulus;GO:1904177 regulation of adipose tissue development		Predicted intracellular proteins; Transcription factors:Zinc-coordinating DNA-binding domains	Nucleoplasm (Supported); Additional: Cytosol			(M5946)HALLMARK COAGULATION; (M5891)HALLMARK HYPOXIA	0	0	0	0	1	0	0	0	0	0	0	0	0	0	0	0	0	0	0	0
285331	285331	Gene_ID	H. sapiens	285331	H. sapiens	CCDC66	coiled-coil domain containing 66	GO:1903564 regulation of protein localization to cilium;GO:0050908 detection of light stimulus involved in visual perception;GO:0050962 detection of light stimulus involved in sensory perception		Predicted intracellular proteins	Centriolar satellite (Supported); Additional: Cell Junctions;Cytosol;Midbody ring				0	0	0	0	1	0	0	0	0	0	0	0	0	0	0	0	0	0	0	0
6093	6093	Gene_ID	H. sapiens	6093	H. sapiens	ROCK1	Rho associated coiled-coil containing protein kinase 1	GO:0110061 regulation of angiotensin-activated signaling pathway;GO:0003383 apical constriction;GO:0035509 negative regulation of myosin-light-chain-phosphatase activity	AGC Ser/Thr protein kinase family	FDA approved drug targets:Small molecule drugs; Enzymes; Kinases:AGC Ser/Thr protein kinases; Predicted intracellular proteins; ENZYME proteins:Transferases		Hydroxyfasudil; (S)-2-METHYL-1-[(4-METHYL-5-ISOQUINOLINE)SULFONYL]-HOMOPIPERAZINE; Fasudil; Y-27632; Ripasudil; Netarsudil	(M138)PID THROMBIN PAR4 PATHWAY; (M11)PID PRL SIGNALING EVENTS PATHWAY; (M23)PID WNT NONCANONICAL PATHWAY	(M5902)HALLMARK APOPTOSIS; (M5893)HALLMARK MITOTIC SPINDLE	1	1	1	1	0	0	0	0	1	1	0	1	1	0	0	1	1	0	0	1
133686	133686	Gene_ID	H. sapiens	133686	H. sapiens	NADK2	NAD kinase 2, mitochondrial	GO:0006741 NADP biosynthetic process;GO:0019674 NAD metabolic process;GO:0019359 nicotinamide nucleotide biosynthetic process		Human disease related genes:Congenital disorders of metabolism:Congenital disorders of lipid/glycolipid metabolism; Disease related genes; Potential drug targets; Enzymes; Predicted intracellular proteins; ENZYME proteins:Transferases; Human disease related genes:Congenital disorders of metabolism:Mitochondrial diseases	Mitochondria (Supported)				0	0	0	0	0	0	0	1	0	0	0	0	0	0	0	0	0	0	0	0
54629	54629	Gene_ID	H. sapiens	54629	H. sapiens	MINDY2	MINDY lysine 48 deubiquitinase 2	GO:0071108 protein K48-linked deubiquitination;GO:0016579 protein deubiquitination;GO:0070646 protein modification by small protein removal		Enzymes; ENZYME proteins:Hydrolases; Predicted intracellular proteins	Nucleoplasm (Enhanced)				0	0	0	0	0	0	0	0	0	0	0	0	0	0	0	0	0	0	0	0
2182	2182	Gene_ID	H. sapiens	2182	H. sapiens	ACSL4	acyl-CoA synthetase long chain family member 4	GO:0060136 embryonic process involved in female pregnancy;GO:0035338 long-chain fatty-acyl-CoA biosynthetic process;GO:0046949 fatty-acyl-CoA biosynthetic process		ENZYME proteins:Ligase; Human disease related genes:Other diseases:Mental and behavioural disorders; Disease related genes; Potential drug targets; Enzymes; Predicted intracellular proteins	Golgi apparatus (Approved); Additional: Mitochondria	Icosapent; Troglitazone; Rosiglitazone		(M5949)HALLMARK PEROXISOME; (M5935)HALLMARK FATTY ACID METABOLISM	0	0	0	0	0	0	0	1	0	0	0	0	0	0	0	0	0	0	0	0
124	124	Gene_ID	H. sapiens	124	H. sapiens	ADH1A	alcohol dehydrogenase 1A (class I), alpha polypeptide	GO:0006069 ethanol oxidation;GO:0006067 ethanol metabolic process;GO:0042573 retinoic acid metabolic process		Enzymes; FDA approved drug targets:Small molecule drugs; Predicted intracellular proteins; ENZYME proteins:Oxidoreductases	Cytosol;Plasma membrane (Approved)	NADH; Fomepizole; 4-Iodopyrazole; N-Cyclopentyl-N-Cyclobutylformamide			0	0	0	0	0	0	0	0	0	0	0	0	0	0	0	0	0	0	0	0
134957	134957	Gene_ID	H. sapiens	134957	H. sapiens	STXBP5	syntaxin binding protein 5	GO:0010807 regulation of synaptic vesicle priming;GO:2000300 regulation of synaptic vesicle exocytosis;GO:0045921 positive regulation of exocytosis		Predicted intracellular proteins	Cytosol (Enhanced)				0	0	0	0	0	0	0	0	0	0	0	0	0	0	0	0	0	0	0	0
55300	55300	Gene_ID	H. sapiens	55300	H. sapiens	PI4K2B	phosphatidylinositol 4-kinase type 2 beta	GO:0046854 phosphatidylinositol phosphate biosynthetic process;GO:0007032 endosome organization;GO:0006661 phosphatidylinositol biosynthetic process		Enzymes; Predicted intracellular proteins; ENZYME proteins:Transferases	Cytosol (Supported)	Resveratrol			0	0	0	0	0	0	0	1	0	0	0	0	0	0	0	0	0	0	0	0
79670	79670	Gene_ID	H. sapiens	79670	H. sapiens	TUT7	terminal uridylyl transferase 7	GO:0010525 regulation of transposition, RNA-mediated;GO:0010526 negative regulation of transposition, RNA-mediated;GO:1990074 polyuridylation-dependent mRNA catabolic process		Enzymes; Predicted intracellular proteins; ENZYME proteins:Transferases	Cytosol (Supported); Additional: Nucleoplasm				0	0	0	0	0	0	0	0	0	0	0	0	0	1	0	0	0	0	0	0
9829	9829	Gene_ID	H. sapiens	9829	H. sapiens	DNAJC6	DnaJ heat shock protein family (Hsp40) member C6	GO:0016191 synaptic vesicle uncoating;GO:0072318 clathrin coat disassembly;GO:0072319 vesicle uncoating		ENZYME proteins:Hydrolases; Disease related genes; Potential drug targets; Enzymes; Predicted intracellular proteins	Cytosol (Approved); Additional: Nucleoplasm;Plasma membrane				0	0	0	0	0	1	0	0	0	0	0	0	0	0	0	0	0	0	0	0
219285	219285	Gene_ID	H. sapiens	219285	H. sapiens	SAMD9L	sterile alpha motif domain containing 9 like			Predicted intracellular proteins; Disease related genes	Cytosol (Approved)			(M5911)HALLMARK INTERFERON ALPHA RESPONSE; (M5913)HALLMARK INTERFERON GAMMA RESPONSE	0	0	0	0	0	0	0	0	0	0	0	0	0	0	0	0	0	0	0	0
10218	10218	Gene_ID	H. sapiens	10218	H. sapiens	ANGPTL7	angiopoietin like 7	GO:0036331 avascular cornea development in camera-type eye;GO:1901346 negative regulation of vasculature development involved in avascular cornea development in camera-type eye;GO:0061303 cornea development in camera-type eye		Predicted secreted proteins			(M5883)NABA SECRETED FACTORS; (M5885)NABA MATRISOME ASSOCIATED; (M5889)NABA MATRISOME		0	0	0	0	0	0	0	0	0	0	0	0	0	0	0	0	0	0	0	0
54878	54878	Gene_ID	H. sapiens	54878	H. sapiens	DPP8	dipeptidyl peptidase 8	GO:0006915 apoptotic process;GO:0012501 programmed cell death;GO:0008219 cell death		Enzymes; ENZYME proteins:Hydrolases; Predicted intracellular proteins; Peptidases:Serine-type peptidases	Cytosol (Supported)				0	0	0	0	0	0	0	0	0	0	0	0	0	0	0	0	0	0	0	0
345778	345778	Gene_ID	H. sapiens	345778	H. sapiens	MTX3	metaxin 3	GO:0007007 inner mitochondrial membrane organization;GO:0007006 mitochondrial membrane organization;GO:0007005 mitochondrion organization		Predicted intracellular proteins	Mitochondria (Approved)				0	0	0	0	0	0	0	0	0	0	0	0	0	0	0	0	0	0	0	0
2803	2803	Gene_ID	H. sapiens	2803	H. sapiens	GOLGA4	golgin A4	GO:0043001 Golgi to plasma membrane protein transport;GO:0045773 positive regulation of axon extension;GO:0061951 establishment of protein localization to plasma membrane		Predicted intracellular proteins	Golgi apparatus (Supported); Additional: Nucleoplasm			(M5910)HALLMARK PROTEIN SECRETION	0	0	0	0	0	1	1	0	1	0	0	0	0	0	1	1	0	1	1	0
114885	114885	Gene_ID	H. sapiens	114885	H. sapiens	OSBPL11	oxysterol binding protein like 11	GO:0010890 positive regulation of sequestering of triglyceride;GO:0010889 regulation of sequestering of triglyceride;GO:0010884 positive regulation of lipid storage		Predicted intracellular proteins	Golgi apparatus;Nucleoplasm (Approved)				1	0	0	0	0	0	0	0	0	0	0	0	0	0	0	0	0	0	0	0
373	373	Gene_ID	H. sapiens	373	H. sapiens	TRIM23	tripartite motif containing 23	GO:0006886 intracellular protein transport;GO:0016567 protein ubiquitination;GO:0032446 protein modification by small protein conjugation		Enzymes; Predicted intracellular proteins; Cancer-related genes:Mutated cancer genes; ENZYME proteins:Transferases					0	0	0	0	0	0	0	0	0	0	0	0	0	1	0	0	0	0	0	0
84188	84188	Gene_ID	H. sapiens	84188	H. sapiens	FAR1	fatty acyl-CoA reductase 1	GO:0010025 wax biosynthetic process;GO:0010166 wax metabolic process;GO:0008611 ether lipid biosynthetic process		ENZYME proteins:Oxidoreductases; Human disease related genes:Congenital malformations:Congenital malformations of the musculoskeletal system; Disease related genes; Potential drug targets; Enzymes; Human disease related genes:Congenital disorders of metabolism:Peroxisomal diseases; Predicted intracellular proteins	Peroxisomes (Supported)				0	0	0	0	0	0	0	1	0	0	0	0	0	0	0	0	0	0	0	0
345462	345462	Gene_ID	H. sapiens	345462	H. sapiens	ZNF879	zinc finger protein 879	GO:0006357 regulation of transcription by RNA polymerase II;GO:0006355 regulation of transcription, DNA-templated;GO:1903506 regulation of nucleic acid-templated transcription		Predicted intracellular proteins; Transcription factors:Zinc-coordinating DNA-binding domains	Nucleoplasm (Approved)				0	0	0	0	0	0	0	0	0	0	0	0	0	0	0	0	0	0	0	0
51379	51379	Gene_ID	H. sapiens	51379	H. sapiens	CRLF3	cytokine receptor like factor 3	GO:0046427 positive regulation of receptor signaling pathway via JAK-STAT;GO:1904894 positive regulation of receptor signaling pathway via STAT;GO:0046425 regulation of receptor signaling pathway via JAK-STAT		Predicted intracellular proteins	Cytosol;Plasma membrane (Approved)		(M5883)NABA SECRETED FACTORS; (M5885)NABA MATRISOME ASSOCIATED; (M5889)NABA MATRISOME		0	0	0	0	0	0	1	0	0	0	0	0	0	0	0	0	0	0	0	0
54841	54841	Gene_ID	H. sapiens	54841	H. sapiens	BIVM	basic, immunoglobulin-like variable motif containing			Predicted intracellular proteins	Nucleoplasm (Supported)				0	0	0	0	0	0	0	0	0	0	0	0	0	0	0	0	0	0	0	0
444	444	Gene_ID	H. sapiens	444	H. sapiens	ASPH	aspartate beta-hydroxylase	GO:0042264 peptidyl-aspartic acid hydroxylation;GO:0018197 peptidyl-aspartic acid modification;GO:0097202 activation of cysteine-type endopeptidase activity		ENZYME proteins:Oxidoreductases; Cancer-related genes:Candidate cancer biomarkers; Transporters:Accessory Factors Involved in Transport; Human disease related genes:Congenital malformations:Other congenital malformations; Disease related genes; Potential drug targets; Enzymes; Predicted intracellular proteins	Endoplasmic reticulum (Enhanced)	Aspartic acid			0	0	0	1	0	0	0	0	0	0	0	0	0	0	0	0	0	0	0	0
5583	5583	Gene_ID	H. sapiens	5583	H. sapiens	PRKCH	protein kinase C eta	GO:0034351 negative regulation of glial cell apoptotic process;GO:0050861 positive regulation of B cell receptor signaling pathway;GO:0034350 regulation of glial cell apoptotic process	AGC Ser/Thr protein kinase family	Cancer-related genes:Candidate cancer biomarkers; Disease related genes; Potential drug targets; Enzymes; Kinases:AGC Ser/Thr protein kinases; Predicted intracellular proteins; ENZYME proteins:Transferases	Cytosol (Approved); Additional: Plasma membrane		(M113)PID NFAT 3PATHWAY; (M99)PID TXA2PATHWAY; (M8)PID ENDOTHELIN PATHWAY	(M5947)HALLMARK IL2 STAT5 SIGNALING	0	1	0	0	1	0	0	0	1	1	1	0	0	0	0	1	1	0	0	0
10580	10580	Gene_ID	H. sapiens	10580	H. sapiens	SORBS1	sorbin and SH3 domain containing 1	GO:0045725 positive regulation of glycogen biosynthetic process;GO:0070875 positive regulation of glycogen metabolic process;GO:0030038 contractile actin filament bundle assembly		Predicted intracellular proteins	Focal adhesion sites (Supported); Additional: Centrosome;Plasma membrane		(M16)PID INSULIN PATHWAY; (M7955)SIG INSULIN RECEPTOR PATHWAY IN CARDIAC MYOCYTES	(M5905)HALLMARK ADIPOGENESIS; (M5909)HALLMARK MYOGENESIS	0	0	1	0	1	0	0	0	1	0	0	1	0	0	1	0	0	0	0	0
94134	94134	Gene_ID	H. sapiens	94134	H. sapiens	ARHGAP12	Rho GTPase activating protein 12	GO:0002011 morphogenesis of an epithelial sheet;GO:0051058 negative regulation of small GTPase mediated signal transduction;GO:0006911 phagocytosis, engulfment		Predicted intracellular proteins					1	0	0	0	0	0	0	0	0	0	0	0	0	0	0	0	0	0	0	0
6249	6249	Gene_ID	H. sapiens	6249	H. sapiens	CLIP1	CAP-Gly domain containing linker protein 1	GO:0031116 positive regulation of microtubule polymerization;GO:0031112 positive regulation of microtubule polymerization or depolymerization;GO:0031113 regulation of microtubule polymerization		Predicted intracellular proteins; Cancer-related genes:Mutational cancer driver genes; Cancer-related genes:Candidate cancer biomarkers	Cytosol;Microtubule ends (Supported)		(M163)PID LIS1 PATHWAY; (M121)PID MTOR 4PATHWAY	(M5893)HALLMARK MITOTIC SPINDLE	1	0	0	0	0	0	0	0	0	0	0	0	0	0	0	0	0	0	0	0
11260	11260	Gene_ID	H. sapiens	11260	H. sapiens	XPOT	exportin for tRNA	GO:0071528 tRNA re-export from nucleus;GO:0006409 tRNA export from nucleus;GO:0051031 tRNA transport		Transporters:Transporter channels and pores; Predicted intracellular proteins	Nucleoplasm (Enhanced); Additional: Cytosol			(M5922)HALLMARK UNFOLDED PROTEIN RESPONSE; (M5926)HALLMARK MYC TARGETS V1	0	0	0	0	0	0	0	0	0	0	0	0	0	0	0	0	0	0	0	0
5775	5775	Gene_ID	H. sapiens	5775	H. sapiens	PTPN4	protein tyrosine phosphatase non-receptor type 4	GO:0035335 peptidyl-tyrosine dephosphorylation;GO:0018108 peptidyl-tyrosine phosphorylation;GO:0018212 peptidyl-tyrosine modification		Enzymes; ENZYME proteins:Hydrolases; Predicted intracellular proteins	Nucleoplasm (Approved); Additional: Cytosol;Plasma membrane	Alendronic acid			0	1	0	0	0	0	0	0	0	0	0	0	1	0	0	0	0	0	0	0
59084	59084	Gene_ID	H. sapiens	59084	H. sapiens	ENPP5	ectonucleotide pyrophosphatase/phosphodiesterase family member 5	GO:0007154 cell communication;GO:0009987 cellular process;GO:0008150 biological_process			Cytosol (Approved); Additional: Nucleoplasm				0	0	0	0	0	0	0	0	0	0	0	0	0	0	0	0	0	0	0	0
9821	9821	Gene_ID	H. sapiens	9821	H. sapiens	RB1CC1	RB1 inducible coiled-coil 1	GO:0061723 glycophagy;GO:0030242 autophagy of peroxisome;GO:0034727 piecemeal microautophagy of the nucleus		Predicted intracellular proteins	Cytosol (Supported); Additional: Nuclear membrane		(M121)PID MTOR 4PATHWAY		0	1	0	0	0	0	0	0	1	0	0	1	0	0	0	0	0	0	0	0
55075	55075	Gene_ID	H. sapiens	55075	H. sapiens	UACA	uveal autoantigen with coiled-coil domains and ankyrin repeats	GO:1901223 negative regulation of NIK/NF-kappaB signaling;GO:1901222 regulation of NIK/NF-kappaB signaling;GO:0043280 positive regulation of cysteine-type endopeptidase activity involved in apoptotic process		Predicted intracellular proteins	Nucleoplasm (Supported); Additional: Cytosol				1	0	0	0	0	0	0	0	0	0	0	0	0	0	0	0	0	0	0	0
152559	152559	Gene_ID	H. sapiens	152559	H. sapiens	PAQR3	progestin and adipoQ receptor family member 3	GO:0034067 protein localization to Golgi apparatus;GO:0033137 negative regulation of peptidyl-serine phosphorylation;GO:0043407 negative regulation of MAP kinase activity							0	0	0	0	0	0	0	0	0	0	0	0	0	0	1	1	0	0	0	0
9988	9988	Gene_ID	H. sapiens	9988	H. sapiens	DMTF1	cyclin D binding myb like transcription factor 1	GO:0007049 cell cycle;GO:0006357 regulation of transcription by RNA polymerase II;GO:0006355 regulation of transcription, DNA-templated		Transcription factors:Helix-turn-helix domains; Predicted intracellular proteins	Nucleoplasm (Supported)		(M65)PID FRA PATHWAY; (M167)PID AP1 PATHWAY		0	0	0	0	0	0	0	0	0	0	0	0	0	0	0	0	0	0	0	0
10221	10221	Gene_ID	H. sapiens	10221	H. sapiens	TRIB1	tribbles pseudokinase 1	GO:0045643 regulation of eosinophil differentiation;GO:0045645 positive regulation of eosinophil differentiation;GO:0045659 negative regulation of neutrophil differentiation	CAMK Ser/Thr protein kinase family	Enzymes; Kinases:CAMK Ser/Thr protein kinases; Predicted intracellular proteins	Cytosol;Plasma membrane (Approved)			(M5890)HALLMARK TNFA SIGNALING VIA NFKB; (M5953)HALLMARK KRAS SIGNALING UP	0	0	0	0	0	0	0	0	0	0	0	0	1	0	0	1	0	0	0	0
57486	57486	Gene_ID	H. sapiens	57486	H. sapiens	NLN	neurolysin	GO:1902809 regulation of skeletal muscle fiber differentiation;GO:2001014 regulation of skeletal muscle cell differentiation;GO:0010830 regulation of myotube differentiation		Enzymes; ENZYME proteins:Hydrolases; Predicted intracellular proteins; Peptidases:Metallopeptidases	Mitochondria (Approved)				0	0	0	0	0	0	0	0	0	0	0	0	0	0	0	0	0	0	0	0
6782	6782	Gene_ID	H. sapiens	6782	H. sapiens	HSPA13	heat shock protein family A (Hsp70) member 13	GO:0042026 protein refolding;GO:0051085 chaperone cofactor-dependent protein refolding;GO:0051084 'de novo' posttranslational protein folding		Predicted intracellular proteins		Copper		(M5941)HALLMARK UV RESPONSE UP	0	0	0	0	0	0	0	0	0	0	0	0	0	0	0	0	0	0	0	0
8790	8790	Gene_ID	H. sapiens	8790	H. sapiens	FPGT	fucose-1-phosphate guanylyltransferase	GO:0006004 fucose metabolic process;GO:0019318 hexose metabolic process;GO:0005996 monosaccharide metabolic process		Enzymes; Predicted intracellular proteins; ENZYME proteins:Transferases	Vesicles (Uncertain)				0	0	0	0	0	0	0	0	0	0	0	0	0	0	0	0	0	1	0	0
4594	4594	Gene_ID	H. sapiens	4594	H. sapiens	MMUT	methylmalonyl-CoA mutase	GO:0050667 homocysteine metabolic process;GO:0000096 sulfur amino acid metabolic process;GO:0009791 post-embryonic development		FDA approved drug targets:Small molecule drugs; Human disease related genes:Congenital disorders of metabolism:Congenital disorders of amino acid metabolism; Disease related genes; Enzymes; ENZYME proteins:Isomerase; Predicted intracellular proteins	Cytosol (Approved); Additional: Mitochondria	Cyanocobalamin; Hydroxocobalamin			0	0	0	0	0	0	0	1	0	0	0	0	0	0	0	0	0	0	0	0
11080	11080	Gene_ID	H. sapiens	11080	H. sapiens	DNAJB4	DnaJ heat shock protein family (Hsp40) member B4	GO:0051085 chaperone cofactor-dependent protein refolding;GO:0051084 'de novo' posttranslational protein folding;GO:0006458 'de novo' protein folding		Predicted intracellular proteins	Nucleoplasm (Enhanced); Additional: Cytosol;Plasma membrane			(M5890)HALLMARK TNFA SIGNALING VIA NFKB	0	0	0	0	0	0	0	0	0	0	0	0	0	0	0	0	0	0	0	0
3981	3981	Gene_ID	H. sapiens	3981	H. sapiens	LIG4	DNA ligase 4	GO:0051102 DNA ligation involved in DNA recombination;GO:0075713 establishment of integrated proviral latency;GO:0019043 establishment of viral latency		Human disease related genes:Immune system diseases:Primary immunodeficiency; ENZYME proteins:Ligase; Cancer-related genes:Candidate cancer biomarkers; Disease related genes; Potential drug targets; Enzymes; Predicted intracellular proteins	Nucleoplasm (Supported); Additional: Cytoplasmic bodies		(M42)PID DNA PK PATHWAY		0	0	0	0	0	0	0	0	0	0	0	0	0	0	0	1	0	0	0	0
114821	114821	Gene_ID	H. sapiens	114821	H. sapiens	ZBED9	zinc finger BED-type containing 9	GO:0015074 DNA integration;GO:0050679 positive regulation of epithelial cell proliferation;GO:0045787 positive regulation of cell cycle		Predicted intracellular proteins	Nucleoli (Approved); Additional: Golgi apparatus;Nucleoplasm				0	0	0	0	0	0	0	0	0	0	0	0	0	0	0	0	0	0	0	0
1386	1386	Gene_ID	H. sapiens	1386	H. sapiens	ATF2	activating transcription factor 2	GO:0021742 abducens nucleus development;GO:0021743 hypoglossal nucleus development;GO:0021754 facial nucleus development		Transcription factors:Basic domains; Predicted intracellular proteins	Nucleoplasm (Enhanced)		(M17200)SA B CELL RECEPTOR COMPLEXES; (M229)PID P38 ALPHA BETA DOWNSTREAM PATHWAY; (M12)PID RHOA PATHWAY		0	1	1	1	0	0	0	0	1	1	0	1	1	0	1	0	1	0	0	0
160428	160428	Gene_ID	H. sapiens	160428	H. sapiens	ALDH1L2	aldehyde dehydrogenase 1 family member L2	GO:0009258 10-formyltetrahydrofolate catabolic process;GO:0009397 folic acid-containing compound catabolic process;GO:0042560 pteridine-containing compound catabolic process		Enzymes; Predicted intracellular proteins; ENZYME proteins:Oxidoreductases	Mitochondria (Enhanced)				0	0	0	0	0	0	0	0	0	0	0	0	0	0	0	0	0	0	0	0
643836	643836	Gene_ID	H. sapiens	643836	H. sapiens	ZFP62	ZFP62 zinc finger protein	GO:0045944 positive regulation of transcription by RNA polymerase II;GO:0045893 positive regulation of transcription, DNA-templated;GO:1903508 positive regulation of nucleic acid-templated transcription		Predicted intracellular proteins; Transcription factors:Zinc-coordinating DNA-binding domains	Actin filaments;Nucleoplasm (Approved)				0	0	0	0	0	0	0	0	0	0	0	0	0	0	0	0	0	0	0	0
50618	50618	Gene_ID	H. sapiens	50618	H. sapiens	ITSN2	intersectin 2	GO:0150007 clathrin-dependent synaptic vesicle endocytosis;GO:0036466 synaptic vesicle recycling via endosome;GO:0099532 synaptic vesicle endosomal processing		Predicted intracellular proteins	Plasma membrane;Vesicles (Approved)		(M83)PID CDC42 REG PATHWAY		1	0	0	0	0	1	1	0	0	0	0	0	0	0	0	0	0	0	1	0
4124	4124	Gene_ID	H. sapiens	4124	H. sapiens	MAN2A1	mannosidase alpha class 2A member 1	GO:0006013 mannose metabolic process;GO:0006491 N-glycan processing;GO:0006517 protein deglycosylation		Enzymes; ENZYME proteins:Hydrolases	Golgi apparatus (Supported)	Tridolgosir; 2-deoxy-2-fluoro-alpha-D-mannosyl fluoride; Ghavamiol; Kifunensine; 5-fluoro-beta-L-gulosyl fluoride; 5-Thio-a/B-D-Mannopyranosylamine; 1-deoxymannojirimycin; (1R,2R,3R,4S,5R)-4-(BENZYLAMINO)-5-(METHYLTHIO)CYCLOPENTANE-1,2,3-TRIOL; (1S,2S,3R,6R)-4-(hydroxymethyl)-6-(octylamino)cyclohex-4-ene-1,2,3-triol			0	0	0	0	0	1	0	0	0	0	0	0	0	0	0	1	0	1	0	0
22995	22995	Gene_ID	H. sapiens	22995	H. sapiens	CEP152	centrosomal protein 152	GO:0097742 de novo centriole assembly;GO:0098535 de novo centriole assembly involved in multi-ciliated epithelial cell differentiation;GO:1903251 multi-ciliated epithelial cell differentiation		Human disease related genes:Congenital malformations:Other congenital malformations; Human disease related genes:Congenital malformations:Congenital malformations of the nervous system; Predicted intracellular proteins; Disease related genes	Centrosome (Supported); Additional: Nucleoplasm				0	0	0	0	0	0	0	0	0	0	0	0	0	0	0	0	0	0	0	0
7006	7006	Gene_ID	H. sapiens	7006	H. sapiens	TEC	tec protein tyrosine kinase	GO:0038083 peptidyl-tyrosine autophosphorylation;GO:0010543 regulation of platelet activation;GO:0042246 tissue regeneration	Tyr protein kinase family	Enzymes; Kinases:Tyr protein kinases; Predicted intracellular proteins; ENZYME proteins:Transferases	Plasma membrane (Supported)	Fostamatinib; Zanubrutinib	(M233)PID EPO PATHWAY; (M1315)SIG PIP3 SIGNALING IN B LYMPHOCYTES; (M231)PID KIT PATHWAY		0	1	0	0	0	0	0	0	1	1	0	0	1	0	0	0	0	0	0	0
56929	56929	Gene_ID	H. sapiens	56929	H. sapiens	FEM1C	fem-1 homolog C	GO:0140627 ubiquitin-dependent protein catabolic process via the C-end degron rule pathway;GO:0043161 proteasome-mediated ubiquitin-dependent protein catabolic process;GO:0010498 proteasomal protein catabolic process		Predicted intracellular proteins	Nucleoplasm (Enhanced)				0	0	0	0	0	0	0	0	0	0	0	0	0	1	0	0	0	0	0	0
9126	9126	Gene_ID	H. sapiens	9126	H. sapiens	SMC3	structural maintenance of chromosomes 3	GO:0007064 mitotic sister chromatid cohesion;GO:0090307 mitotic spindle assembly;GO:0007062 sister chromatid cohesion		Cancer-related genes:Mutated cancer genes; Cancer-related genes:Mutational cancer driver genes; Human disease related genes:Congenital malformations:Other congenital malformations; Disease related genes; Predicted intracellular proteins	Nucleoplasm (Supported)		(M84)PID ATM PATHWAY	(M5893)HALLMARK MITOTIC SPINDLE; (M5925)HALLMARK E2F TARGETS	0	0	0	0	0	0	0	0	0	0	0	0	0	0	0	0	0	0	0	0
80110	80110	Gene_ID	H. sapiens	80110	H. sapiens	ZNF614	zinc finger protein 614	GO:0000122 negative regulation of transcription by RNA polymerase II;GO:0045892 negative regulation of transcription, DNA-templated;GO:1903507 negative regulation of nucleic acid-templated transcription		Predicted intracellular proteins; Transcription factors:Zinc-coordinating DNA-binding domains	Nucleoplasm (Approved); Additional: Cytosol;Vesicles				0	0	0	0	0	0	0	0	0	0	0	0	0	0	0	0	0	0	0	0
23376	23376	Gene_ID	H. sapiens	23376	H. sapiens	UFL1	UFM1 specific ligase 1	GO:1903895 negative regulation of IRE1-mediated unfolded protein response;GO:1990564 protein polyufmylation;GO:1990592 protein K69-linked ufmylation		Predicted intracellular proteins	Endoplasmic reticulum (Supported)				0	0	0	0	0	0	0	0	0	0	0	0	0	1	0	1	0	0	1	0
23301	23301	Gene_ID	H. sapiens	23301	H. sapiens	EHBP1	EH domain binding protein 1	GO:0006897 endocytosis;GO:0030036 actin cytoskeleton organization;GO:0030029 actin filament-based process		Predicted intracellular proteins; Disease related genes	Plasma membrane (Enhanced); Additional: Cytosol				0	0	0	0	0	0	0	0	0	0	0	0	0	0	0	0	0	0	0	0
8452	8452	Gene_ID	H. sapiens	8452	H. sapiens	CUL3	cullin 3	GO:0001831 trophectodermal cellular morphogenesis;GO:0071630 nuclear protein quality control by the ubiquitin-proteasome system;GO:0044346 fibroblast apoptotic process		Human disease related genes:Urinary system diseases:Kidney diseases; Predicted intracellular proteins; Disease related genes			(M90)PID WNT CANONICAL PATHWAY; (M14)PID AURORA B PATHWAY; (M166)PID ATF2 PATHWAY	(M5901)HALLMARK G2M CHECKPOINT	1	0	0	0	0	0	0	0	1	0	0	0	0	1	1	0	0	1	0	0
5567	5567	Gene_ID	H. sapiens	5567	H. sapiens	PRKACB	protein kinase cAMP-activated catalytic subunit beta	GO:1901621 negative regulation of smoothened signaling pathway involved in dorsal/ventral neural tube patterning;GO:1901620 regulation of smoothened signaling pathway involved in dorsal/ventral neural tube patterning;GO:0034380 high-density lipoprotein particle assembly	AGC Ser/Thr protein kinase family	Human disease related genes:Congenital malformations:Other congenital malformations; Enzymes; RAS pathway related proteins; Kinases:AGC Ser/Thr protein kinases; Predicted intracellular proteins; ENZYME proteins:Transferases	Cytosol (Approved); Additional: Cytokinetic bridge	Phosphonothreonine; Fostamatinib	(M182)PID IL3 PATHWAY; (M277)PID INTEGRIN A4B1 PATHWAY; (M22)PID GMCSF PATHWAY		0	1	0	0	0	0	0	1	1	1	1	1	1	1	1	0	0	0	0	0
2770	2770	Gene_ID	H. sapiens	2770	H. sapiens	GNAI1	G protein subunit alpha i1	GO:1904778 positive regulation of protein localization to cell cortex;GO:1904776 regulation of protein localization to cell cortex;GO:1904321 response to forskolin		Predicted intracellular proteins; Cancer-related genes:Mutational cancer driver genes	Centrosome (Supported); Additional: Nucleoli;Nucleoplasm	Guanosine-5'-Diphosphate; Tetrafluoroaluminate Ion	(M64)PID S1P S1P4 PATHWAY; (M103)PID S1P S1P1 PATHWAY; (M155)PID S1P META PATHWAY	(M5895)HALLMARK WNT BETA CATENIN SIGNALING; (M5892)HALLMARK CHOLESTEROL HOMEOSTASIS; (M5915)HALLMARK APICAL JUNCTION	0	0	1	0	1	0	0	0	1	1	1	1	0	0	0	0	0	0	0	0
64747	64747	Gene_ID	H. sapiens	64747	H. sapiens	MFSD1	major facilitator superfamily domain containing 1	GO:0061462 protein localization to lysosome;GO:0072665 protein localization to vacuole;GO:0050821 protein stabilization		Predicted intracellular proteins	Plasma membrane (Approved); Additional: Cytosol				0	0	0	0	0	0	0	0	0	0	0	0	0	0	0	0	0	0	0	0
214	214	Gene_ID	H. sapiens	214	H. sapiens	ALCAM	activated leukocyte cell adhesion molecule	GO:0048846 axon extension involved in axon guidance;GO:1902284 neuron projection extension involved in neuron projection guidance;GO:0031290 retinal ganglion cell axon guidance		Transporters:Accessory Factors Involved in Transport; Predicted secreted proteins; CD markers; Cancer-related genes:Candidate cancer biomarkers	Vesicles (Uncertain)			(M5892)HALLMARK CHOLESTEROL HOMEOSTASIS; (M5947)HALLMARK IL2 STAT5 SIGNALING	0	0	0	0	0	0	0	0	0	0	0	1	0	0	0	0	0	0	0	0
6935	6935	Gene_ID	H. sapiens	6935	H. sapiens	ZEB1	zinc finger E-box binding homeobox 1	GO:0048752 semicircular canal morphogenesis;GO:0060872 semicircular canal development;GO:0045602 negative regulation of endothelial cell differentiation		Human disease related genes:Nervous system diseases:Eye disease; Predicted intracellular proteins; Disease related genes; Transcription factors:Helix-turn-helix domains	Nucleoplasm (Supported); Additional: Nucleoli		(M71)PID ILK PATHWAY	(M5921)HALLMARK COMPLEMENT	0	0	1	1	0	0	0	0	1	1	0	0	1	0	0	0	0	0	0	0
389643	389643	Gene_ID	H. sapiens	389643	H. sapiens	NUGGC	nuclear GTPase, germinal center associated	GO:0033262 regulation of nuclear cell cycle DNA replication;GO:0090329 regulation of DNA-dependent DNA replication;GO:0006275 regulation of DNA replication		Predicted intracellular proteins					0	0	0	0	0	0	0	0	0	0	0	0	0	0	0	0	0	0	0	0
91351	91351	Gene_ID	H. sapiens	91351	H. sapiens	DDX60L	DExD/H-box 60 like			Enzymes; ENZYME proteins:Hydrolases; Predicted intracellular proteins	Cytosol;Plasma membrane (Approved)				0	0	0	0	0	0	0	0	0	0	0	0	0	0	0	0	0	0	0	0
9069	9069	Gene_ID	H. sapiens	9069	H. sapiens	CLDN12	claudin 12	GO:0016338 calcium-independent cell-cell adhesion via plasma membrane cell-adhesion molecules;GO:0035633 maintenance of blood-brain barrier;GO:0001894 tissue homeostasis							0	0	0	0	0	0	0	0	1	0	0	0	0	0	0	0	0	0	0	0
23200	23200	Gene_ID	H. sapiens	23200	H. sapiens	ATP11B	ATPase phospholipid transporting 11B (putative)	GO:0015917 aminophospholipid transport;GO:0045332 phospholipid translocation;GO:0034204 lipid translocation		Enzymes; ENZYME proteins; Transporters:Primary Active Transporters	Centriolar satellite;Cytosol (Approved)				0	0	0	0	0	0	0	0	0	0	0	0	0	0	0	0	0	0	0	0
11201	11201	Gene_ID	H. sapiens	11201	H. sapiens	POLI	DNA polymerase iota	GO:0042276 error-prone translesion synthesis;GO:0019985 translesion synthesis;GO:0006301 postreplication repair		Enzymes; Predicted intracellular proteins; ENZYME proteins:Transferases	Nuclear speckles (Supported); Additional: Cytoplasmic bodies				0	0	0	0	0	0	0	0	0	0	0	0	0	0	0	0	0	0	0	0
8349	8349	Gene_ID	H. sapiens	8349	H. sapiens	H2BC21	H2B clustered histone 21	GO:0002227 innate immune response in mucosa;GO:0002385 mucosal immune response;GO:0002251 organ or tissue specific immune response		Predicted intracellular proteins	Nucleoplasm (Approved); Additional: Cytosol				1	0	0	0	0	0	0	0	1	0	0	0	0	0	0	0	0	0	0	0
4286	4286	Gene_ID	H. sapiens	4286	H. sapiens	MITF	melanocyte inducing transcription factor	GO:0044336 canonical Wnt signaling pathway involved in negative regulation of apoptotic process;GO:0030318 melanocyte differentiation;GO:0050931 pigment cell differentiation		Human disease related genes:Congenital disorders of metabolism:Other congenital disorders of metabolism; Human disease related genes:Congenital disorders of metabolism:Congenital disorders of amino acid metabolism; Transcription factors:Basic domains; Disease related genes; Predicted intracellular proteins; Cancer-related genes; Human disease related genes:Cancers:Skin cancers			(M229)PID P38 ALPHA BETA DOWNSTREAM PATHWAY; (M183)PID IL6 7 PATHWAY; (M231)PID KIT PATHWAY		0	0	0	0	0	0	0	0	1	1	0	1	1	0	0	0	0	0	0	0
7803	7803	Gene_ID	H. sapiens	7803	H. sapiens	PTP4A1	protein tyrosine phosphatase 4A1	GO:0035335 peptidyl-tyrosine dephosphorylation;GO:0006470 protein dephosphorylation;GO:0016311 dephosphorylation		Enzymes; ENZYME proteins:Hydrolases; Predicted intracellular proteins			(M11)PID PRL SIGNALING EVENTS PATHWAY		0	0	0	0	0	0	0	0	0	0	0	0	0	0	0	0	0	0	0	0
54165	54165	Gene_ID	H. sapiens	54165	H. sapiens	DCUN1D1	defective in cullin neddylation 1 domain containing 1	GO:2000436 positive regulation of protein neddylation;GO:2000434 regulation of protein neddylation;GO:0045116 protein neddylation		Predicted intracellular proteins	Nucleoplasm (Approved); Additional: Cytosol			(M5945)HALLMARK HEME METABOLISM	0	0	0	0	0	0	0	0	0	0	0	0	0	1	0	0	0	0	0	0
8803	8803	Gene_ID	H. sapiens	8803	H. sapiens	SUCLA2	succinate-CoA ligase ADP-forming subunit beta	GO:0006781 succinyl-CoA pathway;GO:0006780 uroporphyrinogen III biosynthetic process;GO:0046502 uroporphyrinogen III metabolic process		ENZYME proteins:Ligase; Disease related genes; Potential drug targets; Enzymes; Citric acid cycle related proteins; Predicted intracellular proteins; Human disease related genes:Congenital disorders of metabolism:Mitochondrial diseases	Mitochondria (Enhanced)			(M5935)HALLMARK FATTY ACID METABOLISM; (M5936)HALLMARK OXIDATIVE PHOSPHORYLATION	0	0	0	0	0	0	0	0	0	0	0	0	0	0	0	0	0	0	0	0
9332	9332	Gene_ID	H. sapiens	9332	H. sapiens	CD163	CD163 molecule	GO:0006953 acute-phase response;GO:0002526 acute inflammatory response;GO:0006897 endocytosis		Predicted secreted proteins; Predicted intracellular proteins; CD markers	Plasma membrane (Supported)	Tetrachlorodecaoxide			0	0	0	0	0	1	0	0	0	0	0	0	0	0	0	0	0	0	0	0
64343	64343	Gene_ID	H. sapiens	64343	H. sapiens	AZI2	5-azacytidine induced 2	GO:0044565 dendritic cell proliferation;GO:0097028 dendritic cell differentiation;GO:0007249 I-kappaB kinase/NF-kappaB signaling		Predicted intracellular proteins					0	0	0	0	0	0	0	0	0	0	0	0	0	0	0	0	0	0	0	0
5825	5825	Gene_ID	H. sapiens	5825	H. sapiens	ABCD3	ATP binding cassette subfamily D member 3	GO:1903512 phytanic acid metabolic process;GO:0015910 long-chain fatty acid import into peroxisome;GO:0097089 methyl-branched fatty acid metabolic process		Transporters:Primary Active Transporters; Human disease related genes:Congenital disorders of metabolism:Congenital disorders of lipid/glycolipid metabolism; Disease related genes; Potential drug targets	Peroxisomes (Enhanced)			(M5949)HALLMARK PEROXISOME; (M5948)HALLMARK BILE ACID METABOLISM	1	0	0	0	0	0	0	1	0	0	0	0	0	0	0	0	0	0	0	0
55206	55206	Gene_ID	H. sapiens	55206	H. sapiens	SBNO1	strawberry notch homolog 1	GO:0006355 regulation of transcription, DNA-templated;GO:1903506 regulation of nucleic acid-templated transcription;GO:2001141 regulation of RNA biosynthetic process		Predicted intracellular proteins	Nucleoplasm (Approved)				0	0	0	0	0	0	0	0	0	0	0	0	0	0	0	0	0	0	0	0
143098	143098	Gene_ID	H. sapiens	143098	H. sapiens	MPP7	MAGUK p55 scaffold protein 7	GO:0071896 protein localization to adherens junction;GO:0150105 protein localization to cell-cell junction;GO:0070830 bicellular tight junction assembly		Predicted intracellular proteins	Cell Junctions (Supported); Additional: Nucleoplasm				1	0	0	0	0	0	0	0	0	0	0	0	0	0	0	0	0	0	0	0
81573	81573	Gene_ID	H. sapiens	81573	H. sapiens	ANKRD13C	ankyrin repeat domain 13C	GO:0006621 protein retention in ER lumen;GO:0035437 maintenance of protein localization in endoplasmic reticulum;GO:2000209 regulation of anoikis		Predicted intracellular proteins					0	0	0	0	0	0	0	0	0	0	0	0	0	0	0	0	0	0	0	0
9604	9604	Gene_ID	H. sapiens	9604	H. sapiens	RNF14	ring finger protein 14	GO:0030521 androgen receptor signaling pathway;GO:0060765 regulation of androgen receptor signaling pathway;GO:0030518 intracellular steroid hormone receptor signaling pathway		Enzymes; Predicted intracellular proteins; ENZYME proteins:Transferases	Nucleoplasm (Supported); Additional: Cytosol				0	0	1	0	0	0	0	0	0	0	0	0	0	1	0	0	0	0	0	0
90102	90102	Gene_ID	H. sapiens	90102	H. sapiens	PHLDB2	pleckstrin homology like domain family B member 2	GO:1903690 negative regulation of wound healing, spreading of epidermal cells;GO:0110011 regulation of basement membrane organization;GO:1904259 regulation of basement membrane assembly involved in embryonic body morphogenesis		Predicted intracellular proteins	Cytosol;Plasma membrane (Supported)				0	0	0	0	0	0	0	0	0	0	0	0	0	0	0	0	0	0	0	0
57542	57542	Gene_ID	H. sapiens	57542	H. sapiens	KLHL42	kelch like family member 42	GO:0000209 protein polyubiquitination;GO:0032886 regulation of microtubule-based process;GO:0043161 proteasome-mediated ubiquitin-dependent protein catabolic process		Predicted intracellular proteins					0	0	0	0	0	0	0	0	0	0	0	0	0	1	0	0	0	0	0	0
23052	23052	Gene_ID	H. sapiens	23052	H. sapiens	ENDOD1	endonuclease domain containing 1	GO:0090305 nucleic acid phosphodiester bond hydrolysis;GO:0090304 nucleic acid metabolic process;GO:0006139 nucleobase-containing compound metabolic process		Predicted secreted proteins	Nuclear membrane (Approved)			(M5906)HALLMARK ESTROGEN RESPONSE EARLY; (M5945)HALLMARK HEME METABOLISM	0	0	0	0	0	0	0	0	0	0	1	0	0	0	0	0	0	0	0	0
54462	54462	Gene_ID	H. sapiens	54462	H. sapiens	CCSER2	coiled-coil serine rich protein 2	GO:0001578 microtubule bundle formation;GO:0000226 microtubule cytoskeleton organization;GO:0007017 microtubule-based process		Predicted intracellular proteins	Cytosol;Nucleoplasm (Approved)			(M5953)HALLMARK KRAS SIGNALING UP	0	0	0	0	0	0	0	0	0	0	0	0	0	0	0	0	0	0	0	0
80014	80014	Gene_ID	H. sapiens	80014	H. sapiens	WWC2	WW and C2 domain containing 2	GO:0035331 negative regulation of hippo signaling;GO:0035330 regulation of hippo signaling;GO:0046621 negative regulation of organ growth		Predicted intracellular proteins	Microtubules (Approved)				0	0	0	0	0	0	1	0	0	0	0	0	0	0	0	0	0	0	1	0
5357	5357	Gene_ID	H. sapiens	5357	H. sapiens	PLS1	plastin 1	GO:0060116 vestibular receptor cell morphogenesis;GO:0060121 vestibular receptor cell stereocilium organization;GO:0060114 vestibular receptor cell differentiation		Human disease related genes:Nervous system diseases:Ear disease; Predicted intracellular proteins; Disease related genes					0	0	0	0	1	0	1	0	0	0	0	0	0	0	0	1	0	0	1	0
54842	54842	Gene_ID	H. sapiens	54842	H. sapiens	MFSD6	major facilitator superfamily domain containing 6	GO:0042590 antigen processing and presentation of exogenous peptide antigen via MHC class I;GO:0002474 antigen processing and presentation of peptide antigen via MHC class I;GO:0002478 antigen processing and presentation of exogenous peptide antigen		Predicted intracellular proteins	Cytosol;Nucleoplasm (Approved)			(M5956)HALLMARK KRAS SIGNALING DN	0	0	0	0	0	0	0	0	0	0	0	0	0	0	0	0	0	0	0	0
1793	1793	Gene_ID	H. sapiens	1793	H. sapiens	DOCK1	dedicator of cytokinesis 1	GO:1900026 positive regulation of substrate adhesion-dependent cell spreading;GO:1900024 regulation of substrate adhesion-dependent cell spreading;GO:0010770 positive regulation of cell morphogenesis involved in differentiation		Predicted intracellular proteins	Nucleoplasm (Enhanced)		(M108)PID NETRIN PATHWAY; (M277)PID INTEGRIN A4B1 PATHWAY; (M241)PID RAC1 REG PATHWAY		1	0	0	0	0	0	0	0	1	0	1	1	1	0	0	1	0	0	0	0
54893	54893	Gene_ID	H. sapiens	54893	H. sapiens	MTMR10	myotubularin related protein 10	GO:0046856 phosphatidylinositol dephosphorylation;GO:0046839 phospholipid dephosphorylation;GO:0046488 phosphatidylinositol metabolic process		Predicted intracellular proteins	Nuclear bodies;Nucleoplasm (Approved); Additional: Cytosol			(M5953)HALLMARK KRAS SIGNALING UP	0	0	0	0	0	0	0	1	0	0	0	0	0	0	0	0	0	0	0	0
51134	51134	Gene_ID	H. sapiens	51134	H. sapiens	CEP83	centrosomal protein 83	GO:0051660 establishment of centrosome localization;GO:0071539 protein localization to centrosome;GO:1905508 protein localization to microtubule organizing center		Predicted intracellular proteins; Disease related genes; Human disease related genes:Congenital malformations:Congenital malformations of the urinary system					0	0	0	0	0	0	0	0	0	0	0	0	0	0	0	0	0	0	0	0
9314	9314	Gene_ID	H. sapiens	9314	H. sapiens	KLF4	Kruppel like factor 4	GO:1904998 negative regulation of leukocyte adhesion to arterial endothelial cell;GO:0007500 mesodermal cell fate determination;GO:0035166 post-embryonic hemopoiesis		Human disease related genes:Cancers:Cancers of eye, brain, and central nervous system; Predicted intracellular proteins; Transcription factors:Zinc-coordinating DNA-binding domains; Cancer-related genes:Candidate cancer biomarkers	Nucleoplasm (Supported); Additional: Cytosol		(M223)PID BETA CATENIN NUC PATHWAY	(M5890)HALLMARK TNFA SIGNALING VIA NFKB; (M5906)HALLMARK ESTROGEN RESPONSE EARLY; (M5907)HALLMARK ESTROGEN RESPONSE LATE	0	0	0	1	0	0	0	0	1	0	0	0	0	0	0	1	1	0	0	0
11259	11259	Gene_ID	H. sapiens	11259	H. sapiens	FILIP1L	filamin A interacting protein 1 like	GO:0008150 biological_process		Predicted intracellular proteins	Plasma membrane (Approved)				0	0	0	0	0	0	0	0	0	0	0	0	0	0	0	0	0	0	0	0
3433	3433	Gene_ID	H. sapiens	3433	H. sapiens	IFIT2	interferon induced protein with tetratricopeptide repeats 2	GO:0035457 cellular response to interferon-alpha;GO:0035455 response to interferon-alpha;GO:0008637 apoptotic mitochondrial changes		Predicted intracellular proteins	Vesicles (Approved)			(M5911)HALLMARK INTERFERON ALPHA RESPONSE; (M5890)HALLMARK TNFA SIGNALING VIA NFKB; (M5913)HALLMARK INTERFERON GAMMA RESPONSE	0	0	0	0	0	0	0	0	0	1	0	0	0	0	0	0	0	0	0	0
143888	143888	Gene_ID	H. sapiens	143888	H. sapiens	POGLUT3	protein O-glucosyltransferase 3	GO:0018242 protein O-linked glycosylation via serine;GO:0006493 protein O-linked glycosylation;GO:0018209 peptidyl-serine modification		Predicted intracellular proteins	Nucleoplasm (Approved); Additional: Vesicles				0	1	0	0	0	0	0	0	0	0	0	0	0	0	0	0	0	0	0	0
9522	9522	Gene_ID	H. sapiens	9522	H. sapiens	SCAMP1	secretory carrier membrane protein 1	GO:0006892 post-Golgi vesicle-mediated transport;GO:0006887 exocytosis;GO:0048193 Golgi vesicle transport		Transporters:Accessory Factors Involved in Transport; Predicted intracellular proteins	Cell Junctions (Uncertain); Additional: Nucleoplasm;Vesicles			(M5910)HALLMARK PROTEIN SECRETION	0	0	0	0	0	0	0	0	0	0	0	0	0	0	0	0	0	1	0	0
57223	57223	Gene_ID	H. sapiens	57223	H. sapiens	PPP4R3B	protein phosphatase 4 regulatory subunit 3B	GO:0033128 negative regulation of histone phosphorylation;GO:0016576 histone dephosphorylation;GO:0033127 regulation of histone phosphorylation		Predicted intracellular proteins	Nuclear speckles;Nucleoplasm (Supported); Additional: Centrosome				0	0	0	0	0	0	0	0	0	0	0	0	0	0	0	0	0	0	0	0
57568	57568	Gene_ID	H. sapiens	57568	H. sapiens	SIPA1L2	signal induced proliferation associated 1 like 2	GO:0090630 activation of GTPase activity;GO:0043547 positive regulation of GTPase activity;GO:0051056 regulation of small GTPase mediated signal transduction		Predicted intracellular proteins	Nuclear bodies;Nuclear membrane;Nucleoplasm (Approved); Additional: Golgi apparatus				0	0	0	0	0	0	0	0	1	0	0	0	0	0	0	0	0	0	0	0
5756	5756	Gene_ID	H. sapiens	5756	H. sapiens	TWF1	twinfilin actin binding protein 1	GO:0043538 regulation of actin phosphorylation;GO:0042989 sequestering of actin monomers;GO:0030042 actin filament depolymerization		Predicted intracellular proteins; Disease related genes	Cytosol (Supported)				1	0	0	0	0	0	0	0	0	0	0	0	0	0	0	1	0	0	0	0
25998	25998	Gene_ID	H. sapiens	25998	H. sapiens	IBTK	inhibitor of Bruton tyrosine kinase	GO:0061099 negative regulation of protein tyrosine kinase activity;GO:0051209 release of sequestered calcium ion into cytosol;GO:0051283 negative regulation of sequestering of calcium ion		Predicted intracellular proteins	Nucleoplasm (Supported)		(M10)PID BCR 5PATHWAY		0	0	0	0	0	0	0	0	1	0	0	0	0	0	0	0	0	0	0	0
8036	8036	Gene_ID	H. sapiens	8036	H. sapiens	SHOC2	SHOC2 leucine rich repeat scaffold protein	GO:0008543 fibroblast growth factor receptor signaling pathway;GO:0046579 positive regulation of Ras protein signal transduction;GO:0051057 positive regulation of small GTPase mediated signal transduction		Human disease related genes:Congenital malformations:Other congenital malformations; RAS pathway related proteins; Predicted intracellular proteins; Disease related genes	Cytosol;Nucleoplasm (Approved)				0	0	0	1	0	0	0	0	1	0	0	0	0	0	1	0	0	0	0	0
113263	113263	Gene_ID	H. sapiens	113263	H. sapiens	GLCCI1	glucocorticoid induced 1			Predicted intracellular proteins	Nucleoli (Approved)				0	0	0	0	0	0	0	0	0	0	0	0	0	0	0	0	0	0	0	0
87178	87178	Gene_ID	H. sapiens	87178	H. sapiens	PNPT1	polyribonucleotide nucleotidyltransferase 1	GO:0090616 mitochondrial mRNA 3'-end processing;GO:0097222 mitochondrial mRNA polyadenylation;GO:0090615 mitochondrial mRNA processing		Disease related genes; Potential drug targets; Enzymes; Predicted intracellular proteins; ENZYME proteins:Transferases; Human disease related genes:Congenital disorders of metabolism:Mitochondrial diseases	Mitochondria (Supported); Additional: Cytosol			(M5911)HALLMARK INTERFERON ALPHA RESPONSE; (M5913)HALLMARK INTERFERON GAMMA RESPONSE	0	0	1	0	0	0	1	0	0	0	0	0	0	1	0	0	0	0	0	0
4430	4430	Gene_ID	H. sapiens	4430	H. sapiens	MYO1B	myosin IB	GO:0030050 vesicle transport along actin filament;GO:0099515 actin filament-based transport;GO:0051017 actin filament bundle assembly		Predicted intracellular proteins	Plasma membrane (Enhanced)				0	0	0	0	0	0	0	0	0	0	0	0	0	0	0	0	0	1	0	0
3983	3983	Gene_ID	H. sapiens	3983	H. sapiens	ABLIM1	actin binding LIM protein 1	GO:0030032 lamellipodium assembly;GO:0097581 lamellipodium organization;GO:0007601 visual perception		Predicted intracellular proteins	Cytosol (Supported)			(M5906)HALLMARK ESTROGEN RESPONSE EARLY; (M5909)HALLMARK MYOGENESIS	0	0	0	0	0	0	0	0	1	0	0	1	0	0	0	0	0	0	0	0
9208	9208	Gene_ID	H. sapiens	9208	H. sapiens	LRRFIP1	LRR binding FLII interacting protein 1	GO:0000122 negative regulation of transcription by RNA polymerase II;GO:0045892 negative regulation of transcription, DNA-templated;GO:1903507 negative regulation of nucleic acid-templated transcription		Predicted intracellular proteins; Transcription factors:Yet undefined DNA-binding domains	Cytosol (Supported)				0	0	0	0	0	0	0	0	1	0	0	0	0	0	1	0	0	0	0	0
375748	375748	Gene_ID	H. sapiens	375748	H. sapiens	ERCC6L2	ERCC excision repair 6 like 2	GO:0036297 interstrand cross-link repair;GO:0034614 cellular response to reactive oxygen species;GO:0000302 response to reactive oxygen species		Predicted intracellular proteins; Disease related genes	Cytosol;Nucleoplasm (Approved)				0	0	0	0	0	0	0	0	0	0	0	0	0	0	0	0	0	0	0	0
205327	205327	Gene_ID	H. sapiens	205327	H. sapiens	C2orf69	chromosome 2 open reading frame 69	GO:0006119 oxidative phosphorylation;GO:0009060 aerobic respiration;GO:0045333 cellular respiration		Predicted secreted proteins					0	0	0	0	0	0	0	0	0	0	0	0	0	0	0	0	0	0	0	0
6443	6443	Gene_ID	H. sapiens	6443	H. sapiens	SGCB	sarcoglycan beta	GO:0097084 vascular associated smooth muscle cell development;GO:0035886 vascular associated smooth muscle cell differentiation;GO:0051145 smooth muscle cell differentiation		Human disease related genes:Musculoskeletal diseases:Muscular diseases; Disease related genes	Cytosol (Approved)			(M5930)HALLMARK EPITHELIAL MESENCHYMAL TRANSITION	0	0	0	0	0	0	0	0	0	0	0	0	0	0	0	0	0	0	0	0
55975	55975	Gene_ID	H. sapiens	55975	H. sapiens	KLHL7	kelch like family member 7	GO:0016567 protein ubiquitination;GO:0032446 protein modification by small protein conjugation;GO:0070647 protein modification by small protein conjugation or removal		Human disease related genes:Congenital malformations:Other congenital malformations; Predicted intracellular proteins; Human disease related genes:Nervous system diseases:Eye disease; Disease related genes	Cytosol;Nucleoplasm (Enhanced); Additional: Plasma membrane				0	0	0	0	0	0	0	0	0	0	0	0	0	1	0	0	0	0	0	0
440138	440138	Gene_ID	H. sapiens	440138	H. sapiens	ALG11	ALG11 alpha-1,2-mannosyltransferase	GO:0006490 oligosaccharide-lipid intermediate biosynthetic process;GO:0097502 mannosylation;GO:0006487 protein N-linked glycosylation		ENZYME proteins:Transferases; Disease related genes; Potential drug targets; Enzymes; Predicted intracellular proteins; Human disease related genes:Congenital disorders of metabolism:Congenital disorders of glycan/glycoprotein metabolism					0	0	0	0	0	0	0	0	0	0	0	0	0	0	0	0	0	1	0	0
55754	55754	Gene_ID	H. sapiens	55754	H. sapiens	TMEM30A	transmembrane protein 30A	GO:0061092 positive regulation of phospholipid translocation;GO:0061091 regulation of phospholipid translocation;GO:0006855 xenobiotic transmembrane transport		Transporters:Accessory Factors Involved in Transport; Transporters:Transporter channels and pores; Predicted intracellular proteins					0	0	0	0	1	0	0	0	0	0	0	0	0	0	0	1	0	0	0	0
10788	10788	Gene_ID	H. sapiens	10788	H. sapiens	IQGAP2	IQ motif containing GTPase activating protein 2	GO:0070493 thrombin-activated receptor signaling pathway;GO:0034314 Arp2/3 complex-mediated actin nucleation;GO:0045010 actin nucleation		Predicted intracellular proteins	Plasma membrane;Vesicles (Approved)			(M5908)HALLMARK ANDROGEN RESPONSE	1	0	0	0	0	0	0	0	0	0	0	1	0	0	0	0	0	0	0	0
9331	9331	Gene_ID	H. sapiens	9331	H. sapiens	B4GALT6	beta-1,4-galactosyltransferase 6	GO:0001572 lactosylceramide biosynthetic process;GO:0046478 lactosylceramide metabolic process;GO:0010706 ganglioside biosynthetic process via lactosylceramide		Enzymes; Predicted intracellular proteins; ENZYME proteins:Transferases					0	0	0	0	0	0	0	1	0	0	0	0	0	0	0	0	0	1	0	0
51776	51776	Gene_ID	H. sapiens	51776	H. sapiens	MAP3K20	mitogen-activated protein kinase kinase kinase 20	GO:1904291 positive regulation of mitotic DNA damage checkpoint;GO:1904289 regulation of mitotic DNA damage checkpoint;GO:2000003 positive regulation of DNA damage checkpoint	STE Ser/Thr protein kinase family	Human disease related genes:Musculoskeletal diseases:Muscular diseases; Human disease related genes:Congenital malformations:Congenital malformations of the musculoskeletal system; Disease related genes; Potential drug targets; Enzymes; Kinases:STE Ser/Thr protein kinases; Predicted intracellular proteins; ENZYME proteins:Transferases	Cytosol (Supported)	Dasatinib; Fostamatinib	(M209)PID P38 GAMMA DELTA PATHWAY	(M5901)HALLMARK G2M CHECKPOINT; (M5915)HALLMARK APICAL JUNCTION	0	1	0	0	0	0	0	0	0	0	0	0	1	0	0	0	0	0	0	0
84947	84947	Gene_ID	H. sapiens	84947	H. sapiens	SERAC1	serine active site containing 1	GO:0036148 phosphatidylglycerol acyl-chain remodeling;GO:0032367 intracellular cholesterol transport;GO:0032366 intracellular sterol transport		Human disease related genes:Congenital disorders of metabolism:Congenital disorders of amino acid metabolism; Predicted intracellular proteins; Disease related genes					0	0	0	0	0	0	0	1	0	0	0	0	0	0	0	0	0	0	0	0
4205	4205	Gene_ID	H. sapiens	4205	H. sapiens	MEF2A	myocyte enhancer factor 2A	GO:0070375 ERK5 cascade;GO:0055005 ventricular cardiac myofibril assembly;GO:0055015 ventricular cardiac muscle cell development		Human disease related genes:Cardiovascular diseases:Vascular diseases; Transcription factors:alpha-Helices exposed by beta-structures; Cancer-related genes:Mutational cancer driver genes; Disease related genes; Predicted intracellular proteins	Nucleoplasm (Supported)		(M229)PID P38 ALPHA BETA DOWNSTREAM PATHWAY	(M5909)HALLMARK MYOGENESIS	0	0	0	0	0	0	0	0	1	0	0	0	1	0	0	0	0	0	0	0
50484	50484	Gene_ID	H. sapiens	50484	H. sapiens	RRM2B	ribonucleotide reductase regulatory TP53 inducible subunit M2B	GO:0070318 positive regulation of G0 to G1 transition;GO:0006264 mitochondrial DNA replication;GO:0070316 regulation of G0 to G1 transition		FDA approved drug targets:Small molecule drugs; ENZYME proteins:Oxidoreductases; Human disease related genes:Nervous system diseases:Eye disease; Disease related genes; Enzymes; Predicted intracellular proteins; Human disease related genes:Congenital disorders of metabolism:Mitochondrial diseases	Cytosol;Nucleoplasm (Enhanced)	Cladribine	(M145)PID P53 DOWNSTREAM PATHWAY	(M5898)HALLMARK DNA REPAIR	0	0	0	0	0	0	0	1	0	0	0	0	0	0	0	0	0	0	0	0
146434	146434	Gene_ID	H. sapiens	146434	H. sapiens	ZNF597	zinc finger protein 597	GO:0045944 positive regulation of transcription by RNA polymerase II;GO:0045893 positive regulation of transcription, DNA-templated;GO:1903508 positive regulation of nucleic acid-templated transcription		Predicted intracellular proteins; Transcription factors:Zinc-coordinating DNA-binding domains	Nucleoli;Nucleoplasm (Approved)				0	0	0	0	0	0	0	0	0	0	0	0	0	0	0	0	0	0	0	0
657	657	Gene_ID	H. sapiens	657	H. sapiens	BMPR1A	bone morphogenetic protein receptor type 1A	GO:0021998 neural plate mediolateral regionalization;GO:0048338 mesoderm structural organization;GO:0048352 paraxial mesoderm structural organization	TKL Ser/Thr protein kinase family	Kinases:TKL Ser/Thr protein kinases; CD markers; FDA approved drug targets:Biotech drugs; Cancer-related genes; Disease related genes; Human disease related genes:Digestive system diseases:Gastrointestinal diseases; Enzymes; Predicted intracellular proteins; ENZYME proteins:Transferases	Cytosol (Approved)	Dibotermin alfa	(M181)PID BMP PATHWAY	(M5896)HALLMARK TGF BETA SIGNALING; (M5942)HALLMARK UV RESPONSE DN	0	1	0	1	0	0	1	0	1	0	0	0	0	0	1	1	0	0	1	0
9877	9877	Gene_ID	H. sapiens	9877	H. sapiens	ZC3H11A	zinc finger CCCH-type containing 11A	GO:0016973 poly(A)+ mRNA export from nucleus;GO:0006406 mRNA export from nucleus;GO:0006405 RNA export from nucleus		Predicted intracellular proteins	Nuclear speckles (Approved)				0	0	0	0	0	0	0	0	0	0	0	0	0	0	0	0	0	0	0	0
7626	7626	Gene_ID	H. sapiens	7626	H. sapiens	ZNF75D	zinc finger protein 75D	GO:0006357 regulation of transcription by RNA polymerase II;GO:0006355 regulation of transcription, DNA-templated;GO:1903506 regulation of nucleic acid-templated transcription		Predicted intracellular proteins; Transcription factors:Zinc-coordinating DNA-binding domains	Golgi apparatus;Nucleoplasm (Approved)				0	0	0	0	0	0	0	0	0	0	0	0	0	0	0	0	0	0	0	0
7574	7574	Gene_ID	H. sapiens	7574	H. sapiens	ZNF26	zinc finger protein 26	GO:0006357 regulation of transcription by RNA polymerase II;GO:0006355 regulation of transcription, DNA-templated;GO:1903506 regulation of nucleic acid-templated transcription		Predicted intracellular proteins; Transcription factors:Zinc-coordinating DNA-binding domains	Mitochondria (Approved); Additional: Nuclear bodies				0	0	0	0	0	0	0	0	0	0	0	0	0	0	0	0	0	0	0	0
100533467	100533467	Gene_ID	H. sapiens	100533467	H. sapiens	BIVM-ERCC5	BIVM-ERCC5 readthrough			Predicted intracellular proteins; Cancer-related genes	Nucleoplasm (Approved)				0	0	0	0	0	0	0	0	0	0	0	0	0	0	0	0	0	0	0	0
129642	129642	Gene_ID	H. sapiens	129642	H. sapiens	MBOAT2	membrane bound O-acyltransferase domain containing 2	GO:0036150 phosphatidylserine acyl-chain remodeling;GO:0036152 phosphatidylethanolamine acyl-chain remodeling;GO:0036151 phosphatidylcholine acyl-chain remodeling		Enzymes; ENZYME proteins:Transferases	Vesicles (Approved)			(M5945)HALLMARK HEME METABOLISM	0	0	0	0	0	0	0	1	0	0	0	0	0	0	0	0	0	0	0	0
950	950	Gene_ID	H. sapiens	950	H. sapiens	SCARB2	scavenger receptor class B member 2	GO:1904978 regulation of endosome organization;GO:1905123 regulation of glucosylceramidase activity;GO:1905671 regulation of lysosome organization		Transporters; Human disease related genes:Nervous system diseases:Epilepsy; Disease related genes; Potential drug targets	Cytosol (Approved)				0	0	0	0	0	1	0	0	0	0	0	0	0	0	0	1	0	0	0	0
8540	8540	Gene_ID	H. sapiens	8540	H. sapiens	AGPS	alkylglycerone phosphate synthase	GO:0008611 ether lipid biosynthetic process;GO:0046504 glycerol ether biosynthetic process;GO:0097384 cellular lipid biosynthetic process		Human disease related genes:Congenital malformations:Congenital malformations of the musculoskeletal system; Disease related genes; Potential drug targets; Enzymes; Human disease related genes:Congenital disorders of metabolism:Peroxisomal diseases; Predicted intracellular proteins; ENZYME proteins:Transferases	Peroxisomes (Supported)				0	0	0	0	0	0	0	1	0	0	0	0	0	0	0	0	0	0	0	0
143872	143872	Gene_ID	H. sapiens	143872	H. sapiens	ARHGAP42	Rho GTPase activating protein 42	GO:1904694 negative regulation of vascular associated smooth muscle contraction;GO:0045906 negative regulation of vasoconstriction;GO:0003056 regulation of vascular associated smooth muscle contraction		Predicted intracellular proteins	Nuclear speckles (Approved); Additional: Cytosol				1	0	0	0	0	0	0	0	0	0	0	0	0	0	0	0	0	0	0	1
64778	64778	Gene_ID	H. sapiens	64778	H. sapiens	FNDC3B	fibronectin type III domain containing 3B			Predicted intracellular proteins	Endoplasmic reticulum (Approved)				0	0	0	0	0	0	0	0	0	0	0	0	0	0	0	0	0	0	0	0
91151	91151	Gene_ID	H. sapiens	91151	H. sapiens	TIGD7	tigger transposable element derived 7			Predicted intracellular proteins	Cytosol;Plasma membrane (Supported)				0	0	0	0	0	0	0	0	0	0	0	0	0	0	0	0	0	0	0	0
55214	55214	Gene_ID	H. sapiens	55214	H. sapiens	P3H2	prolyl 3-hydroxylase 2	GO:0019511 peptidyl-proline hydroxylation;GO:0018126 protein hydroxylation;GO:0032963 collagen metabolic process		ENZYME proteins:Oxidoreductases; Human disease related genes:Nervous system diseases:Eye disease; Disease related genes; Potential drug targets; Enzymes; Predicted intracellular proteins	Golgi apparatus (Supported); Additional: Cytosol;Nucleoplasm;Vesicles	Ascorbic acid; Proline	(M3468)NABA ECM REGULATORS; (M5885)NABA MATRISOME ASSOCIATED; (M5889)NABA MATRISOME		0	0	0	0	0	0	0	0	0	0	0	0	0	0	0	0	0	0	0	0
6683	6683	Gene_ID	H. sapiens	6683	H. sapiens	SPAST	spastin	GO:0051228 mitotic spindle disassembly;GO:0051230 spindle disassembly;GO:0031117 positive regulation of microtubule depolymerization		Human disease related genes:Nervous system diseases:Other nervous and sensory system diseases; Disease related genes; Potential drug targets; Enzymes; ENZYME proteins:Isomerase; Transporters:Transporter channels and pores; Predicted intracellular proteins	Nucleoplasm (Supported); Additional: Cytosol				0	0	0	0	0	0	0	0	0	0	0	0	0	0	0	0	0	1	0	0
23562	23562	Gene_ID	H. sapiens	23562	H. sapiens	CLDN14	claudin 14	GO:0016338 calcium-independent cell-cell adhesion via plasma membrane cell-adhesion molecules;GO:0070830 bicellular tight junction assembly;GO:0120192 tight junction assembly		Human disease related genes:Nervous system diseases:Ear disease; Disease related genes	Vesicles (Uncertain)			(M5915)HALLMARK APICAL JUNCTION	0	0	0	0	0	0	0	0	1	0	0	0	0	0	0	0	0	0	0	0
4199	4199	Gene_ID	H. sapiens	4199	H. sapiens	ME1	malic enzyme 1	GO:1902031 regulation of NADP metabolic process;GO:0006108 malate metabolic process;GO:0006090 pyruvate metabolic process		Enzymes; Predicted intracellular proteins; ENZYME proteins:Oxidoreductases	Nucleoplasm;Plasma membrane (Uncertain); Additional: Cytosol	NADH; Nicotinamide adenine dinucleotide phosphate		(M5935)HALLMARK FATTY ACID METABOLISM; (M5905)HALLMARK ADIPOGENESIS; (M5921)HALLMARK COMPLEMENT	0	0	1	0	0	0	0	1	0	0	0	0	0	0	0	0	0	0	0	0
6814	6814	Gene_ID	H. sapiens	6814	H. sapiens	STXBP3	syntaxin binding protein 3	GO:0043312 neutrophil degranulation;GO:0022615 protein to membrane docking;GO:0045955 negative regulation of calcium ion-dependent exocytosis		Predicted intracellular proteins	Nucleoplasm (Approved); Additional: Cytosol				0	0	1	0	0	1	0	0	1	0	1	0	0	0	0	0	0	0	0	0
114880	114880	Gene_ID	H. sapiens	114880	H. sapiens	OSBPL6	oxysterol binding protein like 6	GO:0006699 bile acid biosynthetic process;GO:0008206 bile acid metabolic process;GO:0015918 sterol transport		Predicted intracellular proteins	Plasma membrane (Approved)				0	0	0	0	0	0	0	1	0	0	0	0	0	0	0	0	0	0	0	0
64398	64398	Gene_ID	H. sapiens	64398	H. sapiens	PALS1	protein associated with LIN7 1, MAGUK p55 family member	GO:0035750 protein localization to myelin sheath abaxonal region;GO:0016332 establishment or maintenance of polarity of embryonic epithelium;GO:0032287 peripheral nervous system myelin maintenance		Predicted intracellular proteins	Nucleoplasm (Uncertain); Additional: Cytosol;Plasma membrane			(M5915)HALLMARK APICAL JUNCTION	0	0	0	1	0	0	0	0	1	0	0	0	0	0	0	0	0	0	0	0
51028	51028	Gene_ID	H. sapiens	51028	H. sapiens	VPS36	vacuolar protein sorting 36 homolog	GO:0043328 protein transport to vacuole involved in ubiquitin-dependent protein catabolic process via the multivesicular body sorting pathway;GO:0032511 late endosome to vacuole transport via multivesicular body sorting pathway;GO:0045324 late endosome to vacuole transport		Predicted intracellular proteins	Lysosomes;Vesicles (Supported); Additional: Cell Junctions;Plasma membrane				0	0	0	0	0	1	0	0	0	0	0	0	0	1	0	0	0	0	0	0
1193	1193	Gene_ID	H. sapiens	1193	H. sapiens	CLIC2	chloride intracellular channel 2	GO:0060315 negative regulation of ryanodine-sensitive calcium-release channel activity;GO:0051280 negative regulation of release of sequestered calcium ion into cytosol;GO:0051284 positive regulation of sequestering of calcium ion		Human disease related genes:Other diseases:Mental and behavioural disorders; Disease related genes; Potential drug targets; Transporters:Transporter channels and pores; Predicted intracellular proteins	Cytosol;Plasma membrane (Supported); Additional: Nucleoplasm			(M5945)HALLMARK HEME METABOLISM	0	0	0	0	1	0	0	0	0	0	0	0	0	0	0	0	0	0	0	0
2888	2888	Gene_ID	H. sapiens	2888	H. sapiens	GRB14	growth factor receptor bound protein 14	GO:0046627 negative regulation of insulin receptor signaling pathway;GO:1900077 negative regulation of cellular response to insulin stimulus;GO:0008286 insulin receptor signaling pathway		Predicted intracellular proteins	Cytosol;Nucleoplasm (Approved)		(M16)PID INSULIN PATHWAY; (M92)PID ANGIOPOIETIN RECEPTOR PATHWAY		0	0	1	0	0	0	0	0	1	0	1	0	0	0	1	0	0	0	0	0
23607	23607	Gene_ID	H. sapiens	23607	H. sapiens	CD2AP	CD2 associated protein	GO:0032911 negative regulation of transforming growth factor beta1 production;GO:0006930 substrate-dependent cell migration, cell extension;GO:0071635 negative regulation of transforming growth factor beta production		Transporters:Accessory Factors Involved in Transport; Disease related genes; Potential drug targets; Human disease related genes:Urinary system diseases:Kidney diseases; Predicted intracellular proteins	Plasma membrane (Supported); Additional: Centriolar satellite		(M226)PID VEGFR1 PATHWAY; (M193)PID NEPHRIN NEPH1 PATHWAY	(M5893)HALLMARK MITOTIC SPINDLE	0	0	0	1	1	0	0	0	1	0	0	0	0	1	0	0	0	0	0	0
4253	4253	Gene_ID	H. sapiens	4253	H. sapiens	MIA2	MIA SH3 domain ER export factor 2	GO:0035459 vesicle cargo loading;GO:0009306 protein secretion;GO:0035592 establishment of protein localization to extracellular region		Transporters; Predicted intracellular proteins; Disease related genes; Potential drug targets	Endoplasmic reticulum (Supported)				0	0	0	0	0	1	0	0	0	0	0	0	0	0	0	0	0	1	0	0
90693	90693	Gene_ID	H. sapiens	90693	H. sapiens	CCDC126	coiled-coil domain containing 126			Predicted secreted proteins; Predicted intracellular proteins	Golgi apparatus (Approved)				0	0	0	0	0	0	0	0	0	0	0	0	0	0	0	0	0	0	0	0
9611	9611	Gene_ID	H. sapiens	9611	H. sapiens	NCOR1	nuclear receptor corepressor 1	GO:0045475 locomotor rhythm;GO:0045820 negative regulation of glycolytic process;GO:0060766 negative regulation of androgen receptor signaling pathway		Transcription factors:Helix-turn-helix domains; Predicted intracellular proteins; Cancer-related genes:Mutational cancer driver genes; Cancer-related genes:Mutated cancer genes	Nucleoplasm (Enhanced); Additional: Cytosol		(M13)PID ERBB4 PATHWAY; (M288)PID HES HEY PATHWAY; (M17)PID NOTCH PATHWAY		0	0	0	0	0	0	0	1	1	0	0	0	1	0	1	0	0	0	0	0
6566	6566	Gene_ID	H. sapiens	6566	H. sapiens	SLC16A1	solute carrier family 16 member 1	GO:0015728 mevalonate transport;GO:0051780 behavioral response to nutrient;GO:0035879 plasma membrane lactate transport		Potential drug targets; Transporters:Electrochemical Potential-driven transporters; Disease related genes; Human disease related genes:Congenital disorders of metabolism:Other congenital disorders of metabolism	Cell Junctions;Plasma membrane (Enhanced)	Pyruvic acid; Mersalyl		(M5906)HALLMARK ESTROGEN RESPONSE EARLY; (M5907)HALLMARK ESTROGEN RESPONSE LATE	0	0	0	0	0	0	0	0	1	0	1	0	0	0	0	0	0	0	0	1
8139	8139	Gene_ID	H. sapiens	8139	H. sapiens	GAN	gigaxonin	GO:0016567 protein ubiquitination;GO:0032446 protein modification by small protein conjugation;GO:0070647 protein modification by small protein conjugation or removal		Predicted intracellular proteins; Human disease related genes:Nervous system diseases:Neurodegenerative diseases; Disease related genes	Microtubules (Supported)				0	0	0	0	0	0	0	0	0	0	0	0	0	1	0	0	0	0	0	0
5925	5925	Gene_ID	H. sapiens	5925	H. sapiens	RB1	RB transcriptional corepressor 1	GO:0071930 negative regulation of transcription involved in G1/S transition of mitotic cell cycle;GO:0031134 sister chromatid biorientation;GO:1902948 negative regulation of tau-protein kinase activity		Human disease related genes:Cancers:Cancers of the digestive system; Cancer-related genes:Mutated cancer genes; Cancer-related genes:Candidate cancer biomarkers; Human disease related genes:Cancers:Cancers of soft tissues and bone; Human disease related genes:Cancers:Cancers of eye, brain, and central nervous system; Human disease related genes:Cancers:Cancers of haematopoietic and lymphoid tissu…	Nucleoplasm (Supported)	Insulin human; Insulin pork	(M176)PID FOXM1 PATHWAY; (M288)PID HES HEY PATHWAY; (M166)PID ATF2 PATHWAY	(M5909)HALLMARK MYOGENESIS; (M5939)HALLMARK P53 PATHWAY	0	0	1	0	1	0	1	0	1	1	0	1	1	0	0	0	0	0	0	0
64798	64798	Gene_ID	H. sapiens	64798	H. sapiens	DEPTOR	DEP domain containing MTOR interacting protein	GO:1903940 negative regulation of TORC2 signaling;GO:1903939 regulation of TORC2 signaling;GO:0045792 negative regulation of cell size		Predicted intracellular proteins	Mitochondria (Approved); Additional: Nuclear bodies;Nucleoplasm		(M121)PID MTOR 4PATHWAY; (M48)PID MET PATHWAY	(M5906)HALLMARK ESTROGEN RESPONSE EARLY	0	0	0	0	0	0	0	0	1	0	0	1	0	0	0	0	0	0	0	0
51360	51360	Gene_ID	H. sapiens	51360	H. sapiens	MBTPS2	membrane bound transcription factor peptidase, site 2	GO:0036500 ATF6-mediated unfolded protein response;GO:1990440 positive regulation of transcription from RNA polymerase II promoter in response to endoplasmic reticulum stress;GO:0031293 membrane protein intracellular domain proteolysis		ENZYME proteins:Hydrolases; Peptidases:Metallopeptidases; Human disease related genes:Congenital malformations:Congenital malformations of skin; Human disease related genes:Congenital malformations:Congenital malformations of the musculoskeletal system; Disease related genes; Potential drug targets; Enzymes	Cytosol;Mitochondria;Nucleoplasm (Approved)				0	0	0	0	0	0	0	1	0	0	0	0	0	0	0	0	0	0	0	0
286451	286451	Gene_ID	H. sapiens	286451	H. sapiens	YIPF6	Yip1 domain family member 6	GO:0060576 intestinal epithelial cell development;GO:0060575 intestinal epithelial cell differentiation;GO:0002066 columnar/cuboidal epithelial cell development			Vesicles (Approved)			(M5910)HALLMARK PROTEIN SECRETION	0	0	0	0	0	1	0	0	0	0	0	0	0	0	0	0	0	0	0	0
9653	9653	Gene_ID	H. sapiens	9653	H. sapiens	HS2ST1	heparan sulfate 2-O-sulfotransferase 1	GO:0015015 heparan sulfate proteoglycan biosynthetic process, enzymatic modification;GO:0015014 heparan sulfate proteoglycan biosynthetic process, polysaccharide chain biosynthetic process;GO:0015012 heparan sulfate proteoglycan biosynthetic process		Predicted intracellular proteins	Mitochondria (Approved)			(M5937)HALLMARK GLYCOLYSIS	0	0	0	0	0	0	0	0	0	0	0	0	0	0	0	0	0	0	0	0
8723	8723	Gene_ID	H. sapiens	8723	H. sapiens	SNX4	sorting nexin 4	GO:1903593 regulation of histamine secretion by mast cell;GO:1903595 positive regulation of histamine secretion by mast cell;GO:0033008 positive regulation of mast cell activation involved in immune response		Predicted intracellular proteins					0	0	0	0	1	0	0	0	0	0	0	0	0	0	0	0	0	0	0	0
5965	5965	Gene_ID	H. sapiens	5965	H. sapiens	RECQL	RecQ like helicase	GO:0006268 DNA unwinding involved in DNA replication;GO:0032508 DNA duplex unwinding;GO:0032392 DNA geometric change		Enzymes; ENZYME proteins:Hydrolases; Predicted intracellular proteins	Nucleoplasm (Enhanced)				0	0	0	0	0	0	0	0	0	0	0	0	0	0	0	0	0	0	0	0
5019	5019	Gene_ID	H. sapiens	5019	H. sapiens	OXCT1	3-oxoacid CoA-transferase 1	GO:0046952 ketone body catabolic process;GO:0046950 cellular ketone body metabolic process;GO:1902224 ketone body metabolic process		Human disease related genes:Congenital disorders of metabolism:Congenital disorders of amino acid metabolism; Disease related genes; Potential drug targets; Enzymes; Predicted intracellular proteins; ENZYME proteins:Transferases	Mitochondria (Enhanced)	Ethylmercurithiosalicylic acid			0	0	1	0	1	0	0	1	0	0	0	0	0	0	0	0	0	0	0	0
3308	3308	Gene_ID	H. sapiens	3308	H. sapiens	HSPA4	heat shock protein family A (Hsp70) member 4	GO:0007008 outer mitochondrial membrane organization;GO:0045040 protein insertion into mitochondrial outer membrane;GO:0051204 protein insertion into mitochondrial membrane		Predicted intracellular proteins; Cancer-related genes:Candidate cancer biomarkers	Cytosol;Nucleoplasm (Approved)	Phenethyl Isothiocyanate	(M66)PID MYC ACTIV PATHWAY	(M5924)HALLMARK MTORC1 SIGNALING	0	0	0	0	0	0	0	0	1	0	0	0	0	0	0	0	0	0	0	0
546	546	Gene_ID	H. sapiens	546	H. sapiens	ATRX	ATRX chromatin remodeler	GO:0035120 post-embryonic appendage morphogenesis;GO:0035127 post-embryonic limb morphogenesis;GO:0035128 post-embryonic forelimb morphogenesis		Human disease related genes:Cancers:Cancers of the digestive system; ENZYME proteins:Hydrolases; Human disease related genes:Cardiovascular diseases:Hematologic diseases; Cancer-related genes:Mutational cancer driver genes; Transcription factors:Zinc-coordinating DNA-binding domains; Human disease related genes:Congenital malformations:Other congenital malformations; Disease related genes; Potent…	Nuclear bodies (Supported)			(M5942)HALLMARK UV RESPONSE DN; (M5901)HALLMARK G2M CHECKPOINT	0	0	1	0	0	0	0	0	0	0	0	0	1	0	0	0	0	0	0	0
8573	8573	Gene_ID	H. sapiens	8573	H. sapiens	CASK	calcium/calmodulin dependent serine protein kinase	GO:0046710 GDP metabolic process;GO:0010839 negative regulation of keratinocyte proliferation;GO:0090280 positive regulation of calcium ion import	CAMK Ser/Thr protein kinase family	Human disease related genes:Congenital malformations:Congenital malformations of the nervous system; Human disease related genes:Congenital malformations:Other congenital malformations; Kinases:CAMK Ser/Thr protein kinases; Disease related genes; Potential drug targets; Enzymes; Predicted intracellular proteins; ENZYME proteins:Transferases	Nucleoplasm (Approved); Additional: Cytosol	Formic acid; Fostamatinib	(M251)PID SYNDECAN 3 PATHWAY; (M240)PID SYNDECAN 2 PATHWAY; (M198)PID SYNDECAN 1 PATHWAY		0	1	0	0	0	0	0	0	1	0	0	0	0	0	0	0	0	0	0	0
1829	1829	Gene_ID	H. sapiens	1829	H. sapiens	DSG2	desmoglein 2	GO:0003165 Purkinje myocyte development;GO:0086073 bundle of His cell-Purkinje myocyte adhesion involved in cell communication;GO:0003164 His-Purkinje system development		Predicted intracellular proteins; Human disease related genes:Cardiovascular diseases:Cardiac diseases; Disease related genes	Cell Junctions (Supported)				1	0	0	1	0	0	0	0	0	0	1	0	0	0	0	0	0	0	0	0
2764	2764	Gene_ID	H. sapiens	2764	H. sapiens	GMFB	glia maturation factor beta	GO:0071846 actin filament debranching;GO:0034316 negative regulation of Arp2/3 complex-mediated actin nucleation;GO:0051126 negative regulation of actin nucleation		Predicted intracellular proteins	Cytosol;Nucleoplasm (Approved); Additional: Nuclear bodies			(M5921)HALLMARK COMPLEMENT	0	1	0	0	0	0	0	0	0	0	0	0	0	0	0	0	0	0	0	0
152579	152579	Gene_ID	H. sapiens	152579	H. sapiens	SCFD2	sec1 family domain containing 2	GO:0006904 vesicle docking involved in exocytosis;GO:0048278 vesicle docking;GO:0140029 exocytic process		Predicted intracellular proteins	Nucleoplasm (Approved)				0	0	0	0	0	0	0	0	0	0	0	0	0	0	0	0	0	0	0	0
51527	51527	Gene_ID	H. sapiens	51527	H. sapiens	GSKIP	GSK3B interacting protein	GO:0008631 intrinsic apoptotic signaling pathway in response to oxidative stress;GO:0036473 cell death in response to oxidative stress;GO:0090263 positive regulation of canonical Wnt signaling pathway		Predicted intracellular proteins	Golgi apparatus;Vesicles (Approved); Additional: Nucleoli				0	0	0	0	0	0	0	0	0	0	0	0	0	0	0	0	0	0	0	0
10787	10787	Gene_ID	H. sapiens	10787	H. sapiens	NCKAP1	NCK associated protein 1	GO:2000601 positive regulation of Arp2/3 complex-mediated actin nucleation;GO:0051127 positive regulation of actin nucleation;GO:0034315 regulation of Arp2/3 complex-mediated actin nucleation			Cytosol (Approved)		(M156)PID ECADHERIN NASCENT AJ PATHWAY; (M232)PID ECADHERIN STABILIZATION PATHWAY; (M278)PID RAC1 PATHWAY		1	0	0	0	0	0	0	0	1	1	0	1	1	0	0	1	0	0	0	0
9321	9321	Gene_ID	H. sapiens	9321	H. sapiens	TRIP11	thyroid hormone receptor interactor 11	GO:0099041 vesicle tethering to Golgi;GO:0099022 vesicle tethering;GO:0090161 Golgi ribbon formation		Human disease related genes:Congenital malformations:Congenital malformations of the musculoskeletal system; Predicted intracellular proteins; Cancer-related genes:Mutational cancer driver genes; Disease related genes	Golgi apparatus (Enhanced); Additional: Nucleoplasm				0	0	0	1	0	1	0	0	1	0	0	0	0	0	1	0	0	1	0	0
25782	25782	Gene_ID	H. sapiens	25782	H. sapiens	RAB3GAP2	RAB3 GTPase activating non-catalytic protein subunit 2	GO:0097051 establishment of protein localization to endoplasmic reticulum membrane;GO:0050747 positive regulation of lipoprotein metabolic process;GO:1903061 positive regulation of protein lipidation		Human disease related genes:Congenital malformations:Other congenital malformations; Human disease related genes:Congenital malformations:Congenital malformations of the nervous system; Predicted intracellular proteins; Disease related genes	Cytosol (Supported); Additional: Plasma membrane				0	0	0	0	0	1	0	0	0	0	0	0	0	0	0	0	0	0	0	0
29915	29915	Gene_ID	H. sapiens	29915	H. sapiens	HCFC2	host cell factor C2	GO:0016032 viral process;GO:0006338 chromatin remodeling;GO:0006325 chromatin organization		Predicted intracellular proteins	Nucleoplasm (Supported); Additional: Cytosol;Plasma membrane		(M5883)NABA SECRETED FACTORS; (M5885)NABA MATRISOME ASSOCIATED; (M5889)NABA MATRISOME		0	0	0	0	0	0	0	0	0	0	0	0	0	0	0	0	0	0	0	0
152503	152503	Gene_ID	H. sapiens	152503	H. sapiens	SH3D19	SH3 domain containing 19	GO:0051044 positive regulation of membrane protein ectodomain proteolysis;GO:0051043 regulation of membrane protein ectodomain proteolysis;GO:0045732 positive regulation of protein catabolic process		Predicted intracellular proteins	Cytosol;Nucleoplasm (Supported)				0	0	0	0	0	1	0	0	0	0	0	0	0	0	0	0	0	0	0	0
10443	10443	Gene_ID	H. sapiens	10443	H. sapiens	N4BP2L2	NEDD4 binding protein 2 like 2	GO:1902037 negative regulation of hematopoietic stem cell differentiation;GO:1902035 positive regulation of hematopoietic stem cell proliferation;GO:1902033 regulation of hematopoietic stem cell proliferation		Predicted intracellular proteins	Nucleoplasm (Approved)				0	0	0	0	0	0	0	0	0	0	0	0	0	0	0	0	0	0	0	0
9778	9778	Gene_ID	H. sapiens	9778	H. sapiens	KIAA0232	KIAA0232			Predicted intracellular proteins	Cytosol (Approved)				0	0	0	0	0	0	0	0	0	0	0	0	0	0	0	0	0	0	0	0
79982	79982	Gene_ID	H. sapiens	79982	H. sapiens	DNAJB14	DnaJ heat shock protein family (Hsp40) member B14	GO:0071218 cellular response to misfolded protein;GO:0051788 response to misfolded protein;GO:0051085 chaperone cofactor-dependent protein refolding		Transporters:Transporter channels and pores; Predicted intracellular proteins					0	0	0	0	0	0	0	0	0	0	0	0	0	1	0	0	0	0	0	0
4677	4677	Gene_ID	H. sapiens	4677	H. sapiens	NARS1	asparaginyl-tRNA synthetase 1	GO:0006421 asparaginyl-tRNA aminoacylation;GO:0006418 tRNA aminoacylation for protein translation;GO:0043039 tRNA aminoacylation		Enzymes; ENZYME proteins:Ligase; Predicted intracellular proteins	Cytosol (Supported)	Asparagine			0	0	0	0	0	0	0	0	0	0	0	0	0	0	0	0	0	0	0	0
54332	54332	Gene_ID	H. sapiens	54332	H. sapiens	GDAP1	ganglioside induced differentiation associated protein 1	GO:0071305 cellular response to vitamin D;GO:0000266 mitochondrial fission;GO:0008053 mitochondrial fusion		Predicted intracellular proteins; Human disease related genes:Nervous system diseases:Neurodegenerative diseases; Disease related genes	Mitochondria (Supported); Additional: Cytosol				0	0	0	0	0	0	0	0	0	0	0	0	0	0	0	0	0	0	0	0
4023	4023	Gene_ID	H. sapiens	4023	H. sapiens	LPL	lipoprotein lipase	GO:0034371 chylomicron remodeling;GO:0055095 lipoprotein particle mediated signaling;GO:0055096 low-density lipoprotein particle mediated signaling		FDA approved drug targets:Small molecule drugs; Candidate cardiovascular disease genes; ENZYME proteins:Hydrolases; Predicted secreted proteins; Human disease related genes:Congenital disorders of metabolism:Congenital disorders of lipid/glycolipid metabolism; Human disease related genes:Endocrine and metabolic diseases:Other endocrine and metabolic diseases; Disease related genes; Enzymes; Predi…	Vesicles (Supported)	Tyloxapol; Omega-3-carboxylic acids; Glycyrrhizic acid		(M5944)HALLMARK ANGIOGENESIS; (M5892)HALLMARK CHOLESTEROL HOMEOSTASIS; (M5905)HALLMARK ADIPOGENESIS	0	0	0	0	0	0	0	1	1	0	0	0	0	0	0	0	0	0	0	0
29994	29994	Gene_ID	H. sapiens	29994	H. sapiens	BAZ2B	bromodomain adjacent to zinc finger domain 2B	GO:0090647 modulation of age-related behavioral decline;GO:0007568 aging;GO:0006338 chromatin remodeling		Predicted intracellular proteins	Nucleoplasm (Approved); Additional: Cytosol				0	0	0	0	0	0	0	0	0	0	0	0	0	0	0	0	0	0	0	0
23167	23167	Gene_ID	H. sapiens	23167	H. sapiens	EFR3A	EFR3 homolog A	GO:0046854 phosphatidylinositol phosphate biosynthetic process;GO:0006661 phosphatidylinositol biosynthetic process;GO:0046488 phosphatidylinositol metabolic process		Predicted intracellular proteins	Cytosol;Plasma membrane (Supported)				0	0	0	0	0	0	0	1	0	0	0	0	0	0	0	0	0	0	0	0
10678	10678	Gene_ID	H. sapiens	10678	H. sapiens	B3GNT2	UDP-GlcNAc:betaGal beta-1,3-N-acetylglucosaminyltransferase 2	GO:0030311 poly-N-acetyllactosamine biosynthetic process;GO:0030309 poly-N-acetyllactosamine metabolic process;GO:0018146 keratan sulfate biosynthetic process		Enzymes; ENZYME proteins:Transferases	Vesicles (Approved)				0	0	0	0	0	0	0	0	0	0	0	0	0	0	0	0	0	0	0	0
11183	11183	Gene_ID	H. sapiens	11183	H. sapiens	MAP4K5	mitogen-activated protein kinase kinase kinase kinase 5	GO:0000165 MAPK cascade;GO:0006468 protein phosphorylation;GO:0016310 phosphorylation	STE Ser/Thr protein kinase family	Enzymes; Kinases:STE Ser/Thr protein kinases; Predicted intracellular proteins; ENZYME proteins:Transferases	Cytosol (Approved); Additional: Plasma membrane	Fostamatinib	(M128)PID TNF PATHWAY		0	1	0	0	0	0	0	0	1	0	0	0	1	0	0	0	0	0	0	0
55074	55074	Gene_ID	H. sapiens	55074	H. sapiens	OXR1	oxidation resistance 1	GO:1900408 negative regulation of cellular response to oxidative stress;GO:1902083 negative regulation of peptidyl-cysteine S-nitrosylation;GO:0071447 cellular response to hydroperoxide		Human disease related genes:Congenital malformations:Congenital malformations of the nervous system; Predicted intracellular proteins; Disease related genes	Vesicles (Approved)				0	0	0	0	0	0	0	0	0	0	0	0	0	0	0	0	0	0	0	0
4976	4976	Gene_ID	H. sapiens	4976	H. sapiens	OPA1	OPA1 mitochondrial dynamin like GTPase	GO:0097749 membrane tubulation;GO:0000266 mitochondrial fission;GO:0008053 mitochondrial fusion		ENZYME proteins:Hydrolases; Human disease related genes:Nervous system diseases:Eye disease; Disease related genes; Potential drug targets; Enzymes; Transporters:Transporter channels and pores; Predicted intracellular proteins; Human disease related genes:Congenital disorders of metabolism:Mitochondrial diseases	Mitochondria;Nucleoplasm (Supported)			(M5936)HALLMARK OXIDATIVE PHOSPHORYLATION	0	0	0	0	0	0	0	0	1	0	0	0	0	0	0	0	0	0	0	0
3685	3685	Gene_ID	H. sapiens	3685	H. sapiens	ITGAV	integrin subunit alpha V	GO:0085017 entry into host cell by a symbiont-containing vacuole;GO:2000536 negative regulation of entry of bacterium into host cell;GO:0050748 negative regulation of lipoprotein metabolic process		FDA approved drug targets:Small molecule drugs; CD markers; Cancer-related genes:Candidate cancer biomarkers; Transporters:Accessory Factors Involved in Transport; FDA approved drug targets:Biotech drugs; Predicted intracellular proteins	Cytosol;Focal adhesion sites (Approved)	Antithymocyte immunoglobulin (rabbit); Levothyroxine	(M212)PID INTEGRIN5 PATHWAY; (M103)PID S1P S1P1 PATHWAY; (M206)PID PDGFRA PATHWAY	(M5944)HALLMARK ANGIOGENESIS; (M5908)HALLMARK ANDROGEN RESPONSE; (M5947)HALLMARK IL2 STAT5 SIGNALING	0	0	0	1	0	0	0	0	1	1	1	1	1	1	0	0	0	0	0	0
84542	84542	Gene_ID	H. sapiens	84542	H. sapiens	SANBR	SANT and BTB domain regulator of CSR			Predicted intracellular proteins	Nucleoli;Nucleoplasm (Approved)				0	0	0	0	0	0	0	0	0	0	0	0	0	0	0	0	0	0	0	0
23065	23065	Gene_ID	H. sapiens	23065	H. sapiens	EMC1	ER membrane protein complex subunit 1	GO:0045050 protein insertion into ER membrane by stop-transfer membrane-anchor sequence;GO:0071816 tail-anchored membrane protein insertion into ER membrane;GO:0045048 protein insertion into ER membrane		Human disease related genes:Congenital malformations:Other congenital malformations; Disease related genes; Potential drug targets; Transporters:Primary Active Transporters; Predicted intracellular proteins					0	0	0	0	0	0	0	0	0	0	0	0	0	0	0	0	0	0	0	0
54762	54762	Gene_ID	H. sapiens	54762	H. sapiens	GRAMD1C	GRAM domain containing 1C	GO:0071397 cellular response to cholesterol;GO:0036315 cellular response to sterol;GO:0032366 intracellular sterol transport		Predicted intracellular proteins	Cytosol;Plasma membrane (Uncertain)				0	0	0	0	0	0	0	0	0	0	0	0	0	0	0	0	0	0	0	0
9786	9786	Gene_ID	H. sapiens	9786	H. sapiens	KIAA0586	KIAA0586	GO:0007224 smoothened signaling pathway;GO:0060271 cilium assembly;GO:0044782 cilium organization		Human disease related genes:Congenital malformations:Congenital malformations of the musculoskeletal system; Human disease related genes:Congenital malformations:Congenital malformations of the nervous system; Predicted intracellular proteins; Disease related genes	Nucleoplasm (Approved); Additional: Cytosol				0	0	0	0	0	0	0	0	0	0	0	0	0	0	0	0	0	0	0	0
64844	64844	Gene_ID	H. sapiens	64844	H. sapiens	MARCHF7	membrane associated ring-CH-type finger 7	GO:1905524 negative regulation of protein autoubiquitination;GO:1902498 regulation of protein autoubiquitination;GO:1902166 negative regulation of intrinsic apoptotic signaling pathway in response to DNA damage by p53 class mediator		Enzymes; Predicted intracellular proteins; ENZYME proteins:Transferases	Cytosol;Plasma membrane (Supported)				0	0	0	0	0	0	0	0	0	0	0	0	0	1	0	0	0	0	0	0
23530	23530	Gene_ID	H. sapiens	23530	H. sapiens	NNT	nicotinamide nucleotide transhydrogenase	GO:0006740 NADPH regeneration;GO:0006099 tricarboxylic acid cycle;GO:0006739 NADP metabolic process		FDA approved drug targets:Small molecule drugs; ENZYME proteins; Human disease related genes:Endocrine and metabolic diseases:Adrenal gland diseases; Disease related genes; Enzymes; Predicted intracellular proteins	Mitochondria (Approved); Additional: Cytosol	NADH; 7-thionicotinamide-adenine-dinucleotide phosphate; Nicotinamide adenine dinucleotide phosphate; Xanthinol		(M5936)HALLMARK OXIDATIVE PHOSPHORYLATION; (M5945)HALLMARK HEME METABOLISM	0	0	0	0	0	0	0	0	0	0	0	0	0	0	0	0	0	0	0	0
80854	80854	Gene_ID	H. sapiens	80854	H. sapiens	SETD7	SET domain containing 7, histone lysine methyltransferase	GO:0018026 peptidyl-lysine monomethylation;GO:0018027 peptidyl-lysine dimethylation;GO:0051570 regulation of histone H3-K9 methylation		Enzymes; Predicted intracellular proteins; ENZYME proteins:Transferases	Nucleoli;Nucleoli rim (Enhanced); Additional: Mitotic chromosome	S-adenosyl-L-homocysteine	(M261)PID P53 REGULATION PATHWAY		0	0	0	0	0	0	0	0	1	0	0	0	0	0	0	0	0	0	0	0
27107	27107	Gene_ID	H. sapiens	27107	H. sapiens	ZBTB11	zinc finger and BTB domain containing 11	GO:0006357 regulation of transcription by RNA polymerase II;GO:0006355 regulation of transcription, DNA-templated;GO:1903506 regulation of nucleic acid-templated transcription		Transcription factors:Zinc-coordinating DNA-binding domains; Predicted intracellular proteins; Human disease related genes:Other diseases:Mental and behavioural disorders; Disease related genes	Nucleoplasm (Enhanced)				0	0	0	0	0	0	0	0	0	0	0	0	0	0	0	0	0	0	0	0
6760	6760	Gene_ID	H. sapiens	6760	H. sapiens	SS18	SS18 subunit of BAF chromatin remodeling complex	GO:0097150 neuronal stem cell population maintenance;GO:0048013 ephrin receptor signaling pathway;GO:0019827 stem cell population maintenance		Predicted intracellular proteins; Cancer-related genes; Disease related genes	Nucleoplasm (Approved); Additional: Cytosol			(M5901)HALLMARK G2M CHECKPOINT	0	0	0	0	0	0	0	0	0	0	0	0	0	0	1	0	0	0	0	0
79739	79739	Gene_ID	H. sapiens	79739	H. sapiens	TTLL7	tubulin tyrosine ligase like 7	GO:0018095 protein polyglutamylation;GO:0018200 peptidyl-glutamic acid modification;GO:0000226 microtubule cytoskeleton organization		Predicted intracellular proteins					0	0	0	0	0	0	0	0	0	0	0	0	0	0	0	0	0	0	0	0
84441	84441	Gene_ID	H. sapiens	84441	H. sapiens	MAML2	mastermind like transcriptional coactivator 2	GO:0007221 positive regulation of transcription of Notch receptor target;GO:0007219 Notch signaling pathway;GO:0045944 positive regulation of transcription by RNA polymerase II		Predicted intracellular proteins; Human disease related genes:Cancers:Head and neck cancers; Cancer-related genes; Disease related genes	Nuclear bodies (Supported); Additional: Cytosol;Nucleoplasm		(M288)PID HES HEY PATHWAY; (M17)PID NOTCH PATHWAY	(M5903)HALLMARK NOTCH SIGNALING	0	0	0	0	0	0	0	0	1	0	0	0	0	0	1	0	0	0	0	0
55719	55719	Gene_ID	H. sapiens	55719	H. sapiens	SLF2	SMC5-SMC6 complex localization factor 2	GO:1990166 protein localization to site of double-strand break;GO:0034093 positive regulation of maintenance of sister chromatid cohesion;GO:0034184 positive regulation of maintenance of mitotic sister chromatid cohesion		Predicted intracellular proteins	Nucleoplasm;Vesicles (Approved)				0	0	0	0	0	0	0	0	0	0	0	0	0	0	0	0	0	0	0	0
8317	8317	Gene_ID	H. sapiens	8317	H. sapiens	CDC7	cell division cycle 7	GO:0010571 positive regulation of nuclear cell cycle DNA replication;GO:0000727 double-strand break repair via break-induced replication;GO:0033262 regulation of nuclear cell cycle DNA replication	Other	Enzymes; Kinases; Predicted intracellular proteins; ENZYME proteins:Transferases	Nucleoplasm (Supported); Additional: Cytokinetic bridge;Mitotic spindle			(M5901)HALLMARK G2M CHECKPOINT	0	1	0	0	0	0	0	0	0	0	0	0	0	0	0	0	0	0	0	0
55904	55904	Gene_ID	H. sapiens	55904	H. sapiens	KMT2E	lysine methyltransferase 2E (inactive)	GO:1905435 regulation of histone H3-K4 trimethylation;GO:1905437 positive regulation of histone H3-K4 trimethylation;GO:0002446 neutrophil mediated immunity		Predicted intracellular proteins; Disease related genes	Nucleoplasm (Supported); Additional: Nuclear bodies				0	0	0	0	0	0	0	0	0	0	0	0	0	0	0	0	0	0	0	0
22931	22931	Gene_ID	H. sapiens	22931	H. sapiens	RAB18	RAB18, member RAS oncogene family	GO:0071786 endoplasmic reticulum tubular network organization;GO:0034389 lipid droplet organization;GO:0007029 endoplasmic reticulum organization		Human disease related genes:Congenital malformations:Congenital malformations of the nervous system; Predicted intracellular proteins; Disease related genes; Cancer-related genes:Candidate cancer biomarkers					0	0	0	0	0	1	0	0	0	0	0	0	0	0	0	0	0	0	0	0
8805	8805	Gene_ID	H. sapiens	8805	H. sapiens	TRIM24	tripartite motif containing 24	GO:0070562 regulation of vitamin D receptor signaling pathway;GO:0071391 cellular response to estrogen stimulus;GO:0032104 regulation of response to extracellular stimulus		Cancer-related genes; Disease related genes; Potential drug targets; Enzymes; Predicted intracellular proteins; ENZYME proteins:Transferases	Nucleoplasm (Enhanced)		(M151)PID AR TF PATHWAY		0	1	1	0	0	0	0	0	1	0	0	0	0	1	1	0	0	0	0	0
79088	79088	Gene_ID	H. sapiens	79088	H. sapiens	ZNF426	zinc finger protein 426	GO:0006357 regulation of transcription by RNA polymerase II;GO:0006355 regulation of transcription, DNA-templated;GO:1903506 regulation of nucleic acid-templated transcription		Predicted intracellular proteins; Transcription factors:Zinc-coordinating DNA-binding domains	Nucleoplasm (Approved)				0	0	0	0	0	0	0	0	0	0	0	0	0	0	0	0	0	0	0	0
948	948	Gene_ID	H. sapiens	948	H. sapiens	CD36	CD36 molecule	GO:0150024 oxidised low-density lipoprotein particle clearance;GO:2000332 regulation of blood microparticle formation;GO:2000334 positive regulation of blood microparticle formation		Human disease related genes:Cardiovascular diseases:Vascular diseases; Transporters; CD markers; Cancer-related genes:Candidate cancer biomarkers; Disease related genes; Potential drug targets; Human disease related genes:Congenital disorders of metabolism:Other congenital disorders of metabolism	Golgi apparatus (Enhanced)			(M5897)HALLMARK IL6 JAK STAT3 SIGNALING; (M5935)HALLMARK FATTY ACID METABOLISM; (M5905)HALLMARK ADIPOGENESIS	0	0	1	0	1	1	0	1	1	0	1	0	1	1	0	0	0	0	0	1
64116	64116	Gene_ID	H. sapiens	64116	H. sapiens	SLC39A8	solute carrier family 39 member 8	GO:0030026 cellular manganese ion homeostasis;GO:0061757 leukocyte adhesion to arterial endothelial cell;GO:0097080 plasma membrane selenite transport		Transporters:Electrochemical Potential-driven transporters; Human disease related genes:Congenital disorders of metabolism:Congenital disorders of glycan/glycoprotein metabolism; Disease related genes; Potential drug targets				(M5947)HALLMARK IL2 STAT5 SIGNALING	0	0	0	0	0	0	0	0	0	0	0	0	0	0	0	0	0	0	0	0
5781	5781	Gene_ID	H. sapiens	5781	H. sapiens	PTPN11	protein tyrosine phosphatase non-receptor type 11	GO:0051463 negative regulation of cortisol secretion;GO:0060125 negative regulation of growth hormone secretion;GO:0061582 intestinal epithelial cell migration		Cancer-related genes:Mutated cancer genes; ENZYME proteins:Hydrolases; Human disease related genes:Cancers:Cancers of haematopoietic and lymphoid tissues; Cancer-related genes:Mutational cancer driver genes; Human disease related genes:Congenital malformations:Congenital malformations of the musculoskeletal system; Human disease related genes:Congenital malformations:Other congenital malformation…	Nucleoli rim;Nucleoplasm (Supported); Additional: Actin filaments;Cytosol	Dodecyltrimethylammonium	(M135)PID IL5 PATHWAY; (M182)PID IL3 PATHWAY; (M226)PID VEGFR1 PATHWAY	(M5897)HALLMARK IL6 JAK STAT3 SIGNALING; (M5923)HALLMARK PI3K AKT MTOR SIGNALING	0	0	1	1	1	0	0	1	1	1	1	1	1	1	1	0	1	0	0	0
5054	5054	Gene_ID	H. sapiens	5054	H. sapiens	SERPINE1	serpin family E member 1	GO:0035490 regulation of leukotriene production involved in inflammatory response;GO:0035491 positive regulation of leukotriene production involved in inflammatory response;GO:1901331 positive regulation of odontoblast differentiation		Candidate cardiovascular disease genes; Cancer-related genes:Candidate cancer biomarkers; Human disease related genes:Cardiovascular diseases:Hematologic diseases; Predicted secreted proteins; FDA approved drug targets:Biotech drugs; Human disease related genes:Musculoskeletal diseases:Skeletal diseases; Disease related genes	Cytosol (Approved)	Alteplase; Urokinase; Reteplase; Anistreplase; Tenecteplase; Drotrecogin alfa; Troglitazone; Fibrinolysin; Copper	(M44)PID HIF2PATHWAY; (M174)PID UPA UPAR PATHWAY; (M255)PID HIF1 TFPATHWAY	(M5896)HALLMARK TGF BETA SIGNALING; (M5946)HALLMARK COAGULATION; (M5942)HALLMARK UV RESPONSE DN	0	0	0	0	0	0	0	0	1	1	1	0	0	0	0	0	1	0	0	1
23469	23469	Gene_ID	H. sapiens	23469	H. sapiens	PHF3	PHD finger protein 3	GO:0006351 transcription, DNA-templated;GO:0097659 nucleic acid-templated transcription;GO:0032774 RNA biosynthetic process		Predicted intracellular proteins	Nucleoplasm (Approved)			(M5942)HALLMARK UV RESPONSE DN	0	0	0	0	0	0	0	0	0	0	0	0	0	0	0	0	0	0	0	0
23379	23379	Gene_ID	H. sapiens	23379	H. sapiens	ICE1	interactor of little elongation complex ELL subunit 1	GO:0042796 snRNA transcription by RNA polymerase III;GO:0042795 snRNA transcription by RNA polymerase II;GO:0009301 snRNA transcription		Predicted intracellular proteins	Nuclear bodies;Nucleoplasm (Supported)				0	0	0	0	1	0	0	0	0	0	0	0	0	0	0	0	0	0	0	0
203522	203522	Gene_ID	H. sapiens	203522	H. sapiens	INTS6L	integrator complex subunit 6 like	GO:0034472 snRNA 3'-end processing;GO:0016180 snRNA processing;GO:0016073 snRNA metabolic process		Predicted intracellular proteins	Centrosome (Approved); Additional: Mitochondria;Nuclear bodies		(M3008)NABA ECM GLYCOPROTEINS; (M5884)NABA CORE MATRISOME; (M5889)NABA MATRISOME		0	0	0	0	0	0	0	0	0	0	0	0	0	0	0	0	0	0	0	0
2266	2266	Gene_ID	H. sapiens	2266	H. sapiens	FGG	fibrinogen gamma chain	GO:0036345 platelet maturation;GO:0031639 plasminogen activation;GO:0090331 negative regulation of platelet aggregation		Candidate cardiovascular disease genes; Cancer-related genes:Candidate cancer biomarkers; Human disease related genes:Cardiovascular diseases:Hematologic diseases; Predicted secreted proteins; FDA approved drug targets:Biotech drugs; Disease related genes; Predicted intracellular proteins	Endoplasmic reticulum (Approved)	Thrombin; Human thrombin; Thrombin alfa	(M169)PID INTEGRIN2 PATHWAY; (M257)PID EPHRINB REV PATHWAY; (M174)PID UPA UPAR PATHWAY	(M5946)HALLMARK COAGULATION	0	0	0	0	0	0	0	0	1	1	1	0	1	1	1	1	0	0	0	1
6529	6529	Gene_ID	H. sapiens	6529	H. sapiens	SLC6A1	solute carrier family 6 member 1	GO:0098658 inorganic anion import across plasma membrane;GO:0014054 positive regulation of gamma-aminobutyric acid secretion;GO:0051936 gamma-aminobutyric acid reuptake		Human disease related genes:Nervous system diseases:Epilepsy; FDA approved drug targets:Small molecule drugs; Transporters:Electrochemical Potential-driven transporters; Disease related genes		Tiagabine; Guvacine			0	0	0	0	0	0	0	0	0	0	0	0	0	0	0	0	0	0	0	1
2058	2058	Gene_ID	H. sapiens	2058	H. sapiens	EPRS1	glutamyl-prolyl-tRNA synthetase 1	GO:0006424 glutamyl-tRNA aminoacylation;GO:0006433 prolyl-tRNA aminoacylation;GO:0140212 regulation of long-chain fatty acid import into cell		ENZYME proteins:Ligase; Human disease related genes:Congenital disorders of metabolism:Congenital disorders of lipid/glycolipid metabolism; Disease related genes; Potential drug targets; Enzymes; Predicted intracellular proteins	Cytosol (Enhanced)	Glutamic acid; Proline; 5'-O-(L-Prolylsulfamoyl)adenosine; 5'-O-(L-Cysteinylsulfamoyl)adenosine; 5'-O-(N-(Alanyl)sulfamoyl)adenosine		(M5924)HALLMARK MTORC1 SIGNALING; (M5926)HALLMARK MYC TARGETS V1	0	0	1	0	0	0	0	0	0	0	0	0	0	0	0	0	0	0	0	0
51133	51133	Gene_ID	H. sapiens	51133	H. sapiens	KCTD3	potassium channel tetramerization domain containing 3	GO:0051260 protein homooligomerization;GO:0051259 protein complex oligomerization;GO:0065003 protein-containing complex assembly		Predicted intracellular proteins	Cytosol (Approved)				1	0	0	0	0	0	0	0	0	0	0	0	0	0	0	0	0	0	0	0
10513	10513	Gene_ID	H. sapiens	10513	H. sapiens	APPBP2	amyloid beta precursor protein binding protein 2	GO:0043161 proteasome-mediated ubiquitin-dependent protein catabolic process;GO:0010498 proteasomal protein catabolic process;GO:0006511 ubiquitin-dependent protein catabolic process		Predicted intracellular proteins; Cancer-related genes:Candidate cancer biomarkers	Nucleoplasm (Supported)		(M151)PID AR TF PATHWAY	(M5908)HALLMARK ANDROGEN RESPONSE	0	0	0	0	0	0	0	0	0	0	0	0	0	1	0	0	0	0	0	0
57162	57162	Gene_ID	H. sapiens	57162	H. sapiens	PELI1	pellino E3 ubiquitin protein ligase 1	GO:0008592 regulation of Toll signaling pathway;GO:0034141 positive regulation of toll-like receptor 3 signaling pathway;GO:0034139 regulation of toll-like receptor 3 signaling pathway		Enzymes; Predicted intracellular proteins; ENZYME proteins:Transferases	Intermediate filaments;Nucleoli;Nucleoplasm (Approved)			(M5913)HALLMARK INTERFERON GAMMA RESPONSE	0	0	0	0	0	0	0	0	1	0	0	0	1	1	0	0	0	0	0	0
201562	201562	Gene_ID	H. sapiens	201562	H. sapiens	HACD2	3-hydroxyacyl-CoA dehydratase 2	GO:0030497 fatty acid elongation;GO:0042761 very long-chain fatty acid biosynthetic process;GO:0035338 long-chain fatty-acyl-CoA biosynthetic process		Enzymes; ENZYME proteins:Lyases					0	0	0	0	0	0	0	1	0	0	0	0	0	0	0	0	0	0	0	0
8650	8650	Gene_ID	H. sapiens	8650	H. sapiens	NUMB	NUMB endocytic adaptor protein	GO:0021849 neuroblast division in subventricular zone;GO:0099149 regulation of postsynaptic neurotransmitter receptor internalization;GO:0021670 lateral ventricle development		Predicted intracellular proteins; Cancer-related genes:Candidate cancer biomarkers	Cell Junctions (Enhanced)		(M17)PID NOTCH PATHWAY; (M48)PID MET PATHWAY	(M5895)HALLMARK WNT BETA CATENIN SIGNALING	0	0	0	0	1	0	0	0	1	0	0	1	0	0	0	1	0	0	0	0
4659	4659	Gene_ID	H. sapiens	4659	H. sapiens	PPP1R12A	protein phosphatase 1 regulatory subunit 12A	GO:0035508 positive regulation of myosin-light-chain-phosphatase activity;GO:0035507 regulation of myosin-light-chain-phosphatase activity;GO:0032516 positive regulation of phosphoprotein phosphatase activity		Predicted intracellular proteins; Disease related genes	Actin filaments;Cytosol (Supported)		(M71)PID ILK PATHWAY; (M12)PID RHOA PATHWAY; (M129)PID PLK1 PATHWAY		1	0	0	0	1	0	0	0	1	0	0	1	0	0	0	0	0	0	0	0
81627	81627	Gene_ID	H. sapiens	81627	H. sapiens	TRMT1L	tRNA methyltransferase 1 like	GO:0002940 tRNA N2-guanine methylation;GO:0030488 tRNA methylation;GO:0001510 RNA methylation		Predicted intracellular proteins	Nucleoplasm (Approved); Additional: Nucleoli				0	0	0	0	0	0	0	0	0	0	0	0	0	0	0	0	0	0	0	0
734	734	Gene_ID	H. sapiens	734	H. sapiens	OSGIN2	oxidative stress induced growth inhibitor family member 2	GO:0030308 negative regulation of cell growth;GO:0051321 meiotic cell cycle;GO:0045926 negative regulation of growth		Predicted intracellular proteins	Nucleoli (Approved)				0	0	0	0	0	0	1	0	0	0	0	0	0	0	0	0	0	0	0	0
64924	64924	Gene_ID	H. sapiens	64924	H. sapiens	SLC30A5	solute carrier family 30 member 5	GO:0030070 insulin processing;GO:0006824 cobalt ion transport;GO:1901142 insulin metabolic process		Transporters:Electrochemical Potential-driven transporters; Predicted intracellular proteins	Golgi apparatus (Supported); Additional: Nucleoplasm			(M5922)HALLMARK UNFOLDED PROTEIN RESPONSE	0	0	0	0	0	0	0	0	0	0	0	0	0	0	0	0	0	0	0	0
26503	26503	Gene_ID	H. sapiens	26503	H. sapiens	SLC17A5	solute carrier family 17 member 5	GO:0015739 sialic acid transport;GO:0034219 carbohydrate transmembrane transport;GO:0008643 carbohydrate transport		Human disease related genes:Congenital disorders of metabolism:Lysosomal storage diseases; Disease related genes; Potential drug targets; Transporters:Electrochemical Potential-driven transporters; Human disease related genes:Congenital disorders of metabolism:Congenital disorders of glycan/glycoprotein metabolism	Cytosol;Plasma membrane (Supported)				0	0	0	0	0	0	0	0	0	0	0	0	0	0	0	0	0	1	0	0
205428	205428	Gene_ID	H. sapiens	205428	H. sapiens	DIPK2A	divergent protein kinase domain 2A	GO:1900019 regulation of protein kinase C activity;GO:1900020 positive regulation of protein kinase C activity;GO:0060038 cardiac muscle cell proliferation		Predicted secreted proteins; Predicted intracellular proteins; Disease related genes					0	0	0	0	0	0	0	0	0	0	0	0	0	0	0	0	0	0	0	0
5927	5927	Gene_ID	H. sapiens	5927	H. sapiens	KDM5A	lysine demethylase 5A	GO:0150066 negative regulation of deacetylase activity;GO:1901726 negative regulation of histone deacetylase activity;GO:0034721 histone H3-K4 demethylation, trimethyl-H3-K4-specific		Transcription factors:Helix-turn-helix domains; ENZYME proteins:Oxidoreductases; Disease related genes; Potential drug targets; Enzymes; Predicted intracellular proteins; Cancer-related genes	Nuclear bodies (Supported); Additional: Cytosol				0	0	0	0	0	0	0	0	0	0	0	0	0	0	0	0	0	0	0	0
26036	26036	Gene_ID	H. sapiens	26036	H. sapiens	ZNF451	zinc finger protein 451	GO:2000616 negative regulation of histone H3-K9 acetylation;GO:0060633 negative regulation of transcription initiation from RNA polymerase II promoter;GO:2000143 negative regulation of DNA-templated transcription, initiation		Predicted intracellular proteins; Transcription factors:Zinc-coordinating DNA-binding domains	Nucleoplasm (Approved)				0	0	0	1	0	0	0	0	0	0	0	0	0	1	0	0	0	0	0	0
253635	253635	Gene_ID	H. sapiens	253635	H. sapiens	GPATCH11	G-patch domain containing 11			Predicted intracellular proteins	Nucleoplasm (Supported)				0	0	0	0	0	0	0	0	0	0	0	0	0	0	0	0	0	0	0	0
55681	55681	Gene_ID	H. sapiens	55681	H. sapiens	SCYL2	SCY1 like pseudokinase 2	GO:2000286 receptor internalization involved in canonical Wnt signaling pathway;GO:2000370 positive regulation of clathrin-dependent endocytosis;GO:0021860 pyramidal neuron development	Other	Human disease related genes:Congenital malformations:Congenital malformations of the musculoskeletal system; Disease related genes; Potential drug targets; Enzymes; Kinases; Predicted intracellular proteins					0	1	0	0	0	0	0	0	0	0	0	0	0	0	0	0	0	0	0	0
2581	2581	Gene_ID	H. sapiens	2581	H. sapiens	GALC	galactosylceramidase	GO:0006683 galactosylceramide catabolic process;GO:0019376 galactolipid catabolic process;GO:0046477 glycosylceramide catabolic process		Human disease related genes:Congenital disorders of metabolism:Lysosomal storage diseases; ENZYME proteins:Hydrolases; Human disease related genes:Congenital disorders of metabolism:Congenital disorders of lipid/glycolipid metabolism; Disease related genes; Potential drug targets; Enzymes; Predicted intracellular proteins				(M5910)HALLMARK PROTEIN SECRETION	0	0	0	0	0	0	0	1	0	0	0	0	0	0	0	0	0	0	0	0
91624	91624	Gene_ID	H. sapiens	91624	H. sapiens	NEXN	nexilin F-actin binding protein	GO:0070593 dendrite self-avoidance;GO:0008038 neuron recognition;GO:0007156 homophilic cell adhesion via plasma membrane adhesion molecules		Predicted intracellular proteins; Human disease related genes:Cardiovascular diseases:Cardiac diseases; Disease related genes	Actin filaments;Plasma membrane (Supported)			(M5915)HALLMARK APICAL JUNCTION	0	0	0	0	0	0	0	0	0	0	0	0	0	0	0	0	0	0	0	0
7405	7405	Gene_ID	H. sapiens	7405	H. sapiens	UVRAG	UV radiation resistance associated	GO:0051684 maintenance of Golgi location;GO:1901098 positive regulation of autophagosome maturation;GO:0097680 double-strand break repair via classical nonhomologous end joining		Predicted intracellular proteins; Disease related genes					0	1	0	0	0	0	0	1	1	0	0	0	0	0	0	0	0	1	0	0
5295	5295	Gene_ID	H. sapiens	5295	H. sapiens	PIK3R1	phosphoinositide-3-kinase regulatory subunit 1	GO:0120182 regulation of focal adhesion disassembly;GO:0120183 positive regulation of focal adhesion disassembly;GO:1900103 positive regulation of endoplasmic reticulum unfolded protein response		Cancer-related genes:Mutated cancer genes; Cancer-related genes:Candidate cancer biomarkers; Cancer-related genes:Mutational cancer driver genes; Human disease related genes:Congenital malformations:Other congenital malformations; Disease related genes; RAS pathway related proteins; Predicted intracellular proteins	Cytosol (Approved)	Isoprenaline; SF1126; Enzastaurin; Wortmannin	(M135)PID IL5 PATHWAY; (M26)PID NFKAPPAB ATYPICAL PATHWAY; (M273)PID EPHA2 FWD PATHWAY		1	1	1	0	1	0	0	1	1	1	1	1	1	1	1	1	1	0	0	0
10746	10746	Gene_ID	H. sapiens	10746	H. sapiens	MAP3K2	mitogen-activated protein kinase kinase kinase 2	GO:0071260 cellular response to mechanical stimulus;GO:0000165 MAPK cascade;GO:0009612 response to mechanical stimulus	STE Ser/Thr protein kinase family	Enzymes; Kinases:STE Ser/Thr protein kinases; Predicted intracellular proteins; ENZYME proteins:Transferases	Cytosol;Nucleoplasm (Supported)	Bosutinib; Fostamatinib	(M270)PID MAPK TRK PATHWAY; (M164)PID ERBB1 DOWNSTREAM PATHWAY		0	1	0	0	0	0	0	0	1	0	0	1	1	0	0	0	0	0	0	0
55629	55629	Gene_ID	H. sapiens	55629	H. sapiens	PNRC2	proline rich nuclear receptor coactivator 2	GO:0031087 deadenylation-independent decapping of nuclear-transcribed mRNA;GO:0031086 nuclear-transcribed mRNA catabolic process, deadenylation-independent decay;GO:0110156 methylguanosine-cap decapping		Predicted intracellular proteins	Nucleoplasm (Supported); Additional: Golgi apparatus				0	0	0	0	0	0	0	0	0	0	0	0	0	0	0	0	0	0	0	0
10159	10159	Gene_ID	H. sapiens	10159	H. sapiens	ATP6AP2	ATPase H+ transporting accessory protein 2	GO:0048069 eye pigmentation;GO:0021626 central nervous system maturation;GO:0032914 positive regulation of transforming growth factor beta1 production		Human disease related genes:Other diseases:Mental and behavioural disorders; Transporters:Accessory Factors Involved in Transport; Disease related genes; Potential drug targets; Predicted intracellular proteins; Human disease related genes:Congenital disorders of metabolism:Congenital disorders of glycan/glycoprotein metabolism			(M77)PID WNT SIGNALING PATHWAY		0	0	0	1	0	0	0	0	0	0	0	0	0	0	0	0	0	0	0	1
23047	23047	Gene_ID	H. sapiens	23047	H. sapiens	PDS5B	PDS5 cohesin associated factor B	GO:0007064 mitotic sister chromatid cohesion;GO:0007062 sister chromatid cohesion;GO:0000070 mitotic sister chromatid segregation		Predicted intracellular proteins	Nucleoplasm (Enhanced)			(M5901)HALLMARK G2M CHECKPOINT; (M5925)HALLMARK E2F TARGETS	0	0	0	0	0	0	0	0	0	0	0	0	0	0	0	0	0	0	0	0
1955	1955	Gene_ID	H. sapiens	1955	H. sapiens	MEGF9	multiple EGF like domains 9	GO:0034446 substrate adhesion-dependent cell spreading;GO:0031589 cell-substrate adhesion;GO:0000904 cell morphogenesis involved in differentiation			Nucleoplasm (Approved); Additional: Cytosol		(M5883)NABA SECRETED FACTORS; (M5885)NABA MATRISOME ASSOCIATED; (M5889)NABA MATRISOME		0	0	0	0	0	0	0	0	0	0	0	0	0	0	0	0	0	0	0	0
5932	5932	Gene_ID	H. sapiens	5932	H. sapiens	RBBP8	RB binding protein 8, endonuclease	GO:0010792 DNA double-strand break processing involved in repair via single-strand annealing;GO:0045002 double-strand break repair via single-strand annealing;GO:0000729 DNA double-strand break processing		Human disease related genes:Congenital malformations:Other congenital malformations; Predicted intracellular proteins; Disease related genes	Nucleoplasm (Supported)		(M258)PID BARD1 PATHWAY; (M84)PID ATM PATHWAY; (M288)PID HES HEY PATHWAY	(M5906)HALLMARK ESTROGEN RESPONSE EARLY; (M5907)HALLMARK ESTROGEN RESPONSE LATE	0	0	0	0	0	0	0	0	0	0	0	0	0	0	0	0	0	0	0	0
8826	8826	Gene_ID	H. sapiens	8826	H. sapiens	IQGAP1	IQ motif containing GTPase activating protein 1	GO:0072015 glomerular visceral epithelial cell development;GO:0072310 glomerular epithelial cell development;GO:0010761 fibroblast migration		Predicted intracellular proteins	Cell Junctions;Plasma membrane (Supported)	Artenimol	(M163)PID LIS1 PATHWAY; (M72)PID NECTIN PATHWAY; (M156)PID ECADHERIN NASCENT AJ PATHWAY		1	0	0	1	0	0	0	0	1	1	0	1	1	0	1	0	1	0	0	0
57678	57678	Gene_ID	H. sapiens	57678	H. sapiens	GPAM	glycerol-3-phosphate acyltransferase, mitochondrial	GO:0070236 negative regulation of activation-induced cell death of T cells;GO:0070235 regulation of activation-induced cell death of T cells;GO:0006651 diacylglycerol biosynthetic process		Enzymes; ENZYME proteins:Transferases	Mitochondria (Approved)		(M66)PID MYC ACTIV PATHWAY	(M5905)HALLMARK ADIPOGENESIS	0	0	0	0	0	0	1	1	0	0	0	0	0	0	0	0	0	0	1	0
6505	6505	Gene_ID	H. sapiens	6505	H. sapiens	SLC1A1	solute carrier family 1 member 1	GO:0072347 response to anesthetic;GO:0071288 cellular response to mercury ion;GO:0042883 cysteine transport		Human disease related genes:Other diseases:Mental and behavioural disorders; Human disease related genes:Congenital disorders of metabolism:Congenital disorders of amino acid metabolism; Disease related genes; Potential drug targets; Transporters:Electrochemical Potential-driven transporters		Aspartic acid; Glutamic acid		(M5906)HALLMARK ESTROGEN RESPONSE EARLY	0	1	1	0	1	0	0	0	0	0	1	0	0	0	0	0	0	0	0	1
8945	8945	Gene_ID	H. sapiens	8945	H. sapiens	BTRC	beta-transducin repeat containing E3 ubiquitin protein ligase	GO:1904668 positive regulation of ubiquitin protein ligase activity;GO:0033598 mammary gland epithelial cell proliferation;GO:0042753 positive regulation of circadian rhythm		Predicted intracellular proteins	Nucleoplasm (Approved); Additional: Cytosol;Plasma membrane		(M5493)WNT SIGNALING	(M5945)HALLMARK HEME METABOLISM	0	0	0	0	0	0	0	0	1	0	0	1	1	1	0	0	0	0	0	0
3344	3344	Gene_ID	H. sapiens	3344	H. sapiens	FOXN2	forkhead box N2	GO:0035914 skeletal muscle cell differentiation;GO:0007519 skeletal muscle tissue development;GO:0060538 skeletal muscle organ development		Transcription factors:Helix-turn-helix domains; Predicted intracellular proteins	Nucleoplasm (Supported); Additional: Vesicles				0	0	0	0	0	0	0	0	0	0	0	0	0	0	0	0	0	0	0	0
50808	50808	Gene_ID	H. sapiens	50808	H. sapiens	AK3	adenylate kinase 3	GO:0046041 ITP metabolic process;GO:0006172 ADP biosynthetic process;GO:0009180 purine ribonucleoside diphosphate biosynthetic process		Enzymes; Predicted intracellular proteins; ENZYME proteins:Transferases	Mitochondria (Supported)			(M5898)HALLMARK DNA REPAIR; (M5937)HALLMARK GLYCOLYSIS	0	0	0	0	0	0	0	1	0	0	1	0	0	0	0	0	0	0	0	0
5167	5167	Gene_ID	H. sapiens	5167	H. sapiens	ENPP1	ectonucleotide pyrophosphatase/phosphodiesterase 1	GO:0030505 inorganic diphosphate transport;GO:1990787 negative regulation of hh target transcription factor activity;GO:0030730 sequestering of triglyceride		Human disease related genes:Cardiovascular diseases:Vascular diseases; Human disease related genes:Congenital disorders of metabolism:Congenital disorders of ion transport and metabolism; CD markers; ENZYME proteins:Hydrolases; Predicted secreted proteins; Human disease related genes:Endocrine and metabolic diseases:Other endocrine and metabolic diseases; Human disease related genes:Skin diseases…		Taribavirin; Polyethylene glycol 400		(M5947)HALLMARK IL2 STAT5 SIGNALING	0	0	1	0	0	0	1	0	1	0	0	0	0	0	0	0	0	0	0	0
80218	80218	Gene_ID	H. sapiens	80218	H. sapiens	NAA50	N-alpha-acetyltransferase 50, NatE catalytic subunit	GO:0034087 establishment of mitotic sister chromatid cohesion;GO:0071962 mitotic sister chromatid cohesion, centromeric;GO:0034085 establishment of sister chromatid cohesion		Enzymes; Predicted intracellular proteins; ENZYME proteins:Transferases	Nucleoli (Supported)				0	0	0	0	0	0	0	0	0	0	0	0	0	0	0	0	0	0	0	0
7812	7812	Gene_ID	H. sapiens	7812	H. sapiens	CSDE1	cold shock domain containing E1	GO:0070966 nuclear-transcribed mRNA catabolic process, no-go decay;GO:0070934 CRD-mediated mRNA stabilization;GO:0075522 IRES-dependent viral translational initiation		Predicted intracellular proteins; Cancer-related genes:Mutational cancer driver genes	Cytosol;Plasma membrane (Enhanced)		(M254)PID MYC REPRESS PATHWAY		0	0	0	0	0	0	0	0	0	0	0	0	0	0	0	0	0	0	0	0
23414	23414	Gene_ID	H. sapiens	23414	H. sapiens	ZFPM2	zinc finger protein, FOG family member 2	GO:0003221 right ventricular cardiac muscle tissue morphogenesis;GO:2000195 negative regulation of female gonad development;GO:1905940 negative regulation of gonad development		Human disease related genes:Reproductive system diseases:Reproductive system diseases; Human disease related genes:Congenital malformations:Congenital malformations of the circulatory system; Transcription factors:Zinc-coordinating DNA-binding domains; Human disease related genes:Congenital malformations:Congenital malformations of the musculoskeletal system; Disease related genes; Predicted intr…	Nucleoplasm (Supported)			(M5921)HALLMARK COMPLEMENT	0	0	0	1	0	0	1	0	0	0	1	0	0	0	0	0	0	0	1	0
10135	10135	Gene_ID	H. sapiens	10135	H. sapiens	NAMPT	nicotinamide phosphoribosyltransferase	GO:0034356 NAD biosynthesis via nicotinamide riboside salvage pathway;GO:0051770 positive regulation of nitric-oxide synthase biosynthetic process;GO:0051769 regulation of nitric-oxide synthase biosynthetic process		Cancer-related genes:Candidate cancer biomarkers; Predicted secreted proteins; Enzymes; Predicted intracellular proteins; ENZYME proteins:Transferases	Nuclear speckles (Approved); Additional: Cell Junctions	GMX1777; Daporinad		(M5890)HALLMARK TNFA SIGNALING VIA NFKB; (M5913)HALLMARK INTERFERON GAMMA RESPONSE; (M5924)HALLMARK MTORC1 SIGNALING	0	0	0	0	0	0	0	1	0	1	0	0	0	0	0	0	0	0	0	0
5318	5318	Gene_ID	H. sapiens	5318	H. sapiens	PKP2	plakophilin 2	GO:0002159 desmosome assembly;GO:0048496 maintenance of animal organ identity;GO:0086073 bundle of His cell-Purkinje myocyte adhesion involved in cell communication		Predicted intracellular proteins; Human disease related genes:Cardiovascular diseases:Cardiac diseases; Disease related genes	Cell Junctions (Enhanced); Additional: Nucleoplasm			(M5937)HALLMARK GLYCOLYSIS	0	0	0	1	0	0	0	0	1	0	1	0	0	0	0	0	0	0	0	1
64225	64225	Gene_ID	H. sapiens	64225	H. sapiens	ATL2	atlastin GTPase 2	GO:1990809 endoplasmic reticulum tubular network membrane organization;GO:0090158 endoplasmic reticulum membrane organization;GO:0071786 endoplasmic reticulum tubular network organization		Transporters; Predicted intracellular proteins	Endoplasmic reticulum (Supported)			(M5905)HALLMARK ADIPOGENESIS	0	0	0	0	0	0	0	0	0	0	0	0	0	0	0	0	0	0	0	0
23075	23075	Gene_ID	H. sapiens	23075	H. sapiens	SWAP70	switching B cell complex subunit SWAP70	GO:0033633 negative regulation of cell-cell adhesion mediated by integrin;GO:1902309 negative regulation of peptidyl-serine dephosphorylation;GO:1902308 regulation of peptidyl-serine dephosphorylation		Predicted intracellular proteins	Plasma membrane (Supported); Additional: Actin filaments			(M5947)HALLMARK IL2 STAT5 SIGNALING	1	0	0	0	0	0	0	0	0	0	0	0	0	0	0	0	0	0	0	0
7257	7257	Gene_ID	H. sapiens	7257	H. sapiens	TSNAX	translin associated factor X	GO:0030422 production of siRNA involved in RNA interference;GO:0016246 RNA interference;GO:0031050 dsRNA processing		Predicted intracellular proteins	Nucleoplasm (Enhanced); Additional: Cytosol;Golgi apparatus				0	0	0	0	0	0	0	0	0	0	0	0	0	0	0	0	0	0	0	0
22849	22849	Gene_ID	H. sapiens	22849	H. sapiens	CPEB3	cytoplasmic polyadenylation element binding protein 3	GO:1900248 negative regulation of cytoplasmic translational elongation;GO:1900365 positive regulation of mRNA polyadenylation;GO:0045900 negative regulation of translational elongation		Predicted intracellular proteins	Cytosol (Approved); Additional: Midbody;Nucleoplasm;Plasma membrane			(M5956)HALLMARK KRAS SIGNALING DN	0	0	1	0	0	0	0	0	1	0	0	0	0	0	0	0	0	0	0	0
51727	51727	Gene_ID	H. sapiens	51727	H. sapiens	CMPK1	cytidine/uridine monophosphate kinase 1	GO:0046704 CDP metabolic process;GO:0046705 CDP biosynthetic process;GO:0006225 UDP biosynthetic process		Enzymes; Predicted intracellular proteins; ENZYME proteins:Transferases	Nucleoplasm (Supported)	Gemcitabine; Cytidine-5'-Monophosphate; Uridine-5'-Diphosphate; P1-(adenosine-5'-P5-(uridine-5')pentaphosphate; Tetrafluoroaluminate Ion		(M5905)HALLMARK ADIPOGENESIS	0	0	0	0	0	0	0	1	0	0	0	0	0	0	0	0	0	0	0	0
100533105	100533105	Gene_ID	H. sapiens	100533105	H. sapiens	C8orf44-SGK3	C8orf44-SGK3 readthrough	GO:0018105 peptidyl-serine phosphorylation;GO:0018209 peptidyl-serine modification;GO:0001558 regulation of cell growth		Predicted intracellular proteins	Vesicles (Uncertain); Additional: Nucleoplasm				0	1	0	0	0	0	1	0	1	0	0	1	0	0	0	0	0	0	0	0
10260	10260	Gene_ID	H. sapiens	10260	H. sapiens	DENND4A	DENN domain containing 4A	GO:0032483 regulation of Rab protein signal transduction;GO:0046578 regulation of Ras protein signal transduction;GO:0051056 regulation of small GTPase mediated signal transduction		Predicted intracellular proteins	Mitotic chromosome;Nucleoli rim (Approved); Additional: Nucleoplasm				0	0	0	0	0	1	0	0	0	0	0	0	0	0	0	0	0	0	0	0
158747	158747	Gene_ID	H. sapiens	158747	H. sapiens	MOSPD2	motile sperm domain containing 2	GO:0090026 positive regulation of monocyte chemotaxis;GO:0090023 positive regulation of neutrophil chemotaxis;GO:0071624 positive regulation of granulocyte chemotaxis		Predicted intracellular proteins	Endoplasmic reticulum (Supported)				1	0	0	0	0	0	0	0	0	0	0	0	0	0	0	0	0	0	0	0
23002	23002	Gene_ID	H. sapiens	23002	H. sapiens	DAAM1	dishevelled associated activator of morphogenesis 1	GO:0060071 Wnt signaling pathway, planar cell polarity pathway;GO:0035567 non-canonical Wnt signaling pathway;GO:0090175 regulation of establishment of planar polarity		Predicted intracellular proteins	Cytosol;Plasma membrane (Approved)		(M23)PID WNT NONCANONICAL PATHWAY; (M5493)WNT SIGNALING	(M5945)HALLMARK HEME METABOLISM	1	0	0	0	0	0	0	0	0	0	0	0	0	0	0	0	0	0	0	0
23272	23272	Gene_ID	H. sapiens	23272	H. sapiens	TASOR	transcription activation suppressor	GO:0097355 protein localization to heterochromatin;GO:0060809 mesodermal to mesenchymal transition involved in gastrulation;GO:0090309 positive regulation of DNA methylation-dependent heterochromatin assembly		Predicted intracellular proteins	Nucleoplasm (Enhanced)				0	0	0	1	0	0	0	0	0	0	0	0	0	0	0	0	0	0	0	0
27336	27336	Gene_ID	H. sapiens	27336	H. sapiens	HTATSF1	HIV-1 Tat specific factor 1	GO:0019079 viral genome replication;GO:0032784 regulation of DNA-templated transcription, elongation;GO:0019058 viral life cycle		Predicted intracellular proteins	Nucleoplasm (Enhanced)				0	0	0	0	0	0	0	0	0	0	0	0	0	0	0	0	0	0	0	0
55773	55773	Gene_ID	H. sapiens	55773	H. sapiens	TBC1D23	TBC1 domain family member 23	GO:0099041 vesicle tethering to Golgi;GO:0099022 vesicle tethering;GO:1990403 embryonic brain development		Predicted intracellular proteins; Disease related genes	Golgi apparatus (Enhanced)				0	0	0	0	0	0	0	0	0	0	0	0	0	0	0	0	0	0	0	0
6729	6729	Gene_ID	H. sapiens	6729	H. sapiens	SRP54	signal recognition particle 54	GO:0031017 exocrine pancreas development;GO:0006616 SRP-dependent cotranslational protein targeting to membrane, translocation;GO:0006617 SRP-dependent cotranslational protein targeting to membrane, signal sequence recognition		Transporters:Primary Active Transporters; Predicted intracellular proteins; Disease related genes; Potential drug targets	Cytosol (Approved)				0	0	0	0	0	0	0	0	0	0	0	0	0	0	0	0	0	0	0	0
8417	8417	Gene_ID	H. sapiens	8417	H. sapiens	STX7	syntaxin 7	GO:1902685 positive regulation of receptor localization to synapse;GO:1902683 regulation of receptor localization to synapse;GO:0001916 positive regulation of T cell mediated cytotoxicity		Predicted intracellular proteins	Lysosomes (Supported)			(M5910)HALLMARK PROTEIN SECRETION	0	0	0	0	1	0	0	0	0	0	0	0	0	0	0	0	0	0	0	0
30849	30849	Gene_ID	H. sapiens	30849	H. sapiens	PIK3R4	phosphoinositide-3-kinase regulatory subunit 4	GO:0030242 autophagy of peroxisome;GO:0032801 receptor catabolic process;GO:0036092 phosphatidylinositol-3-phosphate biosynthetic process	Other	Enzymes; Kinases; Predicted intracellular proteins; ENZYME proteins:Transferases	Vesicles (Approved); Additional: Microtubules				1	1	0	0	0	0	0	1	1	0	0	1	1	0	0	0	0	0	0	0
8672	8672	Gene_ID	H. sapiens	8672	H. sapiens	EIF4G3	eukaryotic translation initiation factor 4 gamma 3	GO:0006446 regulation of translational initiation;GO:0006417 regulation of translation;GO:0034248 regulation of cellular amide metabolic process		Predicted intracellular proteins	Cytosol (Approved)			(M5950)HALLMARK ALLOGRAFT REJECTION	0	0	0	0	0	0	0	0	1	1	0	0	0	0	0	0	0	0	0	0
817	817	Gene_ID	H. sapiens	817	H. sapiens	CAMK2D	calcium/calmodulin dependent protein kinase II delta	GO:1901897 regulation of relaxation of cardiac muscle;GO:0098909 regulation of cardiac muscle cell action potential involved in regulation of contraction;GO:1901725 regulation of histone deacetylase activity	CAMK Ser/Thr protein kinase family	Enzymes; Kinases:CAMK Ser/Thr protein kinases; Predicted intracellular proteins; ENZYME proteins:Transferases	Plasma membrane (Approved); Additional: Cell Junctions;Cytosol	2-[4-[4-[(5-cyclopropyl-1H-pyrazol-3-yl)amino]quinazolin-2-yl]iminocyclohexa-2,5-dien-1-yl]acetonitrile; (3Z)-N,N-DIMETHYL-2-OXO-3-(4,5,6,7-TETRAHYDRO-1H-INDOL-2-YLMETHYLIDENE)-2,3-DIHYDRO-1H-INDOLE-5-SULFONAMIDE; Fostamatinib	(M161)PID IFNG PATHWAY; (M288)PID HES HEY PATHWAY		0	1	0	0	1	0	1	0	1	1	0	1	0	0	1	0	0	0	0	1
79745	79745	Gene_ID	H. sapiens	79745	H. sapiens	CLIP4	CAP-Gly domain containing linker protein family member 4	GO:0031122 cytoplasmic microtubule organization;GO:0000226 microtubule cytoskeleton organization;GO:0097435 supramolecular fiber organization		Predicted intracellular proteins	Vesicles (Enhanced)				0	0	0	0	0	0	0	0	0	0	0	0	0	0	0	0	0	0	0	0
5291	5291	Gene_ID	H. sapiens	5291	H. sapiens	PIK3CB	phosphatidylinositol-4,5-bisphosphate 3-kinase catalytic subunit beta	GO:0033031 positive regulation of neutrophil apoptotic process;GO:0035022 positive regulation of Rac protein signal transduction;GO:0033029 regulation of neutrophil apoptotic process	Atypical: PI3/PI4-kinase family	Kinases:Atypical kinases; Cancer-related genes:Mutational cancer driver genes; Enzymes; RAS pathway related proteins; Predicted intracellular proteins; ENZYME proteins:Transferases	Nucleoplasm (Supported); Additional: Midbody;Nucleoli;Vesicles	Caffeine; XL765	(M79)PID TRAIL PATHWAY; (M193)PID NEPHRIN NEPH1 PATHWAY; (M127)PID ERBB1 RECEPTOR PROXIMAL PATHWAY	(M5915)HALLMARK APICAL JUNCTION	0	0	0	0	0	0	0	1	1	1	1	1	1	1	1	0	0	0	0	0
253512	253512	Gene_ID	H. sapiens	253512	H. sapiens	SLC25A30	solute carrier family 25 member 30	GO:0015709 thiosulfate transport;GO:0015743 malate transport;GO:0071423 malate transmembrane transport		Transporters:Electrochemical Potential-driven transporters; Predicted intracellular proteins	Nucleoplasm (Approved)				0	0	0	0	0	0	0	0	0	0	0	0	0	0	0	0	0	0	0	0
23091	23091	Gene_ID	H. sapiens	23091	H. sapiens	ZC3H13	zinc finger CCCH-type containing 13	GO:0080009 mRNA methylation;GO:0016556 mRNA modification;GO:2000036 regulation of stem cell population maintenance		Predicted intracellular proteins	Actin filaments;Nuclear membrane (Approved)				0	0	0	0	0	0	0	0	0	0	0	0	0	0	0	0	0	0	0	0
122830	122830	Gene_ID	H. sapiens	122830	H. sapiens	NAA30	N-alpha-acetyltransferase 30, NatC catalytic subunit	GO:0017196 N-terminal peptidyl-methionine acetylation;GO:0018206 peptidyl-methionine modification;GO:0006474 N-terminal protein amino acid acetylation		Enzymes; Predicted intracellular proteins; ENZYME proteins:Transferases	Cytosol (Supported)				0	0	0	0	0	1	0	0	0	0	0	0	0	0	0	0	0	0	0	0
23678	23678	Gene_ID	H. sapiens	23678	H. sapiens	SGK3	serum/glucocorticoid regulated kinase family member 3	GO:0018105 peptidyl-serine phosphorylation;GO:0018209 peptidyl-serine modification;GO:0001558 regulation of cell growth	AGC Ser/Thr protein kinase family	Enzymes; Kinases:AGC Ser/Thr protein kinases; Predicted intracellular proteins; ENZYME proteins:Transferases	Vesicles (Approved); Additional: Nucleoplasm	Fostamatinib			0	1	0	0	0	0	1	0	1	0	0	1	0	0	0	0	0	0	0	0
57721	57721	Gene_ID	H. sapiens	57721	H. sapiens	METTL14	methyltransferase 14, N6-adenosine-methyltransferase subunit	GO:0021861 forebrain radial glial cell differentiation;GO:1901533 negative regulation of hematopoietic progenitor cell differentiation;GO:0060019 radial glial cell differentiation		Predicted intracellular proteins; Cancer-related genes:Mutational cancer driver genes	Nucleoplasm (Supported)				0	0	0	0	0	0	0	0	0	0	0	0	0	0	0	0	0	0	0	0
5586	5586	Gene_ID	H. sapiens	5586	H. sapiens	PKN2	protein kinase N2	GO:0045070 positive regulation of viral genome replication;GO:0032467 positive regulation of cytokinesis;GO:0043297 apical junction assembly	AGC Ser/Thr protein kinase family	Enzymes; Kinases:AGC Ser/Thr protein kinases; Predicted intracellular proteins; ENZYME proteins:Transferases	Intermediate filaments;Nucleoplasm (Supported); Additional: Centrosome;Cytosol;Nuclear bodies;Plasma membrane	Fostamatinib	(M12)PID RHOA PATHWAY		1	1	0	0	0	0	0	0	1	0	0	1	0	0	0	0	0	0	0	0
10427	10427	Gene_ID	H. sapiens	10427	H. sapiens	SEC24B	SEC24 homolog B, COPII coat complex component	GO:1901301 regulation of cargo loading into COPII-coated vesicle;GO:0021747 cochlear nucleus development;GO:0061156 pulmonary artery morphogenesis		Predicted intracellular proteins	Nucleoplasm;Vesicles (Approved)				0	0	0	1	1	1	0	1	0	0	0	0	0	1	0	0	0	1	0	0
6938	6938	Gene_ID	H. sapiens	6938	H. sapiens	TCF12	transcription factor 12	GO:0045666 positive regulation of neuron differentiation;GO:0045664 regulation of neuron differentiation;GO:0007517 muscle organ development		Cancer-related genes:Mutational cancer driver genes; Human disease related genes:Congenital malformations:Other congenital malformations; Transcription factors:Basic domains; Disease related genes; Predicted intracellular proteins	Nuclear speckles;Nucleoplasm (Supported)				0	0	0	0	0	0	0	0	0	0	0	0	1	0	0	0	0	0	0	0
10769	10769	Gene_ID	H. sapiens	10769	H. sapiens	PLK2	polo like kinase 2	GO:0071866 negative regulation of apoptotic process in bone marrow cell;GO:0071865 regulation of apoptotic process in bone marrow cell;GO:0032486 Rap protein signal transduction	Other	Enzymes; Kinases; Predicted intracellular proteins; ENZYME proteins:Transferases	Cytosol;Mitochondria;Nucleoplasm (Approved)	Fostamatinib		(M5890)HALLMARK TNFA SIGNALING VIA NFKB; (M5939)HALLMARK P53 PATHWAY	0	1	0	0	0	0	0	0	1	0	0	0	1	0	0	0	0	0	0	0
81031	81031	Gene_ID	H. sapiens	81031	H. sapiens	SLC2A10	solute carrier family 2 member 10	GO:0032683 negative regulation of connective tissue growth factor production;GO:1902729 negative regulation of proteoglycan biosynthetic process;GO:0015757 galactose transmembrane transport		Human disease related genes:Cardiovascular diseases:Vascular diseases; Disease related genes; Potential drug targets; Transporters:Electrochemical Potential-driven transporters; Predicted intracellular proteins	Cytosol (Supported)				0	0	0	1	0	0	0	0	0	0	0	0	0	0	0	0	0	0	0	1
9507	9507	Gene_ID	H. sapiens	9507	H. sapiens	ADAMTS4	ADAM metallopeptidase with thrombospondin type 1 motif 4	GO:0022617 extracellular matrix disassembly;GO:0030198 extracellular matrix organization;GO:0043062 extracellular structure organization		Cancer-related genes:Candidate cancer biomarkers; ENZYME proteins:Hydrolases; Predicted secreted proteins; Transporters:Accessory Factors Involved in Transport; Enzymes; Predicted intracellular proteins	Nuclear speckles (Supported)		(M3468)NABA ECM REGULATORS; (M5885)NABA MATRISOME ASSOCIATED; (M5889)NABA MATRISOME		0	0	0	0	0	0	0	0	0	0	0	0	0	0	0	0	0	0	0	0
57231	57231	Gene_ID	H. sapiens	57231	H. sapiens	SNX14	sorting nexin 14	GO:0097352 autophagosome maturation;GO:0032984 protein-containing complex disassembly;GO:0016236 macroautophagy		Predicted intracellular proteins; Human disease related genes:Nervous system diseases:Neurodegenerative diseases; Disease related genes	Cytosol;Vesicles (Supported)			(M5947)HALLMARK IL2 STAT5 SIGNALING	0	0	0	0	0	0	0	0	0	0	0	0	0	0	0	0	0	0	0	0
285203	285203	Gene_ID	H. sapiens	285203	H. sapiens	EOGT	EGF domain specific O-linked N-acetylglucosamine transferase	GO:0097370 protein O-GlcNAcylation via threonine;GO:0018243 protein O-linked glycosylation via threonine;GO:0018210 peptidyl-threonine modification		Human disease related genes:Congenital malformations:Other congenital malformations; Disease related genes; Potential drug targets; Enzymes; Predicted intracellular proteins; ENZYME proteins:Transferases	Nuclear membrane;Nucleoplasm (Approved); Additional: Cytosol				0	0	0	0	0	0	0	0	0	0	0	0	0	0	0	0	0	0	0	0
8050	8050	Gene_ID	H. sapiens	8050	H. sapiens	PDHX	pyruvate dehydrogenase complex component X	GO:0061732 mitochondrial acetyl-CoA biosynthetic process from pyruvate;GO:0006086 acetyl-CoA biosynthetic process from pyruvate;GO:0006085 acetyl-CoA biosynthetic process		Human disease related genes:Congenital disorders of metabolism:Congenital disorders of carbohydrate metabolism; Predicted intracellular proteins; Disease related genes	Nucleoplasm;Plasma membrane (Approved); Additional: Mitochondria			(M5936)HALLMARK OXIDATIVE PHOSPHORYLATION	0	0	0	0	0	0	0	1	0	0	0	0	0	0	0	0	0	0	0	0
29887	29887	Gene_ID	H. sapiens	29887	H. sapiens	SNX10	sorting nexin 10	GO:0035630 bone mineralization involved in bone maturation;GO:0044691 tooth eruption;GO:0001696 gastric acid secretion		Human disease related genes:Congenital malformations:Congenital malformations of the musculoskeletal system; Predicted intracellular proteins; Disease related genes	Microtubules;Nucleoplasm (Supported); Additional: Nucleoli			(M5907)HALLMARK ESTROGEN RESPONSE LATE	0	0	0	0	0	0	0	0	0	0	0	0	0	0	0	0	0	0	0	0
51347	51347	Gene_ID	H. sapiens	51347	H. sapiens	TAOK3	TAO kinase 3	GO:0007095 mitotic G2 DNA damage checkpoint signaling;GO:0046329 negative regulation of JNK cascade;GO:0043507 positive regulation of JUN kinase activity	STE Ser/Thr protein kinase family	Enzymes; Kinases:STE Ser/Thr protein kinases; Predicted intracellular proteins; ENZYME proteins:Transferases	Mitochondria (Uncertain)	Fostamatinib	(M20)PID P38 MKK3 6PATHWAY		1	1	0	0	0	0	0	0	0	0	0	0	1	0	0	0	0	0	0	0
23528	23528	Gene_ID	H. sapiens	23528	H. sapiens	ZNF281	zinc finger protein 281	GO:0010172 embryonic body morphogenesis;GO:0010171 body morphogenesis;GO:0048863 stem cell differentiation		Predicted intracellular proteins; Transcription factors:Zinc-coordinating DNA-binding domains	Nucleoplasm (Enhanced)				0	0	0	0	0	0	0	0	0	0	0	0	0	0	0	0	0	0	0	0
79184	79184	Gene_ID	H. sapiens	79184	H. sapiens	BRCC3	BRCA1/BRCA2-containing complex subunit 3	GO:0070537 histone H2A K63-linked deubiquitination;GO:0010165 response to X-ray;GO:0070536 protein K63-linked deubiquitination		Peptidases:Metallopeptidases; Disease related genes; Potential drug targets; Enzymes; Predicted intracellular proteins	Nucleoplasm (Supported)	Zinc; Zinc acetate; Zinc chloride; Zinc sulfate, unspecified form			0	0	0	0	0	0	0	0	0	0	0	0	1	0	0	0	0	0	0	0
1432	1432	Gene_ID	H. sapiens	1432	H. sapiens	MAPK14	mitogen-activated protein kinase 14	GO:0099179 regulation of synaptic membrane adhesion;GO:0090400 stress-induced premature senescence;GO:0070391 response to lipoteichoic acid	CMGC Ser/Thr protein kinase family	Cancer-related genes:Candidate cancer biomarkers; Kinases:CMGC Ser/Thr protein kinases; Enzymes; Predicted intracellular proteins; ENZYME proteins:Transferases	Nuclear speckles (Supported); Additional: Cytosol	Dasatinib; 4-[5-[2-(1-phenyl-ethylamino)-pyrimidin-4-yl]-1-methyl-4-(3-trifluoromethylphenyl)-1H-imidazol-2-yl]-piperidine; N-[(3Z)-5-Tert-butyl-2-phenyl-1,2-dihydro-3H-pyrazol-3-ylidene]-N'-(4-chlorophenyl)urea; 1-(2,6-Dichlorophenyl)-5-(2,4-Difluorophenyl)-7-Piperidin-4-Yl-3,4-Dihydroquinolin-2(1h)-One; Inhibitor of P38 Kinase; 6((S)-3-Benzylpiperazin-1-Yl)-3-(Naphthalen-2-Yl)-4-(Pyridin-4-Yl)P…	(M26)PID NFKAPPAB ATYPICAL PATHWAY; (M199)PID P38 MK2 PATHWAY; (M268)PID S1P S1P2 PATHWAY	(M5942)HALLMARK UV RESPONSE DN; (M5901)HALLMARK G2M CHECKPOINT; (M5915)HALLMARK APICAL JUNCTION	1	1	1	1	1	0	1	0	1	1	1	1	1	0	1	0	1	0	1	0
50999	50999	Gene_ID	H. sapiens	50999	H. sapiens	TMED5	transmembrane p24 trafficking protein 5	GO:0090161 Golgi ribbon formation;GO:0006888 endoplasmic reticulum to Golgi vesicle-mediated transport;GO:0007030 Golgi organization		Predicted intracellular proteins					0	0	0	0	0	0	0	0	0	0	0	0	0	0	0	0	0	1	0	0
1647	1647	Gene_ID	H. sapiens	1647	H. sapiens	GADD45A	growth arrest and DNA damage inducible alpha	GO:0033140 negative regulation of peptidyl-serine phosphorylation of STAT protein;GO:0033139 regulation of peptidyl-serine phosphorylation of STAT protein;GO:0033137 negative regulation of peptidyl-serine phosphorylation		Predicted intracellular proteins; Cancer-related genes:Candidate cancer biomarkers	Nuclear speckles (Supported)		(M20)PID P38 MKK3 6PATHWAY; (M242)PID AURORA A PATHWAY; (M136)PID FOXO PATHWAY	(M5902)HALLMARK APOPTOSIS; (M5890)HALLMARK TNFA SIGNALING VIA NFKB; (M5905)HALLMARK ADIPOGENESIS	0	0	0	0	0	0	0	0	1	0	0	1	1	0	0	0	0	0	0	0
55628	55628	Gene_ID	H. sapiens	55628	H. sapiens	ZNF407	zinc finger protein 407	GO:0045944 positive regulation of transcription by RNA polymerase II;GO:0045893 positive regulation of transcription, DNA-templated;GO:1903508 positive regulation of nucleic acid-templated transcription		Predicted intracellular proteins; Transcription factors:Zinc-coordinating DNA-binding domains	Nucleoplasm;Plasma membrane (Approved)				0	0	0	0	0	0	0	0	0	0	0	0	0	0	0	0	0	0	0	0
253943	253943	Gene_ID	H. sapiens	253943	H. sapiens	YTHDF3	YTH N6-methyladenosine RNA binding protein 3	GO:1901163 regulation of trophoblast cell migration;GO:0060339 negative regulation of type I interferon-mediated signaling pathway;GO:0034063 stress granule assembly		Predicted intracellular proteins					0	0	0	0	0	0	0	0	0	0	0	0	0	0	0	0	0	0	0	0
2632	2632	Gene_ID	H. sapiens	2632	H. sapiens	GBE1	1,4-alpha-glucan branching enzyme 1	GO:0005978 glycogen biosynthetic process;GO:0009250 glucan biosynthetic process;GO:0000271 polysaccharide biosynthetic process		Human disease related genes:Congenital disorders of metabolism:Congenital disorders of carbohydrate metabolism; Disease related genes; Potential drug targets; Enzymes; Predicted intracellular proteins; ENZYME proteins:Transferases	Cytosol (Approved)			(M5891)HALLMARK HYPOXIA; (M5905)HALLMARK ADIPOGENESIS; (M5924)HALLMARK MTORC1 SIGNALING	0	0	0	0	0	0	0	0	0	0	0	0	0	0	0	0	0	0	0	0
160418	160418	Gene_ID	H. sapiens	160418	H. sapiens	TMTC3	transmembrane O-mannosyltransferase targeting cadherins 3	GO:0035269 protein O-linked mannosylation;GO:0035268 protein mannosylation;GO:0097502 mannosylation		Human disease related genes:Congenital malformations:Congenital malformations of the nervous system; Transporters:Accessory Factors Involved in Transport; Disease related genes; Potential drug targets; Enzymes; ENZYME proteins:Transferases					0	0	0	0	0	0	0	0	0	0	0	0	0	0	0	0	0	0	0	0
56243	56243	Gene_ID	H. sapiens	56243	H. sapiens	KIAA1217	KIAA1217	GO:0048706 embryonic skeletal system development;GO:0001501 skeletal system development;GO:0043009 chordate embryonic development		Predicted intracellular proteins	Cytosol;Nucleoplasm (Approved)				0	0	0	0	0	0	0	0	0	0	0	0	0	0	0	0	0	0	0	0
27233	27233	Gene_ID	H. sapiens	27233	H. sapiens	SULT1C4	sulfotransferase family 1C member 4	GO:0030638 polyketide metabolic process;GO:0044598 doxorubicin metabolic process;GO:0006068 ethanol catabolic process		Predicted intracellular proteins	Cytosol (Approved)				0	0	0	0	0	0	0	0	0	0	0	0	0	0	0	0	0	0	0	0
6198	6198	Gene_ID	H. sapiens	6198	H. sapiens	RPS6KB1	ribosomal protein S6 kinase B1	GO:0014878 response to electrical stimulus involved in regulation of muscle adaptation;GO:0048633 positive regulation of skeletal muscle tissue growth;GO:0014732 skeletal muscle atrophy	AGC Ser/Thr protein kinase family	Enzymes; Kinases:AGC Ser/Thr protein kinases; Predicted intracellular proteins; ENZYME proteins:Transferases	Nucleoplasm (Supported)		(M162)PID RXR VDR PATHWAY; (M125)PID IGF1 PATHWAY; (M143)PID IL2 PI3K PATHWAY		0	1	1	1	0	0	1	0	1	1	1	1	0	0	0	0	1	0	1	0
57003	57003	Gene_ID	H. sapiens	57003	H. sapiens	CCDC47	coiled-coil domain containing 47	GO:0006983 ER overload response;GO:0045048 protein insertion into ER membrane;GO:0032469 endoplasmic reticulum calcium ion homeostasis		Transporters:Accessory Factors Involved in Transport; Predicted intracellular proteins; Disease related genes; Potential drug targets	Endoplasmic reticulum (Enhanced)				0	0	0	0	0	0	0	0	0	0	0	0	0	1	0	0	0	0	1	0
57511	57511	Gene_ID	H. sapiens	57511	H. sapiens	COG6	component of oligomeric golgi complex 6	GO:0000301 retrograde transport, vesicle recycling within Golgi;GO:0006891 intra-Golgi vesicle-mediated transport;GO:0007030 Golgi organization		Human disease related genes:Congenital disorders of metabolism:Congenital disorders of glycan/glycoprotein metabolism; Predicted intracellular proteins; Disease related genes	Golgi apparatus;Nuclear speckles (Approved)				0	0	0	0	0	1	0	0	0	0	0	0	0	0	0	0	0	1	0	0
4774	4774	Gene_ID	H. sapiens	4774	H. sapiens	NFIA	nuclear factor I A	GO:0060074 synapse maturation;GO:0072189 ureter development;GO:0019079 viral genome replication		Human disease related genes:Other congenital disorders:Chromosomal abnormalities; Predicted intracellular proteins; Disease related genes; Transcription factors:beta-Hairpin exposed by an alpha/beta-scaffold	Nucleoplasm (Enhanced)		(M285)PID HNF3A PATHWAY		0	0	0	0	0	0	0	0	0	0	0	0	0	0	0	0	0	0	0	0
29945	29945	Gene_ID	H. sapiens	29945	H. sapiens	ANAPC4	anaphase promoting complex subunit 4	GO:0045842 positive regulation of mitotic metaphase/anaphase transition;GO:1901970 positive regulation of mitotic sister chromatid separation;GO:0031145 anaphase-promoting complex-dependent catabolic process		Predicted intracellular proteins	Intermediate filaments (Approved)				0	0	0	0	0	0	0	0	1	0	0	0	0	1	0	0	0	0	0	0
22908	22908	Gene_ID	H. sapiens	22908	H. sapiens	SACM1L	SAC1 like phosphatidylinositide phosphatase	GO:0046856 phosphatidylinositol dephosphorylation;GO:0046839 phospholipid dephosphorylation;GO:0006661 phosphatidylinositol biosynthetic process		Enzymes; ENZYME proteins:Hydrolases; Predicted intracellular proteins	Golgi apparatus;Nucleoplasm (Approved)				0	0	0	0	0	0	0	1	0	0	0	0	0	0	0	0	0	0	0	0
9101	9101	Gene_ID	H. sapiens	9101	H. sapiens	USP8	ubiquitin specific peptidase 8	GO:0099576 regulation of protein catabolic process at postsynapse, modulating synaptic transmission;GO:0099170 postsynaptic modulation of chemical synaptic transmission;GO:0071549 cellular response to dexamethasone stimulus		ENZYME proteins:Hydrolases; Peptidases:Cysteine-type peptidases; Human disease related genes:Endocrine and metabolic diseases:Hypothalamus and pituitary gland diseases; Human disease related genes:Endocrine and metabolic diseases:Adrenal gland diseases; Disease related genes; Potential drug targets; Enzymes; Predicted intracellular proteins; Cancer-related genes	Golgi apparatus (Supported); Additional: Cytosol		(M214)PID ERBB1 INTERNALIZATION PATHWAY; (M175)PID ERBB2 ERBB3 PATHWAY	(M5921)HALLMARK COMPLEMENT	0	0	1	1	0	0	0	0	1	0	0	0	1	1	0	0	0	0	0	0
57608	57608	Gene_ID	H. sapiens	57608	H. sapiens	JCAD	junctional cadherin 5 associated	GO:1900748 positive regulation of vascular endothelial growth factor signaling pathway;GO:1903589 positive regulation of blood vessel endothelial cell proliferation involved in sprouting angiogenesis;GO:1900746 regulation of vascular endothelial growth factor signaling pathway		Predicted intracellular proteins	Cell Junctions;Vesicles (Approved)				0	0	0	0	0	0	0	0	0	0	0	0	0	0	0	0	0	0	0	0
9459	9459	Gene_ID	H. sapiens	9459	H. sapiens	ARHGEF6	Rac/Cdc42 guanine nucleotide exchange factor 6	GO:0030032 lamellipodium assembly;GO:0097581 lamellipodium organization;GO:0007254 JNK cascade		Predicted intracellular proteins; Human disease related genes:Other diseases:Mental and behavioural disorders; Cancer-related genes:Mutational cancer driver genes	Cytosol (Approved)		(M83)PID CDC42 REG PATHWAY; (M241)PID RAC1 REG PATHWAY; (M71)PID ILK PATHWAY	(M5915)HALLMARK APICAL JUNCTION	1	0	0	0	0	0	0	0	1	0	0	1	1	0	0	0	1	0	0	0
216	216	Gene_ID	H. sapiens	216	H. sapiens	ALDH1A1	aldehyde dehydrogenase 1 family member A1	GO:0030392 fructosamine catabolic process;GO:0030389 fructosamine metabolic process;GO:0009449 gamma-aminobutyric acid biosynthetic process		Enzymes; Predicted intracellular proteins; ENZYME proteins:Oxidoreductases	Cytosol (Enhanced)	NADH; Vitamin A; Tretinoin; 1,4-Dithiothreitol		(M5949)HALLMARK PEROXISOME; (M5948)HALLMARK BILE ACID METABOLISM; (M5935)HALLMARK FATTY ACID METABOLISM	0	0	0	0	0	0	0	0	0	0	0	0	0	0	0	0	0	0	0	0
64135	64135	Gene_ID	H. sapiens	64135	H. sapiens	IFIH1	interferon induced with helicase C domain 1	GO:0039530 MDA-5 signaling pathway;GO:0034344 regulation of type III interferon production;GO:0009597 detection of virus		Human disease related genes:Immune system diseases:Other immune system diseases; ENZYME proteins:Hydrolases; Human disease related genes:Congenital malformations:Congenital malformations of the musculoskeletal system; Disease related genes; Potential drug targets; Enzymes; Human disease related genes:Endocrine and metabolic diseases:Diabetes; Predicted intracellular proteins				(M5911)HALLMARK INTERFERON ALPHA RESPONSE; (M5890)HALLMARK TNFA SIGNALING VIA NFKB; (M5913)HALLMARK INTERFERON GAMMA RESPONSE	0	0	1	0	0	0	0	0	1	0	0	0	0	1	0	0	0	0	0	0
7035	7035	Gene_ID	H. sapiens	7035	H. sapiens	TFPI	tissue factor pathway inhibitor	GO:0030195 negative regulation of blood coagulation;GO:1900047 negative regulation of hemostasis;GO:0050819 negative regulation of coagulation		FDA approved drug targets:Small molecule drugs; FDA approved drug targets:Biotech drugs; Predicted secreted proteins; Candidate cardiovascular disease genes		Coagulation factor VIIa Recombinant Human; Dalteparin; Andexanet alfa	(M165)PID SYNDECAN 4 PATHWAY	(M5942)HALLMARK UV RESPONSE DN; (M5953)HALLMARK KRAS SIGNALING UP	0	0	1	0	0	0	0	0	0	0	1	0	0	0	0	0	0	0	0	0
117854	117854	Gene_ID	H. sapiens	117854	H. sapiens	TRIM6	tripartite motif containing 6	GO:0010994 free ubiquitin chain polymerization;GO:0010992 ubiquitin recycling;GO:0060340 positive regulation of type I interferon-mediated signaling pathway		Enzymes; Predicted intracellular proteins; ENZYME proteins:Transferases					0	0	0	0	0	0	0	0	0	1	0	0	0	1	0	0	0	0	0	0
1543	1543	Gene_ID	H. sapiens	1543	H. sapiens	CYP1A1	cytochrome P450 family 1 subfamily A member 1	GO:0009692 ethylene metabolic process;GO:0017143 insecticide metabolic process;GO:0019341 dibenzo-p-dioxin catabolic process		Enzymes; ENZYME proteins:Lyases; Predicted intracellular proteins; ENZYME proteins:Oxidoreductases		2-Methoxyestradiol; Indirubin; Nabiximols		(M5935)HALLMARK FATTY ACID METABOLISM; (M5941)HALLMARK UV RESPONSE UP; (M5934)HALLMARK XENOBIOTIC METABOLISM	0	0	0	0	0	0	0	1	1	0	1	0	0	0	0	0	0	0	0	0
56261	56261	Gene_ID	H. sapiens	56261	H. sapiens	GPCPD1	glycerophosphocholine phosphodiesterase 1	GO:0046475 glycerophospholipid catabolic process;GO:0009395 phospholipid catabolic process;GO:0046503 glycerolipid catabolic process		Enzymes; ENZYME proteins:Hydrolases; Predicted intracellular proteins	Nucleoplasm (Approved)				0	0	0	0	0	0	0	1	0	0	0	0	0	0	0	0	0	0	0	0
285527	285527	Gene_ID	H. sapiens	285527	H. sapiens	FRYL	FRY like transcription coactivator	GO:0031175 neuron projection development;GO:0000902 cell morphogenesis;GO:0048666 neuron development		Predicted intracellular proteins; Disease related genes	Cytosol (Approved); Additional: Cytokinetic bridge;Microtubules				0	0	0	0	0	0	0	0	0	0	0	0	0	0	0	0	0	0	0	0
143279	143279	Gene_ID	H. sapiens	143279	H. sapiens	HECTD2	HECT domain E3 ubiquitin protein ligase 2	GO:0016567 protein ubiquitination;GO:0032446 protein modification by small protein conjugation;GO:0070647 protein modification by small protein conjugation or removal		Enzymes; Predicted intracellular proteins; ENZYME proteins:Transferases	Nucleoplasm (Approved)				0	0	0	0	0	0	0	0	0	0	0	0	0	1	0	0	0	0	0	0
57590	57590	Gene_ID	H. sapiens	57590	H. sapiens	WDFY1	WD repeat and FYVE domain containing 1	GO:0034141 positive regulation of toll-like receptor 3 signaling pathway;GO:0034139 regulation of toll-like receptor 3 signaling pathway;GO:0034145 positive regulation of toll-like receptor 4 signaling pathway		Predicted intracellular proteins	Golgi apparatus;Vesicles (Supported)				0	0	0	0	0	0	0	0	0	0	0	0	0	0	0	0	0	0	0	0
26035	26035	Gene_ID	H. sapiens	26035	H. sapiens	GLCE	glucuronic acid epimerase	GO:0030210 heparin biosynthetic process;GO:0030202 heparin metabolic process;GO:0015012 heparan sulfate proteoglycan biosynthetic process		Enzymes; ENZYME proteins:Isomerase; Predicted intracellular proteins	Mitochondria (Approved)			(M5937)HALLMARK GLYCOLYSIS	0	0	0	0	0	0	0	0	0	0	0	0	0	0	0	0	0	0	0	0
10144	10144	Gene_ID	H. sapiens	10144	H. sapiens	FAM13A	family with sequence similarity 13 member A	GO:0051056 regulation of small GTPase mediated signal transduction;GO:1902531 regulation of intracellular signal transduction;GO:0050790 regulation of catalytic activity		Predicted intracellular proteins	Cell Junctions;Cytosol (Approved); Additional: Nucleoli				1	0	0	0	0	0	0	0	0	0	0	0	0	0	0	0	0	0	0	0
23304	23304	Gene_ID	H. sapiens	23304	H. sapiens	UBR2	ubiquitin protein ligase E3 component n-recognin 2	GO:0071596 ubiquitin-dependent protein catabolic process via the N-end rule pathway;GO:0071233 cellular response to leucine;GO:0043201 response to leucine		Enzymes; Predicted intracellular proteins; ENZYME proteins:Transferases	Nucleoplasm (Approved); Additional: Plasma membrane				0	0	1	0	0	0	0	0	0	0	0	0	0	1	0	0	0	0	0	0
256643	256643	Gene_ID	H. sapiens	256643	H. sapiens	BCLAF3	BCLAF1 and THRAP3 family member 3	GO:0045944 positive regulation of transcription by RNA polymerase II;GO:0045893 positive regulation of transcription, DNA-templated;GO:1903508 positive regulation of nucleic acid-templated transcription		Predicted intracellular proteins	Nucleoplasm (Approved)				0	0	0	0	0	0	0	0	0	0	0	0	0	0	0	0	0	0	0	0
51762	51762	Gene_ID	H. sapiens	51762	H. sapiens	RAB8B	RAB8B, member RAS oncogene family	GO:0051461 positive regulation of corticotropin secretion;GO:0048210 Golgi vesicle fusion to target membrane;GO:0051459 regulation of corticotropin secretion		Predicted intracellular proteins		Phosphoaminophosphonic acid guanylate ester; Guanosine-5'-Diphosphate			0	0	1	0	0	1	0	0	0	0	0	0	0	0	0	1	0	1	0	0
64645	64645	Gene_ID	H. sapiens	64645	H. sapiens	MFSD14A	major facilitator superfamily domain containing 14A	GO:0055085 transmembrane transport;GO:0006810 transport;GO:0051234 establishment of localization		Transporters:Electrochemical Potential-driven transporters	Vesicles (Approved)				0	0	0	0	0	0	0	0	0	0	0	0	0	0	0	0	0	0	0	0
79657	79657	Gene_ID	H. sapiens	79657	H. sapiens	RPAP3	RNA polymerase II associated protein 3			Predicted intracellular proteins	Cytosol (Enhanced)				0	0	0	0	0	0	0	0	0	0	0	0	0	0	0	0	0	0	0	0
80216	80216	Gene_ID	H. sapiens	80216	H. sapiens	ALPK1	alpha kinase 1	GO:0002753 cytoplasmic pattern recognition receptor signaling pathway;GO:0002221 pattern recognition receptor signaling pathway;GO:0030522 intracellular receptor signaling pathway	Atypical: Alpha-type protein kinase family	Kinases:Atypical kinases; Human disease related genes:Congenital malformations:Other congenital malformations; Enzymes; Predicted intracellular proteins; ENZYME proteins:Transferases	Centrosome (Approved)				0	1	0	0	0	0	0	0	0	0	0	0	0	0	0	0	0	0	0	0
11231	11231	Gene_ID	H. sapiens	11231	H. sapiens	SEC63	SEC63 homolog, protein translocation regulator	GO:0031204 posttranslational protein targeting to membrane, translocation;GO:0006620 posttranslational protein targeting to endoplasmic reticulum membrane;GO:0006614 SRP-dependent cotranslational protein targeting to membrane		Human disease related genes:Congenital malformations:Congenital malformations of the digestive system; Transporters:Primary Active Transporters; Disease related genes; Potential drug targets	Endoplasmic reticulum (Supported)				0	0	0	0	0	0	0	0	0	0	0	0	0	0	0	0	0	0	0	0
10475	10475	Gene_ID	H. sapiens	10475	H. sapiens	TRIM38	tripartite motif containing 38	GO:0046598 positive regulation of viral entry into host cell;GO:0075294 positive regulation by symbiont of entry into host;GO:1903902 positive regulation of viral life cycle		Enzymes; Predicted intracellular proteins; ENZYME proteins:Transferases	Centrosome (Approved); Additional: Cell Junctions;Plasma membrane				0	0	0	0	0	0	0	0	0	1	0	0	0	1	0	0	0	0	0	0
10699	10699	Gene_ID	H. sapiens	10699	H. sapiens	CORIN	corin, serine peptidase	GO:0003050 regulation of systemic arterial blood pressure by atrial natriuretic peptide;GO:0035813 regulation of renal sodium excretion;GO:0044062 regulation of excretion		Transporters:Accessory Factors Involved in Transport; Disease related genes; Potential drug targets; Enzymes; Predicted intracellular proteins; Peptidases:Serine-type peptidases	Plasma membrane (Approved); Additional: Actin filaments;Nuclear bodies				0	0	0	0	0	0	0	0	0	0	0	0	0	0	0	0	0	0	0	1
196441	196441	Gene_ID	H. sapiens	196441	H. sapiens	ZFC3H1	zinc finger C3H1-type containing	GO:0006396 RNA processing;GO:0016070 RNA metabolic process;GO:0010467 gene expression		Predicted intracellular proteins	Nucleoplasm (Approved); Additional: Intermediate filaments				0	0	0	0	0	0	0	0	0	0	0	0	0	0	0	0	0	0	0	0
55664	55664	Gene_ID	H. sapiens	55664	H. sapiens	CDC37L1	cell division cycle 37 like 1	GO:0050821 protein stabilization;GO:0006457 protein folding;GO:0031647 regulation of protein stability		Predicted intracellular proteins	Cytosol (Supported)				0	0	0	0	0	0	0	0	0	0	1	0	0	0	0	0	0	0	0	0
27236	27236	Gene_ID	H. sapiens	27236	H. sapiens	ARFIP1	ADP ribosylation factor interacting protein 1	GO:1905280 negative regulation of retrograde transport, endosome to Golgi;GO:1903650 negative regulation of cytoplasmic transport;GO:1905279 regulation of retrograde transport, endosome to Golgi		Predicted intracellular proteins	Golgi apparatus;Vesicles (Supported); Additional: Nucleoplasm			(M5910)HALLMARK PROTEIN SECRETION	0	0	0	0	1	0	0	0	0	0	0	0	0	0	0	0	0	0	0	0
55342	55342	Gene_ID	H. sapiens	55342	H. sapiens	STRBP	spermatid perinuclear RNA binding protein	GO:0007638 mechanosensory behavior;GO:0007286 spermatid development;GO:0048515 spermatid differentiation		Predicted intracellular proteins				(M5951)HALLMARK SPERMATOGENESIS	0	0	0	0	0	0	0	0	0	0	0	0	0	0	0	0	0	0	0	0
8763	8763	Gene_ID	H. sapiens	8763	H. sapiens	CD164	CD164 molecule	GO:0007157 heterophilic cell-cell adhesion via plasma membrane cell adhesion molecules;GO:0098742 cell-cell adhesion via plasma-membrane adhesion molecules;GO:0007517 muscle organ development		Human disease related genes:Nervous system diseases:Ear disease; Predicted intracellular proteins; CD markers; Disease related genes					0	0	0	0	0	0	0	0	0	0	0	0	0	0	0	0	0	0	0	0
6641	6641	Gene_ID	H. sapiens	6641	H. sapiens	SNTB1	syntrophin beta 1	GO:0006936 muscle contraction;GO:0003012 muscle system process;GO:0003008 system process		Predicted intracellular proteins				(M5930)HALLMARK EPITHELIAL MESENCHYMAL TRANSITION	0	0	0	0	0	0	0	0	0	0	0	0	0	0	0	0	0	0	0	0
54884	54884	Gene_ID	H. sapiens	54884	H. sapiens	RETSAT	retinol saturase	GO:0042572 retinol metabolic process;GO:0001523 retinoid metabolic process;GO:0016101 diterpenoid metabolic process		Enzymes; Predicted intracellular proteins; ENZYME proteins:Oxidoreductases	Nucleoli (Uncertain)	Vitamin A		(M5949)HALLMARK PEROXISOME; (M5948)HALLMARK BILE ACID METABOLISM; (M5935)HALLMARK FATTY ACID METABOLISM	0	0	0	0	0	0	0	0	0	0	0	0	0	0	0	0	0	0	0	0
5933	5933	Gene_ID	H. sapiens	5933	H. sapiens	RBL1	RB transcriptional corepressor like 1	GO:2000773 negative regulation of cellular senescence;GO:0090344 negative regulation of cell aging;GO:2000772 regulation of cellular senescence		Predicted intracellular proteins; Cancer-related genes:Candidate cancer biomarkers	Nucleoplasm (Enhanced)		(M254)PID MYC REPRESS PATHWAY; (M40)PID E2F PATHWAY; (M2)PID SMAD2 3NUCLEAR PATHWAY	(M5901)HALLMARK G2M CHECKPOINT	0	0	0	1	0	0	0	0	1	0	0	0	1	0	0	0	0	0	0	0
9844	9844	Gene_ID	H. sapiens	9844	H. sapiens	ELMO1	engulfment and cell motility 1	GO:0016601 Rac protein signal transduction;GO:0006911 phagocytosis, engulfment;GO:0099024 plasma membrane invagination		Predicted intracellular proteins			(M108)PID NETRIN PATHWAY; (M210)PID IL8 CXCR2 PATHWAY; (M241)PID RAC1 REG PATHWAY		0	0	0	0	0	0	0	0	1	0	0	0	1	0	0	0	0	0	0	0
6845	6845	Gene_ID	H. sapiens	6845	H. sapiens	VAMP7	vesicle associated membrane protein 7	GO:0002278 eosinophil activation involved in immune response;GO:0043307 eosinophil activation;GO:0043308 eosinophil degranulation		Predicted intracellular proteins	Vesicles (Supported)			(M5910)HALLMARK PROTEIN SECRETION	0	0	0	0	1	1	0	0	0	0	0	0	0	0	0	0	0	1	0	0
5797	5797	Gene_ID	H. sapiens	5797	H. sapiens	PTPRM	protein tyrosine phosphatase receptor type M	GO:0031290 retinal ganglion cell axon guidance;GO:0010842 retina layer formation;GO:0060042 retina morphogenesis in camera-type eye		Enzymes; ENZYME proteins:Hydrolases; Predicted intracellular proteins	Plasma membrane (Approved)		(M72)PID NECTIN PATHWAY	(M5942)HALLMARK UV RESPONSE DN	0	0	0	0	0	0	0	0	1	0	0	0	0	0	0	0	0	0	0	0
203523	203523	Gene_ID	H. sapiens	203523	H. sapiens	ZNF449	zinc finger protein 449	GO:0007284 spermatogonial cell division;GO:0022412 cellular process involved in reproduction in multicellular organism;GO:0051301 cell division		Predicted intracellular proteins; Transcription factors:Zinc-coordinating DNA-binding domains	Cytosol;Nucleoplasm (Approved)				0	0	0	0	0	0	0	0	0	0	0	0	0	0	0	0	0	0	0	0
55749	55749	Gene_ID	H. sapiens	55749	H. sapiens	CCAR1	cell division cycle and apoptosis regulator 1	GO:0043065 positive regulation of apoptotic process;GO:0043068 positive regulation of programmed cell death;GO:0030335 positive regulation of cell migration		Predicted intracellular proteins; Cancer-related genes:Mutational cancer driver genes	Nucleoplasm (Supported); Additional: Golgi apparatus				0	0	0	0	0	0	0	0	0	0	0	0	0	0	0	0	0	0	0	0
23256	23256	Gene_ID	H. sapiens	23256	H. sapiens	SCFD1	sec1 family domain containing 1	GO:0060628 regulation of ER to Golgi vesicle-mediated transport;GO:1902902 negative regulation of autophagosome assembly;GO:0016242 negative regulation of macroautophagy		Predicted intracellular proteins					1	0	0	0	1	1	0	0	0	0	0	0	0	0	0	0	0	1	0	0
36	36	Gene_ID	H. sapiens	36	H. sapiens	ACADSB	acyl-CoA dehydrogenase short/branched chain	GO:0006550 isoleucine catabolic process;GO:0006549 isoleucine metabolic process;GO:0009083 branched-chain amino acid catabolic process		ENZYME proteins:Oxidoreductases; Human disease related genes:Congenital disorders of metabolism:Congenital disorders of lipid/glycolipid metabolism; Disease related genes; Potential drug targets; Enzymes; Predicted intracellular proteins	Mitochondria (Supported)	Isoleucine; Valproic acid		(M5936)HALLMARK OXIDATIVE PHOSPHORYLATION	0	0	0	0	0	0	0	0	0	0	0	0	0	0	0	0	0	0	0	0
8453	8453	Gene_ID	H. sapiens	8453	H. sapiens	CUL2	cullin 2	GO:0031146 SCF-dependent proteasomal ubiquitin-dependent protein catabolic process;GO:0000082 G1/S transition of mitotic cell cycle;GO:0044843 cell cycle G1/S phase transition		Predicted intracellular proteins; Cancer-related genes:Candidate cancer biomarkers	Nucleoplasm (Enhanced)		(M180)PID HIF1A PATHWAY		0	0	0	0	0	0	0	0	1	0	0	1	0	1	0	0	0	0	0	0
57561	57561	Gene_ID	H. sapiens	57561	H. sapiens	ARRDC3	arrestin domain containing 3	GO:0031651 negative regulation of heat generation;GO:0090327 negative regulation of locomotion involved in locomotory behavior;GO:0090325 regulation of locomotion involved in locomotory behavior		Transporters:Accessory Factors Involved in Transport; Predicted intracellular proteins					0	0	0	0	0	0	0	0	0	0	0	0	0	0	0	0	0	0	0	0
6867	6867	Gene_ID	H. sapiens	6867	H. sapiens	TACC1	transforming acidic coiled-coil containing protein 1	GO:0007052 mitotic spindle organization;GO:0021987 cerebral cortex development;GO:1902850 microtubule cytoskeleton organization involved in mitosis		Predicted intracellular proteins	Cytosol (Approved)		(M242)PID AURORA A PATHWAY; (M14)PID AURORA B PATHWAY		0	0	0	0	0	0	0	0	0	0	0	0	0	0	0	0	0	0	0	0
9819	9819	Gene_ID	H. sapiens	9819	H. sapiens	TSC22D2	TSC22 domain family member 2	GO:0006357 regulation of transcription by RNA polymerase II;GO:0006355 regulation of transcription, DNA-templated;GO:1903506 regulation of nucleic acid-templated transcription		Transcription factors:Basic domains; Predicted intracellular proteins	Cytosol (Approved)				0	0	0	0	0	0	0	0	0	0	0	0	0	0	0	0	0	0	0	0
30061	30061	Gene_ID	H. sapiens	30061	H. sapiens	SLC40A1	solute carrier family 40 member 1	GO:0060345 spleen trabecula formation;GO:1903988 iron ion export across plasma membrane;GO:0034395 regulation of transcription from RNA polymerase II promoter in response to iron		Human disease related genes:Congenital disorders of metabolism:Congenital disorders of ion transport and metabolism; Disease related genes; Potential drug targets; Transporters:Electrochemical Potential-driven transporters; Predicted intracellular proteins	Cytosol;Plasma membrane (Approved); Additional: Nucleoplasm				0	0	0	1	0	0	0	0	0	0	0	0	0	0	0	0	0	0	0	0
253959	253959	Gene_ID	H. sapiens	253959	H. sapiens	RALGAPA1	Ral GTPase activating protein catalytic subunit alpha 1	GO:0090630 activation of GTPase activity;GO:0043547 positive regulation of GTPase activity;GO:0051056 regulation of small GTPase mediated signal transduction		Predicted intracellular proteins; Human disease related genes:Other diseases:Mental and behavioural disorders; Disease related genes	Cytosol (Approved); Additional: Mitochondria				1	0	0	0	0	0	0	0	0	0	0	0	0	0	0	0	0	0	0	0
7705	7705	Gene_ID	H. sapiens	7705	H. sapiens	ZNF146	zinc finger protein 146	GO:0006357 regulation of transcription by RNA polymerase II;GO:0006355 regulation of transcription, DNA-templated;GO:1903506 regulation of nucleic acid-templated transcription		Predicted intracellular proteins; Transcription factors:Zinc-coordinating DNA-binding domains	Nucleoli (Supported)				0	0	0	0	0	0	0	0	0	0	0	0	0	0	0	0	0	0	0	0
80067	80067	Gene_ID	H. sapiens	80067	H. sapiens	DCAF17	DDB1 and CUL4 associated factor 17	GO:0016567 protein ubiquitination;GO:0032446 protein modification by small protein conjugation;GO:0070647 protein modification by small protein conjugation or removal		Human disease related genes:Congenital malformations:Other congenital malformations; Predicted intracellular proteins; Disease related genes	Nucleoplasm (Supported)				0	0	0	0	0	0	0	0	0	0	0	0	0	1	0	0	0	0	0	0
80853	80853	Gene_ID	H. sapiens	80853	H. sapiens	KDM7A	lysine demethylase 7A	GO:0035574 histone H4-K20 demethylation;GO:0071557 histone H3-K27 demethylation;GO:0070544 histone H3-K36 demethylation		Predicted intracellular proteins	Nucleoplasm (Approved); Additional: Nucleoli			(M5945)HALLMARK HEME METABOLISM	0	0	0	0	0	0	0	0	0	0	0	0	0	0	1	0	0	0	0	0
83604	83604	Gene_ID	H. sapiens	83604	H. sapiens	TMEM47	transmembrane protein 47	GO:0098609 cell-cell adhesion;GO:0007155 cell adhesion;GO:0022610 biological adhesion		Transporters:Accessory Factors Involved in Transport	Nuclear membrane (Approved)				0	0	0	0	0	0	0	0	0	0	0	0	0	0	0	0	0	0	0	0
22949	22949	Gene_ID	H. sapiens	22949	H. sapiens	PTGR1	prostaglandin reductase 1	GO:0097327 response to antineoplastic agent;GO:2001302 lipoxin A4 metabolic process;GO:2001300 lipoxin metabolic process		Enzymes; Predicted intracellular proteins; ENZYME proteins:Oxidoreductases		Nicotinamide adenine dinucleotide phosphate; p-Coumaric acid; (5E,13E)-11-HYDROXY-9,15-DIOXOPROSTA-5,13-DIEN-1-OIC ACID		(M5934)HALLMARK XENOBIOTIC METABOLISM	0	0	0	0	0	0	0	1	0	0	0	0	0	0	0	0	0	0	0	0
65084	65084	Gene_ID	H. sapiens	65084	H. sapiens	TMEM135	transmembrane protein 135	GO:0032094 response to food;GO:0090140 regulation of mitochondrial fission;GO:0007031 peroxisome organization			Vesicles (Supported)				0	0	0	0	0	0	0	0	0	0	0	0	0	0	0	0	0	0	0	0
2244	2244	Gene_ID	H. sapiens	2244	H. sapiens	FGB	fibrinogen beta chain	GO:0043152 induction of bacterial agglutination;GO:0031639 plasminogen activation;GO:0072378 blood coagulation, fibrin clot formation		Candidate cardiovascular disease genes; Cancer-related genes:Candidate cancer biomarkers; Human disease related genes:Cardiovascular diseases:Hematologic diseases; Predicted secreted proteins; FDA approved drug targets:Biotech drugs; Disease related genes; Predicted intracellular proteins	Endoplasmic reticulum (Enhanced)	Alfimeprase; Thrombin; Prothrombin; Human thrombin; Thrombin alfa; Anti-inhibitor coagulant complex	(M169)PID INTEGRIN2 PATHWAY; (M257)PID EPHRINB REV PATHWAY; (M174)PID UPA UPAR PATHWAY		0	0	1	0	0	0	0	0	1	0	1	0	1	1	1	1	0	0	0	1
10640	10640	Gene_ID	H. sapiens	10640	H. sapiens	EXOC5	exocyst complex component 5	GO:0001736 establishment of planar polarity;GO:0007164 establishment of tissue polarity;GO:1904019 epithelial cell apoptotic process		Transporters:Transporter channels and pores; Predicted intracellular proteins			(M16)PID INSULIN PATHWAY; (M67)PID ARF6 TRAFFICKING PATHWAY		0	0	0	0	0	1	0	0	1	0	0	0	0	0	0	0	0	1	0	0
3716	3716	Gene_ID	H. sapiens	3716	H. sapiens	JAK1	Janus kinase 1	GO:0038110 interleukin-2-mediated signaling pathway;GO:0071352 cellular response to interleukin-2;GO:0070669 response to interleukin-2	Tyr protein kinase family	FDA approved drug targets:Small molecule drugs; Kinases:Tyr protein kinases; Cancer-related genes; Enzymes; Predicted intracellular proteins; ENZYME proteins:Transferases		Myricetin; 2-tert-butyl-9-fluoro-1,6-dihydrobenzo[h]imidazo[4,5-f]isoquinolin-7-one; Ruxolitinib; Tofacitinib; Baricitinib; Fostamatinib; Fedratinib; Upadacitinib	(M206)PID PDGFRA PATHWAY; (M36)PID IL27 PATHWAY; (M1718)SIG IL4RECEPTOR IN B LYPHOCYTES	(M5907)HALLMARK ESTROGEN RESPONSE LATE	0	1	0	0	0	0	0	0	1	1	0	1	0	0	1	0	0	0	0	0
64324	64324	Gene_ID	H. sapiens	64324	H. sapiens	NSD1	nuclear receptor binding SET domain protein 1	GO:0000414 regulation of histone H3-K36 methylation;GO:0034770 histone H4-K20 methylation;GO:0010452 histone H3-K36 methylation		Cancer-related genes:Mutated cancer genes; Cancer-related genes:Mutational cancer driver genes; Human disease related genes:Congenital malformations:Other congenital malformations; Disease related genes; Potential drug targets; Enzymes; Predicted intracellular proteins; ENZYME proteins:Transferases	Nucleoplasm;Plasma membrane (Supported)				0	0	0	0	0	0	0	0	0	0	0	0	0	0	0	0	0	0	0	0
9135	9135	Gene_ID	H. sapiens	9135	H. sapiens	RABEP1	rabaptin, RAB GTPase binding effector protein 1	GO:1903441 protein localization to ciliary membrane;GO:0006893 Golgi to plasma membrane transport;GO:0061512 protein localization to cilium		Predicted intracellular proteins; Cancer-related genes	Vesicles (Supported)			(M5907)HALLMARK ESTROGEN RESPONSE LATE	0	0	0	0	0	1	0	0	0	0	0	0	0	0	0	0	0	1	0	0
92292	92292	Gene_ID	H. sapiens	92292	H. sapiens	GLYATL1	glycine-N-acyltransferase like 1	GO:0006541 glutamine metabolic process;GO:0009064 glutamine family amino acid metabolic process;GO:1901605 alpha-amino acid metabolic process		Enzymes; Predicted intracellular proteins; ENZYME proteins:Transferases	Golgi apparatus (Uncertain); Additional: Cytosol	Glycine			0	0	0	0	0	0	0	0	0	0	0	0	0	0	0	0	0	0	0	0
9527	9527	Gene_ID	H. sapiens	9527	H. sapiens	GOSR1	golgi SNAP receptor complex member 1	GO:0006891 intra-Golgi vesicle-mediated transport;GO:0042147 retrograde transport, endosome to Golgi;GO:0006906 vesicle fusion							0	0	0	0	0	1	0	0	0	0	0	0	0	0	0	0	0	1	0	0
10730	10730	Gene_ID	H. sapiens	10730	H. sapiens	YME1L1	YME1 like 1 ATPase	GO:0035694 mitochondrial protein catabolic process;GO:0034214 protein hexamerization;GO:0034982 mitochondrial protein processing		Peptidases:Metallopeptidases; Human disease related genes:Nervous system diseases:Eye disease; Disease related genes; Potential drug targets; Enzymes; Predicted intracellular proteins	Mitochondria (Supported); Additional: Nuclear bodies				0	0	0	0	0	0	0	0	0	0	0	0	0	1	0	0	0	0	0	0
89970	89970	Gene_ID	H. sapiens	89970	H. sapiens	RSPRY1	ring finger and SPRY domain containing 1	GO:0051603 proteolysis involved in cellular protein catabolic process;GO:0044257 cellular protein catabolic process;GO:0016567 protein ubiquitination		Human disease related genes:Congenital malformations:Congenital malformations of the musculoskeletal system; Predicted secreted proteins; Predicted intracellular proteins; Disease related genes					0	0	0	0	0	0	0	0	0	0	0	0	0	1	0	0	0	0	0	0
54813	54813	Gene_ID	H. sapiens	54813	H. sapiens	KLHL28	kelch like family member 28			Predicted intracellular proteins	Cytosol (Approved)				0	0	0	0	0	0	0	0	0	0	0	0	0	0	0	0	0	0	0	0
54521	54521	Gene_ID	H. sapiens	54521	H. sapiens	WDR44	WD repeat domain 44			Predicted intracellular proteins	Golgi apparatus (Supported)				0	0	0	0	0	0	0	0	0	0	0	0	0	0	0	0	0	0	0	0
23473	23473	Gene_ID	H. sapiens	23473	H. sapiens	CAPN7	calpain 7	GO:0097264 self proteolysis;GO:0010634 positive regulation of epithelial cell migration;GO:0010632 regulation of epithelial cell migration		Enzymes; Predicted intracellular proteins; Peptidases:Cysteine-type peptidases	Cytosol (Approved); Additional: Centrosome				0	0	0	0	0	0	0	0	0	0	0	1	0	0	0	0	0	0	0	0
388403	388403	Gene_ID	H. sapiens	388403	H. sapiens	YPEL2	yippee like 2			Predicted intracellular proteins					0	0	0	0	0	0	0	0	0	0	0	0	0	0	0	0	0	0	0	0
9169	9169	Gene_ID	H. sapiens	9169	H. sapiens	SCAF11	SR-related CTD associated factor 11	GO:0000245 spliceosomal complex assembly;GO:0022618 ribonucleoprotein complex assembly;GO:0071826 ribonucleoprotein complex subunit organization		Predicted intracellular proteins	Nucleoplasm (Enhanced); Additional: Nuclear bodies				0	0	0	0	0	0	0	0	0	0	0	0	0	0	0	0	0	0	0	0
26057	26057	Gene_ID	H. sapiens	26057	H. sapiens	ANKRD17	ankyrin repeat domain 17	GO:1900245 positive regulation of MDA-5 signaling pathway;GO:0039533 regulation of MDA-5 signaling pathway;GO:0001955 blood vessel maturation		Predicted intracellular proteins	Nucleoplasm (Supported); Additional: Nuclear membrane				0	0	0	0	0	0	0	0	0	0	0	0	0	0	0	0	0	0	0	0
55144	55144	Gene_ID	H. sapiens	55144	H. sapiens	LRRC8D	leucine rich repeat containing 8 VRAC subunit D	GO:0015734 taurine transport;GO:0042918 alkanesulfonate transport;GO:0034214 protein hexamerization		Human disease related genes:Immune system diseases:Primary immunodeficiency; Transporters:Transporter channels and pores; Predicted intracellular proteins					0	0	0	0	0	0	0	0	0	0	0	0	0	0	0	0	0	0	0	0
57606	57606	Gene_ID	H. sapiens	57606	H. sapiens	SLAIN2	SLAIN motif family member 2	GO:0007020 microtubule nucleation;GO:0031116 positive regulation of microtubule polymerization;GO:0046785 microtubule polymerization		Predicted intracellular proteins	Centrosome (Enhanced); Additional: Cytosol				0	0	0	0	0	0	0	0	0	0	0	0	0	0	0	0	0	0	0	0
259282	259282	Gene_ID	H. sapiens	259282	H. sapiens	BOD1L1	biorientation of chromosomes in cell division 1 like 1	GO:0032515 negative regulation of phosphoprotein phosphatase activity;GO:0035308 negative regulation of protein dephosphorylation;GO:0010923 negative regulation of phosphatase activity		Predicted intracellular proteins	Nucleoplasm (Enhanced)				0	0	0	0	0	0	0	0	0	0	0	0	0	0	0	0	0	0	0	0
23527	23527	Gene_ID	H. sapiens	23527	H. sapiens	ACAP2	ArfGAP with coiled-coil, ankyrin repeat and PH domains 2	GO:1990090 cellular response to nerve growth factor stimulus;GO:1990089 response to nerve growth factor;GO:0032456 endocytic recycling		Predicted intracellular proteins	Endosomes (Approved)		(M86)PID ARF6 PATHWAY		0	0	0	1	0	0	0	0	0	0	0	0	0	0	0	0	0	0	0	0
85458	85458	Gene_ID	H. sapiens	85458	H. sapiens	DIXDC1	DIX domain containing 1	GO:0021869 forebrain ventricular zone progenitor cell division;GO:0021846 cell proliferation in forebrain;GO:0021799 cerebral cortex radially oriented cell migration		Predicted intracellular proteins	Cytosol (Supported)		(M5493)WNT SIGNALING		0	0	0	0	0	0	0	0	0	0	0	0	0	0	0	1	0	0	0	0
57188	57188	Gene_ID	H. sapiens	57188	H. sapiens	ADAMTSL3	ADAMTS like 3	GO:0030198 extracellular matrix organization;GO:0043062 extracellular structure organization;GO:0045229 external encapsulating structure organization		Predicted secreted proteins	Vesicles (Uncertain)		(M3468)NABA ECM REGULATORS; (M5885)NABA MATRISOME ASSOCIATED; (M5889)NABA MATRISOME		0	0	0	0	0	0	0	0	0	0	0	0	0	0	0	0	0	0	0	0
285343	285343	Gene_ID	H. sapiens	285343	H. sapiens	TCAIM	T cell activation inhibitor, mitochondrial			Predicted intracellular proteins					0	0	0	0	0	0	0	0	0	0	0	0	0	0	0	0	0	0	0	0
10625	10625	Gene_ID	H. sapiens	10625	H. sapiens	IVNS1ABP	influenza virus NS1A binding protein	GO:0006383 transcription by RNA polymerase III;GO:0031397 negative regulation of protein ubiquitination;GO:1903321 negative regulation of protein modification by small protein conjugation or removal		Predicted intracellular proteins	Cytosol (Supported)				0	0	0	0	0	0	0	0	0	0	0	0	0	0	0	0	0	0	0	0
1837	1837	Gene_ID	H. sapiens	1837	H. sapiens	DTNA	dystrobrevin alpha	GO:0007274 neuromuscular synaptic transmission;GO:0006941 striated muscle contraction;GO:0006936 muscle contraction		Transporters:Accessory Factors Involved in Transport; Human disease related genes:Cardiovascular diseases:Cardiac diseases; Disease related genes; Potential drug targets; Predicted intracellular proteins	Cell Junctions;Intermediate filaments (Approved); Additional: Nucleoplasm			(M5891)HALLMARK HYPOXIA; (M5909)HALLMARK MYOGENESIS	0	0	0	0	0	0	0	0	0	0	0	0	0	0	0	0	0	0	0	0
8030	8030	Gene_ID	H. sapiens	8030	H. sapiens	CCDC6	coiled-coil domain containing 6	GO:0007010 cytoskeleton organization;GO:0006996 organelle organization;GO:0016043 cellular component organization		Human disease related genes:Cancers:Cancers of endocrine organs; Predicted intracellular proteins; Cancer-related genes:Mutated cancer genes; Disease related genes	Cytosol (Supported)				0	0	0	0	0	0	0	0	0	0	0	1	0	0	0	0	0	0	0	0
11275	11275	Gene_ID	H. sapiens	11275	H. sapiens	KLHL2	kelch like family member 2	GO:0016567 protein ubiquitination;GO:0032446 protein modification by small protein conjugation;GO:0070647 protein modification by small protein conjugation or removal		Predicted intracellular proteins	Nucleoplasm (Uncertain); Additional: Vesicles				0	0	0	0	0	0	0	0	0	0	0	0	0	1	0	0	0	0	0	0
23172	23172	Gene_ID	H. sapiens	23172	H. sapiens	ABRAXAS2	abraxas 2, BRISC complex subunit	GO:0008608 attachment of spindle microtubules to kinetochore;GO:0070536 protein K63-linked deubiquitination;GO:0090307 mitotic spindle assembly		Predicted intracellular proteins	Cytosol (Supported)				0	0	0	0	0	0	0	0	0	0	0	0	0	0	0	0	0	0	0	0
55014	55014	Gene_ID	H. sapiens	55014	H. sapiens	STX17	syntaxin 17	GO:0097111 endoplasmic reticulum-Golgi intermediate compartment organization;GO:0016240 autophagosome membrane docking;GO:0034497 protein localization to phagophore assembly site		Transporters:Accessory Factors Involved in Transport; Predicted intracellular proteins	Cytosol;Nucleoli (Uncertain)				0	0	0	0	0	1	0	0	1	0	0	0	0	0	0	0	0	1	0	0
123606	123606	Gene_ID	H. sapiens	123606	H. sapiens	NIPA1	NIPA magnesium transporter 1	GO:1903830 magnesium ion transmembrane transport;GO:0015693 magnesium ion transport;GO:0098662 inorganic cation transmembrane transport		Potential drug targets; Transporters:Electrochemical Potential-driven transporters; Disease related genes; Human disease related genes:Nervous system diseases:Other nervous and sensory system diseases					0	0	0	0	0	0	0	0	0	0	0	0	0	0	0	0	0	0	0	0
9958	9958	Gene_ID	H. sapiens	9958	H. sapiens	USP15	ubiquitin specific peptidase 15	GO:1905035 negative regulation of antifungal innate immune response;GO:0035616 histone H2B conserved C-terminal lysine deubiquitination;GO:1990167 protein K27-linked deubiquitination		Enzymes; ENZYME proteins:Hydrolases; Predicted intracellular proteins; Peptidases:Cysteine-type peptidases	Cytosol (Supported); Additional: Nuclear bodies;Nucleoplasm			(M5921)HALLMARK COMPLEMENT; (M5945)HALLMARK HEME METABOLISM	0	1	0	1	0	0	0	0	0	0	0	0	0	1	1	0	0	0	0	0
55914	55914	Gene_ID	H. sapiens	55914	H. sapiens	ERBIN	erbb2 interacting protein	GO:0045175 basal protein localization;GO:0070425 negative regulation of nucleotide-binding oligomerization domain containing signaling pathway;GO:0070433 negative regulation of nucleotide-binding oligomerization domain containing 2 signaling pathway		Predicted intracellular proteins	Nuclear speckles;Plasma membrane (Supported)				1	0	1	0	0	0	0	0	1	0	0	0	1	0	1	0	0	0	0	0
57035	57035	Gene_ID	H. sapiens	57035	H. sapiens	RSRP1	arginine and serine rich protein 1			Predicted intracellular proteins	Nucleoplasm (Approved)				0	0	0	0	0	0	0	0	0	0	0	0	0	0	0	0	0	0	0	0
84924	84924	Gene_ID	H. sapiens	84924	H. sapiens	ZNF566	zinc finger protein 566	GO:0000122 negative regulation of transcription by RNA polymerase II;GO:0045892 negative regulation of transcription, DNA-templated;GO:1903507 negative regulation of nucleic acid-templated transcription		Predicted intracellular proteins; Transcription factors:Zinc-coordinating DNA-binding domains	Nucleoplasm (Approved)				0	0	0	0	0	0	0	0	0	0	0	0	0	0	0	0	0	0	0	0
3437	3437	Gene_ID	H. sapiens	3437	H. sapiens	IFIT3	interferon induced protein with tetratricopeptide repeats 3	GO:0035457 cellular response to interferon-alpha;GO:0035455 response to interferon-alpha;GO:0051607 defense response to virus		Predicted intracellular proteins	Cytosol;Mitochondria (Supported)			(M5911)HALLMARK INTERFERON ALPHA RESPONSE; (M5913)HALLMARK INTERFERON GAMMA RESPONSE	0	0	0	0	0	0	0	0	0	1	0	0	0	0	0	0	0	0	0	0
51026	51026	Gene_ID	H. sapiens	51026	H. sapiens	GOLT1B	golgi transport 1B	GO:0043123 positive regulation of I-kappaB kinase/NF-kappaB signaling;GO:0043122 regulation of I-kappaB kinase/NF-kappaB signaling;GO:1902533 positive regulation of intracellular signal transduction			Vesicles (Supported); Additional: Nucleoplasm				0	0	0	0	0	0	0	0	0	0	0	0	0	0	0	0	0	0	0	0
6542	6542	Gene_ID	H. sapiens	6542	H. sapiens	SLC7A2	solute carrier family 7 member 2	GO:0097638 L-arginine import across plasma membrane;GO:1903352 L-ornithine transmembrane transport;GO:1902022 L-lysine transport		Transporters:Electrochemical Potential-driven transporters	Plasma membrane (Supported); Additional: Cell Junctions	L-Lysine; Ornithine		(M5906)HALLMARK ESTROGEN RESPONSE EARLY; (M5932)HALLMARK INFLAMMATORY RESPONSE	0	0	0	0	0	0	0	0	0	0	0	0	0	0	0	0	0	0	0	1
10346	10346	Gene_ID	H. sapiens	10346	H. sapiens	TRIM22	tripartite motif containing 22	GO:0046596 regulation of viral entry into host cell;GO:0052372 modulation by symbiont of entry into host;GO:0043903 regulation of biological process involved in symbiotic interaction		Enzymes; Predicted intracellular proteins; ENZYME proteins:Transferases	Nuclear bodies;Nucleoplasm (Supported); Additional: Golgi apparatus				0	0	0	0	0	0	0	0	0	1	0	0	0	1	0	0	0	0	0	0
8725	8725	Gene_ID	H. sapiens	8725	H. sapiens	URI1	URI1 prefoldin like chaperone	GO:0010923 negative regulation of phosphatase activity;GO:0035305 negative regulation of dephosphorylation;GO:0010921 regulation of phosphatase activity		Predicted intracellular proteins	Nucleoplasm (Supported); Additional: Cytosol				0	0	1	1	0	0	1	0	0	0	0	0	0	0	0	0	0	0	0	0
27032	27032	Gene_ID	H. sapiens	27032	H. sapiens	ATP2C1	ATPase secretory pathway Ca2+ transporting 1	GO:0032468 Golgi calcium ion homeostasis;GO:0032472 Golgi calcium ion transport;GO:0098629 trans-Golgi network membrane organization		FDA approved drug targets:Small molecule drugs; ENZYME proteins; Human disease related genes:Congenital malformations:Congenital malformations of skin; Disease related genes; Enzymes; Transporters:Primary Active Transporters	Golgi apparatus (Supported)	Enflurane; Isoflurane; Methoxyflurane; Desflurane; Sevoflurane; Calcium		(M5942)HALLMARK UV RESPONSE DN; (M5932)HALLMARK INFLAMMATORY RESPONSE	0	0	0	0	1	0	0	0	0	0	0	0	0	0	0	0	0	0	0	0
55970	55970	Gene_ID	H. sapiens	55970	H. sapiens	GNG12	G protein subunit gamma 12	GO:0007186 G protein-coupled receptor signaling pathway;GO:0007165 signal transduction;GO:0023052 signaling		RAS pathway related proteins; Predicted intracellular proteins	Mitochondria (Approved)			(M5946)HALLMARK COAGULATION	0	0	0	0	0	0	0	0	1	0	1	1	1	0	0	0	0	0	0	0
4646	4646	Gene_ID	H. sapiens	4646	H. sapiens	MYO6	myosin VI	GO:0030050 vesicle transport along actin filament;GO:0099515 actin filament-based transport;GO:0042491 inner ear auditory receptor cell differentiation		Human disease related genes:Nervous system diseases:Ear disease; Predicted intracellular proteins; Disease related genes	Nucleoplasm (Supported)		(M232)PID ECADHERIN STABILIZATION PATHWAY		1	0	0	0	0	1	0	0	0	0	0	0	1	0	0	0	0	0	0	0
10390	10390	Gene_ID	H. sapiens	10390	H. sapiens	CEPT1	choline/ethanolamine phosphotransferase 1	GO:0006657 CDP-choline pathway;GO:0006646 phosphatidylethanolamine biosynthetic process;GO:0006656 phosphatidylcholine biosynthetic process		Enzymes; Transporters; ENZYME proteins:Transferases					0	0	0	0	0	0	0	1	0	0	0	0	0	0	0	0	0	0	0	0
80209	80209	Gene_ID	H. sapiens	80209	H. sapiens	PROSER1	proline and serine rich 1			Predicted intracellular proteins	Nucleoplasm (Approved); Additional: Cytosol				0	0	0	0	0	0	0	0	0	0	0	0	0	0	0	0	0	0	0	0
1728	1728	Gene_ID	H. sapiens	1728	H. sapiens	NQO1	NAD(P)H quinone dehydrogenase 1	GO:1905395 response to flavonoid;GO:1904880 response to hydrogen sulfide;GO:1904772 response to tetrachloromethane		ENZYME proteins:Oxidoreductases; Enzymes; Predicted intracellular proteins; Cancer-related genes:Candidate cancer biomarkers	Cytosol (Supported)	Menadione; Dicoumarol; Duroquinone; 3-Hydroxymethyl-5-Aziridinyl-1methyl-2-[1h-Indole-4,7-Dione]-Propanol; ES-936; Cibacron Blue; Flavin adenine dinucleotide; 5-Methoxy-1,2-Dimethyl-3-(Phenoxymethyl)Indole-4,7-Dione; RH-1; Bishydroxy[2h-1-Benzopyran-2-One,1,2-Benzopyrone]; 3-(HYDROXYMETHYL)-1-METHYL-5-(2-METHYLAZIRIDIN-1-YL)-2-PHENYL-1H-INDOLE-4,7-DIONE; Cannabidiol	(M256)PID TAP63 PATHWAY	(M5938)HALLMARK REACTIVE OXYGEN SPECIES PATHWAY; (M5909)HALLMARK MYOGENESIS; (M5934)HALLMARK XENOBIOTIC METABOLISM	0	0	1	0	0	0	0	0	1	0	0	1	0	0	0	0	0	0	0	0
387263	387263	Gene_ID	H. sapiens	387263	H. sapiens	C6orf120	chromosome 6 open reading frame 120	GO:0006915 apoptotic process;GO:0012501 programmed cell death;GO:0008219 cell death		Predicted secreted proteins					0	0	0	0	0	0	0	0	0	0	0	0	0	0	0	0	0	0	0	0
80823	80823	Gene_ID	H. sapiens	80823	H. sapiens	BHLHB9	basic helix-loop-helix family member b9	GO:0061003 positive regulation of dendritic spine morphogenesis;GO:0050775 positive regulation of dendrite morphogenesis;GO:0060999 positive regulation of dendritic spine development		Predicted intracellular proteins	Cytosol (Supported); Additional: Nucleoplasm				0	0	0	0	0	0	0	0	0	0	0	0	0	0	0	1	0	0	0	0
90826	90826	Gene_ID	H. sapiens	90826	H. sapiens	PRMT9	protein arginine methyltransferase 9	GO:0019918 peptidyl-arginine methylation, to symmetrical-dimethyl arginine;GO:0035247 peptidyl-arginine omega-N-methylation;GO:0035246 peptidyl-arginine N-methylation		Enzymes; Predicted intracellular proteins; ENZYME proteins:Transferases	Microtubules (Approved); Additional: Cytosol;Nucleoplasm				0	0	0	0	0	0	0	0	0	0	0	0	0	0	0	0	0	0	0	0
145482	145482	Gene_ID	H. sapiens	145482	H. sapiens	PTGR2	prostaglandin reductase 2	GO:0006692 prostanoid metabolic process;GO:0006693 prostaglandin metabolic process;GO:0033559 unsaturated fatty acid metabolic process		Enzymes; Predicted intracellular proteins; ENZYME proteins:Oxidoreductases	Vesicles (Approved)	Indomethacin; (5E,13E)-11-HYDROXY-9,15-DIOXOPROSTA-5,13-DIEN-1-OIC ACID			0	0	0	0	0	0	0	1	0	0	0	0	0	0	0	0	0	0	0	0
6885	6885	Gene_ID	H. sapiens	6885	H. sapiens	MAP3K7	mitogen-activated protein kinase kinase kinase 7	GO:0043276 anoikis;GO:0038066 p38MAPK cascade;GO:0007252 I-kappaB phosphorylation	STE Ser/Thr protein kinase family	Human disease related genes:Congenital malformations:Congenital malformations of the musculoskeletal system; Human disease related genes:Congenital malformations:Other congenital malformations; Disease related genes; Potential drug targets; Enzymes; Kinases:STE Ser/Thr protein kinases; Predicted intracellular proteins; ENZYME proteins:Transferases	Cytosol (Supported); Additional: Nuclear speckles;Plasma membrane		(M190)PID TCR JNK PATHWAY; (M20)PID P38 MKK3 6PATHWAY; (M257)PID EPHRINB REV PATHWAY	(M5896)HALLMARK TGF BETA SIGNALING; (M5923)HALLMARK PI3K AKT MTOR SIGNALING; (M5950)HALLMARK ALLOGRAFT REJECTION	0	1	0	1	0	0	0	0	1	1	0	0	1	1	1	0	0	0	0	0
139231	139231	Gene_ID	H. sapiens	139231	H. sapiens	FAM199X	family with sequence similarity 199, X-linked			Predicted intracellular proteins	Golgi apparatus (Approved); Additional: Cytosol;Nucleoplasm				0	0	0	0	0	0	0	0	0	0	0	0	0	0	0	0	0	0	0	0
889	889	Gene_ID	H. sapiens	889	H. sapiens	KRIT1	KRIT1 ankyrin repeat containing	GO:0033622 integrin activation;GO:2000114 regulation of establishment of cell polarity;GO:0032878 regulation of establishment or maintenance of cell polarity		Human disease related genes:Congenital malformations:Congenital malformations of the nervous system; Predicted intracellular proteins; Disease related genes	Vesicles (Uncertain)				0	0	0	0	0	0	0	0	1	0	0	0	0	0	0	0	0	0	0	0
624	624	Gene_ID	H. sapiens	624	H. sapiens	BDKRB2	bradykinin receptor B2	GO:1902238 regulation of intrinsic apoptotic signaling pathway in response to osmotic stress by p53 class mediator;GO:1902239 negative regulation of intrinsic apoptotic signaling pathway in response to osmotic stress by p53 class mediator;GO:1902219 negative regulation of intrinsic apoptotic signaling pathway in response to osmotic stress		G-protein coupled receptors:GPCRs excl olfactory receptors; Transporters; FDA approved drug targets:Small molecule drugs	Plasma membrane (Supported); Additional: Golgi apparatus;Vesicles	Anatibant; Icatibant; Labradimil	(M236)PID DELTA NP63 PATHWAY; (M145)PID P53 DOWNSTREAM PATHWAY	(M5909)HALLMARK MYOGENESIS	0	0	0	0	0	0	0	0	1	0	0	1	0	0	1	0	0	0	0	1
23286	23286	Gene_ID	H. sapiens	23286	H. sapiens	WWC1	WW and C2 domain containing 1	GO:0035331 negative regulation of hippo signaling;GO:0035330 regulation of hippo signaling;GO:0046621 negative regulation of organ growth		Predicted intracellular proteins	Golgi apparatus (Approved)			(M5906)HALLMARK ESTROGEN RESPONSE EARLY	0	0	0	0	1	0	1	0	0	0	0	1	0	0	0	0	0	0	1	0
54918	54918	Gene_ID	H. sapiens	54918	H. sapiens	CMTM6	CKLF like MARVEL transmembrane domain containing 6	GO:0032456 endocytic recycling;GO:0098876 vesicle-mediated transport to the plasma membrane;GO:0016197 endosomal transport			Vesicles (Approved)				0	0	0	0	0	0	0	0	0	0	0	0	0	0	0	0	0	0	0	0
9950	9950	Gene_ID	H. sapiens	9950	H. sapiens	GOLGA5	golgin A5	GO:0000301 retrograde transport, vesicle recycling within Golgi;GO:0006891 intra-Golgi vesicle-mediated transport;GO:0007030 Golgi organization		Transporters; Cancer-related genes:Mutational cancer driver genes; Disease related genes; Potential drug targets; Predicted intracellular proteins	Golgi apparatus (Supported)				0	0	0	0	0	1	0	0	0	0	0	0	0	0	0	0	0	1	0	0
3554	3554	Gene_ID	H. sapiens	3554	H. sapiens	IL1R1	interleukin 1 receptor type 1	GO:2000661 positive regulation of interleukin-1-mediated signaling pathway;GO:2000391 positive regulation of neutrophil extravasation;GO:2000389 regulation of neutrophil extravasation		CD markers; Cancer-related genes:Candidate cancer biomarkers; Human disease related genes:Immune system diseases:Allergies and autoimmune diseases; ENZYME proteins:Hydrolases; Transporters:Accessory Factors Involved in Transport; Human disease related genes:Skin diseases:Skin and soft tissue diseases; Predicted secreted proteins; FDA approved drug targets:Biotech drugs; Enzymes	Nucleoplasm;Vesicles (Approved); Additional: Cytosol;Plasma membrane	Anakinra; SD118; OMS-103HP; Foreskin fibroblast (neonatal)	(M110)PID IL1 PATHWAY; (M54)PID IL12 2PATHWAY	(M5897)HALLMARK IL6 JAK STAT3 SIGNALING; (M5932)HALLMARK INFLAMMATORY RESPONSE; (M5934)HALLMARK XENOBIOTIC METABOLISM	0	0	0	0	0	0	0	0	1	1	0	0	1	0	0	0	0	0	0	0
857	857	Gene_ID	H. sapiens	857	H. sapiens	CAV1	caveolin 1	GO:1900085 negative regulation of peptidyl-tyrosine autophosphorylation;GO:0086098 angiotensin-activated signaling pathway involved in heart process;GO:0044860 protein localization to plasma membrane raft		Cancer-related genes:Candidate cancer biomarkers; Transporters:Accessory Factors Involved in Transport; Predicted intracellular proteins; Disease related genes; Potential drug targets; Human disease related genes:Cardiovascular diseases:Hypertensive diseases; Human disease related genes:Congenital disorders of metabolism:Other congenital disorders of metabolism	Golgi apparatus (Supported)		(M90)PID WNT CANONICAL PATHWAY; (M206)PID PDGFRA PATHWAY; (M185)PID ALK1 PATHWAY	(M5942)HALLMARK UV RESPONSE DN; (M5902)HALLMARK APOPTOSIS; (M5891)HALLMARK HYPOXIA	1	0	1	1	1	0	0	1	1	0	1	1	1	0	0	1	0	0	0	1
9107	9107	Gene_ID	H. sapiens	9107	H. sapiens	MTMR6	myotubularin related protein 6	GO:0046856 phosphatidylinositol dephosphorylation;GO:0046839 phospholipid dephosphorylation;GO:0035335 peptidyl-tyrosine dephosphorylation		Enzymes; ENZYME proteins:Hydrolases; Predicted intracellular proteins					0	0	0	0	0	0	0	1	0	0	0	0	0	0	0	0	0	0	0	0
200879	200879	Gene_ID	H. sapiens	200879	H. sapiens	LIPH	lipase H	GO:0019433 triglyceride catabolic process;GO:0046461 neutral lipid catabolic process;GO:0046464 acylglycerol catabolic process		Predicted secreted proteins; Human disease related genes:Skin diseases:Skin and soft tissue diseases; Human disease related genes:Congenital malformations:Congenital malformations of skin; Disease related genes; Predicted intracellular proteins					0	0	0	0	0	0	0	1	0	0	0	0	0	0	0	0	0	0	0	0
29767	29767	Gene_ID	H. sapiens	29767	H. sapiens	TMOD2	tropomodulin 2	GO:0007270 neuron-neuron synaptic transmission;GO:0051694 pointed-end actin filament capping;GO:0045745 positive regulation of G protein-coupled receptor signaling pathway		Predicted intracellular proteins	Nucleoli fibrillar center (Approved); Additional: Nucleoplasm				0	0	0	0	0	0	0	0	0	0	0	0	0	0	0	0	0	0	0	0
81034	81034	Gene_ID	H. sapiens	81034	H. sapiens	SLC25A32	solute carrier family 25 member 32	GO:1904947 folate import into mitochondrion;GO:1990548 mitochondrial FAD transmembrane transport;GO:0015883 FAD transport		Transporters:Electrochemical Potential-driven transporters; Predicted intracellular proteins; Disease related genes; Potential drug targets	Mitochondria (Approved); Additional: Nucleoplasm				0	0	0	0	0	0	0	0	0	0	0	0	0	0	0	0	0	0	0	0

## Sheet: UP_Enrichment
GroupID	Category	Term	Description	LogP	Log(q-value)	InTerm_InList	Genes	Symbols
1_Summary	Reactome Gene Sets	R-HSA-9012999	RHO GTPase cycle	-16.1849	-11.8382	45/449	390,857,1124,1793,1829,3688,4548,4646,5290,5295,5337,5586,5756,5825,6093,6453,7037,8452,8826,9459,9748,10144,10787,10788,23002,23074,23075,23256,50618,51133,51347,55075,55717,55852,55914,57498,94134,114885,139818,143098,143872,157769,158747,253959,347902,1432,3799,4659,6249,8349,23122,25909,30849	RND3,CAV1,CHN2,DOCK1,DSG2,ITGB1,MTR,MYO6,PIK3CA,PIK3R1,PLD1,PKN2,TWF1,ABCD3,ROCK1,ITSN1,TFRC,CUL3,IQGAP1,ARHGEF6,SLK,FAM13A,NCKAP1,IQGAP2,DAAM1,UHRF1BP1L,SWAP70,SCFD1,ITSN2,KCTD3,TAOK3,UACA,WDR11,TEX2,ERBIN,KIDINS220,ARHGAP12,OSBPL11,DOCK11,MPP7,ARHGAP42,FAM91A1,MOSPD2,RALGAPA1,AMIGO2,MAPK14,KIF5B,PPP1R12A,CLIP1,H2BC21,CLASP2,AHCTF1,PIK3R4
1_Member	Reactome Gene Sets	R-HSA-9012999	RHO GTPase cycle	-16.1849	-11.8382	45/449	390,857,1124,1793,1829,3688,4548,4646,5290,5295,5337,5586,5756,5825,6093,6453,7037,8452,8826,9459,9748,10144,10787,10788,23002,23074,23075,23256,50618,51133,51347,55075,55717,55852,55914,57498,94134,114885,139818,143098,143872,157769,158747,253959,347902	RND3,CAV1,CHN2,DOCK1,DSG2,ITGB1,MTR,MYO6,PIK3CA,PIK3R1,PLD1,PKN2,TWF1,ABCD3,ROCK1,ITSN1,TFRC,CUL3,IQGAP1,ARHGEF6,SLK,FAM13A,NCKAP1,IQGAP2,DAAM1,UHRF1BP1L,SWAP70,SCFD1,ITSN2,KCTD3,TAOK3,UACA,WDR11,TEX2,ERBIN,KIDINS220,ARHGAP12,OSBPL11,DOCK11,MPP7,ARHGAP42,FAM91A1,MOSPD2,RALGAPA1,AMIGO2
1_Member	Reactome Gene Sets	R-HSA-194315	Signaling by Rho GTPases	-13.6175	-9.74798	53/707	390,857,1124,1432,1793,1829,3688,3799,4548,4646,4659,5290,5295,5337,5586,5756,5825,6093,6249,6453,7037,8349,8452,8826,9459,9748,10144,10787,10788,23002,23074,23075,23122,23256,25909,30849,50618,51133,51347,55075,55717,55852,55914,57498,94134,114885,139818,143098,143872,157769,158747,253959,347902	RND3,CAV1,CHN2,MAPK14,DOCK1,DSG2,ITGB1,KIF5B,MTR,MYO6,PPP1R12A,PIK3CA,PIK3R1,PLD1,PKN2,TWF1,ABCD3,ROCK1,CLIP1,ITSN1,TFRC,H2BC21,CUL3,IQGAP1,ARHGEF6,SLK,FAM13A,NCKAP1,IQGAP2,DAAM1,UHRF1BP1L,SWAP70,CLASP2,SCFD1,AHCTF1,PIK3R4,ITSN2,KCTD3,TAOK3,UACA,WDR11,TEX2,ERBIN,KIDINS220,ARHGAP12,OSBPL11,DOCK11,MPP7,ARHGAP42,FAM91A1,MOSPD2,RALGAPA1,AMIGO2
1_Member	Reactome Gene Sets	R-HSA-9716542	Signaling by Rho GTPases, Miro GTPases and RHOBTB3	-13.228	-9.58027	53/723	390,857,1124,1432,1793,1829,3688,3799,4548,4646,4659,5290,5295,5337,5586,5756,5825,6093,6249,6453,7037,8349,8452,8826,9459,9748,10144,10787,10788,23002,23074,23075,23122,23256,25909,30849,50618,51133,51347,55075,55717,55852,55914,57498,94134,114885,139818,143098,143872,157769,158747,253959,347902	RND3,CAV1,CHN2,MAPK14,DOCK1,DSG2,ITGB1,KIF5B,MTR,MYO6,PPP1R12A,PIK3CA,PIK3R1,PLD1,PKN2,TWF1,ABCD3,ROCK1,CLIP1,ITSN1,TFRC,H2BC21,CUL3,IQGAP1,ARHGEF6,SLK,FAM13A,NCKAP1,IQGAP2,DAAM1,UHRF1BP1L,SWAP70,CLASP2,SCFD1,AHCTF1,PIK3R4,ITSN2,KCTD3,TAOK3,UACA,WDR11,TEX2,ERBIN,KIDINS220,ARHGAP12,OSBPL11,DOCK11,MPP7,ARHGAP42,FAM91A1,MOSPD2,RALGAPA1,AMIGO2
1_Member	Reactome Gene Sets	R-HSA-9013149	RAC1 GTPase cycle	-9.63371	-6.43316	22/185	857,1124,1793,3688,5290,5295,5337,5586,7037,8826,9459,10144,10787,10788,23075,51347,55914,94134,139818,143098,143872,347902	CAV1,CHN2,DOCK1,ITGB1,PIK3CA,PIK3R1,PLD1,PKN2,TFRC,IQGAP1,ARHGEF6,FAM13A,NCKAP1,IQGAP2,SWAP70,TAOK3,ERBIN,ARHGAP12,DOCK11,MPP7,ARHGAP42,AMIGO2
1_Member	Reactome Gene Sets	R-HSA-9013404	RAC2 GTPase cycle	-7.99083	-5.13918	14/88	857,1793,1829,3688,5290,5295,7037,8826,10787,23075,51347,55914,143098,143872	CAV1,DOCK1,DSG2,ITGB1,PIK3CA,PIK3R1,TFRC,IQGAP1,NCKAP1,SWAP70,TAOK3,ERBIN,MPP7,ARHGAP42
1_Member	Reactome Gene Sets	R-HSA-9013408	RHOG GTPase cycle	-6.10296	-3.83546	11/74	857,1793,1829,3688,5295,5337,6453,7037,10788,55914,143098	CAV1,DOCK1,DSG2,ITGB1,PIK3R1,PLD1,ITSN1,TFRC,IQGAP2,ERBIN,MPP7
1_Member	Reactome Gene Sets	R-HSA-8980692	RHOA GTPase cycle	-5.90762	-3.71627	15/147	857,5295,5337,5586,5825,6093,7037,8826,9748,10144,23002,23256,55852,55914,143872	CAV1,PIK3R1,PLD1,PKN2,ABCD3,ROCK1,TFRC,IQGAP1,SLK,FAM13A,DAAM1,SCFD1,TEX2,ERBIN,ARHGAP42
1_Member	Reactome Gene Sets	R-HSA-9013423	RAC3 GTPase cycle	-5.87251	-3.70192	12/94	857,1829,3688,5295,7037,10787,23075,51347,55914,143098,143872,347902	CAV1,DSG2,ITGB1,PIK3R1,TFRC,NCKAP1,SWAP70,TAOK3,ERBIN,MPP7,ARHGAP42,AMIGO2
1_Member	Reactome Gene Sets	R-HSA-9013106	RHOC GTPase cycle	-5.21756	-3.24378	10/74	857,5295,5586,5825,6093,7037,8826,9748,23002,55914	CAV1,PIK3R1,PKN2,ABCD3,ROCK1,TFRC,IQGAP1,SLK,DAAM1,ERBIN
1_Member	Reactome Gene Sets	R-HSA-9013026	RHOB GTPase cycle	-3.76203	-2.14451	8/70	857,5295,5586,6093,7037,9748,23002,55914	CAV1,PIK3R1,PKN2,ROCK1,TFRC,SLK,DAAM1,ERBIN
1_Member	Reactome Gene Sets	R-HSA-9013148	CDC42 GTPase cycle	-3.67616	-2.08377	12/155	857,5295,5337,6453,7037,8826,9459,10788,23002,51133,139818,143872	CAV1,PIK3R1,PLD1,ITSN1,TFRC,IQGAP1,ARHGEF6,IQGAP2,DAAM1,KCTD3,DOCK11,ARHGAP42
2_Summary	GO Biological Processes	GO:0006468	protein phosphorylation	-15.5858	-11.5401	56/700	102,657,659,817,1386,1432,2066,2321,2690,2764,3716,3717,4750,5290,5295,5567,5583,5584,5586,5775,6093,6198,6352,6505,6885,7006,7042,7046,7049,7273,7405,7525,8317,8573,8805,9113,9748,9821,9958,10269,10746,10769,11183,23012,23515,23678,26750,29110,30849,51347,51719,51776,54861,55681,80216,100533105,2589,143888	ADAM10,BMPR1A,BMPR2,CAMK2D,ATF2,MAPK14,ERBB4,FLT1,GHR,GMFB,JAK1,JAK2,NEK1,PIK3CA,PIK3R1,PRKACB,PRKCH,PRKCI,PKN2,PTPN4,ROCK1,RPS6KB1,CCL5,SLC1A1,MAP3K7,TEC,TGFB2,TGFBR1,TGFBR3,TTN,UVRAG,YES1,CDC7,CASK,TRIM24,LATS1,SLK,RB1CC1,USP15,ZMPSTE24,MAP3K2,PLK2,MAP4K5,STK38L,MORC3,SGK3,RPS6KC1,TBK1,PIK3R4,TAOK3,CAB39,MAP3K20,SNRK,SCYL2,ALPK1,C8orf44-SGK3,GALNT1,POGLUT3
2_Member	GO Biological Processes	GO:0006468	protein phosphorylation	-15.5858	-11.5401	56/700	102,657,659,817,1386,1432,2066,2321,2690,2764,3716,3717,4750,5290,5295,5567,5583,5584,5586,5775,6093,6198,6352,6505,6885,7006,7042,7046,7049,7273,7405,7525,8317,8573,8805,9113,9748,9821,9958,10269,10746,10769,11183,23012,23515,23678,26750,29110,30849,51347,51719,51776,54861,55681,80216,100533105	ADAM10,BMPR1A,BMPR2,CAMK2D,ATF2,MAPK14,ERBB4,FLT1,GHR,GMFB,JAK1,JAK2,NEK1,PIK3CA,PIK3R1,PRKACB,PRKCH,PRKCI,PKN2,PTPN4,ROCK1,RPS6KB1,CCL5,SLC1A1,MAP3K7,TEC,TGFB2,TGFBR1,TGFBR3,TTN,UVRAG,YES1,CDC7,CASK,TRIM24,LATS1,SLK,RB1CC1,USP15,ZMPSTE24,MAP3K2,PLK2,MAP4K5,STK38L,MORC3,SGK3,RPS6KC1,TBK1,PIK3R4,TAOK3,CAB39,MAP3K20,SNRK,SCYL2,ALPK1,C8orf44-SGK3
2_Member	GO Biological Processes	GO:0018209	peptidyl-serine modification	-7.3018	-4.68751	20/206	817,1432,2589,5583,5584,5586,6093,6198,6505,7046,8317,9113,10769,23012,23515,23678,29110,51719,143888,100533105	CAMK2D,MAPK14,GALNT1,PRKCH,PRKCI,PKN2,ROCK1,RPS6KB1,SLC1A1,TGFBR1,CDC7,LATS1,PLK2,STK38L,MORC3,SGK3,TBK1,CAB39,POGLUT3,C8orf44-SGK3
2_Member	GO Biological Processes	GO:0018105	peptidyl-serine phosphorylation	-6.72083	-4.29842	18/183	817,1432,5583,5584,5586,6093,6198,6505,7046,8317,9113,10769,23012,23515,23678,29110,51719,100533105	CAMK2D,MAPK14,PRKCH,PRKCI,PKN2,ROCK1,RPS6KB1,SLC1A1,TGFBR1,CDC7,LATS1,PLK2,STK38L,MORC3,SGK3,TBK1,CAB39,C8orf44-SGK3
3_Summary	GO Biological Processes	GO:0009725	response to hormone	-13.3423	-9.59763	54/742	185,324,338,857,1432,1545,1728,2058,2180,2244,2690,2729,2770,2888,3624,3667,3717,4199,4208,5019,5167,5290,5295,5584,5781,5925,5962,6093,6198,6363,6387,6772,6814,7035,7042,7049,7078,8202,8549,8725,8754,8805,9101,9113,9604,9847,9975,10580,23205,23236,51719,51762,55366,87178,948,55914,546,1386,2776,3709,4548,6505,6935,22849,23304,59340,64135,439996	AGTR1,APC,APOB,CAV1,MAPK14,CYP1B1,NQO1,EPRS1,ACSL1,FGB,GHR,GCLC,GNAI1,GRB14,INHBA,IRS1,JAK2,ME1,MEF2C,OXCT1,ENPP1,PIK3CA,PIK3R1,PRKCI,PTPN11,RB1,RDX,ROCK1,RPS6KB1,CCL19,CXCL12,STAT1,STXBP3,TFPI,TGFB2,TGFBR3,TIMP3,NCOA3,LGR5,URI1,ADAM9,TRIM24,USP8,LATS1,RNF14,C2CD5,NR1D2,SORBS1,ACSBG1,PLCB1,CAB39,RAB8B,LGR4,PNPT1,CD36,ERBIN,ATRX,ATF2,GNAQ,ITPR2,MTR,SLC1A1,ZEB1,CPEB3,UBR2,HRH4,IFIH1,IFIT1B
3_Member	GO Biological Processes	GO:0009725	response to hormone	-13.3423	-9.59763	54/742	185,324,338,857,1432,1545,1728,2058,2180,2244,2690,2729,2770,2888,3624,3667,3717,4199,4208,5019,5167,5290,5295,5584,5781,5925,5962,6093,6198,6363,6387,6772,6814,7035,7042,7049,7078,8202,8549,8725,8754,8805,9101,9113,9604,9847,9975,10580,23205,23236,51719,51762,55366,87178	AGTR1,APC,APOB,CAV1,MAPK14,CYP1B1,NQO1,EPRS1,ACSL1,FGB,GHR,GCLC,GNAI1,GRB14,INHBA,IRS1,JAK2,ME1,MEF2C,OXCT1,ENPP1,PIK3CA,PIK3R1,PRKCI,PTPN11,RB1,RDX,ROCK1,RPS6KB1,CCL19,CXCL12,STAT1,STXBP3,TFPI,TGFB2,TGFBR3,TIMP3,NCOA3,LGR5,URI1,ADAM9,TRIM24,USP8,LATS1,RNF14,C2CD5,NR1D2,SORBS1,ACSBG1,PLCB1,CAB39,RAB8B,LGR4,PNPT1
3_Member	GO Biological Processes	GO:0032870	cellular response to hormone stimulus	-10.8675	-7.34964	38/470	185,324,338,857,1545,2058,2180,2244,2690,2729,2888,3624,3667,3717,4208,5167,5290,5295,5584,5781,5925,5962,6198,6772,7035,8202,8549,8725,8805,9101,9113,9604,9847,9975,10580,23236,51762,55366	AGTR1,APC,APOB,CAV1,CYP1B1,EPRS1,ACSL1,FGB,GHR,GCLC,GRB14,INHBA,IRS1,JAK2,MEF2C,ENPP1,PIK3CA,PIK3R1,PRKCI,PTPN11,RB1,RDX,RPS6KB1,STAT1,TFPI,NCOA3,LGR5,URI1,TRIM24,USP8,LATS1,RNF14,C2CD5,NR1D2,SORBS1,PLCB1,RAB8B,LGR4
3_Member	GO Biological Processes	GO:0043434	response to peptide hormone	-8.14948	-5.23415	28/347	185,324,857,1432,1545,2058,2690,2729,2770,2888,3667,3717,5167,5290,5295,5584,5925,6093,6198,6387,6772,6814,7049,9847,10580,23236,51762,87178	AGTR1,APC,CAV1,MAPK14,CYP1B1,EPRS1,GHR,GCLC,GNAI1,GRB14,IRS1,JAK2,ENPP1,PIK3CA,PIK3R1,PRKCI,RB1,ROCK1,RPS6KB1,CXCL12,STAT1,STXBP3,TGFBR3,C2CD5,SORBS1,PLCB1,RAB8B,PNPT1
3_Member	GO Biological Processes	GO:1901652	response to peptide	-7.16292	-4.59438	30/434	185,324,857,948,1432,1545,2058,2690,2729,2770,2888,3667,3717,5167,5290,5295,5584,5925,6093,6198,6387,6772,6814,7049,9847,10580,23236,51762,55914,87178	AGTR1,APC,CAV1,CD36,MAPK14,CYP1B1,EPRS1,GHR,GCLC,GNAI1,GRB14,IRS1,JAK2,ENPP1,PIK3CA,PIK3R1,PRKCI,RB1,ROCK1,RPS6KB1,CXCL12,STAT1,STXBP3,TGFBR3,C2CD5,SORBS1,PLCB1,RAB8B,ERBIN,PNPT1
3_Member	GO Biological Processes	GO:0071375	cellular response to peptide hormone stimulus	-7.14005	-4.5787	21/231	185,324,857,1545,2058,2690,2729,2888,3667,3717,5167,5290,5295,5584,5925,6198,6772,9847,10580,23236,51762	AGTR1,APC,CAV1,CYP1B1,EPRS1,GHR,GCLC,GRB14,IRS1,JAK2,ENPP1,PIK3CA,PIK3R1,PRKCI,RB1,RPS6KB1,STAT1,C2CD5,SORBS1,PLCB1,RAB8B
3_Member	GO Biological Processes	GO:0032869	cellular response to insulin stimulus	-6.56272	-4.18443	16/149	324,2058,2690,2729,2888,3667,5167,5290,5295,5584,5925,6198,6772,9847,10580,51762	APC,EPRS1,GHR,GCLC,GRB14,IRS1,ENPP1,PIK3CA,PIK3R1,PRKCI,RB1,RPS6KB1,STAT1,C2CD5,SORBS1,RAB8B
3_Member	GO Biological Processes	GO:0032868	response to insulin	-5.92957	-3.7341	18/207	324,1432,2058,2690,2729,2888,3667,5167,5290,5295,5584,5925,6198,6772,6814,9847,10580,51762	APC,MAPK14,EPRS1,GHR,GCLC,GRB14,IRS1,ENPP1,PIK3CA,PIK3R1,PRKCI,RB1,RPS6KB1,STAT1,STXBP3,C2CD5,SORBS1,RAB8B
3_Member	GO Biological Processes	GO:1901699	cellular response to nitrogen compound	-5.9285	-3.7341	35/632	185,324,546,857,948,1386,1545,2058,2690,2729,2776,2888,3667,3709,3717,4208,4548,5167,5290,5295,5584,5925,6198,6505,6772,6935,9847,10580,22849,23236,23304,51762,59340,64135,439996	AGTR1,APC,ATRX,CAV1,CD36,ATF2,CYP1B1,EPRS1,GHR,GCLC,GNAQ,GRB14,IRS1,ITPR2,JAK2,MEF2C,MTR,ENPP1,PIK3CA,PIK3R1,PRKCI,RB1,RPS6KB1,SLC1A1,STAT1,ZEB1,C2CD5,SORBS1,CPEB3,PLCB1,UBR2,RAB8B,HRH4,IFIH1,IFIT1B
3_Member	GO Biological Processes	GO:1901653	cellular response to peptide	-5.88741	-3.70804	22/298	185,324,857,948,1545,2058,2690,2729,2888,3667,3717,5167,5290,5295,5584,5925,6198,6772,9847,10580,23236,51762	AGTR1,APC,CAV1,CD36,CYP1B1,EPRS1,GHR,GCLC,GRB14,IRS1,JAK2,ENPP1,PIK3CA,PIK3R1,PRKCI,RB1,RPS6KB1,STAT1,C2CD5,SORBS1,PLCB1,RAB8B
3_Member	GO Biological Processes	GO:0071417	cellular response to organonitrogen compound	-4.70236	-2.83424	30/573	185,324,857,948,1386,1545,2058,2690,2729,2888,3667,3709,3717,4208,5167,5290,5295,5584,5925,6198,6505,6772,6935,9847,10580,22849,23236,23304,51762,59340	AGTR1,APC,CAV1,CD36,ATF2,CYP1B1,EPRS1,GHR,GCLC,GRB14,IRS1,ITPR2,JAK2,MEF2C,ENPP1,PIK3CA,PIK3R1,PRKCI,RB1,RPS6KB1,SLC1A1,STAT1,ZEB1,C2CD5,SORBS1,CPEB3,PLCB1,UBR2,RAB8B,HRH4
4_Summary	GO Biological Processes	GO:0070848	response to growth factor	-10.8512	-7.34964	39/493	285,657,659,857,1030,1386,1432,1848,2066,2252,2321,2651,2729,4208,5290,5781,5962,6093,6198,6352,6498,6885,6935,7042,7046,7049,7525,8036,8725,8754,8826,9101,9314,9958,10637,23064,23527,27063,57498,3624,4012,1829,5318,10269,23414,5362,221395,5933,7273,1270,3717,9113,26036,27122,64398,81031,3685,10159,23607,10427,9321,338,4254,6772,23272,202151,30061,324,444,1739	ANGPT2,BMPR1A,BMPR2,CAV1,CDKN2B,ATF2,MAPK14,DUSP6,ERBB4,FGF7,FLT1,GCNT2,GCLC,MEF2C,PIK3CA,PTPN11,RDX,ROCK1,RPS6KB1,CCL5,SKIL,MAP3K7,ZEB1,TGFB2,TGFBR1,TGFBR3,YES1,SHOC2,URI1,ADAM9,IQGAP1,USP8,KLF4,USP15,LEFTY1,SETX,ACAP2,ANKRD1,KIDINS220,INHBA,LNPEP,DSG2,PKP2,ZMPSTE24,ZFPM2,PLXNA2,ADGRF5,RBL1,TTN,CNTF,JAK2,LATS1,ZNF451,DKK3,PALS1,SLC2A10,ITGAV,ATP6AP2,CD2AP,SEC24B,TRIP11,APOB,KITLG,STAT1,TASOR,RAN…
4_Member	GO Biological Processes	GO:0070848	response to growth factor	-10.8512	-7.34964	39/493	285,657,659,857,1030,1386,1432,1848,2066,2252,2321,2651,2729,4208,5290,5781,5962,6093,6198,6352,6498,6885,6935,7042,7046,7049,7525,8036,8725,8754,8826,9101,9314,9958,10637,23064,23527,27063,57498	ANGPT2,BMPR1A,BMPR2,CAV1,CDKN2B,ATF2,MAPK14,DUSP6,ERBB4,FGF7,FLT1,GCNT2,GCLC,MEF2C,PIK3CA,PTPN11,RDX,ROCK1,RPS6KB1,CCL5,SKIL,MAP3K7,ZEB1,TGFB2,TGFBR1,TGFBR3,YES1,SHOC2,URI1,ADAM9,IQGAP1,USP8,KLF4,USP15,LEFTY1,SETX,ACAP2,ANKRD1,KIDINS220
4_Member	GO Biological Processes	GO:0071363	cellular response to growth factor stimulus	-10.4237	-7.077	37/464	285,657,659,857,1030,1386,1432,2066,2252,2321,2651,2729,4208,5290,5781,5962,6198,6352,6498,6885,6935,7042,7046,7049,7525,8036,8725,8754,8826,9101,9314,9958,10637,23064,23527,27063,57498	ANGPT2,BMPR1A,BMPR2,CAV1,CDKN2B,ATF2,MAPK14,ERBB4,FGF7,FLT1,GCNT2,GCLC,MEF2C,PIK3CA,PTPN11,RDX,RPS6KB1,CCL5,SKIL,MAP3K7,ZEB1,TGFB2,TGFBR1,TGFBR3,YES1,SHOC2,URI1,ADAM9,IQGAP1,USP8,KLF4,USP15,LEFTY1,SETX,ACAP2,ANKRD1,KIDINS220
4_Member	GO Biological Processes	GO:0071559	response to transforming growth factor beta	-6.9862	-4.45905	17/157	657,857,1030,2651,4208,6093,6498,6885,6935,7042,7046,7049,7525,8754,9958,10637,27063	BMPR1A,CAV1,CDKN2B,GCNT2,MEF2C,ROCK1,SKIL,MAP3K7,ZEB1,TGFB2,TGFBR1,TGFBR3,YES1,ADAM9,USP15,LEFTY1,ANKRD1
4_Member	GO Biological Processes	GO:0071560	cellular response to transforming growth factor beta stimulus	-6.52273	-4.17101	16/150	657,857,1030,2651,4208,6498,6885,6935,7042,7046,7049,7525,8754,9958,10637,27063	BMPR1A,CAV1,CDKN2B,GCNT2,MEF2C,SKIL,MAP3K7,ZEB1,TGFB2,TGFBR1,TGFBR3,YES1,ADAM9,USP15,LEFTY1,ANKRD1
4_Member	GO Biological Processes	GO:0007178	transmembrane receptor protein serine/threonine kinase signaling pathway	-4.65467	-2.80475	15/186	657,659,1386,1432,2651,3624,4012,6498,6885,7042,7046,7049,8754,9958,10637	BMPR1A,BMPR2,ATF2,MAPK14,GCNT2,INHBA,LNPEP,SKIL,MAP3K7,TGFB2,TGFBR1,TGFBR3,ADAM9,USP15,LEFTY1
4_Member	GO Biological Processes	GO:0003229	ventricular cardiac muscle tissue development	-4.46496	-2.65103	8/56	657,1829,5318,7042,7046,7049,10269,23414	BMPR1A,DSG2,PKP2,TGFB2,TGFBR1,TGFBR3,ZMPSTE24,ZFPM2
4_Member	GO Biological Processes	GO:0060037	pharyngeal system development	-4.41425	-2.61606	6/29	657,659,5362,7042,7046,221395	BMPR1A,BMPR2,PLXNA2,TGFB2,TGFBR1,ADGRF5
4_Member	GO Biological Processes	GO:0061626	pharyngeal arch artery morphogenesis	-4.32164	-2.54315	4/10	657,659,7042,221395	BMPR1A,BMPR2,TGFB2,ADGRF5
4_Member	GO Biological Processes	GO:0007179	transforming growth factor beta receptor signaling pathway	-4.29228	-2.52194	10/94	657,2651,6498,6885,7042,7046,7049,8754,9958,10637	BMPR1A,GCNT2,SKIL,MAP3K7,TGFB2,TGFBR1,TGFBR3,ADAM9,USP15,LEFTY1
4_Member	KEGG Pathway	hsa04350	TGF-beta signaling pathway	-4.29228	-2.52194	10/94	657,659,1030,3624,5933,6093,6198,7042,7046,10637	BMPR1A,BMPR2,CDKN2B,INHBA,RBL1,ROCK1,RPS6KB1,TGFB2,TGFBR1,LEFTY1
4_Member	GO Biological Processes	GO:0055008	cardiac muscle tissue morphogenesis	-4.24362	-2.488	8/60	657,5318,7042,7046,7049,7273,23414,27063	BMPR1A,PKP2,TGFB2,TGFBR1,TGFBR3,TTN,ZFPM2,ANKRD1
4_Member	GO Biological Processes	GO:0048644	muscle organ morphogenesis	-4.10961	-2.38609	9/80	657,1270,5318,7042,7046,7049,7273,23414,27063	BMPR1A,CNTF,PKP2,TGFB2,TGFBR1,TGFBR3,TTN,ZFPM2,ANKRD1
4_Member	GO Biological Processes	GO:0090092	regulation of transmembrane receptor protein serine/threonine kinase signaling pathway	-3.89115	-2.23907	17/267	657,659,857,1030,3624,3717,6498,6935,7042,7046,7049,9113,10637,26036,27122,64398,81031	BMPR1A,BMPR2,CAV1,CDKN2B,INHBA,JAK2,SKIL,ZEB1,TGFB2,TGFBR1,TGFBR3,LATS1,LEFTY1,ZNF451,DKK3,PALS1,SLC2A10
4_Member	Canonical Pathways	M286	PID TGFBR PATHWAY	-3.70148	-2.09752	7/54	857,6198,6498,6885,7042,7046,7049	CAV1,RPS6KB1,SKIL,MAP3K7,TGFB2,TGFBR1,TGFBR3
4_Member	GO Biological Processes	GO:0071634	regulation of transforming growth factor beta production	-3.66021	-2.0747	6/39	657,1386,3685,7042,10159,23607	BMPR1A,ATF2,ITGAV,TGFB2,ATP6AP2,CD2AP
4_Member	GO Biological Processes	GO:0060415	muscle tissue morphogenesis	-3.63413	-2.0546	8/73	657,5318,7042,7046,7049,7273,23414,27063	BMPR1A,PKP2,TGFB2,TGFBR1,TGFBR3,TTN,ZFPM2,ANKRD1
4_Member	GO Biological Processes	GO:0060389	pathway-restricted SMAD protein phosphorylation	-3.54766	-1.98488	4/15	7042,7046,7049,9958	TGFB2,TGFBR1,TGFBR3,USP15
4_Member	GO Biological Processes	GO:0003151	outflow tract morphogenesis	-3.5127	-1.95489	8/76	657,659,1386,4208,7042,7049,10427,23414	BMPR1A,BMPR2,ATF2,MEF2C,TGFB2,TGFBR3,SEC24B,ZFPM2
4_Member	GO Biological Processes	GO:0060412	ventricular septum morphogenesis	-3.47874	-1.92724	6/42	657,659,7042,7046,7049,23414	BMPR1A,BMPR2,TGFB2,TGFBR1,TGFBR3,ZFPM2
4_Member	GO Biological Processes	GO:0090100	positive regulation of transmembrane receptor protein serine/threonine kinase signaling pathway	-3.40973	-1.87862	10/120	657,659,1030,3624,3717,7042,7046,7049,10637,81031	BMPR1A,BMPR2,CDKN2B,INHBA,JAK2,TGFB2,TGFBR1,TGFBR3,LEFTY1,SLC2A10
4_Member	WikiPathways	WP3874	Canonical and non-canonical TGF-B signaling	-3.32175	-1.81075	4/17	657,659,1432,7046	BMPR1A,BMPR2,MAPK14,TGFBR1
4_Member	GO Biological Processes	GO:0003231	cardiac ventricle development	-3.24162	-1.74985	10/126	657,659,4208,5318,7042,7046,7049,9321,10269,23414	BMPR1A,BMPR2,MEF2C,PKP2,TGFB2,TGFBR1,TGFBR3,TRIP11,ZMPSTE24,ZFPM2
4_Member	GO Biological Processes	GO:0003223	ventricular compact myocardium morphogenesis	-3.23525	-1.7465	3/8	657,7046,7049	BMPR1A,TGFBR1,TGFBR3
4_Member	GO Biological Processes	GO:0060390	regulation of SMAD protein signal transduction	-3.22804	-1.74528	5/31	657,659,3717,7046,81031	BMPR1A,BMPR2,JAK2,TGFBR1,SLC2A10
4_Member	GO Biological Processes	GO:0060391	positive regulation of SMAD protein signal transduction	-3.22036	-1.74055	4/18	657,659,3717,7046	BMPR1A,BMPR2,JAK2,TGFBR1
4_Member	GO Biological Processes	GO:0055010	ventricular cardiac muscle tissue morphogenesis	-3.20887	-1.73259	6/47	657,5318,7042,7046,7049,23414	BMPR1A,PKP2,TGFB2,TGFBR1,TGFBR3,ZFPM2
4_Member	GO Biological Processes	GO:0010862	positive regulation of pathway-restricted SMAD protein phosphorylation	-3.11061	-1.65829	6/49	657,659,3624,7042,7046,10637	BMPR1A,BMPR2,INHBA,TGFB2,TGFBR1,LEFTY1
4_Member	GO Biological Processes	GO:0032909	regulation of transforming growth factor beta2 production	-3.06647	-1.62773	3/9	657,1386,7042	BMPR1A,ATF2,TGFB2
4_Member	GO Biological Processes	GO:0048844	artery morphogenesis	-3.04258	-1.61234	7/69	338,657,659,7042,7046,10427,221395	APOB,BMPR1A,BMPR2,TGFB2,TGFBR1,SEC24B,ADGRF5
4_Member	GO Biological Processes	GO:0003208	cardiac ventricle morphogenesis	-2.93241	-1.52624	7/72	657,4208,5318,7042,7046,7049,23414	BMPR1A,MEF2C,PKP2,TGFB2,TGFBR1,TGFBR3,ZFPM2
4_Member	GO Biological Processes	GO:0003281	ventricular septum development	-2.89699	-1.49969	7/73	657,659,7042,7046,7049,9321,23414	BMPR1A,BMPR2,TGFB2,TGFBR1,TGFBR3,TRIP11,ZFPM2
4_Member	GO Biological Processes	GO:0060840	artery development	-2.83535	-1.45621	8/96	338,657,659,7042,7046,10427,81031,221395	APOB,BMPR1A,BMPR2,TGFB2,TGFBR1,SEC24B,SLC2A10,ADGRF5
4_Member	GO Biological Processes	GO:0048762	mesenchymal cell differentiation	-2.81527	-1.43893	11/168	657,2066,4208,4254,6093,6772,7042,7046,7049,23272,202151	BMPR1A,ERBB4,MEF2C,KITLG,ROCK1,STAT1,TGFB2,TGFBR1,TGFBR3,TASOR,RANBP3L
4_Member	GO Biological Processes	GO:0003007	heart morphogenesis	-2.77096	-1.40925	14/250	657,659,1386,4208,5318,7042,7046,7049,7273,10269,10427,10637,23414,27063	BMPR1A,BMPR2,ATF2,MEF2C,PKP2,TGFB2,TGFBR1,TGFBR3,TTN,ZMPSTE24,SEC24B,LEFTY1,ZFPM2,ANKRD1
4_Member	GO Biological Processes	GO:0030509	BMP signaling pathway	-2.69686	-1.35792	7/79	657,659,1386,7042,7049,9958,10637	BMPR1A,BMPR2,ATF2,TGFB2,TGFBR3,USP15,LEFTY1
4_Member	GO Biological Processes	GO:0003148	outflow tract septum morphogenesis	-2.65812	-1.33179	4/25	657,659,7042,23414	BMPR1A,BMPR2,TGFB2,ZFPM2
4_Member	GO Biological Processes	GO:0060485	mesenchyme development	-2.64751	-1.32202	13/230	657,659,2066,4208,4254,6093,6772,7042,7046,7049,23272,23414,202151	BMPR1A,BMPR2,ERBB4,MEF2C,KITLG,ROCK1,STAT1,TGFB2,TGFBR1,TGFBR3,TASOR,ZFPM2,RANBP3L
4_Member	GO Biological Processes	GO:0060393	regulation of pathway-restricted SMAD protein phosphorylation	-2.57417	-1.27003	6/62	657,659,3624,7042,7046,10637	BMPR1A,BMPR2,INHBA,TGFB2,TGFBR1,LEFTY1
4_Member	GO Biological Processes	GO:0061383	trabecula morphogenesis	-2.52653	-1.23675	5/44	657,7042,7046,7049,30061	BMPR1A,TGFB2,TGFBR1,TGFBR3,SLC40A1
4_Member	GO Biological Processes	GO:0003222	ventricular trabecula myocardium morphogenesis	-2.46606	-1.19419	3/14	657,7042,7046	BMPR1A,TGFB2,TGFBR1
4_Member	WikiPathways	WP2870	Extracellular vesicle-mediated signaling in recipient cells	-2.36085	-1.11639	4/30	324,7042,7046,7049	APC,TGFB2,TGFBR1,TGFBR3
4_Member	GO Biological Processes	GO:0060021	roof of mouth development	-2.3507	-1.10816	7/91	444,657,1739,3624,7042,7046,7049	ASPH,BMPR1A,DLG1,INHBA,TGFB2,TGFBR1,TGFBR3
4_Member	GO Biological Processes	GO:0003205	cardiac chamber development	-2.33149	-1.09269	10/167	657,659,4208,5318,7042,7046,7049,9321,10269,23414	BMPR1A,BMPR2,MEF2C,PKP2,TGFB2,TGFBR1,TGFBR3,TRIP11,ZMPSTE24,ZFPM2
4_Member	GO Biological Processes	GO:0061384	heart trabecula morphogenesis	-2.30853	-1.07945	4/31	657,7042,7046,7049	BMPR1A,TGFB2,TGFBR1,TGFBR3
4_Member	GO Biological Processes	GO:0060411	cardiac septum morphogenesis	-2.2803	-1.05877	6/71	657,659,7042,7046,7049,23414	BMPR1A,BMPR2,TGFB2,TGFBR1,TGFBR3,ZFPM2
4_Member	GO Biological Processes	GO:0071772	response to BMP	-2.27361	-1.05403	7/94	657,659,1386,7042,7049,9958,10637	BMPR1A,BMPR2,ATF2,TGFB2,TGFBR3,USP15,LEFTY1
4_Member	GO Biological Processes	GO:0071773	cellular response to BMP stimulus	-2.27361	-1.05403	7/94	657,659,1386,7042,7049,9958,10637	BMPR1A,BMPR2,ATF2,TGFB2,TGFBR3,USP15,LEFTY1
4_Member	GO Biological Processes	GO:0003206	cardiac chamber morphogenesis	-2.11151	-0.933911	8/126	657,659,4208,5318,7042,7046,7049,23414	BMPR1A,BMPR2,MEF2C,PKP2,TGFB2,TGFBR1,TGFBR3,ZFPM2
4_Member	GO Biological Processes	GO:0003215	cardiac right ventricle morphogenesis	-2.01368	-0.862786	3/20	657,7042,23414	BMPR1A,TGFB2,ZFPM2
5_Summary	GO Biological Processes	GO:0060341	regulation of cellular localization	-10.728	-7.28438	51/788	102,324,817,857,948,1193,1432,1739,1756,2066,2181,2770,3688,3717,3799,4133,4283,4659,5019,5295,5350,5357,5583,5584,5781,5925,5962,6505,6845,7037,7874,8417,8609,8650,8723,9113,9747,9847,10427,10580,23256,23286,23317,23379,23607,27032,27236,51068,55432,55754,285331	ADAM10,APC,CAMK2D,CAV1,CD36,CLIC2,MAPK14,DLG1,DMD,ERBB4,ACSL3,GNAI1,ITGB1,JAK2,KIF5B,MAP2,CXCL9,PPP1R12A,OXCT1,PIK3R1,PLN,PLS1,PRKCH,PRKCI,PTPN11,RB1,RDX,SLC1A1,VAMP7,TFRC,USP7,STX7,KLF7,NUMB,SNX4,LATS1,TCAF1,C2CD5,SEC24B,SORBS1,SCFD1,WWC1,DNAJC13,ICE1,CD2AP,ATP2C1,ARFIP1,NMD3,YOD1,TMEM30A,CCDC66
5_Member	GO Biological Processes	GO:0060341	regulation of cellular localization	-10.728	-7.28438	51/788	102,324,817,857,948,1193,1432,1739,1756,2066,2181,2770,3688,3717,3799,4133,4283,4659,5019,5295,5350,5357,5583,5584,5781,5925,5962,6505,6845,7037,7874,8417,8609,8650,8723,9113,9747,9847,10427,10580,23256,23286,23317,23379,23607,27032,27236,51068,55432,55754,285331	ADAM10,APC,CAMK2D,CAV1,CD36,CLIC2,MAPK14,DLG1,DMD,ERBB4,ACSL3,GNAI1,ITGB1,JAK2,KIF5B,MAP2,CXCL9,PPP1R12A,OXCT1,PIK3R1,PLN,PLS1,PRKCH,PRKCI,PTPN11,RB1,RDX,SLC1A1,VAMP7,TFRC,USP7,STX7,KLF7,NUMB,SNX4,LATS1,TCAF1,C2CD5,SEC24B,SORBS1,SCFD1,WWC1,DNAJC13,ICE1,CD2AP,ATP2C1,ARFIP1,NMD3,YOD1,TMEM30A,CCDC66
5_Member	GO Biological Processes	GO:0032386	regulation of intracellular transport	-4.58309	-2.73883	21/334	948,1432,3717,4133,4659,5295,5350,5781,5962,6505,7874,9747,9847,10427,23256,23286,23317,23379,27236,55432,55754	CD36,MAPK14,JAK2,MAP2,PPP1R12A,PIK3R1,PLN,PTPN11,RDX,SLC1A1,USP7,TCAF1,C2CD5,SEC24B,SCFD1,WWC1,DNAJC13,ICE1,ARFIP1,YOD1,TMEM30A
6_Summary	Reactome Gene Sets	R-HSA-5653656	Vesicle-mediated transport	-10.5074	-7.11495	46/673	185,338,948,950,2589,2799,2803,3799,4012,4124,4253,4646,5870,6453,6814,6845,7037,9135,9321,9332,9525,9527,9829,9847,9950,10260,10427,10640,11127,22930,22931,23256,25782,27333,50618,51028,51542,51762,55014,55582,57511,60684,63908,122830,152503,286451	AGTR1,APOB,CD36,SCARB2,GALNT1,GNS,GOLGA4,KIF5B,LNPEP,MAN2A1,MIA2,MYO6,RAB6A,ITSN1,STXBP3,VAMP7,TFRC,RABEP1,TRIP11,CD163,VPS4B,GOSR1,DNAJC6,C2CD5,GOLGA5,DENND4A,SEC24B,EXOC5,KIF3A,RAB3GAP1,RAB18,SCFD1,RAB3GAP2,GOLIM4,ITSN2,VPS36,VPS54,RAB8B,STX17,KIF27,COG6,TRAPPC11,NAPB,NAA30,SH3D19,YIPF6
6_Member	Reactome Gene Sets	R-HSA-5653656	Vesicle-mediated transport	-10.5074	-7.11495	46/673	185,338,948,950,2589,2799,2803,3799,4012,4124,4253,4646,5870,6453,6814,6845,7037,9135,9321,9332,9525,9527,9829,9847,9950,10260,10427,10640,11127,22930,22931,23256,25782,27333,50618,51028,51542,51762,55014,55582,57511,60684,63908,122830,152503,286451	AGTR1,APOB,CD36,SCARB2,GALNT1,GNS,GOLGA4,KIF5B,LNPEP,MAN2A1,MIA2,MYO6,RAB6A,ITSN1,STXBP3,VAMP7,TFRC,RABEP1,TRIP11,CD163,VPS4B,GOSR1,DNAJC6,C2CD5,GOLGA5,DENND4A,SEC24B,EXOC5,KIF3A,RAB3GAP1,RAB18,SCFD1,RAB3GAP2,GOLIM4,ITSN2,VPS36,VPS54,RAB8B,STX17,KIF27,COG6,TRAPPC11,NAPB,NAA30,SH3D19,YIPF6
6_Member	Reactome Gene Sets	R-HSA-199991	Membrane Trafficking	-10.2859	-6.98755	44/634	185,338,950,2589,2799,2803,3799,4012,4124,4253,4646,5870,6453,6814,6845,7037,9135,9321,9525,9527,9829,9847,9950,10260,10427,10640,11127,22930,22931,23256,25782,27333,50618,51028,51542,51762,55014,55582,57511,60684,63908,122830,152503,286451	AGTR1,APOB,SCARB2,GALNT1,GNS,GOLGA4,KIF5B,LNPEP,MAN2A1,MIA2,MYO6,RAB6A,ITSN1,STXBP3,VAMP7,TFRC,RABEP1,TRIP11,VPS4B,GOSR1,DNAJC6,C2CD5,GOLGA5,DENND4A,SEC24B,EXOC5,KIF3A,RAB3GAP1,RAB18,SCFD1,RAB3GAP2,GOLIM4,ITSN2,VPS36,VPS54,RAB8B,STX17,KIF27,COG6,TRAPPC11,NAPB,NAA30,SH3D19,YIPF6
6_Member	Reactome Gene Sets	R-HSA-6811442	Intra-Golgi and retrograde Golgi-to-ER traffic	-6.08398	-3.83112	18/202	2589,2803,3799,4124,5870,9321,9527,9950,11127,22930,22931,25782,27333,51542,55582,57511,63908,122830	GALNT1,GOLGA4,KIF5B,MAN2A1,RAB6A,TRIP11,GOSR1,GOLGA5,KIF3A,RAB3GAP1,RAB18,RAB3GAP2,GOLIM4,VPS54,KIF27,COG6,NAPB,NAA30
7_Summary	GO Biological Processes	GO:0040008	regulation of growth	-10.2551	-6.98755	45/660	102,185,657,659,734,817,1432,1654,1848,2066,2690,2735,2803,3624,4133,4208,4534,5167,5290,5357,5925,6049,6198,6387,7042,7046,7049,8725,9113,10269,23236,23251,23286,23414,23678,50618,51196,51379,51542,55031,55777,57678,80014,87178,100533105	ADAM10,AGTR1,BMPR1A,BMPR2,OSGIN2,CAMK2D,MAPK14,DDX3X,DUSP6,ERBB4,GHR,GLI1,GOLGA4,INHBA,MAP2,MEF2C,MTM1,ENPP1,PIK3CA,PLS1,RB1,RNF6,RPS6KB1,CXCL12,TGFB2,TGFBR1,TGFBR3,URI1,LATS1,ZMPSTE24,PLCB1,MINAR1,WWC1,ZFPM2,SGK3,ITSN2,PLCE1,CRLF3,VPS54,USP47,MBD5,GPAM,WWC2,PNPT1,C8orf44-SGK3
7_Member	GO Biological Processes	GO:0040008	regulation of growth	-10.2551	-6.98755	45/660	102,185,657,659,734,817,1432,1654,1848,2066,2690,2735,2803,3624,4133,4208,4534,5167,5290,5357,5925,6049,6198,6387,7042,7046,7049,8725,9113,10269,23236,23251,23286,23414,23678,50618,51196,51379,51542,55031,55777,57678,80014,87178,100533105	ADAM10,AGTR1,BMPR1A,BMPR2,OSGIN2,CAMK2D,MAPK14,DDX3X,DUSP6,ERBB4,GHR,GLI1,GOLGA4,INHBA,MAP2,MEF2C,MTM1,ENPP1,PIK3CA,PLS1,RB1,RNF6,RPS6KB1,CXCL12,TGFB2,TGFBR1,TGFBR3,URI1,LATS1,ZMPSTE24,PLCB1,MINAR1,WWC1,ZFPM2,SGK3,ITSN2,PLCE1,CRLF3,VPS54,USP47,MBD5,GPAM,WWC2,PNPT1,C8orf44-SGK3
7_Member	GO Biological Processes	GO:0001558	regulation of cell growth	-4.10952	-2.38609	23/415	102,185,659,734,817,1654,2803,3624,4133,5167,5925,6049,6387,7042,7046,8725,23251,23678,50618,51196,51379,55031,100533105	ADAM10,AGTR1,BMPR2,OSGIN2,CAMK2D,DDX3X,GOLGA4,INHBA,MAP2,ENPP1,RB1,RNF6,CXCL12,TGFB2,TGFBR1,URI1,MINAR1,SGK3,ITSN2,PLCE1,CRLF3,USP47,C8orf44-SGK3
7_Member	GO Biological Processes	GO:0045926	negative regulation of growth	-2.85308	-1.46971	14/245	659,734,1654,3624,4133,5167,5925,6049,7042,23251,23286,51379,80014,87178	BMPR2,OSGIN2,DDX3X,INHBA,MAP2,ENPP1,RB1,RNF6,TGFB2,MINAR1,WWC1,CRLF3,WWC2,PNPT1
7_Member	GO Biological Processes	GO:0030308	negative regulation of cell growth	-2.47067	-1.19707	11/186	659,734,1654,3624,4133,5167,5925,6049,7042,23251,51379	BMPR2,OSGIN2,DDX3X,INHBA,MAP2,ENPP1,RB1,RNF6,TGFB2,MINAR1,CRLF3
8_Summary	Reactome Gene Sets	R-HSA-556833	Metabolism of lipids	-10.1182	-6.88549	48/742	412,857,948,1543,1545,1581,2180,2181,2182,2581,4199,4534,4594,5019,5290,5291,5295,5337,5567,6319,8202,8540,9107,9611,10390,10427,22908,22949,23205,27063,30849,51360,54893,55300,56261,57678,64850,79071,80205,84188,114880,129642,142891,145482,165679,166929,200879,201562,338,4023,5168,5781,6400,7405,23167,23236,51196,57515,84947,1738,8050,10135,50484,50808,51727,133686,5825,7903,9331,3709	STS,CAV1,CD36,CYP1A1,CYP1B1,CYP7A1,ACSL1,ACSL3,ACSL4,GALC,ME1,MTM1,MMUT,OXCT1,PIK3CA,PIK3CB,PIK3R1,PLD1,PRKACB,SCD,NCOA3,AGPS,MTMR6,NCOR1,CEPT1,SEC24B,SACM1L,PTGR1,ACSBG1,ANKRD1,PIK3R4,MBTPS2,MTMR10,PI4K2B,GPCPD1,GPAM,ETNPPL,ELOVL6,CHD9,FAR1,OSBPL6,MBOAT2,SAMD8,PTGR2,SPTSSB,SGMS2,LIPH,HACD2,APOB,LPL,ENPP2,PTPN11,SEL1L,UVRAG,EFR3A,PLCB1,PLCE1,SERINC1,SERAC1,DLD,PDHX,NAMPT,RRM2B,AK3,CMPK1,NADK2,ABC…
8_Member	Reactome Gene Sets	R-HSA-556833	Metabolism of lipids	-10.1182	-6.88549	48/742	412,857,948,1543,1545,1581,2180,2181,2182,2581,4199,4534,4594,5019,5290,5291,5295,5337,5567,6319,8202,8540,9107,9611,10390,10427,22908,22949,23205,27063,30849,51360,54893,55300,56261,57678,64850,79071,80205,84188,114880,129642,142891,145482,165679,166929,200879,201562	STS,CAV1,CD36,CYP1A1,CYP1B1,CYP7A1,ACSL1,ACSL3,ACSL4,GALC,ME1,MTM1,MMUT,OXCT1,PIK3CA,PIK3CB,PIK3R1,PLD1,PRKACB,SCD,NCOA3,AGPS,MTMR6,NCOR1,CEPT1,SEC24B,SACM1L,PTGR1,ACSBG1,ANKRD1,PIK3R4,MBTPS2,MTMR10,PI4K2B,GPCPD1,GPAM,ETNPPL,ELOVL6,CHD9,FAR1,OSBPL6,MBOAT2,SAMD8,PTGR2,SPTSSB,SGMS2,LIPH,HACD2
8_Member	GO Biological Processes	GO:0046486	glycerolipid metabolic process	-8.48375	-5.42326	29/357	338,857,2180,4023,4534,5168,5290,5291,5295,5337,5781,6400,7405,9107,10390,22908,23167,23236,30849,51196,54893,55300,56261,57515,57678,84188,84947,129642,200879	APOB,CAV1,ACSL1,LPL,MTM1,ENPP2,PIK3CA,PIK3CB,PIK3R1,PLD1,PTPN11,SEL1L,UVRAG,MTMR6,CEPT1,SACM1L,EFR3A,PLCB1,PIK3R4,PLCE1,MTMR10,PI4K2B,GPCPD1,SERINC1,GPAM,FAR1,SERAC1,MBOAT2,LIPH
8_Member	GO Biological Processes	GO:0090407	organophosphate biosynthetic process	-8.12122	-5.22169	34/488	1738,2180,2181,2182,4199,4534,5290,5291,5295,5337,7405,8050,9107,10135,10390,22908,23167,23205,30849,50484,50808,51727,55300,57515,57678,79071,84188,84947,129642,133686,142891,166929,200879,201562	DLD,ACSL1,ACSL3,ACSL4,ME1,MTM1,PIK3CA,PIK3CB,PIK3R1,PLD1,UVRAG,PDHX,MTMR6,NAMPT,CEPT1,SACM1L,EFR3A,ACSBG1,PIK3R4,RRM2B,AK3,CMPK1,PI4K2B,SERINC1,GPAM,ELOVL6,FAR1,SERAC1,MBOAT2,NADK2,SAMD8,SGMS2,LIPH,HACD2
8_Member	GO Biological Processes	GO:0008610	lipid biosynthetic process	-6.97708	-4.45647	35/570	1543,1581,2180,4023,4534,5290,5291,5295,5337,5825,6319,7405,7903,8540,9107,9331,10390,22908,23167,23205,30849,51196,55300,57515,57678,79071,84188,84947,114880,129642,142891,165679,166929,200879,201562	CYP1A1,CYP7A1,ACSL1,LPL,MTM1,PIK3CA,PIK3CB,PIK3R1,PLD1,ABCD3,SCD,UVRAG,ST8SIA4,AGPS,MTMR6,B4GALT6,CEPT1,SACM1L,EFR3A,ACSBG1,PIK3R4,PLCE1,PI4K2B,SERINC1,GPAM,ELOVL6,FAR1,SERAC1,OSBPL6,MBOAT2,SAMD8,SPTSSB,SGMS2,LIPH,HACD2
8_Member	GO Biological Processes	GO:0008654	phospholipid biosynthetic process	-6.13785	-3.86671	20/243	4534,5290,5291,5295,5337,7405,9107,10390,22908,23167,30849,55300,57515,57678,84188,84947,129642,142891,166929,200879	MTM1,PIK3CA,PIK3CB,PIK3R1,PLD1,UVRAG,MTMR6,CEPT1,SACM1L,EFR3A,PIK3R4,PI4K2B,SERINC1,GPAM,FAR1,SERAC1,MBOAT2,SAMD8,SGMS2,LIPH
8_Member	GO Biological Processes	GO:0006650	glycerophospholipid metabolic process	-6.03452	-3.80309	22/292	4534,5168,5290,5291,5295,5337,7405,9107,10390,22908,23167,23236,30849,54893,55300,56261,57515,57678,84188,84947,129642,200879	MTM1,ENPP2,PIK3CA,PIK3CB,PIK3R1,PLD1,UVRAG,MTMR6,CEPT1,SACM1L,EFR3A,PLCB1,PIK3R4,MTMR10,PI4K2B,GPCPD1,SERINC1,GPAM,FAR1,SERAC1,MBOAT2,LIPH
8_Member	GO Biological Processes	GO:0006644	phospholipid metabolic process	-6.02269	-3.80309	25/364	4023,4534,5168,5290,5291,5295,5337,7405,9107,10390,22908,23167,23236,30849,54893,55300,56261,57515,57678,84188,84947,129642,142891,166929,200879	LPL,MTM1,ENPP2,PIK3CA,PIK3CB,PIK3R1,PLD1,UVRAG,MTMR6,CEPT1,SACM1L,EFR3A,PLCB1,PIK3R4,MTMR10,PI4K2B,GPCPD1,SERINC1,GPAM,FAR1,SERAC1,MBOAT2,SAMD8,SGMS2,LIPH
8_Member	WikiPathways	WP4971	Phosphoinositides metabolism	-5.89364	-3.71131	9/49	4534,5290,5291,9107,22908,23236,30849,51196,54893	MTM1,PIK3CA,PIK3CB,MTMR6,SACM1L,PLCB1,PIK3R4,PLCE1,MTMR10
8_Member	GO Biological Processes	GO:0045017	glycerolipid biosynthetic process	-5.44025	-3.4058	18/224	2180,4023,4534,5290,5291,5295,5337,7405,9107,10390,22908,23167,30849,51196,55300,57678,84188,200879	ACSL1,LPL,MTM1,PIK3CA,PIK3CB,PIK3R1,PLD1,UVRAG,MTMR6,CEPT1,SACM1L,EFR3A,PIK3R4,PLCE1,PI4K2B,GPAM,FAR1,LIPH
8_Member	Reactome Gene Sets	R-HSA-1483257	Phospholipid metabolism	-4.56766	-2.72883	16/212	4534,5290,5291,5295,5337,9107,10390,22908,30849,54893,55300,56261,57678,64850,129642,200879	MTM1,PIK3CA,PIK3CB,PIK3R1,PLD1,MTMR6,CEPT1,SACM1L,PIK3R4,MTMR10,PI4K2B,GPCPD1,GPAM,ETNPPL,MBOAT2,LIPH
8_Member	GO Biological Processes	GO:0046474	glycerophospholipid biosynthetic process	-4.19085	-2.44839	15/204	4534,5290,5291,5295,5337,7405,9107,10390,22908,23167,30849,55300,57678,84188,200879	MTM1,PIK3CA,PIK3CB,PIK3R1,PLD1,UVRAG,MTMR6,CEPT1,SACM1L,EFR3A,PIK3R4,PI4K2B,GPAM,FAR1,LIPH
8_Member	KEGG Pathway	hsa04070	Phosphatidylinositol signaling system	-4.17508	-2.43905	10/97	3709,4534,5290,5291,5295,9107,22908,23236,51196,55300	ITPR2,MTM1,PIK3CA,PIK3CB,PIK3R1,MTMR6,SACM1L,PLCB1,PLCE1,PI4K2B
8_Member	Reactome Gene Sets	R-HSA-1483255	PI Metabolism	-3.94342	-2.27798	9/84	4534,5290,5291,5295,9107,22908,30849,54893,55300	MTM1,PIK3CA,PIK3CB,PIK3R1,MTMR6,SACM1L,PIK3R4,MTMR10,PI4K2B
8_Member	GO Biological Processes	GO:0046488	phosphatidylinositol metabolic process	-3.65019	-2.06768	12/156	4534,5290,5291,5295,7405,9107,22908,23167,23236,30849,54893,55300	MTM1,PIK3CA,PIK3CB,PIK3R1,UVRAG,MTMR6,SACM1L,EFR3A,PLCB1,PIK3R4,MTMR10,PI4K2B
8_Member	KEGG Pathway	hsa00562	Inositol phosphate metabolism	-3.63413	-2.0546	8/73	4534,5290,5291,9107,22908,23236,51196,55300	MTM1,PIK3CA,PIK3CB,MTMR6,SACM1L,PLCB1,PLCE1,PI4K2B
8_Member	Reactome Gene Sets	R-HSA-1660516	Synthesis of PIPs at the early endosome membrane	-3.43049	-1.89471	4/16	4534,30849,54893,55300	MTM1,PIK3R4,MTMR10,PI4K2B
8_Member	GO Biological Processes	GO:0006661	phosphatidylinositol biosynthetic process	-3.16159	-1.69429	10/129	4534,5290,5291,5295,7405,9107,22908,23167,30849,55300	MTM1,PIK3CA,PIK3CB,PIK3R1,UVRAG,MTMR6,SACM1L,EFR3A,PIK3R4,PI4K2B
8_Member	GO Biological Processes	GO:0046854	phosphatidylinositol phosphate biosynthetic process	-3.08066	-1.63598	7/68	5290,5291,5295,7405,23167,30849,55300	PIK3CA,PIK3CB,PIK3R1,UVRAG,EFR3A,PIK3R4,PI4K2B
8_Member	GO Biological Processes	GO:0036092	phosphatidylinositol-3-phosphate biosynthetic process	-2.95225	-1.54308	4/21	5290,5291,7405,30849	PIK3CA,PIK3CB,UVRAG,PIK3R4
8_Member	Reactome Gene Sets	R-HSA-1660499	Synthesis of PIPs at the plasma membrane	-2.92819	-1.525	6/53	4534,5290,5291,5295,9107,55300	MTM1,PIK3CA,PIK3CB,PIK3R1,MTMR6,PI4K2B
8_Member	Reactome Gene Sets	R-HSA-1660514	Synthesis of PIPs at the Golgi membrane	-2.14446	-0.961231	3/18	22908,30849,55300	SACM1L,PIK3R4,PI4K2B
9_Summary	WikiPathways	WP481	Insulin signaling	-9.15451	-5.98392	20/161	1432,2888,3667,3799,5167,5290,5291,5295,5583,5584,5781,6198,6814,6885,10580,10746,11127,11183,23678,30849,1647,1848,3716,5337,5925,6772,7042,7046,9459,10912,2770,2776,3717,23236,857,10640,2244,2266,3688,3709,4659,5567,6093,1386,3554,3685,6352,6387,29110,55970,1030,7874,10769,80854,100533105,2690,1793,8945,9844,10892,23291,51196,2321,10787,185,285,624,817,5054,5933,8826,657,659,1728,2940,4205,4208…	MAPK14,GRB14,IRS1,KIF5B,ENPP1,PIK3CA,PIK3CB,PIK3R1,PRKCH,PRKCI,PTPN11,RPS6KB1,STXBP3,MAP3K7,SORBS1,MAP3K2,KIF3A,MAP4K5,SGK3,PIK3R4,GADD45A,DUSP6,JAK1,PLD1,RB1,STAT1,TGFB2,TGFBR1,ARHGEF6,GADD45G,GNAI1,GNAQ,JAK2,PLCB1,CAV1,EXOC5,FGB,FGG,ITGB1,ITPR2,PPP1R12A,PRKACB,ROCK1,ATF2,IL1R1,ITGAV,CCL5,CXCL12,TBK1,GNG12,CDKN2B,USP7,PLK2,SETD7,C8orf44-SGK3,GHR,DOCK1,BTRC,ELMO1,MALT1,FBXW11,PLCE1,FLT1,NCKAP1,AG…
9_Member	WikiPathways	WP481	Insulin signaling	-9.15451	-5.98392	20/161	1432,2888,3667,3799,5167,5290,5291,5295,5583,5584,5781,6198,6814,6885,10580,10746,11127,11183,23678,30849	MAPK14,GRB14,IRS1,KIF5B,ENPP1,PIK3CA,PIK3CB,PIK3R1,PRKCH,PRKCI,PTPN11,RPS6KB1,STXBP3,MAP3K7,SORBS1,MAP3K2,KIF3A,MAP4K5,SGK3,PIK3R4
9_Member	WikiPathways	WP4263	Pancreatic adenocarcinoma pathway	-7.92547	-5.10343	14/89	1647,1848,3716,5290,5291,5295,5337,5925,6198,6772,7042,7046,9459,10912	GADD45A,DUSP6,JAK1,PIK3CA,PIK3CB,PIK3R1,PLD1,RB1,RPS6KB1,STAT1,TGFB2,TGFBR1,ARHGEF6,GADD45G
9_Member	KEGG Pathway	hsa05212	Pancreatic cancer	-7.85769	-5.0673	13/76	1647,3716,5290,5291,5295,5337,5925,6198,6772,7042,7046,9459,10912	GADD45A,JAK1,PIK3CA,PIK3CB,PIK3R1,PLD1,RB1,RPS6KB1,STAT1,TGFB2,TGFBR1,ARHGEF6,GADD45G
9_Member	WikiPathways	WP2032	Thyroid stimulating hormone (TSH) signaling pathway	-7.45838	-4.81066	12/68	1432,2770,2776,3716,3717,5290,5295,5337,5925,6198,6772,23236	MAPK14,GNAI1,GNAQ,JAK1,JAK2,PIK3CA,PIK3R1,PLD1,RB1,RPS6KB1,STAT1,PLCB1
9_Member	Canonical Pathways	M16	PID INSULIN PATHWAY	-7.41621	-4.77709	10/44	857,2888,3667,5290,5295,5584,5781,6198,10580,10640	CAV1,GRB14,IRS1,PIK3CA,PIK3R1,PRKCI,PTPN11,RPS6KB1,SORBS1,EXOC5
9_Member	KEGG Pathway	hsa04611	Platelet activation	-6.87164	-4.39419	15/124	1432,2244,2266,2770,2776,3688,3709,4659,5290,5291,5295,5567,5584,6093,23236	MAPK14,FGB,FGG,GNAI1,GNAQ,ITGB1,ITPR2,PPP1R12A,PIK3CA,PIK3CB,PIK3R1,PRKACB,PRKCI,ROCK1,PLCB1
9_Member	KEGG Pathway	hsa05163	Human cytomegalovirus infection	-6.67189	-4.27945	20/225	1386,1432,2770,2776,3554,3685,3709,3716,5290,5291,5295,5567,5925,6093,6198,6352,6387,23236,29110,55970	ATF2,MAPK14,GNAI1,GNAQ,IL1R1,ITGAV,ITPR2,JAK1,PIK3CA,PIK3CB,PIK3R1,PRKACB,RB1,ROCK1,RPS6KB1,CCL5,CXCL12,PLCB1,TBK1,GNG12
9_Member	KEGG Pathway	hsa04068	FoxO signaling pathway	-6.55549	-4.18443	15/131	1030,1432,1647,3667,5290,5291,5295,7042,7046,7874,10769,10912,23678,80854,100533105	CDKN2B,MAPK14,GADD45A,IRS1,PIK3CA,PIK3CB,PIK3R1,TGFB2,TGFBR1,USP7,PLK2,GADD45G,SGK3,SETD7,C8orf44-SGK3
9_Member	KEGG Pathway	hsa04935	Growth hormone synthesis, secretion and action	-6.3051	-3.99584	14/119	1386,1432,2690,2770,2776,3667,3709,3717,5290,5291,5295,5567,6772,23236	ATF2,MAPK14,GHR,GNAI1,GNAQ,IRS1,ITPR2,JAK2,PIK3CA,PIK3CB,PIK3R1,PRKACB,STAT1,PLCB1
9_Member	KEGG Pathway	hsa05131	Shigellosis	-6.02648	-3.80309	20/247	1432,1793,3554,3688,3709,5290,5291,5295,6093,6198,6352,6885,8945,9844,10892,23236,23291,29110,30849,51196	MAPK14,DOCK1,IL1R1,ITGB1,ITPR2,PIK3CA,PIK3CB,PIK3R1,ROCK1,RPS6KB1,CCL5,MAP3K7,BTRC,ELMO1,MALT1,PLCB1,FBXW11,TBK1,PIK3R4,PLCE1
9_Member	Reactome Gene Sets	R-HSA-194138	Signaling by VEGF	-6.01343	-3.79708	13/108	857,1432,1793,2321,3685,3709,5290,5291,5295,5567,6093,9844,10787	CAV1,MAPK14,DOCK1,FLT1,ITGAV,ITPR2,PIK3CA,PIK3CB,PIK3R1,PRKACB,ROCK1,ELMO1,NCKAP1
9_Member	Canonical Pathways	M92	PID ANGIOPOIETIN RECEPTOR PATHWAY	-5.89364	-3.71131	9/49	185,285,1432,2888,3688,5290,5295,5781,6198	AGTR1,ANGPT2,MAPK14,GRB14,ITGB1,PIK3CA,PIK3R1,PTPN11,RPS6KB1
9_Member	Reactome Gene Sets	R-HSA-210993	Tie2 Signaling	-5.73078	-3.58097	6/18	285,2888,5290,5291,5295,5781	ANGPT2,GRB14,PIK3CA,PIK3CB,PIK3R1,PTPN11
9_Member	KEGG Pathway	hsa04750	Inflammatory mediator regulation of TRP channels	-5.67725	-3.56101	12/98	624,817,1432,2776,3554,3709,5290,5291,5295,5567,5583,23236	BDKRB2,CAMK2D,MAPK14,GNAQ,IL1R1,ITPR2,PIK3CA,PIK3CB,PIK3R1,PRKACB,PRKCH,PLCB1
9_Member	Reactome Gene Sets	R-HSA-4420097	VEGFA-VEGFR2 Pathway	-5.63	-3.52635	12/99	857,1432,1793,3685,3709,5290,5291,5295,5567,6093,9844,10787	CAV1,MAPK14,DOCK1,ITGAV,ITPR2,PIK3CA,PIK3CB,PIK3R1,PRKACB,ROCK1,ELMO1,NCKAP1
9_Member	KEGG Pathway	hsa04933	AGE-RAGE signaling pathway in diabetic complications	-5.58334	-3.49305	12/100	185,1432,3717,5054,5290,5291,5295,6772,7042,7046,23236,51196	AGTR1,MAPK14,JAK2,SERPINE1,PIK3CA,PIK3CB,PIK3R1,STAT1,TGFB2,TGFBR1,PLCB1,PLCE1
9_Member	KEGG Pathway	hsa04218	Cellular senescence	-5.58206	-3.49305	15/156	1030,1432,1647,3709,5054,5290,5291,5295,5925,5933,7042,7046,8945,10912,23291	CDKN2B,MAPK14,GADD45A,ITPR2,SERPINE1,PIK3CA,PIK3CB,PIK3R1,RB1,RBL1,TGFB2,TGFBR1,BTRC,GADD45G,FBXW11
9_Member	Canonical Pathways	M237	PID VEGFR1 2 PATHWAY	-5.49866	-3.43711	10/69	857,1432,2321,3685,5290,5295,5781,6093,8826,23291	CAV1,MAPK14,FLT1,ITGAV,PIK3CA,PIK3R1,PTPN11,ROCK1,IQGAP1,FBXW11
9_Member	KEGG Pathway	hsa05142	Chagas disease	-5.49177	-3.43711	12/102	624,1432,2770,2776,5054,5290,5291,5295,6352,7042,7046,23236	BDKRB2,MAPK14,GNAI1,GNAQ,SERPINE1,PIK3CA,PIK3CB,PIK3R1,CCL5,TGFB2,TGFBR1,PLCB1
9_Member	KEGG Pathway	hsa05418	Fluid shear stress and atherosclerosis	-5.4879	-3.43568	14/139	657,659,857,1432,1728,2940,3554,3685,4205,4208,5290,5291,5295,6885	BMPR1A,BMPR2,CAV1,MAPK14,NQO1,GSTA3,IL1R1,ITGAV,MEF2A,MEF2C,PIK3CA,PIK3CB,PIK3R1,MAP3K7
9_Member	KEGG Pathway	hsa05161	Hepatitis B	-5.37842	-3.36011	15/162	1386,1432,1654,3716,3717,5290,5291,5295,5925,6772,6885,7042,7046,29110,64135	ATF2,MAPK14,DDX3X,JAK1,JAK2,PIK3CA,PIK3CB,PIK3R1,RB1,STAT1,MAP3K7,TGFB2,TGFBR1,TBK1,IFIH1
9_Member	WikiPathways	WP3929	Chemokine signaling pathway	-5.28031	-3.28662	15/165	2770,3717,4283,5290,5291,5295,5567,6093,6352,6363,6387,6772,9844,23236,55970	GNAI1,JAK2,CXCL9,PIK3CA,PIK3CB,PIK3R1,PRKACB,ROCK1,CCL5,CCL19,CXCL12,STAT1,ELMO1,PLCB1,GNG12
9_Member	KEGG Pathway	hsa04015	Rap1 signaling pathway	-5.21533	-3.24339	17/210	285,889,1432,2252,2321,2770,2776,3688,4254,5290,5291,5295,5584,23236,51196,57568,260425	ANGPT2,KRIT1,MAPK14,FGF7,FLT1,GNAI1,GNAQ,ITGB1,KITLG,PIK3CA,PIK3CB,PIK3R1,PRKCI,PLCB1,PLCE1,SIPA1L2,MAGI3
9_Member	KEGG Pathway	hsa04062	Chemokine signaling pathway	-5.10388	-3.14459	16/192	2770,2776,3717,4283,5290,5291,5295,5567,6093,6352,6363,6387,6772,9844,23236,55970	GNAI1,GNAQ,JAK2,CXCL9,PIK3CA,PIK3CB,PIK3R1,PRKACB,ROCK1,CCL5,CCL19,CXCL12,STAT1,ELMO1,PLCB1,GNG12
9_Member	Reactome Gene Sets	R-HSA-373753	Nephrin family interactions	-5.03701	-3.08477	6/23	5290,5291,5295,8573,8826,23607	PIK3CA,PIK3CB,PIK3R1,CASK,IQGAP1,CD2AP
9_Member	WikiPathways	WP3915	Angiopoietin-like protein 8 regulatory pathway	-5.03262	-3.08388	13/132	1432,1581,3667,4023,5290,5291,5295,6198,6319,6885,10746,11183,30849	MAPK14,CYP7A1,IRS1,LPL,PIK3CA,PIK3CB,PIK3R1,RPS6KB1,SCD,MAP3K7,MAP3K2,MAP4K5,PIK3R4
9_Member	WikiPathways	WP4666	Hepatitis B infection	-4.96914	-3.02899	14/154	1386,1432,1654,3716,3717,5290,5291,5295,6772,6885,7042,7046,29110,64135	ATF2,MAPK14,DDX3X,JAK1,JAK2,PIK3CA,PIK3CB,PIK3R1,STAT1,MAP3K7,TGFB2,TGFBR1,TBK1,IFIH1
9_Member	Reactome Gene Sets	R-HSA-202733	Cell surface interactions at the vascular wall	-4.85713	-2.94978	13/137	285,338,857,2888,3655,3685,3688,5290,5291,5295,5781,6566,7525	ANGPT2,APOB,CAV1,GRB14,ITGA6,ITGAV,ITGB1,PIK3CA,PIK3CB,PIK3R1,PTPN11,SLC16A1,YES1
9_Member	KEGG Pathway	hsa04140	Autophagy - animal	-4.72269	-2.84583	13/141	3667,5290,5291,5295,5567,6198,6885,7405,9821,29110,30849,55014,64798	IRS1,PIK3CA,PIK3CB,PIK3R1,PRKACB,RPS6KB1,MAP3K7,UVRAG,RB1CC1,TBK1,PIK3R4,STX17,DEPTOR
9_Member	Canonical Pathways	M226	PID VEGFR1 PATHWAY	-4.70388	-2.83432	6/26	857,2321,5290,5295,5781,23607	CAV1,FLT1,PIK3CA,PIK3R1,PTPN11,CD2AP
9_Member	KEGG Pathway	hsa05207	Chemical carcinogenesis - receptor activation	-4.56766	-2.72883	16/212	1386,1543,1545,2252,2770,2940,3717,5290,5291,5295,5567,5925,6198,9314,10941,574537	ATF2,CYP1A1,CYP1B1,FGF7,GNAI1,GSTA3,JAK2,PIK3CA,PIK3CB,PIK3R1,PRKACB,RB1,RPS6KB1,KLF4,UGT2A1,UGT2A2
9_Member	Reactome Gene Sets	R-HSA-198203	PI3K/AKT activation	-4.53568	-2.70623	4/9	3667,5290,5291,5295	IRS1,PIK3CA,PIK3CB,PIK3R1
9_Member	KEGG Pathway	hsa04380	Osteoclast differentiation	-4.47708	-2.66059	12/128	1432,3554,3716,4286,5290,5291,5295,6772,6885,7006,7042,7046	MAPK14,IL1R1,JAK1,MITF,PIK3CA,PIK3CB,PIK3R1,STAT1,MAP3K7,TEC,TGFB2,TGFBR1
9_Member	Reactome Gene Sets	R-HSA-1839117	Signaling by cytosolic FGFR1 fusion mutants	-4.4205	-2.61912	5/18	5290,5295,6772,8805,9208	PIK3CA,PIK3R1,STAT1,TRIM24,LRRFIP1
9_Member	Canonical Pathways	M91	PID TCPTP PATHWAY	-4.41753	-2.61738	7/42	3672,3688,3716,5290,5291,5295,6772	ITGA1,ITGB1,JAK1,PIK3CA,PIK3CB,PIK3R1,STAT1
9_Member	KEGG Pathway	hsa05222	Small cell lung cancer	-4.3731	-2.58633	10/92	1030,1647,3655,3685,3688,5290,5291,5295,5925,10912	CDKN2B,GADD45A,ITGA6,ITGAV,ITGB1,PIK3CA,PIK3CB,PIK3R1,RB1,GADD45G
9_Member	Canonical Pathways	M257	PID EPHRINB REV PATHWAY	-4.32563	-2.54447	6/30	2244,2266,5290,5295,6885,7525	FGB,FGG,PIK3CA,PIK3R1,MAP3K7,YES1
9_Member	KEGG Pathway	hsa04725	Cholinergic synapse	-4.3028	-2.52898	11/113	817,2770,2776,3709,3717,5290,5291,5295,5567,23236,55970	CAMK2D,GNAI1,GNAQ,ITPR2,JAK2,PIK3CA,PIK3CB,PIK3R1,PRKACB,PLCB1,GNG12
9_Member	KEGG Pathway	hsa05220	Chronic myeloid leukemia	-4.28665	-2.51975	9/76	1647,5290,5291,5295,5781,5925,7042,7046,10912	GADD45A,PIK3CA,PIK3CB,PIK3R1,PTPN11,RB1,TGFB2,TGFBR1,GADD45G
9_Member	Reactome Gene Sets	R-HSA-109704	PI3K Cascade	-4.282	-2.51964	7/44	2252,3667,5290,5291,5295,5781,30849	FGF7,IRS1,PIK3CA,PIK3CB,PIK3R1,PTPN11,PIK3R4
9_Member	KEGG Pathway	hsa05135	Yersinia infection	-4.18671	-2.44533	12/137	1432,1793,2776,3688,5290,5291,5295,5586,6093,6885,9844,29110	MAPK14,DOCK1,GNAQ,ITGB1,PIK3CA,PIK3CB,PIK3R1,PKN2,ROCK1,MAP3K7,ELMO1,TBK1
9_Member	Reactome Gene Sets	R-HSA-9671555	Signaling by PDGFR in disease	-4.17912	-2.44096	5/20	2803,5290,5291,5295,6772	GOLGA4,PIK3CA,PIK3CB,PIK3R1,STAT1
9_Member	KEGG Pathway	hsa05165	Human papillomavirus infection	-4.15458	-2.42068	20/331	324,1739,1740,3655,3672,3685,3688,3716,5290,5291,5295,5567,5584,5925,5933,6198,6772,29110,64398,84441	APC,DLG1,DLG2,ITGA6,ITGA1,ITGAV,ITGB1,JAK1,PIK3CA,PIK3CB,PIK3R1,PRKACB,PRKCI,RB1,RBL1,RPS6KB1,STAT1,TBK1,PALS1,MAML2
9_Member	WikiPathways	WP4658	Small cell lung cancer	-4.13704	-2.40736	10/98	1030,1647,3655,3685,3688,5290,5291,5295,5925,10912	CDKN2B,GADD45A,ITGA6,ITGAV,ITGB1,PIK3CA,PIK3CB,PIK3R1,RB1,GADD45G
9_Member	KEGG Pathway	hsa04071	Sphingolipid signaling pathway	-4.09689	-2.37655	11/119	624,1432,2770,2776,5290,5291,5295,5337,6093,23236,166929	BDKRB2,MAPK14,GNAI1,GNAQ,PIK3CA,PIK3CB,PIK3R1,PLD1,ROCK1,PLCB1,SGMS2
9_Member	WikiPathways	WP4787	Osteoblast differentiation and related diseases	-4.0639	-2.3567	11/120	657,659,1432,2252,5290,5291,5295,5583,5584,6772,30849	BMPR1A,BMPR2,MAPK14,FGF7,PIK3CA,PIK3CB,PIK3R1,PRKCH,PRKCI,STAT1,PIK3R4
9_Member	Reactome Gene Sets	R-HSA-112399	IRS-mediated signalling	-4.03212	-2.33586	7/48	2252,3667,5290,5291,5295,5781,30849	FGF7,IRS1,PIK3CA,PIK3CB,PIK3R1,PTPN11,PIK3R4
9_Member	KEGG Pathway	hsa04919	Thyroid hormone signaling pathway	-4.03127	-2.33586	11/121	3685,5290,5291,5295,5350,5567,6772,8202,9611,23236,51196	ITGAV,PIK3CA,PIK3CB,PIK3R1,PLN,PRKACB,STAT1,NCOA3,NCOR1,PLCB1,PLCE1
9_Member	Canonical Pathways	M206	PID PDGFRA PATHWAY	-3.96522	-2.29302	5/22	857,3685,3716,5290,5295	CAV1,ITGAV,JAK1,PIK3CA,PIK3R1
9_Member	Reactome Gene Sets	R-HSA-9027276	Erythropoietin activates Phosphoinositide-3-kinase (PI3K)	-3.96484	-2.29302	4/12	3717,5290,5291,5295	JAK2,PIK3CA,PIK3CB,PIK3R1
9_Member	Reactome Gene Sets	R-HSA-9673767	Signaling by PDGFRA transmembrane, juxtamembrane and kinase domain mutants	-3.96484	-2.29302	4/12	5290,5291,5295,6772	PIK3CA,PIK3CB,PIK3R1,STAT1
9_Member	Reactome Gene Sets	R-HSA-9673770	Signaling by PDGFRA extracellular domain mutants	-3.96484	-2.29302	4/12	5290,5291,5295,6772	PIK3CA,PIK3CB,PIK3R1,STAT1
9_Member	Canonical Pathways	M127	PID ERBB1 RECEPTOR PROXIMAL PATHWAY	-3.93033	-2.26579	6/35	2770,5290,5291,5295,5781,6772	GNAI1,PIK3CA,PIK3CB,PIK3R1,PTPN11,STAT1
9_Member	Reactome Gene Sets	R-HSA-2029480	Fcgamma receptor (FCGR) dependent phagocytosis	-3.86406	-2.22152	9/86	1793,3709,5290,5291,5295,5337,7525,9844,10787	DOCK1,ITPR2,PIK3CA,PIK3CB,PIK3R1,PLD1,YES1,ELMO1,NCKAP1
9_Member	KEGG Pathway	hsa05210	Colorectal cancer	-3.86406	-2.22152	9/86	324,1647,5290,5291,5295,6198,7042,7046,10912	APC,GADD45A,PIK3CA,PIK3CB,PIK3R1,RPS6KB1,TGFB2,TGFBR1,GADD45G
9_Member	WikiPathways	WP4685	Melanoma	-3.8512	-2.21548	8/68	1647,2066,4286,5290,5291,5295,5925,10912	GADD45A,ERBB4,MITF,PIK3CA,PIK3CB,PIK3R1,RB1,GADD45G
9_Member	KEGG Pathway	hsa05226	Gastric cancer	-3.83699	-2.20463	12/149	324,1030,1647,2252,5290,5291,5295,5925,6198,7042,7046,10912	APC,CDKN2B,GADD45A,FGF7,PIK3CA,PIK3CB,PIK3R1,RB1,RPS6KB1,TGFB2,TGFBR1,GADD45G
9_Member	Reactome Gene Sets	R-HSA-2428928	IRS-related events triggered by IGF1R	-3.80647	-2.17969	7/52	2252,3667,5290,5291,5295,5781,30849	FGF7,IRS1,PIK3CA,PIK3CB,PIK3R1,PTPN11,PIK3R4
9_Member	Reactome Gene Sets	R-HSA-2428924	IGF1R signaling cascade	-3.75336	-2.13746	7/53	2252,3667,5290,5291,5295,5781,30849	FGF7,IRS1,PIK3CA,PIK3CB,PIK3R1,PTPN11,PIK3R4
9_Member	KEGG Pathway	hsa04066	HIF-1 signaling pathway	-3.74924	-2.13576	10/109	285,817,2321,5054,5290,5291,5295,6198,7037,8453	ANGPT2,CAMK2D,FLT1,SERPINE1,PIK3CA,PIK3CB,PIK3R1,RPS6KB1,TFRC,CUL2
9_Member	Canonical Pathways	M13	PID ERBB4 PATHWAY	-3.7245	-2.115	6/38	2066,3717,5290,5291,5295,9611	ERBB4,JAK2,PIK3CA,PIK3CB,PIK3R1,NCOR1
9_Member	Reactome Gene Sets	R-HSA-2404192	Signaling by Type 1 Insulin-like Growth Factor 1 Receptor (IGF1R)	-3.70148	-2.09752	7/54	2252,3667,5290,5291,5295,5781,30849	FGF7,IRS1,PIK3CA,PIK3CB,PIK3R1,PTPN11,PIK3R4
9_Member	Reactome Gene Sets	R-HSA-74751	Insulin receptor signalling cascade	-3.70148	-2.09752	7/54	2252,3667,5290,5291,5295,5781,30849	FGF7,IRS1,PIK3CA,PIK3CB,PIK3R1,PTPN11,PIK3R4
9_Member	Canonical Pathways	M274	PID LYMPH ANGIOGENESIS PATHWAY	-3.68461	-2.08377	5/25	1432,3672,3688,5290,5295	MAPK14,ITGA1,ITGB1,PIK3CA,PIK3R1
9_Member	Reactome Gene Sets	R-HSA-2029485	Role of phospholipids in phagocytosis	-3.68461	-2.08377	5/25	3709,5290,5291,5295,5337	ITPR2,PIK3CA,PIK3CB,PIK3R1,PLD1
9_Member	KEGG Pathway	hsa05218	Melanoma	-3.67601	-2.08377	8/72	1647,2252,4286,5290,5291,5295,5925,10912	GADD45A,FGF7,MITF,PIK3CA,PIK3CB,PIK3R1,RB1,GADD45G
9_Member	Canonical Pathways	M135	PID IL5 PATHWAY	-3.67458	-2.08377	4/14	3717,5290,5295,5781	JAK2,PIK3CA,PIK3R1,PTPN11
9_Member	WikiPathways	WP4582	Cancer immunotherapy by CTLA4 blockade	-3.67458	-2.08377	4/14	5290,5291,5295,5781	PIK3CA,PIK3CB,PIK3R1,PTPN11
9_Member	Reactome Gene Sets	R-HSA-9603381	Activated NTRK3 signals through PI3K	-3.66776	-2.07923	3/6	3667,5290,5295	IRS1,PIK3CA,PIK3R1
9_Member	KEGG Pathway	hsa04670	Leukocyte transendothelial migration	-3.58953	-2.02027	10/114	1432,2770,3688,5290,5291,5295,5781,6093,6387,23562	MAPK14,GNAI1,ITGB1,PIK3CA,PIK3CB,PIK3R1,PTPN11,ROCK1,CXCL12,CLDN14
9_Member	Reactome Gene Sets	R-HSA-912526	Interleukin receptor SHC signaling	-3.51904	-1.9584	5/27	3716,3717,5290,5291,5295	JAK1,JAK2,PIK3CA,PIK3CB,PIK3R1
9_Member	GO Biological Processes	GO:0048017	inositol lipid-mediated signaling	-3.47357	-1.92553	8/77	3667,5290,5291,5295,5337,6198,23236,51196	IRS1,PIK3CA,PIK3CB,PIK3R1,PLD1,RPS6KB1,PLCB1,PLCE1
9_Member	KEGG Pathway	hsa05100	Bacterial invasion of epithelial cells	-3.47357	-1.92553	8/77	857,1793,3688,5290,5291,5295,9844,23607	CAV1,DOCK1,ITGB1,PIK3CA,PIK3CB,PIK3R1,ELMO1,CD2AP
9_Member	Canonical Pathways	M281	PID FAK PATHWAY	-3.45878	-1.91282	7/59	1793,3685,3688,5290,5295,7525,9844	DOCK1,ITGAV,ITGB1,PIK3CA,PIK3R1,YES1,ELMO1
9_Member	Reactome Gene Sets	R-HSA-2219530	Constitutive Signaling by Aberrant PI3K in Cancer	-3.43508	-1.89661	8/78	2066,2252,3667,4254,5290,5291,5295,5781	ERBB4,FGF7,IRS1,KITLG,PIK3CA,PIK3CB,PIK3R1,PTPN11
9_Member	KEGG Pathway	hsa01522	Endocrine resistance	-3.43307	-1.8956	9/98	1432,5290,5291,5295,5567,5925,6198,8202,9611	MAPK14,PIK3CA,PIK3CB,PIK3R1,PRKACB,RB1,RPS6KB1,NCOA3,NCOR1
9_Member	Canonical Pathways	M222	PID CXCR3 PATHWAY	-3.42173	-1.88796	6/43	1432,2770,4283,5290,5291,5295	MAPK14,GNAI1,CXCL9,PIK3CA,PIK3CB,PIK3R1
9_Member	Canonical Pathways	M238	PID THROMBIN PAR1 PATHWAY	-3.42173	-1.88796	6/43	2770,2776,5290,5295,6093,23236	GNAI1,GNAQ,PIK3CA,PIK3R1,ROCK1,PLCB1
9_Member	GO Biological Processes	GO:0008286	insulin receptor signaling pathway	-3.41331	-1.88153	7/60	324,2888,3667,5290,5295,9847,10580	APC,GRB14,IRS1,PIK3CA,PIK3R1,C2CD5,SORBS1
9_Member	KEGG Pathway	hsa05417	Lipid and atherosclerosis	-3.40564	-1.8752	14/215	338,817,948,1432,1543,3308,3717,5290,5291,5295,6352,6885,23236,29110	APOB,CAMK2D,CD36,MAPK14,CYP1A1,HSPA4,JAK2,PIK3CA,PIK3CB,PIK3R1,CCL5,MAP3K7,PLCB1,TBK1
9_Member	Canonical Pathways	M125	PID IGF1 PATHWAY	-3.36753	-1.84764	5/29	3667,5290,5295,5781,6198	IRS1,PIK3CA,PIK3R1,PTPN11,RPS6KB1
9_Member	Reactome Gene Sets	R-HSA-186763	Downstream signal transduction	-3.36753	-1.84764	5/29	5290,5291,5295,5781,6772	PIK3CA,PIK3CB,PIK3R1,PTPN11,STAT1
9_Member	Canonical Pathways	M175	PID ERBB2 ERBB3 PATHWAY	-3.36631	-1.84764	6/44	3717,5290,5291,5295,5781,9101	JAK2,PIK3CA,PIK3CB,PIK3R1,PTPN11,USP8
9_Member	Reactome Gene Sets	R-HSA-451927	Interleukin-2 family signaling	-3.36631	-1.84764	6/44	3716,3717,5290,5291,5295,6772	JAK1,JAK2,PIK3CA,PIK3CB,PIK3R1,STAT1
9_Member	KEGG Pathway	hsa05225	Hepatocellular carcinoma	-3.35555	-1.83753	12/168	324,1647,1728,2940,5290,5291,5295,5925,6198,7042,7046,10912	APC,GADD45A,NQO1,GSTA3,PIK3CA,PIK3CB,PIK3R1,RB1,RPS6KB1,TGFB2,TGFBR1,GADD45G
9_Member	WikiPathways	WP1449	Regulation of toll-like receptor signaling pathway	-3.34211	-1.82601	11/145	1432,4283,5290,5291,5295,6352,6772,6885,7874,29110,57162	MAPK14,CXCL9,PIK3CA,PIK3CB,PIK3R1,CCL5,STAT1,MAP3K7,USP7,TBK1,PELI1
9_Member	Canonical Pathways	M72	PID NECTIN PATHWAY	-3.29639	-1.79231	5/30	3685,5290,5295,5797,8826	ITGAV,PIK3CA,PIK3R1,PTPRM,IQGAP1
9_Member	WikiPathways	WP2261	Glioblastoma signaling pathways	-3.2517	-1.75628	8/83	1030,3667,5290,5291,5295,5583,5584,5925	CDKN2B,IRS1,PIK3CA,PIK3CB,PIK3R1,PRKCH,PRKCI,RB1
9_Member	WikiPathways	WP75	Toll-like receptor signaling pathway	-3.24259	-1.75021	9/104	1432,4283,5290,5291,5295,6352,6772,6885,29110	MAPK14,CXCL9,PIK3CA,PIK3CB,PIK3R1,CCL5,STAT1,MAP3K7,TBK1
9_Member	KEGG Pathway	hsa04620	Toll-like receptor signaling pathway	-3.24259	-1.75021	9/104	1432,4283,5290,5291,5295,6352,6772,6885,29110	MAPK14,CXCL9,PIK3CA,PIK3CB,PIK3R1,CCL5,STAT1,MAP3K7,TBK1
9_Member	Canonical Pathways	M193	PID NEPHRIN NEPH1 PATHWAY	-3.22804	-1.74528	5/31	5290,5291,5295,5584,23607	PIK3CA,PIK3CB,PIK3R1,PRKCI,CD2AP
9_Member	Reactome Gene Sets	R-HSA-1839124	FGFR1 mutant receptor activation	-3.22804	-1.74528	5/31	5290,5295,6772,8805,9208	PIK3CA,PIK3R1,STAT1,TRIM24,LRRFIP1
9_Member	Canonical Pathways	M108	PID NETRIN PATHWAY	-3.16229	-1.69429	5/32	1793,5290,5295,7525,9844	DOCK1,PIK3CA,PIK3R1,YES1,ELMO1
9_Member	KEGG Pathway	hsa04926	Relaxin signaling pathway	-3.16159	-1.69429	10/129	1386,1432,2770,5290,5291,5295,5567,7046,23236,55970	ATF2,MAPK14,GNAI1,PIK3CA,PIK3CB,PIK3R1,PRKACB,TGFBR1,PLCB1,GNG12
9_Member	WikiPathways	WP4566	Translation inhibitors in chronically activated PDGFRA cells	-3.15911	-1.69429	6/48	1432,5290,5291,5295,6198,8672	MAPK14,PIK3CA,PIK3CB,PIK3R1,RPS6KB1,EIF4G3
9_Member	KEGG Pathway	hsa05203	Viral carcinogenesis	-3.11602	-1.66087	13/204	1030,1386,1654,1739,3716,5290,5291,5295,5567,5925,5933,7874,8349	CDKN2B,ATF2,DDX3X,DLG1,JAK1,PIK3CA,PIK3CB,PIK3R1,PRKACB,RB1,RBL1,USP7,H2BC21
9_Member	Canonical Pathways	M266	PID NCADHERIN PATHWAY	-3.09897	-1.64936	5/33	3799,5290,5295,5781,6093	KIF5B,PIK3CA,PIK3R1,PTPN11,ROCK1
9_Member	WikiPathways	WP4481	Resistin as a regulator of inflammation	-3.09897	-1.64936	5/33	1432,5290,5291,23236,51196	MAPK14,PIK3CA,PIK3CB,PLCB1,PLCE1
9_Member	WikiPathways	WP1403	AMP-activated protein kinase (AMPK) signaling	-3.08066	-1.63598	7/68	5290,5291,5295,5567,6198,23236,51719	PIK3CA,PIK3CB,PIK3R1,PRKACB,RPS6KB1,PLCB1,CAB39
9_Member	KEGG Pathway	hsa04014	Ras signaling pathway	-3.07924	-1.6351	14/232	285,2252,2321,4254,5290,5291,5295,5337,5567,5781,8036,29110,51196,55970	ANGPT2,FGF7,FLT1,KITLG,PIK3CA,PIK3CB,PIK3R1,PLD1,PRKACB,PTPN11,SHOC2,TBK1,PLCE1,GNG12
9_Member	Reactome Gene Sets	R-HSA-1227986	Signaling by ERBB2	-3.06332	-1.62565	6/50	2066,5290,5295,7525,9101,55914	ERBB4,PIK3CA,PIK3R1,YES1,USP8,ERBIN
9_Member	KEGG Pathway	hsa04211	Longevity regulating pathway	-3.04964	-1.61571	8/89	1386,3667,5290,5291,5295,5567,6198,9821	ATF2,IRS1,PIK3CA,PIK3CB,PIK3R1,PRKACB,RPS6KB1,RB1CC1
9_Member	KEGG Pathway	hsa04360	Axon guidance	-3.04733	-1.61393	12/182	659,817,2770,3688,3983,5290,5291,5295,5362,5781,6093,6387	BMPR2,CAMK2D,GNAI1,ITGB1,ABLIM1,PIK3CA,PIK3CB,PIK3R1,PLXNA2,PTPN11,ROCK1,CXCL12
9_Member	WikiPathways	WP3303	RAC1/PAK1/p38/MMP2 pathway	-3.04258	-1.61234	7/69	285,1432,2888,3688,5290,5295,5781	ANGPT2,MAPK14,GRB14,ITGB1,PIK3CA,PIK3R1,PTPN11
9_Member	Canonical Pathways	M110	PID IL1 PATHWAY	-3.03791	-1.61076	5/34	3554,5290,5295,5584,6885	IL1R1,PIK3CA,PIK3R1,PRKCI,MAP3K7
9_Member	Canonical Pathways	M143	PID IL2 PI3K PATHWAY	-3.03791	-1.61076	5/34	3716,5290,5295,5781,6198	JAK1,PIK3CA,PIK3R1,PTPN11,RPS6KB1
9_Member	Canonical Pathways	M7955	SIG INSULIN RECEPTOR PATHWAY IN CARDIAC MYOCYTES	-3.01718	-1.59426	6/51	3667,4012,5290,5295,6198,10580	IRS1,LNPEP,PIK3CA,PIK3R1,RPS6KB1,SORBS1
9_Member	KEGG Pathway	hsa05170	Human immunodeficiency virus 1 infection	-2.96266	-1.54997	13/212	1432,2770,2776,3709,5290,5291,5295,6198,6885,8945,23291,29110,55970	MAPK14,GNAI1,GNAQ,ITPR2,PIK3CA,PIK3CB,PIK3R1,RPS6KB1,MAP3K7,BTRC,FBXW11,TBK1,GNG12
9_Member	KEGG Pathway	hsa04915	Estrogen signaling pathway	-2.93608	-1.52792	10/138	1386,2770,2776,3709,5290,5291,5295,5567,8202,23236	ATF2,GNAI1,GNAQ,ITPR2,PIK3CA,PIK3CB,PIK3R1,PRKACB,NCOA3,PLCB1
9_Member	KEGG Pathway	hsa05223	Non-small cell lung cancer	-2.93241	-1.52624	7/72	1647,3799,5290,5291,5295,5925,10912	GADD45A,KIF5B,PIK3CA,PIK3CB,PIK3R1,RB1,GADD45G
9_Member	Reactome Gene Sets	R-HSA-1250342	PI3K events in ERBB4 signaling	-2.91886	-1.51912	3/10	2066,5290,5295	ERBB4,PIK3CA,PIK3R1
9_Member	GO Biological Processes	GO:0048015	phosphatidylinositol-mediated signaling	-2.89699	-1.49969	7/73	3667,5290,5291,5295,6198,23236,51196	IRS1,PIK3CA,PIK3CB,PIK3R1,RPS6KB1,PLCB1,PLCE1
9_Member	WikiPathways	WP4239	Epithelial to mesenchymal transition in colorectal cancer	-2.87799	-1.48603	11/165	1432,5290,5291,5295,5318,6935,7042,7046,9069,23562,64398	MAPK14,PIK3CA,PIK3CB,PIK3R1,PKP2,ZEB1,TGFB2,TGFBR1,CLDN12,CLDN14,PALS1
9_Member	Reactome Gene Sets	R-HSA-912631	Regulation of signaling by CBL	-2.87283	-1.48328	4/22	5290,5291,5295,7525	PIK3CA,PIK3CB,PIK3R1,YES1
9_Member	Canonical Pathways	M160	PID AVB3 INTEGRIN PATHWAY	-2.86218	-1.47787	7/74	3667,3685,5290,5295,5781,6093,6198	IRS1,ITGAV,PIK3CA,PIK3R1,PTPN11,ROCK1,RPS6KB1
9_Member	KEGG Pathway	hsa05214	Glioma	-2.82798	-1.44978	7/75	817,1647,5290,5291,5295,5925,10912	CAMK2D,GADD45A,PIK3CA,PIK3CB,PIK3R1,RB1,GADD45G
9_Member	KEGG Pathway	hsa05017	Spinocerebellar ataxia	-2.81946	-1.44219	10/143	1600,2776,3709,4976,5290,5291,5295,9821,23236,30849	DAB1,GNAQ,ITPR2,OPA1,PIK3CA,PIK3CB,PIK3R1,RB1CC1,PLCB1,PIK3R4
9_Member	Reactome Gene Sets	R-HSA-5655302	Signaling by FGFR1 in disease	-2.81376	-1.43882	5/38	5290,5295,6772,8805,9208	PIK3CA,PIK3R1,STAT1,TRIM24,LRRFIP1
9_Member	KEGG Pathway	hsa05167	Kaposi sarcoma-associated herpesvirus infection	-2.80931	-1.43483	12/194	285,1432,3709,3716,3717,5290,5291,5295,5925,6772,29110,55970	ANGPT2,MAPK14,ITPR2,JAK1,JAK2,PIK3CA,PIK3CB,PIK3R1,RB1,STAT1,TBK1,GNG12
9_Member	KEGG Pathway	hsa04923	Regulation of lipolysis in adipocytes	-2.80227	-1.4301	6/56	2770,3667,5290,5291,5295,5567	GNAI1,IRS1,PIK3CA,PIK3CB,PIK3R1,PRKACB
9_Member	KEGG Pathway	hsa04152	AMPK signaling pathway	-2.79918	-1.42908	9/120	948,3667,5290,5291,5295,6198,6319,6885,51719	CD36,IRS1,PIK3CA,PIK3CB,PIK3R1,RPS6KB1,SCD,MAP3K7,CAB39
9_Member	Reactome Gene Sets	R-HSA-5654695	PI-3K cascade:FGFR2	-2.79758	-1.42908	4/23	2252,5290,5295,5781	FGF7,PIK3CA,PIK3R1,PTPN11
9_Member	KEGG Pathway	hsa05166	Human T-cell leukemia virus 1 infection	-2.78276	-1.41879	13/222	1030,1386,1739,3554,3716,5290,5291,5295,5567,5925,7042,7046,29945	CDKN2B,ATF2,DLG1,IL1R1,JAK1,PIK3CA,PIK3CB,PIK3R1,PRKACB,RB1,TGFB2,TGFBR1,ANAPC4
9_Member	KEGG Pathway	hsa05224	Breast cancer	-2.73023	-1.379	10/147	324,1647,2252,5290,5291,5295,5925,6198,8202,10912	APC,GADD45A,FGF7,PIK3CA,PIK3CB,PIK3R1,RB1,RPS6KB1,NCOA3,GADD45G
9_Member	Reactome Gene Sets	R-HSA-74752	Signaling by Insulin receptor	-2.72882	-1.379	7/78	2252,3667,5290,5291,5295,5781,30849	FGF7,IRS1,PIK3CA,PIK3CB,PIK3R1,PTPN11,PIK3R4
9_Member	KEGG Pathway	hsa05213	Endometrial cancer	-2.72294	-1.37755	6/58	324,1647,5290,5291,5295,10912	APC,GADD45A,PIK3CA,PIK3CB,PIK3R1,GADD45G
9_Member	Canonical Pathways	M41	PID ER NONGENOMIC PATHWAY	-2.71219	-1.37068	5/40	2770,2776,5290,5295,23236	GNAI1,GNAQ,PIK3CA,PIK3R1,PLCB1
9_Member	Reactome Gene Sets	R-HSA-8853659	RET signaling	-2.71219	-1.37068	5/40	5290,5291,5295,5567,5781	PIK3CA,PIK3CB,PIK3R1,PRKACB,PTPN11
9_Member	WikiPathways	WP4829	mBDNF and proBDNF regulation of GABA neurotransmission	-2.71219	-1.37068	5/40	3717,5290,5291,5295,6093	JAK2,PIK3CA,PIK3CB,PIK3R1,ROCK1
9_Member	Canonical Pathways	M48	PID MET PATHWAY	-2.69686	-1.35792	7/79	324,5290,5295,5584,5781,8650,64798	APC,PIK3CA,PIK3R1,PRKCI,PTPN11,NUMB,DEPTOR
9_Member	KEGG Pathway	hsa04914	Progesterone-mediated oocyte maturation	-2.66758	-1.33416	8/102	1432,2770,5290,5291,5295,5567,22849,29945	MAPK14,GNAI1,PIK3CA,PIK3CB,PIK3R1,PRKACB,CPEB3,ANAPC4
9_Member	KEGG Pathway	hsa05146	Amoebiasis	-2.66758	-1.33416	8/102	2776,3554,5290,5291,5295,5567,7042,23236	GNAQ,IL1R1,PIK3CA,PIK3CB,PIK3R1,PRKACB,TGFB2,PLCB1
9_Member	Canonical Pathways	M214	PID ERBB1 INTERNALIZATION PATHWAY	-2.6637	-1.3332	5/41	5290,5291,5295,6453,9101	PIK3CA,PIK3CB,PIK3R1,ITSN1,USP8
9_Member	KEGG Pathway	hsa05169	Epstein-Barr virus infection	-2.66243	-1.3332	12/202	1432,1647,3716,5290,5291,5295,5925,6772,6885,7874,10912,29110	MAPK14,GADD45A,JAK1,PIK3CA,PIK3CB,PIK3R1,RB1,STAT1,MAP3K7,USP7,GADD45G,TBK1
9_Member	Reactome Gene Sets	R-HSA-9006335	Signaling by Erythropoietin	-2.65812	-1.33179	4/25	3717,5290,5291,5295	JAK2,PIK3CA,PIK3CB,PIK3R1
9_Member	Reactome Gene Sets	R-HSA-9664565	Signaling by ERBB2 KD Mutants	-2.65812	-1.33179	4/25	2066,5290,5295,55914	ERBB4,PIK3CA,PIK3R1,ERBIN
9_Member	KEGG Pathway	hsa05415	Diabetic cardiomyopathy	-2.64469	-1.32084	12/203	185,817,948,1432,3667,5290,5291,5295,5350,7042,7046,23236	AGTR1,CAMK2D,CD36,MAPK14,IRS1,PIK3CA,PIK3CB,PIK3R1,PLN,TGFB2,TGFBR1,PLCB1
9_Member	KEGG Pathway	hsa05171	Coronavirus disease - COVID-19	-2.61484	-1.29607	13/232	185,1432,2244,2266,3716,5290,5291,5295,6772,6885,29110,59272,64135	AGTR1,MAPK14,FGB,FGG,JAK1,PIK3CA,PIK3CB,PIK3R1,STAT1,MAP3K7,TBK1,ACE2,IFIH1
9_Member	Reactome Gene Sets	R-HSA-2219528	PI3K/AKT Signaling in Cancer	-2.61459	-1.29607	8/104	2066,2252,3667,4254,5290,5291,5295,5781	ERBB4,FGF7,IRS1,KITLG,PIK3CA,PIK3CB,PIK3R1,PTPN11
9_Member	KEGG Pathway	hsa04625	C-type lectin receptor signaling pathway	-2.61459	-1.29607	8/104	1432,3709,5290,5291,5295,5781,6772,10892	MAPK14,ITPR2,PIK3CA,PIK3CB,PIK3R1,PTPN11,STAT1,MALT1
9_Member	KEGG Pathway	hsa04660	T cell receptor signaling pathway	-2.61459	-1.29607	8/104	1432,1739,5290,5291,5295,6885,7006,10892	MAPK14,DLG1,PIK3CA,PIK3CB,PIK3R1,MAP3K7,TEC,MALT1
9_Member	Canonical Pathways	M187	PID TRKR PATHWAY	-2.61019	-1.29411	6/61	1793,5290,5295,5584,5781,9844	DOCK1,PIK3CA,PIK3R1,PRKCI,PTPN11,ELMO1
9_Member	Reactome Gene Sets	R-HSA-1227990	Signaling by ERBB2 in Cancer	-2.59327	-1.28401	4/26	2066,5290,5295,55914	ERBB4,PIK3CA,PIK3R1,ERBIN
9_Member	KEGG Pathway	hsa04213	Longevity regulating pathway - multiple species	-2.57417	-1.27003	6/62	3667,5290,5291,5295,5567,6198	IRS1,PIK3CA,PIK3CB,PIK3R1,PRKACB,RPS6KB1
9_Member	Reactome Gene Sets	R-HSA-6811558	PI5P, PP2A and IER3 Regulate PI3K/AKT Signaling	-2.56297	-1.26239	8/106	2066,2252,3667,4254,5290,5291,5295,5781	ERBB4,FGF7,IRS1,KITLG,PIK3CA,PIK3CB,PIK3R1,PTPN11
9_Member	Canonical Pathways	M10	PID BCR 5PATHWAY	-2.53888	-1.24402	6/63	1432,5290,5295,6885,10892,25998	MAPK14,PIK3CA,PIK3R1,MAP3K7,MALT1,IBTK
9_Member	Reactome Gene Sets	R-HSA-1226099	Signaling by FGFR in disease	-2.53888	-1.24402	6/63	2252,5290,5295,6772,8805,9208	FGF7,PIK3CA,PIK3R1,STAT1,TRIM24,LRRFIP1
9_Member	WikiPathways	WP4155	Endometrial cancer	-2.53888	-1.24402	6/63	324,1647,5290,5291,5295,10912	APC,GADD45A,PIK3CA,PIK3CB,PIK3R1,GADD45G
9_Member	Canonical Pathways	M1718	SIG IL4RECEPTOR IN B LYPHOCYTES	-2.53134	-1.24003	4/27	3667,3716,5290,5295	IRS1,JAK1,PIK3CA,PIK3R1
9_Member	Reactome Gene Sets	R-HSA-201556	Signaling by ALK	-2.53134	-1.24003	4/27	3667,5290,5291,5295	IRS1,PIK3CA,PIK3CB,PIK3R1
9_Member	WikiPathways	WP5124	Alzheimer's disease	-2.51012	-1.22564	14/267	102,324,2776,3667,3709,3799,4023,5290,5291,5295,9821,23236,27123,30849	ADAM10,APC,GNAQ,IRS1,ITPR2,KIF5B,LPL,PIK3CA,PIK3CB,PIK3R1,RB1CC1,PLCB1,DKK2,PIK3R4
9_Member	KEGG Pathway	hsa04929	GnRH secretion	-2.5043	-1.22095	6/64	2776,3709,5290,5291,5295,23236	GNAQ,ITPR2,PIK3CA,PIK3CB,PIK3R1,PLCB1
9_Member	Reactome Gene Sets	R-HSA-2454202	Fc epsilon receptor (FCERI) signaling	-2.47304	-1.19707	9/134	3709,5290,5291,5295,6885,7006,8945,10892,23291	ITPR2,PIK3CA,PIK3CB,PIK3R1,MAP3K7,TEC,BTRC,MALT1,FBXW11
9_Member	Canonical Pathways	M69	PID REELIN PATHWAY	-2.47209	-1.19707	4/28	1600,3688,5290,5295	DAB1,ITGB1,PIK3CA,PIK3R1
9_Member	Reactome Gene Sets	R-HSA-9682385	FLT3 signaling in disease	-2.47209	-1.19707	4/28	5290,5295,5781,9321	PIK3CA,PIK3R1,PTPN11,TRIP11
9_Member	Canonical Pathways	M239	PID A6B1 A6B4 INTEGRIN PATHWAY	-2.44134	-1.17384	5/46	3655,3688,5290,5295,6198	ITGA6,ITGB1,PIK3CA,PIK3R1,RPS6KB1
9_Member	Reactome Gene Sets	R-HSA-199418	Negative regulation of the PI3K/AKT network	-2.3923	-1.13658	8/113	2066,2252,3667,4254,5290,5291,5295,5781	ERBB4,FGF7,IRS1,KITLG,PIK3CA,PIK3CB,PIK3R1,PTPN11
9_Member	Canonical Pathways	M234	PID IL2 STAT5 PATHWAY	-2.36085	-1.11639	4/30	3716,5290,5295,5781	JAK1,PIK3CA,PIK3R1,PTPN11
9_Member	Reactome Gene Sets	R-HSA-5654696	Downstream signaling of activated FGFR2	-2.36085	-1.11639	4/30	2252,5290,5295,5781	FGF7,PIK3CA,PIK3R1,PTPN11
9_Member	WikiPathways	WP3844	PI3K-AKT-mTOR signaling pathway and therapeutic opportunities	-2.36085	-1.11639	4/30	5290,5291,5295,9821	PIK3CA,PIK3CB,PIK3R1,RB1CC1
9_Member	KEGG Pathway	hsa04024	cAMP signaling pathway	-2.34664	-1.10581	12/221	817,2735,2770,4659,5290,5291,5295,5337,5350,5567,6093,51196	CAMK2D,GLI1,GNAI1,PPP1R12A,PIK3CA,PIK3CB,PIK3R1,PLD1,PLN,PRKACB,ROCK1,PLCE1
9_Member	KEGG Pathway	hsa05211	Renal cell carcinoma	-2.34127	-1.10111	6/69	5290,5291,5295,5781,7042,8453	PIK3CA,PIK3CB,PIK3R1,PTPN11,TGFB2,CUL2
9_Member	KEGG Pathway	hsa04917	Prolactin signaling pathway	-2.3105	-1.07945	6/70	1432,3717,5290,5291,5295,6772	MAPK14,JAK2,PIK3CA,PIK3CB,PIK3R1,STAT1
9_Member	Canonical Pathways	M213	PID AR NONGENOMIC PATHWAY	-2.30853	-1.07945	4/31	2770,5290,5295,23236	GNAI1,PIK3CA,PIK3R1,PLCB1
9_Member	Reactome Gene Sets	R-HSA-1963642	PI3K events in ERBB2 signaling	-2.29349	-1.06836	3/16	2066,5290,5295	ERBB4,PIK3CA,PIK3R1
9_Member	Reactome Gene Sets	R-HSA-2730905	Role of LAT2/NTAL/LAB on calcium mobilization	-2.29349	-1.06836	3/16	5290,5291,5295	PIK3CA,PIK3CB,PIK3R1
9_Member	Reactome Gene Sets	R-HSA-9665348	Signaling by ERBB2 ECD mutants	-2.29349	-1.06836	3/16	5290,5295,55914	PIK3CA,PIK3R1,ERBIN
9_Member	Reactome Gene Sets	R-HSA-9703648	Signaling by FLT3 ITD and TKD mutants	-2.29349	-1.06836	3/16	5290,5295,5781	PIK3CA,PIK3R1,PTPN11
9_Member	KEGG Pathway	hsa04722	Neurotrophin signaling pathway	-2.25732	-1.04099	8/119	817,1432,3667,5290,5291,5295,5781,57498	CAMK2D,MAPK14,IRS1,PIK3CA,PIK3CB,PIK3R1,PTPN11,KIDINS220
9_Member	WikiPathways	WP4255	Non-small cell lung cancer	-2.25065	-1.03654	6/72	1647,5290,5291,5295,5925,10912	GADD45A,PIK3CA,PIK3CB,PIK3R1,RB1,GADD45G
9_Member	Canonical Pathways	M26	PID NFKAPPAB ATYPICAL PATHWAY	-2.21641	-1.01367	3/17	1432,5290,5295	MAPK14,PIK3CA,PIK3R1
9_Member	Reactome Gene Sets	R-HSA-180292	GAB1 signalosome	-2.21641	-1.01367	3/17	5290,5295,5781	PIK3CA,PIK3R1,PTPN11
9_Member	Reactome Gene Sets	R-HSA-9034015	Signaling by NTRK3 (TRKC)	-2.21641	-1.01367	3/17	3667,5290,5295	IRS1,PIK3CA,PIK3R1
9_Member	WikiPathways	WP4216	Chromosomal and microsatellite instability in colorectal cancer	-2.19294	-0.996089	6/74	324,1647,7042,7046,10912,29110	APC,GADD45A,TGFB2,TGFBR1,GADD45G,TBK1
9_Member	Reactome Gene Sets	R-HSA-202424	Downstream TCR signaling	-2.17588	-0.982404	7/98	5290,5291,5295,6885,8945,10892,23291	PIK3CA,PIK3CB,PIK3R1,MAP3K7,BTRC,MALT1,FBXW11
9_Member	Reactome Gene Sets	R-HSA-5654710	PI-3K cascade:FGFR3	-2.14446	-0.961231	3/18	5290,5295,5781	PIK3CA,PIK3R1,PTPN11
9_Member	WikiPathways	WP4674	Head and neck squamous cell carcinoma	-2.13726	-0.956116	6/76	5290,5291,5295,5925,8452,8650	PIK3CA,PIK3CB,PIK3R1,RB1,CUL3,NUMB
9_Member	Reactome Gene Sets	R-HSA-114604	GPVI-mediated activation cascade	-2.118	-0.939808	4/35	5290,5291,5295,5781	PIK3CA,PIK3CB,PIK3R1,PTPN11
9_Member	Reactome Gene Sets	R-HSA-9700206	Signaling by ALK in cancer	-2.10837	-0.932532	5/55	3667,3799,5290,5295,5495	IRS1,KIF5B,PIK3CA,PIK3R1,PPM1B
9_Member	Reactome Gene Sets	R-HSA-9725370	Signaling by ALK fusions and activated point mutants	-2.10837	-0.932532	5/55	3667,3799,5290,5295,5495	IRS1,KIF5B,PIK3CA,PIK3R1,PPM1B
9_Member	Reactome Gene Sets	R-HSA-9703465	Signaling by FLT3 fusion proteins	-2.07705	-0.909073	3/19	5290,5295,9321	PIK3CA,PIK3R1,TRIP11
9_Member	KEGG Pathway	hsa01521	EGFR tyrosine kinase inhibitor resistance	-2.0573	-0.895876	6/79	3716,3717,5290,5291,5295,6198	JAK1,JAK2,PIK3CA,PIK3CB,PIK3R1,RPS6KB1
9_Member	GO Biological Processes	GO:0014065	phosphatidylinositol 3-kinase signaling	-2.03244	-0.876518	4/37	3667,5290,5291,5295	IRS1,PIK3CA,PIK3CB,PIK3R1
9_Member	KEGG Pathway	hsa04960	Aldosterone-regulated sodium reabsorption	-2.03244	-0.876518	4/37	3667,5290,5291,5295	IRS1,PIK3CA,PIK3CB,PIK3R1
9_Member	WikiPathways	WP4262	Breast cancer pathway	-2.03124	-0.876518	9/157	324,1647,2252,5290,5295,5925,6198,8202,10912	APC,GADD45A,FGF7,PIK3CA,PIK3R1,RB1,RPS6KB1,NCOA3,GADD45G
9_Member	KEGG Pathway	hsa05160	Hepatitis C	-2.03124	-0.876518	9/157	3716,5290,5291,5295,5925,6772,23562,29110,439996	JAK1,PIK3CA,PIK3CB,PIK3R1,RB1,STAT1,CLDN14,TBK1,IFIT1B
9_Member	WikiPathways	WP4223	Ras signaling	-2.02903	-0.874912	10/185	2321,5290,5291,5295,5337,5567,5781,8036,51196,55970	FLT1,PIK3CA,PIK3CB,PIK3R1,PLD1,PRKACB,PTPN11,SHOC2,PLCE1,GNG12
9_Member	Reactome Gene Sets	R-HSA-5654720	PI-3K cascade:FGFR4	-2.01368	-0.862786	3/20	5290,5295,5781	PIK3CA,PIK3R1,PTPN11
9_Member	Reactome Gene Sets	R-HSA-1236394	Signaling by ERBB4	-2.01247	-0.862786	5/58	2066,5290,5295,6387,9611	ERBB4,PIK3CA,PIK3R1,CXCL12,NCOR1
9_Member	Reactome Gene Sets	R-HSA-186797	Signaling by PDGF	-2.01247	-0.862786	5/58	5290,5291,5295,5781,6772	PIK3CA,PIK3CB,PIK3R1,PTPN11,STAT1
10_Summary	Canonical Pathways	M124	PID CXCR4 PATHWAY	-9.07965	-5.93708	16/100	2770,3655,3672,3685,3688,3717,5290,5291,5295,5781,5996,6387,6772,7525,9525,23236,1432,3667,3716,6198,7006,1386,2266,4286,5054,5583,7078,4254,817,6885,6093,5567,3433,4283,1270,3437,5495,8672,10346,10475,54739,117854,8826,10787,5962,6352,1848,2690,3554,10912,571,1030,5925,10135,6935,439996	GNAI1,ITGA6,ITGA1,ITGAV,ITGB1,JAK2,PIK3CA,PIK3CB,PIK3R1,PTPN11,RGS1,CXCL12,STAT1,YES1,VPS4B,PLCB1,MAPK14,IRS1,JAK1,RPS6KB1,TEC,ATF2,FGG,MITF,SERPINE1,PRKCH,TIMP3,KITLG,CAMK2D,MAP3K7,ROCK1,PRKACB,IFIT2,CXCL9,CNTF,IFIT3,PPM1B,EIF4G3,TRIM22,TRIM38,XAF1,TRIM6,IQGAP1,NCKAP1,RDX,CCL5,DUSP6,GHR,IL1R1,GADD45G,BACH1,CDKN2B,RB1,NAMPT,ZEB1,IFIT1B
10_Member	Canonical Pathways	M124	PID CXCR4 PATHWAY	-9.07965	-5.93708	16/100	2770,3655,3672,3685,3688,3717,5290,5291,5295,5781,5996,6387,6772,7525,9525,23236	GNAI1,ITGA6,ITGA1,ITGAV,ITGB1,JAK2,PIK3CA,PIK3CB,PIK3R1,PTPN11,RGS1,CXCL12,STAT1,YES1,VPS4B,PLCB1
10_Member	WikiPathways	WP2037	Prolactin signaling pathway	-6.90008	-4.40607	12/76	1432,3667,3688,3716,3717,5290,5291,5295,5781,6198,6772,7006	MAPK14,IRS1,ITGB1,JAK1,JAK2,PIK3CA,PIK3CB,PIK3R1,PTPN11,RPS6KB1,STAT1,TEC
10_Member	WikiPathways	WP395	IL-4 signaling pathway	-6.44138	-4.10753	10/55	1386,1432,3667,3716,3717,5290,5295,5781,6198,6772	ATF2,MAPK14,IRS1,JAK1,JAK2,PIK3CA,PIK3R1,PTPN11,RPS6KB1,STAT1
10_Member	Canonical Pathways	M183	PID IL6 7 PATHWAY	-6.05456	-3.81847	9/47	1432,2266,3716,3717,4286,5290,5295,5781,6772	MAPK14,FGG,JAK1,JAK2,MITF,PIK3CA,PIK3R1,PTPN11,STAT1
10_Member	WikiPathways	WP2374	Oncostatin M signaling pathway	-5.67967	-3.56101	10/66	1432,3667,3716,3717,5054,5295,5583,5781,6772,7078	MAPK14,IRS1,JAK1,JAK2,SERPINE1,PIK3R1,PRKCH,PTPN11,STAT1,TIMP3
10_Member	Canonical Pathways	M231	PID KIT PATHWAY	-5.66667	-3.55298	9/52	3717,4254,4286,5290,5295,5781,6198,6772,7006	JAK2,KITLG,MITF,PIK3CA,PIK3R1,PTPN11,RPS6KB1,STAT1,TEC
10_Member	Reactome Gene Sets	R-HSA-1433557	Signaling by SCF-KIT	-5.34451	-3.33804	8/43	3717,4254,5290,5295,5781,6772,7006,7525	JAK2,KITLG,PIK3CA,PIK3R1,PTPN11,STAT1,TEC,YES1
10_Member	WikiPathways	WP304	Kit receptor signaling pathway	-5.13208	-3.16921	9/60	1432,3717,4254,4286,5295,5781,6198,6772,7006	MAPK14,JAK2,KITLG,MITF,PIK3R1,PTPN11,RPS6KB1,STAT1,TEC
10_Member	WikiPathways	WP2203	Thymic stromal lymphopoietin (TSLP) signaling pathway	-5.04269	-3.08694	8/47	1432,3716,3717,5290,5781,6772,7006,7525	MAPK14,JAK1,JAK2,PIK3CA,PTPN11,STAT1,TEC,YES1
10_Member	Reactome Gene Sets	R-HSA-512988	Interleukin-3, Interleukin-5 and GM-CSF signaling	-4.97209	-3.03024	8/48	3716,3717,5290,5291,5295,5781,7006,7525	JAK1,JAK2,PIK3CA,PIK3CB,PIK3R1,PTPN11,TEC,YES1
10_Member	Canonical Pathways	M161	PID IFNG PATHWAY	-4.56111	-2.72497	7/40	817,3716,3717,5290,5295,5781,6772	CAMK2D,JAK1,JAK2,PIK3CA,PIK3R1,PTPN11,STAT1
10_Member	Canonical Pathways	M100	PID SHP2 PATHWAY	-4.40784	-2.61485	8/57	2770,3667,3716,3717,5290,5295,5781,6772	GNAI1,IRS1,JAK1,JAK2,PIK3CA,PIK3R1,PTPN11,STAT1
10_Member	WikiPathways	WP364	IL-6 signaling pathway	-4.34881	-2.5656	7/43	3716,3717,5295,5781,6198,6772,6885	JAK1,JAK2,PIK3R1,PTPN11,RPS6KB1,STAT1,MAP3K7
10_Member	WikiPathways	WP2034	Leptin signaling pathway	-4.28665	-2.51975	9/76	1432,3667,3716,3717,5295,5781,6093,6198,6772	MAPK14,IRS1,JAK1,JAK2,PIK3R1,PTPN11,ROCK1,RPS6KB1,STAT1
10_Member	WikiPathways	WP2332	Interleukin-11 signaling pathway	-4.282	-2.51964	7/44	3716,3717,5295,5781,6198,6772,7525	JAK1,JAK2,PIK3R1,PTPN11,RPS6KB1,STAT1,YES1
10_Member	Reactome Gene Sets	R-HSA-9669938	Signaling by KIT in disease	-4.17912	-2.44096	5/20	3717,5290,5295,6772,7525	JAK2,PIK3CA,PIK3R1,STAT1,YES1
10_Member	Reactome Gene Sets	R-HSA-9670439	Signaling by phosphorylated juxtamembrane, extracellular and kinase domain KIT mutants	-4.17912	-2.44096	5/20	3717,5290,5295,6772,7525	JAK2,PIK3CA,PIK3R1,STAT1,YES1
10_Member	Reactome Gene Sets	R-HSA-1059683	Interleukin-6 signaling	-4.13314	-2.40555	4/11	3716,3717,5781,6772	JAK1,JAK2,PTPN11,STAT1
10_Member	Canonical Pathways	M233	PID EPO PATHWAY	-4.07976	-2.36747	6/33	1432,3717,5295,5781,6772,7006	MAPK14,JAK2,PIK3R1,PTPN11,STAT1,TEC
10_Member	Canonical Pathways	M22	PID GMCSF PATHWAY	-3.85943	-2.21861	6/36	3717,5290,5295,5567,5781,6772	JAK2,PIK3CA,PIK3R1,PRKACB,PTPN11,STAT1
10_Member	WikiPathways	WP619	Type II interferon signaling (IFNG)	-3.79086	-2.16681	6/37	3433,3716,3717,4283,5781,6772	IFIT2,JAK1,JAK2,CXCL9,PTPN11,STAT1
10_Member	Reactome Gene Sets	R-HSA-6783589	Interleukin-6 family signaling	-3.77345	-2.15431	5/24	1270,3716,3717,5781,6772	CNTF,JAK1,JAK2,PTPN11,STAT1
10_Member	KEGG Pathway	hsa05235	PD-L1 expression and PD-1 checkpoint pathway in cancer	-3.74933	-2.13576	9/89	1432,3716,3717,5290,5291,5295,5781,6198,6772	MAPK14,JAK1,JAK2,PIK3CA,PIK3CB,PIK3R1,PTPN11,RPS6KB1,STAT1
10_Member	Reactome Gene Sets	R-HSA-877312	Regulation of IFNG signaling	-3.67458	-2.08377	4/14	3716,3717,5781,6772	JAK1,JAK2,PTPN11,STAT1
10_Member	Canonical Pathways	M122	PID IL2 1PATHWAY	-3.65077	-2.06768	7/55	1432,3667,3716,5290,5295,5781,6772	MAPK14,IRS1,JAK1,PIK3CA,PIK3R1,PTPN11,STAT1
10_Member	WikiPathways	WP585	Interferon type I signaling pathways	-3.65077	-2.06768	7/55	1432,3667,3716,5295,5781,6198,6772	MAPK14,IRS1,JAK1,PIK3R1,PTPN11,RPS6KB1,STAT1
10_Member	Canonical Pathways	M182	PID IL3 PATHWAY	-3.59992	-2.02645	5/26	3717,5290,5295,5567,5781	JAK2,PIK3CA,PIK3R1,PRKACB,PTPN11
10_Member	WikiPathways	WP127	IL-5 signaling pathway	-3.59789	-2.02645	6/40	3716,3717,5295,5781,6198,6772	JAK1,JAK2,PIK3R1,PTPN11,RPS6KB1,STAT1
10_Member	WikiPathways	WP3972	PDGFR-beta pathway	-3.36753	-1.84764	5/29	3716,3717,5290,5295,6772	JAK1,JAK2,PIK3CA,PIK3R1,STAT1
10_Member	Canonical Pathways	M28	PID IL4 2PATHWAY	-3.24044	-1.74927	7/64	1432,3667,3716,3717,5290,5295,6198	MAPK14,IRS1,JAK1,JAK2,PIK3CA,PIK3R1,RPS6KB1
10_Member	Reactome Gene Sets	R-HSA-913531	Interferon Signaling	-3.21646	-1.73784	13/199	817,3433,3437,3716,3717,5495,5781,6772,8672,10346,10475,54739,117854	CAMK2D,IFIT2,IFIT3,JAK1,JAK2,PPM1B,PTPN11,STAT1,EIF4G3,TRIM22,TRIM38,XAF1,TRIM6
10_Member	Canonical Pathways	M186	PID PDGFRB PATHWAY	-3.16159	-1.69429	10/129	3685,3717,5290,5291,5295,5781,6772,7525,8826,10787	ITGAV,JAK2,PIK3CA,PIK3CB,PIK3R1,PTPN11,STAT1,YES1,IQGAP1,NCKAP1
10_Member	GO Biological Processes	GO:0060333	interferon-gamma-mediated signaling pathway	-3.06647	-1.62773	3/9	3716,3717,6772	JAK1,JAK2,STAT1
10_Member	Reactome Gene Sets	R-HSA-112411	MAPK1 (ERK2) activation	-3.06647	-1.62773	3/9	3716,3717,5781	JAK1,JAK2,PTPN11
10_Member	Reactome Gene Sets	R-HSA-877300	Interferon gamma signaling	-2.9862	-1.56843	8/91	817,3716,3717,5781,6772,10346,10475,117854	CAMK2D,JAK1,JAK2,PTPN11,STAT1,TRIM22,TRIM38,TRIM6
10_Member	GO Biological Processes	GO:0034110	regulation of homotypic cell-cell adhesion	-2.97899	-1.56427	5/35	2266,3716,3717,5962,6352	FGG,JAK1,JAK2,RDX,CCL5
10_Member	Reactome Gene Sets	R-HSA-110056	MAPK3 (ERK1) activation	-2.91886	-1.51912	3/10	3716,3717,5781	JAK1,JAK2,PTPN11
10_Member	Canonical Pathways	M196	PID IL23 PATHWAY	-2.86703	-1.47986	5/37	3717,4283,5290,5295,6772	JAK2,CXCL9,PIK3CA,PIK3R1,STAT1
10_Member	WikiPathways	WP4558	Overview of interferons-mediated signaling pathway	-2.86703	-1.47986	5/37	3716,3717,5290,5295,6772	JAK1,JAK2,PIK3CA,PIK3R1,STAT1
10_Member	Reactome Gene Sets	R-HSA-112409	RAF-independent MAPK1/3 activation	-2.79758	-1.42908	4/23	1848,3716,3717,5781	DUSP6,JAK1,JAK2,PTPN11
10_Member	WikiPathways	WP4197	Immune response to tuberculosis	-2.79758	-1.42908	4/23	3437,3716,3717,6772	IFIT3,JAK1,JAK2,STAT1
10_Member	Reactome Gene Sets	R-HSA-9020956	Interleukin-27 signaling	-2.78785	-1.42344	3/11	3716,3717,6772	JAK1,JAK2,STAT1
10_Member	Reactome Gene Sets	R-HSA-982772	Growth hormone receptor signaling	-2.72612	-1.379	4/24	2690,3667,3717,6772	GHR,IRS1,JAK2,STAT1
10_Member	Reactome Gene Sets	R-HSA-8984722	Interleukin-35 Signalling	-2.6702	-1.33551	3/12	3716,3717,6772	JAK1,JAK2,STAT1
10_Member	Reactome Gene Sets	R-HSA-8854691	Interleukin-20 family signaling	-2.65812	-1.33179	4/25	3716,3717,5781,6772	JAK1,JAK2,PTPN11,STAT1
10_Member	WikiPathways	WP49	IL-2 signaling pathway	-2.61664	-1.29649	5/42	3716,5295,5781,6198,6772	JAK1,PIK3R1,PTPN11,RPS6KB1,STAT1
10_Member	Canonical Pathways	M54	PID IL12 2PATHWAY	-2.57417	-1.27003	6/62	1386,1432,3554,3717,6772,10912	ATF2,MAPK14,IL1R1,JAK2,STAT1,GADD45G
10_Member	WikiPathways	WP1971	Integrated cancer pathway	-2.44134	-1.17384	5/46	571,1030,3716,5925,6772	BACH1,CDKN2B,JAK1,RB1,STAT1
[truncated: 145 more rows]

## Sheet: DOWN_Annotation
MyList	Gene ID	Type	Tax ID	Homologene Gene ID	Homologene Gene Tax ID	Gene Symbol	Description	Biological Process (GO)	Kinase Class (UniProt)	Protein Function (Protein Atlas)	Subcellular Location (Protein Atlas)	Drug (DrugBank)	Canonical Pathways_x000D_	Hallmark Gene Sets_x000D_	CORUM:306 Ribosome, cytoplasmic	GO:0042254 ribosome biogenesis	hsa00190 Oxidative phosphorylation	GO:0042255 ribosome assembly	R-HSA-5368286 Mitochondrial translation init	GO:1904666 regulation of ubiquitin protei	R-HSA-9609507 Protein localization	GO:0002399 MHC class II protein complex a	GO:0007005 mitochondrion organization	GO:0009206 purine ribonucleoside triphosp	R-HSA-72163 mRNA Splicing - Major Pathway	R-HSA-1640170 Cell Cycle	GO:0098754 detoxification	R-HSA-9711123 Cellular response to chemical	R-HSA-3700989 Transcriptional Regulation by	CORUM:5266 TNF-alpha/NF-kappa B signaling	CORUM:7325 HINT1-UBC3-RBX1 complex	WP4022 Pyrimidine metabolism	GO:0046598 positive regulation of viral e	GO:0042989 sequestering of actin monomers
[truncated: 505 more rows]

[truncated: 1 more sheets: DOWN_Enrichment]
