# Supplementary material for: Transcriptional profiling of hepatocytes infected with the replicative form of the malaria parasite Plasmodium cynomolgi
Source: Malar J. 2022 Dec 23;21:393. doi: 10.1186/s12936-022-04411-3 (PMC9789591; doi:10.1186/s12936-022-04411-3)
Supplement: Supplementary file 13 — Additional file 13. Venn diagram analysis lists, term annotation and Metascape pathway enrichment analysis for significantly upregulated genes in primary rhesus macaque hepatocytes infected with schizonts in comparison to uninfected samples or uninfected bystander (negative) cells. Source data associated with Fig. 4. [file 12936_2022_4411_MOESM13_ESM.xlsx]

## Sheet: UP_Venn diagram
Sz vs uninfected samples and Sz vs negative cells (common)
SLMAP	DLG1	GSKIP	MITF	BIVM-ERCC5	ZEB1	ANAPC4	USP47	PNPT1	CHD9	RNF14	TTC37	ZNF181	NFIA	DKK2	TAOK3	SLK	EIF4G3	ACSL3	UTRN	CCDC66	MAP3K20	SMC3	ATL2	ZNF83	GHR	CCL19	LRRC8D	HECTD2	FPGT	CCAR1	N4BP2L2	C8orf44-SGK3	TMEM255A	HS2ST1	USP7	YME1L1	ALCAM	PIK3CB	ABRAXAS2	ZBTB11	CEP120	RANBP6	MBD5	APPBP2	KDM5A	PLD1	UFL1	AGPS	PLCXD2
Sz vs uninfected only
PNCK	ERCC5	UTP20	ZNF684	EDN1	MMGT1	RTKN2	RNF38	STOX1	CLK4	U2SURP	NHLRC3	CXCL3	FAM214A	LCORL	CHD8	POLK	SCAF8	NAP1L2	EP300	SIRPB2	CENPQ	CHORDC1	FNBP1L	KBTBD8	ZNF131	TRIM33	G2E3	MIER1	FGR	OSBPL8	PIKFYVE	SRPK1	UGT1A1	ANP32E	MED13L	TEAD1	CHD1	ZNF182	ATG2B	LHFPL2	ELOVL5	ARHGAP21	RIOK1	GEN1	BRCA1	PUM3	TMEM19	HOOK3	STK26
Sz vs negative cells only
PLCE1	KLHL2	ST8SIA4	H2BC21	EMC1	CPEB3	ADAMTS16	IRS1	CYP1A1	GNG12	HLF	ALDH1L2	CYP7A1	MTR	SH3D19	SLC2A10	NUGGC	LGR5	GLI1	TEX2	TRIM6	ADGRF5	DIPK2A	FLT1	SLC6A1	SEC24B	CLDN14	ACSL1	ELMO1	NUMB	PTPRM	PRKCH	TMEM135	SNTB1	IL1R1	YPEL2	MEF2C	ERBB4	OTUD1	HRH4	SLC40A1	BDKRB2	FGB	LIPH	MAPK14	KIAA1217	WWC1	ADAMTS4	SCD	JCAD
[truncated: 1,341 more columns]

## Sheet: Common_Annotation
MyList	Gene ID	Type	Tax ID	Homologene Gene ID	Homologene Gene Tax ID	Gene Symbol	Description	Biological Process (GO)	Kinase Class (UniProt)	Protein Function (Protein Atlas)	Subcellular Location (Protein Atlas)	Drug (DrugBank)	Canonical Pathways_x000D_	Hallmark Gene Sets_x000D_	R-HSA-9012999 RHO GTPase cycle	GO:0006468 protein phosphorylation	GO:0009725 response to hormone	R-HSA-199991 Membrane Trafficking	GO:0060341 regulation of cellular localiz	GO:0070848 response to growth factor	GO:0043632 modification-dependent macromo	M124 PID CXCR4 PATHWAY	GO:0097435 supramolecular fiber organizat	GO:0048193 Golgi vesicle transport	GO:0040008 regulation of growth	GO:0006886 intracellular protein transpor	R-HSA-109582 Hemostasis	GO:0080135 regulation of cellular respons	GO:0044089 positive regulation of cellula	GO:0000226 microtubule cytoskeleton organ	WP481 Insulin signaling	GO:0051640 organelle localization	GO:0051493 regulation of cytoskeleton org	GO:0031346 positive regulation of cell pr
SLMAP	7871	symbol	H. sapiens	7871	H. sapiens	SLMAP	sarcolemma associated protein	GO:1900825 regulation of membrane depolarization during cardiac muscle cell action potential;GO:0098902 regulation of membrane depolarization during action potential;GO:1905150 regulation of voltage-gated sodium channel activity		Predicted intracellular proteins	Endoplasmic reticulum (Approved)				0	0	0	0	0	0	0	0	0	0	0	0	0	0	0	0	0	0	0	0
DLG1	1739	symbol	H. sapiens	1739	H. sapiens	DLG1	discs large MAGUK scaffold protein 1	GO:0099562 maintenance of postsynaptic density structure;GO:0043622 cortical microtubule organization;GO:1903760 regulation of voltage-gated potassium channel activity involved in ventricular cardiac muscle cell action potential repolarization		Transporters:Accessory Factors Involved in Transport; Predicted intracellular proteins	Vesicles (Uncertain); Additional: Plasma membrane		(M156)PID ECADHERIN NASCENT AJ PATHWAY; (M81)PID CDC42 PATHWAY	(M5942)HALLMARK UV RESPONSE DN; (M5893)HALLMARK MITOTIC SPINDLE; (M5915)HALLMARK APICAL JUNCTION	0	0	0	0	1	0	0	1	1	0	0	1	0	1	1	1	0	1	1	1
GSKIP	51527	symbol	H. sapiens	51527	H. sapiens	GSKIP	GSK3B interacting protein	GO:0008631 intrinsic apoptotic signaling pathway in response to oxidative stress;GO:0036473 cell death in response to oxidative stress;GO:0090263 positive regulation of canonical Wnt signaling pathway		Predicted intracellular proteins	Golgi apparatus;Vesicles (Approved); Additional: Nucleoli				0	0	0	0	0	0	0	0	0	0	0	0	0	0	0	0	0	0	0	0
MITF	4286	symbol	H. sapiens	4286	H. sapiens	MITF	melanocyte inducing transcription factor	GO:0044336 canonical Wnt signaling pathway involved in negative regulation of apoptotic process;GO:0030318 melanocyte differentiation;GO:0050931 pigment cell differentiation		Human disease related genes:Congenital disorders of metabolism:Other congenital disorders of metabolism; Human disease related genes:Congenital disorders of metabolism:Congenital disorders of amino acid metabolism; Transcription factors:Basic domains; Disease related genes; Predicted intracellular proteins; Cancer-related genes; Human disease related genes:Cancers:Skin cancers			(M229)PID P38 ALPHA BETA DOWNSTREAM PATHWAY; (M183)PID IL6 7 PATHWAY; (M231)PID KIT PATHWAY		0	0	0	0	0	0	0	1	0	0	0	0	0	0	0	0	0	0	0	0
BIVM-ERCC5	100533467	symbol	H. sapiens	100533467	H. sapiens	BIVM-ERCC5	BIVM-ERCC5 readthrough			Predicted intracellular proteins; Cancer-related genes	Nucleoplasm (Approved)				0	0	0	0	0	0	0	0	0	0	0	0	0	0	0	0	0	0	0	0
ZEB1	6935	symbol	H. sapiens	6935	H. sapiens	ZEB1	zinc finger E-box binding homeobox 1	GO:0048752 semicircular canal morphogenesis;GO:0060872 semicircular canal development;GO:0045602 negative regulation of endothelial cell differentiation		Human disease related genes:Nervous system diseases:Eye disease; Predicted intracellular proteins; Disease related genes; Transcription factors:Helix-turn-helix domains	Nucleoplasm (Supported); Additional: Nucleoli		(M71)PID ILK PATHWAY	(M5921)HALLMARK COMPLEMENT	0	0	1	0	0	1	0	1	0	0	0	0	0	0	0	0	0	0	0	0
ANAPC4	29945	symbol	H. sapiens	29945	H. sapiens	ANAPC4	anaphase promoting complex subunit 4	GO:0045842 positive regulation of mitotic metaphase/anaphase transition;GO:1901970 positive regulation of mitotic sister chromatid separation;GO:0031145 anaphase-promoting complex-dependent catabolic process		Predicted intracellular proteins	Intermediate filaments (Approved)				0	0	0	0	0	0	1	1	0	0	0	0	0	0	1	0	0	0	0	0
USP47	55031	symbol	H. sapiens	55031	H. sapiens	USP47	ubiquitin specific peptidase 47	GO:1902230 negative regulation of intrinsic apoptotic signaling pathway in response to DNA damage;GO:0035520 monoubiquitinated protein deubiquitination;GO:1902229 regulation of intrinsic apoptotic signaling pathway in response to DNA damage		Enzymes; ENZYME proteins:Hydrolases; Predicted intracellular proteins; Peptidases:Cysteine-type peptidases	Intermediate filaments (Approved); Additional: Vesicles				0	0	0	0	0	0	1	0	0	0	1	0	0	1	0	0	0	0	0	0
PNPT1	87178	symbol	H. sapiens	87178	H. sapiens	PNPT1	polyribonucleotide nucleotidyltransferase 1	GO:0090616 mitochondrial mRNA 3'-end processing;GO:0097222 mitochondrial mRNA polyadenylation;GO:0090615 mitochondrial mRNA processing		Disease related genes; Potential drug targets; Enzymes; Predicted intracellular proteins; ENZYME proteins:Transferases; Human disease related genes:Congenital disorders of metabolism:Mitochondrial diseases	Mitochondria (Supported); Additional: Cytosol			(M5911)HALLMARK INTERFERON ALPHA RESPONSE; (M5913)HALLMARK INTERFERON GAMMA RESPONSE	0	0	1	0	0	0	1	0	0	0	1	0	0	1	0	0	0	0	0	0
CHD9	80205	symbol	H. sapiens	80205	H. sapiens	CHD9	chromodomain helicase DNA binding protein 9	GO:0032508 DNA duplex unwinding;GO:0032392 DNA geometric change;GO:0071103 DNA conformation change		Enzymes; ENZYME proteins:Hydrolases; Predicted intracellular proteins	Nucleoplasm (Supported); Additional: Cytosol				0	0	0	0	0	0	0	0	0	0	0	0	0	0	0	0	0	0	0	0
RNF14	9604	symbol	H. sapiens	9604	H. sapiens	RNF14	ring finger protein 14	GO:0030521 androgen receptor signaling pathway;GO:0060765 regulation of androgen receptor signaling pathway;GO:0030518 intracellular steroid hormone receptor signaling pathway		Enzymes; Predicted intracellular proteins; ENZYME proteins:Transferases	Nucleoplasm (Supported); Additional: Cytosol				0	0	1	0	0	0	1	0	0	0	0	0	0	0	0	0	0	0	0	0
TTC37	9652	symbol	H. sapiens	9652	H. sapiens	TTC37	tetratricopeptide repeat domain 37	GO:0034427 nuclear-transcribed mRNA catabolic process, exonucleolytic, 3'-5';GO:0000291 nuclear-transcribed mRNA catabolic process, exonucleolytic;GO:0000956 nuclear-transcribed mRNA catabolic process		Human disease related genes:Congenital malformations:Congenital malformations of the digestive system; Predicted intracellular proteins; Disease related genes	Nucleoplasm (Supported); Additional: Cytosol			(M5922)HALLMARK UNFOLDED PROTEIN RESPONSE	0	0	0	0	0	0	0	0	0	0	0	0	0	0	0	0	0	0	0	0
ZNF181	339318	symbol	H. sapiens	339318	H. sapiens	ZNF181	zinc finger protein 181	GO:0006357 regulation of transcription by RNA polymerase II;GO:0006355 regulation of transcription, DNA-templated;GO:1903506 regulation of nucleic acid-templated transcription		Predicted intracellular proteins; Transcription factors:Zinc-coordinating DNA-binding domains	Nucleoplasm (Approved)				0	0	0	0	0	0	0	0	0	0	0	0	0	0	0	0	0	0	0	0
NFIA	4774	symbol	H. sapiens	4774	H. sapiens	NFIA	nuclear factor I A	GO:0060074 synapse maturation;GO:0072189 ureter development;GO:0019079 viral genome replication		Human disease related genes:Other congenital disorders:Chromosomal abnormalities; Predicted intracellular proteins; Disease related genes; Transcription factors:beta-Hairpin exposed by an alpha/beta-scaffold	Nucleoplasm (Enhanced)		(M285)PID HNF3A PATHWAY		0	0	0	0	0	0	0	0	0	0	0	0	0	0	0	0	0	0	0	0
DKK2	27123	symbol	H. sapiens	27123	H. sapiens	DKK2	dickkopf WNT signaling pathway inhibitor 2	GO:2000272 negative regulation of signaling receptor activity;GO:0090263 positive regulation of canonical Wnt signaling pathway;GO:0090090 negative regulation of canonical Wnt signaling pathway		Predicted secreted proteins; Predicted intracellular proteins	Golgi apparatus (Supported)		(M70)PID PS1 PATHWAY		0	0	0	0	0	0	0	1	0	0	0	0	0	0	0	0	0	0	0	0
TAOK3	51347	symbol	H. sapiens	51347	H. sapiens	TAOK3	TAO kinase 3	GO:0007095 mitotic G2 DNA damage checkpoint signaling;GO:0046329 negative regulation of JNK cascade;GO:0043507 positive regulation of JUN kinase activity	STE Ser/Thr protein kinase family	Enzymes; Kinases:STE Ser/Thr protein kinases; Predicted intracellular proteins; ENZYME proteins:Transferases	Mitochondria (Uncertain)	Fostamatinib	(M20)PID P38 MKK3 6PATHWAY		1	1	0	0	0	0	0	0	0	0	0	0	0	1	0	0	0	0	0	0
SLK	9748	symbol	H. sapiens	9748	H. sapiens	SLK	STE20 like kinase	GO:0031122 cytoplasmic microtubule organization;GO:0051893 regulation of focal adhesion assembly;GO:0090109 regulation of cell-substrate junction assembly	STE Ser/Thr protein kinase family	Enzymes; Kinases:STE Ser/Thr protein kinases; Predicted intracellular proteins; ENZYME proteins:Transferases	Cytosol;Plasma membrane (Approved)	K-00546; 2-[4-[4-[(5-cyclopropyl-1H-pyrazol-3-yl)amino]quinazolin-2-yl]iminocyclohexa-2,5-dien-1-yl]acetonitrile; Fostamatinib			1	1	0	0	0	0	0	0	1	0	0	0	0	0	1	1	0	0	0	0
EIF4G3	8672	symbol	H. sapiens	8672	H. sapiens	EIF4G3	eukaryotic translation initiation factor 4 gamma 3	GO:0006446 regulation of translational initiation;GO:0006417 regulation of translation;GO:0034248 regulation of cellular amide metabolic process		Predicted intracellular proteins	Cytosol (Approved)			(M5950)HALLMARK ALLOGRAFT REJECTION	0	0	0	0	0	0	0	1	0	0	0	0	0	0	0	0	0	0	0	0
ACSL3	2181	symbol	H. sapiens	2181	H. sapiens	ACSL3	acyl-CoA synthetase long chain family member 3	GO:0150173 positive regulation of phosphatidylcholine metabolic process;GO:2001247 positive regulation of phosphatidylcholine biosynthetic process;GO:2001245 regulation of phosphatidylcholine biosynthetic process		Enzymes; ENZYME proteins:Ligase; Predicted intracellular proteins; Cancer-related genes	Nucleoli;Nucleoli rim (Approved); Additional: Lipid droplets			(M5908)HALLMARK ANDROGEN RESPONSE; (M5924)HALLMARK MTORC1 SIGNALING	0	0	0	0	1	0	0	0	0	0	0	0	0	0	0	0	0	0	0	0
UTRN	7402	symbol	H. sapiens	7402	H. sapiens	UTRN	utrophin	GO:0001954 positive regulation of cell-matrix adhesion;GO:2000649 regulation of sodium ion transmembrane transporter activity;GO:1902305 regulation of sodium ion transmembrane transport		Predicted intracellular proteins	Nucleoplasm;Plasma membrane (Approved)	Zinc; Zinc acetate; Zinc chloride; Zinc sulfate, unspecified form			0	0	0	0	0	0	0	1	1	0	0	0	0	0	0	0	0	0	0	0
CCDC66	285331	symbol	H. sapiens	285331	H. sapiens	CCDC66	coiled-coil domain containing 66	GO:1903564 regulation of protein localization to cilium;GO:0050908 detection of light stimulus involved in visual perception;GO:0050962 detection of light stimulus involved in sensory perception		Predicted intracellular proteins	Centriolar satellite (Supported); Additional: Cell Junctions;Cytosol;Midbody ring				0	0	0	0	1	0	0	0	0	0	0	0	0	0	0	1	0	0	0	0
MAP3K20	51776	symbol	H. sapiens	51776	H. sapiens	MAP3K20	mitogen-activated protein kinase kinase kinase 20	GO:1904291 positive regulation of mitotic DNA damage checkpoint;GO:1904289 regulation of mitotic DNA damage checkpoint;GO:2000003 positive regulation of DNA damage checkpoint	STE Ser/Thr protein kinase family	Human disease related genes:Musculoskeletal diseases:Muscular diseases; Human disease related genes:Congenital malformations:Congenital malformations of the musculoskeletal system; Disease related genes; Potential drug targets; Enzymes; Kinases:STE Ser/Thr protein kinases; Predicted intracellular proteins; ENZYME proteins:Transferases	Cytosol (Supported)	Dasatinib; Fostamatinib	(M209)PID P38 GAMMA DELTA PATHWAY	(M5901)HALLMARK G2M CHECKPOINT; (M5915)HALLMARK APICAL JUNCTION	0	1	0	0	0	0	0	0	0	0	0	0	0	1	0	0	0	0	0	0
SMC3	9126	symbol	H. sapiens	9126	H. sapiens	SMC3	structural maintenance of chromosomes 3	GO:0007064 mitotic sister chromatid cohesion;GO:0090307 mitotic spindle assembly;GO:0007062 sister chromatid cohesion		Cancer-related genes:Mutated cancer genes; Cancer-related genes:Mutational cancer driver genes; Human disease related genes:Congenital malformations:Other congenital malformations; Disease related genes; Predicted intracellular proteins	Nucleoplasm (Supported)		(M84)PID ATM PATHWAY	(M5893)HALLMARK MITOTIC SPINDLE; (M5925)HALLMARK E2F TARGETS	0	0	0	0	0	0	0	0	0	0	0	0	0	0	0	1	0	0	0	0
ATL2	64225	symbol	H. sapiens	64225	H. sapiens	ATL2	atlastin GTPase 2	GO:1990809 endoplasmic reticulum tubular network membrane organization;GO:0090158 endoplasmic reticulum membrane organization;GO:0071786 endoplasmic reticulum tubular network organization		Transporters; Predicted intracellular proteins	Endoplasmic reticulum (Supported)			(M5905)HALLMARK ADIPOGENESIS	0	0	0	0	0	0	0	0	0	1	0	0	0	0	0	0	0	0	0	0
ZNF83	55769	symbol	H. sapiens	55769	H. sapiens	ZNF83	zinc finger protein 83	GO:0006357 regulation of transcription by RNA polymerase II;GO:0006355 regulation of transcription, DNA-templated;GO:1903506 regulation of nucleic acid-templated transcription		Predicted intracellular proteins; Transcription factors:Zinc-coordinating DNA-binding domains	Nucleoplasm (Approved)				0	0	0	0	0	0	0	0	0	0	0	0	0	0	0	0	0	0	0	0
GHR	2690	symbol	H. sapiens	2690	H. sapiens	GHR	growth hormone receptor	GO:0042976 activation of Janus kinase activity;GO:0019530 taurine metabolic process;GO:0019694 alkanesulfonate metabolic process		Human disease related genes:Endocrine and metabolic diseases:Hypothalamus and pituitary gland diseases; Predicted secreted proteins; FDA approved drug targets:Biotech drugs; Disease related genes	Cytoplasmic bodies;Cytosol;Plasma membrane (Supported)	Somatotropin; Pegvisomant; Somatrem	(M288)PID HES HEY PATHWAY		0	1	1	0	0	0	0	1	0	0	1	0	0	1	0	0	0	0	0	0
CCL19	6363	symbol	H. sapiens	6363	H. sapiens	CCL19	C-C motif chemokine ligand 19	GO:2000549 positive regulation of dendritic cell dendrite assembly;GO:0002408 myeloid dendritic cell chemotaxis;GO:2000547 regulation of dendritic cell dendrite assembly		Predicted secreted proteins; Cancer-related genes:Candidate cancer biomarkers			(M5883)NABA SECRETED FACTORS; (M5885)NABA MATRISOME ASSOCIATED; (M5889)NABA MATRISOME	(M5950)HALLMARK ALLOGRAFT REJECTION	0	0	1	0	0	0	0	1	0	0	0	0	0	1	1	0	0	0	0	1
LRRC8D	55144	symbol	H. sapiens	55144	H. sapiens	LRRC8D	leucine rich repeat containing 8 VRAC subunit D	GO:0015734 taurine transport;GO:0042918 alkanesulfonate transport;GO:0034214 protein hexamerization		Human disease related genes:Immune system diseases:Primary immunodeficiency; Transporters:Transporter channels and pores; Predicted intracellular proteins					0	0	0	0	0	0	0	0	0	0	0	0	0	0	0	0	0	0	0	0
HECTD2	143279	symbol	H. sapiens	143279	H. sapiens	HECTD2	HECT domain E3 ubiquitin protein ligase 2	GO:0016567 protein ubiquitination;GO:0032446 protein modification by small protein conjugation;GO:0070647 protein modification by small protein conjugation or removal		Enzymes; Predicted intracellular proteins; ENZYME proteins:Transferases	Nucleoplasm (Approved)				0	0	0	0	0	0	1	0	0	0	0	0	0	0	0	0	0	0	0	0
FPGT	8790	symbol	H. sapiens	8790	H. sapiens	FPGT	fucose-1-phosphate guanylyltransferase	GO:0006004 fucose metabolic process;GO:0019318 hexose metabolic process;GO:0005996 monosaccharide metabolic process		Enzymes; Predicted intracellular proteins; ENZYME proteins:Transferases	Vesicles (Uncertain)				0	0	0	0	0	0	0	0	0	0	0	0	0	0	0	0	0	0	0	0
CCAR1	55749	symbol	H. sapiens	55749	H. sapiens	CCAR1	cell division cycle and apoptosis regulator 1	GO:0043065 positive regulation of apoptotic process;GO:0043068 positive regulation of programmed cell death;GO:0030335 positive regulation of cell migration		Predicted intracellular proteins; Cancer-related genes:Mutational cancer driver genes	Nucleoplasm (Supported); Additional: Golgi apparatus				0	0	0	0	0	0	0	0	0	0	0	0	0	0	0	0	0	0	0	0
N4BP2L2	10443	symbol	H. sapiens	10443	H. sapiens	N4BP2L2	NEDD4 binding protein 2 like 2	GO:1902037 negative regulation of hematopoietic stem cell differentiation;GO:1902035 positive regulation of hematopoietic stem cell proliferation;GO:1902033 regulation of hematopoietic stem cell proliferation		Predicted intracellular proteins	Nucleoplasm (Approved)				0	0	0	0	0	0	0	0	0	0	0	0	0	0	0	0	0	0	0	0
C8orf44-SGK3	100533105	symbol	H. sapiens	100533105	H. sapiens	C8orf44-SGK3	C8orf44-SGK3 readthrough	GO:0018105 peptidyl-serine phosphorylation;GO:0018209 peptidyl-serine modification;GO:0001558 regulation of cell growth		Predicted intracellular proteins	Vesicles (Uncertain); Additional: Nucleoplasm				0	1	0	0	0	0	0	1	0	0	1	0	0	0	0	0	0	0	0	0
TMEM255A	55026	symbol	H. sapiens	55026	H. sapiens	TMEM255A	transmembrane protein 255A	GO:0009617 response to bacterium;GO:0051707 response to other organism;GO:0043207 response to external biotic stimulus		Transporters	Nuclear bodies;Nucleoplasm (Uncertain)				0	0	0	0	0	0	0	0	0	0	0	0	0	0	0	0	0	0	0	0
HS2ST1	9653	symbol	H. sapiens	9653	H. sapiens	HS2ST1	heparan sulfate 2-O-sulfotransferase 1	GO:0015015 heparan sulfate proteoglycan biosynthetic process, enzymatic modification;GO:0015014 heparan sulfate proteoglycan biosynthetic process, polysaccharide chain biosynthetic process;GO:0015012 heparan sulfate proteoglycan biosynthetic process		Predicted intracellular proteins	Mitochondria (Approved)			(M5937)HALLMARK GLYCOLYSIS	0	0	0	0	0	0	0	0	0	0	0	0	0	0	0	0	0	0	0	0
USP7	7874	symbol	H. sapiens	7874	H. sapiens	USP7	ubiquitin specific peptidase 7	GO:0035616 histone H2B conserved C-terminal lysine deubiquitination;GO:1901537 positive regulation of DNA demethylation;GO:0010216 maintenance of DNA methylation		Enzymes; ENZYME proteins:Hydrolases; Predicted intracellular proteins; Peptidases:Cysteine-type peptidases	Nucleoplasm (Supported); Additional: Nuclear bodies		(M136)PID FOXO PATHWAY; (M261)PID P53 REGULATION PATHWAY		0	0	0	0	1	0	1	1	0	0	0	0	0	0	0	0	0	0	0	0
YME1L1	10730	symbol	H. sapiens	10730	H. sapiens	YME1L1	YME1 like 1 ATPase	GO:0035694 mitochondrial protein catabolic process;GO:0034214 protein hexamerization;GO:0034982 mitochondrial protein processing		Peptidases:Metallopeptidases; Human disease related genes:Nervous system diseases:Eye disease; Disease related genes; Potential drug targets; Enzymes; Predicted intracellular proteins	Mitochondria (Supported); Additional: Nuclear bodies				0	0	0	0	0	0	1	0	0	0	0	0	0	0	0	0	0	0	0	0
ALCAM	214	symbol	H. sapiens	214	H. sapiens	ALCAM	activated leukocyte cell adhesion molecule	GO:0048846 axon extension involved in axon guidance;GO:1902284 neuron projection extension involved in neuron projection guidance;GO:0031290 retinal ganglion cell axon guidance		Transporters:Accessory Factors Involved in Transport; Predicted secreted proteins; CD markers; Cancer-related genes:Candidate cancer biomarkers	Vesicles (Uncertain)			(M5892)HALLMARK CHOLESTEROL HOMEOSTASIS; (M5947)HALLMARK IL2 STAT5 SIGNALING	0	0	0	0	0	0	0	1	0	0	0	0	0	0	0	0	0	0	0	0
PIK3CB	5291	symbol	H. sapiens	5291	H. sapiens	PIK3CB	phosphatidylinositol-4,5-bisphosphate 3-kinase catalytic subunit beta	GO:0033031 positive regulation of neutrophil apoptotic process;GO:0035022 positive regulation of Rac protein signal transduction;GO:0033029 regulation of neutrophil apoptotic process	Atypical: PI3/PI4-kinase family	Kinases:Atypical kinases; Cancer-related genes:Mutational cancer driver genes; Enzymes; RAS pathway related proteins; Predicted intracellular proteins; ENZYME proteins:Transferases	Nucleoplasm (Supported); Additional: Midbody;Nucleoli;Vesicles	Caffeine; XL765	(M79)PID TRAIL PATHWAY; (M193)PID NEPHRIN NEPH1 PATHWAY; (M127)PID ERBB1 RECEPTOR PROXIMAL PATHWAY	(M5915)HALLMARK APICAL JUNCTION	0	0	1	0	0	0	1	1	0	0	0	0	1	1	0	0	1	0	0	0
ABRAXAS2	23172	symbol	H. sapiens	23172	H. sapiens	ABRAXAS2	abraxas 2, BRISC complex subunit	GO:0008608 attachment of spindle microtubules to kinetochore;GO:0070536 protein K63-linked deubiquitination;GO:0090307 mitotic spindle assembly		Predicted intracellular proteins	Cytosol (Supported)				0	0	0	0	0	0	0	0	0	0	0	0	0	0	0	1	0	0	0	0
ZBTB11	27107	symbol	H. sapiens	27107	H. sapiens	ZBTB11	zinc finger and BTB domain containing 11	GO:0006357 regulation of transcription by RNA polymerase II;GO:0006355 regulation of transcription, DNA-templated;GO:1903506 regulation of nucleic acid-templated transcription		Transcription factors:Zinc-coordinating DNA-binding domains; Predicted intracellular proteins; Human disease related genes:Other diseases:Mental and behavioural disorders; Disease related genes	Nucleoplasm (Enhanced)				0	0	0	0	0	0	0	0	0	0	0	0	0	0	0	0	0	0	0	0
CEP120	153241	symbol	H. sapiens	153241	H. sapiens	CEP120	centrosomal protein 120	GO:0010825 positive regulation of centrosome duplication;GO:0022027 interkinetic nuclear migration;GO:1903724 positive regulation of centriole elongation		Human disease related genes:Congenital malformations:Congenital malformations of the musculoskeletal system; Human disease related genes:Congenital malformations:Congenital malformations of the nervous system; Predicted intracellular proteins; Disease related genes					0	0	0	0	0	0	0	0	1	0	0	0	0	0	1	1	0	1	1	1
RANBP6	26953	symbol	H. sapiens	26953	H. sapiens	RANBP6	RAN binding protein 6	GO:0006606 protein import into nucleus;GO:0051170 import into nucleus;GO:0017038 protein import		Predicted intracellular proteins	Vesicles (Supported)				0	0	0	0	0	0	0	0	0	0	0	1	0	0	0	0	0	0	0	0
MBD5	55777	symbol	H. sapiens	55777	H. sapiens	MBD5	methyl-CpG binding domain protein 5	GO:0060399 positive regulation of growth hormone receptor signaling pathway;GO:0060398 regulation of growth hormone receptor signaling pathway;GO:0040014 regulation of multicellular organism growth		Predicted intracellular proteins; Human disease related genes:Other diseases:Mental and behavioural disorders; Disease related genes	Midbody;Nucleoplasm (Supported)				0	0	0	0	0	0	0	0	0	0	1	0	0	0	0	0	0	0	0	0
APPBP2	10513	symbol	H. sapiens	10513	H. sapiens	APPBP2	amyloid beta precursor protein binding protein 2	GO:0043161 proteasome-mediated ubiquitin-dependent protein catabolic process;GO:0010498 proteasomal protein catabolic process;GO:0006511 ubiquitin-dependent protein catabolic process		Predicted intracellular proteins; Cancer-related genes:Candidate cancer biomarkers	Nucleoplasm (Supported)		(M151)PID AR TF PATHWAY	(M5908)HALLMARK ANDROGEN RESPONSE	0	0	0	0	0	0	1	0	0	0	0	1	0	0	0	0	0	0	0	0
KDM5A	5927	symbol	H. sapiens	5927	H. sapiens	KDM5A	lysine demethylase 5A	GO:0150066 negative regulation of deacetylase activity;GO:1901726 negative regulation of histone deacetylase activity;GO:0034721 histone H3-K4 demethylation, trimethyl-H3-K4-specific		Transcription factors:Helix-turn-helix domains; ENZYME proteins:Oxidoreductases; Disease related genes; Potential drug targets; Enzymes; Predicted intracellular proteins; Cancer-related genes	Nuclear bodies (Supported); Additional: Cytosol				0	0	0	0	0	0	0	0	0	0	0	0	0	0	0	0	0	0	0	0
PLD1	5337	symbol	H. sapiens	5337	H. sapiens	PLD1	phospholipase D1	GO:0032534 regulation of microvillus assembly;GO:0098693 regulation of synaptic vesicle cycle;GO:0032530 regulation of microvillus organization		ENZYME proteins:Hydrolases; Human disease related genes:Congenital malformations:Congenital malformations of the circulatory system; Disease related genes; Potential drug targets; Enzymes; RAS pathway related proteins; Predicted intracellular proteins	Vesicles (Approved); Additional: Nucleoplasm	Choline; LAX-101; Choline salicylate	(M120)PID ARF6 DOWNSTREAM PATHWAY; (M252)PID IL8 CXCR1 PATHWAY; (M275)PID ALPHA SYNUCLEIN PATHWAY		1	0	0	0	0	0	0	1	0	0	0	0	0	0	0	0	0	0	0	1
UFL1	23376	symbol	H. sapiens	23376	H. sapiens	UFL1	UFM1 specific ligase 1	GO:1903895 negative regulation of IRE1-mediated unfolded protein response;GO:1990564 protein polyufmylation;GO:1990592 protein K69-linked ufmylation		Predicted intracellular proteins	Endoplasmic reticulum (Supported)				0	0	0	0	0	0	1	0	0	0	0	0	0	1	0	0	0	0	0	1
AGPS	8540	symbol	H. sapiens	8540	H. sapiens	AGPS	alkylglycerone phosphate synthase	GO:0008611 ether lipid biosynthetic process;GO:0046504 glycerol ether biosynthetic process;GO:0097384 cellular lipid biosynthetic process		Human disease related genes:Congenital malformations:Congenital malformations of the musculoskeletal system; Disease related genes; Potential drug targets; Enzymes; Human disease related genes:Congenital disorders of metabolism:Peroxisomal diseases; Predicted intracellular proteins; ENZYME proteins:Transferases	Peroxisomes (Supported)				0	0	0	0	0	0	0	0	0	0	0	0	0	0	0	0	0	0	0	0
PLCXD2	257068	symbol	H. sapiens	257068	H. sapiens	PLCXD2	phosphatidylinositol specific phospholipase C X domain containing 2	GO:0016042 lipid catabolic process;GO:0006629 lipid metabolic process;GO:1901575 organic substance catabolic process		Predicted intracellular proteins	Nucleoplasm (Approved)				0	0	0	0	0	0	0	0	0	0	0	0	0	0	0	0	0	0	0	0
PJA2	9867	symbol	H. sapiens	9867	H. sapiens	PJA2	praja ring finger ubiquitin ligase 2	GO:0034137 positive regulation of toll-like receptor 2 signaling pathway;GO:0034135 regulation of toll-like receptor 2 signaling pathway;GO:0010738 regulation of protein kinase A signaling		Enzymes; Predicted intracellular proteins; ENZYME proteins:Transferases	Intermediate filaments (Enhanced)				0	0	0	0	0	0	1	0	0	0	0	0	0	1	0	0	0	0	0	0
KLHL7	55975	symbol	H. sapiens	55975	H. sapiens	KLHL7	kelch like family member 7	GO:0016567 protein ubiquitination;GO:0032446 protein modification by small protein conjugation;GO:0070647 protein modification by small protein conjugation or removal		Human disease related genes:Congenital malformations:Other congenital malformations; Predicted intracellular proteins; Human disease related genes:Nervous system diseases:Eye disease; Disease related genes	Cytosol;Nucleoplasm (Enhanced); Additional: Plasma membrane				0	0	0	0	0	0	1	0	0	0	0	0	0	0	0	0	0	0	0	0
GMFB	2764	symbol	H. sapiens	2764	H. sapiens	GMFB	glia maturation factor beta	GO:0071846 actin filament debranching;GO:0034316 negative regulation of Arp2/3 complex-mediated actin nucleation;GO:0051126 negative regulation of actin nucleation		Predicted intracellular proteins	Cytosol;Nucleoplasm (Approved); Additional: Nuclear bodies			(M5921)HALLMARK COMPLEMENT	0	1	0	0	0	0	0	0	1	0	0	0	0	0	0	0	0	0	1	0
AGTPBP1	23287	symbol	H. sapiens	23287	H. sapiens	AGTPBP1	ATP/GTP binding carboxypeptidase 1	GO:0098958 retrograde axonal transport of mitochondrion;GO:0098957 anterograde axonal transport of mitochondrion;GO:0035609 C-terminal protein deglutamylation		Peptidases:Metallopeptidases; Disease related genes; Potential drug targets; Enzymes; Predicted intracellular proteins	Nucleoli;Vesicles (Approved)				0	0	0	0	0	0	0	0	0	0	0	0	0	0	0	1	0	1	0	0
DOCK11	139818	symbol	H. sapiens	139818	H. sapiens	DOCK11	dedicator of cytokinesis 11	GO:0002315 marginal zone B cell differentiation;GO:0002313 mature B cell differentiation involved in immune response;GO:0001782 B cell homeostasis		Predicted intracellular proteins			(M83)PID CDC42 REG PATHWAY		1	0	0	0	0	0	0	0	0	0	0	0	1	0	1	0	0	0	0	1
FRYL	285527	symbol	H. sapiens	285527	H. sapiens	FRYL	FRY like transcription coactivator	GO:0031175 neuron projection development;GO:0000902 cell morphogenesis;GO:0048666 neuron development		Predicted intracellular proteins; Disease related genes	Cytosol (Approved); Additional: Cytokinetic bridge;Microtubules				0	0	0	0	0	0	0	0	0	0	0	0	0	0	0	0	0	0	0	0
KIAA0586	9786	symbol	H. sapiens	9786	H. sapiens	KIAA0586	KIAA0586	GO:0007224 smoothened signaling pathway;GO:0060271 cilium assembly;GO:0044782 cilium organization		Human disease related genes:Congenital malformations:Congenital malformations of the musculoskeletal system; Human disease related genes:Congenital malformations:Congenital malformations of the nervous system; Predicted intracellular proteins; Disease related genes	Nucleoplasm (Approved); Additional: Cytosol				0	0	0	0	0	0	0	0	0	0	0	0	0	0	0	0	0	0	0	0
SMC6	79677	symbol	H. sapiens	79677	H. sapiens	SMC6	structural maintenance of chromosomes 6	GO:0000722 telomere maintenance via recombination;GO:0051984 positive regulation of chromosome segregation;GO:0006312 mitotic recombination		Predicted intracellular proteins	Nucleoplasm (Supported)			(M5925)HALLMARK E2F TARGETS	0	0	0	0	0	0	0	0	0	0	0	0	0	0	0	0	0	0	0	0
PPP1R12A	4659	symbol	H. sapiens	4659	H. sapiens	PPP1R12A	protein phosphatase 1 regulatory subunit 12A	GO:0035508 positive regulation of myosin-light-chain-phosphatase activity;GO:0035507 regulation of myosin-light-chain-phosphatase activity;GO:0032516 positive regulation of phosphoprotein phosphatase activity		Predicted intracellular proteins; Disease related genes	Actin filaments;Cytosol (Supported)		(M71)PID ILK PATHWAY; (M12)PID RHOA PATHWAY; (M129)PID PLK1 PATHWAY		1	0	0	0	1	0	0	1	0	0	0	0	0	0	0	1	0	0	0	0
COQ10B	80219	symbol	H. sapiens	80219	H. sapiens	COQ10B	coenzyme Q10B	GO:0006744 ubiquinone biosynthetic process;GO:1901663 quinone biosynthetic process;GO:0006743 ubiquinone metabolic process		Predicted intracellular proteins	Cytosol (Approved)				0	0	0	0	0	0	0	0	0	0	0	0	0	0	0	0	0	0	0	0
PALM2AKAP2	445815	symbol	H. sapiens	445815	H. sapiens	PALM2AKAP2	PALM2 and AKAP2 fusion	GO:0008360 regulation of cell shape;GO:0022604 regulation of cell morphogenesis;GO:0022603 regulation of anatomical structure morphogenesis		Predicted intracellular proteins	Plasma membrane (Approved); Additional: Nuclear bodies;Nucleoplasm				0	0	0	0	0	0	0	0	0	0	0	0	0	0	0	0	0	0	0	0
KLF4	9314	symbol	H. sapiens	9314	H. sapiens	KLF4	Kruppel like factor 4	GO:1904998 negative regulation of leukocyte adhesion to arterial endothelial cell;GO:0007500 mesodermal cell fate determination;GO:0035166 post-embryonic hemopoiesis		Human disease related genes:Cancers:Cancers of eye, brain, and central nervous system; Predicted intracellular proteins; Transcription factors:Zinc-coordinating DNA-binding domains; Cancer-related genes:Candidate cancer biomarkers	Nucleoplasm (Supported); Additional: Cytosol		(M223)PID BETA CATENIN NUC PATHWAY	(M5890)HALLMARK TNFA SIGNALING VIA NFKB; (M5906)HALLMARK ESTROGEN RESPONSE EARLY; (M5907)HALLMARK ESTROGEN RESPONSE LATE	0	0	0	0	0	1	0	1	0	0	0	0	0	1	0	0	0	0	0	1
PGM2L1	283209	symbol	H. sapiens	283209	H. sapiens	PGM2L1	phosphoglucomutase 2 like 1	GO:0006006 glucose metabolic process;GO:0019318 hexose metabolic process;GO:0005996 monosaccharide metabolic process		Enzymes; Predicted intracellular proteins; ENZYME proteins:Transferases	Mitochondria (Approved)				0	0	0	0	0	0	0	0	0	0	0	0	0	0	0	0	0	0	0	0
OPA1	4976	symbol	H. sapiens	4976	H. sapiens	OPA1	OPA1 mitochondrial dynamin like GTPase	GO:0097749 membrane tubulation;GO:0000266 mitochondrial fission;GO:0008053 mitochondrial fusion		ENZYME proteins:Hydrolases; Human disease related genes:Nervous system diseases:Eye disease; Disease related genes; Potential drug targets; Enzymes; Transporters:Transporter channels and pores; Predicted intracellular proteins; Human disease related genes:Congenital disorders of metabolism:Mitochondrial diseases	Mitochondria;Nucleoplasm (Supported)			(M5936)HALLMARK OXIDATIVE PHOSPHORYLATION	0	0	0	0	0	0	0	1	0	0	0	0	0	1	0	1	0	1	1	0
PRPF39	55015	symbol	H. sapiens	55015	H. sapiens	PRPF39	pre-mRNA processing factor 39	GO:0000395 mRNA 5'-splice site recognition;GO:0045292 mRNA cis splicing, via spliceosome;GO:0006376 mRNA splice site selection		Predicted intracellular proteins	Nucleoplasm (Approved)				0	0	0	0	0	0	0	0	0	0	0	0	0	0	0	0	0	0	0	0
YIPF6	286451	symbol	H. sapiens	286451	H. sapiens	YIPF6	Yip1 domain family member 6	GO:0060576 intestinal epithelial cell development;GO:0060575 intestinal epithelial cell differentiation;GO:0002066 columnar/cuboidal epithelial cell development			Vesicles (Approved)			(M5910)HALLMARK PROTEIN SECRETION	0	0	0	1	0	0	0	0	0	0	0	0	0	0	0	0	0	0	0	0
ARHGAP42	143872	symbol	H. sapiens	143872	H. sapiens	ARHGAP42	Rho GTPase activating protein 42	GO:1904694 negative regulation of vascular associated smooth muscle contraction;GO:0045906 negative regulation of vasoconstriction;GO:0003056 regulation of vascular associated smooth muscle contraction		Predicted intracellular proteins	Nuclear speckles (Approved); Additional: Cytosol				1	0	0	0	0	0	0	0	0	0	0	0	0	0	0	0	0	0	1	0
CCDC6	8030	symbol	H. sapiens	8030	H. sapiens	CCDC6	coiled-coil domain containing 6	GO:0007010 cytoskeleton organization;GO:0006996 organelle organization;GO:0016043 cellular component organization		Human disease related genes:Cancers:Cancers of endocrine organs; Predicted intracellular proteins; Cancer-related genes:Mutated cancer genes; Disease related genes	Cytosol (Supported)				0	0	0	0	0	0	0	1	0	0	0	0	0	0	0	0	0	0	0	0
NCOA3	8202	symbol	H. sapiens	8202	H. sapiens	NCOA3	nuclear receptor coactivator 3	GO:0035624 receptor transactivation;GO:0043696 dedifferentiation;GO:0043697 cell dedifferentiation		Cancer-related genes:Candidate cancer biomarkers; Cancer-related genes:Mutational cancer driver genes; Transcription factors:Basic domains; Enzymes; Predicted intracellular proteins; ENZYME proteins:Transferases	Nucleoplasm (Supported); Additional: Cytosol		(M119)PID ERB GENOMIC PATHWAY; (M207)PID RETINOIC ACID PATHWAY; (M285)PID HNF3A PATHWAY	(M5947)HALLMARK IL2 STAT5 SIGNALING; (M5913)HALLMARK INTERFERON GAMMA RESPONSE	0	0	1	0	0	0	0	1	0	0	0	0	0	0	0	0	0	0	0	0
ZNF146	7705	symbol	H. sapiens	7705	H. sapiens	ZNF146	zinc finger protein 146	GO:0006357 regulation of transcription by RNA polymerase II;GO:0006355 regulation of transcription, DNA-templated;GO:1903506 regulation of nucleic acid-templated transcription		Predicted intracellular proteins; Transcription factors:Zinc-coordinating DNA-binding domains	Nucleoli (Supported)				0	0	0	0	0	0	0	0	0	0	0	0	0	0	0	0	0	0	0	0
MIA2	4253	symbol	H. sapiens	4253	H. sapiens	MIA2	MIA SH3 domain ER export factor 2	GO:0035459 vesicle cargo loading;GO:0009306 protein secretion;GO:0035592 establishment of protein localization to extracellular region		Transporters; Predicted intracellular proteins; Disease related genes; Potential drug targets	Endoplasmic reticulum (Supported)				0	0	0	1	0	0	0	0	0	1	0	0	0	0	0	0	0	0	0	0
MTMR6	9107	symbol	H. sapiens	9107	H. sapiens	MTMR6	myotubularin related protein 6	GO:0046856 phosphatidylinositol dephosphorylation;GO:0046839 phospholipid dephosphorylation;GO:0035335 peptidyl-tyrosine dephosphorylation		Enzymes; ENZYME proteins:Hydrolases; Predicted intracellular proteins					0	0	0	0	0	0	0	0	0	0	0	0	0	0	0	0	0	0	0	0
ZFPM2	23414	symbol	H. sapiens	23414	H. sapiens	ZFPM2	zinc finger protein, FOG family member 2	GO:0003221 right ventricular cardiac muscle tissue morphogenesis;GO:2000195 negative regulation of female gonad development;GO:1905940 negative regulation of gonad development		Human disease related genes:Reproductive system diseases:Reproductive system diseases; Human disease related genes:Congenital malformations:Congenital malformations of the circulatory system; Transcription factors:Zinc-coordinating DNA-binding domains; Human disease related genes:Congenital malformations:Congenital malformations of the musculoskeletal system; Disease related genes; Predicted intr…	Nucleoplasm (Supported)			(M5921)HALLMARK COMPLEMENT	0	0	0	0	0	0	0	0	0	0	1	0	1	0	0	0	0	0	0	0
SEC63	11231	symbol	H. sapiens	11231	H. sapiens	SEC63	SEC63 homolog, protein translocation regulator	GO:0031204 posttranslational protein targeting to membrane, translocation;GO:0006620 posttranslational protein targeting to endoplasmic reticulum membrane;GO:0006614 SRP-dependent cotranslational protein targeting to membrane		Human disease related genes:Congenital malformations:Congenital malformations of the digestive system; Transporters:Primary Active Transporters; Disease related genes; Potential drug targets	Endoplasmic reticulum (Supported)				0	0	0	0	0	0	0	0	0	0	0	1	0	0	0	0	0	0	0	0
RDX	5962	symbol	H. sapiens	5962	H. sapiens	RDX	radixin	GO:1903392 negative regulation of adherens junction organization;GO:0032487 regulation of Rap protein signal transduction;GO:1903391 regulation of adherens junction organization		Human disease related genes:Nervous system diseases:Ear disease; Predicted intracellular proteins; Disease related genes	Plasma membrane (Supported); Additional: Nucleoplasm	1D-myo-inositol 1,4,5-trisphosphate	(M12)PID RHOA PATHWAY		0	0	1	0	1	1	0	1	0	0	0	0	0	0	1	0	0	0	1	1
ITSN1	6453	symbol	H. sapiens	6453	H. sapiens	ITSN1	intersectin 1	GO:0150007 clathrin-dependent synaptic vesicle endocytosis;GO:0036466 synaptic vesicle recycling via endosome;GO:0099532 synaptic vesicle endosomal processing		Predicted intracellular proteins	Plasma membrane (Supported)		(M83)PID CDC42 REG PATHWAY; (M62)PID EPHB FWD PATHWAY; (M214)PID ERBB1 INTERNALIZATION PATHWAY	(M5893)HALLMARK MITOTIC SPINDLE; (M5905)HALLMARK ADIPOGENESIS	1	0	0	1	0	0	0	1	0	0	0	0	0	0	0	0	0	0	0	0
DIXDC1	85458	symbol	H. sapiens	85458	H. sapiens	DIXDC1	DIX domain containing 1	GO:0021869 forebrain ventricular zone progenitor cell division;GO:0021846 cell proliferation in forebrain;GO:0021799 cerebral cortex radially oriented cell migration		Predicted intracellular proteins	Cytosol (Supported)		(M5493)WNT SIGNALING		0	0	0	0	0	0	0	0	0	0	0	0	0	1	1	0	0	0	1	1
AMMECR1	9949	symbol	H. sapiens	9949	H. sapiens	AMMECR1	AMMECR nuclear protein 1	GO:0008150 biological_process		Human disease related genes:Congenital malformations:Other congenital malformations; Predicted intracellular proteins; Disease related genes	Nucleoplasm (Supported); Additional: Mitochondria			(M5953)HALLMARK KRAS SIGNALING UP	0	0	0	0	0	0	0	0	0	0	0	0	0	0	0	0	0	0	0	0
NSD1	64324	symbol	H. sapiens	64324	H. sapiens	NSD1	nuclear receptor binding SET domain protein 1	GO:0000414 regulation of histone H3-K36 methylation;GO:0034770 histone H4-K20 methylation;GO:0010452 histone H3-K36 methylation		Cancer-related genes:Mutated cancer genes; Cancer-related genes:Mutational cancer driver genes; Human disease related genes:Congenital malformations:Other congenital malformations; Disease related genes; Potential drug targets; Enzymes; Predicted intracellular proteins; ENZYME proteins:Transferases	Nucleoplasm;Plasma membrane (Supported)				0	0	0	0	0	0	0	0	0	0	0	0	0	0	0	0	0	0	0	0
PAQR3	152559	symbol	H. sapiens	152559	H. sapiens	PAQR3	progestin and adipoQ receptor family member 3	GO:0034067 protein localization to Golgi apparatus;GO:0033137 negative regulation of peptidyl-serine phosphorylation;GO:0043407 negative regulation of MAP kinase activity							0	0	0	0	0	0	0	0	0	0	0	1	0	1	0	0	0	0	1	1
BRCC3	79184	symbol	H. sapiens	79184	H. sapiens	BRCC3	BRCA1/BRCA2-containing complex subunit 3	GO:0070537 histone H2A K63-linked deubiquitination;GO:0010165 response to X-ray;GO:0070536 protein K63-linked deubiquitination		Peptidases:Metallopeptidases; Disease related genes; Potential drug targets; Enzymes; Predicted intracellular proteins	Nucleoplasm (Supported)	Zinc; Zinc acetate; Zinc chloride; Zinc sulfate, unspecified form			0	0	0	0	0	0	0	0	0	0	0	0	0	1	0	0	0	0	0	0
ITGB1	3688	symbol	H. sapiens	3688	H. sapiens	ITGB1	integrin subunit beta 1	GO:0051943 positive regulation of amino acid uptake involved in synaptic transmission;GO:0051951 positive regulation of glutamate uptake involved in transmission of nerve impulse;GO:0150103 reactive gliosis		Transporters; CD markers; Cancer-related genes:Candidate cancer biomarkers; FDA approved drug targets:Biotech drugs; Predicted intracellular proteins	Focal adhesion sites;Plasma membrane (Supported); Additional: Endoplasmic reticulum	Antithymocyte immunoglobulin (rabbit)	(M11)PID PRL SIGNALING EVENTS PATHWAY; (M118)PID INTEGRIN A9B1 PATHWAY; (M274)PID LYMPH ANGIOGENESIS PATHWAY	(M5909)HALLMARK MYOGENESIS; (M5915)HALLMARK APICAL JUNCTION; (M5930)HALLMARK EPITHELIAL MESENCHYMAL TRANSITION	1	0	0	0	1	1	1	1	1	0	0	0	1	0	0	1	1	1	0	0
SNX13	23161	symbol	H. sapiens	23161	H. sapiens	SNX13	sorting nexin 13	GO:0043547 positive regulation of GTPase activity;GO:0043087 regulation of GTPase activity;GO:0051345 positive regulation of hydrolase activity							0	0	0	0	0	0	0	0	0	0	0	1	0	0	0	0	0	0	0	0
KLHL28	54813	symbol	H. sapiens	54813	H. sapiens	KLHL28	kelch like family member 28			Predicted intracellular proteins	Cytosol (Approved)				0	0	0	0	0	0	0	0	0	0	0	0	0	0	0	0	0	0	0	0
DNAJB4	11080	symbol	H. sapiens	11080	H. sapiens	DNAJB4	DnaJ heat shock protein family (Hsp40) member B4	GO:0051085 chaperone cofactor-dependent protein refolding;GO:0051084 'de novo' posttranslational protein folding;GO:0006458 'de novo' protein folding		Predicted intracellular proteins	Nucleoplasm (Enhanced); Additional: Cytosol;Plasma membrane			(M5890)HALLMARK TNFA SIGNALING VIA NFKB	0	0	0	0	0	0	0	0	0	0	0	0	0	0	0	0	0	0	0	0
NAPB	63908	symbol	H. sapiens	63908	H. sapiens	NAPB	NSF attachment protein beta	GO:0035494 SNARE complex disassembly;GO:0010807 regulation of synaptic vesicle priming;GO:0035249 synaptic transmission, glutamatergic		Predicted intracellular proteins	Cytosol (Uncertain)				0	0	0	1	0	0	0	0	0	0	0	1	0	0	1	0	0	0	0	0
ZNF518B	85460	symbol	H. sapiens	85460	H. sapiens	ZNF518B	zinc finger protein 518B	GO:0006325 chromatin organization;GO:0051276 chromosome organization;GO:0006357 regulation of transcription by RNA polymerase II		Predicted intracellular proteins; Transcription factors:Zinc-coordinating DNA-binding domains	Nucleoplasm (Approved)				0	0	0	0	0	0	0	0	0	0	0	0	0	0	0	0	0	0	0	0
JAK2	3717	symbol	H. sapiens	3717	H. sapiens	JAK2	Janus kinase 2	GO:0031959 mineralocorticoid receptor signaling pathway;GO:0034050 programmed cell death induced by symbiont;GO:0035406 histone-tyrosine phosphorylation	Tyr protein kinase family	Human disease related genes:Cardiovascular diseases:Vascular diseases; FDA approved drug targets:Small molecule drugs; Human disease related genes:Cancers:Cancers of haematopoietic and lymphoid tissues; Human disease related genes:Cardiovascular diseases:Hematologic diseases; Cancer-related genes:Mutational cancer driver genes; Kinases:Tyr protein kinases; Disease related genes; Enzymes; Predicte…	Nucleoplasm (Supported); Additional: Focal adhesion sites;Plasma membrane	2-tert-butyl-9-fluoro-1,6-dihydrobenzo[h]imidazo[4,5-f]isoquinolin-7-one; XL019; 5-phenyl-1H-indazol-3-amine; 4-(3-amino-1H-indazol-5-yl)-N-tert-butylbenzenesulfonamide; 4-[(2-{4-[(CYCLOPROPYLCARBAMOYL)AMINO]-1H-PYRAZOL-3-YL}-1H-BENZIMIDAZOL-6-YL)METHYL]MORPHOLIN-4-IUM; Ruxolitinib; Tofacitinib; Baricitinib; Entrectinib; Fostamatinib; Fedratinib; Zanubrutinib	(M135)PID IL5 PATHWAY; (M36)PID IL27 PATHWAY; (M182)PID IL3 PATHWAY	(M5906)HALLMARK ESTROGEN RESPONSE EARLY; (M5907)HALLMARK ESTROGEN RESPONSE LATE; (M5913)HALLMARK INTERFERON GAMMA RESPONSE	0	1	1	0	1	1	0	1	1	0	0	0	1	1	0	0	0	0	0	0
XAF1	54739	symbol	H. sapiens	54739	H. sapiens	XAF1	XIAP associated factor 1	GO:0035456 response to interferon-beta;GO:0034097 response to cytokine;GO:0006915 apoptotic process		Predicted intracellular proteins	Mitochondria;Nucleoplasm (Supported)			(M5913)HALLMARK INTERFERON GAMMA RESPONSE	0	0	0	0	0	0	0	0	0	0	0	0	0	0	0	0	0	0	0	0
GPATCH11	253635	symbol	H. sapiens	253635	H. sapiens	GPATCH11	G-patch domain containing 11			Predicted intracellular proteins	Nucleoplasm (Supported)				0	0	0	0	0	0	0	0	0	0	0	0	0	0	0	0	0	0	0	0
GNS	2799	symbol	H. sapiens	2799	H. sapiens	GNS	glucosamine (N-acetyl)-6-sulfatase	GO:0042340 keratan sulfate catabolic process;GO:0042339 keratan sulfate metabolic process;GO:0006027 glycosaminoglycan catabolic process		Human disease related genes:Congenital disorders of metabolism:Lysosomal storage diseases; ENZYME proteins:Hydrolases; Disease related genes; Potential drug targets; Enzymes; Predicted intracellular proteins; Human disease related genes:Congenital disorders of metabolism:Congenital disorders of glycan/glycoprotein metabolism					0	0	0	1	0	0	0	0	0	0	0	0	0	0	0	0	0	0	0	0
ZNF614	80110	symbol	H. sapiens	80110	H. sapiens	ZNF614	zinc finger protein 614	GO:0000122 negative regulation of transcription by RNA polymerase II;GO:0045892 negative regulation of transcription, DNA-templated;GO:1903507 negative regulation of nucleic acid-templated transcription		Predicted intracellular proteins; Transcription factors:Zinc-coordinating DNA-binding domains	Nucleoplasm (Approved); Additional: Cytosol;Vesicles				0	0	0	0	0	0	0	0	0	0	0	0	0	0	0	0	0	0	0	0
ANKRD17	26057	symbol	H. sapiens	26057	H. sapiens	ANKRD17	ankyrin repeat domain 17	GO:1900245 positive regulation of MDA-5 signaling pathway;GO:0039533 regulation of MDA-5 signaling pathway;GO:0001955 blood vessel maturation		Predicted intracellular proteins	Nucleoplasm (Supported); Additional: Nuclear membrane				0	0	0	0	0	0	0	0	0	0	0	0	0	0	0	0	0	0	0	0
CHN2	1124	symbol	H. sapiens	1124	H. sapiens	CHN2	chimerin 2	GO:0043547 positive regulation of GTPase activity;GO:0051056 regulation of small GTPase mediated signal transduction;GO:0043087 regulation of GTPase activity		Predicted intracellular proteins	Nucleoplasm (Approved, Uncertain); Additional: Nuclear bodies		(M241)PID RAC1 REG PATHWAY; (M164)PID ERBB1 DOWNSTREAM PATHWAY		1	0	0	0	0	0	0	0	0	0	0	0	0	0	0	0	0	0	0	0
FOXN2	3344	symbol	H. sapiens	3344	H. sapiens	FOXN2	forkhead box N2	GO:0035914 skeletal muscle cell differentiation;GO:0007519 skeletal muscle tissue development;GO:0060538 skeletal muscle organ development		Transcription factors:Helix-turn-helix domains; Predicted intracellular proteins	Nucleoplasm (Supported); Additional: Vesicles				0	0	0	0	0	0	0	0	0	0	0	0	0	0	0	0	0	0	0	0
ICE1	23379	symbol	H. sapiens	23379	H. sapiens	ICE1	interactor of little elongation complex ELL subunit 1	GO:0042796 snRNA transcription by RNA polymerase III;GO:0042795 snRNA transcription by RNA polymerase II;GO:0009301 snRNA transcription		Predicted intracellular proteins	Nuclear bodies;Nucleoplasm (Supported)				0	0	0	0	1	0	0	0	0	0	0	0	0	0	1	0	0	0	0	0
ITGA6	3655	symbol	H. sapiens	3655	H. sapiens	ITGA6	integrin subunit alpha 6	GO:0010668 ectodermal cell differentiation;GO:0035878 nail development;GO:0043589 skin morphogenesis		CD markers; Cancer-related genes:Candidate cancer biomarkers; Transporters:Accessory Factors Involved in Transport; Cancer-related genes:Mutational cancer driver genes; Human disease related genes:Congenital malformations:Congenital malformations of skin; Disease related genes; Potential drug targets; Predicted intracellular proteins			(M158)PID INTEGRIN4 PATHWAY; (M47)PID INTEGRIN CS PATHWAY; (M239)PID A6B1 A6B4 INTEGRIN PATHWAY	(M5947)HALLMARK IL2 STAT5 SIGNALING	0	0	0	0	0	0	0	1	0	0	0	0	1	0	0	0	0	0	0	1
SLC9A2	6549	symbol	H. sapiens	6549	H. sapiens	SLC9A2	solute carrier family 9 member A2	GO:0098719 sodium ion import across plasma membrane;GO:0051453 regulation of intracellular pH;GO:0030641 regulation of cellular pH		Transporters:Electrochemical Potential-driven transporters	Cell Junctions (Supported)				0	0	0	0	0	0	0	0	0	0	0	0	0	0	0	0	0	0	0	0
PGGT1B	5229	symbol	H. sapiens	5229	H. sapiens	PGGT1B	protein geranylgeranyltransferase type I subunit beta	GO:0018344 protein geranylgeranylation;GO:0018342 protein prenylation;GO:0097354 prenylation		Enzymes; Predicted intracellular proteins; ENZYME proteins:Transferases	Endoplasmic reticulum;Nucleoplasm (Approved); Additional: Cytosol	L-778123; Geranylgeranyl diphosphate; 2-[METHYL-(5-GERANYL-4-METHYL-PENT-3-ENYL)-AMINO]-ETHYL-DIPHOSPHATE			0	0	0	0	0	0	0	0	0	0	0	0	0	0	0	0	0	0	0	0
GCNT2	2651	symbol	H. sapiens	2651	H. sapiens	GCNT2	glucosaminyl (N-acetyl) transferase 2 (I blood group)	GO:0036438 maintenance of lens transparency;GO:0034116 positive regulation of heterotypic cell-cell adhesion;GO:0034114 regulation of heterotypic cell-cell adhesion		Human disease related genes:Cardiovascular diseases:Hematologic diseases; Human disease related genes:Nervous system diseases:Eye disease; Disease related genes; Potential drug targets; Enzymes; Predicted intracellular proteins; ENZYME proteins:Transferases	Golgi apparatus (Approved)			(M5891)HALLMARK HYPOXIA; (M5934)HALLMARK XENOBIOTIC METABOLISM	0	0	1	0	0	1	0	0	0	0	0	0	0	1	0	0	0	0	0	0
ARHGAP12	94134	symbol	H. sapiens	94134	H. sapiens	ARHGAP12	Rho GTPase activating protein 12	GO:0002011 morphogenesis of an epithelial sheet;GO:0051058 negative regulation of small GTPase mediated signal transduction;GO:0006911 phagocytosis, engulfment		Predicted intracellular proteins					1	0	0	0	0	0	0	0	1	0	0	0	0	0	0	0	0	0	0	0
KIAA0232	9778	symbol	H. sapiens	9778	H. sapiens	KIAA0232	KIAA0232			Predicted intracellular proteins	Cytosol (Approved)				0	0	0	0	0	0	0	0	0	0	0	0	0	0	0	0	0	0	0	0
ACE2	59272	symbol	H. sapiens	59272	H. sapiens	ACE2	angiotensin converting enzyme 2	GO:0070881 regulation of proline transport;GO:1902834 regulation of proline import across plasma membrane;GO:1902836 positive regulation of proline import across plasma membrane		ENZYME proteins:Hydrolases; Transporters:Accessory Factors Involved in Transport; Predicted secreted proteins; Peptidases:Metallopeptidases; Enzymes; Transporters:Electrochemical Potential-driven transporters		Chloroquine; Hydroxychloroquine; SPP1148; N-(2-Aminoethyl)-1-aziridineethanamine			0	0	0	0	0	0	0	1	0	0	0	0	0	1	1	0	1	0	1	0
TMOD2	29767	symbol	H. sapiens	29767	H. sapiens	TMOD2	tropomodulin 2	GO:0007270 neuron-neuron synaptic transmission;GO:0051694 pointed-end actin filament capping;GO:0045745 positive regulation of G protein-coupled receptor signaling pathway		Predicted intracellular proteins	Nucleoli fibrillar center (Approved); Additional: Nucleoplasm				0	0	0	0	0	0	0	0	1	0	0	0	0	0	1	0	0	0	1	0
FAM199X	139231	symbol	H. sapiens	139231	H. sapiens	FAM199X	family with sequence similarity 199, X-linked			Predicted intracellular proteins	Golgi apparatus (Approved); Additional: Cytosol;Nucleoplasm				0	0	0	0	0	0	0	0	0	0	0	0	0	0	0	0	0	0	0	0
DMTF1	9988	symbol	H. sapiens	9988	H. sapiens	DMTF1	cyclin D binding myb like transcription factor 1	GO:0007049 cell cycle;GO:0006357 regulation of transcription by RNA polymerase II;GO:0006355 regulation of transcription, DNA-templated		Transcription factors:Helix-turn-helix domains; Predicted intracellular proteins	Nucleoplasm (Supported)		(M65)PID FRA PATHWAY; (M167)PID AP1 PATHWAY		0	0	0	0	0	0	0	0	0	0	0	0	0	0	0	0	0	0	0	0
CUL3	8452	symbol	H. sapiens	8452	H. sapiens	CUL3	cullin 3	GO:0001831 trophectodermal cellular morphogenesis;GO:0071630 nuclear protein quality control by the ubiquitin-proteasome system;GO:0044346 fibroblast apoptotic process		Human disease related genes:Urinary system diseases:Kidney diseases; Predicted intracellular proteins; Disease related genes			(M90)PID WNT CANONICAL PATHWAY; (M14)PID AURORA B PATHWAY; (M166)PID ATF2 PATHWAY	(M5901)HALLMARK G2M CHECKPOINT	1	0	0	0	0	0	1	0	1	1	0	0	0	0	1	0	0	1	0	0
SCFD1	23256	symbol	H. sapiens	23256	H. sapiens	SCFD1	sec1 family domain containing 1	GO:0060628 regulation of ER to Golgi vesicle-mediated transport;GO:1902902 negative regulation of autophagosome assembly;GO:0016242 negative regulation of macroautophagy		Predicted intracellular proteins					1	0	0	1	1	0	0	0	0	1	0	1	0	0	0	0	0	0	1	0
ZNF514	84874	symbol	H. sapiens	84874	H. sapiens	ZNF514	zinc finger protein 514	GO:0006357 regulation of transcription by RNA polymerase II;GO:0006355 regulation of transcription, DNA-templated;GO:1903506 regulation of nucleic acid-templated transcription		Predicted intracellular proteins; Transcription factors:Zinc-coordinating DNA-binding domains	Nuclear bodies;Nucleoplasm (Approved)				0	0	0	0	0	0	0	0	0	0	0	0	0	0	0	0	0	0	0	0
NR1D2	9975	symbol	H. sapiens	9975	H. sapiens	NR1D2	nuclear receptor subfamily 1 group D member 2	GO:2001014 regulation of skeletal muscle cell differentiation;GO:0048512 circadian behavior;GO:0007622 rhythmic behavior		Predicted intracellular proteins; Transcription factors:Zinc-coordinating DNA-binding domains; Nuclear receptors	Nucleoplasm (Approved)	SR-9009; SR-9011		(M5942)HALLMARK UV RESPONSE DN	0	0	1	0	0	0	0	0	0	0	0	0	0	0	0	0	0	0	0	0
PRKACB	5567	symbol	H. sapiens	5567	H. sapiens	PRKACB	protein kinase cAMP-activated catalytic subunit beta	GO:1901621 negative regulation of smoothened signaling pathway involved in dorsal/ventral neural tube patterning;GO:1901620 regulation of smoothened signaling pathway involved in dorsal/ventral neural tube patterning;GO:0034380 high-density lipoprotein particle assembly	AGC Ser/Thr protein kinase family	Human disease related genes:Congenital malformations:Other congenital malformations; Enzymes; RAS pathway related proteins; Kinases:AGC Ser/Thr protein kinases; Predicted intracellular proteins; ENZYME proteins:Transferases	Cytosol (Approved); Additional: Cytokinetic bridge	Phosphonothreonine; Fostamatinib	(M182)PID IL3 PATHWAY; (M277)PID INTEGRIN A4B1 PATHWAY; (M22)PID GMCSF PATHWAY		0	1	0	0	0	0	1	1	0	0	0	0	1	0	0	0	0	0	0	0
PTPN4	5775	symbol	H. sapiens	5775	H. sapiens	PTPN4	protein tyrosine phosphatase non-receptor type 4	GO:0035335 peptidyl-tyrosine dephosphorylation;GO:0018108 peptidyl-tyrosine phosphorylation;GO:0018212 peptidyl-tyrosine modification		Enzymes; ENZYME proteins:Hydrolases; Predicted intracellular proteins	Nucleoplasm (Approved); Additional: Cytosol;Plasma membrane	Alendronic acid			0	1	0	0	0	0	0	0	0	0	0	0	0	0	0	0	0	0	0	0
XPOT	11260	symbol	H. sapiens	11260	H. sapiens	XPOT	exportin for tRNA	GO:0071528 tRNA re-export from nucleus;GO:0006409 tRNA export from nucleus;GO:0051031 tRNA transport		Transporters:Transporter channels and pores; Predicted intracellular proteins	Nucleoplasm (Enhanced); Additional: Cytosol			(M5922)HALLMARK UNFOLDED PROTEIN RESPONSE; (M5926)HALLMARK MYC TARGETS V1	0	0	0	0	0	0	0	0	0	0	0	1	0	0	0	0	0	0	0	0
CDKN2B	1030	symbol	H. sapiens	1030	H. sapiens	CDKN2B	cyclin dependent kinase inhibitor 2B	GO:0060253 negative regulation of glial cell proliferation;GO:0070316 regulation of G0 to G1 transition;GO:0030219 megakaryocyte differentiation		Human disease related genes:Cancers:Cancers of eye, brain, and central nervous system; Human disease related genes:Cancers:Cancers of soft tissues and bone; Human disease related genes:Cancers:Cancers of haematopoietic and lymphoid tissues; Human disease related genes:Cancers:Cancers of the lung and pleura; Human disease related genes:Endocrine and metabolic diseases:Diabetes; Predicted intracell…	Nucleoplasm (Approved)		(M254)PID MYC REPRESS PATHWAY; (M2)PID SMAD2 3NUCLEAR PATHWAY	(M5941)HALLMARK UV RESPONSE UP; (M5939)HALLMARK P53 PATHWAY	0	0	0	0	0	1	0	1	0	0	0	0	0	0	0	0	0	0	0	1
ENPP2	5168	symbol	H. sapiens	5168	H. sapiens	ENPP2	ectonucleotide pyrophosphatase/phosphodiesterase 2	GO:2000394 positive regulation of lamellipodium morphogenesis;GO:2000392 regulation of lamellipodium morphogenesis;GO:0034638 phosphatidylcholine catabolic process		Cancer-related genes:Candidate cancer biomarkers; ENZYME proteins:Hydrolases; Predicted secreted proteins; Enzymes; Predicted intracellular proteins	Golgi apparatus;Nucleoplasm (Approved); Additional: Actin filaments			(M5905)HALLMARK ADIPOGENESIS	0	0	0	0	0	0	0	1	0	0	0	0	0	0	0	0	0	0	0	1
AHCTF1	25909	symbol	H. sapiens	25909	H. sapiens	AHCTF1	AT-hook containing transcription factor 1	GO:0051292 nuclear pore complex assembly;GO:0006999 nuclear pore organization;GO:0046931 pore complex assembly		Transporters:Transporter channels and pores; Predicted intracellular proteins	Nuclear membrane (Supported)				1	0	0	0	0	0	0	0	0	0	0	0	0	0	0	0	0	0	0	0
ALG11	440138	symbol	H. sapiens	440138	H. sapiens	ALG11	ALG11 alpha-1,2-mannosyltransferase	GO:0006490 oligosaccharide-lipid intermediate biosynthetic process;GO:0097502 mannosylation;GO:0006487 protein N-linked glycosylation		ENZYME proteins:Transferases; Disease related genes; Potential drug targets; Enzymes; Predicted intracellular proteins; Human disease related genes:Congenital disorders of metabolism:Congenital disorders of glycan/glycoprotein metabolism					0	0	0	0	0	0	0	0	0	0	0	0	0	0	0	0	0	0	0	0
C2orf69	205327	symbol	H. sapiens	205327	H. sapiens	C2orf69	chromosome 2 open reading frame 69	GO:0006119 oxidative phosphorylation;GO:0009060 aerobic respiration;GO:0045333 cellular respiration		Predicted secreted proteins					0	0	0	0	0	0	0	0	0	0	0	0	0	0	0	0	0	0	0	0
GLCE	26035	symbol	H. sapiens	26035	H. sapiens	GLCE	glucuronic acid epimerase	GO:0030210 heparin biosynthetic process;GO:0030202 heparin metabolic process;GO:0015012 heparan sulfate proteoglycan biosynthetic process		Enzymes; ENZYME proteins:Isomerase; Predicted intracellular proteins	Mitochondria (Approved)			(M5937)HALLMARK GLYCOLYSIS	0	0	0	0	0	0	0	0	0	0	0	0	0	0	0	0	0	0	0	0
PLS3	5358	symbol	H. sapiens	5358	H. sapiens	PLS3	plastin 3	GO:0051639 actin filament network formation;GO:0051017 actin filament bundle assembly;GO:0061572 actin filament bundle organization		Human disease related genes:Musculoskeletal diseases:Skeletal diseases; Predicted intracellular proteins; Disease related genes	Cytosol;Plasma membrane (Approved)				0	0	0	0	0	0	0	0	1	0	0	0	0	0	0	0	0	0	0	0
ALPK1	80216	symbol	H. sapiens	80216	H. sapiens	ALPK1	alpha kinase 1	GO:0002753 cytoplasmic pattern recognition receptor signaling pathway;GO:0002221 pattern recognition receptor signaling pathway;GO:0030522 intracellular receptor signaling pathway	Atypical: Alpha-type protein kinase family	Kinases:Atypical kinases; Human disease related genes:Congenital malformations:Other congenital malformations; Enzymes; Predicted intracellular proteins; ENZYME proteins:Transferases	Centrosome (Approved)				0	1	0	0	0	0	0	0	0	0	0	0	0	0	0	0	0	0	0	0
PLOD2	5352	symbol	H. sapiens	5352	H. sapiens	PLOD2	procollagen-lysine,2-oxoglutarate 5-dioxygenase 2	GO:0046946 hydroxylysine metabolic process;GO:0046947 hydroxylysine biosynthetic process;GO:0017185 peptidyl-lysine hydroxylation		ENZYME proteins:Oxidoreductases; Human disease related genes:Congenital malformations:Congenital malformations of the musculoskeletal system; Disease related genes; Potential drug targets; Enzymes; Predicted intracellular proteins	Cytosol;Nucleoli (Uncertain)	Ascorbic acid	(M3468)NABA ECM REGULATORS; (M5885)NABA MATRISOME ASSOCIATED; (M5889)NABA MATRISOME	(M5924)HALLMARK MTORC1 SIGNALING; (M5930)HALLMARK EPITHELIAL MESENCHYMAL TRANSITION; (M5937)HALLMARK GLYCOLYSIS	0	0	0	0	0	0	0	0	0	0	0	0	0	0	0	0	0	0	0	0
MRC1	4360	symbol	H. sapiens	4360	H. sapiens	MRC1	mannose receptor C-type 1	GO:0071353 cellular response to interleukin-4;GO:0070670 response to interleukin-4;GO:0071346 cellular response to interferon-gamma		FDA approved drug targets:Small molecule drugs; CD markers		Technetium Tc-99m tilmanocept			0	0	0	0	0	0	1	0	0	0	0	0	0	0	0	0	0	0	0	0
VPS50	55610	symbol	H. sapiens	55610	H. sapiens	VPS50	VPS50 subunit of EARP/GARPII complex	GO:0032456 endocytic recycling;GO:0098876 vesicle-mediated transport to the plasma membrane;GO:0016197 endosomal transport		Predicted intracellular proteins	Cytosol (Uncertain); Additional: Plasma membrane			(M5956)HALLMARK KRAS SIGNALING DN	0	0	0	0	0	0	0	0	0	0	0	0	0	0	0	0	0	0	0	0
YES1	7525	symbol	H. sapiens	7525	H. sapiens	YES1	YES proto-oncogene 1, Src family tyrosine kinase	GO:0002433 immune response-regulating cell surface receptor signaling pathway involved in phagocytosis;GO:0038096 Fc-gamma receptor signaling pathway involved in phagocytosis;GO:0002431 Fc receptor mediated stimulatory signaling pathway	Tyr protein kinase family	FDA approved drug targets:Small molecule drugs; Kinases:Tyr protein kinases; Enzymes; Predicted intracellular proteins; ENZYME proteins:Transferases	Cytosol;Plasma membrane (Supported)	Dasatinib; Fostamatinib	(M33)PID GLYPICAN 1PATHWAY; (M76)PID P38 ALPHA BETA PATHWAY; (M257)PID EPHRINB REV PATHWAY		0	1	1	0	0	1	1	1	0	0	0	0	1	0	0	0	1	0	0	0
FAM91A1	157769	symbol	H. sapiens	157769	H. sapiens	FAM91A1	family with sequence similarity 91 member A1	GO:0099041 vesicle tethering to Golgi;GO:0099022 vesicle tethering;GO:0006903 vesicle targeting		Predicted intracellular proteins	Microtubules;Nucleoplasm (Approved)				1	0	0	0	0	0	0	0	0	0	0	1	0	0	0	0	0	1	0	0
C6orf120	387263	symbol	H. sapiens	387263	H. sapiens	C6orf120	chromosome 6 open reading frame 120	GO:0006915 apoptotic process;GO:0012501 programmed cell death;GO:0008219 cell death		Predicted secreted proteins					0	0	0	0	0	0	0	0	0	0	0	0	0	0	0	0	0	0	0	0
CRLF3	51379	symbol	H. sapiens	51379	H. sapiens	CRLF3	cytokine receptor like factor 3	GO:0046427 positive regulation of receptor signaling pathway via JAK-STAT;GO:1904894 positive regulation of receptor signaling pathway via STAT;GO:0046425 regulation of receptor signaling pathway via JAK-STAT		Predicted intracellular proteins	Cytosol;Plasma membrane (Approved)		(M5883)NABA SECRETED FACTORS; (M5885)NABA MATRISOME ASSOCIATED; (M5889)NABA MATRISOME		0	0	0	0	0	0	0	0	0	0	1	0	0	0	0	0	0	0	0	0
PKP2	5318	symbol	H. sapiens	5318	H. sapiens	PKP2	plakophilin 2	GO:0002159 desmosome assembly;GO:0048496 maintenance of animal organ identity;GO:0086073 bundle of His cell-Purkinje myocyte adhesion involved in cell communication		Predicted intracellular proteins; Human disease related genes:Cardiovascular diseases:Cardiac diseases; Disease related genes	Cell Junctions (Enhanced); Additional: Nucleoplasm			(M5937)HALLMARK GLYCOLYSIS	0	0	0	0	0	0	0	1	1	0	0	0	0	0	0	0	0	0	1	0
STAT1	6772	symbol	H. sapiens	6772	H. sapiens	STAT1	signal transducer and activator of transcription 1	GO:0046725 negative regulation by virus of viral protein levels in host cell;GO:0072308 negative regulation of metanephric nephron tubule epithelial cell differentiation;GO:0003340 negative regulation of mesenchymal to epithelial transition involved in metanephros morphogenesis		Human disease related genes:Immune system diseases:Primary immunodeficiency; Transcription factors:Immunoglobulin fold; Human disease related genes:Immune system diseases:Other immune system diseases; Disease related genes; Predicted intracellular proteins	Nucleoplasm (Enhanced); Additional: Cytosol		(M36)PID IL27 PATHWAY; (M233)PID EPO PATHWAY; (M127)PID ERBB1 RECEPTOR PROXIMAL PATHWAY	(M5897)HALLMARK IL6 JAK STAT3 SIGNALING; (M5913)HALLMARK INTERFERON GAMMA RESPONSE; (M5950)HALLMARK ALLOGRAFT REJECTION	0	0	1	0	0	0	0	1	0	0	0	0	0	0	0	0	0	0	0	0
LRRFIP1	9208	symbol	H. sapiens	9208	H. sapiens	LRRFIP1	LRR binding FLII interacting protein 1	GO:0000122 negative regulation of transcription by RNA polymerase II;GO:0045892 negative regulation of transcription, DNA-templated;GO:1903507 negative regulation of nucleic acid-templated transcription		Predicted intracellular proteins; Transcription factors:Yet undefined DNA-binding domains	Cytosol (Supported)				0	0	0	0	0	0	0	1	0	0	0	0	0	0	0	0	0	0	0	0
GCLC	2729	symbol	H. sapiens	2729	H. sapiens	GCLC	glutamate-cysteine ligase catalytic subunit	GO:0097069 cellular response to thyroxine stimulus;GO:1904387 cellular response to L-phenylalanine derivative;GO:2000490 negative regulation of hepatic stellate cell activation		ENZYME proteins:Ligase; Human disease related genes:Cardiovascular diseases:Hematologic diseases; Human disease related genes:Congenital disorders of metabolism:Congenital disorders of amino acid metabolism; Disease related genes; Potential drug targets; Enzymes; Predicted intracellular proteins	Nucleoplasm (Approved); Additional: Cytosol;Nucleoli	Glutamic acid; Cysteine		(M5938)HALLMARK REACTIVE OXYGEN SPECIES PATHWAY; (M5924)HALLMARK MTORC1 SIGNALING; (M5934)HALLMARK XENOBIOTIC METABOLISM	0	0	1	0	0	1	0	0	0	0	0	0	0	0	0	0	0	0	1	0
ZNF75D	7626	symbol	H. sapiens	7626	H. sapiens	ZNF75D	zinc finger protein 75D	GO:0006357 regulation of transcription by RNA polymerase II;GO:0006355 regulation of transcription, DNA-templated;GO:1903506 regulation of nucleic acid-templated transcription		Predicted intracellular proteins; Transcription factors:Zinc-coordinating DNA-binding domains	Golgi apparatus;Nucleoplasm (Approved)				0	0	0	0	0	0	0	0	0	0	0	0	0	0	0	0	0	0	0	0
FBXO30	84085	symbol	H. sapiens	84085	H. sapiens	FBXO30	F-box protein 30	GO:0016567 protein ubiquitination;GO:0032446 protein modification by small protein conjugation;GO:0070647 protein modification by small protein conjugation or removal		Predicted intracellular proteins	Microtubules (Approved)				0	0	0	0	0	0	1	0	0	0	0	0	0	0	0	0	0	0	0	0
SPAST	6683	symbol	H. sapiens	6683	H. sapiens	SPAST	spastin	GO:0051228 mitotic spindle disassembly;GO:0051230 spindle disassembly;GO:0031117 positive regulation of microtubule depolymerization		Human disease related genes:Nervous system diseases:Other nervous and sensory system diseases; Disease related genes; Potential drug targets; Enzymes; ENZYME proteins:Isomerase; Transporters:Transporter channels and pores; Predicted intracellular proteins	Nucleoplasm (Supported); Additional: Cytosol				0	0	0	0	0	0	0	0	0	1	0	0	0	0	1	1	0	1	1	0
RGS1	5996	symbol	H. sapiens	5996	H. sapiens	RGS1	regulator of G protein signaling 1	GO:0061737 leukotriene signaling pathway;GO:0007193 adenylate cyclase-inhibiting G protein-coupled receptor signaling pathway;GO:0008277 regulation of G protein-coupled receptor signaling pathway		Predicted intracellular proteins			(M124)PID CXCR4 PATHWAY	(M5932)HALLMARK INFLAMMATORY RESPONSE	0	0	0	0	0	0	0	1	0	0	0	0	0	0	0	0	0	0	0	0
FAM13A	10144	symbol	H. sapiens	10144	H. sapiens	FAM13A	family with sequence similarity 13 member A	GO:0051056 regulation of small GTPase mediated signal transduction;GO:1902531 regulation of intracellular signal transduction;GO:0050790 regulation of catalytic activity		Predicted intracellular proteins	Cell Junctions;Cytosol (Approved); Additional: Nucleoli				1	0	0	0	0	0	0	0	0	0	0	0	0	0	0	0	0	0	0	0
CCDC47	57003	symbol	H. sapiens	57003	H. sapiens	CCDC47	coiled-coil domain containing 47	GO:0006983 ER overload response;GO:0045048 protein insertion into ER membrane;GO:0032469 endoplasmic reticulum calcium ion homeostasis		Transporters:Accessory Factors Involved in Transport; Predicted intracellular proteins; Disease related genes; Potential drug targets	Endoplasmic reticulum (Enhanced)				0	0	0	0	0	0	1	0	0	1	0	1	0	0	0	0	0	0	0	0
TRIM24	8805	symbol	H. sapiens	8805	H. sapiens	TRIM24	tripartite motif containing 24	GO:0070562 regulation of vitamin D receptor signaling pathway;GO:0071391 cellular response to estrogen stimulus;GO:0032104 regulation of response to extracellular stimulus		Cancer-related genes; Disease related genes; Potential drug targets; Enzymes; Predicted intracellular proteins; ENZYME proteins:Transferases	Nucleoplasm (Enhanced)		(M151)PID AR TF PATHWAY		0	1	1	0	0	0	1	1	0	0	0	0	0	0	0	0	0	0	0	0
ZNF33B	7582	symbol	H. sapiens	7582	H. sapiens	ZNF33B	zinc finger protein 33B	GO:0045944 positive regulation of transcription by RNA polymerase II;GO:0045893 positive regulation of transcription, DNA-templated;GO:1903508 positive regulation of nucleic acid-templated transcription		Predicted intracellular proteins; Transcription factors:Zinc-coordinating DNA-binding domains	Endoplasmic reticulum;Nucleoli fibrillar center (Approved); Additional: Vesicles				0	0	0	0	0	0	0	0	0	0	0	0	0	0	0	0	0	0	0	0
TRIP11	9321	symbol	H. sapiens	9321	H. sapiens	TRIP11	thyroid hormone receptor interactor 11	GO:0099041 vesicle tethering to Golgi;GO:0099022 vesicle tethering;GO:0090161 Golgi ribbon formation		Human disease related genes:Congenital malformations:Congenital malformations of the musculoskeletal system; Predicted intracellular proteins; Cancer-related genes:Mutational cancer driver genes; Disease related genes	Golgi apparatus (Enhanced); Additional: Nucleoplasm				0	0	0	1	0	0	0	1	0	1	0	1	0	0	0	0	0	1	0	0
SLC25A30	253512	symbol	H. sapiens	253512	H. sapiens	SLC25A30	solute carrier family 25 member 30	GO:0015709 thiosulfate transport;GO:0015743 malate transport;GO:0071423 malate transmembrane transport		Transporters:Electrochemical Potential-driven transporters; Predicted intracellular proteins	Nucleoplasm (Approved)				0	0	0	0	0	0	0	0	0	0	0	0	0	0	0	0	0	0	0	0
GLCCI1	113263	symbol	H. sapiens	113263	H. sapiens	GLCCI1	glucocorticoid induced 1			Predicted intracellular proteins	Nucleoli (Approved)				0	0	0	0	0	0	0	0	0	0	0	0	0	0	0	0	0	0	0	0
GRAMD1C	54762	symbol	H. sapiens	54762	H. sapiens	GRAMD1C	GRAM domain containing 1C	GO:0071397 cellular response to cholesterol;GO:0036315 cellular response to sterol;GO:0032366 intracellular sterol transport		Predicted intracellular proteins	Cytosol;Plasma membrane (Uncertain)				0	0	0	0	0	0	0	0	0	0	0	0	0	0	0	0	0	0	0	0
PNISR	25957	symbol	H. sapiens	25957	H. sapiens	PNISR	PNN interacting serine and arginine rich protein			Predicted intracellular proteins	Nuclear speckles (Supported); Additional: Cytosol;Plasma membrane				0	0	0	0	0	0	0	0	0	0	0	0	0	0	0	0	0	0	0	0
ABCD3	5825	symbol	H. sapiens	5825	H. sapiens	ABCD3	ATP binding cassette subfamily D member 3	GO:1903512 phytanic acid metabolic process;GO:0015910 long-chain fatty acid import into peroxisome;GO:0097089 methyl-branched fatty acid metabolic process		Transporters:Primary Active Transporters; Human disease related genes:Congenital disorders of metabolism:Congenital disorders of lipid/glycolipid metabolism; Disease related genes; Potential drug targets	Peroxisomes (Enhanced)			(M5949)HALLMARK PEROXISOME; (M5948)HALLMARK BILE ACID METABOLISM	1	0	0	0	0	0	0	0	0	0	0	0	0	0	0	0	0	0	0	0
DOCK1	1793	symbol	H. sapiens	1793	H. sapiens	DOCK1	dedicator of cytokinesis 1	GO:1900026 positive regulation of substrate adhesion-dependent cell spreading;GO:1900024 regulation of substrate adhesion-dependent cell spreading;GO:0010770 positive regulation of cell morphogenesis involved in differentiation		Predicted intracellular proteins	Nucleoplasm (Enhanced)		(M108)PID NETRIN PATHWAY; (M277)PID INTEGRIN A4B1 PATHWAY; (M241)PID RAC1 REG PATHWAY		1	0	0	0	0	0	0	1	0	0	0	0	1	0	0	0	0	0	0	1
CCSER2	54462	symbol	H. sapiens	54462	H. sapiens	CCSER2	coiled-coil serine rich protein 2	GO:0001578 microtubule bundle formation;GO:0000226 microtubule cytoskeleton organization;GO:0007017 microtubule-based process		Predicted intracellular proteins	Cytosol;Nucleoplasm (Approved)			(M5953)HALLMARK KRAS SIGNALING UP	0	0	0	0	0	0	0	0	0	0	0	0	0	0	0	1	0	0	0	0
ZFP62	643836	symbol	H. sapiens	643836	H. sapiens	ZFP62	ZFP62 zinc finger protein	GO:0045944 positive regulation of transcription by RNA polymerase II;GO:0045893 positive regulation of transcription, DNA-templated;GO:1903508 positive regulation of nucleic acid-templated transcription		Predicted intracellular proteins; Transcription factors:Zinc-coordinating DNA-binding domains	Actin filaments;Nucleoplasm (Approved)				0	0	0	0	0	0	0	0	0	0	0	0	0	0	0	0	0	0	0	0
FEM1C	56929	symbol	H. sapiens	56929	H. sapiens	FEM1C	fem-1 homolog C	GO:0140627 ubiquitin-dependent protein catabolic process via the C-end degron rule pathway;GO:0043161 proteasome-mediated ubiquitin-dependent protein catabolic process;GO:0010498 proteasomal protein catabolic process		Predicted intracellular proteins	Nucleoplasm (Enhanced)				0	0	0	0	0	0	1	0	0	0	0	0	0	0	0	0	0	0	0	0
UGT2A2	574537	symbol	H. sapiens	574537	H. sapiens	UGT2A2	UDP glucuronosyltransferase family 2 member A2	GO:0052695 cellular glucuronidation;GO:0006063 uronic acid metabolic process;GO:0019585 glucuronate metabolic process		Enzymes; ENZYME proteins:Transferases					0	0	0	0	0	0	0	1	0	0	0	0	0	0	0	0	0	0	0	0
ATP11B	23200	symbol	H. sapiens	23200	H. sapiens	ATP11B	ATPase phospholipid transporting 11B (putative)	GO:0015917 aminophospholipid transport;GO:0045332 phospholipid translocation;GO:0034204 lipid translocation		Enzymes; ENZYME proteins; Transporters:Primary Active Transporters	Centriolar satellite;Cytosol (Approved)				0	0	0	0	0	0	0	0	0	0	0	0	0	0	0	0	0	0	0	0
RB1CC1	9821	symbol	H. sapiens	9821	H. sapiens	RB1CC1	RB1 inducible coiled-coil 1	GO:0061723 glycophagy;GO:0030242 autophagy of peroxisome;GO:0034727 piecemeal microautophagy of the nucleus		Predicted intracellular proteins	Cytosol (Supported); Additional: Nuclear membrane		(M121)PID MTOR 4PATHWAY		0	1	0	0	0	0	0	1	0	0	0	0	0	1	0	0	0	0	1	0
METTL14	57721	symbol	H. sapiens	57721	H. sapiens	METTL14	methyltransferase 14, N6-adenosine-methyltransferase subunit	GO:0021861 forebrain radial glial cell differentiation;GO:1901533 negative regulation of hematopoietic progenitor cell differentiation;GO:0060019 radial glial cell differentiation		Predicted intracellular proteins; Cancer-related genes:Mutational cancer driver genes	Nucleoplasm (Supported)				0	0	0	0	0	0	0	0	0	0	0	0	0	0	0	0	0	0	0	0
IFIT1B	439996	symbol	H. sapiens	439996	H. sapiens	IFIT1B	interferon induced protein with tetratricopeptide repeats 1B	GO:0071360 cellular response to exogenous dsRNA;GO:0071357 cellular response to type I interferon;GO:0071359 cellular response to dsRNA		Predicted intracellular proteins					0	0	1	0	0	0	0	0	0	0	0	0	0	0	0	0	0	0	0	0
KDM7A	80853	symbol	H. sapiens	80853	H. sapiens	KDM7A	lysine demethylase 7A	GO:0035574 histone H4-K20 demethylation;GO:0071557 histone H3-K27 demethylation;GO:0070544 histone H3-K36 demethylation		Predicted intracellular proteins	Nucleoplasm (Approved); Additional: Nucleoli			(M5945)HALLMARK HEME METABOLISM	0	0	0	0	0	0	0	0	0	0	0	0	0	0	0	0	0	0	0	0
USP15	9958	symbol	H. sapiens	9958	H. sapiens	USP15	ubiquitin specific peptidase 15	GO:1905035 negative regulation of antifungal innate immune response;GO:0035616 histone H2B conserved C-terminal lysine deubiquitination;GO:1990167 protein K27-linked deubiquitination		Enzymes; ENZYME proteins:Hydrolases; Predicted intracellular proteins; Peptidases:Cysteine-type peptidases	Cytosol (Supported); Additional: Nuclear bodies;Nucleoplasm			(M5921)HALLMARK COMPLEMENT; (M5945)HALLMARK HEME METABOLISM	0	1	1	0	0	1	1	0	0	0	0	0	0	0	0	0	0	0	0	0
NAMPT	10135	symbol	H. sapiens	10135	H. sapiens	NAMPT	nicotinamide phosphoribosyltransferase	GO:0034356 NAD biosynthesis via nicotinamide riboside salvage pathway;GO:0051770 positive regulation of nitric-oxide synthase biosynthetic process;GO:0051769 regulation of nitric-oxide synthase biosynthetic process		Cancer-related genes:Candidate cancer biomarkers; Predicted secreted proteins; Enzymes; Predicted intracellular proteins; ENZYME proteins:Transferases	Nuclear speckles (Approved); Additional: Cell Junctions	GMX1777; Daporinad		(M5890)HALLMARK TNFA SIGNALING VIA NFKB; (M5913)HALLMARK INTERFERON GAMMA RESPONSE; (M5924)HALLMARK MTORC1 SIGNALING	0	0	0	0	0	0	0	0	0	0	0	0	0	0	0	0	0	0	0	0
KIDINS220	57498	symbol	H. sapiens	57498	H. sapiens	KIDINS220	kinase D interacting substrate 220	GO:0038180 nerve growth factor signaling pathway;GO:0038179 neurotrophin signaling pathway;GO:1990090 cellular response to nerve growth factor stimulus		Transporters:Accessory Factors Involved in Transport; Predicted intracellular proteins; Disease related genes; Potential drug targets	Nucleoplasm (Approved)				1	0	0	0	0	1	0	1	0	0	0	0	0	0	0	0	0	0	0	1
FAM171B	165215	symbol	H. sapiens	165215	H. sapiens	FAM171B	family with sequence similarity 171 member B			Predicted intracellular proteins	Mitochondria;Nucleoplasm (Approved)				0	0	0	0	0	0	0	0	0	0	0	0	0	0	0	0	0	0	0	0
GADD45A	1647	symbol	H. sapiens	1647	H. sapiens	GADD45A	growth arrest and DNA damage inducible alpha	GO:0033140 negative regulation of peptidyl-serine phosphorylation of STAT protein;GO:0033139 regulation of peptidyl-serine phosphorylation of STAT protein;GO:0033137 negative regulation of peptidyl-serine phosphorylation		Predicted intracellular proteins; Cancer-related genes:Candidate cancer biomarkers	Nuclear speckles (Supported)		(M20)PID P38 MKK3 6PATHWAY; (M242)PID AURORA A PATHWAY; (M136)PID FOXO PATHWAY	(M5902)HALLMARK APOPTOSIS; (M5890)HALLMARK TNFA SIGNALING VIA NFKB; (M5905)HALLMARK ADIPOGENESIS	0	0	0	0	0	0	0	1	0	0	0	0	0	1	0	1	0	0	0	0
DKK3	27122	symbol	H. sapiens	27122	H. sapiens	DKK3	dickkopf WNT signaling pathway inhibitor 3	GO:1902612 regulation of anti-Mullerian hormone signaling pathway;GO:1902613 negative regulation of anti-Mullerian hormone signaling pathway;GO:0032345 negative regulation of aldosterone metabolic process		Predicted secreted proteins	Vesicles (Supported); Additional: Cytosol;Nuclear bodies				0	0	0	0	0	1	0	0	0	0	0	0	0	0	0	0	0	0	0	0
API5	8539	symbol	H. sapiens	8539	H. sapiens	API5	apoptosis inhibitor 5	GO:2000270 negative regulation of fibroblast apoptotic process;GO:2000269 regulation of fibroblast apoptotic process;GO:0043066 negative regulation of apoptotic process		Predicted intracellular proteins	Nuclear speckles (Enhanced)				0	0	0	0	0	0	0	0	0	0	0	0	0	0	0	0	0	0	0	0
TACC1	6867	symbol	H. sapiens	6867	H. sapiens	TACC1	transforming acidic coiled-coil containing protein 1	GO:0007052 mitotic spindle organization;GO:0021987 cerebral cortex development;GO:1902850 microtubule cytoskeleton organization involved in mitosis		Predicted intracellular proteins	Cytosol (Approved)		(M242)PID AURORA A PATHWAY; (M14)PID AURORA B PATHWAY		0	0	0	0	0	0	0	0	0	0	0	0	0	0	0	1	0	0	0	0
SERPINI1	5274	symbol	H. sapiens	5274	H. sapiens	SERPINI1	serpin family I member 1	GO:0007422 peripheral nervous system development;GO:0010976 positive regulation of neuron projection development;GO:0010951 negative regulation of endopeptidase activity		Predicted intracellular proteins; Predicted secreted proteins; Human disease related genes:Nervous system diseases:Neurodegenerative diseases; Disease related genes	Cytosol (Uncertain)		(M66)PID MYC ACTIV PATHWAY; (M3468)NABA ECM REGULATORS; (M5885)NABA MATRISOME ASSOCIATED		0	0	0	0	0	0	0	0	0	0	0	0	0	0	0	0	0	0	0	1
PCDH20	64881	symbol	H. sapiens	64881	H. sapiens	PCDH20	protocadherin 20	GO:0007156 homophilic cell adhesion via plasma membrane adhesion molecules;GO:0098742 cell-cell adhesion via plasma-membrane adhesion molecules;GO:0098609 cell-cell adhesion			Vesicles (Approved); Additional: Cytokinetic bridge				0	0	0	0	0	0	0	0	0	0	0	0	0	0	0	0	0	0	0	0
BIVM	54841	symbol	H. sapiens	54841	H. sapiens	BIVM	basic, immunoglobulin-like variable motif containing			Predicted intracellular proteins	Nucleoplasm (Supported)				0	0	0	0	0	0	0	0	0	0	0	0	0	0	0	0	0	0	0	0
GNAI1	2770	symbol	H. sapiens	2770	H. sapiens	GNAI1	G protein subunit alpha i1	GO:1904778 positive regulation of protein localization to cell cortex;GO:1904776 regulation of protein localization to cell cortex;GO:1904321 response to forskolin		Predicted intracellular proteins; Cancer-related genes:Mutational cancer driver genes	Centrosome (Supported); Additional: Nucleoli;Nucleoplasm	Guanosine-5'-Diphosphate; Tetrafluoroaluminate Ion	(M64)PID S1P S1P4 PATHWAY; (M103)PID S1P S1P1 PATHWAY; (M155)PID S1P META PATHWAY	(M5895)HALLMARK WNT BETA CATENIN SIGNALING; (M5892)HALLMARK CHOLESTEROL HOMEOSTASIS; (M5915)HALLMARK APICAL JUNCTION	0	0	1	0	1	0	0	1	0	0	0	0	1	0	1	0	0	0	1	0
VPS4B	9525	symbol	H. sapiens	9525	H. sapiens	VPS4B	vacuolar protein sorting 4 homolog B	GO:0061738 late endosomal microautophagy;GO:1903542 negative regulation of exosomal secretion;GO:0090611 ubiquitin-independent protein catabolic process via the multivesicular body sorting pathway		Enzymes; ENZYME proteins:Hydrolases; Predicted intracellular proteins	Vesicles (Approved); Additional: Intermediate filaments		(M124)PID CXCR4 PATHWAY	(M5910)HALLMARK PROTEIN SECRETION; (M5949)HALLMARK PEROXISOME	0	0	0	1	0	0	1	1	0	1	0	0	0	0	1	0	0	1	1	0
GBE1	2632	symbol	H. sapiens	2632	H. sapiens	GBE1	1,4-alpha-glucan branching enzyme 1	GO:0005978 glycogen biosynthetic process;GO:0009250 glucan biosynthetic process;GO:0000271 polysaccharide biosynthetic process		Human disease related genes:Congenital disorders of metabolism:Congenital disorders of carbohydrate metabolism; Disease related genes; Potential drug targets; Enzymes; Predicted intracellular proteins; ENZYME proteins:Transferases	Cytosol (Approved)			(M5891)HALLMARK HYPOXIA; (M5905)HALLMARK ADIPOGENESIS; (M5924)HALLMARK MTORC1 SIGNALING	0	0	0	0	0	0	0	0	0	0	0	0	0	0	0	0	0	0	0	0
RAB6A	5870	symbol	H. sapiens	5870	H. sapiens	RAB6A	RAB6A, member RAS oncogene family	GO:0018125 peptidyl-cysteine methylation;GO:0072385 minus-end-directed organelle transport along microtubule;GO:0034498 early endosome to Golgi transport		Predicted intracellular proteins	Golgi apparatus (Approved)				0	0	0	1	0	0	0	0	0	1	0	1	0	0	0	1	0	1	0	0
TMX3	54495	symbol	H. sapiens	54495	H. sapiens	TMX3	thioredoxin related transmembrane protein 3	GO:0018171 peptidyl-cysteine oxidation;GO:0018158 protein oxidation;GO:0018198 peptidyl-cysteine modification		Enzymes; ENZYME proteins:Isomerase; Predicted intracellular proteins; Transporters:Accessory Factors Involved in Transport					0	0	0	0	0	0	0	0	0	0	0	0	1	0	0	0	0	0	0	0
ACSBG1	23205	symbol	H. sapiens	23205	H. sapiens	ACSBG1	acyl-CoA synthetase bubblegum family member 1	GO:0001552 ovarian follicle atresia;GO:0035338 long-chain fatty-acyl-CoA biosynthetic process;GO:0046949 fatty-acyl-CoA biosynthetic process		Enzymes; ENZYME proteins:Ligase; Predicted intracellular proteins	Vesicles (Approved)	2-(6-HYDROXY-1,3-BENZOTHIAZOL-2-YL)-1,3-THIAZOL-4(5H)-ONE			0	0	1	0	0	0	0	0	0	0	0	0	0	0	0	0	0	0	0	0
TRAPPC11	60684	symbol	H. sapiens	60684	H. sapiens	TRAPPC11	trafficking protein particle complex subunit 11	GO:0045054 constitutive secretory pathway;GO:0061635 regulation of protein complex stability;GO:0006888 endoplasmic reticulum to Golgi vesicle-mediated transport		Predicted intracellular proteins; Human disease related genes:Musculoskeletal diseases:Muscular diseases; Disease related genes	Cytosol (Approved); Additional: Vesicles				0	0	0	1	0	0	0	0	0	1	0	0	0	0	0	0	0	0	0	0
FANCM	57697	symbol	H. sapiens	57697	H. sapiens	FANCM	FA complementation group M	GO:0071932 replication fork reversal;GO:1902527 positive regulation of protein monoubiquitination;GO:1902525 regulation of protein monoubiquitination		Human disease related genes:Reproductive system diseases:Reproductive system diseases; ENZYME proteins:Hydrolases; Human disease related genes:Cardiovascular diseases:Hematologic diseases; Disease related genes; Potential drug targets; Enzymes; Predicted intracellular proteins	Nucleoplasm (Supported)		(M1)PID FANCONI PATHWAY		0	0	0	0	0	0	0	0	0	0	0	0	0	0	0	0	0	0	0	0
TSC22D2	9819	symbol	H. sapiens	9819	H. sapiens	TSC22D2	TSC22 domain family member 2	GO:0006357 regulation of transcription by RNA polymerase II;GO:0006355 regulation of transcription, DNA-templated;GO:1903506 regulation of nucleic acid-templated transcription		Transcription factors:Basic domains; Predicted intracellular proteins	Cytosol (Approved)				0	0	0	0	0	0	0	0	0	0	0	0	0	0	0	0	0	0	0	0
RAB3GAP2	25782	symbol	H. sapiens	25782	H. sapiens	RAB3GAP2	RAB3 GTPase activating non-catalytic protein subunit 2	GO:0097051 establishment of protein localization to endoplasmic reticulum membrane;GO:0050747 positive regulation of lipoprotein metabolic process;GO:1903061 positive regulation of protein lipidation		Human disease related genes:Congenital malformations:Other congenital malformations; Human disease related genes:Congenital malformations:Congenital malformations of the nervous system; Predicted intracellular proteins; Disease related genes	Cytosol (Supported); Additional: Plasma membrane				0	0	0	1	0	0	0	0	0	0	0	1	0	0	1	0	0	0	0	0
TASOR	23272	symbol	H. sapiens	23272	H. sapiens	TASOR	transcription activation suppressor	GO:0097355 protein localization to heterochromatin;GO:0060809 mesodermal to mesenchymal transition involved in gastrulation;GO:0090309 positive regulation of DNA methylation-dependent heterochromatin assembly		Predicted intracellular proteins	Nucleoplasm (Enhanced)				0	0	0	0	0	0	0	0	0	0	0	1	0	0	1	0	0	0	0	0
P3H2	55214	symbol	H. sapiens	55214	H. sapiens	P3H2	prolyl 3-hydroxylase 2	GO:0019511 peptidyl-proline hydroxylation;GO:0018126 protein hydroxylation;GO:0032963 collagen metabolic process		ENZYME proteins:Oxidoreductases; Human disease related genes:Nervous system diseases:Eye disease; Disease related genes; Potential drug targets; Enzymes; Predicted intracellular proteins	Golgi apparatus (Supported); Additional: Cytosol;Nucleoplasm;Vesicles	Ascorbic acid; Proline	(M3468)NABA ECM REGULATORS; (M5885)NABA MATRISOME ASSOCIATED; (M5889)NABA MATRISOME		0	0	0	0	0	0	0	0	0	0	0	0	0	0	0	0	0	0	0	0
BAZ2B	29994	symbol	H. sapiens	29994	H. sapiens	BAZ2B	bromodomain adjacent to zinc finger domain 2B	GO:0090647 modulation of age-related behavioral decline;GO:0007568 aging;GO:0006338 chromatin remodeling		Predicted intracellular proteins	Nucleoplasm (Approved); Additional: Cytosol				0	0	0	0	0	0	0	0	0	0	0	0	0	0	0	0	0	0	0	0
BOD1L1	259282	symbol	H. sapiens	259282	H. sapiens	BOD1L1	biorientation of chromosomes in cell division 1 like 1	GO:0032515 negative regulation of phosphoprotein phosphatase activity;GO:0035308 negative regulation of protein dephosphorylation;GO:0010923 negative regulation of phosphatase activity		Predicted intracellular proteins	Nucleoplasm (Enhanced)				0	0	0	0	0	0	0	0	0	0	0	0	0	0	0	0	0	0	0	0
ZBED9	114821	symbol	H. sapiens	114821	H. sapiens	ZBED9	zinc finger BED-type containing 9	GO:0015074 DNA integration;GO:0050679 positive regulation of epithelial cell proliferation;GO:0045787 positive regulation of cell cycle		Predicted intracellular proteins	Nucleoli (Approved); Additional: Golgi apparatus;Nucleoplasm				0	0	0	0	0	0	0	0	0	0	0	0	0	0	0	0	0	0	0	0
SLAIN2	57606	symbol	H. sapiens	57606	H. sapiens	SLAIN2	SLAIN motif family member 2	GO:0007020 microtubule nucleation;GO:0031116 positive regulation of microtubule polymerization;GO:0046785 microtubule polymerization		Predicted intracellular proteins	Centrosome (Enhanced); Additional: Cytosol				0	0	0	0	0	0	0	0	1	0	0	0	0	0	1	1	0	0	1	0
ATF2	1386	symbol	H. sapiens	1386	H. sapiens	ATF2	activating transcription factor 2	GO:0021742 abducens nucleus development;GO:0021743 hypoglossal nucleus development;GO:0021754 facial nucleus development		Transcription factors:Basic domains; Predicted intracellular proteins	Nucleoplasm (Enhanced)		(M17200)SA B CELL RECEPTOR COMPLEXES; (M229)PID P38 ALPHA BETA DOWNSTREAM PATHWAY; (M12)PID RHOA PATHWAY		0	1	1	0	0	1	0	1	0	0	0	1	0	0	0	0	0	0	0	0
ARFIP1	27236	symbol	H. sapiens	27236	H. sapiens	ARFIP1	ADP ribosylation factor interacting protein 1	GO:1905280 negative regulation of retrograde transport, endosome to Golgi;GO:1903650 negative regulation of cytoplasmic transport;GO:1905279 regulation of retrograde transport, endosome to Golgi		Predicted intracellular proteins	Golgi apparatus;Vesicles (Supported); Additional: Nucleoplasm			(M5910)HALLMARK PROTEIN SECRETION	0	0	0	0	1	0	0	0	0	0	0	1	0	0	0	0	0	0	1	0
RBBP8	5932	symbol	H. sapiens	5932	H. sapiens	RBBP8	RB binding protein 8, endonuclease	GO:0010792 DNA double-strand break processing involved in repair via single-strand annealing;GO:0045002 double-strand break repair via single-strand annealing;GO:0000729 DNA double-strand break processing		Human disease related genes:Congenital malformations:Other congenital malformations; Predicted intracellular proteins; Disease related genes	Nucleoplasm (Supported)		(M258)PID BARD1 PATHWAY; (M84)PID ATM PATHWAY; (M288)PID HES HEY PATHWAY	(M5906)HALLMARK ESTROGEN RESPONSE EARLY; (M5907)HALLMARK ESTROGEN RESPONSE LATE	0	0	0	0	0	0	0	0	0	0	0	0	0	1	0	0	0	0	0	0
ZNF426	79088	symbol	H. sapiens	79088	H. sapiens	ZNF426	zinc finger protein 426	GO:0006357 regulation of transcription by RNA polymerase II;GO:0006355 regulation of transcription, DNA-templated;GO:1903506 regulation of nucleic acid-templated transcription		Predicted intracellular proteins; Transcription factors:Zinc-coordinating DNA-binding domains	Nucleoplasm (Approved)				0	0	0	0	0	0	0	0	0	0	0	0	0	0	0	0	0	0	0	0
SRP54	6729	symbol	H. sapiens	6729	H. sapiens	SRP54	signal recognition particle 54	GO:0031017 exocrine pancreas development;GO:0006616 SRP-dependent cotranslational protein targeting to membrane, translocation;GO:0006617 SRP-dependent cotranslational protein targeting to membrane, signal sequence recognition		Transporters:Primary Active Transporters; Predicted intracellular proteins; Disease related genes; Potential drug targets	Cytosol (Approved)				0	0	0	0	0	0	0	0	0	0	0	1	0	0	0	0	0	0	0	0
HCFC2	29915	symbol	H. sapiens	29915	H. sapiens	HCFC2	host cell factor C2	GO:0016032 viral process;GO:0006338 chromatin remodeling;GO:0006325 chromatin organization		Predicted intracellular proteins	Nucleoplasm (Supported); Additional: Cytosol;Plasma membrane		(M5883)NABA SECRETED FACTORS; (M5885)NABA MATRISOME ASSOCIATED; (M5889)NABA MATRISOME		0	0	0	0	0	0	0	0	0	0	0	0	0	0	0	0	0	0	0	0
NCOR1	9611	symbol	H. sapiens	9611	H. sapiens	NCOR1	nuclear receptor corepressor 1	GO:0045475 locomotor rhythm;GO:0045820 negative regulation of glycolytic process;GO:0060766 negative regulation of androgen receptor signaling pathway		Transcription factors:Helix-turn-helix domains; Predicted intracellular proteins; Cancer-related genes:Mutational cancer driver genes; Cancer-related genes:Mutated cancer genes	Nucleoplasm (Enhanced); Additional: Cytosol		(M13)PID ERBB4 PATHWAY; (M288)PID HES HEY PATHWAY; (M17)PID NOTCH PATHWAY		0	0	0	0	0	0	0	1	0	0	0	0	0	1	0	1	0	0	0	0
KIF27	55582	symbol	H. sapiens	55582	H. sapiens	KIF27	kinesin family member 27	GO:0021591 ventricular system development;GO:0003351 epithelial cilium movement involved in extracellular fluid movement;GO:0006858 extracellular transport		Predicted intracellular proteins					0	0	0	1	0	0	0	0	0	0	0	0	1	0	0	1	0	0	0	0
LACC1	144811	symbol	H. sapiens	144811	H. sapiens	LACC1	laccase domain containing 1	GO:0070431 nucleotide-binding oligomerization domain containing 2 signaling pathway;GO:0070423 nucleotide-binding oligomerization domain containing signaling pathway;GO:0035872 nucleotide-binding domain, leucine rich repeat containing receptor signaling pathway		Human disease related genes:Immune system diseases:Allergies and autoimmune diseases; ENZYME proteins:Hydrolases; Disease related genes; Potential drug targets; Enzymes; Predicted intracellular proteins; ENZYME proteins:Transferases					0	0	0	0	0	0	0	0	0	0	0	0	0	0	0	0	0	0	0	0
ERBIN	55914	symbol	H. sapiens	55914	H. sapiens	ERBIN	erbb2 interacting protein	GO:0045175 basal protein localization;GO:0070425 negative regulation of nucleotide-binding oligomerization domain containing signaling pathway;GO:0070433 negative regulation of nucleotide-binding oligomerization domain containing 2 signaling pathway		Predicted intracellular proteins	Nuclear speckles;Plasma membrane (Supported)				1	0	1	0	0	0	0	1	0	0	0	1	0	0	0	0	0	0	0	0
MBTPS2	51360	symbol	H. sapiens	51360	H. sapiens	MBTPS2	membrane bound transcription factor peptidase, site 2	GO:0036500 ATF6-mediated unfolded protein response;GO:1990440 positive regulation of transcription from RNA polymerase II promoter in response to endoplasmic reticulum stress;GO:0031293 membrane protein intracellular domain proteolysis		ENZYME proteins:Hydrolases; Peptidases:Metallopeptidases; Human disease related genes:Congenital malformations:Congenital malformations of skin; Human disease related genes:Congenital malformations:Congenital malformations of the musculoskeletal system; Disease related genes; Potential drug targets; Enzymes	Cytosol;Mitochondria;Nucleoplasm (Approved)				0	0	0	0	0	0	0	0	0	0	0	0	0	1	0	0	0	0	0	0
SNRK	54861	symbol	H. sapiens	54861	H. sapiens	SNRK	SNF related kinase	GO:0030099 myeloid cell differentiation;GO:0030097 hemopoiesis;GO:0048534 hematopoietic or lymphoid organ development	CAMK Ser/Thr protein kinase family	Enzymes; Kinases:CAMK Ser/Thr protein kinases; Predicted intracellular proteins; ENZYME proteins:Transferases	Cell Junctions;Plasma membrane;Vesicles (Approved); Additional: Nucleoplasm	Fostamatinib			0	1	0	0	0	0	0	0	0	0	0	0	0	0	0	0	0	0	0	0
WDR44	54521	symbol	H. sapiens	54521	H. sapiens	WDR44	WD repeat domain 44			Predicted intracellular proteins	Golgi apparatus (Supported)				0	0	0	0	0	0	0	0	0	0	0	0	0	0	0	0	0	0	0	0
PI4K2B	55300	symbol	H. sapiens	55300	H. sapiens	PI4K2B	phosphatidylinositol 4-kinase type 2 beta	GO:0046854 phosphatidylinositol phosphate biosynthetic process;GO:0007032 endosome organization;GO:0006661 phosphatidylinositol biosynthetic process		Enzymes; Predicted intracellular proteins; ENZYME proteins:Transferases	Cytosol (Supported)	Resveratrol			0	0	0	0	0	0	0	0	0	1	0	0	0	0	0	0	0	0	0	0
RB1	5925	symbol	H. sapiens	5925	H. sapiens	RB1	RB transcriptional corepressor 1	GO:0071930 negative regulation of transcription involved in G1/S transition of mitotic cell cycle;GO:0031134 sister chromatid biorientation;GO:1902948 negative regulation of tau-protein kinase activity		Human disease related genes:Cancers:Cancers of the digestive system; Cancer-related genes:Mutated cancer genes; Cancer-related genes:Candidate cancer biomarkers; Human disease related genes:Cancers:Cancers of soft tissues and bone; Human disease related genes:Cancers:Cancers of eye, brain, and central nervous system; Human disease related genes:Cancers:Cancers of haematopoietic and lymphoid tissu…	Nucleoplasm (Supported)	Insulin human; Insulin pork	(M176)PID FOXM1 PATHWAY; (M288)PID HES HEY PATHWAY; (M166)PID ATF2 PATHWAY	(M5909)HALLMARK MYOGENESIS; (M5939)HALLMARK P53 PATHWAY	0	0	1	0	1	0	0	1	0	0	1	1	0	0	1	0	0	0	1	0
HTATSF1	27336	symbol	H. sapiens	27336	H. sapiens	HTATSF1	HIV-1 Tat specific factor 1	GO:0019079 viral genome replication;GO:0032784 regulation of DNA-templated transcription, elongation;GO:0019058 viral life cycle		Predicted intracellular proteins	Nucleoplasm (Enhanced)				0	0	0	0	0	0	0	0	0	0	0	0	0	0	0	0	0	0	0	0
SHOC2	8036	symbol	H. sapiens	8036	H. sapiens	SHOC2	SHOC2 leucine rich repeat scaffold protein	GO:0008543 fibroblast growth factor receptor signaling pathway;GO:0046579 positive regulation of Ras protein signal transduction;GO:0051057 positive regulation of small GTPase mediated signal transduction		Human disease related genes:Congenital malformations:Other congenital malformations; RAS pathway related proteins; Predicted intracellular proteins; Disease related genes	Cytosol;Nucleoplasm (Approved)				0	0	1	0	0	1	0	0	0	0	0	0	0	0	0	0	0	0	0	0
PDHX	8050	symbol	H. sapiens	8050	H. sapiens	PDHX	pyruvate dehydrogenase complex component X	GO:0061732 mitochondrial acetyl-CoA biosynthetic process from pyruvate;GO:0006086 acetyl-CoA biosynthetic process from pyruvate;GO:0006085 acetyl-CoA biosynthetic process		Human disease related genes:Congenital disorders of metabolism:Congenital disorders of carbohydrate metabolism; Predicted intracellular proteins; Disease related genes	Nucleoplasm;Plasma membrane (Approved); Additional: Mitochondria			(M5936)HALLMARK OXIDATIVE PHOSPHORYLATION	0	0	0	0	0	0	0	0	0	0	0	0	0	0	0	0	0	0	0	0
CLCN3	1182	symbol	H. sapiens	1182	H. sapiens	CLCN3	chloride voltage-gated channel 3	GO:0097401 synaptic vesicle lumen acidification;GO:0048388 endosomal lumen acidification;GO:0045794 negative regulation of cell volume		Predicted intracellular proteins	Vesicles (Supported)			(M5910)HALLMARK PROTEIN SECRETION; (M5945)HALLMARK HEME METABOLISM	0	0	0	0	0	0	0	0	0	1	0	0	0	0	0	0	0	0	1	0
GPAM	57678	symbol	H. sapiens	57678	H. sapiens	GPAM	glycerol-3-phosphate acyltransferase, mitochondrial	GO:0070236 negative regulation of activation-induced cell death of T cells;GO:0070235 regulation of activation-induced cell death of T cells;GO:0006651 diacylglycerol biosynthetic process		Enzymes; ENZYME proteins:Transferases	Mitochondria (Approved)		(M66)PID MYC ACTIV PATHWAY	(M5905)HALLMARK ADIPOGENESIS	0	0	0	0	0	0	0	0	0	0	1	0	0	0	0	0	0	0	0	0
INTS2	57508	symbol	H. sapiens	57508	H. sapiens	INTS2	integrator complex subunit 2	GO:0034472 snRNA 3'-end processing;GO:0016180 snRNA processing;GO:0016073 snRNA metabolic process		Predicted intracellular proteins					0	0	0	0	0	0	0	0	0	0	0	0	0	0	0	0	0	0	0	0
KIF13A	63971	symbol	H. sapiens	63971	H. sapiens	KIF13A	kinesin family member 13A	GO:0072383 plus-end-directed vesicle transport along microtubule;GO:0072386 plus-end-directed organelle transport along microtubule;GO:0035459 vesicle cargo loading		Predicted intracellular proteins					0	0	0	0	0	0	0	0	0	1	0	1	0	0	0	1	0	1	0	0
ZNF26	7574	symbol	H. sapiens	7574	H. sapiens	ZNF26	zinc finger protein 26	GO:0006357 regulation of transcription by RNA polymerase II;GO:0006355 regulation of transcription, DNA-templated;GO:1903506 regulation of nucleic acid-templated transcription		Predicted intracellular proteins; Transcription factors:Zinc-coordinating DNA-binding domains	Mitochondria (Approved); Additional: Nuclear bodies				0	0	0	0	0	0	0	0	0	0	0	0	0	0	0	0	0	0	0	0
CLIP4	79745	symbol	H. sapiens	79745	H. sapiens	CLIP4	CAP-Gly domain containing linker protein family member 4	GO:0031122 cytoplasmic microtubule organization;GO:0000226 microtubule cytoskeleton organization;GO:0097435 supramolecular fiber organization		Predicted intracellular proteins	Vesicles (Enhanced)				0	0	0	0	0	0	0	0	1	0	0	0	0	0	1	1	0	0	0	0
TFPI	7035	symbol	H. sapiens	7035	H. sapiens	TFPI	tissue factor pathway inhibitor	GO:0030195 negative regulation of blood coagulation;GO:1900047 negative regulation of hemostasis;GO:0050819 negative regulation of coagulation		FDA approved drug targets:Small molecule drugs; FDA approved drug targets:Biotech drugs; Predicted secreted proteins; Candidate cardiovascular disease genes		Coagulation factor VIIa Recombinant Human; Dalteparin; Andexanet alfa	(M165)PID SYNDECAN 4 PATHWAY	(M5942)HALLMARK UV RESPONSE DN; (M5953)HALLMARK KRAS SIGNALING UP	0	0	1	0	0	0	0	0	0	0	0	0	1	0	0	0	0	0	0	0
PHTF1	10745	symbol	H. sapiens	10745	H. sapiens	PHTF1	putative homeodomain transcription factor 1			Transcription factors:Helix-turn-helix domains	Nuclear bodies (Approved); Additional: Nucleoli				0	0	0	0	0	0	0	0	0	0	0	0	0	0	0	0	0	0	0	0
FILIP1L	11259	symbol	H. sapiens	11259	H. sapiens	FILIP1L	filamin A interacting protein 1 like	GO:0008150 biological_process		Predicted intracellular proteins	Plasma membrane (Approved)				0	0	0	0	0	0	0	0	0	0	0	0	0	0	0	0	0	0	0	0
DNTTIP2	30836	symbol	H. sapiens	30836	H. sapiens	DNTTIP2	deoxynucleotidyltransferase terminal interacting protein 2	GO:0006396 RNA processing;GO:0016070 RNA metabolic process;GO:0010467 gene expression		Predicted intracellular proteins	Mitotic chromosome;Nucleoli;Nucleoli rim (Enhanced)			(M5939)HALLMARK P53 PATHWAY	0	0	0	0	0	0	0	0	0	0	0	0	0	0	0	0	0	0	0	0
ATP6AP2	10159	symbol	H. sapiens	10159	H. sapiens	ATP6AP2	ATPase H+ transporting accessory protein 2	GO:0048069 eye pigmentation;GO:0021626 central nervous system maturation;GO:0032914 positive regulation of transforming growth factor beta1 production		Human disease related genes:Other diseases:Mental and behavioural disorders; Transporters:Accessory Factors Involved in Transport; Disease related genes; Potential drug targets; Predicted intracellular proteins; Human disease related genes:Congenital disorders of metabolism:Congenital disorders of glycan/glycoprotein metabolism			(M77)PID WNT SIGNALING PATHWAY		0	0	0	0	0	0	0	0	0	0	0	0	0	1	0	0	0	0	0	0
RSPRY1	89970	symbol	H. sapiens	89970	H. sapiens	RSPRY1	ring finger and SPRY domain containing 1	GO:0051603 proteolysis involved in cellular protein catabolic process;GO:0044257 cellular protein catabolic process;GO:0016567 protein ubiquitination		Human disease related genes:Congenital malformations:Congenital malformations of the musculoskeletal system; Predicted secreted proteins; Predicted intracellular proteins; Disease related genes					0	0	0	0	0	0	1	0	0	0	0	0	0	0	0	0	0	0	0	0
VPS54	51542	symbol	H. sapiens	51542	H. sapiens	VPS54	VPS54 subunit of GARP complex	GO:0060052 neurofilament cytoskeleton organization;GO:0006896 Golgi to vacuole transport;GO:0048873 homeostasis of number of cells within a tissue		Predicted intracellular proteins	Golgi apparatus (Enhanced); Additional: Nucleoplasm				0	0	0	1	0	0	0	0	0	1	1	0	0	0	0	0	0	0	0	0
SLC39A8	64116	symbol	H. sapiens	64116	H. sapiens	SLC39A8	solute carrier family 39 member 8	GO:0030026 cellular manganese ion homeostasis;GO:0061757 leukocyte adhesion to arterial endothelial cell;GO:0097080 plasma membrane selenite transport		Transporters:Electrochemical Potential-driven transporters; Human disease related genes:Congenital disorders of metabolism:Congenital disorders of glycan/glycoprotein metabolism; Disease related genes; Potential drug targets				(M5947)HALLMARK IL2 STAT5 SIGNALING	0	0	0	0	0	0	0	0	0	0	0	0	0	0	0	0	0	0	0	0
STS	412	symbol	H. sapiens	412	H. sapiens	STS	steroid sulfatase	GO:0006706 steroid catabolic process;GO:0007565 female pregnancy;GO:0044706 multi-multicellular organism process		ENZYME proteins:Hydrolases; Human disease related genes:Congenital disorders of metabolism:Congenital disorders of lipid/glycolipid metabolism; Human disease related genes:Congenital malformations:Congenital malformations of skin; Disease related genes; Potential drug targets; Enzymes		Irosustat; 2-Amino-3-Oxo-4-Sulfo-Butyric Acid		(M5949)HALLMARK PEROXISOME	0	0	0	0	0	0	0	0	0	0	0	0	0	0	0	0	0	0	0	0
PRMT9	90826	symbol	H. sapiens	90826	H. sapiens	PRMT9	protein arginine methyltransferase 9	GO:0019918 peptidyl-arginine methylation, to symmetrical-dimethyl arginine;GO:0035247 peptidyl-arginine omega-N-methylation;GO:0035246 peptidyl-arginine N-methylation		Enzymes; Predicted intracellular proteins; ENZYME proteins:Transferases	Microtubules (Approved); Additional: Cytosol;Nucleoplasm				0	0	0	0	0	0	0	0	0	0	0	0	0	0	0	0	0	0	0	0
TM9SF3	56889	symbol	H. sapiens	56889	H. sapiens	TM9SF3	transmembrane 9 superfamily member 3	GO:0072657 protein localization to membrane;GO:0051668 localization within membrane;GO:0034613 cellular protein localization			Vesicles (Approved); Additional: Golgi apparatus				0	0	0	0	0	0	0	0	0	0	0	0	0	0	0	0	0	0	0	0
CCL5	6352	symbol	H. sapiens	6352	H. sapiens	CCL5	C-C motif chemokine ligand 5	GO:2000503 positive regulation of natural killer cell chemotaxis;GO:0031584 activation of phospholipase D activity;GO:0033634 positive regulation of cell-cell adhesion mediated by integrin		Human disease related genes:Immune system diseases:Allergies and autoimmune diseases; Predicted secreted proteins; Human disease related genes:Skin diseases:Skin and soft tissue diseases; Cancer-related genes:Candidate cancer biomarkers		Heparin Disaccharide I-S; Heparin Disaccharide Iii-S	(M165)PID SYNDECAN 4 PATHWAY; (M198)PID SYNDECAN 1 PATHWAY; (M254)PID MYC REPRESS PATHWAY	(M5890)HALLMARK TNFA SIGNALING VIA NFKB; (M5913)HALLMARK INTERFERON GAMMA RESPONSE; (M5921)HALLMARK COMPLEMENT	0	1	0	0	0	1	0	1	0	0	0	0	0	1	0	0	0	0	0	0
ACAP2	23527	symbol	H. sapiens	23527	H. sapiens	ACAP2	ArfGAP with coiled-coil, ankyrin repeat and PH domains 2	GO:1990090 cellular response to nerve growth factor stimulus;GO:1990089 response to nerve growth factor;GO:0032456 endocytic recycling		Predicted intracellular proteins	Endosomes (Approved)		(M86)PID ARF6 PATHWAY		0	0	0	0	0	1	0	0	1	0	0	0	0	0	0	0	0	0	0	0
KIF3A	11127	symbol	H. sapiens	11127	H. sapiens	KIF3A	kinesin family member 3A	GO:0072383 plus-end-directed vesicle transport along microtubule;GO:0072386 plus-end-directed organelle transport along microtubule;GO:0034454 microtubule anchoring at centrosome		Predicted intracellular proteins	Cytosol;Intermediate filaments;Nucleoplasm (Approved)		(M219)PID HEDGEHOG GLI PATHWAY		0	0	0	1	0	0	1	0	0	0	0	0	1	0	0	1	1	1	0	0
TGFBR3	7049	symbol	H. sapiens	7049	H. sapiens	TGFBR3	transforming growth factor beta receptor 3	GO:0007181 transforming growth factor beta receptor complex assembly;GO:0060318 definitive erythrocyte differentiation;GO:0003150 muscular septum morphogenesis		Predicted secreted proteins; Cancer-related genes:Candidate cancer biomarkers	Cytosol (Approved)		(M286)PID TGFBR PATHWAY	(M5942)HALLMARK UV RESPONSE DN; (M5902)HALLMARK APOPTOSIS; (M5930)HALLMARK EPITHELIAL MESENCHYMAL TRANSITION	0	1	1	0	0	1	0	0	0	0	1	0	0	0	0	0	0	0	0	0
MAP3K7	6885	symbol	H. sapiens	6885	H. sapiens	MAP3K7	mitogen-activated protein kinase kinase kinase 7	GO:0043276 anoikis;GO:0038066 p38MAPK cascade;GO:0007252 I-kappaB phosphorylation	STE Ser/Thr protein kinase family	Human disease related genes:Congenital malformations:Congenital malformations of the musculoskeletal system; Human disease related genes:Congenital malformations:Other congenital malformations; Disease related genes; Potential drug targets; Enzymes; Kinases:STE Ser/Thr protein kinases; Predicted intracellular proteins; ENZYME proteins:Transferases	Cytosol (Supported); Additional: Nuclear speckles;Plasma membrane		(M190)PID TCR JNK PATHWAY; (M20)PID P38 MKK3 6PATHWAY; (M257)PID EPHRINB REV PATHWAY	(M5896)HALLMARK TGF BETA SIGNALING; (M5923)HALLMARK PI3K AKT MTOR SIGNALING; (M5950)HALLMARK ALLOGRAFT REJECTION	0	1	1	0	0	1	1	1	0	0	0	0	0	1	0	0	1	0	0	0
ZNF615	284370	symbol	H. sapiens	284370	H. sapiens	ZNF615	zinc finger protein 615	GO:0045944 positive regulation of transcription by RNA polymerase II;GO:0045893 positive regulation of transcription, DNA-templated;GO:1903508 positive regulation of nucleic acid-templated transcription		Predicted intracellular proteins; Transcription factors:Zinc-coordinating DNA-binding domains	Mitochondria (Approved); Additional: Nucleoli				0	0	0	0	0	0	0	0	0	0	0	0	0	0	0	0	0	0	0	0
LPL	4023	symbol	H. sapiens	4023	H. sapiens	LPL	lipoprotein lipase	GO:0034371 chylomicron remodeling;GO:0055095 lipoprotein particle mediated signaling;GO:0055096 low-density lipoprotein particle mediated signaling		FDA approved drug targets:Small molecule drugs; Candidate cardiovascular disease genes; ENZYME proteins:Hydrolases; Predicted secreted proteins; Human disease related genes:Congenital disorders of metabolism:Congenital disorders of lipid/glycolipid metabolism; Human disease related genes:Endocrine and metabolic diseases:Other endocrine and metabolic diseases; Disease related genes; Enzymes; Predi…	Vesicles (Supported)	Tyloxapol; Omega-3-carboxylic acids; Glycyrrhizic acid		(M5944)HALLMARK ANGIOGENESIS; (M5892)HALLMARK CHOLESTEROL HOMEOSTASIS; (M5905)HALLMARK ADIPOGENESIS	0	0	0	0	0	0	0	1	0	0	0	0	0	0	0	0	1	0	0	0
KLHL42	57542	symbol	H. sapiens	57542	H. sapiens	KLHL42	kelch like family member 42	GO:0000209 protein polyubiquitination;GO:0032886 regulation of microtubule-based process;GO:0043161 proteasome-mediated ubiquitin-dependent protein catabolic process		Predicted intracellular proteins					0	0	0	0	0	0	1	0	0	0	0	0	0	0	1	0	0	0	0	0
PIK3R1	5295	symbol	H. sapiens	5295	H. sapiens	PIK3R1	phosphoinositide-3-kinase regulatory subunit 1	GO:0120182 regulation of focal adhesion disassembly;GO:0120183 positive regulation of focal adhesion disassembly;GO:1900103 positive regulation of endoplasmic reticulum unfolded protein response		Cancer-related genes:Mutated cancer genes; Cancer-related genes:Candidate cancer biomarkers; Cancer-related genes:Mutational cancer driver genes; Human disease related genes:Congenital malformations:Other congenital malformations; Disease related genes; RAS pathway related proteins; Predicted intracellular proteins	Cytosol (Approved)	Isoprenaline; SF1126; Enzastaurin; Wortmannin	(M135)PID IL5 PATHWAY; (M26)PID NFKAPPAB ATYPICAL PATHWAY; (M273)PID EPHA2 FWD PATHWAY		1	1	1	0	1	1	1	1	0	0	0	1	1	1	1	0	1	0	1	1
SLC46A3	283537	symbol	H. sapiens	283537	H. sapiens	SLC46A3	solute carrier family 46 member 3	GO:0034486 vacuolar transmembrane transport;GO:0055085 transmembrane transport;GO:0006810 transport		Transporters:Electrochemical Potential-driven transporters	Cytosol;Plasma membrane (Approved); Additional: Actin filaments			(M5934)HALLMARK XENOBIOTIC METABOLISM	0	0	0	0	0	0	0	0	0	0	0	0	0	0	0	0	0	0	0	0
DMD	1756	symbol	H. sapiens	1756	H. sapiens	DMD	dystrophin	GO:0014809 regulation of skeletal muscle contraction by regulation of release of sequestered calcium ion;GO:0014722 regulation of skeletal muscle contraction by calcium ion signaling;GO:1902083 negative regulation of peptidyl-cysteine S-nitrosylation		Transporters:Accessory Factors Involved in Transport; Predicted intracellular proteins; Human disease related genes:Musculoskeletal diseases:Muscular diseases; Cancer-related genes:Mutational cancer driver genes; FDA approved drug targets:Biotech drugs; Disease related genes; Human disease related genes:Cardiovascular diseases:Cardiac diseases		Golodirsen		(M5901)HALLMARK G2M CHECKPOINT; (M5909)HALLMARK MYOGENESIS	0	0	0	0	1	0	0	0	1	0	0	0	0	0	0	0	1	0	0	0
RABGAP1L	9910	symbol	H. sapiens	9910	H. sapiens	RABGAP1L	RAB GTPase activating protein 1 like	GO:0090630 activation of GTPase activity;GO:0043547 positive regulation of GTPase activity;GO:0043087 regulation of GTPase activity		Predicted intracellular proteins; Disease related genes				(M5947)HALLMARK IL2 STAT5 SIGNALING; (M5953)HALLMARK KRAS SIGNALING UP	0	0	0	0	0	0	0	0	0	0	0	0	0	0	0	0	0	0	0	0
PTGR2	145482	symbol	H. sapiens	145482	H. sapiens	PTGR2	prostaglandin reductase 2	GO:0006692 prostanoid metabolic process;GO:0006693 prostaglandin metabolic process;GO:0033559 unsaturated fatty acid metabolic process		Enzymes; Predicted intracellular proteins; ENZYME proteins:Oxidoreductases	Vesicles (Approved)	Indomethacin; (5E,13E)-11-HYDROXY-9,15-DIOXOPROSTA-5,13-DIEN-1-OIC ACID			0	0	0	0	0	0	0	0	0	0	0	0	0	0	0	0	0	0	0	0
KLHL5	51088	symbol	H. sapiens	51088	H. sapiens	KLHL5	kelch like family member 5	GO:0008150 biological_process		Predicted intracellular proteins					0	0	0	0	0	0	1	0	0	0	0	0	0	0	0	0	0	0	0	0
IFIH1	64135	symbol	H. sapiens	64135	H. sapiens	IFIH1	interferon induced with helicase C domain 1	GO:0039530 MDA-5 signaling pathway;GO:0034344 regulation of type III interferon production;GO:0009597 detection of virus		Human disease related genes:Immune system diseases:Other immune system diseases; ENZYME proteins:Hydrolases; Human disease related genes:Congenital malformations:Congenital malformations of the musculoskeletal system; Disease related genes; Potential drug targets; Enzymes; Human disease related genes:Endocrine and metabolic diseases:Diabetes; Predicted intracellular proteins				(M5911)HALLMARK INTERFERON ALPHA RESPONSE; (M5890)HALLMARK TNFA SIGNALING VIA NFKB; (M5913)HALLMARK INTERFERON GAMMA RESPONSE	0	0	1	0	0	0	1	1	0	0	0	0	0	0	0	0	0	0	0	0
AZI2	64343	symbol	H. sapiens	64343	H. sapiens	AZI2	5-azacytidine induced 2	GO:0044565 dendritic cell proliferation;GO:0097028 dendritic cell differentiation;GO:0007249 I-kappaB kinase/NF-kappaB signaling		Predicted intracellular proteins					0	0	0	0	0	0	0	0	0	0	0	0	0	0	0	0	0	0	0	0
FNDC3B	64778	symbol	H. sapiens	64778	H. sapiens	FNDC3B	fibronectin type III domain containing 3B			Predicted intracellular proteins	Endoplasmic reticulum (Approved)				0	0	0	0	0	0	0	0	0	0	0	0	0	0	0	0	0	0	0	0
BLZF1	8548	symbol	H. sapiens	8548	H. sapiens	BLZF1	basic leucine zipper nuclear factor 1	GO:0043001 Golgi to plasma membrane protein transport;GO:0061951 establishment of protein localization to plasma membrane;GO:0006893 Golgi to plasma membrane transport		Predicted intracellular proteins	Golgi apparatus (Supported); Additional: Nucleoplasm				0	0	0	0	0	0	0	0	0	1	0	0	0	0	0	0	0	0	0	0
ZHX1	11244	symbol	H. sapiens	11244	H. sapiens	ZHX1	zinc fingers and homeoboxes 1	GO:0000122 negative regulation of transcription by RNA polymerase II;GO:0045892 negative regulation of transcription, DNA-templated;GO:1903507 negative regulation of nucleic acid-templated transcription		Transcription factors:Helix-turn-helix domains; Predicted intracellular proteins	Nucleoplasm (Supported)				0	0	0	0	0	0	0	0	0	0	0	0	0	0	0	0	0	0	0	0
CD164	8763	symbol	H. sapiens	8763	H. sapiens	CD164	CD164 molecule	GO:0007157 heterophilic cell-cell adhesion via plasma membrane cell adhesion molecules;GO:0098742 cell-cell adhesion via plasma-membrane adhesion molecules;GO:0007517 muscle organ development		Human disease related genes:Nervous system diseases:Ear disease; Predicted intracellular proteins; CD markers; Disease related genes					0	0	0	0	0	0	0	0	0	0	0	0	0	0	0	0	0	0	0	0
ZMPSTE24	10269	symbol	H. sapiens	10269	H. sapiens	ZMPSTE24	zinc metallopeptidase STE24	GO:0043979 histone H2B-K5 acetylation;GO:2000730 regulation of termination of RNA polymerase I transcription;GO:1903463 regulation of mitotic cell cycle DNA replication		Transporters; ENZYME proteins:Hydrolases; Peptidases:Metallopeptidases; Human disease related genes:Congenital malformations:Congenital malformations of skin; Human disease related genes:Congenital malformations:Other congenital malformations; Disease related genes; Potential drug targets; Enzymes					0	1	0	0	0	0	1	0	0	1	1	0	0	1	0	0	0	0	1	0
SKIL	6498	symbol	H. sapiens	6498	H. sapiens	SKIL	SKI like proto-oncogene	GO:1902231 positive regulation of intrinsic apoptotic signaling pathway in response to DNA damage;GO:1902043 positive regulation of extrinsic apoptotic signaling pathway via death domain receptors;GO:0070306 lens fiber cell differentiation		Predicted intracellular proteins	Nucleoplasm (Supported); Additional: Cytosol		(M286)PID TGFBR PATHWAY; (M2)PID SMAD2 3NUCLEAR PATHWAY	(M5896)HALLMARK TGF BETA SIGNALING; (M5956)HALLMARK KRAS SIGNALING DN	0	0	1	0	0	1	0	0	0	0	0	0	0	1	0	0	0	0	0	1
EFR3A	23167	symbol	H. sapiens	23167	H. sapiens	EFR3A	EFR3 homolog A	GO:0046854 phosphatidylinositol phosphate biosynthetic process;GO:0006661 phosphatidylinositol biosynthetic process;GO:0046488 phosphatidylinositol metabolic process		Predicted intracellular proteins	Cytosol;Plasma membrane (Supported)				0	0	0	0	0	0	0	0	0	0	0	0	0	0	0	0	0	0	0	0
RAB18	22931	symbol	H. sapiens	22931	H. sapiens	RAB18	RAB18, member RAS oncogene family	GO:0071786 endoplasmic reticulum tubular network organization;GO:0034389 lipid droplet organization;GO:0007029 endoplasmic reticulum organization		Human disease related genes:Congenital malformations:Congenital malformations of the nervous system; Predicted intracellular proteins; Disease related genes; Cancer-related genes:Candidate cancer biomarkers					0	0	0	1	0	0	0	0	0	1	0	1	0	0	0	0	0	0	0	0
VAMP7	6845	symbol	H. sapiens	6845	H. sapiens	VAMP7	vesicle associated membrane protein 7	GO:0002278 eosinophil activation involved in immune response;GO:0043307 eosinophil activation;GO:0043308 eosinophil degranulation		Predicted intracellular proteins	Vesicles (Supported)			(M5910)HALLMARK PROTEIN SECRETION	0	0	0	1	1	0	0	0	0	1	0	0	0	0	0	0	0	0	0	0
KCTD3	51133	symbol	H. sapiens	51133	H. sapiens	KCTD3	potassium channel tetramerization domain containing 3	GO:0051260 protein homooligomerization;GO:0051259 protein complex oligomerization;GO:0065003 protein-containing complex assembly		Predicted intracellular proteins	Cytosol (Approved)				1	0	0	0	0	0	0	0	0	0	0	0	0	0	0	0	0	0	0	0
APC	324	symbol	H. sapiens	324	H. sapiens	APC	APC regulator of WNT signaling pathway	GO:1904781 positive regulation of protein localization to centrosome;GO:1904779 regulation of protein localization to centrosome;GO:0031272 regulation of pseudopodium assembly		Human disease related genes:Cancers:Cancers of the digestive system; Cancer-related genes:Mutated cancer genes; Human disease related genes:Cancers:Cancers of eye, brain, and central nervous system; Cancer-related genes:Mutational cancer driver genes; Human disease related genes:Endocrine and metabolic diseases:Adrenal gland diseases; Disease related genes; Human disease related genes:Digestive s…	Plasma membrane (Approved); Additional: Golgi apparatus;Nucleoplasm		(M31)PID BETA CATENIN DEG PATHWAY; (M90)PID WNT CANONICAL PATHWAY; (M83)PID CDC42 REG PATHWAY	(M5896)HALLMARK TGF BETA SIGNALING; (M5893)HALLMARK MITOTIC SPINDLE	0	0	1	0	1	0	0	1	0	0	0	0	0	0	1	0	1	0	1	1
GALNT1	2589	symbol	H. sapiens	2589	H. sapiens	GALNT1	polypeptide N-acetylgalactosaminyltransferase 1	GO:0018243 protein O-linked glycosylation via threonine;GO:0018242 protein O-linked glycosylation via serine;GO:0019082 viral protein processing		Enzymes; Predicted intracellular proteins; ENZYME proteins:Transferases				(M5950)HALLMARK ALLOGRAFT REJECTION	0	1	0	1	0	0	0	0	0	0	0	0	0	0	0	0	0	0	0	0
SBNO1	55206	symbol	H. sapiens	55206	H. sapiens	SBNO1	strawberry notch homolog 1	GO:0006355 regulation of transcription, DNA-templated;GO:1903506 regulation of nucleic acid-templated transcription;GO:2001141 regulation of RNA biosynthetic process		Predicted intracellular proteins	Nucleoplasm (Approved)				0	0	0	0	0	0	0	0	0	0	0	0	0	0	0	0	0	0	0	0
ABCA5	23461	symbol	H. sapiens	23461	H. sapiens	ABCA5	ATP binding cassette subfamily A member 5	GO:1903064 positive regulation of reverse cholesterol transport;GO:1903062 regulation of reverse cholesterol transport;GO:0010745 negative regulation of macrophage derived foam cell differentiation		Human disease related genes:Congenital malformations:Congenital malformations of skin; Transporters:Primary Active Transporters; Predicted intracellular proteins	Nucleoplasm (Approved)			(M5948)HALLMARK BILE ACID METABOLISM	0	0	0	0	0	0	0	0	0	0	0	0	0	0	0	0	0	0	0	0
DNAJB14	79982	symbol	H. sapiens	79982	H. sapiens	DNAJB14	DnaJ heat shock protein family (Hsp40) member B14	GO:0071218 cellular response to misfolded protein;GO:0051788 response to misfolded protein;GO:0051085 chaperone cofactor-dependent protein refolding		Transporters:Transporter channels and pores; Predicted intracellular proteins					0	0	0	0	0	0	1	0	0	0	0	0	0	0	0	0	0	0	0	0
TRMT1L	81627	symbol	H. sapiens	81627	H. sapiens	TRMT1L	tRNA methyltransferase 1 like	GO:0002940 tRNA N2-guanine methylation;GO:0030488 tRNA methylation;GO:0001510 RNA methylation		Predicted intracellular proteins	Nucleoplasm (Approved); Additional: Nucleoli				0	0	0	0	0	0	0	0	0	0	0	0	0	0	0	0	0	0	0	0
SGK3	23678	symbol	H. sapiens	23678	H. sapiens	SGK3	serum/glucocorticoid regulated kinase family member 3	GO:0018105 peptidyl-serine phosphorylation;GO:0018209 peptidyl-serine modification;GO:0001558 regulation of cell growth	AGC Ser/Thr protein kinase family	Enzymes; Kinases:AGC Ser/Thr protein kinases; Predicted intracellular proteins; ENZYME proteins:Transferases	Vesicles (Approved); Additional: Nucleoplasm	Fostamatinib			0	1	0	0	0	0	0	1	0	0	1	0	0	0	0	0	1	0	0	0
SPTSSB	165679	symbol	H. sapiens	165679	H. sapiens	SPTSSB	serine palmitoyltransferase small subunit B	GO:1904220 regulation of serine C-palmitoyltransferase activity;GO:0046512 sphingosine biosynthetic process;GO:0046520 sphingoid biosynthetic process		Predicted intracellular proteins	Nuclear speckles (Uncertain)				0	0	0	0	0	0	0	0	0	1	0	0	0	0	0	0	0	0	0	0
ME1	4199	symbol	H. sapiens	4199	H. sapiens	ME1	malic enzyme 1	GO:1902031 regulation of NADP metabolic process;GO:0006108 malate metabolic process;GO:0006090 pyruvate metabolic process		Enzymes; Predicted intracellular proteins; ENZYME proteins:Oxidoreductases	Nucleoplasm;Plasma membrane (Uncertain); Additional: Cytosol	NADH; Nicotinamide adenine dinucleotide phosphate		(M5935)HALLMARK FATTY ACID METABOLISM; (M5905)HALLMARK ADIPOGENESIS; (M5921)HALLMARK COMPLEMENT	0	0	1	0	0	0	0	0	0	0	0	0	0	0	0	0	0	0	0	0
MINAR1	23251	symbol	H. sapiens	23251	H. sapiens	MINAR1	membrane integral NOTCH2 associated receptor 1	GO:0032007 negative regulation of TOR signaling;GO:0031397 negative regulation of protein ubiquitination;GO:1903321 negative regulation of protein modification by small protein conjugation or removal			Golgi apparatus (Approved)				0	0	0	0	0	0	0	0	0	0	1	0	0	0	0	0	0	0	1	1
TBC1D23	55773	symbol	H. sapiens	55773	H. sapiens	TBC1D23	TBC1 domain family member 23	GO:0099041 vesicle tethering to Golgi;GO:0099022 vesicle tethering;GO:1990403 embryonic brain development		Predicted intracellular proteins; Disease related genes	Golgi apparatus (Enhanced)				0	0	0	0	0	0	0	0	0	0	0	0	0	0	0	0	0	1	0	0
PHLDB2	90102	symbol	H. sapiens	90102	H. sapiens	PHLDB2	pleckstrin homology like domain family B member 2	GO:1903690 negative regulation of wound healing, spreading of epidermal cells;GO:0110011 regulation of basement membrane organization;GO:1904259 regulation of basement membrane assembly involved in embryonic body morphogenesis		Predicted intracellular proteins	Cytosol;Plasma membrane (Supported)				0	0	0	0	0	0	0	0	0	0	0	0	0	0	1	1	0	0	1	0
CCDC126	90693	symbol	H. sapiens	90693	H. sapiens	CCDC126	coiled-coil domain containing 126			Predicted secreted proteins; Predicted intracellular proteins	Golgi apparatus (Approved)				0	0	0	0	0	0	0	0	0	0	0	0	0	0	0	0	0	0	0	0
HACD2	201562	symbol	H. sapiens	201562	H. sapiens	HACD2	3-hydroxyacyl-CoA dehydratase 2	GO:0030497 fatty acid elongation;GO:0042761 very long-chain fatty acid biosynthetic process;GO:0035338 long-chain fatty-acyl-CoA biosynthetic process		Enzymes; ENZYME proteins:Lyases					0	0	0	0	0	0	0	0	0	0	0	0	0	0	0	0	0	0	0	0
DTNA	1837	symbol	H. sapiens	1837	H. sapiens	DTNA	dystrobrevin alpha	GO:0007274 neuromuscular synaptic transmission;GO:0006941 striated muscle contraction;GO:0006936 muscle contraction		Transporters:Accessory Factors Involved in Transport; Human disease related genes:Cardiovascular diseases:Cardiac diseases; Disease related genes; Potential drug targets; Predicted intracellular proteins	Cell Junctions;Intermediate filaments (Approved); Additional: Nucleoplasm			(M5891)HALLMARK HYPOXIA; (M5909)HALLMARK MYOGENESIS	0	0	0	0	0	0	0	0	0	0	0	0	0	0	0	0	0	0	0	0
JRKL	8690	symbol	H. sapiens	8690	H. sapiens	JRKL	JRK like	GO:0007417 central nervous system development;GO:0007399 nervous system development;GO:0048731 system development		Predicted intracellular proteins	Nucleoplasm (Approved); Additional: Cytokinetic bridge				0	0	0	0	0	0	0	0	0	0	0	0	0	0	0	0	0	0	0	0
AMIGO2	347902	symbol	H. sapiens	347902	H. sapiens	AMIGO2	adhesion molecule with Ig like domain 2	GO:0007157 heterophilic cell-cell adhesion via plasma membrane cell adhesion molecules;GO:0051965 positive regulation of synapse assembly;GO:0051963 regulation of synapse assembly			Golgi apparatus;Plasma membrane (Approved); Additional: Cytosol			(M5915)HALLMARK APICAL JUNCTION	1	0	0	0	0	0	0	0	0	0	0	0	0	0	1	0	0	0	0	1
ERCC6L2	375748	symbol	H. sapiens	375748	H. sapiens	ERCC6L2	ERCC excision repair 6 like 2	GO:0036297 interstrand cross-link repair;GO:0034614 cellular response to reactive oxygen species;GO:0000302 response to reactive oxygen species		Predicted intracellular proteins; Disease related genes	Cytosol;Nucleoplasm (Approved)				0	0	0	0	0	0	0	0	0	0	0	0	0	0	0	0	0	0	0	0
EDEM3	80267	symbol	H. sapiens	80267	H. sapiens	EDEM3	ER degradation enhancing alpha-mannosidase like protein 3	GO:0035977 protein deglycosylation involved in glycoprotein catabolic process;GO:0097466 ubiquitin-dependent glycoprotein ERAD pathway;GO:1904382 mannose trimming involved in glycoprotein ERAD pathway		Enzymes; ENZYME proteins:Hydrolases; Predicted intracellular proteins	Endoplasmic reticulum (Approved)				0	0	0	0	0	0	1	0	0	0	0	0	0	0	0	0	0	0	0	0
SLC16A1	6566	symbol	H. sapiens	6566	H. sapiens	SLC16A1	solute carrier family 16 member 1	GO:0015728 mevalonate transport;GO:0051780 behavioral response to nutrient;GO:0035879 plasma membrane lactate transport		Potential drug targets; Transporters:Electrochemical Potential-driven transporters; Disease related genes; Human disease related genes:Congenital disorders of metabolism:Other congenital disorders of metabolism	Cell Junctions;Plasma membrane (Enhanced)	Pyruvic acid; Mersalyl		(M5906)HALLMARK ESTROGEN RESPONSE EARLY; (M5907)HALLMARK ESTROGEN RESPONSE LATE	0	0	0	0	0	0	0	1	0	0	0	0	1	0	0	1	0	0	0	0
USP8	9101	symbol	H. sapiens	9101	H. sapiens	USP8	ubiquitin specific peptidase 8	GO:0099576 regulation of protein catabolic process at postsynapse, modulating synaptic transmission;GO:0099170 postsynaptic modulation of chemical synaptic transmission;GO:0071549 cellular response to dexamethasone stimulus		ENZYME proteins:Hydrolases; Peptidases:Cysteine-type peptidases; Human disease related genes:Endocrine and metabolic diseases:Hypothalamus and pituitary gland diseases; Human disease related genes:Endocrine and metabolic diseases:Adrenal gland diseases; Disease related genes; Potential drug targets; Enzymes; Predicted intracellular proteins; Cancer-related genes	Golgi apparatus (Supported); Additional: Cytosol		(M214)PID ERBB1 INTERNALIZATION PATHWAY; (M175)PID ERBB2 ERBB3 PATHWAY	(M5921)HALLMARK COMPLEMENT	0	0	1	0	0	1	1	1	0	1	0	0	0	0	0	0	0	0	0	0
SLC17A5	26503	symbol	H. sapiens	26503	H. sapiens	SLC17A5	solute carrier family 17 member 5	GO:0015739 sialic acid transport;GO:0034219 carbohydrate transmembrane transport;GO:0008643 carbohydrate transport		Human disease related genes:Congenital disorders of metabolism:Lysosomal storage diseases; Disease related genes; Potential drug targets; Transporters:Electrochemical Potential-driven transporters; Human disease related genes:Congenital disorders of metabolism:Congenital disorders of glycan/glycoprotein metabolism	Cytosol;Plasma membrane (Supported)				0	0	0	0	0	0	0	0	0	0	0	0	0	0	0	0	0	0	0	0
ACSL4	2182	symbol	H. sapiens	2182	H. sapiens	ACSL4	acyl-CoA synthetase long chain family member 4	GO:0060136 embryonic process involved in female pregnancy;GO:0035338 long-chain fatty-acyl-CoA biosynthetic process;GO:0046949 fatty-acyl-CoA biosynthetic process		ENZYME proteins:Ligase; Human disease related genes:Other diseases:Mental and behavioural disorders; Disease related genes; Potential drug targets; Enzymes; Predicted intracellular proteins	Golgi apparatus (Approved); Additional: Mitochondria	Icosapent; Troglitazone; Rosiglitazone		(M5949)HALLMARK PEROXISOME; (M5935)HALLMARK FATTY ACID METABOLISM	0	0	0	0	0	0	0	0	0	0	0	0	0	0	0	0	0	0	0	0
CYP1B1	1545	symbol	H. sapiens	1545	H. sapiens	CYP1B1	cytochrome P450 family 1 subfamily B member 1	GO:0071387 cellular response to cortisol stimulus;GO:0002930 trabecular meshwork development;GO:0071603 endothelial cell-cell adhesion		Human disease related genes:Congenital malformations:Congenital malformations of eye; ENZYME proteins:Oxidoreductases; ENZYME proteins:Lyases; Disease related genes; Potential drug targets; Enzymes; Predicted intracellular proteins	Mitochondria (Uncertain)	Genistein; 2-Methoxyestradiol; Naringenin; Quercetin; beta-Naphthoflavone; Flavone; Cannabidiol; Nabiximols			0	0	1	0	0	0	0	1	1	0	0	0	0	0	0	0	0	0	0	0
ABLIM1	3983	symbol	H. sapiens	3983	H. sapiens	ABLIM1	actin binding LIM protein 1	GO:0030032 lamellipodium assembly;GO:0097581 lamellipodium organization;GO:0007601 visual perception		Predicted intracellular proteins	Cytosol (Supported)			(M5906)HALLMARK ESTROGEN RESPONSE EARLY; (M5909)HALLMARK MYOGENESIS	0	0	0	0	0	0	0	1	0	0	0	0	0	0	0	0	0	0	0	0
STT3B	201595	symbol	H. sapiens	201595	H. sapiens	STT3B	STT3 oligosaccharyltransferase complex catalytic subunit B	GO:0043686 co-translational protein modification;GO:0018279 protein N-linked glycosylation via asparagine;GO:0018196 peptidyl-asparagine modification		Transporters; ENZYME proteins:Transferases; Disease related genes; Potential drug targets; Enzymes; Human disease related genes:Congenital disorders of metabolism:Congenital disorders of glycan/glycoprotein metabolism	Endoplasmic reticulum (Supported)				0	0	0	0	0	0	1	0	0	0	0	0	0	0	0	0	0	0	0	0
B3GNT2	10678	symbol	H. sapiens	10678	H. sapiens	B3GNT2	UDP-GlcNAc:betaGal beta-1,3-N-acetylglucosaminyltransferase 2	GO:0030311 poly-N-acetyllactosamine biosynthetic process;GO:0030309 poly-N-acetyllactosamine metabolic process;GO:0018146 keratan sulfate biosynthetic process		Enzymes; ENZYME proteins:Transferases	Vesicles (Approved)				0	0	0	0	0	0	0	0	0	0	0	0	0	0	0	0	0	0	0	0
DCAF17	80067	symbol	H. sapiens	80067	H. sapiens	DCAF17	DDB1 and CUL4 associated factor 17	GO:0016567 protein ubiquitination;GO:0032446 protein modification by small protein conjugation;GO:0070647 protein modification by small protein conjugation or removal		Human disease related genes:Congenital malformations:Other congenital malformations; Predicted intracellular proteins; Disease related genes	Nucleoplasm (Supported)				0	0	0	0	0	0	1	0	0	0	0	0	0	0	0	0	0	0	0	0
ZNF224	7767	symbol	H. sapiens	7767	H. sapiens	ZNF224	zinc finger protein 224	GO:0000122 negative regulation of transcription by RNA polymerase II;GO:0045944 positive regulation of transcription by RNA polymerase II;GO:0045892 negative regulation of transcription, DNA-templated		Predicted intracellular proteins; Transcription factors:Zinc-coordinating DNA-binding domains	Nuclear membrane (Supported); Additional: Nucleoplasm				0	0	0	0	0	0	0	0	0	0	0	0	0	0	0	0	0	0	0	0
IFIT3	3437	symbol	H. sapiens	3437	H. sapiens	IFIT3	interferon induced protein with tetratricopeptide repeats 3	GO:0035457 cellular response to interferon-alpha;GO:0035455 response to interferon-alpha;GO:0051607 defense response to virus		Predicted intracellular proteins	Cytosol;Mitochondria (Supported)			(M5911)HALLMARK INTERFERON ALPHA RESPONSE; (M5913)HALLMARK INTERFERON GAMMA RESPONSE	0	0	0	0	0	0	0	0	0	0	0	0	0	0	0	0	0	0	0	0
PALS1	64398	symbol	H. sapiens	64398	H. sapiens	PALS1	protein associated with LIN7 1, MAGUK p55 family member	GO:0035750 protein localization to myelin sheath abaxonal region;GO:0016332 establishment or maintenance of polarity of embryonic epithelium;GO:0032287 peripheral nervous system myelin maintenance		Predicted intracellular proteins	Nucleoplasm (Uncertain); Additional: Cytosol;Plasma membrane			(M5915)HALLMARK APICAL JUNCTION	0	0	0	0	0	1	0	1	0	1	0	0	0	0	0	0	0	0	0	0
IQGAP2	10788	symbol	H. sapiens	10788	H. sapiens	IQGAP2	IQ motif containing GTPase activating protein 2	GO:0070493 thrombin-activated receptor signaling pathway;GO:0034314 Arp2/3 complex-mediated actin nucleation;GO:0045010 actin nucleation		Predicted intracellular proteins	Plasma membrane;Vesicles (Approved)			(M5908)HALLMARK ANDROGEN RESPONSE	1	0	0	0	0	0	0	1	1	0	0	0	0	0	0	0	0	0	1	0
COBLL1	22837	symbol	H. sapiens	22837	H. sapiens	COBLL1	cordon-bleu WH2 repeat protein like 1			Predicted intracellular proteins	Cell Junctions (Approved)				0	0	0	0	0	0	0	0	0	0	0	0	0	0	0	0	0	0	0	0
SLC30A9	10463	symbol	H. sapiens	10463	H. sapiens	SLC30A9	solute carrier family 30 member 9	GO:0006829 zinc ion transport;GO:0006882 cellular zinc ion homeostasis;GO:0055069 zinc ion homeostasis		Transporters:Electrochemical Potential-driven transporters; Disease related genes; Potential drug targets					0	0	0	0	0	0	0	0	0	0	0	0	0	0	0	0	0	0	0	0
ZNF225	7768	symbol	H. sapiens	7768	H. sapiens	ZNF225	zinc finger protein 225	GO:0045944 positive regulation of transcription by RNA polymerase II;GO:0045893 positive regulation of transcription, DNA-templated;GO:1903508 positive regulation of nucleic acid-templated transcription		Predicted intracellular proteins; Transcription factors:Zinc-coordinating DNA-binding domains	Nucleoplasm (Approved)				0	0	0	0	0	0	0	0	0	0	0	0	0	0	0	0	0	0	0	0
ZNF485	220992	symbol	H. sapiens	220992	H. sapiens	ZNF485	zinc finger protein 485	GO:0045944 positive regulation of transcription by RNA polymerase II;GO:0045893 positive regulation of transcription, DNA-templated;GO:1903508 positive regulation of nucleic acid-templated transcription		Predicted intracellular proteins; Transcription factors:Zinc-coordinating DNA-binding domains					0	0	0	0	0	0	0	0	0	0	0	0	0	0	0	0	0	0	0	0
ATRX	546	symbol	H. sapiens	546	H. sapiens	ATRX	ATRX chromatin remodeler	GO:0035120 post-embryonic appendage morphogenesis;GO:0035127 post-embryonic limb morphogenesis;GO:0035128 post-embryonic forelimb morphogenesis		Human disease related genes:Cancers:Cancers of the digestive system; ENZYME proteins:Hydrolases; Human disease related genes:Cardiovascular diseases:Hematologic diseases; Cancer-related genes:Mutational cancer driver genes; Transcription factors:Zinc-coordinating DNA-binding domains; Human disease related genes:Congenital malformations:Other congenital malformations; Disease related genes; Potent…	Nuclear bodies (Supported)			(M5942)HALLMARK UV RESPONSE DN; (M5901)HALLMARK G2M CHECKPOINT	0	0	1	0	0	0	0	0	0	0	0	1	0	0	1	1	0	0	1	0
ANKRD34B	340120	symbol	H. sapiens	340120	H. sapiens	ANKRD34B	ankyrin repeat domain 34B			Predicted intracellular proteins	Mitochondria;Nucleoplasm (Approved); Additional: Cytosol				0	0	0	0	0	0	0	0	0	0	0	0	0	0	0	0	0	0	0	0
MYO1B	4430	symbol	H. sapiens	4430	H. sapiens	MYO1B	myosin IB	GO:0030050 vesicle transport along actin filament;GO:0099515 actin filament-based transport;GO:0051017 actin filament bundle assembly		Predicted intracellular proteins	Plasma membrane (Enhanced)				0	0	0	0	0	0	0	0	1	1	0	0	0	0	0	0	0	1	0	0
WWC2	80014	symbol	H. sapiens	80014	H. sapiens	WWC2	WW and C2 domain containing 2	GO:0035331 negative regulation of hippo signaling;GO:0035330 regulation of hippo signaling;GO:0046621 negative regulation of organ growth		Predicted intracellular proteins	Microtubules (Approved)				0	0	0	0	0	0	0	0	0	0	1	0	0	0	0	0	0	0	0	0
TGFB2	7042	symbol	H. sapiens	7042	H. sapiens	TGFB2	transforming growth factor beta 2	GO:1903701 substantia propria of cornea development;GO:0042704 uterine wall breakdown;GO:0062044 negative regulation of cardiac epithelial to mesenchymal transition		Human disease related genes:Immune system diseases:Allergies and autoimmune diseases; Cancer-related genes:Candidate cancer biomarkers; Human disease related genes:Congenital malformations:Congenital malformations of the circulatory system; Predicted secreted proteins; Disease related genes	Vesicles (Approved)		(M11736)SA MMP CYTOKINE CONNECTION; (M211)PID HEDGEHOG 2PATHWAY; (M33)PID GLYPICAN 1PATHWAY	(M5902)HALLMARK APOPTOSIS; (M5934)HALLMARK XENOBIOTIC METABOLISM; (M5950)HALLMARK ALLOGRAFT REJECTION	0	1	1	0	0	1	0	1	1	0	1	0	1	1	0	0	0	0	0	0
KMT2E	55904	symbol	H. sapiens	55904	H. sapiens	KMT2E	lysine methyltransferase 2E (inactive)	GO:1905435 regulation of histone H3-K4 trimethylation;GO:1905437 positive regulation of histone H3-K4 trimethylation;GO:0002446 neutrophil mediated immunity		Predicted intracellular proteins; Disease related genes	Nucleoplasm (Supported); Additional: Nuclear bodies				0	0	0	0	0	0	0	0	0	0	0	0	0	0	0	0	0	0	0	0
AFF1	4299	symbol	H. sapiens	4299	H. sapiens	AFF1	AF4/FMR2 family member 1	GO:0010468 regulation of gene expression;GO:0060255 regulation of macromolecule metabolic process;GO:0019222 regulation of metabolic process		Human disease related genes:Cancers:Cancers of haematopoietic and lymphoid tissues; Predicted intracellular proteins; Cancer-related genes; Disease related genes	Mitochondria;Nucleoplasm (Approved)			(M5906)HALLMARK ESTROGEN RESPONSE EARLY; (M5907)HALLMARK ESTROGEN RESPONSE LATE	0	0	0	0	0	0	0	0	0	0	0	0	0	0	0	0	0	0	0	0
MALT1	10892	symbol	H. sapiens	10892	H. sapiens	MALT1	MALT1 paracaspase	GO:0001923 B-1 B cell differentiation;GO:2000321 positive regulation of T-helper 17 cell differentiation;GO:2000318 positive regulation of T-helper 17 type immune response		Human disease related genes:Immune system diseases:Primary immunodeficiency; Peptidases:Cysteine-type peptidases; Disease related genes; Potential drug targets; Enzymes; Predicted intracellular proteins; Cancer-related genes	Nucleoli fibrillar center (Approved); Additional: Cytosol		(M37)PID NFKAPPAB CANONICAL PATHWAY; (M88)PID CD8 TCR PATHWAY; (M10)PID BCR 5PATHWAY		0	0	0	0	0	0	1	1	0	0	0	0	0	0	0	0	0	0	0	0
MTM1	4534	symbol	H. sapiens	4534	H. sapiens	MTM1	myotubularin 1	GO:0048633 positive regulation of skeletal muscle tissue growth;GO:0048631 regulation of skeletal muscle tissue growth;GO:0048311 mitochondrion distribution		ENZYME proteins:Hydrolases; Human disease related genes:Musculoskeletal diseases:Muscular diseases; Disease related genes; Potential drug targets; Enzymes; Predicted intracellular proteins	Plasma membrane (Supported)				0	0	0	0	0	0	0	0	1	0	1	0	0	0	0	0	0	1	1	0
RECQL	5965	symbol	H. sapiens	5965	H. sapiens	RECQL	RecQ like helicase	GO:0006268 DNA unwinding involved in DNA replication;GO:0032508 DNA duplex unwinding;GO:0032392 DNA geometric change		Enzymes; ENZYME proteins:Hydrolases; Predicted intracellular proteins	Nucleoplasm (Enhanced)				0	0	0	0	0	0	0	0	0	0	0	0	0	0	0	0	0	0	0	0
ENPP4	22875	symbol	H. sapiens	22875	H. sapiens	ENPP4	ectonucleotide pyrophosphatase/phosphodiesterase 4	GO:0046130 purine ribonucleoside catabolic process;GO:0006152 purine nucleoside catabolic process;GO:0042454 ribonucleoside catabolic process		Enzymes; ENZYME proteins:Hydrolases					0	0	0	0	0	0	0	0	0	0	0	0	0	0	0	0	0	0	0	0
POLI	11201	symbol	H. sapiens	11201	H. sapiens	POLI	DNA polymerase iota	GO:0042276 error-prone translesion synthesis;GO:0019985 translesion synthesis;GO:0006301 postreplication repair		Enzymes; Predicted intracellular proteins; ENZYME proteins:Transferases	Nuclear speckles (Supported); Additional: Cytoplasmic bodies				0	0	0	0	0	0	0	0	0	0	0	0	0	0	0	0	0	0	0	0
TRIM23	373	symbol	H. sapiens	373	H. sapiens	TRIM23	tripartite motif containing 23	GO:0006886 intracellular protein transport;GO:0016567 protein ubiquitination;GO:0032446 protein modification by small protein conjugation		Enzymes; Predicted intracellular proteins; Cancer-related genes:Mutated cancer genes; ENZYME proteins:Transferases					0	0	0	0	0	0	1	0	0	0	0	1	0	0	0	0	0	0	0	0
GOLM1	51280	symbol	H. sapiens	51280	H. sapiens	GOLM1	golgi membrane protein 1	GO:0006997 nucleus organization;GO:0019216 regulation of lipid metabolic process;GO:0006996 organelle organization		Predicted intracellular proteins	Golgi apparatus (Enhanced)				0	0	0	0	0	0	0	0	0	0	0	0	0	0	0	0	0	0	0	0
EXOC5	10640	symbol	H. sapiens	10640	H. sapiens	EXOC5	exocyst complex component 5	GO:0001736 establishment of planar polarity;GO:0007164 establishment of tissue polarity;GO:1904019 epithelial cell apoptotic process		Transporters:Transporter channels and pores; Predicted intracellular proteins			(M16)PID INSULIN PATHWAY; (M67)PID ARF6 TRAFFICKING PATHWAY		0	0	0	1	0	0	0	0	0	1	0	0	0	0	0	0	1	0	0	0
AK3	50808	symbol	H. sapiens	50808	H. sapiens	AK3	adenylate kinase 3	GO:0046041 ITP metabolic process;GO:0006172 ADP biosynthetic process;GO:0009180 purine ribonucleoside diphosphate biosynthetic process		Enzymes; Predicted intracellular proteins; ENZYME proteins:Transferases	Mitochondria (Supported)			(M5898)HALLMARK DNA REPAIR; (M5937)HALLMARK GLYCOLYSIS	0	0	0	0	0	0	0	0	0	0	0	0	1	0	0	0	0	0	0	0
MFSD6	54842	symbol	H. sapiens	54842	H. sapiens	MFSD6	major facilitator superfamily domain containing 6	GO:0042590 antigen processing and presentation of exogenous peptide antigen via MHC class I;GO:0002474 antigen processing and presentation of peptide antigen via MHC class I;GO:0002478 antigen processing and presentation of exogenous peptide antigen		Predicted intracellular proteins	Cytosol;Nucleoplasm (Approved)			(M5956)HALLMARK KRAS SIGNALING DN	0	0	0	0	0	0	0	0	0	0	0	0	0	0	0	0	0	0	0	0
PTPDC1	138639	symbol	H. sapiens	138639	H. sapiens	PTPDC1	protein tyrosine phosphatase domain containing 1	GO:0035335 peptidyl-tyrosine dephosphorylation;GO:0006470 protein dephosphorylation;GO:0016311 dephosphorylation		Predicted intracellular proteins	Nucleoplasm (Enhanced)				0	0	0	0	0	0	0	0	0	0	0	0	0	0	0	0	0	0	0	0
TRIM22	10346	symbol	H. sapiens	10346	H. sapiens	TRIM22	tripartite motif containing 22	GO:0046596 regulation of viral entry into host cell;GO:0052372 modulation by symbiont of entry into host;GO:0043903 regulation of biological process involved in symbiotic interaction		Enzymes; Predicted intracellular proteins; ENZYME proteins:Transferases	Nuclear bodies;Nucleoplasm (Supported); Additional: Golgi apparatus				0	0	0	0	0	0	1	0	0	0	0	0	0	0	0	0	0	0	0	0
RAB8B	51762	symbol	H. sapiens	51762	H. sapiens	RAB8B	RAB8B, member RAS oncogene family	GO:0051461 positive regulation of corticotropin secretion;GO:0048210 Golgi vesicle fusion to target membrane;GO:0051459 regulation of corticotropin secretion		Predicted intracellular proteins		Phosphoaminophosphonic acid guanylate ester; Guanosine-5'-Diphosphate			0	0	1	1	0	0	0	0	0	1	0	1	0	0	0	0	0	1	0	1
RAB3GAP1	22930	symbol	H. sapiens	22930	H. sapiens	RAB3GAP1	RAB3 GTPase activating protein catalytic subunit 1	GO:0061646 positive regulation of glutamate neurotransmitter secretion in response to membrane depolarization;GO:0097051 establishment of protein localization to endoplasmic reticulum membrane;GO:1903233 regulation of calcium ion-dependent exocytosis of neurotransmitter		Human disease related genes:Congenital malformations:Congenital malformations of the nervous system; Predicted intracellular proteins; Disease related genes	Nucleoplasm (Approved); Additional: Cytosol			(M5893)HALLMARK MITOTIC SPINDLE	0	0	0	1	0	0	0	0	0	0	0	1	0	0	1	0	0	0	0	0
TCAF1	9747	symbol	H. sapiens	9747	H. sapiens	TCAF1	TRPM8 channel associated factor 1	GO:1901529 positive regulation of anion channel activity;GO:0010359 regulation of anion channel activity;GO:1903961 positive regulation of anion transmembrane transport		Predicted intracellular proteins	Cell Junctions (Approved); Additional: Nuclear bodies;Vesicles				0	0	0	0	1	0	0	0	0	0	0	0	0	0	0	0	1	0	0	0
TBK1	29110	symbol	H. sapiens	29110	H. sapiens	TBK1	TANK binding kinase 1	GO:0044565 dendritic cell proliferation;GO:1904415 regulation of xenophagy;GO:1904417 positive regulation of xenophagy	Other	Predicted intracellular proteins; Disease related genes; Potential drug targets; Enzymes; Kinases; RAS pathway related proteins; Human disease related genes:Nervous system diseases:Neurodegenerative diseases; ENZYME proteins:Transferases	Nucleoplasm (Enhanced); Additional: Vesicles	Fostamatinib		(M5923)HALLMARK PI3K AKT MTOR SIGNALING; (M5924)HALLMARK MTORC1 SIGNALING	0	1	0	0	0	0	0	1	0	0	0	0	0	0	0	0	0	0	0	0
BMPR1A	657	symbol	H. sapiens	657	H. sapiens	BMPR1A	bone morphogenetic protein receptor type 1A	GO:0021998 neural plate mediolateral regionalization;GO:0048338 mesoderm structural organization;GO:0048352 paraxial mesoderm structural organization	TKL Ser/Thr protein kinase family	Kinases:TKL Ser/Thr protein kinases; CD markers; FDA approved drug targets:Biotech drugs; Cancer-related genes; Disease related genes; Human disease related genes:Digestive system diseases:Gastrointestinal diseases; Enzymes; Predicted intracellular proteins; ENZYME proteins:Transferases	Cytosol (Approved)	Dibotermin alfa	(M181)PID BMP PATHWAY	(M5896)HALLMARK TGF BETA SIGNALING; (M5942)HALLMARK UV RESPONSE DN	0	1	1	0	0	1	0	1	0	0	1	0	0	1	0	0	0	0	0	1
TIMP3	7078	symbol	H. sapiens	7078	H. sapiens	TIMP3	TIMP metallopeptidase inhibitor 3	GO:1903984 positive regulation of TRAIL-activated apoptotic signaling pathway;GO:1903121 regulation of TRAIL-activated apoptotic signaling pathway;GO:0051045 negative regulation of membrane protein ectodomain proteolysis		Human disease related genes:Nervous system diseases:Eye disease; Predicted secreted proteins; Disease related genes; Cancer-related genes:Candidate cancer biomarkers	Vesicles (Approved); Additional: Golgi apparatus	Pimagedine	(M3468)NABA ECM REGULATORS; (M5885)NABA MATRISOME ASSOCIATED; (M5889)NABA MATRISOME	(M5946)HALLMARK COAGULATION; (M5902)HALLMARK APOPTOSIS; (M5930)HALLMARK EPITHELIAL MESENCHYMAL TRANSITION	0	0	1	0	0	0	0	1	0	0	0	0	1	1	0	0	0	0	0	0
MAML2	84441	symbol	H. sapiens	84441	H. sapiens	MAML2	mastermind like transcriptional coactivator 2	GO:0007221 positive regulation of transcription of Notch receptor target;GO:0007219 Notch signaling pathway;GO:0045944 positive regulation of transcription by RNA polymerase II		Predicted intracellular proteins; Human disease related genes:Cancers:Head and neck cancers; Cancer-related genes; Disease related genes	Nuclear bodies (Supported); Additional: Cytosol;Nucleoplasm		(M288)PID HES HEY PATHWAY; (M17)PID NOTCH PATHWAY	(M5903)HALLMARK NOTCH SIGNALING	0	0	0	0	0	0	0	1	0	0	0	0	0	0	0	0	0	0	0	0
COG6	57511	symbol	H. sapiens	57511	H. sapiens	COG6	component of oligomeric golgi complex 6	GO:0000301 retrograde transport, vesicle recycling within Golgi;GO:0006891 intra-Golgi vesicle-mediated transport;GO:0007030 Golgi organization		Human disease related genes:Congenital disorders of metabolism:Congenital disorders of glycan/glycoprotein metabolism; Predicted intracellular proteins; Disease related genes	Golgi apparatus;Nuclear speckles (Approved)				0	0	0	1	0	0	0	0	0	1	0	0	0	0	0	0	0	0	0	0
ZNF879	345462	symbol	H. sapiens	345462	H. sapiens	ZNF879	zinc finger protein 879	GO:0006357 regulation of transcription by RNA polymerase II;GO:0006355 regulation of transcription, DNA-templated;GO:1903506 regulation of nucleic acid-templated transcription		Predicted intracellular proteins; Transcription factors:Zinc-coordinating DNA-binding domains	Nucleoplasm (Approved)				0	0	0	0	0	0	0	0	0	0	0	0	0	0	0	0	0	0	0	0
PLN	5350	symbol	H. sapiens	5350	H. sapiens	PLN	phospholamban	GO:0086092 regulation of the force of heart contraction by cardiac conduction;GO:1902081 negative regulation of calcium ion import into sarcoplasmic reticulum;GO:1902080 regulation of calcium ion import into sarcoplasmic reticulum		Transporters:Transporter channels and pores; Human disease related genes:Cardiovascular diseases:Cardiac diseases; Disease related genes; Potential drug targets					0	0	0	0	1	0	0	1	0	0	0	0	0	0	0	0	0	0	1	0
YOD1	55432	symbol	H. sapiens	55432	H. sapiens	YOD1	YOD1 deubiquitinase	GO:1990168 protein K33-linked deubiquitination;GO:1990167 protein K27-linked deubiquitination;GO:0035523 protein K29-linked deubiquitination		Enzymes; ENZYME proteins:Hydrolases; Predicted intracellular proteins	Cytosol;Nucleoplasm;Plasma membrane (Supported)				0	0	0	0	1	0	1	0	0	0	0	0	0	0	0	0	0	0	0	0
PTPN11	5781	symbol	H. sapiens	5781	H. sapiens	PTPN11	protein tyrosine phosphatase non-receptor type 11	GO:0051463 negative regulation of cortisol secretion;GO:0060125 negative regulation of growth hormone secretion;GO:0061582 intestinal epithelial cell migration		Cancer-related genes:Mutated cancer genes; ENZYME proteins:Hydrolases; Human disease related genes:Cancers:Cancers of haematopoietic and lymphoid tissues; Cancer-related genes:Mutational cancer driver genes; Human disease related genes:Congenital malformations:Congenital malformations of the musculoskeletal system; Human disease related genes:Congenital malformations:Other congenital malformation…	Nucleoli rim;Nucleoplasm (Supported); Additional: Actin filaments;Cytosol	Dodecyltrimethylammonium	(M135)PID IL5 PATHWAY; (M182)PID IL3 PATHWAY; (M226)PID VEGFR1 PATHWAY	(M5897)HALLMARK IL6 JAK STAT3 SIGNALING; (M5923)HALLMARK PI3K AKT MTOR SIGNALING	0	0	1	0	1	1	1	1	0	0	0	0	1	1	1	0	1	0	0	0
LNPEP	4012	symbol	H. sapiens	4012	H. sapiens	LNPEP	leucyl and cystinyl aminopeptidase	GO:0002480 antigen processing and presentation of exogenous peptide antigen via MHC class I, TAP-independent;GO:0042590 antigen processing and presentation of exogenous peptide antigen via MHC class I;GO:0002474 antigen processing and presentation of peptide antigen via MHC class I		Enzymes; ENZYME proteins:Hydrolases; Peptidases:Metallopeptidases			(M247)PID INSULIN GLUCOSE PATHWAY; (M7955)SIG INSULIN RECEPTOR PATHWAY IN CARDIAC MYOCYTES		0	0	1	1	0	1	1	0	0	0	0	0	0	0	0	0	1	0	0	0
MPP7	143098	symbol	H. sapiens	143098	H. sapiens	MPP7	MAGUK p55 scaffold protein 7	GO:0071896 protein localization to adherens junction;GO:0150105 protein localization to cell-cell junction;GO:0070830 bicellular tight junction assembly		Predicted intracellular proteins	Cell Junctions (Supported); Additional: Nucleoplasm				1	0	0	0	0	0	0	0	0	0	0	0	0	0	1	0	0	0	0	0
DAB1	1600	symbol	H. sapiens	1600	H. sapiens	DAB1	DAB adaptor protein 1	GO:0021813 cell-cell adhesion involved in neuronal-glial interactions involved in cerebral cortex radial glia guided migration;GO:0021577 hindbrain structural organization;GO:0021589 cerebellum structural organization		Predicted intracellular proteins; Human disease related genes:Nervous system diseases:Neurodegenerative diseases; Disease related genes	Vesicles (Enhanced)		(M69)PID REELIN PATHWAY; (M163)PID LIS1 PATHWAY		0	0	0	0	0	0	0	1	0	0	0	0	0	0	0	0	0	1	1	1
PHF3	23469	symbol	H. sapiens	23469	H. sapiens	PHF3	PHD finger protein 3	GO:0006351 transcription, DNA-templated;GO:0097659 nucleic acid-templated transcription;GO:0032774 RNA biosynthetic process		Predicted intracellular proteins	Nucleoplasm (Approved)			(M5942)HALLMARK UV RESPONSE DN	0	0	0	0	0	0	0	0	0	0	0	0	0	0	0	0	0	0	0	0
CCDC141	285025	symbol	H. sapiens	285025	H. sapiens	CCDC141	coiled-coil domain containing 141	GO:0051642 centrosome localization;GO:0021799 cerebral cortex radially oriented cell migration;GO:0061842 microtubule organizing center localization		Predicted intracellular proteins	Nucleoplasm (Approved)				0	0	0	0	0	0	0	0	0	0	0	0	0	0	0	0	0	0	0	0
YTHDF3	253943	symbol	H. sapiens	253943	H. sapiens	YTHDF3	YTH N6-methyladenosine RNA binding protein 3	GO:1901163 regulation of trophoblast cell migration;GO:0060339 negative regulation of type I interferon-mediated signaling pathway;GO:0034063 stress granule assembly		Predicted intracellular proteins					0	0	0	0	0	0	0	0	0	0	0	0	0	0	0	0	0	0	0	0
SLC16A12	387700	symbol	H. sapiens	387700	H. sapiens	SLC16A12	solute carrier family 16 member 12	GO:0015881 creatine transmembrane transport;GO:0072337 modified amino acid transport;GO:0010232 vascular transport		Human disease related genes:Nervous system diseases:Eye disease; Disease related genes; Potential drug targets; Transporters:Electrochemical Potential-driven transporters; Predicted intracellular proteins	Mitochondria (Approved)				0	0	0	0	0	0	0	0	0	0	0	0	0	0	0	0	0	0	0	0
MYO6	4646	symbol	H. sapiens	4646	H. sapiens	MYO6	myosin VI	GO:0030050 vesicle transport along actin filament;GO:0099515 actin filament-based transport;GO:0042491 inner ear auditory receptor cell differentiation		Human disease related genes:Nervous system diseases:Ear disease; Predicted intracellular proteins; Disease related genes	Nucleoplasm (Supported)		(M232)PID ECADHERIN STABILIZATION PATHWAY		1	0	0	1	0	0	0	0	1	0	0	1	0	0	0	0	0	1	0	0
GAN	8139	symbol	H. sapiens	8139	H. sapiens	GAN	gigaxonin	GO:0016567 protein ubiquitination;GO:0032446 protein modification by small protein conjugation;GO:0070647 protein modification by small protein conjugation or removal		Predicted intracellular proteins; Human disease related genes:Nervous system diseases:Neurodegenerative diseases; Disease related genes	Microtubules (Supported)				0	0	0	0	0	0	1	0	0	0	0	0	0	0	0	0	0	0	0	0
SLC25A32	81034	symbol	H. sapiens	81034	H. sapiens	SLC25A32	solute carrier family 25 member 32	GO:1904947 folate import into mitochondrion;GO:1990548 mitochondrial FAD transmembrane transport;GO:0015883 FAD transport		Transporters:Electrochemical Potential-driven transporters; Predicted intracellular proteins; Disease related genes; Potential drug targets	Mitochondria (Approved); Additional: Nucleoplasm				0	0	0	0	0	0	0	0	0	0	0	0	0	0	0	0	0	0	0	0
SWAP70	23075	symbol	H. sapiens	23075	H. sapiens	SWAP70	switching B cell complex subunit SWAP70	GO:0033633 negative regulation of cell-cell adhesion mediated by integrin;GO:1902309 negative regulation of peptidyl-serine dephosphorylation;GO:1902308 regulation of peptidyl-serine dephosphorylation		Predicted intracellular proteins	Plasma membrane (Supported); Additional: Actin filaments			(M5947)HALLMARK IL2 STAT5 SIGNALING	1	0	0	0	0	0	0	0	1	0	0	0	0	0	1	0	0	0	1	0
MOSPD2	158747	symbol	H. sapiens	158747	H. sapiens	MOSPD2	motile sperm domain containing 2	GO:0090026 positive regulation of monocyte chemotaxis;GO:0090023 positive regulation of neutrophil chemotaxis;GO:0071624 positive regulation of granulocyte chemotaxis		Predicted intracellular proteins	Endoplasmic reticulum (Supported)				1	0	0	0	0	0	0	0	0	0	0	0	0	0	0	0	0	0	0	0
PRKCI	5584	symbol	H. sapiens	5584	H. sapiens	PRKCI	protein kinase C iota	GO:0034351 negative regulation of glial cell apoptotic process;GO:0048194 Golgi vesicle budding;GO:0034350 regulation of glial cell apoptotic process	AGC Ser/Thr protein kinase family	FDA approved drug targets:Small molecule drugs; Cancer-related genes:Candidate cancer biomarkers; Enzymes; Kinases:AGC Ser/Thr protein kinases; Predicted intracellular proteins; ENZYME proteins:Transferases	Cytosol (Supported); Additional: Cytokinetic bridge;Microtubules	Bisindolylmaleimide I; Fostamatinib	(M247)PID INSULIN GLUCOSE PATHWAY; (M193)PID NEPHRIN NEPH1 PATHWAY; (M110)PID IL1 PATHWAY		0	1	1	0	1	0	0	1	1	1	0	1	0	0	0	0	1	0	0	1
BTRC	8945	symbol	H. sapiens	8945	H. sapiens	BTRC	beta-transducin repeat containing E3 ubiquitin protein ligase	GO:1904668 positive regulation of ubiquitin protein ligase activity;GO:0033598 mammary gland epithelial cell proliferation;GO:0042753 positive regulation of circadian rhythm		Predicted intracellular proteins	Nucleoplasm (Approved); Additional: Cytosol;Plasma membrane		(M5493)WNT SIGNALING	(M5945)HALLMARK HEME METABOLISM	0	0	0	0	0	1	1	1	0	0	0	0	0	0	0	0	0	0	0	0
DDAH1	23576	symbol	H. sapiens	23576	H. sapiens	DDAH1	dimethylarginine dimethylaminohydrolase 1	GO:0000052 citrulline metabolic process;GO:0006527 arginine catabolic process;GO:1900038 negative regulation of cellular response to hypoxia		Enzymes; ENZYME proteins:Hydrolases; Predicted intracellular proteins	Cytosol;Plasma membrane (Approved); Additional: Nucleoli	Citrulline; Pantoprazole; Esomeprazole; Dexlansoprazole		(M5942)HALLMARK UV RESPONSE DN	0	0	0	0	0	0	0	0	0	0	0	0	0	1	0	0	0	0	0	0
FGG	2266	symbol	H. sapiens	2266	H. sapiens	FGG	fibrinogen gamma chain	GO:0036345 platelet maturation;GO:0031639 plasminogen activation;GO:0090331 negative regulation of platelet aggregation		Candidate cardiovascular disease genes; Cancer-related genes:Candidate cancer biomarkers; Human disease related genes:Cardiovascular diseases:Hematologic diseases; Predicted secreted proteins; FDA approved drug targets:Biotech drugs; Disease related genes; Predicted intracellular proteins	Endoplasmic reticulum (Approved)	Thrombin; Human thrombin; Thrombin alfa	(M169)PID INTEGRIN2 PATHWAY; (M257)PID EPHRINB REV PATHWAY; (M174)PID UPA UPAR PATHWAY	(M5946)HALLMARK COAGULATION	0	0	0	0	0	0	1	1	0	0	0	0	1	1	0	0	0	0	1	1
BCLAF3	256643	symbol	H. sapiens	256643	H. sapiens	BCLAF3	BCLAF1 and THRAP3 family member 3	GO:0045944 positive regulation of transcription by RNA polymerase II;GO:0045893 positive regulation of transcription, DNA-templated;GO:1903508 positive regulation of nucleic acid-templated transcription		Predicted intracellular proteins	Nucleoplasm (Approved)				0	0	0	0	0	0	0	0	0	0	0	0	0	0	0	0	0	0	0	0
GMCL1	64395	symbol	H. sapiens	64395	H. sapiens	GMCL1	germ cell-less 1, spermatogenesis associated	GO:0007281 germ cell development;GO:0022412 cellular process involved in reproduction in multicellular organism;GO:0007283 spermatogenesis		Predicted intracellular proteins				(M5951)HALLMARK SPERMATOGENESIS	0	0	0	0	0	0	0	0	0	0	0	0	0	0	0	0	0	0	0	0
ATP13A3	79572	symbol	H. sapiens	79572	H. sapiens	ATP13A3	ATPase 13A3	GO:0015847 putrescine transport;GO:0015846 polyamine transport;GO:0015695 organic cation transport			Nucleoli (Approved); Additional: Cytosol;Plasma membrane				0	0	0	0	0	0	0	0	0	0	0	0	0	0	0	0	0	0	0	0
CD36	948	symbol	H. sapiens	948	H. sapiens	CD36	CD36 molecule	GO:0150024 oxidised low-density lipoprotein particle clearance;GO:2000332 regulation of blood microparticle formation;GO:2000334 positive regulation of blood microparticle formation		Human disease related genes:Cardiovascular diseases:Vascular diseases; Transporters; CD markers; Cancer-related genes:Candidate cancer biomarkers; Disease related genes; Potential drug targets; Human disease related genes:Congenital disorders of metabolism:Other congenital disorders of metabolism	Golgi apparatus (Enhanced)			(M5897)HALLMARK IL6 JAK STAT3 SIGNALING; (M5935)HALLMARK FATTY ACID METABOLISM; (M5905)HALLMARK ADIPOGENESIS	0	0	1	1	1	0	1	1	1	0	0	0	1	1	1	0	0	0	0	0
KIF5B	3799	symbol	H. sapiens	3799	H. sapiens	KIF5B	kinesin family member 5B	GO:1990048 anterograde neuronal dense core vesicle transport;GO:1990049 retrograde neuronal dense core vesicle transport;GO:0098971 anterograde dendritic transport of neurotransmitter receptor complex		Transporters:Transporter channels and pores; Predicted intracellular proteins; Cancer-related genes	Centriolar satellite;Cytosol (Enhanced)		(M266)PID NCADHERIN PATHWAY	(M5922)HALLMARK UNFOLDED PROTEIN RESPONSE; (M5893)HALLMARK MITOTIC SPINDLE; (M5901)HALLMARK G2M CHECKPOINT	1	0	0	1	1	0	1	1	0	0	0	1	1	0	0	1	1	1	0	0
TWF1	5756	symbol	H. sapiens	5756	H. sapiens	TWF1	twinfilin actin binding protein 1	GO:0043538 regulation of actin phosphorylation;GO:0042989 sequestering of actin monomers;GO:0030042 actin filament depolymerization		Predicted intracellular proteins; Disease related genes	Cytosol (Supported)				1	0	0	0	0	0	0	1	1	0	0	0	0	0	1	0	0	0	1	1
UHRF2	115426	symbol	H. sapiens	115426	H. sapiens	UHRF2	ubiquitin like with PHD and ring finger domains 2	GO:0010216 maintenance of DNA methylation;GO:0016925 protein sumoylation;GO:0051865 protein autoubiquitination		Disease related genes; Potential drug targets; Enzymes; Predicted intracellular proteins; ENZYME proteins:Transferases	Nucleoplasm (Enhanced)				0	0	0	0	0	0	1	0	0	0	0	0	0	0	0	0	0	0	0	0
CSDE1	7812	symbol	H. sapiens	7812	H. sapiens	CSDE1	cold shock domain containing E1	GO:0070966 nuclear-transcribed mRNA catabolic process, no-go decay;GO:0070934 CRD-mediated mRNA stabilization;GO:0075522 IRES-dependent viral translational initiation		Predicted intracellular proteins; Cancer-related genes:Mutational cancer driver genes	Cytosol;Plasma membrane (Enhanced)		(M254)PID MYC REPRESS PATHWAY		0	0	0	0	0	0	0	0	0	0	0	0	0	0	0	0	0	0	0	0
URI1	8725	symbol	H. sapiens	8725	H. sapiens	URI1	URI1 prefoldin like chaperone	GO:0010923 negative regulation of phosphatase activity;GO:0035305 negative regulation of dephosphorylation;GO:0010921 regulation of phosphatase activity		Predicted intracellular proteins	Nucleoplasm (Supported); Additional: Cytosol				0	0	1	0	0	1	0	0	0	0	1	0	0	0	0	0	0	0	0	0
MEF2A	4205	symbol	H. sapiens	4205	H. sapiens	MEF2A	myocyte enhancer factor 2A	GO:0070375 ERK5 cascade;GO:0055005 ventricular cardiac myofibril assembly;GO:0055015 ventricular cardiac muscle cell development		Human disease related genes:Cardiovascular diseases:Vascular diseases; Transcription factors:alpha-Helices exposed by beta-structures; Cancer-related genes:Mutational cancer driver genes; Disease related genes; Predicted intracellular proteins	Nucleoplasm (Supported)		(M229)PID P38 ALPHA BETA DOWNSTREAM PATHWAY	(M5909)HALLMARK MYOGENESIS	0	0	0	0	0	1	0	1	1	0	0	0	0	0	0	0	1	1	0	0
ANGPTL7	10218	symbol	H. sapiens	10218	H. sapiens	ANGPTL7	angiopoietin like 7	GO:0036331 avascular cornea development in camera-type eye;GO:1901346 negative regulation of vasculature development involved in avascular cornea development in camera-type eye;GO:0061303 cornea development in camera-type eye		Predicted secreted proteins			(M5883)NABA SECRETED FACTORS; (M5885)NABA MATRISOME ASSOCIATED; (M5889)NABA MATRISOME		0	0	0	0	0	0	0	0	0	0	0	0	0	0	0	0	0	0	0	0
GPCPD1	56261	symbol	H. sapiens	56261	H. sapiens	GPCPD1	glycerophosphocholine phosphodiesterase 1	GO:0046475 glycerophospholipid catabolic process;GO:0009395 phospholipid catabolic process;GO:0046503 glycerolipid catabolic process		Enzymes; ENZYME proteins:Hydrolases; Predicted intracellular proteins	Nucleoplasm (Approved)				0	0	0	0	0	0	0	0	0	0	0	0	0	0	0	0	0	0	0	0
MAGI3	260425	symbol	H. sapiens	260425	H. sapiens	MAGI3	membrane associated guanylate kinase, WW and PDZ domain containing 3	GO:0046710 GDP metabolic process;GO:0046037 GMP metabolic process;GO:0009167 purine ribonucleoside monophosphate metabolic process		Predicted intracellular proteins	Cell Junctions (Supported)				0	0	0	0	0	0	0	1	0	0	0	0	0	1	0	0	0	0	0	0
CAMK2D	817	symbol	H. sapiens	817	H. sapiens	CAMK2D	calcium/calmodulin dependent protein kinase II delta	GO:1901897 regulation of relaxation of cardiac muscle;GO:0098909 regulation of cardiac muscle cell action potential involved in regulation of contraction;GO:1901725 regulation of histone deacetylase activity	CAMK Ser/Thr protein kinase family	Enzymes; Kinases:CAMK Ser/Thr protein kinases; Predicted intracellular proteins; ENZYME proteins:Transferases	Plasma membrane (Approved); Additional: Cell Junctions;Cytosol	2-[4-[4-[(5-cyclopropyl-1H-pyrazol-3-yl)amino]quinazolin-2-yl]iminocyclohexa-2,5-dien-1-yl]acetonitrile; (3Z)-N,N-DIMETHYL-2-OXO-3-(4,5,6,7-TETRAHYDRO-1H-INDOL-2-YLMETHYLIDENE)-2,3-DIHYDRO-1H-INDOLE-5-SULFONAMIDE; Fostamatinib	(M161)PID IFNG PATHWAY; (M288)PID HES HEY PATHWAY		0	1	0	0	1	0	0	1	1	0	1	0	0	0	0	0	0	0	1	0
RAI14	26064	symbol	H. sapiens	26064	H. sapiens	RAI14	retinoic acid induced 14	GO:0007283 spermatogenesis;GO:0048232 male gamete generation;GO:0007276 gamete generation		Predicted intracellular proteins	Nucleoplasm (Supported); Additional: Actin filaments;Cytosol				0	0	0	0	0	0	0	0	0	0	0	0	0	0	0	0	0	0	0	0
SGCB	6443	symbol	H. sapiens	6443	H. sapiens	SGCB	sarcoglycan beta	GO:0097084 vascular associated smooth muscle cell development;GO:0035886 vascular associated smooth muscle cell differentiation;GO:0051145 smooth muscle cell differentiation		Human disease related genes:Musculoskeletal diseases:Muscular diseases; Disease related genes	Cytosol (Approved)			(M5930)HALLMARK EPITHELIAL MESENCHYMAL TRANSITION	0	0	0	0	0	0	0	0	0	0	0	0	0	0	0	0	0	0	0	0
GSAP	54103	symbol	H. sapiens	54103	H. sapiens	GSAP	gamma-secretase activating protein	GO:1902004 positive regulation of amyloid-beta formation;GO:1902993 positive regulation of amyloid precursor protein catabolic process;GO:1902003 regulation of amyloid-beta formation		Predicted intracellular proteins	Vesicles (Approved)				0	0	0	0	0	0	0	0	0	0	0	0	0	0	0	0	0	0	0	0
APOB	338	symbol	H. sapiens	338	H. sapiens	APOB	apolipoprotein B	GO:0006642 triglyceride mobilization;GO:0010886 positive regulation of cholesterol storage;GO:0034379 very-low-density lipoprotein particle assembly		Human disease related genes:Cardiovascular diseases:Vascular diseases; Candidate cardiovascular disease genes; Predicted secreted proteins; Human disease related genes:Congenital disorders of metabolism:Congenital disorders of lipid/glycolipid metabolism; Disease related genes; Human disease related genes:Congenital disorders of metabolism:Other congenital disorders of metabolism	Cytosol;Vesicles (Supported)	Zinc chloride; Zinc sulfate, unspecified form	(M159)PID AMB2 NEUTROPHILS PATHWAY; (M285)PID HNF3A PATHWAY		0	0	1	1	0	0	1	1	0	0	0	0	1	0	0	1	0	0	0	0
ITGA1	3672	symbol	H. sapiens	3672	H. sapiens	ITGA1	integrin subunit alpha 1	GO:0032516 positive regulation of phosphoprotein phosphatase activity;GO:0042059 negative regulation of epidermal growth factor receptor signaling pathway;GO:1901185 negative regulation of ERBB signaling pathway		Transporters:Accessory Factors Involved in Transport; CD markers; Cancer-related genes:Candidate cancer biomarkers			(M11)PID PRL SIGNALING EVENTS PATHWAY; (M274)PID LYMPH ANGIOGENESIS PATHWAY; (M47)PID INTEGRIN CS PATHWAY		0	0	0	0	0	0	0	1	0	0	0	0	1	1	0	0	0	0	1	0
ERMP1	79956	symbol	H. sapiens	79956	H. sapiens	ERMP1	endoplasmic reticulum metallopeptidase 1	GO:0030968 endoplasmic reticulum unfolded protein response;GO:0034620 cellular response to unfolded protein;GO:0035967 cellular response to topologically incorrect protein		Enzymes; Peptidases:Metallopeptidases					0	0	0	0	0	0	0	0	0	0	0	0	0	0	0	0	0	0	0	0
HACE1	57531	symbol	H. sapiens	57531	H. sapiens	HACE1	HECT domain and ankyrin repeat containing E3 ubiquitin protein ligase 1	GO:0016601 Rac protein signal transduction;GO:0070936 protein K48-linked ubiquitination;GO:0061025 membrane fusion		Predicted intracellular proteins; Disease related genes; Potential drug targets; Enzymes; Human disease related genes:Nervous system diseases:Neurodegenerative diseases; ENZYME proteins:Transferases	Endoplasmic reticulum (Supported); Additional: Nuclear bodies				0	0	0	0	0	0	1	0	0	1	0	0	0	0	0	0	0	0	0	0
TCF12	6938	symbol	H. sapiens	6938	H. sapiens	TCF12	transcription factor 12	GO:0045666 positive regulation of neuron differentiation;GO:0045664 regulation of neuron differentiation;GO:0007517 muscle organ development		Cancer-related genes:Mutational cancer driver genes; Human disease related genes:Congenital malformations:Other congenital malformations; Transcription factors:Basic domains; Disease related genes; Predicted intracellular proteins	Nuclear speckles;Nucleoplasm (Supported)				0	0	0	0	0	0	0	1	0	0	0	0	0	0	0	0	0	0	0	0
SIPA1L2	57568	symbol	H. sapiens	57568	H. sapiens	SIPA1L2	signal induced proliferation associated 1 like 2	GO:0090630 activation of GTPase activity;GO:0043547 positive regulation of GTPase activity;GO:0051056 regulation of small GTPase mediated signal transduction		Predicted intracellular proteins	Nuclear bodies;Nuclear membrane;Nucleoplasm (Approved); Additional: Golgi apparatus				0	0	0	0	0	0	0	1	0	0	0	0	0	0	0	0	0	0	0	0
ITSN2	50618	symbol	H. sapiens	50618	H. sapiens	ITSN2	intersectin 2	GO:0150007 clathrin-dependent synaptic vesicle endocytosis;GO:0036466 synaptic vesicle recycling via endosome;GO:0099532 synaptic vesicle endosomal processing		Predicted intracellular proteins	Plasma membrane;Vesicles (Approved)		(M83)PID CDC42 REG PATHWAY		1	0	0	1	0	0	0	0	0	0	1	0	0	0	0	0	0	0	0	0
DSG2	1829	symbol	H. sapiens	1829	H. sapiens	DSG2	desmoglein 2	GO:0003165 Purkinje myocyte development;GO:0086073 bundle of His cell-Purkinje myocyte adhesion involved in cell communication;GO:0003164 His-Purkinje system development		Predicted intracellular proteins; Human disease related genes:Cardiovascular diseases:Cardiac diseases; Disease related genes	Cell Junctions (Supported)				1	0	0	0	0	0	0	0	0	0	0	0	0	0	0	0	0	0	1	0
VPS36	51028	symbol	H. sapiens	51028	H. sapiens	VPS36	vacuolar protein sorting 36 homolog	GO:0043328 protein transport to vacuole involved in ubiquitin-dependent protein catabolic process via the multivesicular body sorting pathway;GO:0032511 late endosome to vacuole transport via multivesicular body sorting pathway;GO:0045324 late endosome to vacuole transport		Predicted intracellular proteins	Lysosomes;Vesicles (Supported); Additional: Cell Junctions;Plasma membrane				0	0	0	1	0	0	1	0	0	1	0	1	0	0	0	0	0	0	0	0
HSPA4	3308	symbol	H. sapiens	3308	H. sapiens	HSPA4	heat shock protein family A (Hsp70) member 4	GO:0007008 outer mitochondrial membrane organization;GO:0045040 protein insertion into mitochondrial outer membrane;GO:0051204 protein insertion into mitochondrial membrane		Predicted intracellular proteins; Cancer-related genes:Candidate cancer biomarkers	Cytosol;Nucleoplasm (Approved)	Phenethyl Isothiocyanate	(M66)PID MYC ACTIV PATHWAY	(M5924)HALLMARK MTORC1 SIGNALING	0	0	0	0	0	0	0	1	0	0	0	1	0	0	0	0	0	0	0	0
ZNF407	55628	symbol	H. sapiens	55628	H. sapiens	ZNF407	zinc finger protein 407	GO:0045944 positive regulation of transcription by RNA polymerase II;GO:0045893 positive regulation of transcription, DNA-templated;GO:1903508 positive regulation of nucleic acid-templated transcription		Predicted intracellular proteins; Transcription factors:Zinc-coordinating DNA-binding domains	Nucleoplasm;Plasma membrane (Approved)				0	0	0	0	0	0	0	0	0	0	0	0	0	0	0	0	0	0	0	0
SNX10	29887	symbol	H. sapiens	29887	H. sapiens	SNX10	sorting nexin 10	GO:0035630 bone mineralization involved in bone maturation;GO:0044691 tooth eruption;GO:0001696 gastric acid secretion		Human disease related genes:Congenital malformations:Congenital malformations of the musculoskeletal system; Predicted intracellular proteins; Disease related genes	Microtubules;Nucleoplasm (Supported); Additional: Nucleoli			(M5907)HALLMARK ESTROGEN RESPONSE LATE	0	0	0	0	0	0	0	0	0	1	0	1	0	0	0	0	0	0	0	0
ATP2C1	27032	symbol	H. sapiens	27032	H. sapiens	ATP2C1	ATPase secretory pathway Ca2+ transporting 1	GO:0032468 Golgi calcium ion homeostasis;GO:0032472 Golgi calcium ion transport;GO:0098629 trans-Golgi network membrane organization		FDA approved drug targets:Small molecule drugs; ENZYME proteins; Human disease related genes:Congenital malformations:Congenital malformations of skin; Disease related genes; Enzymes; Transporters:Primary Active Transporters	Golgi apparatus (Supported)	Enflurane; Isoflurane; Methoxyflurane; Desflurane; Sevoflurane; Calcium		(M5942)HALLMARK UV RESPONSE DN; (M5932)HALLMARK INFLAMMATORY RESPONSE	0	0	0	0	1	0	0	0	1	0	0	0	0	0	0	0	0	0	0	0
ZNF566	84924	symbol	H. sapiens	84924	H. sapiens	ZNF566	zinc finger protein 566	GO:0000122 negative regulation of transcription by RNA polymerase II;GO:0045892 negative regulation of transcription, DNA-templated;GO:1903507 negative regulation of nucleic acid-templated transcription		Predicted intracellular proteins; Transcription factors:Zinc-coordinating DNA-binding domains	Nucleoplasm (Approved)				0	0	0	0	0	0	0	0	0	0	0	0	0	0	0	0	0	0	0	0
PPP4R3B	57223	symbol	H. sapiens	57223	H. sapiens	PPP4R3B	protein phosphatase 4 regulatory subunit 3B	GO:0033128 negative regulation of histone phosphorylation;GO:0016576 histone dephosphorylation;GO:0033127 regulation of histone phosphorylation		Predicted intracellular proteins	Nuclear speckles;Nucleoplasm (Supported); Additional: Centrosome				0	0	0	0	0	0	0	0	0	0	0	0	0	1	0	0	0	0	0	0
IFIT2	3433	symbol	H. sapiens	3433	H. sapiens	IFIT2	interferon induced protein with tetratricopeptide repeats 2	GO:0035457 cellular response to interferon-alpha;GO:0035455 response to interferon-alpha;GO:0008637 apoptotic mitochondrial changes		Predicted intracellular proteins	Vesicles (Approved)			(M5911)HALLMARK INTERFERON ALPHA RESPONSE; (M5890)HALLMARK TNFA SIGNALING VIA NFKB; (M5913)HALLMARK INTERFERON GAMMA RESPONSE	0	0	0	0	0	0	0	0	0	0	0	0	0	0	0	0	0	0	0	0
LEFTY1	10637	symbol	H. sapiens	10637	H. sapiens	LEFTY1	left-right determination factor 1	GO:0010862 positive regulation of pathway-restricted SMAD protein phosphorylation;GO:0060395 SMAD protein signal transduction;GO:0060393 regulation of pathway-restricted SMAD protein phosphorylation		Predicted secreted proteins			(M5883)NABA SECRETED FACTORS; (M5885)NABA MATRISOME ASSOCIATED; (M5889)NABA MATRISOME		0	0	1	0	0	1	0	0	0	0	0	0	0	0	0	0	0	0	0	0
PROSER1	80209	symbol	H. sapiens	80209	H. sapiens	PROSER1	proline and serine rich 1			Predicted intracellular proteins	Nucleoplasm (Approved); Additional: Cytosol				0	0	0	0	0	0	0	0	0	0	0	0	0	0	0	0	0	0	0	0
ASPH	444	symbol	H. sapiens	444	H. sapiens	ASPH	aspartate beta-hydroxylase	GO:0042264 peptidyl-aspartic acid hydroxylation;GO:0018197 peptidyl-aspartic acid modification;GO:0097202 activation of cysteine-type endopeptidase activity		ENZYME proteins:Oxidoreductases; Cancer-related genes:Candidate cancer biomarkers; Transporters:Accessory Factors Involved in Transport; Human disease related genes:Congenital malformations:Other congenital malformations; Disease related genes; Potential drug targets; Enzymes; Predicted intracellular proteins	Endoplasmic reticulum (Enhanced)	Aspartic acid			0	0	0	0	0	0	0	0	0	0	0	0	0	0	0	0	0	0	1	0
OXCT1	5019	symbol	H. sapiens	5019	H. sapiens	OXCT1	3-oxoacid CoA-transferase 1	GO:0046952 ketone body catabolic process;GO:0046950 cellular ketone body metabolic process;GO:1902224 ketone body metabolic process		Human disease related genes:Congenital disorders of metabolism:Congenital disorders of amino acid metabolism; Disease related genes; Potential drug targets; Enzymes; Predicted intracellular proteins; ENZYME proteins:Transferases	Mitochondria (Enhanced)	Ethylmercurithiosalicylic acid			0	0	1	0	1	0	0	0	0	0	0	0	0	0	0	0	0	0	0	0
CDC37L1	55664	symbol	H. sapiens	55664	H. sapiens	CDC37L1	cell division cycle 37 like 1	GO:0050821 protein stabilization;GO:0006457 protein folding;GO:0031647 regulation of protein stability		Predicted intracellular proteins	Cytosol (Supported)				0	0	0	0	0	0	0	0	0	0	0	0	1	0	0	0	0	0	0	0
STK38L	23012	symbol	H. sapiens	23012	H. sapiens	STK38L	serine/threonine kinase 38 like	GO:0018105 peptidyl-serine phosphorylation;GO:0018209 peptidyl-serine modification;GO:0006468 protein phosphorylation	AGC Ser/Thr protein kinase family	Enzymes; Kinases:AGC Ser/Thr protein kinases; Predicted intracellular proteins; ENZYME proteins:Transferases	Cytosol (Approved)	Fostamatinib		(M5893)HALLMARK MITOTIC SPINDLE	0	1	0	0	0	0	0	1	0	0	0	0	0	0	0	0	0	0	0	0
PRR14L	253143	symbol	H. sapiens	253143	H. sapiens	PRR14L	proline rich 14 like			Predicted intracellular proteins	Nucleoplasm (Approved)				0	0	0	0	0	0	0	0	0	0	0	0	0	0	0	0	0	0	0	0
MORC3	23515	symbol	H. sapiens	23515	H. sapiens	MORC3	MORC family CW-type zinc finger 3	GO:0051457 maintenance of protein location in nucleus;GO:0048147 negative regulation of fibroblast proliferation;GO:0072595 maintenance of protein localization in organelle		Predicted intracellular proteins	Nucleoplasm (Enhanced); Additional: Mitochondria				0	1	0	0	0	0	0	0	0	0	0	1	0	0	0	0	0	0	0	0
TMEM47	83604	symbol	H. sapiens	83604	H. sapiens	TMEM47	transmembrane protein 47	GO:0098609 cell-cell adhesion;GO:0007155 cell adhesion;GO:0022610 biological adhesion		Transporters:Accessory Factors Involved in Transport	Nuclear membrane (Approved)				0	0	0	0	0	0	0	0	0	0	0	0	0	0	0	0	0	0	0	0
TMTC3	160418	symbol	H. sapiens	160418	H. sapiens	TMTC3	transmembrane O-mannosyltransferase targeting cadherins 3	GO:0035269 protein O-linked mannosylation;GO:0035268 protein mannosylation;GO:0097502 mannosylation		Human disease related genes:Congenital malformations:Congenital malformations of the nervous system; Transporters:Accessory Factors Involved in Transport; Disease related genes; Potential drug targets; Enzymes; ENZYME proteins:Transferases					0	0	0	0	0	0	0	0	0	0	0	0	0	0	0	0	0	0	0	0
ACKR4	51554	symbol	H. sapiens	51554	H. sapiens	ACKR4	atypical chemokine receptor 4	GO:0070098 chemokine-mediated signaling pathway;GO:1990868 response to chemokine;GO:1990869 cellular response to chemokine		G-protein coupled receptors:GPCRs excl olfactory receptors; G-protein coupled receptors:Chemokines and chemotactic factors receptors	Mitochondria;Vesicles (Approved)				0	0	0	0	0	0	0	0	0	0	0	0	0	0	0	0	0	0	0	0
CNTF	1270	symbol	H. sapiens	1270	H. sapiens	CNTF	ciliary neurotrophic factor	GO:0046668 regulation of retinal cell programmed cell death;GO:0070120 ciliary neurotrophic factor-mediated signaling pathway;GO:0046533 negative regulation of photoreceptor cell differentiation		Predicted intracellular proteins; Cancer-related genes:Candidate cancer biomarkers	Vesicles (Approved)		(M5883)NABA SECRETED FACTORS; (M5885)NABA MATRISOME ASSOCIATED; (M5889)NABA MATRISOME		0	0	0	0	0	0	0	0	0	0	0	0	0	1	0	0	0	0	0	1
TTLL7	79739	symbol	H. sapiens	79739	H. sapiens	TTLL7	tubulin tyrosine ligase like 7	GO:0018095 protein polyglutamylation;GO:0018200 peptidyl-glutamic acid modification;GO:0000226 microtubule cytoskeleton organization		Predicted intracellular proteins					0	0	0	0	0	0	0	0	0	0	0	0	0	0	0	1	0	0	0	0
RPAP3	79657	symbol	H. sapiens	79657	H. sapiens	RPAP3	RNA polymerase II associated protein 3			Predicted intracellular proteins	Cytosol (Enhanced)				0	0	0	0	0	0	0	0	0	0	0	0	0	0	0	0	0	0	0	0
ADH7	131	symbol	H. sapiens	131	H. sapiens	ADH7	alcohol dehydrogenase 7 (class IV), mu or sigma polypeptide	GO:0010430 fatty acid omega-oxidation;GO:0006069 ethanol oxidation;GO:0006067 ethanol metabolic process		Enzymes; Predicted intracellular proteins; ENZYME proteins:Oxidoreductases	Cytosol;Plasma membrane (Supported)	NADH		(M5935)HALLMARK FATTY ACID METABOLISM; (M5934)HALLMARK XENOBIOTIC METABOLISM	0	0	0	0	0	0	0	0	0	0	0	0	0	0	0	0	0	0	0	0
ZNF281	23528	symbol	H. sapiens	23528	H. sapiens	ZNF281	zinc finger protein 281	GO:0010172 embryonic body morphogenesis;GO:0010171 body morphogenesis;GO:0048863 stem cell differentiation		Predicted intracellular proteins; Transcription factors:Zinc-coordinating DNA-binding domains	Nucleoplasm (Enhanced)				0	0	0	0	0	0	0	0	0	0	0	0	0	0	0	0	0	0	0	0
RSRP1	57035	symbol	H. sapiens	57035	H. sapiens	RSRP1	arginine and serine rich protein 1			Predicted intracellular proteins	Nucleoplasm (Approved)				0	0	0	0	0	0	0	0	0	0	0	0	0	0	0	0	0	0	0	0
PLS1	5357	symbol	H. sapiens	5357	H. sapiens	PLS1	plastin 1	GO:0060116 vestibular receptor cell morphogenesis;GO:0060121 vestibular receptor cell stereocilium organization;GO:0060114 vestibular receptor cell differentiation		Human disease related genes:Nervous system diseases:Ear disease; Predicted intracellular proteins; Disease related genes					0	0	0	0	1	0	0	0	1	0	1	0	0	0	0	0	0	0	1	1
SNX4	8723	symbol	H. sapiens	8723	H. sapiens	SNX4	sorting nexin 4	GO:1903593 regulation of histamine secretion by mast cell;GO:1903595 positive regulation of histamine secretion by mast cell;GO:0033008 positive regulation of mast cell activation involved in immune response		Predicted intracellular proteins					0	0	0	0	1	0	0	0	0	0	0	0	0	0	1	0	0	0	0	0
LMBRD2	92255	symbol	H. sapiens	92255	H. sapiens	LMBRD2	LMBR1 domain containing 2	GO:0071875 adrenergic receptor signaling pathway;GO:0007186 G protein-coupled receptor signaling pathway;GO:0007165 signal transduction			Cytosol;Nucleoplasm (Approved)				0	0	0	0	0	0	0	0	0	0	0	0	0	0	0	0	0	0	0	0
SAMD8	142891	symbol	H. sapiens	142891	H. sapiens	SAMD8	sterile alpha motif domain containing 8	GO:1905371 ceramide phosphoethanolamine metabolic process;GO:1905373 ceramide phosphoethanolamine biosynthetic process;GO:0006686 sphingomyelin biosynthetic process			Endoplasmic reticulum (Supported)				0	0	0	0	0	0	0	0	0	0	0	0	0	0	0	0	0	0	0	0
NAA50	80218	symbol	H. sapiens	80218	H. sapiens	NAA50	N-alpha-acetyltransferase 50, NatE catalytic subunit	GO:0034087 establishment of mitotic sister chromatid cohesion;GO:0071962 mitotic sister chromatid cohesion, centromeric;GO:0034085 establishment of sister chromatid cohesion		Enzymes; Predicted intracellular proteins; ENZYME proteins:Transferases	Nucleoli (Supported)				0	0	0	0	0	0	0	0	0	0	0	0	0	0	0	0	0	0	0	0
ITGAV	3685	symbol	H. sapiens	3685	H. sapiens	ITGAV	integrin subunit alpha V	GO:0085017 entry into host cell by a symbiont-containing vacuole;GO:2000536 negative regulation of entry of bacterium into host cell;GO:0050748 negative regulation of lipoprotein metabolic process		FDA approved drug targets:Small molecule drugs; CD markers; Cancer-related genes:Candidate cancer biomarkers; Transporters:Accessory Factors Involved in Transport; FDA approved drug targets:Biotech drugs; Predicted intracellular proteins	Cytosol;Focal adhesion sites (Approved)	Antithymocyte immunoglobulin (rabbit); Levothyroxine	(M212)PID INTEGRIN5 PATHWAY; (M103)PID S1P S1P1 PATHWAY; (M206)PID PDGFRA PATHWAY	(M5944)HALLMARK ANGIOGENESIS; (M5908)HALLMARK ANDROGEN RESPONSE; (M5947)HALLMARK IL2 STAT5 SIGNALING	0	0	0	0	0	0	1	1	0	0	0	0	1	0	0	0	0	0	1	0
GDAP1	54332	symbol	H. sapiens	54332	H. sapiens	GDAP1	ganglioside induced differentiation associated protein 1	GO:0071305 cellular response to vitamin D;GO:0000266 mitochondrial fission;GO:0008053 mitochondrial fusion		Predicted intracellular proteins; Human disease related genes:Nervous system diseases:Neurodegenerative diseases; Disease related genes	Mitochondria (Supported); Additional: Cytosol				0	0	0	0	0	0	0	0	0	0	0	1	0	0	0	0	0	0	0	0
SAMD9L	219285	symbol	H. sapiens	219285	H. sapiens	SAMD9L	sterile alpha motif domain containing 9 like			Predicted intracellular proteins; Disease related genes	Cytosol (Approved)			(M5911)HALLMARK INTERFERON ALPHA RESPONSE; (M5913)HALLMARK INTERFERON GAMMA RESPONSE	0	0	0	0	0	0	0	0	0	0	0	0	0	0	0	0	0	0	0	0
B4GALT6	9331	symbol	H. sapiens	9331	H. sapiens	B4GALT6	beta-1,4-galactosyltransferase 6	GO:0001572 lactosylceramide biosynthetic process;GO:0046478 lactosylceramide metabolic process;GO:0010706 ganglioside biosynthetic process via lactosylceramide		Enzymes; Predicted intracellular proteins; ENZYME proteins:Transferases					0	0	0	0	0	0	0	0	0	0	0	0	0	0	0	0	0	0	0	0
ZRANB1	54764	symbol	H. sapiens	54764	H. sapiens	ZRANB1	zinc finger RANBP2-type containing 1	GO:1990168 protein K33-linked deubiquitination;GO:0035523 protein K29-linked deubiquitination;GO:0071947 protein deubiquitination involved in ubiquitin-dependent protein catabolic process		Enzymes; ENZYME proteins:Hydrolases; Predicted intracellular proteins; Peptidases:Cysteine-type peptidases	Nucleoplasm (Supported); Additional: Cytosol				0	0	0	0	0	0	1	0	0	0	0	0	0	0	0	0	0	0	0	0
PWWP3B	139221	symbol	H. sapiens	139221	H. sapiens	PWWP3B	PWWP domain containing 3B			Predicted intracellular proteins					0	0	0	0	0	0	0	0	0	0	0	0	0	0	0	0	0	0	0	0
SLC38A2	54407	symbol	H. sapiens	54407	H. sapiens	SLC38A2	solute carrier family 38 member 2	GO:0031460 glycine betaine transport;GO:1903840 response to arsenite(3-);GO:1903841 cellular response to arsenite(3-)		Transporters:Electrochemical Potential-driven transporters; FDA approved drug targets:Small molecule drugs	Plasma membrane (Supported)			(M5908)HALLMARK ANDROGEN RESPONSE	0	0	0	0	0	0	0	0	0	0	0	0	0	1	0	0	0	0	0	0
CD2AP	23607	symbol	H. sapiens	23607	H. sapiens	CD2AP	CD2 associated protein	GO:0032911 negative regulation of transforming growth factor beta1 production;GO:0006930 substrate-dependent cell migration, cell extension;GO:0071635 negative regulation of transforming growth factor beta production		Transporters:Accessory Factors Involved in Transport; Disease related genes; Potential drug targets; Human disease related genes:Urinary system diseases:Kidney diseases; Predicted intracellular proteins	Plasma membrane (Supported); Additional: Centriolar satellite		(M226)PID VEGFR1 PATHWAY; (M193)PID NEPHRIN NEPH1 PATHWAY	(M5893)HALLMARK MITOTIC SPINDLE	0	0	0	0	1	0	1	1	1	0	0	0	0	0	0	0	0	0	1	0
ADAM9	8754	symbol	H. sapiens	8754	H. sapiens	ADAM9	ADAM metallopeptidase domain 9	GO:0034239 regulation of macrophage fusion;GO:0034241 positive regulation of macrophage fusion;GO:0033631 cell-cell adhesion mediated by integrin		Human disease related genes:Nervous system diseases:Eye disease; Predicted secreted proteins; Disease related genes; Cancer-related genes:Candidate cancer biomarkers	Vesicles (Approved); Additional: Endoplasmic reticulum	INCB7839	(M3468)NABA ECM REGULATORS; (M5885)NABA MATRISOME ASSOCIATED; (M5889)NABA MATRISOME	(M5946)HALLMARK COAGULATION; (M5915)HALLMARK APICAL JUNCTION; (M5921)HALLMARK COMPLEMENT	0	0	1	0	0	1	0	0	0	0	0	0	0	1	0	0	0	0	0	0
STXBP5	134957	symbol	H. sapiens	134957	H. sapiens	STXBP5	syntaxin binding protein 5	GO:0010807 regulation of synaptic vesicle priming;GO:2000300 regulation of synaptic vesicle exocytosis;GO:0045921 positive regulation of exocytosis		Predicted intracellular proteins	Cytosol (Enhanced)				0	0	0	0	0	0	0	0	0	0	0	0	0	0	1	0	0	0	0	0
NEK1	4750	symbol	H. sapiens	4750	H. sapiens	NEK1	NIMA related kinase 1	GO:0018108 peptidyl-tyrosine phosphorylation;GO:0018212 peptidyl-tyrosine modification;GO:0060271 cilium assembly	NEK Ser/Thr protein kinase family	Kinases:NEK Ser/Thr protein kinases; Human disease related genes:Congenital malformations:Congenital malformations of the musculoskeletal system; Disease related genes; Potential drug targets; Enzymes; Predicted intracellular proteins; ENZYME proteins:Transferases	Cytosol (Supported); Additional: Centriolar satellite;Nucleoplasm	Fostamatinib	(M10154)SA G2 AND M PHASES		0	1	0	0	0	0	0	0	0	0	0	0	0	0	0	0	0	0	0	0
USP25	29761	symbol	H. sapiens	29761	H. sapiens	USP25	ubiquitin specific peptidase 25	GO:1904293 negative regulation of ERAD pathway;GO:1904292 regulation of ERAD pathway;GO:0070536 protein K63-linked deubiquitination		Enzymes; ENZYME proteins:Hydrolases; Predicted intracellular proteins; Peptidases:Cysteine-type peptidases	Cytosol (Supported)				0	0	0	0	0	0	1	0	0	0	0	0	0	1	0	0	0	0	0	0
DENND4A	10260	symbol	H. sapiens	10260	H. sapiens	DENND4A	DENN domain containing 4A	GO:0032483 regulation of Rab protein signal transduction;GO:0046578 regulation of Ras protein signal transduction;GO:0051056 regulation of small GTPase mediated signal transduction		Predicted intracellular proteins	Mitotic chromosome;Nucleoli rim (Approved); Additional: Nucleoplasm				0	0	0	1	0	0	0	0	0	0	0	0	0	0	0	0	0	0	0	0
POGLUT3	143888	symbol	H. sapiens	143888	H. sapiens	POGLUT3	protein O-glucosyltransferase 3	GO:0018242 protein O-linked glycosylation via serine;GO:0006493 protein O-linked glycosylation;GO:0018209 peptidyl-serine modification		Predicted intracellular proteins	Nucleoplasm (Approved); Additional: Vesicles				0	1	0	0	0	0	0	0	0	0	0	0	0	0	0	0	0	0	0	0
CEP83	51134	symbol	H. sapiens	51134	H. sapiens	CEP83	centrosomal protein 83	GO:0051660 establishment of centrosome localization;GO:0071539 protein localization to centrosome;GO:1905508 protein localization to microtubule organizing center		Predicted intracellular proteins; Disease related genes; Human disease related genes:Congenital malformations:Congenital malformations of the urinary system					0	0	0	0	0	0	0	0	0	0	0	1	0	0	0	0	0	1	0	0
PCYOX1	51449	symbol	H. sapiens	51449	H. sapiens	PCYOX1	prenylcysteine oxidase 1	GO:0030328 prenylcysteine catabolic process;GO:0030329 prenylcysteine metabolic process;GO:0030327 prenylated protein catabolic process		Enzymes; Predicted intracellular proteins; ENZYME proteins:Oxidoreductases					0	0	0	0	0	0	1	0	0	0	0	0	0	0	0	0	0	0	0	0
STX7	8417	symbol	H. sapiens	8417	H. sapiens	STX7	syntaxin 7	GO:1902685 positive regulation of receptor localization to synapse;GO:1902683 regulation of receptor localization to synapse;GO:0001916 positive regulation of T cell mediated cytotoxicity		Predicted intracellular proteins	Lysosomes (Supported)			(M5910)HALLMARK PROTEIN SECRETION	0	0	0	0	1	0	0	0	0	0	0	1	0	0	0	0	0	1	0	0
ADAM10	102	symbol	H. sapiens	102	H. sapiens	ADAM10	ADAM metallopeptidase domain 10	GO:0051089 constitutive protein ectodomain proteolysis;GO:0098696 regulation of neurotransmitter receptor localization to postsynaptic specialization membrane;GO:0042117 monocyte activation		CD markers; ENZYME proteins:Hydrolases; Transporters:Accessory Factors Involved in Transport; Cancer-related genes:Mutational cancer driver genes; Disease related genes; Potential drug targets; Enzymes; Predicted intracellular proteins	Plasma membrane;Vesicles (Supported)	XL784	(M70)PID PS1 PATHWAY; (M142)PID AJDISS 2PATHWAY; (M17)PID NOTCH PATHWAY	(M5916)HALLMARK APICAL SURFACE; (M5910)HALLMARK PROTEIN SECRETION	0	1	0	0	1	0	0	1	0	0	1	0	0	0	0	0	0	0	0	0
GALC	2581	symbol	H. sapiens	2581	H. sapiens	GALC	galactosylceramidase	GO:0006683 galactosylceramide catabolic process;GO:0019376 galactolipid catabolic process;GO:0046477 glycosylceramide catabolic process		Human disease related genes:Congenital disorders of metabolism:Lysosomal storage diseases; ENZYME proteins:Hydrolases; Human disease related genes:Congenital disorders of metabolism:Congenital disorders of lipid/glycolipid metabolism; Disease related genes; Potential drug targets; Enzymes; Predicted intracellular proteins				(M5910)HALLMARK PROTEIN SECRETION	0	0	0	0	0	0	0	0	0	0	0	0	0	0	0	0	0	0	0	0
OXR1	55074	symbol	H. sapiens	55074	H. sapiens	OXR1	oxidation resistance 1	GO:1900408 negative regulation of cellular response to oxidative stress;GO:1902083 negative regulation of peptidyl-cysteine S-nitrosylation;GO:0071447 cellular response to hydroperoxide		Human disease related genes:Congenital malformations:Congenital malformations of the nervous system; Predicted intracellular proteins; Disease related genes	Vesicles (Approved)				0	0	0	0	0	0	0	0	0	0	0	0	0	1	0	0	0	0	0	0
TGFBR1	7046	symbol	H. sapiens	7046	H. sapiens	TGFBR1	transforming growth factor beta receptor 1	GO:1905223 epicardium morphogenesis;GO:1905073 regulation of tight junction disassembly;GO:1905075 positive regulation of tight junction disassembly	TKL Ser/Thr protein kinase family	Human disease related genes:Cardiovascular diseases:Vascular diseases; Human disease related genes:Cancers:Cancers of the digestive system; Kinases:TKL Ser/Thr protein kinases; Human disease related genes:Congenital malformations:Congenital malformations of the circulatory system; Disease related genes; Potential drug targets; Enzymes; Predicted intracellular proteins; ENZYME proteins:Transferases	Plasma membrane (Supported)	4-(3-Pyridin-2-Yl-1h-Pyrazol-4-Yl)Quinoline; Naphthyridine Inhibitor; 3-(4-Fluorophenyl)-2-(6-Methylpyridin-2-Yl)-5,6-Dihydro-4h-Pyrrolo[1,2-B]Pyrazole; N-[4-(5-fluoro-6-methylpyridin-2-yl)-5-quinoxalin-6-yl-1H-imidazol-2-yl]acetamide; 2-(6-methylpyridin-2-yl)-N-pyridin-4-ylquinazolin-4-amine; N-1H-indazol-5-yl-2-(6-methylpyridin-2-yl)quinazolin-4-amine; Fostamatinib	(M212)PID INTEGRIN5 PATHWAY; (M185)PID ALK1 PATHWAY; (M33)PID GLYPICAN 1PATHWAY	(M5896)HALLMARK TGF BETA SIGNALING	0	1	1	0	0	1	0	1	1	0	1	0	0	1	1	0	0	0	1	1
UACA	55075	symbol	H. sapiens	55075	H. sapiens	UACA	uveal autoantigen with coiled-coil domains and ankyrin repeats	GO:1901223 negative regulation of NIK/NF-kappaB signaling;GO:1901222 regulation of NIK/NF-kappaB signaling;GO:0043280 positive regulation of cysteine-type endopeptidase activity involved in apoptotic process		Predicted intracellular proteins	Nucleoplasm (Supported); Additional: Cytosol				1	0	0	0	0	0	0	0	0	0	0	0	0	0	0	0	0	0	0	0
PDS5B	23047	symbol	H. sapiens	23047	H. sapiens	PDS5B	PDS5 cohesin associated factor B	GO:0007064 mitotic sister chromatid cohesion;GO:0007062 sister chromatid cohesion;GO:0000070 mitotic sister chromatid segregation		Predicted intracellular proteins	Nucleoplasm (Enhanced)			(M5901)HALLMARK G2M CHECKPOINT; (M5925)HALLMARK E2F TARGETS	0	0	0	0	0	0	0	0	0	0	0	0	0	0	0	0	0	0	0	0
SLC35G1	159371	symbol	H. sapiens	159371	H. sapiens	SLC35G1	solute carrier family 35 member G1	GO:1990034 calcium ion export across plasma membrane;GO:1901660 calcium ion export;GO:0070839 metal ion export		Transporters:Electrochemical Potential-driven transporters					0	0	0	0	0	0	0	0	0	0	0	0	0	0	0	0	0	0	0	0
TSNAX	7257	symbol	H. sapiens	7257	H. sapiens	TSNAX	translin associated factor X	GO:0030422 production of siRNA involved in RNA interference;GO:0016246 RNA interference;GO:0031050 dsRNA processing		Predicted intracellular proteins	Nucleoplasm (Enhanced); Additional: Cytosol;Golgi apparatus				0	0	0	0	0	0	0	0	0	0	0	0	0	0	0	0	0	0	0	0
MEGF9	1955	symbol	H. sapiens	1955	H. sapiens	MEGF9	multiple EGF like domains 9	GO:0034446 substrate adhesion-dependent cell spreading;GO:0031589 cell-substrate adhesion;GO:0000904 cell morphogenesis involved in differentiation			Nucleoplasm (Approved); Additional: Cytosol		(M5883)NABA SECRETED FACTORS; (M5885)NABA MATRISOME ASSOCIATED; (M5889)NABA MATRISOME		0	0	0	0	0	0	0	0	0	0	0	0	0	0	0	0	0	0	0	0
LIG4	3981	symbol	H. sapiens	3981	H. sapiens	LIG4	DNA ligase 4	GO:0051102 DNA ligation involved in DNA recombination;GO:0075713 establishment of integrated proviral latency;GO:0019043 establishment of viral latency		Human disease related genes:Immune system diseases:Primary immunodeficiency; ENZYME proteins:Ligase; Cancer-related genes:Candidate cancer biomarkers; Disease related genes; Potential drug targets; Enzymes; Predicted intracellular proteins	Nucleoplasm (Supported); Additional: Cytoplasmic bodies		(M42)PID DNA PK PATHWAY		0	0	0	0	0	0	0	0	0	0	0	0	0	0	1	0	0	0	0	1
OSTM1	28962	symbol	H. sapiens	28962	H. sapiens	OSTM1	osteoclastogenesis associated transmembrane protein 1	GO:0030321 transepithelial chloride transport;GO:0070633 transepithelial transport;GO:0030316 osteoclast differentiation		Human disease related genes:Congenital malformations:Congenital malformations of the musculoskeletal system; Transporters:Electrochemical Potential-driven transporters; Disease related genes; Potential drug targets	Cytosol (Approved); Additional: Nucleoplasm;Vesicles				0	0	0	0	0	0	0	0	0	0	0	0	0	0	0	0	0	0	0	0
TMED5	50999	symbol	H. sapiens	50999	H. sapiens	TMED5	transmembrane p24 trafficking protein 5	GO:0090161 Golgi ribbon formation;GO:0006888 endoplasmic reticulum to Golgi vesicle-mediated transport;GO:0007030 Golgi organization		Predicted intracellular proteins					0	0	0	0	0	0	0	0	0	1	0	1	0	0	0	0	0	0	0	0
AGTR1	185	symbol	H. sapiens	185	H. sapiens	AGTR1	angiotensin II receptor type 1	GO:0086097 phospholipase C-activating angiotensin-activated signaling pathway;GO:0002018 renin-angiotensin regulation of aldosterone production;GO:0002034 maintenance of blood vessel diameter homeostasis by renin-angiotensin		Transporters; FDA approved drug targets:Small molecule drugs; Human disease related genes:Congenital malformations:Congenital malformations of the urinary system; Disease related genes; G-protein coupled receptors:GPCRs excl olfactory receptors	Vesicles (Uncertain)	Valsartan; Olmesartan; Losartan; Candesartan cilexetil; Eprosartan; Telmisartan; Irbesartan; Forasartan; Saprisartan; Tasosartan; CYT006-AngQb; Azilsartan medoxomil; Fimasartan; Angiotensin II; Candesartan	(M86)PID ARF6 PATHWAY; (M67)PID ARF6 TRAFFICKING PATHWAY; (M92)PID ANGIOPOIETIN RECEPTOR PATHWAY		0	0	1	1	0	0	0	1	0	0	1	0	0	0	0	0	1	0	1	0
MAN2A1	4124	symbol	H. sapiens	4124	H. sapiens	MAN2A1	mannosidase alpha class 2A member 1	GO:0006013 mannose metabolic process;GO:0006491 N-glycan processing;GO:0006517 protein deglycosylation		Enzymes; ENZYME proteins:Hydrolases	Golgi apparatus (Supported)	Tridolgosir; 2-deoxy-2-fluoro-alpha-D-mannosyl fluoride; Ghavamiol; Kifunensine; 5-fluoro-beta-L-gulosyl fluoride; 5-Thio-a/B-D-Mannopyranosylamine; 1-deoxymannojirimycin; (1R,2R,3R,4S,5R)-4-(BENZYLAMINO)-5-(METHYLTHIO)CYCLOPENTANE-1,2,3-TRIOL; (1S,2S,3R,6R)-4-(hydroxymethyl)-6-(octylamino)cyclohex-4-ene-1,2,3-triol			0	0	0	1	0	0	0	0	0	0	0	0	0	0	0	0	0	0	0	1
RND3	390	symbol	H. sapiens	390	H. sapiens	RND3	Rho family GTPase 3	GO:0030865 cortical cytoskeleton organization;GO:0008360 regulation of cell shape;GO:0007163 establishment or maintenance of cell polarity		Predicted intracellular proteins		Guanosine-5'-Triphosphate		(M5942)HALLMARK UV RESPONSE DN	1	0	0	0	0	0	0	0	1	0	0	0	0	0	0	0	0	0	1	0
GOLGA5	9950	symbol	H. sapiens	9950	H. sapiens	GOLGA5	golgin A5	GO:0000301 retrograde transport, vesicle recycling within Golgi;GO:0006891 intra-Golgi vesicle-mediated transport;GO:0007030 Golgi organization		Transporters; Cancer-related genes:Mutational cancer driver genes; Disease related genes; Potential drug targets; Predicted intracellular proteins	Golgi apparatus (Supported)				0	0	0	1	0	0	0	0	0	1	0	0	0	0	0	0	0	0	0	0
MTMR10	54893	symbol	H. sapiens	54893	H. sapiens	MTMR10	myotubularin related protein 10	GO:0046856 phosphatidylinositol dephosphorylation;GO:0046839 phospholipid dephosphorylation;GO:0046488 phosphatidylinositol metabolic process		Predicted intracellular proteins	Nuclear bodies;Nucleoplasm (Approved); Additional: Cytosol			(M5953)HALLMARK KRAS SIGNALING UP	0	0	0	0	0	0	0	0	0	0	0	0	0	0	0	0	0	0	0	0
TRIB1	10221	symbol	H. sapiens	10221	H. sapiens	TRIB1	tribbles pseudokinase 1	GO:0045643 regulation of eosinophil differentiation;GO:0045645 positive regulation of eosinophil differentiation;GO:0045659 negative regulation of neutrophil differentiation	CAMK Ser/Thr protein kinase family	Enzymes; Kinases:CAMK Ser/Thr protein kinases; Predicted intracellular proteins	Cytosol;Plasma membrane (Approved)			(M5890)HALLMARK TNFA SIGNALING VIA NFKB; (M5953)HALLMARK KRAS SIGNALING UP	0	0	0	0	0	0	0	1	0	0	0	0	0	0	0	0	0	0	0	1
ERI2	112479	symbol	H. sapiens	112479	H. sapiens	ERI2	ERI1 exoribonuclease family member 2	GO:0000459 exonucleolytic trimming involved in rRNA processing;GO:0000467 exonucleolytic trimming to generate mature 3'-end of 5.8S rRNA from tricistronic rRNA transcript (SSU-rRNA, 5.8S rRNA, LSU-rRNA);GO:0031125 rRNA 3'-end processing		Predicted intracellular proteins	Golgi apparatus;Nucleoplasm (Supported)				0	0	0	0	0	0	0	0	0	0	0	0	0	0	0	0	0	0	0	0
PLEKHH2	130271	symbol	H. sapiens	130271	H. sapiens	PLEKHH2	pleckstrin homology, MyTH4 and FERM domain containing H2	GO:0030835 negative regulation of actin filament depolymerization;GO:0030834 regulation of actin filament depolymerization;GO:1901880 negative regulation of protein depolymerization		Predicted intracellular proteins	Cytosol;Plasma membrane (Approved); Additional: Nuclear bodies;Nucleoplasm				0	0	0	0	0	0	0	0	0	0	0	0	0	0	0	0	0	0	1	0
CREBZF	58487	symbol	H. sapiens	58487	H. sapiens	CREBZF	CREB/ATF bZIP transcription factor	GO:0045814 negative regulation of gene expression, epigenetic;GO:0040029 regulation of gene expression, epigenetic;GO:0009615 response to virus		Transcription factors:Basic domains; Predicted intracellular proteins	Mitochondria;Nucleoplasm (Approved)				0	0	0	0	0	0	0	0	0	0	0	0	0	0	0	0	0	0	0	0
TFRC	7037	symbol	H. sapiens	7037	H. sapiens	TFRC	transferrin receptor	GO:0010637 negative regulation of mitochondrial fusion;GO:0033572 transferrin transport;GO:0010635 regulation of mitochondrial fusion		Transporters; FDA approved drug targets:Small molecule drugs; CD markers; Cancer-related genes:Candidate cancer biomarkers; Predicted secreted proteins; Peptidases:Metallopeptidases; Disease related genes; Enzymes; Predicted intracellular proteins	Endosomes;Lysosomes (Supported)	Iron; Ferrous sulfate anhydrous; Ferric cation; Ferrous gluconate; Ferrous succinate; Ferrous ascorbate; Ferrous fumarate; Ferrous glycine sulfate; Tetraferric tricitrate decahydrate; Ferric derisomaltose	(M106)PID HNF3B PATHWAY; (M255)PID HIF1 TFPATHWAY; (M66)PID MYC ACTIV PATHWAY	(M5941)HALLMARK UV RESPONSE UP; (M5924)HALLMARK MTORC1 SIGNALING; (M5925)HALLMARK E2F TARGETS	1	0	0	1	1	0	0	1	0	0	0	0	0	0	1	0	0	0	1	0
ITPR2	3709	symbol	H. sapiens	3709	H. sapiens	ITPR2	inositol 1,4,5-trisphosphate receptor type 2	GO:0071361 cellular response to ethanol;GO:0048016 inositol phosphate-mediated signaling;GO:0051209 release of sequestered calcium ion into cytosol		Human disease related genes:Skin diseases:Skin and soft tissue diseases; Predicted intracellular proteins; Disease related genes	Endoplasmic reticulum (Supported); Additional: Nucleoplasm		(M1315)SIG PIP3 SIGNALING IN B LYMPHOCYTES; (M5193)SIG CHEMOTAXIS; (M8626)SIG BCR SIGNALING PATHWAY	(M5923)HALLMARK PI3K AKT MTOR SIGNALING	0	0	1	0	0	0	1	1	0	0	0	0	1	0	0	0	0	0	0	0
EPRS1	2058	symbol	H. sapiens	2058	H. sapiens	EPRS1	glutamyl-prolyl-tRNA synthetase 1	GO:0006424 glutamyl-tRNA aminoacylation;GO:0006433 prolyl-tRNA aminoacylation;GO:0140212 regulation of long-chain fatty acid import into cell		ENZYME proteins:Ligase; Human disease related genes:Congenital disorders of metabolism:Congenital disorders of lipid/glycolipid metabolism; Disease related genes; Potential drug targets; Enzymes; Predicted intracellular proteins	Cytosol (Enhanced)	Glutamic acid; Proline; 5'-O-(L-Prolylsulfamoyl)adenosine; 5'-O-(L-Cysteinylsulfamoyl)adenosine; 5'-O-(N-(Alanyl)sulfamoyl)adenosine		(M5924)HALLMARK MTORC1 SIGNALING; (M5926)HALLMARK MYC TARGETS V1	0	0	1	0	0	0	0	0	0	0	0	0	0	0	0	0	0	0	0	0
CMTM6	54918	symbol	H. sapiens	54918	H. sapiens	CMTM6	CKLF like MARVEL transmembrane domain containing 6	GO:0032456 endocytic recycling;GO:0098876 vesicle-mediated transport to the plasma membrane;GO:0016197 endosomal transport			Vesicles (Approved)				0	0	0	0	0	0	0	0	0	0	0	0	0	0	0	0	0	0	0	0
BHLHB9	80823	symbol	H. sapiens	80823	H. sapiens	BHLHB9	basic helix-loop-helix family member b9	GO:0061003 positive regulation of dendritic spine morphogenesis;GO:0050775 positive regulation of dendrite morphogenesis;GO:0060999 positive regulation of dendritic spine development		Predicted intracellular proteins	Cytosol (Supported); Additional: Nucleoplasm				0	0	0	0	0	0	0	0	0	0	0	0	0	0	1	0	0	0	0	1
GRB14	2888	symbol	H. sapiens	2888	H. sapiens	GRB14	growth factor receptor bound protein 14	GO:0046627 negative regulation of insulin receptor signaling pathway;GO:1900077 negative regulation of cellular response to insulin stimulus;GO:0008286 insulin receptor signaling pathway		Predicted intracellular proteins	Cytosol;Nucleoplasm (Approved)		(M16)PID INSULIN PATHWAY; (M92)PID ANGIOPOIETIN RECEPTOR PATHWAY		0	0	1	0	0	0	0	1	0	0	0	0	1	0	0	0	1	0	0	0
GOSR1	9527	symbol	H. sapiens	9527	H. sapiens	GOSR1	golgi SNAP receptor complex member 1	GO:0006891 intra-Golgi vesicle-mediated transport;GO:0042147 retrograde transport, endosome to Golgi;GO:0006906 vesicle fusion							0	0	0	1	0	0	0	0	0	1	0	0	0	0	0	0	0	0	0	0
SNX14	57231	symbol	H. sapiens	57231	H. sapiens	SNX14	sorting nexin 14	GO:0097352 autophagosome maturation;GO:0032984 protein-containing complex disassembly;GO:0016236 macroautophagy		Predicted intracellular proteins; Human disease related genes:Nervous system diseases:Neurodegenerative diseases; Disease related genes	Cytosol;Vesicles (Supported)			(M5947)HALLMARK IL2 STAT5 SIGNALING	0	0	0	0	0	0	0	0	0	0	0	0	0	0	0	0	0	0	0	0
MFSD1	64747	symbol	H. sapiens	64747	H. sapiens	MFSD1	major facilitator superfamily domain containing 1	GO:0061462 protein localization to lysosome;GO:0072665 protein localization to vacuole;GO:0050821 protein stabilization		Predicted intracellular proteins	Plasma membrane (Approved); Additional: Cytosol				0	0	0	0	0	0	0	0	0	0	0	1	0	0	0	0	0	0	0	0
MAP4K5	11183	symbol	H. sapiens	11183	H. sapiens	MAP4K5	mitogen-activated protein kinase kinase kinase kinase 5	GO:0000165 MAPK cascade;GO:0006468 protein phosphorylation;GO:0016310 phosphorylation	STE Ser/Thr protein kinase family	Enzymes; Kinases:STE Ser/Thr protein kinases; Predicted intracellular proteins; ENZYME proteins:Transferases	Cytosol (Approved); Additional: Plasma membrane	Fostamatinib	(M128)PID TNF PATHWAY		0	1	0	0	0	0	0	0	0	0	0	0	0	0	0	0	1	0	0	0
ADAM21	8747	symbol	H. sapiens	8747	H. sapiens	ADAM21	ADAM metallopeptidase domain 21	GO:0008584 male gonad development;GO:0046546 development of primary male sexual characteristics;GO:0007338 single fertilization					(M3468)NABA ECM REGULATORS; (M5885)NABA MATRISOME ASSOCIATED; (M5889)NABA MATRISOME		0	0	0	0	0	0	0	0	0	0	0	0	0	0	0	0	0	0	0	0
EHBP1	23301	symbol	H. sapiens	23301	H. sapiens	EHBP1	EH domain binding protein 1	GO:0006897 endocytosis;GO:0030036 actin cytoskeleton organization;GO:0030029 actin filament-based process		Predicted intracellular proteins; Disease related genes	Plasma membrane (Enhanced); Additional: Cytosol				0	0	0	0	0	0	0	0	1	0	0	0	0	0	0	0	0	0	0	0
OSGIN2	734	symbol	H. sapiens	734	H. sapiens	OSGIN2	oxidative stress induced growth inhibitor family member 2	GO:0030308 negative regulation of cell growth;GO:0051321 meiotic cell cycle;GO:0045926 negative regulation of growth		Predicted intracellular proteins	Nucleoli (Approved)				0	0	0	0	0	0	0	0	0	0	1	0	0	0	0	0	0	0	0	0
MARCHF7	64844	symbol	H. sapiens	64844	H. sapiens	MARCHF7	membrane associated ring-CH-type finger 7	GO:1905524 negative regulation of protein autoubiquitination;GO:1902498 regulation of protein autoubiquitination;GO:1902166 negative regulation of intrinsic apoptotic signaling pathway in response to DNA damage by p53 class mediator		Enzymes; Predicted intracellular proteins; ENZYME proteins:Transferases	Cytosol;Plasma membrane (Supported)				0	0	0	0	0	0	1	0	0	0	0	0	0	1	0	0	0	0	0	0
CLASP2	23122	symbol	H. sapiens	23122	H. sapiens	CLASP2	cytoplasmic linker associated protein 2	GO:1903690 negative regulation of wound healing, spreading of epidermal cells;GO:0110011 regulation of basement membrane organization;GO:1904259 regulation of basement membrane assembly involved in embryonic body morphogenesis		Predicted intracellular proteins	Golgi apparatus (Supported); Additional: Cytosol				1	0	0	0	0	0	0	1	1	1	0	0	0	0	1	1	0	1	1	0
CDC7	8317	symbol	H. sapiens	8317	H. sapiens	CDC7	cell division cycle 7	GO:0010571 positive regulation of nuclear cell cycle DNA replication;GO:0000727 double-strand break repair via break-induced replication;GO:0033262 regulation of nuclear cell cycle DNA replication	Other	Enzymes; Kinases; Predicted intracellular proteins; ENZYME proteins:Transferases	Nucleoplasm (Supported); Additional: Cytokinetic bridge;Mitotic spindle			(M5901)HALLMARK G2M CHECKPOINT	0	1	0	0	0	0	0	0	0	0	0	0	0	0	0	0	0	0	0	0
UGT2A1	10941	symbol	H. sapiens	10941	H. sapiens	UGT2A1	UDP glucuronosyltransferase family 2 member A1 complex locus	GO:0052695 cellular glucuronidation;GO:0006063 uronic acid metabolic process;GO:0019585 glucuronate metabolic process		Enzymes; Predicted intracellular proteins; ENZYME proteins:Transferases					0	0	0	0	0	0	0	1	0	0	0	0	0	0	0	0	0	0	0	0
TMEM154	201799	symbol	H. sapiens	201799	H. sapiens	TMEM154	transmembrane protein 154				Nuclear membrane (Approved); Additional: Nucleoplasm				0	0	0	0	0	0	0	0	0	0	0	0	0	0	0	0	0	0	0	0
MTX3	345778	symbol	H. sapiens	345778	H. sapiens	MTX3	metaxin 3	GO:0007007 inner mitochondrial membrane organization;GO:0007006 mitochondrial membrane organization;GO:0007005 mitochondrion organization		Predicted intracellular proteins	Mitochondria (Approved)				0	0	0	0	0	0	0	0	0	0	0	0	0	0	0	0	0	0	0	0
CCDC68	80323	symbol	H. sapiens	80323	H. sapiens	CCDC68	coiled-coil domain containing 68	GO:0034454 microtubule anchoring at centrosome;GO:0072393 microtubule anchoring at microtubule organizing center;GO:0034453 microtubule anchoring		Predicted intracellular proteins	Golgi apparatus (Approved); Additional: Cytosol				0	0	0	0	0	0	0	0	0	0	0	0	0	0	0	1	0	0	0	0
SEL1L	6400	symbol	H. sapiens	6400	H. sapiens	SEL1L	SEL1L adaptor subunit of ERAD E3 ubiquitin ligase	GO:0030970 retrograde protein transport, ER to cytosol;GO:1903513 endoplasmic reticulum to cytosol transport;GO:0032527 protein exit from endoplasmic reticulum		Transporters:Primary Active Transporters; Predicted intracellular proteins					0	0	0	0	0	0	1	0	0	0	0	1	0	0	0	0	0	0	0	0
NARS1	4677	symbol	H. sapiens	4677	H. sapiens	NARS1	asparaginyl-tRNA synthetase 1	GO:0006421 asparaginyl-tRNA aminoacylation;GO:0006418 tRNA aminoacylation for protein translation;GO:0043039 tRNA aminoacylation		Enzymes; ENZYME proteins:Ligase; Predicted intracellular proteins	Cytosol (Supported)	Asparagine			0	0	0	0	0	0	0	0	0	0	0	0	0	0	0	0	0	0	0	0
NCKAP1	10787	symbol	H. sapiens	10787	H. sapiens	NCKAP1	NCK associated protein 1	GO:2000601 positive regulation of Arp2/3 complex-mediated actin nucleation;GO:0051127 positive regulation of actin nucleation;GO:0034315 regulation of Arp2/3 complex-mediated actin nucleation			Cytosol (Approved)		(M156)PID ECADHERIN NASCENT AJ PATHWAY; (M232)PID ECADHERIN STABILIZATION PATHWAY; (M278)PID RAC1 PATHWAY		1	0	0	0	0	0	0	1	1	0	0	0	0	0	1	0	0	0	1	1
PKN2	5586	symbol	H. sapiens	5586	H. sapiens	PKN2	protein kinase N2	GO:0045070 positive regulation of viral genome replication;GO:0032467 positive regulation of cytokinesis;GO:0043297 apical junction assembly	AGC Ser/Thr protein kinase family	Enzymes; Kinases:AGC Ser/Thr protein kinases; Predicted intracellular proteins; ENZYME proteins:Transferases	Intermediate filaments;Nucleoplasm (Supported); Additional: Centrosome;Cytosol;Nuclear bodies;Plasma membrane	Fostamatinib	(M12)PID RHOA PATHWAY		1	1	0	0	0	0	0	1	0	0	0	0	0	0	0	0	0	0	0	0
DNAJC6	9829	symbol	H. sapiens	9829	H. sapiens	DNAJC6	DnaJ heat shock protein family (Hsp40) member C6	GO:0016191 synaptic vesicle uncoating;GO:0072318 clathrin coat disassembly;GO:0072319 vesicle uncoating		ENZYME proteins:Hydrolases; Disease related genes; Potential drug targets; Enzymes; Predicted intracellular proteins	Cytosol (Approved); Additional: Nucleoplasm;Plasma membrane				0	0	0	1	0	0	0	0	0	0	0	0	0	0	0	0	0	0	0	0
C2CD5	9847	symbol	H. sapiens	9847	H. sapiens	C2CD5	C2 calcium dependent domain containing 5	GO:0038028 insulin receptor signaling pathway via phosphatidylinositol 3-kinase;GO:0031340 positive regulation of vesicle fusion;GO:0031338 regulation of vesicle fusion		Predicted intracellular proteins	Cytosol (Supported); Additional: Centriolar satellite				0	0	1	1	1	0	0	0	0	0	0	1	0	0	1	0	1	0	0	0
CLDN12	9069	symbol	H. sapiens	9069	H. sapiens	CLDN12	claudin 12	GO:0016338 calcium-independent cell-cell adhesion via plasma membrane cell-adhesion molecules;GO:0035633 maintenance of blood-brain barrier;GO:0001894 tissue homeostasis							0	0	0	0	0	0	0	1	0	0	0	0	0	0	0	0	0	0	0	0
ROCK1	6093	symbol	H. sapiens	6093	H. sapiens	ROCK1	Rho associated coiled-coil containing protein kinase 1	GO:0110061 regulation of angiotensin-activated signaling pathway;GO:0003383 apical constriction;GO:0035509 negative regulation of myosin-light-chain-phosphatase activity	AGC Ser/Thr protein kinase family	FDA approved drug targets:Small molecule drugs; Enzymes; Kinases:AGC Ser/Thr protein kinases; Predicted intracellular proteins; ENZYME proteins:Transferases		Hydroxyfasudil; (S)-2-METHYL-1-[(4-METHYL-5-ISOQUINOLINE)SULFONYL]-HOMOPIPERAZINE; Fasudil; Y-27632; Ripasudil; Netarsudil	(M138)PID THROMBIN PAR4 PATHWAY; (M11)PID PRL SIGNALING EVENTS PATHWAY; (M23)PID WNT NONCANONICAL PATHWAY	(M5902)HALLMARK APOPTOSIS; (M5893)HALLMARK MITOTIC SPINDLE	1	1	1	0	0	1	0	1	1	0	0	0	0	1	1	0	0	0	1	1
GLYATL1	92292	symbol	H. sapiens	92292	H. sapiens	GLYATL1	glycine-N-acyltransferase like 1	GO:0006541 glutamine metabolic process;GO:0009064 glutamine family amino acid metabolic process;GO:1901605 alpha-amino acid metabolic process		Enzymes; Predicted intracellular proteins; ENZYME proteins:Transferases	Golgi apparatus (Uncertain); Additional: Cytosol	Glycine			0	0	0	0	0	0	0	0	0	0	0	0	0	0	0	0	0	0	0	0
ZC3H13	23091	symbol	H. sapiens	23091	H. sapiens	ZC3H13	zinc finger CCCH-type containing 13	GO:0080009 mRNA methylation;GO:0016556 mRNA modification;GO:2000036 regulation of stem cell population maintenance		Predicted intracellular proteins	Actin filaments;Nuclear membrane (Approved)				0	0	0	0	0	0	0	0	0	0	0	0	0	0	0	0	0	0	0	0
WASHC4	23325	symbol	H. sapiens	23325	H. sapiens	WASHC4	WASH complex subunit 4	GO:0140591 nuclear envelope budding;GO:0007032 endosome organization;GO:0051168 nuclear export		Transporters; Human disease related genes:Other diseases:Mental and behavioural disorders; Disease related genes; Potential drug targets; Predicted intracellular proteins	Nucleoplasm (Enhanced)				0	0	0	0	0	0	0	0	0	1	0	0	0	0	0	0	0	0	0	0
ETNPPL	64850	symbol	H. sapiens	64850	H. sapiens	ETNPPL	ethanolamine-phosphate phospho-lyase			Enzymes; ENZYME proteins:Lyases; Predicted intracellular proteins	Nucleoplasm (Approved)				0	0	0	0	0	0	0	0	0	0	0	0	0	0	0	0	0	0	0	0
PIK3R4	30849	symbol	H. sapiens	30849	H. sapiens	PIK3R4	phosphoinositide-3-kinase regulatory subunit 4	GO:0030242 autophagy of peroxisome;GO:0032801 receptor catabolic process;GO:0036092 phosphatidylinositol-3-phosphate biosynthetic process	Other	Enzymes; Kinases; Predicted intracellular proteins; ENZYME proteins:Transferases	Vesicles (Approved); Additional: Microtubules				1	1	0	0	0	0	0	1	0	0	0	1	0	0	0	0	1	0	0	0
IVNS1ABP	10625	symbol	H. sapiens	10625	H. sapiens	IVNS1ABP	influenza virus NS1A binding protein	GO:0006383 transcription by RNA polymerase III;GO:0031397 negative regulation of protein ubiquitination;GO:1903321 negative regulation of protein modification by small protein conjugation or removal		Predicted intracellular proteins	Cytosol (Supported)				0	0	0	0	0	0	0	0	0	0	0	0	0	0	0	0	0	0	0	0
UHRF1BP1L	23074	symbol	H. sapiens	23074	H. sapiens	UHRF1BP1L	UHRF1 binding protein 1 like			Predicted intracellular proteins; Cancer-related genes:Mutational cancer driver genes	Nucleoplasm (Uncertain); Additional: Cytosol;Vesicles				1	0	0	0	0	0	0	0	0	0	0	0	0	0	0	0	0	0	0	0
HSPA13	6782	symbol	H. sapiens	6782	H. sapiens	HSPA13	heat shock protein family A (Hsp70) member 13	GO:0042026 protein refolding;GO:0051085 chaperone cofactor-dependent protein refolding;GO:0051084 'de novo' posttranslational protein folding		Predicted intracellular proteins		Copper		(M5941)HALLMARK UV RESPONSE UP	0	0	0	0	0	0	0	0	0	0	0	0	0	0	0	0	0	0	0	0
SS18	6760	symbol	H. sapiens	6760	H. sapiens	SS18	SS18 subunit of BAF chromatin remodeling complex	GO:0097150 neuronal stem cell population maintenance;GO:0048013 ephrin receptor signaling pathway;GO:0019827 stem cell population maintenance		Predicted intracellular proteins; Cancer-related genes; Disease related genes	Nucleoplasm (Approved); Additional: Cytosol			(M5901)HALLMARK G2M CHECKPOINT	0	0	1	0	0	0	0	0	0	0	0	0	0	0	0	1	0	0	0	0
SCYL2	55681	symbol	H. sapiens	55681	H. sapiens	SCYL2	SCY1 like pseudokinase 2	GO:2000286 receptor internalization involved in canonical Wnt signaling pathway;GO:2000370 positive regulation of clathrin-dependent endocytosis;GO:0021860 pyramidal neuron development	Other	Human disease related genes:Congenital malformations:Congenital malformations of the musculoskeletal system; Disease related genes; Potential drug targets; Enzymes; Kinases; Predicted intracellular proteins					0	1	0	0	0	0	0	0	0	0	0	0	0	0	0	0	0	0	0	0
DLG2	1740	symbol	H. sapiens	1740	H. sapiens	DLG2	discs large MAGUK scaffold protein 2	GO:0099642 retrograde axonal protein transport;GO:0099640 axo-dendritic protein transport;GO:0099641 anterograde axonal protein transport		Predicted intracellular proteins	Plasma membrane (Approved); Additional: Vesicles				0	0	0	0	0	0	0	1	0	0	0	1	0	0	0	1	0	0	0	0
WDR11	55717	symbol	H. sapiens	55717	H. sapiens	WDR11	WD repeat domain 11	GO:0099041 vesicle tethering to Golgi;GO:0099022 vesicle tethering;GO:0006903 vesicle targeting		Human disease related genes:Endocrine and metabolic diseases:Hypothalamus and pituitary gland diseases; Predicted intracellular proteins; Disease related genes	Cytosol;Microtubules (Approved)				1	0	0	0	0	0	0	0	0	0	0	1	0	0	0	0	0	1	0	0
KRIT1	889	symbol	H. sapiens	889	H. sapiens	KRIT1	KRIT1 ankyrin repeat containing	GO:0033622 integrin activation;GO:2000114 regulation of establishment of cell polarity;GO:0032878 regulation of establishment or maintenance of cell polarity		Human disease related genes:Congenital malformations:Congenital malformations of the nervous system; Predicted intracellular proteins; Disease related genes	Vesicles (Uncertain)				0	0	0	0	0	0	0	1	0	0	0	0	0	0	0	0	0	0	0	0
PNRC2	55629	symbol	H. sapiens	55629	H. sapiens	PNRC2	proline rich nuclear receptor coactivator 2	GO:0031087 deadenylation-independent decapping of nuclear-transcribed mRNA;GO:0031086 nuclear-transcribed mRNA catabolic process, deadenylation-independent decay;GO:0110156 methylguanosine-cap decapping		Predicted intracellular proteins	Nucleoplasm (Supported); Additional: Golgi apparatus				0	0	0	0	0	0	0	0	0	0	0	0	0	0	0	0	0	0	0	0
PLK2	10769	symbol	H. sapiens	10769	H. sapiens	PLK2	polo like kinase 2	GO:0071866 negative regulation of apoptotic process in bone marrow cell;GO:0071865 regulation of apoptotic process in bone marrow cell;GO:0032486 Rap protein signal transduction	Other	Enzymes; Kinases; Predicted intracellular proteins; ENZYME proteins:Transferases	Cytosol;Mitochondria;Nucleoplasm (Approved)	Fostamatinib		(M5890)HALLMARK TNFA SIGNALING VIA NFKB; (M5939)HALLMARK P53 PATHWAY	0	1	0	0	0	0	0	1	0	0	0	0	0	1	1	1	0	0	0	0
UVRAG	7405	symbol	H. sapiens	7405	H. sapiens	UVRAG	UV radiation resistance associated	GO:0051684 maintenance of Golgi location;GO:1901098 positive regulation of autophagosome maturation;GO:0097680 double-strand break repair via classical nonhomologous end joining		Predicted intracellular proteins; Disease related genes					0	1	0	0	0	0	0	1	0	1	0	0	0	0	1	1	0	1	1	0
ZNF597	146434	symbol	H. sapiens	146434	H. sapiens	ZNF597	zinc finger protein 597	GO:0045944 positive regulation of transcription by RNA polymerase II;GO:0045893 positive regulation of transcription, DNA-templated;GO:1903508 positive regulation of nucleic acid-templated transcription		Predicted intracellular proteins; Transcription factors:Zinc-coordinating DNA-binding domains	Nucleoli;Nucleoplasm (Approved)				0	0	0	0	0	0	0	0	0	0	0	0	0	0	0	0	0	0	0	0
RANBP3L	202151	symbol	H. sapiens	202151	H. sapiens	RANBP3L	RAN binding protein 3 like	GO:1901706 mesenchymal cell differentiation involved in bone development;GO:0045663 positive regulation of myoblast differentiation;GO:0006611 protein export from nucleus		Predicted intracellular proteins	Nucleoplasm (Uncertain)				0	0	0	0	0	0	0	0	0	0	0	1	0	0	0	0	0	0	0	0
TVP23B	51030	symbol	H. sapiens	51030	H. sapiens	TVP23B	trans-golgi network vesicle protein 23 homolog B	GO:0009306 protein secretion;GO:0035592 establishment of protein localization to extracellular region;GO:0071692 protein localization to extracellular region			Golgi apparatus (Supported)				0	0	0	0	0	0	0	0	0	0	0	0	0	0	0	0	0	0	0	0
STX17	55014	symbol	H. sapiens	55014	H. sapiens	STX17	syntaxin 17	GO:0097111 endoplasmic reticulum-Golgi intermediate compartment organization;GO:0016240 autophagosome membrane docking;GO:0034497 protein localization to phagophore assembly site		Transporters:Accessory Factors Involved in Transport; Predicted intracellular proteins	Cytosol;Nucleoli (Uncertain)				0	0	0	1	0	0	0	1	0	1	0	1	0	0	0	0	0	1	0	0
DUSP6	1848	symbol	H. sapiens	1848	H. sapiens	DUSP6	dual specificity phosphatase 6	GO:0051409 response to nitrosative stress;GO:0070371 ERK1 and ERK2 cascade;GO:0060420 regulation of heart growth		ENZYME proteins:Hydrolases; Human disease related genes:Endocrine and metabolic diseases:Hypothalamus and pituitary gland diseases; Disease related genes; Potential drug targets; Enzymes; Predicted intracellular proteins	Cytosol;Nucleoplasm (Supported)		(M164)PID ERBB1 DOWNSTREAM PATHWAY	(M5946)HALLMARK COAGULATION; (M5921)HALLMARK COMPLEMENT; (M5953)HALLMARK KRAS SIGNALING UP	0	0	0	0	0	1	0	1	0	0	1	0	0	1	0	0	0	0	0	0
BMPR2	659	symbol	H. sapiens	659	H. sapiens	BMPR2	bone morphogenetic protein receptor type 2	GO:0003252 negative regulation of cell proliferation involved in heart valve morphogenesis;GO:0003250 regulation of cell proliferation involved in heart valve morphogenesis;GO:2000137 negative regulation of cell proliferation involved in heart morphogenesis	TKL Ser/Thr protein kinase family	Human disease related genes:Cardiovascular diseases:Vascular diseases; Kinases:TKL Ser/Thr protein kinases; FDA approved drug targets:Biotech drugs; Disease related genes; Enzymes; Human disease related genes:Cardiovascular diseases:Hypertensive diseases; ENZYME proteins:Transferases	Nucleoplasm;Plasma membrane (Supported)	Dibotermin alfa; Fostamatinib	(M203)PID ALK2 PATHWAY; (M185)PID ALK1 PATHWAY; (M181)PID BMP PATHWAY	(M5896)HALLMARK TGF BETA SIGNALING; (M5947)HALLMARK IL2 STAT5 SIGNALING	0	1	1	0	0	1	0	1	0	0	1	0	0	0	0	0	0	0	1	1
INHBA	3624	symbol	H. sapiens	3624	H. sapiens	INHBA	inhibin subunit beta A	GO:0042701 progesterone secretion;GO:0046882 negative regulation of follicle-stimulating hormone secretion;GO:0060279 positive regulation of ovulation		Predicted secreted proteins; Candidate cardiovascular disease genes; Cancer-related genes:Candidate cancer biomarkers			(M185)PID ALK1 PATHWAY; (M5883)NABA SECRETED FACTORS; (M5885)NABA MATRISOME ASSOCIATED	(M5890)HALLMARK TNFA SIGNALING VIA NFKB; (M5930)HALLMARK EPITHELIAL MESENCHYMAL TRANSITION; (M5932)HALLMARK INFLAMMATORY RESPONSE	0	0	1	0	0	1	0	0	0	0	1	0	0	0	0	0	0	0	0	0
KLF7	8609	symbol	H. sapiens	8609	H. sapiens	KLF7	Kruppel like factor 7	GO:1904178 negative regulation of adipose tissue development;GO:0061179 negative regulation of insulin secretion involved in cellular response to glucose stimulus;GO:1904177 regulation of adipose tissue development		Predicted intracellular proteins; Transcription factors:Zinc-coordinating DNA-binding domains	Nucleoplasm (Supported); Additional: Cytosol			(M5946)HALLMARK COAGULATION; (M5891)HALLMARK HYPOXIA	0	0	0	0	1	0	0	0	0	0	0	0	0	0	0	0	0	0	0	0
UGDH	7358	symbol	H. sapiens	7358	H. sapiens	UGDH	UDP-glucose 6-dehydrogenase	GO:0006065 UDP-glucuronate biosynthetic process;GO:0046398 UDP-glucuronate metabolic process;GO:0034214 protein hexamerization		Human disease related genes:Nervous system diseases:Epilepsy; ENZYME proteins:Oxidoreductases; Disease related genes; Potential drug targets; Enzymes; Predicted intracellular proteins	Nucleoplasm (Supported)	NADH; Copper		(M5935)HALLMARK FATTY ACID METABOLISM; (M5907)HALLMARK ESTROGEN RESPONSE LATE; (M5934)HALLMARK XENOBIOTIC METABOLISM	0	0	0	0	0	0	0	0	0	0	0	0	0	0	0	0	0	0	0	0
PLCB1	23236	symbol	H. sapiens	23236	H. sapiens	PLCB1	phospholipase C beta 1	GO:0060466 activation of meiosis involved in egg activation;GO:1905630 response to glyceraldehyde;GO:1905631 cellular response to glyceraldehyde		Human disease related genes:Nervous system diseases:Epilepsy; ENZYME proteins:Hydrolases; Disease related genes; Potential drug targets; Enzymes; Predicted intracellular proteins	Plasma membrane (Approved)		(M252)PID IL8 CXCR1 PATHWAY; (M213)PID AR NONGENOMIC PATHWAY; (M210)PID IL8 CXCR2 PATHWAY	(M5923)HALLMARK PI3K AKT MTOR SIGNALING	0	0	1	0	0	0	0	1	0	0	1	0	0	1	1	0	0	0	0	1
ICAM4	3386	symbol	H. sapiens	3386	H. sapiens	ICAM4	intercellular adhesion molecule 4 (Landsteiner-Wiener blood group)	GO:0098609 cell-cell adhesion;GO:0007155 cell adhesion;GO:0022610 biological adhesion		Blood group antigen proteins; Predicted intracellular proteins; CD markers			(M169)PID INTEGRIN2 PATHWAY	(M5915)HALLMARK APICAL JUNCTION; (M5932)HALLMARK INFLAMMATORY RESPONSE; (M5945)HALLMARK HEME METABOLISM	0	0	0	0	0	0	1	0	0	0	0	0	0	0	0	0	0	0	0	0
PPM1B	5495	symbol	H. sapiens	5495	H. sapiens	PPM1B	protein phosphatase, Mg2+/Mn2+ dependent 1B	GO:0006499 N-terminal protein myristoylation;GO:0018377 protein myristoylation;GO:0006498 N-terminal protein lipidation		Enzymes; ENZYME proteins:Hydrolases; Predicted intracellular proteins	Cytosol;Nucleoli (Approved)			(M5905)HALLMARK ADIPOGENESIS	0	0	0	0	0	0	0	0	0	0	0	0	0	0	0	0	0	0	0	0
PALB2	79728	symbol	H. sapiens	79728	H. sapiens	PALB2	partner and localizer of BRCA2	GO:0001833 inner cell mass cell proliferation;GO:0036342 post-anal tail morphogenesis;GO:0001832 blastocyst growth		Human disease related genes:Cardiovascular diseases:Hematologic diseases; Predicted intracellular proteins; Cancer-related genes; Disease related genes	Nucleoplasm (Supported)		(M1)PID FANCONI PATHWAY		0	0	0	0	0	0	0	0	0	0	0	0	0	0	0	0	0	0	0	0
NLN	57486	symbol	H. sapiens	57486	H. sapiens	NLN	neurolysin	GO:1902809 regulation of skeletal muscle fiber differentiation;GO:2001014 regulation of skeletal muscle cell differentiation;GO:0010830 regulation of myotube differentiation		Enzymes; ENZYME proteins:Hydrolases; Predicted intracellular proteins; Peptidases:Metallopeptidases	Mitochondria (Approved)				0	0	0	0	0	0	0	0	0	0	0	0	0	0	0	0	0	0	0	0
SORBS1	10580	symbol	H. sapiens	10580	H. sapiens	SORBS1	sorbin and SH3 domain containing 1	GO:0045725 positive regulation of glycogen biosynthetic process;GO:0070875 positive regulation of glycogen metabolic process;GO:0030038 contractile actin filament bundle assembly		Predicted intracellular proteins	Focal adhesion sites (Supported); Additional: Centrosome;Plasma membrane		(M16)PID INSULIN PATHWAY; (M7955)SIG INSULIN RECEPTOR PATHWAY IN CARDIAC MYOCYTES	(M5905)HALLMARK ADIPOGENESIS; (M5909)HALLMARK MYOGENESIS	0	0	1	0	1	0	0	1	1	0	0	0	0	0	0	0	1	0	0	0
ZNF23	7571	symbol	H. sapiens	7571	H. sapiens	ZNF23	zinc finger protein 23	GO:0006357 regulation of transcription by RNA polymerase II;GO:0006355 regulation of transcription, DNA-templated;GO:1903506 regulation of nucleic acid-templated transcription		Predicted intracellular proteins; Transcription factors:Zinc-coordinating DNA-binding domains	Cytosol (Approved)				0	0	0	0	0	0	0	0	0	0	0	0	0	0	0	0	0	0	0	0
FGF7	2252	symbol	H. sapiens	2252	H. sapiens	FGF7	fibroblast growth factor 7	GO:0060665 regulation of branching involved in salivary gland morphogenesis by mesenchymal-epithelial signaling;GO:0061033 secretion by lung epithelial cell involved in lung growth;GO:0060501 positive regulation of epithelial cell proliferation involved in lung morphogenesis		RAS pathway related proteins; Predicted secreted proteins; Predicted intracellular proteins; Cancer-related genes:Candidate cancer biomarkers	Nucleoli;Nucleoplasm (Approved)		(M5883)NABA SECRETED FACTORS; (M5885)NABA MATRISOME ASSOCIATED; (M5889)NABA MATRISOME		0	0	1	0	0	1	0	1	1	0	0	0	0	0	0	0	0	0	0	0
ENPP5	59084	symbol	H. sapiens	59084	H. sapiens	ENPP5	ectonucleotide pyrophosphatase/phosphodiesterase family member 5	GO:0007154 cell communication;GO:0009987 cellular process;GO:0008150 biological_process			Cytosol (Approved); Additional: Nucleoplasm				0	0	0	0	0	0	0	0	0	0	0	0	0	0	0	0	0	0	0	0
NQO1	1728	symbol	H. sapiens	1728	H. sapiens	NQO1	NAD(P)H quinone dehydrogenase 1	GO:1905395 response to flavonoid;GO:1904880 response to hydrogen sulfide;GO:1904772 response to tetrachloromethane		ENZYME proteins:Oxidoreductases; Enzymes; Predicted intracellular proteins; Cancer-related genes:Candidate cancer biomarkers	Cytosol (Supported)	Menadione; Dicoumarol; Duroquinone; 3-Hydroxymethyl-5-Aziridinyl-1methyl-2-[1h-Indole-4,7-Dione]-Propanol; ES-936; Cibacron Blue; Flavin adenine dinucleotide; 5-Methoxy-1,2-Dimethyl-3-(Phenoxymethyl)Indole-4,7-Dione; RH-1; Bishydroxy[2h-1-Benzopyran-2-One,1,2-Benzopyrone]; 3-(HYDROXYMETHYL)-1-METHYL-5-(2-METHYLAZIRIDIN-1-YL)-2-PHENYL-1H-INDOLE-4,7-DIONE; Cannabidiol	(M256)PID TAP63 PATHWAY	(M5938)HALLMARK REACTIVE OXYGEN SPECIES PATHWAY; (M5909)HALLMARK MYOGENESIS; (M5934)HALLMARK XENOBIOTIC METABOLISM	0	0	1	0	0	0	0	1	0	0	0	0	0	0	0	0	0	0	0	0
PIK3CA	5290	symbol	H. sapiens	5290	H. sapiens	PIK3CA	phosphatidylinositol-4,5-bisphosphate 3-kinase catalytic subunit alpha	GO:1903544 response to butyrate;GO:0044028 DNA hypomethylation;GO:0044029 hypomethylation of CpG island	Atypical: PI3/PI4-kinase family	Human disease related genes:Cancers:Cancers of the digestive system; FDA approved drug targets:Small molecule drugs; Cancer-related genes:Mutated cancer genes; Kinases:Atypical kinases; Cancer-related genes:Candidate cancer biomarkers; Human disease related genes:Cancers:Cancers of soft tissues and bone; Cancer-related genes:Mutational cancer driver genes; Human disease related genes:Endocrine an…	Cytosol (Supported); Additional: Mitochondria	ATP; Caffeine; XL765; Wortmannin; Pilaralisib; Alpelisib; Copanlisib	(M135)PID IL5 PATHWAY; (M26)PID NFKAPPAB ATYPICAL PATHWAY; (M12771)SA PTEN PATHWAY	(M5921)HALLMARK COMPLEMENT	1	1	1	0	0	1	1	1	1	0	1	0	1	0	1	0	1	0	1	1
MAP3K2	10746	symbol	H. sapiens	10746	H. sapiens	MAP3K2	mitogen-activated protein kinase kinase kinase 2	GO:0071260 cellular response to mechanical stimulus;GO:0000165 MAPK cascade;GO:0009612 response to mechanical stimulus	STE Ser/Thr protein kinase family	Enzymes; Kinases:STE Ser/Thr protein kinases; Predicted intracellular proteins; ENZYME proteins:Transferases	Cytosol;Nucleoplasm (Supported)	Bosutinib; Fostamatinib	(M270)PID MAPK TRK PATHWAY; (M164)PID ERBB1 DOWNSTREAM PATHWAY		0	1	0	0	0	0	0	1	0	0	0	0	0	0	0	0	1	0	0	0
ANKRD13C	81573	symbol	H. sapiens	81573	H. sapiens	ANKRD13C	ankyrin repeat domain 13C	GO:0006621 protein retention in ER lumen;GO:0035437 maintenance of protein localization in endoplasmic reticulum;GO:2000209 regulation of anoikis		Predicted intracellular proteins					0	0	0	0	0	0	0	0	0	0	0	1	0	0	0	0	0	0	0	0
ZNF451	26036	symbol	H. sapiens	26036	H. sapiens	ZNF451	zinc finger protein 451	GO:2000616 negative regulation of histone H3-K9 acetylation;GO:0060633 negative regulation of transcription initiation from RNA polymerase II promoter;GO:2000143 negative regulation of DNA-templated transcription, initiation		Predicted intracellular proteins; Transcription factors:Zinc-coordinating DNA-binding domains	Nucleoplasm (Approved)				0	0	0	0	0	1	1	0	0	0	0	0	0	0	0	0	0	0	0	0
DCUN1D1	54165	symbol	H. sapiens	54165	H. sapiens	DCUN1D1	defective in cullin neddylation 1 domain containing 1	GO:2000436 positive regulation of protein neddylation;GO:2000434 regulation of protein neddylation;GO:0045116 protein neddylation		Predicted intracellular proteins	Nucleoplasm (Approved); Additional: Cytosol			(M5945)HALLMARK HEME METABOLISM	0	0	0	0	0	0	1	0	0	0	0	0	0	0	0	0	0	0	0	0
MBNL1	4154	symbol	H. sapiens	4154	H. sapiens	MBNL1	muscleblind like splicing regulator 1	GO:0045445 myoblast differentiation;GO:0000381 regulation of alternative mRNA splicing, via spliceosome;GO:0048024 regulation of mRNA splicing, via spliceosome		Predicted intracellular proteins; Disease related genes	Nucleoplasm (Enhanced); Additional: Cytosol				0	0	0	0	0	0	0	0	0	0	0	0	0	0	0	0	0	0	0	0
ZFC3H1	196441	symbol	H. sapiens	196441	H. sapiens	ZFC3H1	zinc finger C3H1-type containing	GO:0006396 RNA processing;GO:0016070 RNA metabolic process;GO:0010467 gene expression		Predicted intracellular proteins	Nucleoplasm (Approved); Additional: Intermediate filaments				0	0	0	0	0	0	0	0	0	0	0	0	0	0	0	0	0	0	0	0
NIN	51199	symbol	H. sapiens	51199	H. sapiens	NIN	ninein	GO:0090222 centrosome-templated microtubule nucleation;GO:0021540 corpus callosum morphogenesis;GO:0051418 microtubule nucleation by microtubule organizing center		Human disease related genes:Congenital malformations:Other congenital malformations; Predicted intracellular proteins; Cancer-related genes:Mutational cancer driver genes; Disease related genes	Centrosome;Nucleoli;Nucleoli rim (Approved); Additional: Nucleoplasm			(M5893)HALLMARK MITOTIC SPINDLE; (M5953)HALLMARK KRAS SIGNALING UP	0	0	0	0	0	0	0	0	1	0	0	0	0	0	1	1	0	0	1	1
SLC1A1	6505	symbol	H. sapiens	6505	H. sapiens	SLC1A1	solute carrier family 1 member 1	GO:0072347 response to anesthetic;GO:0071288 cellular response to mercury ion;GO:0042883 cysteine transport		Human disease related genes:Other diseases:Mental and behavioural disorders; Human disease related genes:Congenital disorders of metabolism:Congenital disorders of amino acid metabolism; Disease related genes; Potential drug targets; Transporters:Electrochemical Potential-driven transporters		Aspartic acid; Glutamic acid		(M5906)HALLMARK ESTROGEN RESPONSE EARLY	0	1	1	0	1	0	0	0	0	0	0	0	0	0	0	0	0	0	0	0
ZNF766	90321	symbol	H. sapiens	90321	H. sapiens	ZNF766	zinc finger protein 766	GO:0006355 regulation of transcription, DNA-templated;GO:1903506 regulation of nucleic acid-templated transcription;GO:2001141 regulation of RNA biosynthetic process		Predicted intracellular proteins; Transcription factors:Zinc-coordinating DNA-binding domains	Centrosome (Supported)				0	0	0	0	0	0	0	0	0	0	0	0	0	0	0	0	0	0	0	0
TUT7	79670	symbol	H. sapiens	79670	H. sapiens	TUT7	terminal uridylyl transferase 7	GO:0010525 regulation of transposition, RNA-mediated;GO:0010526 negative regulation of transposition, RNA-mediated;GO:1990074 polyuridylation-dependent mRNA catabolic process		Enzymes; Predicted intracellular proteins; ENZYME proteins:Transferases	Cytosol (Supported); Additional: Nucleoplasm				0	0	0	0	0	0	1	0	0	0	0	0	0	0	0	0	0	0	0	0
ZNF302	55900	symbol	H. sapiens	55900	H. sapiens	ZNF302	zinc finger protein 302	GO:0006357 regulation of transcription by RNA polymerase II;GO:0006355 regulation of transcription, DNA-templated;GO:1903506 regulation of nucleic acid-templated transcription		Predicted intracellular proteins; Transcription factors:Zinc-coordinating DNA-binding domains	Cytokinetic bridge;Vesicles (Approved)				0	0	0	0	0	0	0	0	0	0	0	0	0	0	0	0	0	0	0	0
PTGR1	22949	symbol	H. sapiens	22949	H. sapiens	PTGR1	prostaglandin reductase 1	GO:0097327 response to antineoplastic agent;GO:2001302 lipoxin A4 metabolic process;GO:2001300 lipoxin metabolic process		Enzymes; Predicted intracellular proteins; ENZYME proteins:Oxidoreductases		Nicotinamide adenine dinucleotide phosphate; p-Coumaric acid; (5E,13E)-11-HYDROXY-9,15-DIOXOPROSTA-5,13-DIEN-1-OIC ACID		(M5934)HALLMARK XENOBIOTIC METABOLISM	0	0	0	0	0	0	0	0	0	0	0	0	0	0	0	0	0	0	0	0
IQGAP1	8826	symbol	H. sapiens	8826	H. sapiens	IQGAP1	IQ motif containing GTPase activating protein 1	GO:0072015 glomerular visceral epithelial cell development;GO:0072310 glomerular epithelial cell development;GO:0010761 fibroblast migration		Predicted intracellular proteins	Cell Junctions;Plasma membrane (Supported)	Artenimol	(M163)PID LIS1 PATHWAY; (M72)PID NECTIN PATHWAY; (M156)PID ECADHERIN NASCENT AJ PATHWAY		1	0	1	0	0	1	0	1	0	0	0	0	0	1	0	0	0	0	1	0
CMPK1	51727	symbol	H. sapiens	51727	H. sapiens	CMPK1	cytidine/uridine monophosphate kinase 1	GO:0046704 CDP metabolic process;GO:0046705 CDP biosynthetic process;GO:0006225 UDP biosynthetic process		Enzymes; Predicted intracellular proteins; ENZYME proteins:Transferases	Nucleoplasm (Supported)	Gemcitabine; Cytidine-5'-Monophosphate; Uridine-5'-Diphosphate; P1-(adenosine-5'-P5-(uridine-5')pentaphosphate; Tetrafluoroaluminate Ion		(M5905)HALLMARK ADIPOGENESIS	0	0	0	0	0	0	0	0	0	0	0	0	0	0	0	0	0	0	0	0
ENTPD4	9583	symbol	H. sapiens	9583	H. sapiens	ENTPD4	ectonucleoside triphosphate diphosphohydrolase 4	GO:0006256 UDP catabolic process;GO:0009140 pyrimidine nucleoside diphosphate catabolic process;GO:0009195 pyrimidine ribonucleoside diphosphate catabolic process		Enzymes; ENZYME proteins:Hydrolases; Predicted intracellular proteins	Vesicles (Approved)				0	0	0	0	0	0	0	0	0	0	0	0	0	0	0	0	0	0	0	0
LATS1	9113	symbol	H. sapiens	9113	H. sapiens	LATS1	large tumor suppressor kinase 1	GO:0001827 inner cell mass cell fate commitment;GO:0001828 inner cell mass cellular morphogenesis;GO:0001826 inner cell mass cell differentiation	AGC Ser/Thr protein kinase family	Cancer-related genes; Enzymes; Kinases:AGC Ser/Thr protein kinases; Predicted intracellular proteins; ENZYME proteins:Transferases		Fostamatinib		(M5893)HALLMARK MITOTIC SPINDLE	0	1	1	0	1	1	0	1	0	0	1	0	0	0	1	0	0	0	1	0
ZNF449	203523	symbol	H. sapiens	203523	H. sapiens	ZNF449	zinc finger protein 449	GO:0007284 spermatogonial cell division;GO:0022412 cellular process involved in reproduction in multicellular organism;GO:0051301 cell division		Predicted intracellular proteins; Transcription factors:Zinc-coordinating DNA-binding domains	Cytosol;Nucleoplasm (Approved)				0	0	0	0	0	0	0	0	0	0	0	0	0	0	0	0	0	0	0	0
GNAQ	2776	symbol	H. sapiens	2776	H. sapiens	GNAQ	G protein subunit alpha q	GO:0007603 phototransduction, visible light;GO:0007213 G protein-coupled acetylcholine receptor signaling pathway;GO:0095500 acetylcholine receptor signaling pathway		Human disease related genes:Cardiovascular diseases:Vascular diseases; Predicted intracellular proteins; Cancer-related genes; Disease related genes	Nuclear speckles (Approved); Additional: Cytosol;Plasma membrane		(M138)PID THROMBIN PAR4 PATHWAY; (M155)PID S1P META PATHWAY; (M268)PID S1P S1P2 PATHWAY		0	0	1	0	0	0	0	1	0	0	0	0	1	0	0	0	0	0	0	0
ENDOD1	23052	symbol	H. sapiens	23052	H. sapiens	ENDOD1	endonuclease domain containing 1	GO:0090305 nucleic acid phosphodiester bond hydrolysis;GO:0090304 nucleic acid metabolic process;GO:0006139 nucleobase-containing compound metabolic process		Predicted secreted proteins	Nuclear membrane (Approved)			(M5906)HALLMARK ESTROGEN RESPONSE EARLY; (M5945)HALLMARK HEME METABOLISM	0	0	0	0	0	0	0	0	0	0	0	0	1	0	0	0	0	0	0	0
ELOVL6	79071	symbol	H. sapiens	79071	H. sapiens	ELOVL6	ELOVL fatty acid elongase 6	GO:0019367 fatty acid elongation, saturated fatty acid;GO:0019368 fatty acid elongation, unsaturated fatty acid;GO:0034625 fatty acid elongation, monounsaturated fatty acid		Enzymes; ENZYME proteins:Transferases				(M5905)HALLMARK ADIPOGENESIS; (M5924)HALLMARK MTORC1 SIGNALING	0	0	0	0	0	0	0	0	0	0	0	0	0	0	0	0	0	0	0	0
KLHL8	57563	symbol	H. sapiens	57563	H. sapiens	KLHL8	kelch like family member 8	GO:0006511 ubiquitin-dependent protein catabolic process;GO:0019941 modification-dependent protein catabolic process;GO:0043632 modification-dependent macromolecule catabolic process		Predicted intracellular proteins; Cancer-related genes:Mutated cancer genes	Nucleoplasm (Enhanced)				0	0	0	0	0	0	1	0	0	0	0	0	0	0	0	0	0	0	0	0
FAR1	84188	symbol	H. sapiens	84188	H. sapiens	FAR1	fatty acyl-CoA reductase 1	GO:0010025 wax biosynthetic process;GO:0010166 wax metabolic process;GO:0008611 ether lipid biosynthetic process		ENZYME proteins:Oxidoreductases; Human disease related genes:Congenital malformations:Congenital malformations of the musculoskeletal system; Disease related genes; Potential drug targets; Enzymes; Human disease related genes:Congenital disorders of metabolism:Peroxisomal diseases; Predicted intracellular proteins	Peroxisomes (Supported)				0	0	0	0	0	0	0	0	0	0	0	0	0	0	0	0	0	0	0	0
SF3B1	23451	symbol	H. sapiens	23451	H. sapiens	SF3B1	splicing factor 3b subunit 1	GO:0045945 positive regulation of transcription by RNA polymerase III;GO:0006359 regulation of transcription by RNA polymerase III;GO:0000245 spliceosomal complex assembly		Cancer-related genes:Mutated cancer genes; Human disease related genes:Cardiovascular diseases:Hematologic diseases; Human disease related genes:Cancers:Cancers of haematopoietic and lymphoid tissues; Cancer-related genes:Mutational cancer driver genes; Predicted intracellular proteins	Nuclear speckles (Enhanced)	H3B-8800			0	0	0	0	0	0	0	0	0	0	0	0	0	0	0	0	0	0	0	0
CXCL9	4283	symbol	H. sapiens	4283	H. sapiens	CXCL9	C-X-C motif chemokine ligand 9	GO:1901741 positive regulation of myoblast fusion;GO:1901739 regulation of myoblast fusion;GO:0045663 positive regulation of myoblast differentiation		Human disease related genes:Immune system diseases:Allergies and autoimmune diseases; Predicted secreted proteins; Cancer-related genes:Candidate cancer biomarkers			(M196)PID IL23 PATHWAY; (M222)PID CXCR3 PATHWAY; (M5883)NABA SECRETED FACTORS	(M5897)HALLMARK IL6 JAK STAT3 SIGNALING; (M5913)HALLMARK INTERFERON GAMMA RESPONSE; (M5932)HALLMARK INFLAMMATORY RESPONSE	0	0	0	0	1	0	0	1	0	0	0	0	0	0	0	0	1	0	0	0
CAV1	857	symbol	H. sapiens	857	H. sapiens	CAV1	caveolin 1	GO:1900085 negative regulation of peptidyl-tyrosine autophosphorylation;GO:0086098 angiotensin-activated signaling pathway involved in heart process;GO:0044860 protein localization to plasma membrane raft		Cancer-related genes:Candidate cancer biomarkers; Transporters:Accessory Factors Involved in Transport; Predicted intracellular proteins; Disease related genes; Potential drug targets; Human disease related genes:Cardiovascular diseases:Hypertensive diseases; Human disease related genes:Congenital disorders of metabolism:Other congenital disorders of metabolism	Golgi apparatus (Supported)		(M90)PID WNT CANONICAL PATHWAY; (M206)PID PDGFRA PATHWAY; (M185)PID ALK1 PATHWAY	(M5942)HALLMARK UV RESPONSE DN; (M5902)HALLMARK APOPTOSIS; (M5891)HALLMARK HYPOXIA	1	0	1	0	1	1	0	1	0	1	0	0	1	1	1	0	1	0	1	1
ALDH1A1	216	symbol	H. sapiens	216	H. sapiens	ALDH1A1	aldehyde dehydrogenase 1 family member A1	GO:0030392 fructosamine catabolic process;GO:0030389 fructosamine metabolic process;GO:0009449 gamma-aminobutyric acid biosynthetic process		Enzymes; Predicted intracellular proteins; ENZYME proteins:Oxidoreductases	Cytosol (Enhanced)	NADH; Vitamin A; Tretinoin; 1,4-Dithiothreitol		(M5949)HALLMARK PEROXISOME; (M5948)HALLMARK BILE ACID METABOLISM; (M5935)HALLMARK FATTY ACID METABOLISM	0	0	0	0	0	0	0	0	0	0	0	0	0	0	0	0	0	0	0	0
STRBP	55342	symbol	H. sapiens	55342	H. sapiens	STRBP	spermatid perinuclear RNA binding protein	GO:0007638 mechanosensory behavior;GO:0007286 spermatid development;GO:0048515 spermatid differentiation		Predicted intracellular proteins				(M5951)HALLMARK SPERMATOGENESIS	0	0	0	0	0	0	0	0	0	0	0	0	0	0	0	0	0	0	0	0
SCARB2	950	symbol	H. sapiens	950	H. sapiens	SCARB2	scavenger receptor class B member 2	GO:1904978 regulation of endosome organization;GO:1905123 regulation of glucosylceramidase activity;GO:1905671 regulation of lysosome organization		Transporters; Human disease related genes:Nervous system diseases:Epilepsy; Disease related genes; Potential drug targets	Cytosol (Approved)				0	0	0	1	0	0	0	0	0	0	0	1	0	0	0	0	0	0	0	1
SANBR	84542	symbol	H. sapiens	84542	H. sapiens	SANBR	SANT and BTB domain regulator of CSR			Predicted intracellular proteins	Nucleoli;Nucleoplasm (Approved)				0	0	0	0	0	0	0	0	0	0	0	0	0	0	0	0	0	0	0	0
SHROOM3	57619	symbol	H. sapiens	57619	H. sapiens	SHROOM3	shroom family member 3	GO:0043476 pigment accumulation;GO:0043482 cellular pigment accumulation;GO:0045176 apical protein localization		Predicted intracellular proteins					0	0	0	0	0	0	0	0	1	0	0	0	0	0	0	0	0	0	0	0
TRIM38	10475	symbol	H. sapiens	10475	H. sapiens	TRIM38	tripartite motif containing 38	GO:0046598 positive regulation of viral entry into host cell;GO:0075294 positive regulation by symbiont of entry into host;GO:1903902 positive regulation of viral life cycle		Enzymes; Predicted intracellular proteins; ENZYME proteins:Transferases	Centrosome (Approved); Additional: Cell Junctions;Plasma membrane				0	0	0	0	0	0	1	0	0	0	0	0	0	0	0	0	0	0	0	0
NEXN	91624	symbol	H. sapiens	91624	H. sapiens	NEXN	nexilin F-actin binding protein	GO:0070593 dendrite self-avoidance;GO:0008038 neuron recognition;GO:0007156 homophilic cell adhesion via plasma membrane adhesion molecules		Predicted intracellular proteins; Human disease related genes:Cardiovascular diseases:Cardiac diseases; Disease related genes	Actin filaments;Plasma membrane (Supported)			(M5915)HALLMARK APICAL JUNCTION	0	0	0	0	0	0	0	0	0	0	0	0	0	0	0	0	0	0	1	0
MMUT	4594	symbol	H. sapiens	4594	H. sapiens	MMUT	methylmalonyl-CoA mutase	GO:0050667 homocysteine metabolic process;GO:0000096 sulfur amino acid metabolic process;GO:0009791 post-embryonic development		FDA approved drug targets:Small molecule drugs; Human disease related genes:Congenital disorders of metabolism:Congenital disorders of amino acid metabolism; Disease related genes; Enzymes; ENZYME proteins:Isomerase; Predicted intracellular proteins	Cytosol (Approved); Additional: Mitochondria	Cyanocobalamin; Hydroxocobalamin			0	0	0	0	0	0	0	0	0	0	0	0	0	0	0	0	0	0	0	0
TEC	7006	symbol	H. sapiens	7006	H. sapiens	TEC	tec protein tyrosine kinase	GO:0038083 peptidyl-tyrosine autophosphorylation;GO:0010543 regulation of platelet activation;GO:0042246 tissue regeneration	Tyr protein kinase family	Enzymes; Kinases:Tyr protein kinases; Predicted intracellular proteins; ENZYME proteins:Transferases	Plasma membrane (Supported)	Fostamatinib; Zanubrutinib	(M233)PID EPO PATHWAY; (M1315)SIG PIP3 SIGNALING IN B LYMPHOCYTES; (M231)PID KIT PATHWAY		0	1	0	0	0	0	0	1	0	0	0	0	0	0	0	0	0	0	0	0
SLF2	55719	symbol	H. sapiens	55719	H. sapiens	SLF2	SMC5-SMC6 complex localization factor 2	GO:1990166 protein localization to site of double-strand break;GO:0034093 positive regulation of maintenance of sister chromatid cohesion;GO:0034184 positive regulation of maintenance of mitotic sister chromatid cohesion		Predicted intracellular proteins	Nucleoplasm;Vesicles (Approved)				0	0	0	0	0	0	0	0	0	0	0	1	0	1	1	0	0	0	0	0
SGMS2	166929	symbol	H. sapiens	166929	H. sapiens	SGMS2	sphingomyelin synthase 2	GO:0006686 sphingomyelin biosynthetic process;GO:0006684 sphingomyelin metabolic process;GO:0046513 ceramide biosynthetic process		Human disease related genes:Musculoskeletal diseases:Skeletal diseases; Disease related genes; Potential drug targets; Enzymes; Predicted intracellular proteins; ENZYME proteins:Transferases				(M5932)HALLMARK INFLAMMATORY RESPONSE	0	0	0	0	0	0	0	1	0	0	0	0	0	0	0	0	0	0	0	0
RABEP1	9135	symbol	H. sapiens	9135	H. sapiens	RABEP1	rabaptin, RAB GTPase binding effector protein 1	GO:1903441 protein localization to ciliary membrane;GO:0006893 Golgi to plasma membrane transport;GO:0061512 protein localization to cilium		Predicted intracellular proteins; Cancer-related genes	Vesicles (Supported)			(M5907)HALLMARK ESTROGEN RESPONSE LATE	0	0	0	1	0	0	0	0	0	1	0	1	0	0	0	0	0	0	0	0
SCAMP1	9522	symbol	H. sapiens	9522	H. sapiens	SCAMP1	secretory carrier membrane protein 1	GO:0006892 post-Golgi vesicle-mediated transport;GO:0006887 exocytosis;GO:0048193 Golgi vesicle transport		Transporters:Accessory Factors Involved in Transport; Predicted intracellular proteins	Cell Junctions (Uncertain); Additional: Nucleoplasm;Vesicles			(M5910)HALLMARK PROTEIN SECRETION	0	0	0	0	0	0	0	0	0	1	0	0	0	0	0	0	0	0	0	0
SLC41A2	84102	symbol	H. sapiens	84102	H. sapiens	SLC41A2	solute carrier family 41 member 2	GO:1903830 magnesium ion transmembrane transport;GO:0015693 magnesium ion transport;GO:0098662 inorganic cation transmembrane transport		Transporters:Transporter channels and pores; Predicted intracellular proteins					0	0	0	0	0	0	0	0	0	0	0	0	0	0	0	0	0	0	0	0
MAP2	4133	symbol	H. sapiens	4133	H. sapiens	MAP2	microtubule associated protein 2	GO:1901951 regulation of anterograde dense core granule transport;GO:1901953 positive regulation of anterograde dense core granule transport;GO:1904809 regulation of dense core granule transport		FDA approved drug targets:Small molecule drugs; Predicted intracellular proteins	Cytosol;Plasma membrane (Approved)	Estramustine; Paclitaxel; Docetaxel	(M87)PID LKB1 PATHWAY		0	0	0	0	1	0	0	0	0	0	1	0	0	0	1	1	0	0	1	1
IBTK	25998	symbol	H. sapiens	25998	H. sapiens	IBTK	inhibitor of Bruton tyrosine kinase	GO:0061099 negative regulation of protein tyrosine kinase activity;GO:0051209 release of sequestered calcium ion into cytosol;GO:0051283 negative regulation of sequestering of calcium ion		Predicted intracellular proteins	Nucleoplasm (Supported)		(M10)PID BCR 5PATHWAY		0	0	0	0	0	0	0	1	0	0	0	0	0	0	0	0	0	0	0	0
MINDY2	54629	symbol	H. sapiens	54629	H. sapiens	MINDY2	MINDY lysine 48 deubiquitinase 2	GO:0071108 protein K48-linked deubiquitination;GO:0016579 protein deubiquitination;GO:0070646 protein modification by small protein removal		Enzymes; ENZYME proteins:Hydrolases; Predicted intracellular proteins	Nucleoplasm (Enhanced)				0	0	0	0	0	0	0	0	0	0	0	0	0	0	0	0	0	0	0	0
GOLIM4	27333	symbol	H. sapiens	27333	H. sapiens	GOLIM4	golgi integral membrane protein 4				Golgi apparatus (Enhanced)				0	0	0	1	0	0	0	0	0	0	0	0	0	0	0	0	0	0	0	0
SERAC1	84947	symbol	H. sapiens	84947	H. sapiens	SERAC1	serine active site containing 1	GO:0036148 phosphatidylglycerol acyl-chain remodeling;GO:0032367 intracellular cholesterol transport;GO:0032366 intracellular sterol transport		Human disease related genes:Congenital disorders of metabolism:Congenital disorders of amino acid metabolism; Predicted intracellular proteins; Disease related genes					0	0	0	0	0	0	0	0	0	0	0	0	0	0	0	0	0	0	0	0
CAB39	51719	symbol	H. sapiens	51719	H. sapiens	CAB39	calcium binding protein 39	GO:0071476 cellular hypotonic response;GO:0006971 hypotonic response;GO:1901017 negative regulation of potassium ion transmembrane transporter activity		Predicted intracellular proteins	Nucleoli (Approved); Additional: Cytosol		(M87)PID LKB1 PATHWAY	(M5923)HALLMARK PI3K AKT MTOR SIGNALING	0	1	1	0	0	0	0	1	0	0	0	0	0	0	0	0	0	0	0	0
FBXW11	23291	symbol	H. sapiens	23291	H. sapiens	FBXW11	F-box and WD repeat domain containing 11	GO:0042753 positive regulation of circadian rhythm;GO:0008090 retrograde axonal transport;GO:0007097 nuclear migration		Predicted intracellular proteins; Human disease related genes:Other diseases:Mental and behavioural disorders	Plasma membrane;Vesicles (Approved); Additional: Nucleoplasm		(M46)PID ATR PATHWAY; (M70)PID PS1 PATHWAY; (M129)PID PLK1 PATHWAY	(M5903)HALLMARK NOTCH SIGNALING	0	0	0	0	0	0	1	1	0	0	0	0	0	0	0	1	0	1	0	0
ZNF180	7733	symbol	H. sapiens	7733	H. sapiens	ZNF180	zinc finger protein 180	GO:0000122 negative regulation of transcription by RNA polymerase II;GO:0045892 negative regulation of transcription, DNA-templated;GO:1903507 negative regulation of nucleic acid-templated transcription		Predicted intracellular proteins; Cancer-related genes:Mutated cancer genes; Transcription factors:Zinc-coordinating DNA-binding domains	Nucleoplasm (Approved)				0	0	0	0	0	0	0	0	0	0	0	0	0	0	0	0	0	0	0	0
NAA30	122830	symbol	H. sapiens	122830	H. sapiens	NAA30	N-alpha-acetyltransferase 30, NatC catalytic subunit	GO:0017196 N-terminal peptidyl-methionine acetylation;GO:0018206 peptidyl-methionine modification;GO:0006474 N-terminal protein amino acid acetylation		Enzymes; Predicted intracellular proteins; ENZYME proteins:Transferases	Cytosol (Supported)				0	0	0	1	0	0	0	0	0	0	0	0	0	0	0	0	0	0	0	0
GPRASP1	9737	symbol	H. sapiens	9737	H. sapiens	GPRASP1	G protein-coupled receptor associated sorting protein 1	GO:1990172 G protein-coupled receptor catabolic process;GO:0032801 receptor catabolic process;GO:0045744 negative regulation of G protein-coupled receptor signaling pathway		Predicted intracellular proteins	Cytosol (Supported)				0	0	0	0	0	0	0	0	0	0	0	0	0	0	0	0	0	0	0	0
DPP8	54878	symbol	H. sapiens	54878	H. sapiens	DPP8	dipeptidyl peptidase 8	GO:0006915 apoptotic process;GO:0012501 programmed cell death;GO:0008219 cell death		Enzymes; ENZYME proteins:Hydrolases; Predicted intracellular proteins; Peptidases:Serine-type peptidases	Cytosol (Supported)				0	0	0	0	0	0	0	0	0	0	0	0	0	0	0	0	0	0	0	0
NIPA1	123606	symbol	H. sapiens	123606	H. sapiens	NIPA1	NIPA magnesium transporter 1	GO:1903830 magnesium ion transmembrane transport;GO:0015693 magnesium ion transport;GO:0098662 inorganic cation transmembrane transport		Potential drug targets; Transporters:Electrochemical Potential-driven transporters; Disease related genes; Human disease related genes:Nervous system diseases:Other nervous and sensory system diseases					0	0	0	0	0	0	0	0	0	0	0	0	0	0	0	0	0	0	0	0
MPDZ	8777	symbol	H. sapiens	8777	H. sapiens	MPDZ	multiple PDZ domain crumbs cell polarity complex component	GO:0120192 tight junction assembly;GO:0120193 tight junction organization;GO:0031023 microtubule organizing center organization		Human disease related genes:Congenital malformations:Congenital malformations of the nervous system; Predicted intracellular proteins; Disease related genes					0	0	0	0	0	0	0	0	0	0	0	0	0	0	1	1	0	0	1	0
OSBPL11	114885	symbol	H. sapiens	114885	H. sapiens	OSBPL11	oxysterol binding protein like 11	GO:0010890 positive regulation of sequestering of triglyceride;GO:0010889 regulation of sequestering of triglyceride;GO:0010884 positive regulation of lipid storage		Predicted intracellular proteins	Golgi apparatus;Nucleoplasm (Approved)				1	0	0	0	0	0	0	0	0	0	0	0	0	0	0	0	0	0	0	0
SLC30A5	64924	symbol	H. sapiens	64924	H. sapiens	SLC30A5	solute carrier family 30 member 5	GO:0030070 insulin processing;GO:0006824 cobalt ion transport;GO:1901142 insulin metabolic process		Transporters:Electrochemical Potential-driven transporters; Predicted intracellular proteins	Golgi apparatus (Supported); Additional: Nucleoplasm			(M5922)HALLMARK UNFOLDED PROTEIN RESPONSE	0	0	0	0	0	0	0	0	0	0	0	0	0	0	0	0	0	0	0	0
IPO11	51194	symbol	H. sapiens	51194	H. sapiens	IPO11	importin 11	GO:0006610 ribosomal protein import into nucleus;GO:0006606 protein import into nucleus;GO:0051170 import into nucleus		Transporters:Transporter channels and pores; Predicted intracellular proteins	Nucleoplasm (Supported); Additional: Cytosol				0	0	0	0	0	0	0	0	0	0	0	1	0	0	0	0	0	0	0	0
ZC3H11A	9877	symbol	H. sapiens	9877	H. sapiens	ZC3H11A	zinc finger CCCH-type containing 11A	GO:0016973 poly(A)+ mRNA export from nucleus;GO:0006406 mRNA export from nucleus;GO:0006405 RNA export from nucleus		Predicted intracellular proteins	Nuclear speckles (Approved)				0	0	0	0	0	0	0	0	0	0	0	0	0	0	0	0	0	0	0	0
DIPK1A	388650	symbol	H. sapiens	388650	H. sapiens	DIPK1A	divergent protein kinase domain 1A			Predicted intracellular proteins	Cytosol (Approved); Additional: Nucleoplasm				0	0	0	0	0	0	0	0	0	0	0	0	0	0	0	0	0	0	0	0
SERPINE1	5054	symbol	H. sapiens	5054	H. sapiens	SERPINE1	serpin family E member 1	GO:0035490 regulation of leukotriene production involved in inflammatory response;GO:0035491 positive regulation of leukotriene production involved in inflammatory response;GO:1901331 positive regulation of odontoblast differentiation		Candidate cardiovascular disease genes; Cancer-related genes:Candidate cancer biomarkers; Human disease related genes:Cardiovascular diseases:Hematologic diseases; Predicted secreted proteins; FDA approved drug targets:Biotech drugs; Human disease related genes:Musculoskeletal diseases:Skeletal diseases; Disease related genes	Cytosol (Approved)	Alteplase; Urokinase; Reteplase; Anistreplase; Tenecteplase; Drotrecogin alfa; Troglitazone; Fibrinolysin; Copper	(M44)PID HIF2PATHWAY; (M174)PID UPA UPAR PATHWAY; (M255)PID HIF1 TFPATHWAY	(M5896)HALLMARK TGF BETA SIGNALING; (M5946)HALLMARK COAGULATION; (M5942)HALLMARK UV RESPONSE DN	0	0	0	0	0	0	0	1	0	0	0	0	1	0	0	0	0	0	0	0
BACH1	571	symbol	H. sapiens	571	H. sapiens	BACH1	BTB domain and CNC homolog 1	GO:0000117 regulation of transcription involved in G2/M transition of mitotic cell cycle;GO:0061418 regulation of transcription from RNA polymerase II promoter in response to hypoxia;GO:0000083 regulation of transcription involved in G1/S transition of mitotic cell cycle		Transcription factors:Basic domains; Predicted intracellular proteins	Nucleoplasm (Approved); Additional: Cytosol			(M5945)HALLMARK HEME METABOLISM	0	0	0	0	0	0	0	0	0	0	0	0	0	0	0	0	0	0	0	0
ARHGEF6	9459	symbol	H. sapiens	9459	H. sapiens	ARHGEF6	Rac/Cdc42 guanine nucleotide exchange factor 6	GO:0030032 lamellipodium assembly;GO:0097581 lamellipodium organization;GO:0007254 JNK cascade		Predicted intracellular proteins; Human disease related genes:Other diseases:Mental and behavioural disorders; Cancer-related genes:Mutational cancer driver genes	Cytosol (Approved)		(M83)PID CDC42 REG PATHWAY; (M241)PID RAC1 REG PATHWAY; (M71)PID ILK PATHWAY	(M5915)HALLMARK APICAL JUNCTION	1	0	0	0	0	0	0	1	0	0	0	0	0	0	0	0	0	0	0	0
TTN	7273	symbol	H. sapiens	7273	H. sapiens	TTN	titin	GO:0030241 skeletal muscle myosin thick filament assembly;GO:0071688 striated muscle myosin thick filament assembly;GO:0048769 sarcomerogenesis	CAMK Ser/Thr protein kinase family	Predicted intracellular proteins; Human disease related genes:Musculoskeletal diseases:Muscular diseases; Kinases:CAMK Ser/Thr protein kinases; Disease related genes; Potential drug targets; Enzymes; Human disease related genes:Cardiovascular diseases:Cardiac diseases; ENZYME proteins:Transferases					0	1	0	0	0	0	0	0	1	0	0	0	1	0	0	0	0	0	0	0
DDX60L	91351	symbol	H. sapiens	91351	H. sapiens	DDX60L	DExD/H-box 60 like			Enzymes; ENZYME proteins:Hydrolases; Predicted intracellular proteins	Cytosol;Plasma membrane (Approved)				0	0	0	0	0	0	0	0	0	0	0	0	0	0	0	0	0	0	0	0
SLC35A3	23443	symbol	H. sapiens	23443	H. sapiens	SLC35A3	solute carrier family 35 member A3	GO:0072334 UDP-galactose transmembrane transport;GO:1990569 UDP-N-acetylglucosamine transmembrane transport;GO:0090481 pyrimidine nucleotide-sugar transmembrane transport		Human disease related genes:Congenital malformations:Congenital malformations of the musculoskeletal system; Transporters:Electrochemical Potential-driven transporters; Disease related genes; Potential drug targets				(M5937)HALLMARK GLYCOLYSIS	0	0	0	0	0	0	0	0	0	0	0	0	0	0	0	0	0	0	0	0
HERC4	26091	symbol	H. sapiens	26091	H. sapiens	HERC4	HECT and RLD domain containing E3 ubiquitin protein ligase 4	GO:0045879 negative regulation of smoothened signaling pathway;GO:0008589 regulation of smoothened signaling pathway;GO:0007283 spermatogenesis		Enzymes; Predicted intracellular proteins; ENZYME proteins:Transferases	Cytosol (Supported); Additional: Nucleoli fibrillar center				0	0	0	0	0	0	1	0	0	0	0	0	0	0	0	0	0	0	0	0
DLD	1738	symbol	H. sapiens	1738	H. sapiens	DLD	dihydrolipoamide dehydrogenase	GO:0018335 protein succinylation;GO:0106077 histone succinylation;GO:0061732 mitochondrial acetyl-CoA biosynthetic process from pyruvate		ENZYME proteins:Oxidoreductases; Human disease related genes:Congenital disorders of metabolism:Congenital disorders of carbohydrate metabolism; Human disease related genes:Congenital disorders of metabolism:Congenital disorders of amino acid metabolism; Disease related genes; Potential drug targets; Enzymes; Citric acid cycle related proteins; Predicted intracellular proteins; Human disease rela…	Mitochondria (Approved); Additional: Nucleoplasm	NADH; Flavin adenine dinucleotide		(M5935)HALLMARK FATTY ACID METABOLISM; (M5905)HALLMARK ADIPOGENESIS; (M5936)HALLMARK OXIDATIVE PHOSPHORYLATION	0	0	0	0	0	0	0	0	0	0	0	0	0	0	0	0	0	0	0	0
HBS1L	10767	symbol	H. sapiens	10767	H. sapiens	HBS1L	HBS1 like translational GTPase	GO:0006414 translational elongation;GO:0006412 translation;GO:0043043 peptide biosynthetic process		Predicted intracellular proteins	Cytosol;Nuclear bodies (Approved)				0	0	0	0	0	0	0	0	0	0	0	0	0	0	0	0	0	0	0	0
TMEM30A	55754	symbol	H. sapiens	55754	H. sapiens	TMEM30A	transmembrane protein 30A	GO:0061092 positive regulation of phospholipid translocation;GO:0061091 regulation of phospholipid translocation;GO:0006855 xenobiotic transmembrane transport		Transporters:Accessory Factors Involved in Transport; Transporters:Transporter channels and pores; Predicted intracellular proteins					0	0	0	0	1	0	0	0	0	0	0	1	0	0	0	0	0	0	0	1
CUL2	8453	symbol	H. sapiens	8453	H. sapiens	CUL2	cullin 2	GO:0031146 SCF-dependent proteasomal ubiquitin-dependent protein catabolic process;GO:0000082 G1/S transition of mitotic cell cycle;GO:0044843 cell cycle G1/S phase transition		Predicted intracellular proteins; Cancer-related genes:Candidate cancer biomarkers	Nucleoplasm (Enhanced)		(M180)PID HIF1A PATHWAY		0	0	0	0	0	0	1	1	0	0	0	0	0	0	0	0	0	0	0	0
JAK1	3716	symbol	H. sapiens	3716	H. sapiens	JAK1	Janus kinase 1	GO:0038110 interleukin-2-mediated signaling pathway;GO:0071352 cellular response to interleukin-2;GO:0070669 response to interleukin-2	Tyr protein kinase family	FDA approved drug targets:Small molecule drugs; Kinases:Tyr protein kinases; Cancer-related genes; Enzymes; Predicted intracellular proteins; ENZYME proteins:Transferases		Myricetin; 2-tert-butyl-9-fluoro-1,6-dihydrobenzo[h]imidazo[4,5-f]isoquinolin-7-one; Ruxolitinib; Tofacitinib; Baricitinib; Fostamatinib; Fedratinib; Upadacitinib	(M206)PID PDGFRA PATHWAY; (M36)PID IL27 PATHWAY; (M1718)SIG IL4RECEPTOR IN B LYPHOCYTES	(M5907)HALLMARK ESTROGEN RESPONSE LATE	0	1	0	0	0	0	0	1	0	0	0	0	0	0	0	0	0	0	0	0
SETD7	80854	symbol	H. sapiens	80854	H. sapiens	SETD7	SET domain containing 7, histone lysine methyltransferase	GO:0018026 peptidyl-lysine monomethylation;GO:0018027 peptidyl-lysine dimethylation;GO:0051570 regulation of histone H3-K9 methylation		Enzymes; Predicted intracellular proteins; ENZYME proteins:Transferases	Nucleoli;Nucleoli rim (Enhanced); Additional: Mitotic chromosome	S-adenosyl-L-homocysteine	(M261)PID P53 REGULATION PATHWAY		0	0	0	0	0	0	0	1	0	0	0	0	0	0	0	0	0	0	0	0
ENPP1	5167	symbol	H. sapiens	5167	H. sapiens	ENPP1	ectonucleotide pyrophosphatase/phosphodiesterase 1	GO:0030505 inorganic diphosphate transport;GO:1990787 negative regulation of hh target transcription factor activity;GO:0030730 sequestering of triglyceride		Human disease related genes:Cardiovascular diseases:Vascular diseases; Human disease related genes:Congenital disorders of metabolism:Congenital disorders of ion transport and metabolism; CD markers; ENZYME proteins:Hydrolases; Predicted secreted proteins; Human disease related genes:Endocrine and metabolic diseases:Other endocrine and metabolic diseases; Human disease related genes:Skin diseases…		Taribavirin; Polyethylene glycol 400		(M5947)HALLMARK IL2 STAT5 SIGNALING	0	0	1	0	0	0	0	0	0	0	1	0	0	0	0	0	1	0	0	0
UGP2	7360	symbol	H. sapiens	7360	H. sapiens	UGP2	UDP-glucose pyrophosphorylase 2	GO:0019255 glucose 1-phosphate metabolic process;GO:0006011 UDP-glucose metabolic process;GO:0005978 glycogen biosynthetic process		Human disease related genes:Nervous system diseases:Epilepsy; Disease related genes; Potential drug targets; Enzymes; Predicted intracellular proteins; ENZYME proteins:Transferases	Centrosome;Mitochondria (Approved); Additional: Nucleoplasm			(M5891)HALLMARK HYPOXIA; (M5937)HALLMARK GLYCOLYSIS	0	0	0	0	0	0	0	0	0	0	0	0	0	0	0	0	0	0	0	0
RRM2B	50484	symbol	H. sapiens	50484	H. sapiens	RRM2B	ribonucleotide reductase regulatory TP53 inducible subunit M2B	GO:0070318 positive regulation of G0 to G1 transition;GO:0006264 mitochondrial DNA replication;GO:0070316 regulation of G0 to G1 transition		FDA approved drug targets:Small molecule drugs; ENZYME proteins:Oxidoreductases; Human disease related genes:Nervous system diseases:Eye disease; Disease related genes; Enzymes; Predicted intracellular proteins; Human disease related genes:Congenital disorders of metabolism:Mitochondrial diseases	Cytosol;Nucleoplasm (Enhanced)	Cladribine	(M145)PID P53 DOWNSTREAM PATHWAY	(M5898)HALLMARK DNA REPAIR	0	0	0	0	0	0	0	0	0	0	0	0	0	0	0	0	0	0	0	0
SERINC1	57515	symbol	H. sapiens	57515	H. sapiens	SERINC1	serine incorporator 1	GO:1904217 regulation of CDP-diacylglycerol-serine O-phosphatidyltransferase activity;GO:1904219 positive regulation of CDP-diacylglycerol-serine O-phosphatidyltransferase activity;GO:1904222 positive regulation of serine C-palmitoyltransferase activity			Cytosol (Approved)			(M5935)HALLMARK FATTY ACID METABOLISM	0	0	0	0	0	0	0	0	0	0	0	0	0	0	0	0	0	0	0	0
RALGAPA1	253959	symbol	H. sapiens	253959	H. sapiens	RALGAPA1	Ral GTPase activating protein catalytic subunit alpha 1	GO:0090630 activation of GTPase activity;GO:0043547 positive regulation of GTPase activity;GO:0051056 regulation of small GTPase mediated signal transduction		Predicted intracellular proteins; Human disease related genes:Other diseases:Mental and behavioural disorders; Disease related genes	Cytosol (Approved); Additional: Mitochondria				1	0	0	0	0	0	0	0	0	0	0	0	0	0	0	0	0	0	0	0
NNT	23530	symbol	H. sapiens	23530	H. sapiens	NNT	nicotinamide nucleotide transhydrogenase	GO:0006740 NADPH regeneration;GO:0006099 tricarboxylic acid cycle;GO:0006739 NADP metabolic process		FDA approved drug targets:Small molecule drugs; ENZYME proteins; Human disease related genes:Endocrine and metabolic diseases:Adrenal gland diseases; Disease related genes; Enzymes; Predicted intracellular proteins	Mitochondria (Approved); Additional: Cytosol	NADH; 7-thionicotinamide-adenine-dinucleotide phosphate; Nicotinamide adenine dinucleotide phosphate; Xanthinol		(M5936)HALLMARK OXIDATIVE PHOSPHORYLATION; (M5945)HALLMARK HEME METABOLISM	0	0	0	0	0	0	0	0	0	0	0	0	0	0	0	0	0	0	0	0
TBCK	93627	symbol	H. sapiens	93627	H. sapiens	TBCK	TBC1 domain containing kinase	GO:0032006 regulation of TOR signaling;GO:0090630 activation of GTPase activity;GO:0043547 positive regulation of GTPase activity	Other	Human disease related genes:Congenital malformations:Other congenital malformations; Disease related genes; Potential drug targets; Enzymes; Kinases; Predicted intracellular proteins	Nucleoli fibrillar center;Nucleoplasm (Approved)				0	0	0	0	0	0	0	0	1	0	0	0	0	0	0	0	0	0	0	0
ZNF28	7576	symbol	H. sapiens	7576	H. sapiens	ZNF28	zinc finger protein 28	GO:0006357 regulation of transcription by RNA polymerase II;GO:0006355 regulation of transcription, DNA-templated;GO:1903506 regulation of nucleic acid-templated transcription		Predicted intracellular proteins; Transcription factors:Zinc-coordinating DNA-binding domains					0	0	0	0	0	0	0	0	0	0	0	0	0	0	0	0	0	0	0	0
PTP4A1	7803	symbol	H. sapiens	7803	H. sapiens	PTP4A1	protein tyrosine phosphatase 4A1	GO:0035335 peptidyl-tyrosine dephosphorylation;GO:0006470 protein dephosphorylation;GO:0016311 dephosphorylation		Enzymes; ENZYME proteins:Hydrolases; Predicted intracellular proteins			(M11)PID PRL SIGNALING EVENTS PATHWAY		0	0	0	0	0	0	0	0	0	0	0	0	0	0	0	0	0	0	0	0
CEP152	22995	symbol	H. sapiens	22995	H. sapiens	CEP152	centrosomal protein 152	GO:0097742 de novo centriole assembly;GO:0098535 de novo centriole assembly involved in multi-ciliated epithelial cell differentiation;GO:1903251 multi-ciliated epithelial cell differentiation		Human disease related genes:Congenital malformations:Other congenital malformations; Human disease related genes:Congenital malformations:Congenital malformations of the nervous system; Predicted intracellular proteins; Disease related genes	Centrosome (Supported); Additional: Nucleoplasm				0	0	0	0	0	0	0	0	0	0	0	0	0	0	0	1	0	0	0	0
CLIP1	6249	symbol	H. sapiens	6249	H. sapiens	CLIP1	CAP-Gly domain containing linker protein 1	GO:0031116 positive regulation of microtubule polymerization;GO:0031112 positive regulation of microtubule polymerization or depolymerization;GO:0031113 regulation of microtubule polymerization		Predicted intracellular proteins; Cancer-related genes:Mutational cancer driver genes; Cancer-related genes:Candidate cancer biomarkers	Cytosol;Microtubule ends (Supported)		(M163)PID LIS1 PATHWAY; (M121)PID MTOR 4PATHWAY	(M5893)HALLMARK MITOTIC SPINDLE	1	0	0	0	0	0	0	0	1	0	0	0	0	0	1	1	0	0	1	0
UBR2	23304	symbol	H. sapiens	23304	H. sapiens	UBR2	ubiquitin protein ligase E3 component n-recognin 2	GO:0071596 ubiquitin-dependent protein catabolic process via the N-end rule pathway;GO:0071233 cellular response to leucine;GO:0043201 response to leucine		Enzymes; Predicted intracellular proteins; ENZYME proteins:Transferases	Nucleoplasm (Approved); Additional: Plasma membrane				0	0	1	0	0	0	1	0	0	0	0	0	0	0	0	0	0	0	0	0
NAA25	80018	symbol	H. sapiens	80018	H. sapiens	NAA25	N-alpha-acetyltransferase 25, NatB auxiliary subunit	GO:0017196 N-terminal peptidyl-methionine acetylation;GO:0018206 peptidyl-methionine modification;GO:0006474 N-terminal protein amino acid acetylation		Human disease related genes:Endocrine and metabolic diseases:Diabetes; Predicted intracellular proteins	Cytosol;Golgi apparatus (Supported)				0	0	0	0	0	0	0	0	0	0	0	0	0	0	0	0	0	0	0	0
ARID4B	51742	symbol	H. sapiens	51742	H. sapiens	ARID4B	AT-rich interaction domain 4B	GO:0097368 establishment of Sertoli cell barrier;GO:0036124 histone H3-K9 trimethylation;GO:0034773 histone H4-K20 trimethylation		Transcription factors:Helix-turn-helix domains; Predicted intracellular proteins	Cytosol;Mitochondria (Approved); Additional: Nucleoplasm			(M5896)HALLMARK TGF BETA SIGNALING	0	0	0	0	0	0	0	0	0	0	0	0	0	0	0	0	0	0	0	0
SETX	23064	symbol	H. sapiens	23064	H. sapiens	SETX	senataxin	GO:0060566 positive regulation of DNA-templated transcription, termination;GO:1904595 positive regulation of termination of RNA polymerase II transcription;GO:2000806 positive regulation of termination of RNA polymerase II transcription, poly(A)-coupled		Predicted intracellular proteins; Human disease related genes:Nervous system diseases:Neurodegenerative diseases; Disease related genes	Nucleoplasm (Supported); Additional: Cytokinetic bridge				0	0	1	0	0	1	0	0	0	0	0	0	0	0	0	0	0	0	1	1
RNF19A	25897	symbol	H. sapiens	25897	H. sapiens	RNF19A	ring finger protein 19A, RBR E3 ubiquitin protein ligase	GO:0099576 regulation of protein catabolic process at postsynapse, modulating synaptic transmission;GO:0099170 postsynaptic modulation of chemical synaptic transmission;GO:0032436 positive regulation of proteasomal ubiquitin-dependent protein catabolic process		Enzymes; Predicted intracellular proteins; ENZYME proteins:Transferases				(M5945)HALLMARK HEME METABOLISM	0	0	0	0	0	0	1	0	0	0	0	0	0	0	0	1	0	0	0	0
ANKRD1	27063	symbol	H. sapiens	27063	H. sapiens	ANKRD1	ankyrin repeat domain 1	GO:0070528 protein kinase C signaling;GO:0043517 positive regulation of DNA damage response, signal transduction by p53 class mediator;GO:0035994 response to muscle stretch		Predicted intracellular proteins	Nucleoli fibrillar center (Approved); Additional: Nucleoplasm				0	0	0	0	0	1	0	0	1	0	0	0	0	1	0	0	0	0	0	0
ZZZ3	26009	symbol	H. sapiens	26009	H. sapiens	ZZZ3	zinc finger ZZ-type containing 3	GO:0044154 histone H3-K14 acetylation;GO:0090043 regulation of tubulin deacetylation;GO:0031063 regulation of histone deacetylation		Predicted intracellular proteins	Nucleoli;Nucleoli rim;Nucleoplasm (Enhanced)				0	0	0	0	0	0	0	0	0	0	0	0	0	0	0	0	0	0	0	0
CEPT1	10390	symbol	H. sapiens	10390	H. sapiens	CEPT1	choline/ethanolamine phosphotransferase 1	GO:0006657 CDP-choline pathway;GO:0006646 phosphatidylethanolamine biosynthetic process;GO:0006656 phosphatidylcholine biosynthetic process		Enzymes; Transporters; ENZYME proteins:Transferases					0	0	0	0	0	0	0	0	0	0	0	0	0	0	0	0	0	0	0	0
CLIC2	1193	symbol	H. sapiens	1193	H. sapiens	CLIC2	chloride intracellular channel 2	GO:0060315 negative regulation of ryanodine-sensitive calcium-release channel activity;GO:0051280 negative regulation of release of sequestered calcium ion into cytosol;GO:0051284 positive regulation of sequestering of calcium ion		Human disease related genes:Other diseases:Mental and behavioural disorders; Disease related genes; Potential drug targets; Transporters:Transporter channels and pores; Predicted intracellular proteins	Cytosol;Plasma membrane (Supported); Additional: Nucleoplasm			(M5945)HALLMARK HEME METABOLISM	0	0	0	0	1	0	0	0	0	0	0	0	0	0	0	0	0	0	0	0
NMD3	51068	symbol	H. sapiens	51068	H. sapiens	NMD3	NMD3 ribosome export adaptor	GO:1904751 positive regulation of protein localization to nucleolus;GO:0000055 ribosomal large subunit export from nucleus;GO:1904749 regulation of protein localization to nucleolus		Predicted intracellular proteins	Nucleoli;Nucleoplasm (Supported)				0	0	0	0	1	0	0	0	0	0	0	0	0	0	0	0	0	1	0	0
CAPN7	23473	symbol	H. sapiens	23473	H. sapiens	CAPN7	calpain 7	GO:0097264 self proteolysis;GO:0010634 positive regulation of epithelial cell migration;GO:0010632 regulation of epithelial cell migration		Enzymes; Predicted intracellular proteins; Peptidases:Cysteine-type peptidases	Cytosol (Approved); Additional: Centrosome				0	0	0	0	0	0	0	1	0	0	0	0	0	0	0	0	0	0	0	0
EOGT	285203	symbol	H. sapiens	285203	H. sapiens	EOGT	EGF domain specific O-linked N-acetylglucosamine transferase	GO:0097370 protein O-GlcNAcylation via threonine;GO:0018243 protein O-linked glycosylation via threonine;GO:0018210 peptidyl-threonine modification		Human disease related genes:Congenital malformations:Other congenital malformations; Disease related genes; Potential drug targets; Enzymes; Predicted intracellular proteins; ENZYME proteins:Transferases	Nuclear membrane;Nucleoplasm (Approved); Additional: Cytosol				0	0	0	0	0	0	0	0	0	0	0	0	0	0	0	0	0	0	0	0
LGR4	55366	symbol	H. sapiens	55366	H. sapiens	LGR4	leucine rich repeat containing G protein-coupled receptor 4	GO:0060995 cell-cell signaling involved in kidney development;GO:0061289 Wnt signaling pathway involved in kidney development;GO:0061290 canonical Wnt signaling pathway involved in metanephric kidney development		Human disease related genes:Musculoskeletal diseases:Skeletal diseases; Disease related genes; Potential drug targets; G-protein coupled receptors:GPCRs excl olfactory receptors; Predicted intracellular proteins	Centriolar satellite (Approved)				0	0	1	0	0	0	0	0	0	0	0	0	0	0	0	0	0	0	0	0
PNN	5411	symbol	H. sapiens	5411	H. sapiens	PNN	pinin, desmosome associated protein	GO:0000377 RNA splicing, via transesterification reactions with bulged adenosine as nucleophile;GO:0000398 mRNA splicing, via spliceosome;GO:0000375 RNA splicing, via transesterification reactions		Transporters:Primary Active Transporters; Predicted intracellular proteins	Nuclear speckles (Supported)			(M5925)HALLMARK E2F TARGETS	0	0	0	0	0	0	0	0	0	0	0	0	0	0	0	0	0	0	0	0
DDX3X	1654	symbol	H. sapiens	1654	H. sapiens	DDX3X	DEAD-box helicase 3 X-linked	GO:0034159 regulation of toll-like receptor 8 signaling pathway;GO:0034161 positive regulation of toll-like receptor 8 signaling pathway;GO:0042256 mature ribosome assembly		Human disease related genes:Other diseases:Mental and behavioural disorders; Cancer-related genes:Mutated cancer genes; ENZYME proteins:Hydrolases; Disease related genes; Potential drug targets; Enzymes; Transporters:Transporter channels and pores; Predicted intracellular proteins	Cytosol (Approved); Additional: Nucleoplasm				0	0	0	0	0	0	0	1	0	0	1	1	0	0	1	0	0	0	1	0
SCAF11	9169	symbol	H. sapiens	9169	H. sapiens	SCAF11	SR-related CTD associated factor 11	GO:0000245 spliceosomal complex assembly;GO:0022618 ribonucleoprotein complex assembly;GO:0071826 ribonucleoprotein complex subunit organization		Predicted intracellular proteins	Nucleoplasm (Enhanced); Additional: Nuclear bodies				0	0	0	0	0	0	0	0	0	0	0	0	0	0	0	0	0	0	0	0
CASK	8573	symbol	H. sapiens	8573	H. sapiens	CASK	calcium/calmodulin dependent serine protein kinase	GO:0046710 GDP metabolic process;GO:0010839 negative regulation of keratinocyte proliferation;GO:0090280 positive regulation of calcium ion import	CAMK Ser/Thr protein kinase family	Human disease related genes:Congenital malformations:Congenital malformations of the nervous system; Human disease related genes:Congenital malformations:Other congenital malformations; Kinases:CAMK Ser/Thr protein kinases; Disease related genes; Potential drug targets; Enzymes; Predicted intracellular proteins; ENZYME proteins:Transferases	Nucleoplasm (Approved); Additional: Cytosol	Formic acid; Fostamatinib	(M251)PID SYNDECAN 3 PATHWAY; (M240)PID SYNDECAN 2 PATHWAY; (M198)PID SYNDECAN 1 PATHWAY		0	1	0	0	0	0	0	1	0	0	0	0	0	0	0	0	0	0	0	0
RNF128	79589	symbol	H. sapiens	79589	H. sapiens	RNF128	ring finger protein 128	GO:1904352 positive regulation of protein catabolic process in the vacuole;GO:1904350 regulation of protein catabolic process in the vacuole;GO:0061462 protein localization to lysosome		Enzymes; ENZYME proteins:Transferases			(M60)PID NFAT TFPATHWAY		0	0	0	0	0	0	1	0	0	0	0	1	0	0	0	0	0	0	0	0
GOLGA4	2803	symbol	H. sapiens	2803	H. sapiens	GOLGA4	golgin A4	GO:0043001 Golgi to plasma membrane protein transport;GO:0045773 positive regulation of axon extension;GO:0061951 establishment of protein localization to plasma membrane		Predicted intracellular proteins	Golgi apparatus (Supported); Additional: Nucleoplasm			(M5910)HALLMARK PROTEIN SECRETION	0	0	0	1	0	0	0	1	0	1	1	0	0	0	0	0	0	0	1	1
SULT1C4	27233	symbol	H. sapiens	27233	H. sapiens	SULT1C4	sulfotransferase family 1C member 4	GO:0030638 polyketide metabolic process;GO:0044598 doxorubicin metabolic process;GO:0006068 ethanol catabolic process		Predicted intracellular proteins	Cytosol (Approved)				0	0	0	0	0	0	0	0	0	0	0	0	0	0	0	0	0	0	0	0
SLC17A8	246213	symbol	H. sapiens	246213	H. sapiens	SLC17A8	solute carrier family 17 member 8	GO:0098700 neurotransmitter loading into synaptic vesicle;GO:0015813 L-glutamate transmembrane transport;GO:0035249 synaptic transmission, glutamatergic		Human disease related genes:Nervous system diseases:Ear disease; Transporters:Electrochemical Potential-driven transporters; Disease related genes; Potential drug targets					0	0	0	0	0	0	0	0	0	0	0	0	0	0	0	0	0	0	0	0
SUCLA2	8803	symbol	H. sapiens	8803	H. sapiens	SUCLA2	succinate-CoA ligase ADP-forming subunit beta	GO:0006781 succinyl-CoA pathway;GO:0006780 uroporphyrinogen III biosynthetic process;GO:0046502 uroporphyrinogen III metabolic process		ENZYME proteins:Ligase; Disease related genes; Potential drug targets; Enzymes; Citric acid cycle related proteins; Predicted intracellular proteins; Human disease related genes:Congenital disorders of metabolism:Mitochondrial diseases	Mitochondria (Enhanced)			(M5935)HALLMARK FATTY ACID METABOLISM; (M5936)HALLMARK OXIDATIVE PHOSPHORYLATION	0	0	0	0	0	0	0	0	0	0	0	0	0	0	0	0	0	0	0	0
RPS6KC1	26750	symbol	H. sapiens	26750	H. sapiens	RPS6KC1	ribosomal protein S6 kinase C1	GO:0006468 protein phosphorylation;GO:0016310 phosphorylation;GO:0006796 phosphate-containing compound metabolic process	Other	Enzymes; Kinases; Predicted intracellular proteins; ENZYME proteins:Transferases	Endosomes;Lysosomes (Supported)				0	1	0	0	0	0	0	0	0	0	0	0	0	0	0	0	0	0	0	0
STXBP3	6814	symbol	H. sapiens	6814	H. sapiens	STXBP3	syntaxin binding protein 3	GO:0043312 neutrophil degranulation;GO:0022615 protein to membrane docking;GO:0045955 negative regulation of calcium ion-dependent exocytosis		Predicted intracellular proteins	Nucleoplasm (Approved); Additional: Cytosol				0	0	1	1	0	0	0	0	0	0	0	1	1	0	0	0	1	1	0	0
DAAM1	23002	symbol	H. sapiens	23002	H. sapiens	DAAM1	dishevelled associated activator of morphogenesis 1	GO:0060071 Wnt signaling pathway, planar cell polarity pathway;GO:0035567 non-canonical Wnt signaling pathway;GO:0090175 regulation of establishment of planar polarity		Predicted intracellular proteins	Cytosol;Plasma membrane (Approved)		(M23)PID WNT NONCANONICAL PATHWAY; (M5493)WNT SIGNALING	(M5945)HALLMARK HEME METABOLISM	1	0	0	0	0	0	0	0	1	0	0	0	0	0	0	0	0	0	0	0
GOLT1B	51026	symbol	H. sapiens	51026	H. sapiens	GOLT1B	golgi transport 1B	GO:0043123 positive regulation of I-kappaB kinase/NF-kappaB signaling;GO:0043122 regulation of I-kappaB kinase/NF-kappaB signaling;GO:1902533 positive regulation of intracellular signal transduction			Vesicles (Supported); Additional: Nucleoplasm				0	0	0	0	0	0	0	0	0	0	0	0	0	0	0	0	0	0	0	0
ZNF600	162966	symbol	H. sapiens	162966	H. sapiens	ZNF600	zinc finger protein 600	GO:0045944 positive regulation of transcription by RNA polymerase II;GO:0045893 positive regulation of transcription, DNA-templated;GO:1903508 positive regulation of nucleic acid-templated transcription		Predicted intracellular proteins; Transcription factors:Zinc-coordinating DNA-binding domains					0	0	0	0	0	0	0	0	0	0	0	0	0	0	0	0	0	0	0	0
RNF6	6049	symbol	H. sapiens	6049	H. sapiens	RNF6	ring finger protein 6	GO:0044314 protein K27-linked ubiquitination;GO:0085020 protein K6-linked ubiquitination;GO:0060765 regulation of androgen receptor signaling pathway		Disease related genes; Potential drug targets; Enzymes; Predicted intracellular proteins; ENZYME proteins:Transferases	Nuclear membrane (Supported)				0	0	0	0	0	0	1	0	0	0	1	0	0	0	0	0	0	0	1	1
RBL1	5933	symbol	H. sapiens	5933	H. sapiens	RBL1	RB transcriptional corepressor like 1	GO:2000773 negative regulation of cellular senescence;GO:0090344 negative regulation of cell aging;GO:2000772 regulation of cellular senescence		Predicted intracellular proteins; Cancer-related genes:Candidate cancer biomarkers	Nucleoplasm (Enhanced)		(M254)PID MYC REPRESS PATHWAY; (M40)PID E2F PATHWAY; (M2)PID SMAD2 3NUCLEAR PATHWAY	(M5901)HALLMARK G2M CHECKPOINT	0	0	0	0	0	1	0	1	0	0	0	0	0	1	0	0	0	0	0	0
DNAJC13	23317	symbol	H. sapiens	23317	H. sapiens	DNAJC13	DnaJ heat shock protein family (Hsp40) member C13	GO:1902954 regulation of early endosome to recycling endosome transport;GO:2000641 regulation of early endosome to late endosome transport;GO:1903649 regulation of cytoplasmic transport		Human disease related genes:Nervous system diseases:Neurodegenerative diseases	Vesicles (Supported); Additional: Cytosol				0	0	0	0	1	0	0	0	0	1	0	0	0	0	0	0	0	0	0	0
VPS13B	157680	symbol	H. sapiens	157680	H. sapiens	VPS13B	vacuolar protein sorting 13 homolog B	GO:0015031 protein transport;GO:0045184 establishment of protein localization;GO:0071705 nitrogen compound transport		Human disease related genes:Congenital malformations:Other congenital malformations; Predicted intracellular proteins; Disease related genes	Cell Junctions (Approved)				0	0	0	0	0	0	0	0	0	0	0	0	0	0	0	0	0	0	0	0
NADK2	133686	symbol	H. sapiens	133686	H. sapiens	NADK2	NAD kinase 2, mitochondrial	GO:0006741 NADP biosynthetic process;GO:0019674 NAD metabolic process;GO:0019359 nicotinamide nucleotide biosynthetic process		Human disease related genes:Congenital disorders of metabolism:Congenital disorders of lipid/glycolipid metabolism; Disease related genes; Potential drug targets; Enzymes; Predicted intracellular proteins; ENZYME proteins:Transferases; Human disease related genes:Congenital disorders of metabolism:Mitochondrial diseases	Mitochondria (Supported)				0	0	0	0	0	0	0	0	0	0	0	0	0	0	0	0	0	0	0	0
RPS6KB1	6198	symbol	H. sapiens	6198	H. sapiens	RPS6KB1	ribosomal protein S6 kinase B1	GO:0014878 response to electrical stimulus involved in regulation of muscle adaptation;GO:0048633 positive regulation of skeletal muscle tissue growth;GO:0014732 skeletal muscle atrophy	AGC Ser/Thr protein kinase family	Enzymes; Kinases:AGC Ser/Thr protein kinases; Predicted intracellular proteins; ENZYME proteins:Transferases	Nucleoplasm (Supported)		(M162)PID RXR VDR PATHWAY; (M125)PID IGF1 PATHWAY; (M143)PID IL2 PI3K PATHWAY		0	1	1	0	0	1	0	1	0	0	1	0	0	0	0	0	1	0	0	0
DNAJC10	54431	symbol	H. sapiens	54431	H. sapiens	DNAJC10	DnaJ heat shock protein family (Hsp40) member C10	GO:0034975 protein folding in endoplasmic reticulum;GO:0070059 intrinsic apoptotic signaling pathway in response to endoplasmic reticulum stress;GO:0032781 positive regulation of ATP-dependent activity		Predicted intracellular proteins					0	0	0	0	0	0	1	0	0	0	0	0	0	0	0	0	0	0	0	0
SLC39A6	25800	symbol	H. sapiens	25800	H. sapiens	SLC39A6	solute carrier family 39 member 6	GO:0071578 zinc ion import across plasma membrane;GO:0071577 zinc ion transmembrane transport;GO:0006829 zinc ion transport		Transporters:Electrochemical Potential-driven transporters	Cytosol (Uncertain); Additional: Nucleoplasm;Plasma membrane			(M5906)HALLMARK ESTROGEN RESPONSE EARLY	0	0	0	0	0	0	0	0	0	0	0	0	0	0	0	0	0	0	0	0

## Sheet: Common_Enrichment
GroupID	Category	Term	Description	LogP	Log(q-value)	InTerm_InList	Genes	Symbols
1_Summary	Reactome Gene Sets	R-HSA-9012999	RHO GTPase cycle	-16.705	-12.3583	43/449	390,857,1124,1793,1829,3688,4646,5290,5295,5337,5586,5756,5825,6093,6453,7037,8452,8826,9459,9748,10144,10787,10788,23002,23074,23075,23256,50618,51133,51347,55075,55717,55914,57498,94134,114885,139818,143098,143872,157769,158747,253959,347902,3799,4659,6249,23122,25909,30849	RND3,CAV1,CHN2,DOCK1,DSG2,ITGB1,MYO6,PIK3CA,PIK3R1,PLD1,PKN2,TWF1,ABCD3,ROCK1,ITSN1,TFRC,CUL3,IQGAP1,ARHGEF6,SLK,FAM13A,NCKAP1,IQGAP2,DAAM1,UHRF1BP1L,SWAP70,SCFD1,ITSN2,KCTD3,TAOK3,UACA,WDR11,ERBIN,KIDINS220,ARHGAP12,OSBPL11,DOCK11,MPP7,ARHGAP42,FAM91A1,MOSPD2,RALGAPA1,AMIGO2,KIF5B,PPP1R12A,CLIP1,CLASP2,AHCTF1,PIK3R4
1_Member	Reactome Gene Sets	R-HSA-9012999	RHO GTPase cycle	-16.705	-12.3583	43/449	390,857,1124,1793,1829,3688,4646,5290,5295,5337,5586,5756,5825,6093,6453,7037,8452,8826,9459,9748,10144,10787,10788,23002,23074,23075,23256,50618,51133,51347,55075,55717,55914,57498,94134,114885,139818,143098,143872,157769,158747,253959,347902	RND3,CAV1,CHN2,DOCK1,DSG2,ITGB1,MYO6,PIK3CA,PIK3R1,PLD1,PKN2,TWF1,ABCD3,ROCK1,ITSN1,TFRC,CUL3,IQGAP1,ARHGEF6,SLK,FAM13A,NCKAP1,IQGAP2,DAAM1,UHRF1BP1L,SWAP70,SCFD1,ITSN2,KCTD3,TAOK3,UACA,WDR11,ERBIN,KIDINS220,ARHGAP12,OSBPL11,DOCK11,MPP7,ARHGAP42,FAM91A1,MOSPD2,RALGAPA1,AMIGO2
1_Member	Reactome Gene Sets	R-HSA-194315	Signaling by Rho GTPases	-13.3623	-9.49269	49/707	390,857,1124,1793,1829,3688,3799,4646,4659,5290,5295,5337,5586,5756,5825,6093,6249,6453,7037,8452,8826,9459,9748,10144,10787,10788,23002,23074,23075,23122,23256,25909,30849,50618,51133,51347,55075,55717,55914,57498,94134,114885,139818,143098,143872,157769,158747,253959,347902	RND3,CAV1,CHN2,DOCK1,DSG2,ITGB1,KIF5B,MYO6,PPP1R12A,PIK3CA,PIK3R1,PLD1,PKN2,TWF1,ABCD3,ROCK1,CLIP1,ITSN1,TFRC,CUL3,IQGAP1,ARHGEF6,SLK,FAM13A,NCKAP1,IQGAP2,DAAM1,UHRF1BP1L,SWAP70,CLASP2,SCFD1,AHCTF1,PIK3R4,ITSN2,KCTD3,TAOK3,UACA,WDR11,ERBIN,KIDINS220,ARHGAP12,OSBPL11,DOCK11,MPP7,ARHGAP42,FAM91A1,MOSPD2,RALGAPA1,AMIGO2
1_Member	Reactome Gene Sets	R-HSA-9716542	Signaling by Rho GTPases, Miro GTPases and RHOBTB3	-12.9968	-9.25213	49/723	390,857,1124,1793,1829,3688,3799,4646,4659,5290,5295,5337,5586,5756,5825,6093,6249,6453,7037,8452,8826,9459,9748,10144,10787,10788,23002,23074,23075,23122,23256,25909,30849,50618,51133,51347,55075,55717,55914,57498,94134,114885,139818,143098,143872,157769,158747,253959,347902	RND3,CAV1,CHN2,DOCK1,DSG2,ITGB1,KIF5B,MYO6,PPP1R12A,PIK3CA,PIK3R1,PLD1,PKN2,TWF1,ABCD3,ROCK1,CLIP1,ITSN1,TFRC,CUL3,IQGAP1,ARHGEF6,SLK,FAM13A,NCKAP1,IQGAP2,DAAM1,UHRF1BP1L,SWAP70,CLASP2,SCFD1,AHCTF1,PIK3R4,ITSN2,KCTD3,TAOK3,UACA,WDR11,ERBIN,KIDINS220,ARHGAP12,OSBPL11,DOCK11,MPP7,ARHGAP42,FAM91A1,MOSPD2,RALGAPA1,AMIGO2
1_Member	Reactome Gene Sets	R-HSA-9013149	RAC1 GTPase cycle	-10.6555	-7.18657	22/185	857,1124,1793,3688,5290,5295,5337,5586,7037,8826,9459,10144,10787,10788,23075,51347,55914,94134,139818,143098,143872,347902	CAV1,CHN2,DOCK1,ITGB1,PIK3CA,PIK3R1,PLD1,PKN2,TFRC,IQGAP1,ARHGEF6,FAM13A,NCKAP1,IQGAP2,SWAP70,TAOK3,ERBIN,ARHGAP12,DOCK11,MPP7,ARHGAP42,AMIGO2
1_Member	Reactome Gene Sets	R-HSA-9013404	RAC2 GTPase cycle	-8.67112	-5.55036	14/88	857,1793,1829,3688,5290,5295,7037,8826,10787,23075,51347,55914,143098,143872	CAV1,DOCK1,DSG2,ITGB1,PIK3CA,PIK3R1,TFRC,IQGAP1,NCKAP1,SWAP70,TAOK3,ERBIN,MPP7,ARHGAP42
1_Member	Reactome Gene Sets	R-HSA-9013408	RHOG GTPase cycle	-6.63223	-4.04897	11/74	857,1793,1829,3688,5295,5337,6453,7037,10788,55914,143098	CAV1,DOCK1,DSG2,ITGB1,PIK3R1,PLD1,ITSN1,TFRC,IQGAP2,ERBIN,MPP7
1_Member	Reactome Gene Sets	R-HSA-9013423	RAC3 GTPase cycle	-6.43591	-3.9153	12/94	857,1829,3688,5295,7037,10787,23075,51347,55914,143098,143872,347902	CAV1,DSG2,ITGB1,PIK3R1,TFRC,NCKAP1,SWAP70,TAOK3,ERBIN,MPP7,ARHGAP42,AMIGO2
1_Member	Reactome Gene Sets	R-HSA-8980692	RHOA GTPase cycle	-5.82026	-3.4513	14/147	857,5295,5337,5586,5825,6093,7037,8826,9748,10144,23002,23256,55914,143872	CAV1,PIK3R1,PLD1,PKN2,ABCD3,ROCK1,TFRC,IQGAP1,SLK,FAM13A,DAAM1,SCFD1,ERBIN,ARHGAP42
1_Member	Reactome Gene Sets	R-HSA-9013106	RHOC GTPase cycle	-5.69189	-3.34953	10/74	857,5295,5586,5825,6093,7037,8826,9748,23002,55914	CAV1,PIK3R1,PKN2,ABCD3,ROCK1,TFRC,IQGAP1,SLK,DAAM1,ERBIN
1_Member	Reactome Gene Sets	R-HSA-9013148	CDC42 GTPase cycle	-4.17627	-2.32311	12/155	857,5295,5337,6453,7037,8826,9459,10788,23002,51133,139818,143872	CAV1,PIK3R1,PLD1,ITSN1,TFRC,IQGAP1,ARHGEF6,IQGAP2,DAAM1,KCTD3,DOCK11,ARHGAP42
1_Member	Reactome Gene Sets	R-HSA-9013026	RHOB GTPase cycle	-4.13134	-2.28845	8/70	857,5295,5586,6093,7037,9748,23002,55914	CAV1,PIK3R1,PKN2,ROCK1,TFRC,SLK,DAAM1,ERBIN
1_Member	Reactome Gene Sets	R-HSA-9696270	RND2 GTPase cycle	-2.8045	-1.3443	5/43	857,5295,7037,23074,57498	CAV1,PIK3R1,TFRC,UHRF1BP1L,KIDINS220
1_Member	Reactome Gene Sets	R-HSA-9013406	RHOQ GTPase cycle	-2.20086	-0.922728	5/59	857,6453,7037,8826,143098	CAV1,ITSN1,TFRC,IQGAP1,MPP7
1_Member	Reactome Gene Sets	R-HSA-9696273	RND1 GTPase cycle	-2.02267	-0.799832	4/42	857,5295,7037,57498	CAV1,PIK3R1,TFRC,KIDINS220
2_Summary	GO Biological Processes	GO:0006468	protein phosphorylation	-15.3832	-11.3375	52/700	102,657,659,817,1386,2690,2764,3716,3717,4750,5290,5295,5567,5584,5586,5775,6093,6198,6352,6505,6885,7006,7042,7046,7049,7273,7405,7525,8317,8573,8805,9113,9748,9821,9958,10269,10746,10769,11183,23012,23515,23678,26750,29110,30849,51347,51719,51776,54861,55681,80216,100533105,2589,143888	ADAM10,BMPR1A,BMPR2,CAMK2D,ATF2,GHR,GMFB,JAK1,JAK2,NEK1,PIK3CA,PIK3R1,PRKACB,PRKCI,PKN2,PTPN4,ROCK1,RPS6KB1,CCL5,SLC1A1,MAP3K7,TEC,TGFB2,TGFBR1,TGFBR3,TTN,UVRAG,YES1,CDC7,CASK,TRIM24,LATS1,SLK,RB1CC1,USP15,ZMPSTE24,MAP3K2,PLK2,MAP4K5,STK38L,MORC3,SGK3,RPS6KC1,TBK1,PIK3R4,TAOK3,CAB39,MAP3K20,SNRK,SCYL2,ALPK1,C8orf44-SGK3,GALNT1,POGLUT3
2_Member	GO Biological Processes	GO:0006468	protein phosphorylation	-15.3832	-11.3375	52/700	102,657,659,817,1386,2690,2764,3716,3717,4750,5290,5295,5567,5584,5586,5775,6093,6198,6352,6505,6885,7006,7042,7046,7049,7273,7405,7525,8317,8573,8805,9113,9748,9821,9958,10269,10746,10769,11183,23012,23515,23678,26750,29110,30849,51347,51719,51776,54861,55681,80216,100533105	ADAM10,BMPR1A,BMPR2,CAMK2D,ATF2,GHR,GMFB,JAK1,JAK2,NEK1,PIK3CA,PIK3R1,PRKACB,PRKCI,PKN2,PTPN4,ROCK1,RPS6KB1,CCL5,SLC1A1,MAP3K7,TEC,TGFB2,TGFBR1,TGFBR3,TTN,UVRAG,YES1,CDC7,CASK,TRIM24,LATS1,SLK,RB1CC1,USP15,ZMPSTE24,MAP3K2,PLK2,MAP4K5,STK38L,MORC3,SGK3,RPS6KC1,TBK1,PIK3R4,TAOK3,CAB39,MAP3K20,SNRK,SCYL2,ALPK1,C8orf44-SGK3
2_Member	GO Biological Processes	GO:0018209	peptidyl-serine modification	-6.7357	-4.1372	18/206	817,2589,5584,5586,6093,6198,6505,7046,8317,9113,10769,23012,23515,23678,29110,51719,143888,100533105	CAMK2D,GALNT1,PRKCI,PKN2,ROCK1,RPS6KB1,SLC1A1,TGFBR1,CDC7,LATS1,PLK2,STK38L,MORC3,SGK3,TBK1,CAB39,POGLUT3,C8orf44-SGK3
2_Member	GO Biological Processes	GO:0018105	peptidyl-serine phosphorylation	-6.06052	-3.60593	16/183	817,5584,5586,6093,6198,6505,7046,8317,9113,10769,23012,23515,23678,29110,51719,100533105	CAMK2D,PRKCI,PKN2,ROCK1,RPS6KB1,SLC1A1,TGFBR1,CDC7,LATS1,PLK2,STK38L,MORC3,SGK3,TBK1,CAB39,C8orf44-SGK3
3_Summary	GO Biological Processes	GO:0009725	response to hormone	-11.4441	-7.79636	47/742	185,324,338,857,1545,1728,2058,2690,2729,2770,2888,3624,3717,4199,5019,5167,5290,5295,5584,5781,5925,5962,6093,6198,6363,6772,6814,7035,7042,7049,7078,8202,8725,8754,8805,9101,9113,9604,9847,9975,10580,23205,23236,51719,51762,55366,87178,948,55914,657,659,1386,2252,2651,4012,5291,6498,6760,6885,7046,7525,8036,8826,9958,10637,23064,546,2776,3709,6505,6935,23304,64135,439996	AGTR1,APC,APOB,CAV1,CYP1B1,NQO1,EPRS1,GHR,GCLC,GNAI1,GRB14,INHBA,JAK2,ME1,OXCT1,ENPP1,PIK3CA,PIK3R1,PRKCI,PTPN11,RB1,RDX,ROCK1,RPS6KB1,CCL19,STAT1,STXBP3,TFPI,TGFB2,TGFBR3,TIMP3,NCOA3,URI1,ADAM9,TRIM24,USP8,LATS1,RNF14,C2CD5,NR1D2,SORBS1,ACSBG1,PLCB1,CAB39,RAB8B,LGR4,PNPT1,CD36,ERBIN,BMPR1A,BMPR2,ATF2,FGF7,GCNT2,LNPEP,PIK3CB,SKIL,SS18,MAP3K7,TGFBR1,YES1,SHOC2,IQGAP1,USP15,LEFTY1,SETX,ATRX,GNAQ,IT…
3_Member	GO Biological Processes	GO:0009725	response to hormone	-11.4441	-7.79636	47/742	185,324,338,857,1545,1728,2058,2690,2729,2770,2888,3624,3717,4199,5019,5167,5290,5295,5584,5781,5925,5962,6093,6198,6363,6772,6814,7035,7042,7049,7078,8202,8725,8754,8805,9101,9113,9604,9847,9975,10580,23205,23236,51719,51762,55366,87178	AGTR1,APC,APOB,CAV1,CYP1B1,NQO1,EPRS1,GHR,GCLC,GNAI1,GRB14,INHBA,JAK2,ME1,OXCT1,ENPP1,PIK3CA,PIK3R1,PRKCI,PTPN11,RB1,RDX,ROCK1,RPS6KB1,CCL19,STAT1,STXBP3,TFPI,TGFB2,TGFBR3,TIMP3,NCOA3,URI1,ADAM9,TRIM24,USP8,LATS1,RNF14,C2CD5,NR1D2,SORBS1,ACSBG1,PLCB1,CAB39,RAB8B,LGR4,PNPT1
3_Member	GO Biological Processes	GO:0032870	cellular response to hormone stimulus	-9.31006	-6.04255	33/470	185,324,338,857,1545,2058,2690,2729,2888,3624,3717,5167,5290,5295,5584,5781,5925,5962,6198,6772,7035,8202,8725,8805,9101,9113,9604,9847,9975,10580,23236,51762,55366	AGTR1,APC,APOB,CAV1,CYP1B1,EPRS1,GHR,GCLC,GRB14,INHBA,JAK2,ENPP1,PIK3CA,PIK3R1,PRKCI,PTPN11,RB1,RDX,RPS6KB1,STAT1,TFPI,NCOA3,URI1,TRIM24,USP8,LATS1,RNF14,C2CD5,NR1D2,SORBS1,PLCB1,RAB8B,LGR4
3_Member	GO Biological Processes	GO:0043434	response to peptide hormone	-7.41808	-4.63959	25/347	185,324,857,1545,2058,2690,2729,2770,2888,3717,5167,5290,5295,5584,5925,6093,6198,6772,6814,7049,9847,10580,23236,51762,87178	AGTR1,APC,CAV1,CYP1B1,EPRS1,GHR,GCLC,GNAI1,GRB14,JAK2,ENPP1,PIK3CA,PIK3R1,PRKCI,RB1,ROCK1,RPS6KB1,STAT1,STXBP3,TGFBR3,C2CD5,SORBS1,PLCB1,RAB8B,PNPT1
3_Member	GO Biological Processes	GO:0071375	cellular response to peptide hormone stimulus	-7.34737	-4.5861	20/231	185,324,857,1545,2058,2690,2729,2888,3717,5167,5290,5295,5584,5925,6198,6772,9847,10580,23236,51762	AGTR1,APC,CAV1,CYP1B1,EPRS1,GHR,GCLC,GRB14,JAK2,ENPP1,PIK3CA,PIK3R1,PRKCI,RB1,RPS6KB1,STAT1,C2CD5,SORBS1,PLCB1,RAB8B
3_Member	GO Biological Processes	GO:1901652	response to peptide	-6.65824	-4.06743	27/434	185,324,857,948,1545,2058,2690,2729,2770,2888,3717,5167,5290,5295,5584,5925,6093,6198,6772,6814,7049,9847,10580,23236,51762,55914,87178	AGTR1,APC,CAV1,CD36,CYP1B1,EPRS1,GHR,GCLC,GNAI1,GRB14,JAK2,ENPP1,PIK3CA,PIK3R1,PRKCI,RB1,ROCK1,RPS6KB1,STAT1,STXBP3,TGFBR3,C2CD5,SORBS1,PLCB1,RAB8B,ERBIN,PNPT1
3_Member	GO Biological Processes	GO:0032869	cellular response to insulin stimulus	-6.50373	-3.96785	15/149	324,2058,2690,2729,2888,5167,5290,5295,5584,5925,6198,6772,9847,10580,51762	APC,EPRS1,GHR,GCLC,GRB14,ENPP1,PIK3CA,PIK3R1,PRKCI,RB1,RPS6KB1,STAT1,C2CD5,SORBS1,RAB8B
3_Member	GO Biological Processes	GO:0007167	enzyme linked receptor protein signaling pathway	-6.24906	-3.75363	32/601	324,657,659,1386,2252,2651,2690,2888,3624,3717,4012,5290,5291,5295,5781,6498,6760,6885,7042,7046,7049,7525,8036,8754,8826,9847,9958,10580,10637,23064,23236,55914	APC,BMPR1A,BMPR2,ATF2,FGF7,GCNT2,GHR,GRB14,INHBA,JAK2,LNPEP,PIK3CA,PIK3CB,PIK3R1,PTPN11,SKIL,SS18,MAP3K7,TGFB2,TGFBR1,TGFBR3,YES1,SHOC2,ADAM9,IQGAP1,C2CD5,USP15,SORBS1,LEFTY1,SETX,PLCB1,ERBIN
3_Member	GO Biological Processes	GO:1901653	cellular response to peptide	-6.17464	-3.70301	21/298	185,324,857,948,1545,2058,2690,2729,2888,3717,5167,5290,5295,5584,5925,6198,6772,9847,10580,23236,51762	AGTR1,APC,CAV1,CD36,CYP1B1,EPRS1,GHR,GCLC,GRB14,JAK2,ENPP1,PIK3CA,PIK3R1,PRKCI,RB1,RPS6KB1,STAT1,C2CD5,SORBS1,PLCB1,RAB8B
3_Member	GO Biological Processes	GO:0032868	response to insulin	-5.35921	-3.1524	16/207	324,2058,2690,2729,2888,5167,5290,5295,5584,5925,6198,6772,6814,9847,10580,51762	APC,EPRS1,GHR,GCLC,GRB14,ENPP1,PIK3CA,PIK3R1,PRKCI,RB1,RPS6KB1,STAT1,STXBP3,C2CD5,SORBS1,RAB8B
3_Member	GO Biological Processes	GO:1901699	cellular response to nitrogen compound	-4.91231	-2.85304	30/632	185,324,546,857,948,1386,1545,2058,2690,2729,2776,2888,3709,3717,5167,5290,5295,5584,5925,6198,6505,6772,6935,9847,10580,23236,23304,51762,64135,439996	AGTR1,APC,ATRX,CAV1,CD36,ATF2,CYP1B1,EPRS1,GHR,GCLC,GNAQ,GRB14,ITPR2,JAK2,ENPP1,PIK3CA,PIK3R1,PRKCI,RB1,RPS6KB1,SLC1A1,STAT1,ZEB1,C2CD5,SORBS1,PLCB1,UBR2,RAB8B,IFIH1,IFIT1B
3_Member	GO Biological Processes	GO:0071417	cellular response to organonitrogen compound	-4.0179	-2.20281	26/573	185,324,857,948,1386,1545,2058,2690,2729,2888,3709,3717,5167,5290,5295,5584,5925,6198,6505,6772,6935,9847,10580,23236,23304,51762	AGTR1,APC,CAV1,CD36,ATF2,CYP1B1,EPRS1,GHR,GCLC,GRB14,ITPR2,JAK2,ENPP1,PIK3CA,PIK3R1,PRKCI,RB1,RPS6KB1,SLC1A1,STAT1,ZEB1,C2CD5,SORBS1,PLCB1,UBR2,RAB8B
3_Member	GO Biological Processes	GO:0007169	transmembrane receptor protein tyrosine kinase signaling pathway	-2.88439	-1.39624	18/403	324,2252,2690,2888,3717,5290,5291,5295,5781,6760,7525,8036,8826,9847,10580,23064,23236,55914	APC,FGF7,GHR,GRB14,JAK2,PIK3CA,PIK3CB,PIK3R1,PTPN11,SS18,YES1,SHOC2,IQGAP1,C2CD5,SORBS1,SETX,PLCB1,ERBIN
4_Summary	Reactome Gene Sets	R-HSA-199991	Membrane Trafficking	-10.8891	-7.32059	42/634	185,338,950,2589,2799,2803,3799,4012,4124,4253,4646,5870,6453,6814,6845,7037,9135,9321,9525,9527,9829,9847,9950,10260,10640,11127,22930,22931,23256,25782,27333,50618,51028,51542,51762,55014,55582,57511,60684,63908,122830,286451,948	AGTR1,APOB,SCARB2,GALNT1,GNS,GOLGA4,KIF5B,LNPEP,MAN2A1,MIA2,MYO6,RAB6A,ITSN1,STXBP3,VAMP7,TFRC,RABEP1,TRIP11,VPS4B,GOSR1,DNAJC6,C2CD5,GOLGA5,DENND4A,EXOC5,KIF3A,RAB3GAP1,RAB18,SCFD1,RAB3GAP2,GOLIM4,ITSN2,VPS36,VPS54,RAB8B,STX17,KIF27,COG6,TRAPPC11,NAPB,NAA30,YIPF6,CD36
4_Member	Reactome Gene Sets	R-HSA-199991	Membrane Trafficking	-10.8891	-7.32059	42/634	185,338,950,2589,2799,2803,3799,4012,4124,4253,4646,5870,6453,6814,6845,7037,9135,9321,9525,9527,9829,9847,9950,10260,10640,11127,22930,22931,23256,25782,27333,50618,51028,51542,51762,55014,55582,57511,60684,63908,122830,286451	AGTR1,APOB,SCARB2,GALNT1,GNS,GOLGA4,KIF5B,LNPEP,MAN2A1,MIA2,MYO6,RAB6A,ITSN1,STXBP3,VAMP7,TFRC,RABEP1,TRIP11,VPS4B,GOSR1,DNAJC6,C2CD5,GOLGA5,DENND4A,EXOC5,KIF3A,RAB3GAP1,RAB18,SCFD1,RAB3GAP2,GOLIM4,ITSN2,VPS36,VPS54,RAB8B,STX17,KIF27,COG6,TRAPPC11,NAPB,NAA30,YIPF6
4_Member	Reactome Gene Sets	R-HSA-5653656	Vesicle-mediated transport	-10.6302	-7.18657	43/673	185,338,948,950,2589,2799,2803,3799,4012,4124,4253,4646,5870,6453,6814,6845,7037,9135,9321,9525,9527,9829,9847,9950,10260,10640,11127,22930,22931,23256,25782,27333,50618,51028,51542,51762,55014,55582,57511,60684,63908,122830,286451	AGTR1,APOB,CD36,SCARB2,GALNT1,GNS,GOLGA4,KIF5B,LNPEP,MAN2A1,MIA2,MYO6,RAB6A,ITSN1,STXBP3,VAMP7,TFRC,RABEP1,TRIP11,VPS4B,GOSR1,DNAJC6,C2CD5,GOLGA5,DENND4A,EXOC5,KIF3A,RAB3GAP1,RAB18,SCFD1,RAB3GAP2,GOLIM4,ITSN2,VPS36,VPS54,RAB8B,STX17,KIF27,COG6,TRAPPC11,NAPB,NAA30,YIPF6
4_Member	Reactome Gene Sets	R-HSA-6811442	Intra-Golgi and retrograde Golgi-to-ER traffic	-6.86393	-4.22481	18/202	2589,2803,3799,4124,5870,9321,9527,9950,11127,22930,22931,25782,27333,51542,55582,57511,63908,122830	GALNT1,GOLGA4,KIF5B,MAN2A1,RAB6A,TRIP11,GOSR1,GOLGA5,KIF3A,RAB3GAP1,RAB18,RAB3GAP2,GOLIM4,VPS54,KIF27,COG6,NAPB,NAA30
4_Member	Reactome Gene Sets	R-HSA-6811438	Intra-Golgi traffic	-4.62276	-2.65809	7/44	4124,9321,9527,9950,27333,57511,63908	MAN2A1,TRIP11,GOSR1,GOLGA5,GOLIM4,COG6,NAPB
4_Member	Reactome Gene Sets	R-HSA-6811440	Retrograde transport at the Trans-Golgi-Network	-3.39228	-1.7613	6/49	2803,5870,51542,57511,63908,122830	GOLGA4,RAB6A,VPS54,COG6,NAPB,NAA30
4_Member	GO Biological Processes	GO:0006891	intra-Golgi vesicle-mediated transport	-2.35131	-1.02822	4/34	5870,9527,9950,57511	RAB6A,GOSR1,GOLGA5,COG6
5_Summary	GO Biological Processes	GO:0060341	regulation of cellular localization	-9.50994	-6.1175	45/788	102,324,817,857,948,1193,1739,1756,2181,2770,3688,3717,3799,4133,4283,4659,5019,5295,5350,5357,5584,5781,5925,5962,6505,6845,7037,7874,8417,8609,8723,9113,9747,9847,10580,23256,23317,23379,23607,27032,27236,51068,55432,55754,285331	ADAM10,APC,CAMK2D,CAV1,CD36,CLIC2,DLG1,DMD,ACSL3,GNAI1,ITGB1,JAK2,KIF5B,MAP2,CXCL9,PPP1R12A,OXCT1,PIK3R1,PLN,PLS1,PRKCI,PTPN11,RB1,RDX,SLC1A1,VAMP7,TFRC,USP7,STX7,KLF7,SNX4,LATS1,TCAF1,C2CD5,SORBS1,SCFD1,DNAJC13,ICE1,CD2AP,ATP2C1,ARFIP1,NMD3,YOD1,TMEM30A,CCDC66
5_Member	GO Biological Processes	GO:0060341	regulation of cellular localization	-9.50994	-6.1175	45/788	102,324,817,857,948,1193,1739,1756,2181,2770,3688,3717,3799,4133,4283,4659,5019,5295,5350,5357,5584,5781,5925,5962,6505,6845,7037,7874,8417,8609,8723,9113,9747,9847,10580,23256,23317,23379,23607,27032,27236,51068,55432,55754,285331	ADAM10,APC,CAMK2D,CAV1,CD36,CLIC2,DLG1,DMD,ACSL3,GNAI1,ITGB1,JAK2,KIF5B,MAP2,CXCL9,PPP1R12A,OXCT1,PIK3R1,PLN,PLS1,PRKCI,PTPN11,RB1,RDX,SLC1A1,VAMP7,TFRC,USP7,STX7,KLF7,SNX4,LATS1,TCAF1,C2CD5,SORBS1,SCFD1,DNAJC13,ICE1,CD2AP,ATP2C1,ARFIP1,NMD3,YOD1,TMEM30A,CCDC66
5_Member	GO Biological Processes	GO:0032386	regulation of intracellular transport	-3.84365	-2.09246	18/334	948,3717,4133,4659,5295,5350,5781,5962,6505,7874,9747,9847,23256,23317,23379,27236,55432,55754	CD36,JAK2,MAP2,PPP1R12A,PIK3R1,PLN,PTPN11,RDX,SLC1A1,USP7,TCAF1,C2CD5,SCFD1,DNAJC13,ICE1,ARFIP1,YOD1,TMEM30A
5_Member	GO Biological Processes	GO:1903649	regulation of cytoplasmic transport	-3.6892	-1.981	5/28	4133,5962,7874,23317,27236	MAP2,RDX,USP7,DNAJC13,ARFIP1
6_Summary	GO Biological Processes	GO:0070848	response to growth factor	-9.37088	-6.04255	34/493	657,659,857,1030,1386,1848,2252,2651,2729,5290,5781,5962,6093,6198,6352,6498,6885,6935,7042,7046,7049,7525,8036,8725,8754,8826,9101,9314,9958,10637,23064,23527,27063,57498,3688,4205,5295,5933,8945,3624,4012,3717,9113,26036,27122,64398	BMPR1A,BMPR2,CAV1,CDKN2B,ATF2,DUSP6,FGF7,GCNT2,GCLC,PIK3CA,PTPN11,RDX,ROCK1,RPS6KB1,CCL5,SKIL,MAP3K7,ZEB1,TGFB2,TGFBR1,TGFBR3,YES1,SHOC2,URI1,ADAM9,IQGAP1,USP8,KLF4,USP15,LEFTY1,SETX,ACAP2,ANKRD1,KIDINS220,ITGB1,MEF2A,PIK3R1,RBL1,BTRC,INHBA,LNPEP,JAK2,LATS1,ZNF451,DKK3,PALS1
6_Member	GO Biological Processes	GO:0070848	response to growth factor	-9.37088	-6.04255	34/493	657,659,857,1030,1386,1848,2252,2651,2729,5290,5781,5962,6093,6198,6352,6498,6885,6935,7042,7046,7049,7525,8036,8725,8754,8826,9101,9314,9958,10637,23064,23527,27063,57498	BMPR1A,BMPR2,CAV1,CDKN2B,ATF2,DUSP6,FGF7,GCNT2,GCLC,PIK3CA,PTPN11,RDX,ROCK1,RPS6KB1,CCL5,SKIL,MAP3K7,ZEB1,TGFB2,TGFBR1,TGFBR3,YES1,SHOC2,URI1,ADAM9,IQGAP1,USP8,KLF4,USP15,LEFTY1,SETX,ACAP2,ANKRD1,KIDINS220
6_Member	GO Biological Processes	GO:0071363	cellular response to growth factor stimulus	-8.85409	-5.65353	32/464	657,659,857,1030,1386,2252,2651,2729,5290,5781,5962,6198,6352,6498,6885,6935,7042,7046,7049,7525,8036,8725,8754,8826,9101,9314,9958,10637,23064,23527,27063,57498	BMPR1A,BMPR2,CAV1,CDKN2B,ATF2,FGF7,GCNT2,GCLC,PIK3CA,PTPN11,RDX,RPS6KB1,CCL5,SKIL,MAP3K7,ZEB1,TGFB2,TGFBR1,TGFBR3,YES1,SHOC2,URI1,ADAM9,IQGAP1,USP8,KLF4,USP15,LEFTY1,SETX,ACAP2,ANKRD1,KIDINS220
6_Member	GO Biological Processes	GO:0071559	response to transforming growth factor beta	-6.96959	-4.29803	16/157	657,857,1030,2651,6093,6498,6885,6935,7042,7046,7049,7525,8754,9958,10637,27063	BMPR1A,CAV1,CDKN2B,GCNT2,ROCK1,SKIL,MAP3K7,ZEB1,TGFB2,TGFBR1,TGFBR3,YES1,ADAM9,USP15,LEFTY1,ANKRD1
6_Member	GO Biological Processes	GO:0071560	cellular response to transforming growth factor beta stimulus	-6.46587	-3.93873	15/150	657,857,1030,2651,6498,6885,6935,7042,7046,7049,7525,8754,9958,10637,27063	BMPR1A,CAV1,CDKN2B,GCNT2,SKIL,MAP3K7,ZEB1,TGFB2,TGFBR1,TGFBR3,YES1,ADAM9,USP15,LEFTY1,ANKRD1
6_Member	WikiPathways	WP366	TGF-beta signaling pathway	-6.34881	-3.84097	14/133	857,1030,1386,3688,4205,5295,5933,6093,6498,6885,6935,7046,7049,8945	CAV1,CDKN2B,ATF2,ITGB1,MEF2A,PIK3R1,RBL1,ROCK1,SKIL,MAP3K7,ZEB1,TGFBR1,TGFBR3,BTRC
6_Member	GO Biological Processes	GO:0007179	transforming growth factor beta receptor signaling pathway	-4.74611	-2.73788	10/94	657,2651,6498,6885,7042,7046,7049,8754,9958,10637	BMPR1A,GCNT2,SKIL,MAP3K7,TGFB2,TGFBR1,TGFBR3,ADAM9,USP15,LEFTY1
6_Member	GO Biological Processes	GO:0007178	transmembrane receptor protein serine/threonine kinase signaling pathway	-4.63626	-2.66064	14/186	657,659,1386,2651,3624,4012,6498,6885,7042,7046,7049,8754,9958,10637	BMPR1A,BMPR2,ATF2,GCNT2,INHBA,LNPEP,SKIL,MAP3K7,TGFB2,TGFBR1,TGFBR3,ADAM9,USP15,LEFTY1
6_Member	GO Biological Processes	GO:0090092	regulation of transmembrane receptor protein serine/threonine kinase signaling pathway	-4.00468	-2.19202	16/267	657,659,857,1030,3624,3717,6498,6935,7042,7046,7049,9113,10637,26036,27122,64398	BMPR1A,BMPR2,CAV1,CDKN2B,INHBA,JAK2,SKIL,ZEB1,TGFB2,TGFBR1,TGFBR3,LATS1,LEFTY1,ZNF451,DKK3,PALS1
6_Member	GO Biological Processes	GO:0017015	regulation of transforming growth factor beta receptor signaling pathway	-2.92497	-1.42601	9/130	857,1030,6498,6935,7049,9113,26036,27122,64398	CAV1,CDKN2B,SKIL,ZEB1,TGFBR3,LATS1,ZNF451,DKK3,PALS1
6_Member	GO Biological Processes	GO:1903844	regulation of cellular response to transforming growth factor beta stimulus	-2.85558	-1.38043	9/133	857,1030,6498,6935,7049,9113,26036,27122,64398	CAV1,CDKN2B,SKIL,ZEB1,TGFBR3,LATS1,ZNF451,DKK3,PALS1
7_Summary	GO Biological Processes	GO:0043632	modification-dependent macromolecule catabolic process	-9.33283	-6.04255	36/547	6049,6400,7874,8452,8453,8945,9101,9525,9604,9958,10269,10475,10513,23291,23304,23607,25897,29761,29945,51028,51449,54431,54764,55031,55432,56929,57003,57531,57542,57563,79589,79670,79982,80267,87178,201595,10730,10892,89970,338,4012,8805,373,8139,9867,10346,23376,26036,26091,54165,55975,64135,64844,80067,84085,115426,143279,948,2266,3386,3685,3688,3709,3799,4360,5290,5291,5295,5567,5781,6885,752…	RNF6,SEL1L,USP7,CUL3,CUL2,BTRC,USP8,VPS4B,RNF14,USP15,ZMPSTE24,TRIM38,APPBP2,FBXW11,UBR2,CD2AP,RNF19A,USP25,ANAPC4,VPS36,PCYOX1,DNAJC10,ZRANB1,USP47,YOD1,FEM1C,CCDC47,HACE1,KLHL42,KLHL8,RNF128,TUT7,DNAJB14,EDEM3,PNPT1,STT3B,YME1L1,MALT1,RSPRY1,APOB,LNPEP,TRIM24,TRIM23,GAN,PJA2,TRIM22,UFL1,ZNF451,HERC4,DCUN1D1,KLHL7,IFIH1,MARCHF7,DCAF17,FBXO30,UHRF2,HECTD2,CD36,FGG,ICAM4,ITGAV,ITGB1,ITPR2,KIF5B,MR…
7_Member	GO Biological Processes	GO:0043632	modification-dependent macromolecule catabolic process	-9.33283	-6.04255	36/547	6049,6400,7874,8452,8453,8945,9101,9525,9604,9958,10269,10475,10513,23291,23304,23607,25897,29761,29945,51028,51449,54431,54764,55031,55432,56929,57003,57531,57542,57563,79589,79670,79982,80267,87178,201595	RNF6,SEL1L,USP7,CUL3,CUL2,BTRC,USP8,VPS4B,RNF14,USP15,ZMPSTE24,TRIM38,APPBP2,FBXW11,UBR2,CD2AP,RNF19A,USP25,ANAPC4,VPS36,PCYOX1,DNAJC10,ZRANB1,USP47,YOD1,FEM1C,CCDC47,HACE1,KLHL42,KLHL8,RNF128,TUT7,DNAJB14,EDEM3,PNPT1,STT3B
7_Member	GO Biological Processes	GO:0051603	proteolysis involved in cellular protein catabolic process	-8.6452	-5.55036	37/608	6049,6400,7874,8452,8453,8945,9101,9525,9604,9958,10269,10475,10513,10730,10892,23291,23304,23607,25897,29761,29945,51028,51449,54431,54764,55031,55432,56929,57003,57531,57542,57563,79589,79982,80267,89970,201595	RNF6,SEL1L,USP7,CUL3,CUL2,BTRC,USP8,VPS4B,RNF14,USP15,ZMPSTE24,TRIM38,APPBP2,YME1L1,MALT1,FBXW11,UBR2,CD2AP,RNF19A,USP25,ANAPC4,VPS36,PCYOX1,DNAJC10,ZRANB1,USP47,YOD1,FEM1C,CCDC47,HACE1,KLHL42,KLHL8,RNF128,DNAJB14,EDEM3,RSPRY1,STT3B
7_Member	GO Biological Processes	GO:0030163	protein catabolic process	-8.64178	-5.55036	40/693	338,4012,6049,6400,7874,8452,8453,8805,8945,9101,9525,9604,9958,10269,10475,10513,10730,10892,23291,23304,23607,25897,29761,29945,51028,51449,54431,54764,55031,55432,56929,57003,57531,57542,57563,79589,79982,80267,89970,201595	APOB,LNPEP,RNF6,SEL1L,USP7,CUL3,CUL2,TRIM24,BTRC,USP8,VPS4B,RNF14,USP15,ZMPSTE24,TRIM38,APPBP2,YME1L1,MALT1,FBXW11,UBR2,CD2AP,RNF19A,USP25,ANAPC4,VPS36,PCYOX1,DNAJC10,ZRANB1,USP47,YOD1,FEM1C,CCDC47,HACE1,KLHL42,KLHL8,RNF128,DNAJB14,EDEM3,RSPRY1,STT3B
7_Member	GO Biological Processes	GO:0019941	modification-dependent protein catabolic process	-8.44001	-5.39435	34/536	6049,6400,7874,8452,8453,8945,9101,9525,9604,9958,10269,10475,10513,23291,23304,23607,25897,29761,29945,51028,51449,54431,54764,55031,55432,56929,57003,57531,57542,57563,79589,79982,80267,201595	RNF6,SEL1L,USP7,CUL3,CUL2,BTRC,USP8,VPS4B,RNF14,USP15,ZMPSTE24,TRIM38,APPBP2,FBXW11,UBR2,CD2AP,RNF19A,USP25,ANAPC4,VPS36,PCYOX1,DNAJC10,ZRANB1,USP47,YOD1,FEM1C,CCDC47,HACE1,KLHL42,KLHL8,RNF128,DNAJB14,EDEM3,STT3B
7_Member	GO Biological Processes	GO:0044257	cellular protein catabolic process	-8.0889	-5.10395	37/638	6049,6400,7874,8452,8453,8945,9101,9525,9604,9958,10269,10475,10513,10730,10892,23291,23304,23607,25897,29761,29945,51028,51449,54431,54764,55031,55432,56929,57003,57531,57542,57563,79589,79982,80267,89970,201595	RNF6,SEL1L,USP7,CUL3,CUL2,BTRC,USP8,VPS4B,RNF14,USP15,ZMPSTE24,TRIM38,APPBP2,YME1L1,MALT1,FBXW11,UBR2,CD2AP,RNF19A,USP25,ANAPC4,VPS36,PCYOX1,DNAJC10,ZRANB1,USP47,YOD1,FEM1C,CCDC47,HACE1,KLHL42,KLHL8,RNF128,DNAJB14,EDEM3,RSPRY1,STT3B
7_Member	GO Biological Processes	GO:0006511	ubiquitin-dependent protein catabolic process	-7.55206	-4.73685	32/526	6049,6400,7874,8452,8453,8945,9101,9525,9604,9958,10475,10513,23291,23304,23607,25897,29761,29945,51028,54431,54764,55031,55432,56929,57003,57531,57542,57563,79589,79982,80267,201595	RNF6,SEL1L,USP7,CUL3,CUL2,BTRC,USP8,VPS4B,RNF14,USP15,TRIM38,APPBP2,FBXW11,UBR2,CD2AP,RNF19A,USP25,ANAPC4,VPS36,DNAJC10,ZRANB1,USP47,YOD1,FEM1C,CCDC47,HACE1,KLHL42,KLHL8,RNF128,DNAJB14,EDEM3,STT3B
7_Member	GO Biological Processes	GO:0032446	protein modification by small protein conjugation	-6.73632	-4.1372	37/721	373,4012,6049,6400,7874,8139,8452,8453,8805,8945,9604,9867,10346,10475,10513,10892,23291,23304,23376,25897,26036,26091,29945,54165,55975,56929,57531,57542,57563,64135,64844,79589,80067,84085,89970,115426,143279	TRIM23,LNPEP,RNF6,SEL1L,USP7,GAN,CUL3,CUL2,TRIM24,BTRC,RNF14,PJA2,TRIM22,TRIM38,APPBP2,MALT1,FBXW11,UBR2,UFL1,RNF19A,ZNF451,HERC4,ANAPC4,DCUN1D1,KLHL7,FEM1C,HACE1,KLHL42,KLHL8,IFIH1,MARCHF7,RNF128,DCAF17,FBXO30,RSPRY1,UHRF2,HECTD2
7_Member	Reactome Gene Sets	R-HSA-1280218	Adaptive Immune System	-5.71775	-3.36425	36/763	948,2266,3386,3685,3688,3709,3799,4012,4360,5290,5291,5295,5567,5781,6049,6885,7525,8139,8452,8453,8945,9604,9867,10892,11127,23291,23304,23376,25897,26091,29945,51088,57531,57542,84085,143279	CD36,FGG,ICAM4,ITGAV,ITGB1,ITPR2,KIF5B,LNPEP,MRC1,PIK3CA,PIK3CB,PIK3R1,PRKACB,PTPN11,RNF6,MAP3K7,YES1,GAN,CUL3,CUL2,BTRC,RNF14,PJA2,MALT1,KIF3A,FBXW11,UBR2,UFL1,RNF19A,HERC4,ANAPC4,KLHL5,HACE1,KLHL42,FBXO30,HECTD2
7_Member	GO Biological Processes	GO:0016567	protein ubiquitination	-5.68403	-3.34595	33/670	373,4012,6049,6400,7874,8139,8452,8453,8805,8945,9604,9867,10346,10475,10513,10892,23291,23304,25897,26091,29945,55975,56929,57531,57542,57563,64844,79589,80067,84085,89970,115426,143279	TRIM23,LNPEP,RNF6,SEL1L,USP7,GAN,CUL3,CUL2,TRIM24,BTRC,RNF14,PJA2,TRIM22,TRIM38,APPBP2,MALT1,FBXW11,UBR2,RNF19A,HERC4,ANAPC4,KLHL7,FEM1C,HACE1,KLHL42,KLHL8,MARCHF7,RNF128,DCAF17,FBXO30,RSPRY1,UHRF2,HECTD2
7_Member	Reactome Gene Sets	R-HSA-983169	Class I MHC mediated antigen processing & presentation	-5.62055	-3.31087	23/377	948,2266,3685,4012,4360,6049,8139,8452,8453,8945,9604,9867,23291,23304,23376,25897,26091,29945,51088,57531,57542,84085,143279	CD36,FGG,ITGAV,LNPEP,MRC1,RNF6,GAN,CUL3,CUL2,BTRC,RNF14,PJA2,FBXW11,UBR2,UFL1,RNF19A,HERC4,ANAPC4,KLHL5,HACE1,KLHL42,FBXO30,HECTD2
7_Member	GO Biological Processes	GO:0043161	proteasome-mediated ubiquitin-dependent protein catabolic process	-4.93677	-2.86282	19/302	6400,8452,8453,8945,10475,10513,23291,23304,23607,29945,54431,55432,56929,57003,57531,57542,79982,80267,201595	SEL1L,CUL3,CUL2,BTRC,TRIM38,APPBP2,FBXW11,UBR2,CD2AP,ANAPC4,DNAJC10,YOD1,FEM1C,CCDC47,HACE1,KLHL42,DNAJB14,EDEM3,STT3B
7_Member	Reactome Gene Sets	R-HSA-983168	Antigen processing: Ubiquitination & Proteasome degradation	-4.79749	-2.77095	19/309	4012,6049,8139,8452,8453,8945,9604,9867,23291,23304,23376,25897,26091,29945,51088,57531,57542,84085,143279	LNPEP,RNF6,GAN,CUL3,CUL2,BTRC,RNF14,PJA2,FBXW11,UBR2,UFL1,RNF19A,HERC4,ANAPC4,KLHL5,HACE1,KLHL42,FBXO30,HECTD2
7_Member	GO Biological Processes	GO:0010498	proteasomal protein catabolic process	-4.16441	-2.31603	19/344	6400,8452,8453,8945,10475,10513,23291,23304,23607,29945,54431,55432,56929,57003,57531,57542,79982,80267,201595	SEL1L,CUL3,CUL2,BTRC,TRIM38,APPBP2,FBXW11,UBR2,CD2AP,ANAPC4,DNAJC10,YOD1,FEM1C,CCDC47,HACE1,KLHL42,DNAJB14,EDEM3,STT3B
7_Member	GO Biological Processes	GO:0000209	protein polyubiquitination	-2.71488	-1.28202	12/225	4012,6049,8452,8945,9604,10346,10475,23291,25897,29945,57531,57542	LNPEP,RNF6,CUL3,BTRC,RNF14,TRIM22,TRIM38,FBXW11,RNF19A,ANAPC4,HACE1,KLHL42
7_Member	Reactome Gene Sets	R-HSA-8951664	Neddylation	-2.1275	-0.87282	11/234	8139,8452,8453,8945,23291,51088,54165,56929,57542,80067,84085	GAN,CUL3,CUL2,BTRC,FBXW11,KLHL5,DCUN1D1,FEM1C,KLHL42,DCAF17,FBXO30
7_Member	GO Biological Processes	GO:0070936	protein K48-linked ubiquitination	-2.11038	-0.859704	5/62	6049,8452,8945,10475,57531	RNF6,CUL3,BTRC,TRIM38,HACE1
8_Summary	Canonical Pathways	M124	PID CXCR4 PATHWAY	-8.87694	-5.65353	15/100	2770,3655,3672,3685,3688,3717,5290,5291,5295,5781,5996,6772,7525,9525,23236,1647,1848,3716,5337,5925,6198,7042,7046,9459,2776,185,324,817,1030,1728,2252,4286,5567,6093,8030,8202,8453,857,3709,4659,5962,7078,8826,2266,5584,8573,9069,23607,64398,1793,10787,30849,10788,102,1386,4205,6938,7006,9101,9611,10221,55914,57498,5054,9314,2690,1654,6885,29110,64135,1739,1740,5933,84441,7874,10769,23678,80854…	GNAI1,ITGA6,ITGA1,ITGAV,ITGB1,JAK2,PIK3CA,PIK3CB,PIK3R1,PTPN11,RGS1,STAT1,YES1,VPS4B,PLCB1,GADD45A,DUSP6,JAK1,PLD1,RB1,RPS6KB1,TGFB2,TGFBR1,ARHGEF6,GNAQ,AGTR1,APC,CAMK2D,CDKN2B,NQO1,FGF7,MITF,PRKACB,ROCK1,CCDC6,NCOA3,CUL2,CAV1,ITPR2,PPP1R12A,RDX,TIMP3,IQGAP1,FGG,PRKCI,CASK,CLDN12,CD2AP,PALS1,DOCK1,NCKAP1,PIK3R4,IQGAP2,ADAM10,ATF2,MEF2A,TCF12,TEC,USP8,NCOR1,TRIB1,ERBIN,KIDINS220,SERPINE1,KLF4,GHR,…
8_Member	Canonical Pathways	M124	PID CXCR4 PATHWAY	-8.87694	-5.65353	15/100	2770,3655,3672,3685,3688,3717,5290,5291,5295,5781,5996,6772,7525,9525,23236	GNAI1,ITGA6,ITGA1,ITGAV,ITGB1,JAK2,PIK3CA,PIK3CB,PIK3R1,PTPN11,RGS1,STAT1,YES1,VPS4B,PLCB1
8_Member	WikiPathways	WP4263	Pancreatic adenocarcinoma pathway	-7.63356	-4.74927	13/89	1647,1848,3716,5290,5291,5295,5337,5925,6198,6772,7042,7046,9459	GADD45A,DUSP6,JAK1,PIK3CA,PIK3CB,PIK3R1,PLD1,RB1,RPS6KB1,STAT1,TGFB2,TGFBR1,ARHGEF6
8_Member	KEGG Pathway	hsa05212	Pancreatic cancer	-7.48239	-4.692	12/76	1647,3716,5290,5291,5295,5337,5925,6198,6772,7042,7046,9459	GADD45A,JAK1,PIK3CA,PIK3CB,PIK3R1,PLD1,RB1,RPS6KB1,STAT1,TGFB2,TGFBR1,ARHGEF6
8_Member	WikiPathways	WP2032	Thyroid stimulating hormone (TSH) signaling pathway	-7.02112	-4.32765	11/68	2770,2776,3716,3717,5290,5295,5337,5925,6198,6772,23236	GNAI1,GNAQ,JAK1,JAK2,PIK3CA,PIK3R1,PLD1,RB1,RPS6KB1,STAT1,PLCB1
8_Member	KEGG Pathway	hsa05200	Pathways in cancer	-6.42914	-3.91496	30/531	185,324,817,1030,1647,1728,2252,2770,2776,3655,3685,3688,3716,3717,4286,5290,5291,5295,5337,5567,5925,6093,6198,6772,7042,7046,8030,8202,8453,23236	AGTR1,APC,CAMK2D,CDKN2B,GADD45A,NQO1,FGF7,GNAI1,GNAQ,ITGA6,ITGAV,ITGB1,JAK1,JAK2,MITF,PIK3CA,PIK3CB,PIK3R1,PLD1,PRKACB,RB1,ROCK1,RPS6KB1,STAT1,TGFB2,TGFBR1,CCDC6,NCOA3,CUL2,PLCB1
8_Member	KEGG Pathway	hsa05205	Proteoglycans in cancer	-6.07692	-3.61673	17/205	817,857,3685,3688,3709,4659,5290,5291,5295,5567,5781,5962,6093,6198,7042,7078,8826	CAMK2D,CAV1,ITGAV,ITGB1,ITPR2,PPP1R12A,PIK3CA,PIK3CB,PIK3R1,PRKACB,PTPN11,RDX,ROCK1,RPS6KB1,TGFB2,TIMP3,IQGAP1
8_Member	KEGG Pathway	hsa04611	Platelet activation	-5.91914	-3.52254	13/124	2266,2770,2776,3688,3709,4659,5290,5291,5295,5567,5584,6093,23236	FGG,GNAI1,GNAQ,ITGB1,ITPR2,PPP1R12A,PIK3CA,PIK3CB,PIK3R1,PRKACB,PRKCI,ROCK1,PLCB1
8_Member	Reactome Gene Sets	R-HSA-1500931	Cell-Cell communication	-5.72382	-3.36425	13/129	3655,3688,5290,5291,5295,5584,5781,8573,8826,9069,9459,23607,64398	ITGA6,ITGB1,PIK3CA,PIK3CB,PIK3R1,PRKCI,PTPN11,CASK,IQGAP1,CLDN12,ARHGEF6,CD2AP,PALS1
8_Member	WikiPathways	WP51	Regulation of actin cytoskeleton	-5.7153	-3.36425	14/150	324,1793,2252,3672,4659,5290,5291,5295,5962,6093,8826,9459,10787,30849	APC,DOCK1,FGF7,ITGA1,PPP1R12A,PIK3CA,PIK3CB,PIK3R1,RDX,ROCK1,IQGAP1,ARHGEF6,NCKAP1,PIK3R4
8_Member	KEGG Pathway	hsa04810	Regulation of actin cytoskeleton	-5.70797	-3.36128	17/218	324,1793,2252,3655,3672,3685,3688,4659,5290,5291,5295,5962,6093,8826,9459,10787,10788	APC,DOCK1,FGF7,ITGA6,ITGA1,ITGAV,ITGB1,PPP1R12A,PIK3CA,PIK3CB,PIK3R1,RDX,ROCK1,IQGAP1,ARHGEF6,NCKAP1,IQGAP2
8_Member	Reactome Gene Sets	R-HSA-9006934	Signaling by Receptor Tyrosine Kinases	-5.62013	-3.31087	28/521	102,857,1386,1793,1848,2252,3685,3688,3709,3717,4205,5290,5291,5295,5567,5781,6093,6772,6938,7006,7525,9101,9611,10221,10787,30849,55914,57498	ADAM10,CAV1,ATF2,DOCK1,DUSP6,FGF7,ITGAV,ITGB1,ITPR2,JAK2,MEF2A,PIK3CA,PIK3CB,PIK3R1,PRKACB,PTPN11,ROCK1,STAT1,TCF12,TEC,YES1,USP8,NCOR1,TRIB1,NCKAP1,PIK3R4,ERBIN,KIDINS220
8_Member	WikiPathways	WP4659	Gastrin signaling pathway	-5.52895	-3.24672	12/114	1386,2776,3688,3717,5054,5290,5295,5781,6093,6198,7525,9314	ATF2,GNAQ,ITGB1,JAK2,SERPINE1,PIK3CA,PIK3R1,PTPN11,ROCK1,RPS6KB1,YES1,KLF4
8_Member	Reactome Gene Sets	R-HSA-373753	Nephrin family interactions	-5.34384	-3.14328	6/23	5290,5291,5295,8573,8826,23607	PIK3CA,PIK3CB,PIK3R1,CASK,IQGAP1,CD2AP
8_Member	KEGG Pathway	hsa04935	Growth hormone synthesis, secretion and action	-5.33292	-3.13853	12/119	1386,2690,2770,2776,3709,3717,5290,5291,5295,5567,6772,23236	ATF2,GHR,GNAI1,GNAQ,ITPR2,JAK2,PIK3CA,PIK3CB,PIK3R1,PRKACB,STAT1,PLCB1
8_Member	KEGG Pathway	hsa05161	Hepatitis B	-5.32101	-3.12966	14/162	1386,1654,3716,3717,5290,5291,5295,5925,6772,6885,7042,7046,29110,64135	ATF2,DDX3X,JAK1,JAK2,PIK3CA,PIK3CB,PIK3R1,RB1,STAT1,MAP3K7,TGFB2,TGFBR1,TBK1,IFIH1
8_Member	KEGG Pathway	hsa05165	Human papillomavirus infection	-4.90693	-2.85304	20/331	324,1739,1740,3655,3672,3685,3688,3716,5290,5291,5295,5567,5584,5925,5933,6198,6772,29110,64398,84441	APC,DLG1,DLG2,ITGA6,ITGA1,ITGAV,ITGB1,JAK1,PIK3CA,PIK3CB,PIK3R1,PRKACB,PRKCI,RB1,RBL1,RPS6KB1,STAT1,TBK1,PALS1,MAML2
8_Member	KEGG Pathway	hsa04068	FoxO signaling pathway	-4.90222	-2.85304	12/131	1030,1647,5290,5291,5295,7042,7046,7874,10769,23678,80854,100533105	CDKN2B,GADD45A,PIK3CA,PIK3CB,PIK3R1,TGFB2,TGFBR1,USP7,PLK2,SGK3,SETD7,C8orf44-SGK3
8_Member	KEGG Pathway	hsa05163	Human cytomegalovirus infection	-4.90087	-2.85304	16/225	1386,2770,2776,3685,3709,3716,5290,5291,5295,5567,5925,6093,6198,6352,23236,29110	ATF2,GNAI1,GNAQ,ITGAV,ITPR2,JAK1,PIK3CA,PIK3CB,PIK3R1,PRKACB,RB1,ROCK1,RPS6KB1,CCL5,PLCB1,TBK1
8_Member	WikiPathways	WP4666	Hepatitis B infection	-4.87413	-2.82973	13/154	1386,1654,3716,3717,5290,5291,5295,6772,6885,7042,7046,29110,64135	ATF2,DDX3X,JAK1,JAK2,PIK3CA,PIK3CB,PIK3R1,STAT1,MAP3K7,TGFB2,TGFBR1,TBK1,IFIH1
8_Member	KEGG Pathway	hsa04218	Cellular senescence	-4.81394	-2.784	13/156	1030,1647,3709,5054,5290,5291,5295,5925,5933,7042,7046,8945,23291	CDKN2B,GADD45A,ITPR2,SERPINE1,PIK3CA,PIK3CB,PIK3R1,RB1,RBL1,TGFB2,TGFBR1,BTRC,FBXW11
8_Member	Canonical Pathways	M91	PID TCPTP PATHWAY	-4.76027	-2.74196	7/42	3672,3688,3716,5290,5291,5295,6772	ITGA1,ITGB1,JAK1,PIK3CA,PIK3CB,PIK3R1,STAT1
8_Member	Reactome Gene Sets	R-HSA-202733	Cell surface interactions at the vascular wall	-4.70536	-2.70698	12/137	338,857,2888,3655,3685,3688,5290,5291,5295,5781,6566,7525	APOB,CAV1,GRB14,ITGA6,ITGAV,ITGB1,PIK3CA,PIK3CB,PIK3R1,PTPN11,SLC16A1,YES1
8_Member	Reactome Gene Sets	R-HSA-1839117	Signaling by cytosolic FGFR1 fusion mutants	-4.67749	-2.68874	5/18	5290,5295,6772,8805,9208	PIK3CA,PIK3R1,STAT1,TRIM24,LRRFIP1
8_Member	Reactome Gene Sets	R-HSA-210993	Tie2 Signaling	-4.67749	-2.68874	5/18	2888,5290,5291,5295,5781	GRB14,PIK3CA,PIK3CB,PIK3R1,PTPN11
8_Member	Reactome Gene Sets	R-HSA-4420097	VEGFA-VEGFR2 Pathway	-4.54823	-2.59948	10/99	857,1793,3685,3709,5290,5291,5295,5567,6093,10787	CAV1,DOCK1,ITGAV,ITPR2,PIK3CA,PIK3CB,PIK3R1,PRKACB,ROCK1,NCKAP1
8_Member	KEGG Pathway	hsa04933	AGE-RAGE signaling pathway in diabetic complications	-4.51016	-2.57001	10/100	185,3717,5054,5290,5291,5295,6772,7042,7046,23236	AGTR1,JAK2,SERPINE1,PIK3CA,PIK3CB,PIK3R1,STAT1,TGFB2,TGFBR1,PLCB1
8_Member	KEGG Pathway	hsa05142	Chagas disease	-4.43543	-2.51566	10/102	2770,2776,5054,5290,5291,5295,6352,7042,7046,23236	GNAI1,GNAQ,SERPINE1,PIK3CA,PIK3CB,PIK3R1,CCL5,TGFB2,TGFBR1,PLCB1
8_Member	Reactome Gene Sets	R-HSA-9671555	Signaling by PDGFR in disease	-4.43421	-2.51566	5/20	2803,5290,5291,5295,6772	GOLGA4,PIK3CA,PIK3CB,PIK3R1,STAT1
8_Member	KEGG Pathway	hsa05131	Shigellosis	-4.40463	-2.49131	16/247	1793,3688,3709,5290,5291,5295,6093,6198,6352,6885,8945,10892,23236,23291,29110,30849	DOCK1,ITGB1,ITPR2,PIK3CA,PIK3CB,PIK3R1,ROCK1,RPS6KB1,CCL5,MAP3K7,BTRC,MALT1,PLCB1,FBXW11,TBK1,PIK3R4
8_Member	Canonical Pathways	M127	PID ERBB1 RECEPTOR PROXIMAL PATHWAY	-4.22548	-2.34861	6/35	2770,5290,5291,5295,5781,6772	GNAI1,PIK3CA,PIK3CB,PIK3R1,PTPN11,STAT1
8_Member	Reactome Gene Sets	R-HSA-194138	Signaling by VEGF	-4.22193	-2.34766	10/108	857,1793,3685,3709,5290,5291,5295,5567,6093,10787	CAV1,DOCK1,ITGAV,ITPR2,PIK3CA,PIK3CB,PIK3R1,PRKACB,ROCK1,NCKAP1
8_Member	Canonical Pathways	M206	PID PDGFRA PATHWAY	-4.21841	-2.34594	5/22	857,3685,3716,5290,5295	CAV1,ITGAV,JAK1,PIK3CA,PIK3R1
8_Member	WikiPathways	WP4217	Ebola virus pathway in host	-4.1939	-2.32722	11/131	857,3655,3672,3685,3688,5290,5291,5295,6772,8826,29110	CAV1,ITGA6,ITGA1,ITGAV,ITGB1,PIK3CA,PIK3CB,PIK3R1,STAT1,IQGAP1,TBK1
8_Member	Canonical Pathways	M237	PID VEGFR1 2 PATHWAY	-4.17652	-2.32311	8/69	857,3685,5290,5295,5781,6093,8826,23291	CAV1,ITGAV,PIK3CA,PIK3R1,PTPN11,ROCK1,IQGAP1,FBXW11
8_Member	Reactome Gene Sets	R-HSA-9027276	Erythropoietin activates Phosphoinositide-3-kinase (PI3K)	-4.17287	-2.32311	4/12	3717,5290,5291,5295	JAK2,PIK3CA,PIK3CB,PIK3R1
8_Member	Reactome Gene Sets	R-HSA-9673767	Signaling by PDGFRA transmembrane, juxtamembrane and kinase domain mutants	-4.17287	-2.32311	4/12	5290,5291,5295,6772	PIK3CA,PIK3CB,PIK3R1,STAT1
8_Member	Reactome Gene Sets	R-HSA-9673770	Signaling by PDGFRA extracellular domain mutants	-4.17287	-2.32311	4/12	5290,5291,5295,6772	PIK3CA,PIK3CB,PIK3R1,STAT1
8_Member	Canonical Pathways	M22	PID GMCSF PATHWAY	-4.1536	-2.30661	6/36	3717,5290,5295,5567,5781,6772	JAK2,PIK3CA,PIK3R1,PRKACB,PTPN11,STAT1
8_Member	KEGG Pathway	hsa04725	Cholinergic synapse	-4.05523	-2.22575	10/113	817,2770,2776,3709,3717,5290,5291,5295,5567,23236	CAMK2D,GNAI1,GNAQ,ITPR2,JAK2,PIK3CA,PIK3CB,PIK3R1,PRKACB,PLCB1
8_Member	KEGG Pathway	hsa05222	Small cell lung cancer	-4.04099	-2.21413	9/92	1030,1647,3655,3685,3688,5290,5291,5295,5925	CDKN2B,GADD45A,ITGA6,ITGAV,ITGB1,PIK3CA,PIK3CB,PIK3R1,RB1
8_Member	KEGG Pathway	hsa05207	Chemical carcinogenesis - receptor activation	-4.0171	-2.20281	14/212	1386,1545,2252,2770,3717,5290,5291,5295,5567,5925,6198,9314,10941,574537	ATF2,CYP1B1,FGF7,GNAI1,JAK2,PIK3CA,PIK3CB,PIK3R1,PRKACB,RB1,RPS6KB1,KLF4,UGT2A1,UGT2A2
8_Member	Reactome Gene Sets	R-HSA-2029485	Role of phospholipids in phagocytosis	-3.93497	-2.14579	5/25	3709,5290,5291,5295,5337	ITPR2,PIK3CA,PIK3CB,PIK3R1,PLD1
8_Member	WikiPathways	WP3929	Chemokine signaling pathway	-3.91626	-2.13187	12/165	2770,3717,4283,5290,5291,5295,5567,6093,6352,6363,6772,23236	GNAI1,JAK2,CXCL9,PIK3CA,PIK3CB,PIK3R1,PRKACB,ROCK1,CCL5,CCL19,STAT1,PLCB1
8_Member	KEGG Pathway	hsa04140	Autophagy - animal	-3.90601	-2.12517	11/141	5290,5291,5295,5567,6198,6885,7405,9821,29110,30849,55014	PIK3CA,PIK3CB,PIK3R1,PRKACB,RPS6KB1,MAP3K7,UVRAG,RB1CC1,TBK1,PIK3R4,STX17
8_Member	Canonical Pathways	M135	PID IL5 PATHWAY	-3.88078	-2.11718	4/14	3717,5290,5295,5781	JAK2,PIK3CA,PIK3R1,PTPN11
8_Member	WikiPathways	WP4582	Cancer immunotherapy by CTLA4 blockade	-3.88078	-2.11718	4/14	5290,5291,5295,5781	PIK3CA,PIK3CB,PIK3R1,PTPN11
8_Member	KEGG Pathway	hsa04062	Chemokine signaling pathway	-3.87977	-2.11718	13/192	2770,2776,3717,4283,5290,5291,5295,5567,6093,6352,6363,6772,23236	GNAI1,GNAQ,JAK2,CXCL9,PIK3CA,PIK3CB,PIK3R1,PRKACB,ROCK1,CCL5,CCL19,STAT1,PLCB1
8_Member	KEGG Pathway	hsa05220	Chronic myeloid leukemia	-3.87605	-2.11707	8/76	1647,5290,5291,5295,5781,5925,7042,7046	GADD45A,PIK3CA,PIK3CB,PIK3R1,PTPN11,RB1,TGFB2,TGFBR1
8_Member	Canonical Pathways	M182	PID IL3 PATHWAY	-3.84934	-2.09594	5/26	3717,5290,5295,5567,5781	JAK2,PIK3CA,PIK3R1,PRKACB,PTPN11
8_Member	Canonical Pathways	M226	PID VEGFR1 PATHWAY	-3.84934	-2.09594	5/26	857,5290,5295,5781,23607	CAV1,PIK3CA,PIK3R1,PTPN11,CD2AP
8_Member	WikiPathways	WP4658	Small cell lung cancer	-3.82858	-2.08087	9/98	1030,1647,3655,3685,3688,5290,5291,5295,5925	CDKN2B,GADD45A,ITGA6,ITGAV,ITGB1,PIK3CA,PIK3CB,PIK3R1,RB1
8_Member	KEGG Pathway	hsa04919	Thyroid hormone signaling pathway	-3.80737	-2.06599	10/121	3685,5290,5291,5295,5350,5567,6772,8202,9611,23236	ITGAV,PIK3CA,PIK3CB,PIK3R1,PLN,PRKACB,STAT1,NCOA3,NCOR1,PLCB1
8_Member	Canonical Pathways	M238	PID THROMBIN PAR1 PATHWAY	-3.70915	-1.9929	6/43	2770,2776,5290,5295,6093,23236	GNAI1,GNAQ,PIK3CA,PIK3R1,ROCK1,PLCB1
8_Member	KEGG Pathway	hsa05226	Gastric cancer	-3.69446	-1.98225	11/149	324,1030,1647,2252,5290,5291,5295,5925,6198,7042,7046	APC,CDKN2B,GADD45A,FGF7,PIK3CA,PIK3CB,PIK3R1,RB1,RPS6KB1,TGFB2,TGFBR1
8_Member	Canonical Pathways	M175	PID ERBB2 ERBB3 PATHWAY	-3.65277	-1.95249	6/44	3717,5290,5291,5295,5781,9101	JAK2,PIK3CA,PIK3CB,PIK3R1,PTPN11,USP8
8_Member	Reactome Gene Sets	R-HSA-109704	PI3K Cascade	-3.65277	-1.95249	6/44	2252,5290,5291,5295,5781,30849	FGF7,PIK3CA,PIK3CB,PIK3R1,PTPN11,PIK3R4
8_Member	WikiPathways	WP185	Integrin-mediated cell adhesion	-3.6321	-1.93572	9/104	857,1793,3655,3672,3685,3688,6093,10580,23473	CAV1,DOCK1,ITGA6,ITGA1,ITGAV,ITGB1,ROCK1,SORBS1,CAPN7
8_Member	Reactome Gene Sets	R-HSA-186763	Downstream signal transduction	-3.61412	-1.92065	5/29	5290,5291,5295,5781,6772	PIK3CA,PIK3CB,PIK3R1,PTPN11,STAT1
8_Member	KEGG Pathway	hsa04380	Osteoclast differentiation	-3.60737	-1.91486	10/128	3716,4286,5290,5291,5295,6772,6885,7006,7042,7046	JAK1,MITF,PIK3CA,PIK3CB,PIK3R1,STAT1,MAP3K7,TEC,TGFB2,TGFBR1
8_Member	Canonical Pathways	M186	PID PDGFRB PATHWAY	-3.57998	-1.89918	10/129	3685,3717,5290,5291,5295,5781,6772,7525,8826,10787	ITGAV,JAK2,PIK3CA,PIK3CB,PIK3R1,PTPN11,STAT1,YES1,IQGAP1,NCKAP1
8_Member	Canonical Pathways	M257	PID EPHRINB REV PATHWAY	-3.54205	-1.87114	5/30	2266,5290,5295,6885,7525	FGG,PIK3CA,PIK3R1,MAP3K7,YES1
8_Member	Reactome Gene Sets	R-HSA-2029480	Fcgamma receptor (FCGR) dependent phagocytosis	-3.50184	-1.83549	8/86	1793,3709,5290,5291,5295,5337,7525,10787	DOCK1,ITPR2,PIK3CA,PIK3CB,PIK3R1,PLD1,YES1,NCKAP1
8_Member	KEGG Pathway	hsa05210	Colorectal cancer	-3.50184	-1.83549	8/86	324,1647,5290,5291,5295,6198,7042,7046	APC,GADD45A,PIK3CA,PIK3CB,PIK3R1,RPS6KB1,TGFB2,TGFBR1
8_Member	Canonical Pathways	M193	PID NEPHRIN NEPH1 PATHWAY	-3.47276	-1.81539	5/31	5290,5291,5295,5584,23607	PIK3CA,PIK3CB,PIK3R1,PRKCI,CD2AP
8_Member	Reactome Gene Sets	R-HSA-1839124	FGFR1 mutant receptor activation	-3.47276	-1.81539	5/31	5290,5295,6772,8805,9208	PIK3CA,PIK3R1,STAT1,TRIM24,LRRFIP1
8_Member	Reactome Gene Sets	R-HSA-112399	IRS-mediated signalling	-3.44174	-1.79053	6/48	2252,5290,5291,5295,5781,30849	FGF7,PIK3CA,PIK3CB,PIK3R1,PTPN11,PIK3R4
8_Member	WikiPathways	WP1403	AMP-activated protein kinase (AMPK) signaling	-3.39789	-1.76132	7/68	5290,5291,5295,5567,6198,23236,51719	PIK3CA,PIK3CB,PIK3R1,PRKACB,RPS6KB1,PLCB1,CAB39
8_Member	KEGG Pathway	hsa05135	Yersinia infection	-3.37049	-1.74479	10/137	1793,2776,3688,5290,5291,5295,5586,6093,6885,29110	DOCK1,GNAQ,ITGB1,PIK3CA,PIK3CB,PIK3R1,PKN2,ROCK1,MAP3K7,TBK1
8_Member	KEGG Pathway	hsa04915	Estrogen signaling pathway	-3.34546	-1.72591	10/138	1386,2770,2776,3709,5290,5291,5295,5567,8202,23236	ATF2,GNAI1,GNAQ,ITPR2,PIK3CA,PIK3CB,PIK3R1,PRKACB,NCOA3,PLCB1
8_Member	Canonical Pathways	M266	PID NCADHERIN PATHWAY	-3.34182	-1.72591	5/33	3799,5290,5295,5781,6093	KIF5B,PIK3CA,PIK3R1,PTPN11,ROCK1
8_Member	KEGG Pathway	hsa05418	Fluid shear stress and atherosclerosis	-3.32067	-1.71038	10/139	657,659,857,1728,3685,4205,5290,5291,5295,6885	BMPR1A,BMPR2,CAV1,NQO1,ITGAV,MEF2A,PIK3CA,PIK3CB,PIK3R1,MAP3K7
8_Member	Canonical Pathways	M143	PID IL2 PI3K PATHWAY	-3.27983	-1.67508	5/34	3716,5290,5295,5781,6198	JAK1,PIK3CA,PIK3R1,PTPN11,RPS6KB1
8_Member	WikiPathways	WP313	Hepatocyte growth factor receptor signaling	-3.27983	-1.67508	5/34	1793,3672,3688,5290,5781	DOCK1,ITGA1,ITGB1,PIK3CA,PTPN11
8_Member	Reactome Gene Sets	R-HSA-2428928	IRS-related events triggered by IGF1R	-3.25096	-1.65169	6/52	2252,5290,5291,5295,5781,30849	FGF7,PIK3CA,PIK3CB,PIK3R1,PTPN11,PIK3R4
8_Member	KEGG Pathway	hsa05218	Melanoma	-3.24576	-1.65112	7/72	1647,2252,4286,5290,5291,5295,5925	GADD45A,FGF7,MITF,PIK3CA,PIK3CB,PIK3R1,RB1
8_Member	KEGG Pathway	hsa05017	Spinocerebellar ataxia	-3.22385	-1.63645	10/143	1600,2776,3709,4976,5290,5291,5295,9821,23236,30849	DAB1,GNAQ,ITPR2,OPA1,PIK3CA,PIK3CB,PIK3R1,RB1CC1,PLCB1,PIK3R4
8_Member	Reactome Gene Sets	R-HSA-198203	PI3K/AKT activation	-3.22271	-1.63645	3/9	5290,5291,5295	PIK3CA,PIK3CB,PIK3R1
8_Member	Reactome Gene Sets	R-HSA-2428924	IGF1R signaling cascade	-3.20604	-1.62428	6/53	2252,5290,5291,5295,5781,30849	FGF7,PIK3CA,PIK3CB,PIK3R1,PTPN11,PIK3R4
8_Member	KEGG Pathway	hsa04071	Sphingolipid signaling pathway	-3.19911	-1.61958	9/119	2770,2776,5290,5291,5295,5337,6093,23236,166929	GNAI1,GNAQ,PIK3CA,PIK3CB,PIK3R1,PLD1,ROCK1,PLCB1,SGMS2
8_Member	WikiPathways	WP4787	Osteoblast differentiation and related diseases	-3.17281	-1.59698	9/120	657,659,2252,5290,5291,5295,5584,6772,30849	BMPR1A,BMPR2,FGF7,PIK3CA,PIK3CB,PIK3R1,PRKCI,STAT1,PIK3R4
8_Member	Reactome Gene Sets	R-HSA-2404192	Signaling by Type 1 Insulin-like Growth Factor 1 Receptor (IGF1R)	-3.16215	-1.59071	6/54	2252,5290,5291,5295,5781,30849	FGF7,PIK3CA,PIK3CB,PIK3R1,PTPN11,PIK3R4
8_Member	Reactome Gene Sets	R-HSA-74751	Insulin receptor signalling cascade	-3.16215	-1.59071	6/54	2252,5290,5291,5295,5781,30849	FGF7,PIK3CA,PIK3CB,PIK3R1,PTPN11,PIK3R4
8_Member	KEGG Pathway	hsa01522	Endocrine resistance	-3.11959	-1.56001	8/98	5290,5291,5295,5567,5925,6198,8202,9611	PIK3CA,PIK3CB,PIK3R1,PRKACB,RB1,RPS6KB1,NCOA3,NCOR1
8_Member	KEGG Pathway	hsa04750	Inflammatory mediator regulation of TRP channels	-3.11959	-1.56001	8/98	817,2776,3709,5290,5291,5295,5567,23236	CAMK2D,GNAQ,ITPR2,PIK3CA,PIK3CB,PIK3R1,PRKACB,PLCB1
8_Member	KEGG Pathway	hsa05203	Viral carcinogenesis	-3.07743	-1.52577	12/204	1030,1386,1654,1739,3716,5290,5291,5295,5567,5925,5933,7874	CDKN2B,ATF2,DDX3X,DLG1,JAK1,PIK3CA,PIK3CB,PIK3R1,PRKACB,RB1,RBL1,USP7
8_Member	Reactome Gene Sets	R-HSA-912631	Regulation of signaling by CBL	-3.07179	-1.52513	4/22	5290,5291,5295,7525	PIK3CA,PIK3CB,PIK3R1,YES1
8_Member	KEGG Pathway	hsa05100	Bacterial invasion of epithelial cells	-3.06983	-1.52455	7/77	857,1793,3688,5290,5291,5295,23607	CAV1,DOCK1,ITGB1,PIK3CA,PIK3CB,PIK3R1,CD2AP
8_Member	Canonical Pathways	M13	PID ERBB4 PATHWAY	-3.05195	-1.51213	5/38	3717,5290,5291,5295,9611	JAK2,PIK3CA,PIK3CB,PIK3R1,NCOR1
8_Member	Reactome Gene Sets	R-HSA-5655302	Signaling by FGFR1 in disease	-3.05195	-1.51213	5/38	5290,5295,6772,8805,9208	PIK3CA,PIK3R1,STAT1,TRIM24,LRRFIP1
8_Member	Canonical Pathways	M156	PID ECADHERIN NASCENT AJ PATHWAY	-2.99944	-1.47243	5/39	1739,5290,5295,8826,10787	DLG1,PIK3CA,PIK3R1,IQGAP1,NCKAP1
8_Member	Reactome Gene Sets	R-HSA-5654695	PI-3K cascade:FGFR2	-2.99564	-1.47243	4/23	2252,5290,5295,5781	FGF7,PIK3CA,PIK3R1,PTPN11
8_Member	KEGG Pathway	hsa04015	Rap1 signaling pathway	-2.96844	-1.44912	12/210	889,2252,2770,2776,3688,5290,5291,5295,5584,23236,57568,260425	KRIT1,FGF7,GNAI1,GNAQ,ITGB1,PIK3CA,PIK3CB,PIK3R1,PRKCI,PLCB1,SIPA1L2,MAGI3
8_Member	Canonical Pathways	M281	PID FAK PATHWAY	-2.95671	-1.44068	6/59	1793,3685,3688,5290,5295,7525	DOCK1,ITGAV,ITGB1,PIK3CA,PIK3R1,YES1
8_Member	WikiPathways	WP75	Toll-like receptor signaling pathway	-2.95044	-1.44068	8/104	4283,5290,5291,5295,6352,6772,6885,29110	CXCL9,PIK3CA,PIK3CB,PIK3R1,CCL5,STAT1,MAP3K7,TBK1
8_Member	KEGG Pathway	hsa04620	Toll-like receptor signaling pathway	-2.95044	-1.44068	8/104	4283,5290,5291,5295,6352,6772,6885,29110	CXCL9,PIK3CA,PIK3CB,PIK3R1,CCL5,STAT1,MAP3K7,TBK1
8_Member	Canonical Pathways	M41	PID ER NONGENOMIC PATHWAY	-2.94852	-1.44068	5/40	2770,2776,5290,5295,23236	GNAI1,GNAQ,PIK3CA,PIK3R1,PLCB1
8_Member	Reactome Gene Sets	R-HSA-8853659	RET signaling	-2.94852	-1.44068	5/40	5290,5291,5295,5567,5781	PIK3CA,PIK3CB,PIK3R1,PRKACB,PTPN11
8_Member	WikiPathways	WP4829	mBDNF and proBDNF regulation of GABA neurotransmission	-2.94852	-1.44068	5/40	3717,5290,5291,5295,6093	JAK2,PIK3CA,PIK3CB,PIK3R1,ROCK1
8_Member	Canonical Pathways	M214	PID ERBB1 INTERNALIZATION PATHWAY	-2.89911	-1.40733	5/41	5290,5291,5295,6453,9101	PIK3CA,PIK3CB,PIK3R1,ITSN1,USP8
8_Member	KEGG Pathway	hsa05417	Lipid and atherosclerosis	-2.88102	-1.39471	12/215	338,817,948,3308,3717,5290,5291,5295,6352,6885,23236,29110	APOB,CAMK2D,CD36,HSPA4,JAK2,PIK3CA,PIK3CB,PIK3R1,CCL5,MAP3K7,PLCB1,TBK1
8_Member	Canonical Pathways	M274	PID LYMPH ANGIOGENESIS PATHWAY	-2.85438	-1.38043	4/25	3672,3688,5290,5295	ITGA1,ITGB1,PIK3CA,PIK3R1
8_Member	Reactome Gene Sets	R-HSA-9006335	Signaling by Erythropoietin	-2.85438	-1.38043	4/25	3717,5290,5291,5295	JAK2,PIK3CA,PIK3CB,PIK3R1
8_Member	Reactome Gene Sets	R-HSA-2454202	Fc epsilon receptor (FCERI) signaling	-2.83292	-1.36533	9/134	3709,5290,5291,5295,6885,7006,8945,10892,23291	ITPR2,PIK3CA,PIK3CB,PIK3R1,MAP3K7,TEC,BTRC,MALT1,FBXW11
8_Member	KEGG Pathway	hsa04066	HIF-1 signaling pathway	-2.81897	-1.35595	8/109	817,5054,5290,5291,5295,6198,7037,8453	CAMK2D,SERPINE1,PIK3CA,PIK3CB,PIK3R1,RPS6KB1,TFRC,CUL2
8_Member	Reactome Gene Sets	R-HSA-1226099	Signaling by FGFR in disease	-2.80726	-1.34537	6/63	2252,5290,5295,6772,8805,9208	FGF7,PIK3CA,PIK3R1,STAT1,TRIM24,LRRFIP1
8_Member	Canonical Pathways	M222	PID CXCR3 PATHWAY	-2.8045	-1.3443	5/43	2770,4283,5290,5291,5295	GNAI1,CXCL9,PIK3CA,PIK3CB,PIK3R1
8_Member	WikiPathways	WP4172	PI3K-Akt signaling pathway	-2.78995	-1.33647	16/345	1386,2252,2690,3655,3672,3685,3688,3716,3717,5290,5291,5295,5586,6198,23678,100533105	ATF2,FGF7,GHR,ITGA6,ITGA1,ITGAV,ITGB1,JAK1,JAK2,PIK3CA,PIK3CB,PIK3R1,PKN2,RPS6KB1,SGK3,C8orf44-SGK3
8_Member	KEGG Pathway	hsa04929	GnRH secretion	-2.77173	-1.32212	6/64	2776,3709,5290,5291,5295,23236	GNAQ,ITPR2,PIK3CA,PIK3CB,PIK3R1,PLCB1
8_Member	WikiPathways	WP5087	Malignant pleural mesothelioma	-2.76572	-1.31776	19/447	324,1386,2252,3655,3672,3685,3688,3716,5290,5291,6198,6352,6772,8945,9113,9821,10746,23012,27123	APC,ATF2,FGF7,ITGA6,ITGA1,ITGAV,ITGB1,JAK1,PIK3CA,PIK3CB,RPS6KB1,CCL5,STAT1,BTRC,LATS1,RB1CC1,MAP3K2,STK38L,DKK2
8_Member	KEGG Pathway	hsa05166	Human T-cell leukemia virus 1 infection	-2.76356	-1.31614	12/222	1030,1386,1739,3716,5290,5291,5295,5567,5925,7042,7046,29945	CDKN2B,ATF2,DLG1,JAK1,PIK3CA,PIK3CB,PIK3R1,PRKACB,RB1,TGFB2,TGFBR1,ANAPC4
8_Member	KEGG Pathway	hsa04211	Longevity regulating pathway	-2.70103	-1.27499	7/89	1386,5290,5291,5295,5567,6198,9821	ATF2,PIK3CA,PIK3CB,PIK3R1,PRKACB,RPS6KB1,RB1CC1
8_Member	KEGG Pathway	hsa05225	Hepatocellular carcinoma	-2.69308	-1.26756	10/168	324,1647,1728,5290,5291,5295,5925,6198,7042,7046	APC,GADD45A,NQO1,PIK3CA,PIK3CB,PIK3R1,RB1,RPS6KB1,TGFB2,TGFBR1
8_Member	KEGG Pathway	hsa04151	PI3K-Akt signaling pathway	-2.67736	-1.25392	16/354	1386,2252,2690,3655,3672,3685,3688,3716,3717,5290,5291,5295,5586,6198,23678,100533105	ATF2,FGF7,GHR,ITGA6,ITGA1,ITGAV,ITGB1,JAK1,JAK2,PIK3CA,PIK3CB,PIK3R1,PKN2,RPS6KB1,SGK3,C8orf44-SGK3
8_Member	Canonical Pathways	M239	PID A6B1 A6B4 INTEGRIN PATHWAY	-2.67214	-1.2518	5/46	3655,3688,5290,5295,6198	ITGA6,ITGB1,PIK3CA,PIK3R1,RPS6KB1
8_Member	Canonical Pathways	M69	PID REELIN PATHWAY	-2.66567	-1.24993	4/28	1600,3688,5290,5295	DAB1,ITGB1,PIK3CA,PIK3R1
8_Member	Reactome Gene Sets	R-HSA-9682385	FLT3 signaling in disease	-2.66567	-1.24993	4/28	5290,5295,5781,9321	PIK3CA,PIK3R1,PTPN11,TRIP11
8_Member	WikiPathways	WP4685	Melanoma	-2.6363	-1.22613	6/68	1647,4286,5290,5291,5295,5925	GADD45A,MITF,PIK3CA,PIK3CB,PIK3R1,RB1
8_Member	KEGG Pathway	hsa04510	Focal adhesion	-2.6199	-1.21338	11/201	857,1793,3655,3672,3685,3688,4659,5290,5291,5295,6093	CAV1,DOCK1,ITGA6,ITGA1,ITGAV,ITGB1,PPP1R12A,PIK3CA,PIK3CB,PIK3R1,ROCK1
8_Member	Canonical Pathways	M125	PID IGF1 PATHWAY	-2.60801	-1.2063	4/29	5290,5295,5781,6198	PIK3CA,PIK3R1,PTPN11,RPS6KB1
8_Member	KEGG Pathway	hsa05211	Renal cell carcinoma	-2.60401	-1.20396	6/69	5290,5291,5295,5781,7042,8453	PIK3CA,PIK3CB,PIK3R1,PTPN11,TGFB2,CUL2
8_Member	WikiPathways	WP306	Focal adhesion	-2.60321	-1.20396	11/202	857,1793,3655,3672,3685,3688,4659,5290,5291,5295,6093	CAV1,DOCK1,ITGA6,ITGA1,ITGAV,ITGB1,PPP1R12A,PIK3CA,PIK3CB,PIK3R1,ROCK1
8_Member	WikiPathways	WP1449	Regulation of toll-like receptor signaling pathway	-2.5981	-1.19934	9/145	4283,5290,5291,5295,6352,6772,6885,7874,29110	CXCL9,PIK3CA,PIK3CB,PIK3R1,CCL5,STAT1,MAP3K7,USP7,TBK1
8_Member	WikiPathways	WP4566	Translation inhibitors in chronically activated PDGFRA cells	-2.5896	-1.19231	5/48	5290,5291,5295,6198,8672	PIK3CA,PIK3CB,PIK3R1,RPS6KB1,EIF4G3
8_Member	KEGG Pathway	hsa05224	Breast cancer	-2.55806	-1.16833	9/147	324,1647,2252,5290,5291,5295,5925,6198,8202	APC,GADD45A,FGF7,PIK3CA,PIK3CB,PIK3R1,RB1,RPS6KB1,NCOA3
8_Member	Canonical Pathways	M234	PID IL2 STAT5 PATHWAY	-2.55265	-1.16833	4/30	3716,5290,5295,5781	JAK1,PIK3CA,PIK3R1,PTPN11
8_Member	Canonical Pathways	M72	PID NECTIN PATHWAY	-2.55265	-1.16833	4/30	3685,5290,5295,8826	ITGAV,PIK3CA,PIK3R1,IQGAP1
8_Member	Reactome Gene Sets	R-HSA-5654696	Downstream signaling of activated FGFR2	-2.55265	-1.16833	4/30	2252,5290,5295,5781	FGF7,PIK3CA,PIK3R1,PTPN11
8_Member	WikiPathways	WP3844	PI3K-AKT-mTOR signaling pathway and therapeutic opportunities	-2.55265	-1.16833	4/30	5290,5291,5295,9821	PIK3CA,PIK3CB,PIK3R1,RB1CC1
8_Member	WikiPathways	WP5124	Alzheimer's disease	-2.5479	-1.165	13/267	102,324,2776,3709,3799,4023,5290,5291,5295,9821,23236,27123,30849	ADAM10,APC,GNAQ,ITPR2,KIF5B,LPL,PIK3CA,PIK3CB,PIK3R1,RB1CC1,PLCB1,DKK2,PIK3R4
8_Member	Reactome Gene Sets	R-HSA-1227986	Signaling by ERBB2	-2.51117	-1.14024	5/50	5290,5295,7525,9101,55914	PIK3CA,PIK3R1,YES1,USP8,ERBIN
8_Member	KEGG Pathway	hsa05223	Non-small cell lung cancer	-2.51058	-1.14024	6/72	1647,3799,5290,5291,5295,5925	GADD45A,KIF5B,PIK3CA,PIK3CB,PIK3R1,RB1
8_Member	Canonical Pathways	M213	PID AR NONGENOMIC PATHWAY	-2.49944	-1.13548	4/31	2770,5290,5295,23236	GNAI1,PIK3CA,PIK3R1,PLCB1
8_Member	Reactome Gene Sets	R-HSA-202424	Downstream TCR signaling	-2.46434	-1.10977	7/98	5290,5291,5295,6885,8945,10892,23291	PIK3CA,PIK3CB,PIK3R1,MAP3K7,BTRC,MALT1,FBXW11
8_Member	Canonical Pathways	M160	PID AVB3 INTEGRIN PATHWAY	-2.45101	-1.09732	6/74	3685,5290,5295,5781,6093,6198	ITGAV,PIK3CA,PIK3R1,PTPN11,ROCK1,RPS6KB1
8_Member	Canonical Pathways	M108	PID NETRIN PATHWAY	-2.44823	-1.09674	4/32	1793,5290,5295,7525	DOCK1,PIK3CA,PIK3R1,YES1
8_Member	Reactome Gene Sets	R-HSA-2730905	Role of LAT2/NTAL/LAB on calcium mobilization	-2.44379	-1.0958	3/16	5290,5291,5295	PIK3CA,PIK3CB,PIK3R1
8_Member	Reactome Gene Sets	R-HSA-9665348	Signaling by ERBB2 ECD mutants	-2.44379	-1.0958	3/16	5290,5295,55914	PIK3CA,PIK3R1,ERBIN
8_Member	Reactome Gene Sets	R-HSA-9703648	Signaling by FLT3 ITD and TKD mutants	-2.44379	-1.0958	3/16	5290,5295,5781	PIK3CA,PIK3R1,PTPN11
8_Member	KEGG Pathway	hsa05170	Human immunodeficiency virus 1 infection	-2.44287	-1.09532	11/212	2770,2776,3709,5290,5291,5295,6198,6885,8945,23291,29110	GNAI1,GNAQ,ITPR2,PIK3CA,PIK3CB,PIK3R1,RPS6KB1,MAP3K7,BTRC,FBXW11,TBK1
8_Member	KEGG Pathway	hsa04360	Axon guidance	-2.44224	-1.09512	10/182	659,817,2770,3688,3983,5290,5291,5295,5781,6093	BMPR2,CAMK2D,GNAI1,ITGB1,ABLIM1,PIK3CA,PIK3CB,PIK3R1,PTPN11,ROCK1
8_Member	KEGG Pathway	hsa05214	Glioma	-2.42199	-1.07747	6/75	817,1647,5290,5291,5295,5925	CAMK2D,GADD45A,PIK3CA,PIK3CB,PIK3R1,RB1
8_Member	WikiPathways	WP3932	Focal adhesion: PI3K-Akt-mTOR-signaling pathway	-2.42046	-1.07637	14/309	1386,2252,2690,3655,3685,3688,3716,3717,5290,5291,5295,6198,30849,51719	ATF2,FGF7,GHR,ITGA6,ITGAV,ITGB1,JAK1,JAK2,PIK3CA,PIK3CB,PIK3R1,RPS6KB1,PIK3R4,CAB39
8_Member	GO Biological Processes	GO:1902743	regulation of lamellipodium organization	-2.4005	-1.05813	5/53	5168,5290,5295,5756,10787	ENPP2,PIK3CA,PIK3R1,TWF1,NCKAP1
8_Member	KEGG Pathway	hsa05146	Amoebiasis	-2.36819	-1.03858	7/102	2776,5290,5291,5295,5567,7042,23236	GNAQ,PIK3CA,PIK3CB,PIK3R1,PRKACB,TGFB2,PLCB1
8_Member	Reactome Gene Sets	R-HSA-180292	GAB1 signalosome	-2.36587	-1.03858	3/17	5290,5295,5781	PIK3CA,PIK3R1,PTPN11
8_Member	GO Biological Processes	GO:0048017	inositol lipid-mediated signaling	-2.36542	-1.03858	6/77	5290,5291,5295,5337,6198,23236	PIK3CA,PIK3CB,PIK3R1,PLD1,RPS6KB1,PLCB1
8_Member	KEGG Pathway	hsa04926	Relaxin signaling pathway	-2.36431	-1.0384	8/129	1386,2770,5290,5291,5295,5567,7046,23236	ATF2,GNAI1,PIK3CA,PIK3CB,PIK3R1,PRKACB,TGFBR1,PLCB1
8_Member	Canonical Pathways	M110	PID IL1 PATHWAY	-2.35131	-1.02822	4/34	5290,5295,5584,6885	PIK3CA,PIK3R1,PRKCI,MAP3K7
8_Member	Reactome Gene Sets	R-HSA-74752	Signaling by Insulin receptor	-2.33785	-1.01688	6/78	2252,5290,5291,5295,5781,30849	FGF7,PIK3CA,PIK3CB,PIK3R1,PTPN11,PIK3R4
8_Member	Canonical Pathways	M122	PID IL2 1PATHWAY	-2.33094	-1.01282	5/55	3716,5290,5295,5781,6772	JAK1,PIK3CA,PIK3R1,PTPN11,STAT1
8_Member	KEGG Pathway	hsa04625	C-type lectin receptor signaling pathway	-2.32199	-1.00631	7/104	3709,5290,5291,5295,5781,6772,10892	ITPR2,PIK3CA,PIK3CB,PIK3R1,PTPN11,STAT1,MALT1
8_Member	KEGG Pathway	hsa04660	T cell receptor signaling pathway	-2.32199	-1.00631	7/104	1739,5290,5291,5295,6885,7006,10892	DLG1,PIK3CA,PIK3CB,PIK3R1,MAP3K7,TEC,MALT1
8_Member	Reactome Gene Sets	R-HSA-114604	GPVI-mediated activation cascade	-2.30537	-0.994917	4/35	5290,5291,5295,5781	PIK3CA,PIK3CB,PIK3R1,PTPN11
8_Member	KEGG Pathway	hsa04923	Regulation of lipolysis in adipocytes	-2.29733	-0.99006	5/56	2770,5290,5291,5295,5567	GNAI1,PIK3CA,PIK3CB,PIK3R1,PRKACB
8_Member	Reactome Gene Sets	R-HSA-5654710	PI-3K cascade:FGFR3	-2.29308	-0.98858	3/18	5290,5295,5781	PIK3CA,PIK3R1,PTPN11
8_Member	GO Biological Processes	GO:1902745	positive regulation of lamellipodium organization	-2.26098	-0.964292	4/36	5168,5290,5295,10787	ENPP2,PIK3CA,PIK3R1,NCKAP1
8_Member	Reactome Gene Sets	R-HSA-186797	Signaling by PDGF	-2.23232	-0.943334	5/58	5290,5291,5295,5781,6772	PIK3CA,PIK3CB,PIK3R1,PTPN11,STAT1
8_Member	KEGG Pathway	hsa05213	Endometrial cancer	-2.23232	-0.943334	5/58	324,1647,5290,5291,5295	APC,GADD45A,PIK3CA,PIK3CB,PIK3R1
8_Member	WikiPathways	WP4239	Epithelial to mesenchymal transition in colorectal cancer	-2.22943	-0.941927	9/165	5290,5291,5295,5318,6935,7042,7046,9069,64398	PIK3CA,PIK3CB,PIK3R1,PKP2,ZEB1,TGFB2,TGFBR1,CLDN12,PALS1
8_Member	Reactome Gene Sets	R-HSA-9703465	Signaling by FLT3 fusion proteins	-2.22484	-0.939981	3/19	5290,5295,9321	PIK3CA,PIK3R1,TRIP11
8_Member	Reactome Gene Sets	R-HSA-9675108	Nervous system development	-2.20914	-0.927299	21/577	102,214,1600,1739,1793,3672,3685,3688,3983,5290,5291,5295,5567,5781,5962,6093,6453,7402,7525,8453,23122	ADAM10,ALCAM,DAB1,DLG1,DOCK1,ITGA1,ITGAV,ITGB1,ABLIM1,PIK3CA,PIK3CB,PIK3R1,PRKACB,PTPN11,RDX,ROCK1,ITSN1,UTRN,YES1,CUL2,CLASP2
8_Member	WikiPathways	WP2261	Glioblastoma signaling pathways	-2.20656	-0.926569	6/83	1030,5290,5291,5295,5584,5925	CDKN2B,PIK3CA,PIK3CB,PIK3R1,PRKCI,RB1
8_Member	KEGG Pathway	hsa05162	Measles	-2.17189	-0.899652	8/139	3716,5290,5291,5295,6772,6885,29110,64135	JAK1,PIK3CA,PIK3CB,PIK3R1,STAT1,MAP3K7,TBK1,IFIH1
8_Member	Reactome Gene Sets	R-HSA-5654720	PI-3K cascade:FGFR4	-2.16064	-0.89277	3/20	5290,5295,5781	PIK3CA,PIK3R1,PTPN11
8_Member	KEGG Pathway	hsa05171	Coronavirus disease - COVID-19	-2.15424	-0.888906	11/232	185,2266,3716,5290,5291,5295,6772,6885,29110,59272,64135	AGTR1,FGG,JAK1,PIK3CA,PIK3CB,PIK3R1,STAT1,MAP3K7,TBK1,ACE2,IFIH1
8_Member	Canonical Pathways	M187	PID TRKR PATHWAY	-2.13991	-0.879586	5/61	1793,5290,5295,5584,5781	DOCK1,PIK3CA,PIK3R1,PRKCI,PTPN11
8_Member	KEGG Pathway	hsa05164	Influenza A	-2.13121	-0.875132	9/171	3716,3717,5290,5291,5295,6352,6772,29110,64135	JAK1,JAK2,PIK3CA,PIK3CB,PIK3R1,CCL5,STAT1,TBK1,IFIH1
8_Member	KEGG Pathway	hsa05169	Epstein-Barr virus infection	-2.12941	-0.874039	10/202	1647,3716,5290,5291,5295,5925,6772,6885,7874,29110	GADD45A,JAK1,PIK3CA,PIK3CB,PIK3R1,RB1,STAT1,MAP3K7,USP7,TBK1
8_Member	KEGG Pathway	hsa05415	Diabetic cardiomyopathy	-2.115	-0.862087	10/203	185,817,948,5290,5291,5295,5350,7042,7046,23236	AGTR1,CAMK2D,CD36,PIK3CA,PIK3CB,PIK3R1,PLN,TGFB2,TGFBR1,PLCB1
8_Member	KEGG Pathway	hsa04213	Longevity regulating pathway - multiple species	-2.11038	-0.859704	5/62	5290,5291,5295,5567,6198	PIK3CA,PIK3CB,PIK3R1,PRKACB,RPS6KB1
8_Member	Reactome Gene Sets	R-HSA-422475	Axon guidance	-2.10918	-0.859704	20/552	102,214,1600,1739,1793,3672,3685,3688,3983,5290,5291,5295,5567,5781,5962,6093,6453,7525,8453,23122	ADAM10,ALCAM,DAB1,DLG1,DOCK1,ITGA1,ITGAV,ITGB1,ABLIM1,PIK3CA,PIK3CB,PIK3R1,PRKACB,PTPN11,RDX,ROCK1,ITSN1,YES1,CUL2,CLASP2
8_Member	KEGG Pathway	hsa04670	Leukocyte transendothelial migration	-2.10784	-0.859455	7/114	2770,3688,5290,5291,5295,5781,6093	GNAI1,ITGB1,PIK3CA,PIK3CB,PIK3R1,PTPN11,ROCK1
8_Member	Reactome Gene Sets	R-HSA-5654689	PI-3K cascade:FGFR1	-2.10006	-0.85684	3/21	5290,5295,5781	PIK3CA,PIK3R1,PTPN11
8_Member	Canonical Pathways	M62	PID EPHB FWD PATHWAY	-2.09724	-0.855044	4/40	5290,5295,6093,6453	PIK3CA,PIK3R1,ROCK1,ITSN1
8_Member	Canonical Pathways	M10	PID BCR 5PATHWAY	-2.08145	-0.842315	5/63	5290,5295,6885,10892,25998	PIK3CA,PIK3R1,MAP3K7,MALT1,IBTK
8_Member	WikiPathways	WP4155	Endometrial cancer	-2.08145	-0.842315	5/63	324,1647,5290,5291,5295	APC,GADD45A,PIK3CA,PIK3CB,PIK3R1
8_Member	GO Biological Processes	GO:0010591	regulation of lamellipodium assembly	-2.0594	-0.824647	4/41	5290,5295,5756,10787	PIK3CA,PIK3R1,TWF1,NCKAP1
8_Member	Canonical Pathways	M211	PID HEDGEHOG 2PATHWAY	-2.04276	-0.815332	3/22	5290,5295,7042	PIK3CA,PIK3R1,TGFB2
9_Summary	GO Biological Processes	GO:0097435	supramolecular fiber organization	-8.73108	-5.56049	34/522	390,948,1545,1739,3688,3717,4205,4430,4534,4646,5318,5357,5358,5584,5756,6249,7042,7046,7273,8452,9748,10580,10788,23075,23122,23607,27063,29767,51199,57606,57619,79745,94134,153241,817,1756,2252,2764,5290,6093,7402,10787,23002,23301,23527,27032,93627	RND3,CD36,CYP1B1,DLG1,ITGB1,JAK2,MEF2A,MYO1B,MTM1,MYO6,PKP2,PLS1,PLS3,PRKCI,TWF1,CLIP1,TGFB2,TGFBR1,TTN,CUL3,SLK,SORBS1,IQGAP2,SWAP70,CLASP2,CD2AP,ANKRD1,TMOD2,NIN,SLAIN2,SHROOM3,CLIP4,ARHGAP12,CEP120,CAMK2D,DMD,FGF7,GMFB,PIK3CA,ROCK1,UTRN,NCKAP1,DAAM1,EHBP1,ACAP2,ATP2C1,TBCK
9_Member	GO Biological Processes	GO:0097435	supramolecular fiber organization	-8.73108	-5.56049	34/522	390,948,1545,1739,3688,3717,4205,4430,4534,4646,5318,5357,5358,5584,5756,6249,7042,7046,7273,8452,9748,10580,10788,23075,23122,23607,27063,29767,51199,57606,57619,79745,94134,153241	RND3,CD36,CYP1B1,DLG1,ITGB1,JAK2,MEF2A,MYO1B,MTM1,MYO6,PKP2,PLS1,PLS3,PRKCI,TWF1,CLIP1,TGFB2,TGFBR1,TTN,CUL3,SLK,SORBS1,IQGAP2,SWAP70,CLASP2,CD2AP,ANKRD1,TMOD2,NIN,SLAIN2,SHROOM3,CLIP4,ARHGAP12,CEP120
9_Member	GO Biological Processes	GO:0030029	actin filament-based process	-7.70961	-4.76086	35/602	390,817,1739,1756,2252,2764,3688,3717,4205,4430,4646,5290,5318,5357,5358,5584,5756,6093,7273,7402,8452,10580,10787,10788,23002,23075,23301,23527,23607,27032,27063,29767,57619,93627,94134	RND3,CAMK2D,DLG1,DMD,FGF7,GMFB,ITGB1,JAK2,MEF2A,MYO1B,MYO6,PIK3CA,PKP2,PLS1,PLS3,PRKCI,TWF1,ROCK1,TTN,UTRN,CUL3,SORBS1,NCKAP1,IQGAP2,DAAM1,SWAP70,EHBP1,ACAP2,CD2AP,ATP2C1,ANKRD1,TMOD2,SHROOM3,TBCK,ARHGAP12
9_Member	GO Biological Processes	GO:0030036	actin cytoskeleton organization	-6.77488	-4.15073	31/540	390,1739,1756,2252,3688,3717,4205,4430,4646,5290,5357,5358,5584,5756,6093,7273,7402,8452,10580,10787,10788,23002,23075,23301,23607,27032,27063,29767,57619,93627,94134	RND3,DLG1,DMD,FGF7,ITGB1,JAK2,MEF2A,MYO1B,MYO6,PIK3CA,PLS1,PLS3,PRKCI,TWF1,ROCK1,TTN,UTRN,CUL3,SORBS1,NCKAP1,IQGAP2,DAAM1,SWAP70,EHBP1,CD2AP,ATP2C1,ANKRD1,TMOD2,SHROOM3,TBCK,ARHGAP12
9_Member	GO Biological Processes	GO:0007015	actin filament organization	-5.11525	-2.97989	18/267	390,1739,3717,4430,4646,5357,5358,5584,5756,7273,8452,10580,10788,23075,23607,29767,57619,94134	RND3,DLG1,JAK2,MYO1B,MYO6,PLS1,PLS3,PRKCI,TWF1,TTN,CUL3,SORBS1,IQGAP2,SWAP70,CD2AP,TMOD2,SHROOM3,ARHGAP12
9_Member	GO Biological Processes	GO:0051017	actin filament bundle assembly	-3.16215	-1.59071	6/54	4430,5357,5358,8452,10580,23075	MYO1B,PLS1,PLS3,CUL3,SORBS1,SWAP70
9_Member	GO Biological Processes	GO:0061572	actin filament bundle organization	-2.99604	-1.47243	6/58	4430,5357,5358,8452,10580,23075	MYO1B,PLS1,PLS3,CUL3,SORBS1,SWAP70
10_Summary	GO Biological Processes	GO:0048193	Golgi vesicle transport	-8.60316	-5.53523	24/280	2803,4253,4430,5584,5870,6683,6845,7405,8452,8548,9135,9321,9522,9527,9950,10640,23256,50999,51542,51762,55014,57511,60684,63971,857,1182,9101,9525,10269,22931,23122,23317,23325,29887,51028,55300,57003,57531,64225,64398,165679	GOLGA4,MIA2,MYO1B,PRKCI,RAB6A,SPAST,VAMP7,UVRAG,CUL3,BLZF1,RABEP1,TRIP11,SCAMP1,GOSR1,GOLGA5,EXOC5,SCFD1,TMED5,VPS54,RAB8B,STX17,COG6,TRAPPC11,KIF13A,CAV1,CLCN3,USP8,VPS4B,ZMPSTE24,RAB18,CLASP2,DNAJC13,WASHC4,SNX10,VPS36,PI4K2B,CCDC47,HACE1,ATL2,PALS1,SPTSSB
10_Member	GO Biological Processes	GO:0048193	Golgi vesicle transport	-8.60316	-5.53523	24/280	2803,4253,4430,5584,5870,6683,6845,7405,8452,8548,9135,9321,9522,9527,9950,10640,23256,50999,51542,51762,55014,57511,60684,63971	GOLGA4,MIA2,MYO1B,PRKCI,RAB6A,SPAST,VAMP7,UVRAG,CUL3,BLZF1,RABEP1,TRIP11,SCAMP1,GOSR1,GOLGA5,EXOC5,SCFD1,TMED5,VPS54,RAB8B,STX17,COG6,TRAPPC11,KIF13A
10_Member	GO Biological Processes	GO:0010256	endomembrane system organization	-4.50098	-2.56253	25/504	857,1182,6683,8548,9101,9321,9525,9950,10269,22931,23122,23317,23325,29887,50999,51028,55014,55300,57003,57511,57531,60684,64225,64398,165679	CAV1,CLCN3,SPAST,BLZF1,USP8,TRIP11,VPS4B,GOLGA5,ZMPSTE24,RAB18,CLASP2,DNAJC13,WASHC4,SNX10,TMED5,VPS36,STX17,PI4K2B,CCDC47,COG6,HACE1,TRAPPC11,ATL2,PALS1,SPTSSB
10_Member	GO Biological Processes	GO:0006888	endoplasmic reticulum to Golgi vesicle-mediated transport	-3.80737	-2.06599	10/121	4253,6683,6845,8452,9321,9527,23256,50999,55014,60684	MIA2,SPAST,VAMP7,CUL3,TRIP11,GOSR1,SCFD1,TMED5,STX17,TRAPPC11
10_Member	GO Biological Processes	GO:0007030	Golgi organization	-3.77198	-2.03849	11/146	8548,9321,9950,23122,50999,55014,55300,57511,57531,60684,64225	BLZF1,TRIP11,GOLGA5,CLASP2,TMED5,STX17,PI4K2B,COG6,HACE1,TRAPPC11,ATL2
11_Summary	GO Biological Processes	GO:0040008	regulation of growth	-8.20775	-5.18329	38/660	102,185,657,659,734,817,1654,1848,2690,2803,3624,4133,4534,5167,5290,5357,5925,6049,6198,7042,7046,7049,8725,9113,10269,23236,23251,23414,23678,50618,51379,51542,55031,55777,57678,80014,87178,100533105	ADAM10,AGTR1,BMPR1A,BMPR2,OSGIN2,CAMK2D,DDX3X,DUSP6,GHR,GOLGA4,INHBA,MAP2,MTM1,ENPP1,PIK3CA,PLS1,RB1,RNF6,RPS6KB1,TGFB2,TGFBR1,TGFBR3,URI1,LATS1,ZMPSTE24,PLCB1,MINAR1,ZFPM2,SGK3,ITSN2,CRLF3,VPS54,USP47,MBD5,GPAM,WWC2,PNPT1,C8orf44-SGK3
11_Member	GO Biological Processes	GO:0040008	regulation of growth	-8.20775	-5.18329	38/660	102,185,657,659,734,817,1654,1848,2690,2803,3624,4133,4534,5167,5290,5357,5925,6049,6198,7042,7046,7049,8725,9113,10269,23236,23251,23414,23678,50618,51379,51542,55031,55777,57678,80014,87178,100533105	ADAM10,AGTR1,BMPR1A,BMPR2,OSGIN2,CAMK2D,DDX3X,DUSP6,GHR,GOLGA4,INHBA,MAP2,MTM1,ENPP1,PIK3CA,PLS1,RB1,RNF6,RPS6KB1,TGFB2,TGFBR1,TGFBR3,URI1,LATS1,ZMPSTE24,PLCB1,MINAR1,ZFPM2,SGK3,ITSN2,CRLF3,VPS54,USP47,MBD5,GPAM,WWC2,PNPT1,C8orf44-SGK3
11_Member	GO Biological Processes	GO:0048638	regulation of developmental growth	-5.48931	-3.22606	21/329	657,659,1848,2690,2803,4133,4534,5290,5357,6049,6198,7046,7049,9113,10269,23236,23414,50618,55777,57678,80014	BMPR1A,BMPR2,DUSP6,GHR,GOLGA4,MAP2,MTM1,PIK3CA,PLS1,RNF6,RPS6KB1,TGFBR1,TGFBR3,LATS1,ZMPSTE24,PLCB1,ZFPM2,ITSN2,MBD5,GPAM,WWC2
11_Member	GO Biological Processes	GO:0045927	positive regulation of growth	-4.78044	-2.76009	17/256	102,657,659,1654,2690,2803,4534,5357,6198,7042,7046,7049,23236,23414,50618,55031,57678	ADAM10,BMPR1A,BMPR2,DDX3X,GHR,GOLGA4,MTM1,PLS1,RPS6KB1,TGFB2,TGFBR1,TGFBR3,PLCB1,ZFPM2,ITSN2,USP47,GPAM
11_Member	GO Biological Processes	GO:0048639	positive regulation of developmental growth	-3.81813	-2.07458	12/169	657,659,2690,2803,4534,5357,6198,7049,23236,23414,50618,57678	BMPR1A,BMPR2,GHR,GOLGA4,MTM1,PLS1,RPS6KB1,TGFBR3,PLCB1,ZFPM2,ITSN2,GPAM
12_Summary	GO Biological Processes	GO:0006886	intracellular protein transport	-8.17243	-5.16817	38/662	373,950,1386,1740,3308,3799,4646,5295,5584,5870,6400,6729,6814,8417,9847,10513,11231,11260,22931,23161,23256,25782,26953,27236,29887,30849,50999,51028,51194,51762,54332,55014,55717,55914,63908,63971,157769,202151,546,1654,1739,5925,9135,9321,22930,23272,23515,51134,55719,55754,57003,64747,79589,81573,152559	TRIM23,SCARB2,ATF2,DLG2,HSPA4,KIF5B,MYO6,PIK3R1,PRKCI,RAB6A,SEL1L,SRP54,STXBP3,STX7,C2CD5,APPBP2,SEC63,XPOT,RAB18,SNX13,SCFD1,RAB3GAP2,RANBP6,ARFIP1,SNX10,PIK3R4,TMED5,VPS36,IPO11,RAB8B,GDAP1,STX17,WDR11,ERBIN,NAPB,KIF13A,FAM91A1,RANBP3L,ATRX,DDX3X,DLG1,RB1,RABEP1,TRIP11,RAB3GAP1,TASOR,MORC3,CEP83,SLF2,TMEM30A,CCDC47,MFSD1,RNF128,ANKRD13C,PAQR3
12_Member	GO Biological Processes	GO:0006886	intracellular protein transport	-8.17243	-5.16817	38/662	373,950,1386,1740,3308,3799,4646,5295,5584,5870,6400,6729,6814,8417,9847,10513,11231,11260,22931,23161,23256,25782,26953,27236,29887,30849,50999,51028,51194,51762,54332,55014,55717,55914,63908,63971,157769,202151	TRIM23,SCARB2,ATF2,DLG2,HSPA4,KIF5B,MYO6,PIK3R1,PRKCI,RAB6A,SEL1L,SRP54,STXBP3,STX7,C2CD5,APPBP2,SEC63,XPOT,RAB18,SNX13,SCFD1,RAB3GAP2,RANBP6,ARFIP1,SNX10,PIK3R4,TMED5,VPS36,IPO11,RAB8B,GDAP1,STX17,WDR11,ERBIN,NAPB,KIF13A,FAM91A1,RANBP3L
12_Member	GO Biological Processes	GO:0033365	protein localization to organelle	-5.37486	-3.15528	32/661	546,950,1386,1654,1739,3308,5295,5870,5925,6729,9135,9321,11231,22930,23272,23515,25782,26953,29887,30849,51028,51134,51194,51762,54332,55719,55754,57003,64747,79589,81573,152559	ATRX,SCARB2,ATF2,DDX3X,DLG1,HSPA4,PIK3R1,RAB6A,RB1,SRP54,RABEP1,TRIP11,SEC63,RAB3GAP1,TASOR,MORC3,RAB3GAP2,RANBP6,SNX10,PIK3R4,VPS36,CEP83,IPO11,RAB8B,GDAP1,SLF2,TMEM30A,CCDC47,MFSD1,RNF128,ANKRD13C,PAQR3
12_Member	GO Biological Processes	GO:0072594	establishment of protein localization to organelle	-2.29998	-0.990318	14/319	950,1386,3308,5295,6729,11231,22930,25782,26953,30849,51028,51194,51762,54332	SCARB2,ATF2,HSPA4,PIK3R1,SRP54,SEC63,RAB3GAP1,RAB3GAP2,RANBP6,PIK3R4,VPS36,IPO11,RAB8B,GDAP1
13_Summary	Reactome Gene Sets	R-HSA-109582	Hemostasis	-7.88124	-4.91477	36/621	338,857,948,1793,2266,2770,2776,2888,3655,3672,3685,3688,3709,3717,3799,5054,5290,5291,5295,5567,5781,6566,6814,7035,7042,7078,7273,7525,11127,23052,23414,50808,54495,55582,55664,139818	APOB,CAV1,CD36,DOCK1,FGG,GNAI1,GNAQ,GRB14,ITGA6,ITGA1,ITGAV,ITGB1,ITPR2,JAK2,KIF5B,SERPINE1,PIK3CA,PIK3CB,PIK3R1,PRKACB,PTPN11,SLC16A1,STXBP3,TFPI,TGFB2,TIMP3,TTN,YES1,KIF3A,ENDOD1,ZFPM2,AK3,TMX3,KIF27,CDC37L1,DOCK11
13_Member	Reactome Gene Sets	R-HSA-109582	Hemostasis	-7.88124	-4.91477	36/621	338,857,948,1793,2266,2770,2776,2888,3655,3672,3685,3688,3709,3717,3799,5054,5290,5291,5295,5567,5781,6566,6814,7035,7042,7078,7273,7525,11127,23052,23414,50808,54495,55582,55664,139818	APOB,CAV1,CD36,DOCK1,FGG,GNAI1,GNAQ,GRB14,ITGA6,ITGA1,ITGAV,ITGB1,ITPR2,JAK2,KIF5B,SERPINE1,PIK3CA,PIK3CB,PIK3R1,PRKACB,PTPN11,SLC16A1,STXBP3,TFPI,TGFB2,TIMP3,TTN,YES1,KIF3A,ENDOD1,ZFPM2,AK3,TMX3,KIF27,CDC37L1,DOCK11
13_Member	Reactome Gene Sets	R-HSA-76002	Platelet activation, signaling and aggregation	-4.63023	-2.65829	17/263	948,2266,2770,2776,3709,5054,5290,5291,5295,5781,6814,7042,7078,7273,23052,54495,55664	CD36,FGG,GNAI1,GNAQ,ITPR2,SERPINE1,PIK3CA,PIK3CB,PIK3R1,PTPN11,STXBP3,TGFB2,TIMP3,TTN,ENDOD1,TMX3,CDC37L1
13_Member	Reactome Gene Sets	R-HSA-76005	Response to elevated platelet cytosolic Ca2+	-3.44709	-1.79326	10/134	948,2266,5054,6814,7042,7078,7273,23052,54495,55664	CD36,FGG,SERPINE1,STXBP3,TGFB2,TIMP3,TTN,ENDOD1,TMX3,CDC37L1
13_Member	Reactome Gene Sets	R-HSA-114608	Platelet degranulation	-2.94858	-1.44068	9/129	948,2266,5054,7042,7078,7273,23052,54495,55664	CD36,FGG,SERPINE1,TGFB2,TIMP3,TTN,ENDOD1,TMX3,CDC37L1
14_Summary	GO Biological Processes	GO:0080135	regulation of cellular response to stress	-7.66117	-4.74927	38/692	657,857,948,1270,1647,1739,4976,5291,5295,5932,5933,6363,6498,7042,9314,9611,9821,9867,10269,10769,23236,23376,23576,27063,29761,51347,51360,51776,54407,55031,55074,55719,57223,64844,79184,85458,87178,260425,1848,2266,2651,2690,3672,3717,5781,6093,6352,6885,7046,7078,8754,8826,10159,59272,152559	BMPR1A,CAV1,CD36,CNTF,GADD45A,DLG1,OPA1,PIK3CB,PIK3R1,RBBP8,RBL1,CCL19,SKIL,TGFB2,KLF4,NCOR1,RB1CC1,PJA2,ZMPSTE24,PLK2,PLCB1,UFL1,DDAH1,ANKRD1,USP25,TAOK3,MBTPS2,MAP3K20,SLC38A2,USP47,OXR1,SLF2,PPP4R3B,MARCHF7,BRCC3,DIXDC1,PNPT1,MAGI3,DUSP6,FGG,GCNT2,GHR,ITGA1,JAK2,PTPN11,ROCK1,CCL5,MAP3K7,TGFBR1,TIMP3,ADAM9,IQGAP1,ATP6AP2,ACE2,PAQR3
14_Member	GO Biological Processes	GO:0080135	regulation of cellular response to stress	-7.66117	-4.74927	38/692	657,857,948,1270,1647,1739,4976,5291,5295,5932,5933,6363,6498,7042,9314,9611,9821,9867,10269,10769,23236,23376,23576,27063,29761,51347,51360,51776,54407,55031,55074,55719,57223,64844,79184,85458,87178,260425	BMPR1A,CAV1,CD36,CNTF,GADD45A,DLG1,OPA1,PIK3CB,PIK3R1,RBBP8,RBL1,CCL19,SKIL,TGFB2,KLF4,NCOR1,RB1CC1,PJA2,ZMPSTE24,PLK2,PLCB1,UFL1,DDAH1,ANKRD1,USP25,TAOK3,MBTPS2,MAP3K20,SLC38A2,USP47,OXR1,SLF2,PPP4R3B,MARCHF7,BRCC3,DIXDC1,PNPT1,MAGI3
14_Member	GO Biological Processes	GO:0043408	regulation of MAPK cascade	-4.64291	-2.66358	31/686	857,948,1647,1739,1848,2266,2651,2690,3672,3717,5291,5781,6093,6352,6363,6885,7042,7046,7078,8754,8826,9611,9821,9867,10159,23236,51347,59272,85458,152559,260425	CAV1,CD36,GADD45A,DLG1,DUSP6,FGG,GCNT2,GHR,ITGA1,JAK2,PIK3CB,PTPN11,ROCK1,CCL5,CCL19,MAP3K7,TGFB2,TGFBR1,TIMP3,ADAM9,IQGAP1,NCOR1,RB1CC1,PJA2,ATP6AP2,PLCB1,TAOK3,ACE2,DIXDC1,PAQR3,MAGI3
14_Member	GO Biological Processes	GO:0070302	regulation of stress-activated protein kinase signaling cascade	-3.1527	-1.58429	12/200	1647,1739,6363,7042,9611,9821,9867,10269,23236,51347,85458,260425	GADD45A,DLG1,CCL19,TGFB2,NCOR1,RB1CC1,PJA2,ZMPSTE24,PLCB1,TAOK3,DIXDC1,MAGI3
14_Member	GO Biological Processes	GO:0043410	positive regulation of MAPK cascade	-3.04177	-1.50262	21/490	948,1647,2266,2651,2690,3672,3717,5781,6093,6352,6363,6885,7042,7046,8754,8826,9821,9867,23236,51347,85458	CD36,GADD45A,FGG,GCNT2,GHR,ITGA1,JAK2,PTPN11,ROCK1,CCL5,CCL19,MAP3K7,TGFB2,TGFBR1,ADAM9,IQGAP1,RB1CC1,PJA2,PLCB1,TAOK3,DIXDC1
14_Member	GO Biological Processes	GO:0046328	regulation of JNK cascade	-2.70167	-1.27511	9/140	1647,6363,9611,9821,9867,23236,51347,85458,260425	GADD45A,CCL19,NCOR1,RB1CC1,PJA2,PLCB1,TAOK3,DIXDC1,MAGI3
14_Member	GO Biological Processes	GO:0032872	regulation of stress-activated MAPK cascade	-2.68788	-1.26288	11/197	1647,1739,6363,7042,9611,9821,9867,23236,51347,85458,260425	GADD45A,DLG1,CCL19,TGFB2,NCOR1,RB1CC1,PJA2,PLCB1,TAOK3,DIXDC1,MAGI3
14_Member	GO Biological Processes	GO:0046330	positive regulation of JNK cascade	-2.53995	-1.16034	7/95	1647,6363,9821,9867,23236,51347,85458	GADD45A,CCL19,RB1CC1,PJA2,PLCB1,TAOK3,DIXDC1
14_Member	GO Biological Processes	GO:0032874	positive regulation of stress-activated MAPK cascade	-2.32418	-1.00769	8/131	1647,6363,7042,9821,9867,23236,51347,85458	GADD45A,CCL19,TGFB2,RB1CC1,PJA2,PLCB1,TAOK3,DIXDC1
14_Member	GO Biological Processes	GO:0070304	positive regulation of stress-activated protein kinase signaling cascade	-2.2849	-0.981578	8/133	1647,6363,7042,9821,9867,23236,51347,85458	GADD45A,CCL19,TGFB2,RB1CC1,PJA2,PLCB1,TAOK3,DIXDC1
15_Summary	GO Biological Processes	GO:0044089	positive regulation of cellular component biogenesis	-7.6604	-4.74927	31/493	324,857,948,1654,1739,5290,5295,6093,6249,6363,7037,7046,8723,9525,10787,22930,23075,23122,23272,23379,25782,51199,55719,57606,59272,80823,90102,139818,143098,153241,347902,2770,4133,6683,8777,85458,10769,57542,546,3981,5925,7405,8452,9847,23236,29945,5756,5781,5962,9113,29767,63908,134957,9748,79745	APC,CAV1,CD36,DDX3X,DLG1,PIK3CA,PIK3R1,ROCK1,CLIP1,CCL19,TFRC,TGFBR1,SNX4,VPS4B,NCKAP1,RAB3GAP1,SWAP70,CLASP2,TASOR,ICE1,RAB3GAP2,NIN,SLF2,SLAIN2,ACE2,BHLHB9,PHLDB2,DOCK11,MPP7,CEP120,AMIGO2,GNAI1,MAP2,SPAST,MPDZ,DIXDC1,PLK2,KLHL42,ATRX,LIG4,RB1,UVRAG,CUL3,C2CD5,PLCB1,ANAPC4,TWF1,PTPN11,RDX,LATS1,TMOD2,NAPB,STXBP5,SLK,CLIP4
15_Member	GO Biological Processes	GO:0044089	positive regulation of cellular component biogenesis	-7.6604	-4.74927	31/493	324,857,948,1654,1739,5290,5295,6093,6249,6363,7037,7046,8723,9525,10787,22930,23075,23122,23272,23379,25782,51199,55719,57606,59272,80823,90102,139818,143098,153241,347902	APC,CAV1,CD36,DDX3X,DLG1,PIK3CA,PIK3R1,ROCK1,CLIP1,CCL19,TFRC,TGFBR1,SNX4,VPS4B,NCKAP1,RAB3GAP1,SWAP70,CLASP2,TASOR,ICE1,RAB3GAP2,NIN,SLF2,SLAIN2,ACE2,BHLHB9,PHLDB2,DOCK11,MPP7,CEP120,AMIGO2
15_Member	GO Biological Processes	GO:0070507	regulation of microtubule cytoskeleton organization	-4.93535	-2.86282	13/152	324,2770,4133,6093,6249,6683,8777,9525,23122,51199,57606,85458,90102	APC,GNAI1,MAP2,ROCK1,CLIP1,SPAST,MPDZ,VPS4B,CLASP2,NIN,SLAIN2,DIXDC1,PHLDB2
15_Member	GO Biological Processes	GO:0032886	regulation of microtubule-based process	-4.36259	-2.46455	16/249	324,2770,4133,6093,6249,6683,8777,9525,10769,23122,51199,57542,57606,85458,90102,153241	APC,GNAI1,MAP2,ROCK1,CLIP1,SPAST,MPDZ,VPS4B,PLK2,CLASP2,NIN,KLHL42,SLAIN2,DIXDC1,PHLDB2,CEP120
15_Member	GO Biological Processes	GO:0010638	positive regulation of organelle organization	-3.88598	-2.11718	23/486	546,1739,3981,5925,6249,6683,7046,7405,8452,8723,9525,9847,10787,22930,23075,23236,23272,25782,29945,51199,55719,57606,153241	ATRX,DLG1,LIG4,RB1,CLIP1,SPAST,TGFBR1,UVRAG,CUL3,SNX4,VPS4B,C2CD5,NCKAP1,RAB3GAP1,SWAP70,PLCB1,TASOR,RAB3GAP2,ANAPC4,NIN,SLF2,SLAIN2,CEP120
15_Member	GO Biological Processes	GO:0043254	regulation of protein-containing complex assembly	-3.75152	-2.02912	20/401	948,1654,1739,4133,5756,5781,5925,5962,6249,7037,9113,10787,23379,29767,51199,55719,57606,63908,134957,143098	CD36,DDX3X,DLG1,MAP2,TWF1,PTPN11,RB1,RDX,CLIP1,TFRC,LATS1,NCKAP1,ICE1,TMOD2,NIN,SLF2,SLAIN2,NAPB,STXBP5,MPP7
15_Member	GO Biological Processes	GO:0031122	cytoplasmic microtubule organization	-3.03622	-1.50244	6/57	1739,6249,9748,57606,79745,153241	DLG1,CLIP1,SLK,SLAIN2,CLIP4,CEP120
15_Member	GO Biological Processes	GO:0031334	positive regulation of protein-containing complex assembly	-2.74021	-1.2977	11/194	948,1654,1739,6249,7037,10787,23379,51199,55719,57606,143098	CD36,DDX3X,DLG1,CLIP1,TFRC,NCKAP1,ICE1,NIN,SLF2,SLAIN2,MPP7
15_Member	GO Biological Processes	GO:0031110	regulation of microtubule polymerization or depolymerization	-2.72926	-1.28999	7/88	324,4133,6249,6683,23122,51199,57606	APC,MAP2,CLIP1,SPAST,CLASP2,NIN,SLAIN2
15_Member	GO Biological Processes	GO:0051495	positive regulation of cytoskeleton organization	-2.2334	-0.943334	10/195	1739,6249,6683,7046,9525,10787,23075,51199,57606,153241	DLG1,CLIP1,SPAST,TGFBR1,VPS4B,NCKAP1,SWAP70,NIN,SLAIN2,CEP120
15_Member	GO Biological Processes	GO:0031112	positive regulation of microtubule polymerization or depolymerization	-2.21806	-0.935078	4/37	6249,6683,51199,57606	CLIP1,SPAST,NIN,SLAIN2
15_Member	GO Biological Processes	GO:0032271	regulation of protein polymerization	-2.14393	-0.881103	10/201	1739,4133,5756,5962,6249,9113,10787,29767,51199,57606	DLG1,MAP2,TWF1,RDX,CLIP1,LATS1,NCKAP1,TMOD2,NIN,SLAIN2
15_Member	GO Biological Processes	GO:1902905	positive regulation of supramolecular fiber organization	-2.05318	-0.820026	9/176	1739,5925,6249,6683,7046,10787,23075,51199,57606	DLG1,RB1,CLIP1,SPAST,TGFBR1,NCKAP1,SWAP70,NIN,SLAIN2
16_Summary	GO Biological Processes	GO:0000226	microtubule cytoskeleton organization	-7.64872	-4.74927	32/521	546,1647,1739,3688,4133,4659,6249,6566,6683,6760,6867,7405,8777,9126,9611,9748,10769,11127,22995,23122,23172,23291,25897,51199,54462,57606,79739,79745,80323,90102,153241,285331,338,1740,3799,4976,5870,23287,55582,63971	ATRX,GADD45A,DLG1,ITGB1,MAP2,PPP1R12A,CLIP1,SLC16A1,SPAST,SS18,TACC1,UVRAG,MPDZ,SMC3,NCOR1,SLK,PLK2,KIF3A,CEP152,CLASP2,ABRAXAS2,FBXW11,RNF19A,NIN,CCSER2,SLAIN2,TTLL7,CLIP4,CCDC68,PHLDB2,CEP120,CCDC66,APOB,DLG2,KIF5B,OPA1,RAB6A,AGTPBP1,KIF27,KIF13A
16_Member	GO Biological Processes	GO:0000226	microtubule cytoskeleton organization	-7.64872	-4.74927	32/521	546,1647,1739,3688,4133,4659,6249,6566,6683,6760,6867,7405,8777,9126,9611,9748,10769,11127,22995,23122,23172,23291,25897,51199,54462,57606,79739,79745,80323,90102,153241,285331	ATRX,GADD45A,DLG1,ITGB1,MAP2,PPP1R12A,CLIP1,SLC16A1,SPAST,SS18,TACC1,UVRAG,MPDZ,SMC3,NCOR1,SLK,PLK2,KIF3A,CEP152,CLASP2,ABRAXAS2,FBXW11,RNF19A,NIN,CCSER2,SLAIN2,TTLL7,CLIP4,CCDC68,PHLDB2,CEP120,CCDC66
16_Member	GO Biological Processes	GO:0007017	microtubule-based process	-7.48553	-4.692	40/763	338,546,1647,1739,1740,3688,3799,4133,4659,4976,5870,6249,6566,6683,6760,6867,7405,8777,9126,9611,9748,10769,11127,22995,23122,23172,23287,23291,25897,51199,54462,55582,57606,63971,79739,79745,80323,90102,153241,285331	APOB,ATRX,GADD45A,DLG1,DLG2,ITGB1,KIF5B,MAP2,PPP1R12A,OPA1,RAB6A,CLIP1,SLC16A1,SPAST,SS18,TACC1,UVRAG,MPDZ,SMC3,NCOR1,SLK,PLK2,KIF3A,CEP152,CLASP2,ABRAXAS2,AGTPBP1,FBXW11,RNF19A,NIN,CCSER2,KIF27,SLAIN2,KIF13A,TTLL7,CLIP4,CCDC68,PHLDB2,CEP120,CCDC66
16_Member	GO Biological Processes	GO:0031023	microtubule organizing center organization	-5.2619	-3.10555	11/101	1647,4659,6566,7405,8777,11127,22995,23122,23291,51199,153241	GADD45A,PPP1R12A,SLC16A1,UVRAG,MPDZ,KIF3A,CEP152,CLASP2,FBXW11,NIN,CEP120
16_Member	GO Biological Processes	GO:0007098	centrosome cycle	-3.50184	-1.83549	8/86	1647,4659,6566,7405,11127,22995,51199,153241	GADD45A,PPP1R12A,SLC16A1,UVRAG,KIF3A,CEP152,NIN,CEP120
17_Summary	WikiPathways	WP481	Insulin signaling	-7.59506	-4.7381	17/161	2888,3799,5167,5290,5291,5295,5584,5781,6198,6814,6885,10580,10746,11127,11183,23678,30849,857,10640,4205,7525,9847,185,3688,324,4023,4012,1756,4283,9747,59272	GRB14,KIF5B,ENPP1,PIK3CA,PIK3CB,PIK3R1,PRKCI,PTPN11,RPS6KB1,STXBP3,MAP3K7,SORBS1,MAP3K2,KIF3A,MAP4K5,SGK3,PIK3R4,CAV1,EXOC5,MEF2A,YES1,C2CD5,AGTR1,ITGB1,APC,LPL,LNPEP,DMD,CXCL9,TCAF1,ACE2
17_Member	WikiPathways	WP481	Insulin signaling	-7.59506	-4.7381	17/161	2888,3799,5167,5290,5291,5295,5584,5781,6198,6814,6885,10580,10746,11127,11183,23678,30849	GRB14,KIF5B,ENPP1,PIK3CA,PIK3CB,PIK3R1,PRKCI,PTPN11,RPS6KB1,STXBP3,MAP3K7,SORBS1,MAP3K2,KIF3A,MAP4K5,SGK3,PIK3R4
17_Member	Canonical Pathways	M16	PID INSULIN PATHWAY	-6.76254	-4.14825	9/44	857,2888,5290,5295,5584,5781,6198,10580,10640	CAV1,GRB14,PIK3CA,PIK3R1,PRKCI,PTPN11,RPS6KB1,SORBS1,EXOC5
17_Member	GO Biological Processes	GO:0010827	regulation of glucose transmembrane transport	-5.47932	-3.22606	10/78	4205,5167,5295,5584,5781,6198,6814,7525,9847,10580	MEF2A,ENPP1,PIK3R1,PRKCI,PTPN11,RPS6KB1,STXBP3,YES1,C2CD5,SORBS1
17_Member	GO Biological Processes	GO:0046324	regulation of glucose import	-4.62291	-2.65809	8/60	4205,5167,5295,5584,5781,6198,6814,10580	MEF2A,ENPP1,PIK3R1,PRKCI,PTPN11,RPS6KB1,STXBP3,SORBS1
17_Member	Canonical Pathways	M92	PID ANGIOPOIETIN RECEPTOR PATHWAY	-4.30943	-2.42214	7/49	185,2888,3688,5290,5295,5781,6198	AGTR1,GRB14,ITGB1,PIK3CA,PIK3R1,PTPN11,RPS6KB1
17_Member	GO Biological Processes	GO:0010828	positive regulation of glucose transmembrane transport	-3.65277	-1.95249	6/44	4205,5295,5584,5781,9847,10580	MEF2A,PIK3R1,PRKCI,PTPN11,C2CD5,SORBS1
17_Member	GO Biological Processes	GO:0046326	positive regulation of glucose import	-3.10615	-1.55115	5/37	4205,5295,5584,5781,10580	MEF2A,PIK3R1,PRKCI,PTPN11,SORBS1
17_Member	GO Biological Processes	GO:0008286	insulin receptor signaling pathway	-2.91819	-1.42215	6/60	324,2888,5290,5295,9847,10580	APC,GRB14,PIK3CA,PIK3R1,C2CD5,SORBS1
17_Member	WikiPathways	WP3915	Angiopoietin-like protein 8 regulatory pathway	-2.87847	-1.39451	9/132	4023,5290,5291,5295,6198,6885,10746,11183,30849	LPL,PIK3CA,PIK3CB,PIK3R1,RPS6KB1,MAP3K7,MAP3K2,MAP4K5,PIK3R4
17_Member	GO Biological Processes	GO:1900076	regulation of cellular response to insulin stimulus	-2.70273	-1.27564	6/66	2888,4023,5167,5781,6198,10580	GRB14,LPL,ENPP1,PTPN11,RPS6KB1,SORBS1
17_Member	GO Biological Processes	GO:0046626	regulation of insulin receptor signaling pathway	-2.6363	-1.22613	6/68	2888,5167,5295,5781,6198,10580	GRB14,ENPP1,PIK3R1,PTPN11,RPS6KB1,SORBS1
17_Member	Canonical Pathways	M7955	SIG INSULIN RECEPTOR PATHWAY IN CARDIAC MYOCYTES	-2.47339	-1.11571	5/51	4012,5290,5295,6198,10580	LNPEP,PIK3CA,PIK3R1,RPS6KB1,SORBS1
17_Member	GO Biological Processes	GO:0034764	positive regulation of transmembrane transport	-2.42746	-1.08208	11/213	1756,3688,4205,4283,5295,5584,5781,9747,9847,10580,59272	DMD,ITGB1,MEF2A,CXCL9,PIK3R1,PRKCI,PTPN11,TCAF1,C2CD5,SORBS1,ACE2
17_Member	GO Biological Processes	GO:1900077	negative regulation of cellular response to insulin stimulus	-2.13626	-0.878415	4/39	2888,4023,5167,6198	GRB14,LPL,ENPP1,RPS6KB1
18_Summary	GO Biological Processes	GO:0051640	organelle localization	-7.5772	-4.7381	30/470	1600,1739,3688,3799,4205,4430,4534,4646,4976,5870,6683,6814,7405,8417,8452,9321,9525,11127,23122,23287,23291,51068,51134,51762,55014,55717,55773,63971,153241,157769	DAB1,DLG1,ITGB1,KIF5B,MEF2A,MYO1B,MTM1,MYO6,OPA1,RAB6A,SPAST,STXBP3,UVRAG,STX7,CUL3,TRIP11,VPS4B,KIF3A,CLASP2,AGTPBP1,FBXW11,NMD3,CEP83,RAB8B,STX17,WDR11,TBC1D23,KIF13A,CEP120,FAM91A1
18_Member	GO Biological Processes	GO:0051640	organelle localization	-7.5772	-4.7381	30/470	1600,1739,3688,3799,4205,4430,4534,4646,4976,5870,6683,6814,7405,8417,8452,9321,9525,11127,23122,23287,23291,51068,51134,51762,55014,55717,55773,63971,153241,157769	DAB1,DLG1,ITGB1,KIF5B,MEF2A,MYO1B,MTM1,MYO6,OPA1,RAB6A,SPAST,STXBP3,UVRAG,STX7,CUL3,TRIP11,VPS4B,KIF3A,CLASP2,AGTPBP1,FBXW11,NMD3,CEP83,RAB8B,STX17,WDR11,TBC1D23,KIF13A,CEP120,FAM91A1
18_Member	GO Biological Processes	GO:0051656	establishment of organelle localization	-5.77644	-3.41202	22/342	1739,3688,3799,4430,4646,4976,5870,6683,8452,9321,9525,11127,23122,23287,23291,51068,51134,55717,55773,63971,153241,157769	DLG1,ITGB1,KIF5B,MYO1B,MYO6,OPA1,RAB6A,SPAST,CUL3,TRIP11,VPS4B,KIF3A,CLASP2,AGTPBP1,FBXW11,NMD3,CEP83,WDR11,TBC1D23,KIF13A,CEP120,FAM91A1
18_Member	GO Biological Processes	GO:0099041	vesicle tethering to Golgi	-5.65004	-3.32866	4/6	9321,55717,55773,157769	TRIP11,WDR11,TBC1D23,FAM91A1
18_Member	GO Biological Processes	GO:0099022	vesicle tethering	-4.99483	-2.901	4/8	9321,55717,55773,157769	TRIP11,WDR11,TBC1D23,FAM91A1
18_Member	GO Biological Processes	GO:0051650	establishment of vesicle localization	-4.4596	-2.52456	12/145	3799,4430,4646,8452,9321,11127,23122,23291,55717,55773,63971,157769	KIF5B,MYO1B,MYO6,CUL3,TRIP11,KIF3A,CLASP2,FBXW11,WDR11,TBC1D23,KIF13A,FAM91A1
18_Member	GO Biological Processes	GO:0051648	vesicle localization	-4.17627	-2.32311	12/155	3799,4430,4646,8452,9321,11127,23122,23291,55717,55773,63971,157769	KIF5B,MYO1B,MYO6,CUL3,TRIP11,KIF3A,CLASP2,FBXW11,WDR11,TBC1D23,KIF13A,FAM91A1
18_Member	GO Biological Processes	GO:0006903	vesicle targeting	-3.88821	-2.11786	6/40	8452,9321,23122,55717,55773,157769	CUL3,TRIP11,CLASP2,WDR11,TBC1D23,FAM91A1
19_Summary	GO Biological Processes	GO:0051493	regulation of cytoskeleton organization	-7.57128	-4.7381	32/525	324,390,1739,2764,2770,4133,5290,5295,5756,5962,6093,6249,6683,7046,8777,8826,9113,9525,10787,10788,23075,23122,23607,27236,29767,51199,57606,85458,90102,91624,130271,153241,817,857,1829,5318,5350,444,7405,10269,23064,5925,185,659,1182,2266,2729,2803,3672,5357,6049,9821,59272,143872,546,4534,4976,7037,23256,1600,1654,3685,23251,152559	APC,RND3,DLG1,GMFB,GNAI1,MAP2,PIK3CA,PIK3R1,TWF1,RDX,ROCK1,CLIP1,SPAST,TGFBR1,MPDZ,IQGAP1,LATS1,VPS4B,NCKAP1,IQGAP2,SWAP70,CLASP2,CD2AP,ARFIP1,TMOD2,NIN,SLAIN2,DIXDC1,PHLDB2,NEXN,PLEKHH2,CEP120,CAMK2D,CAV1,DSG2,PKP2,PLN,ASPH,UVRAG,ZMPSTE24,SETX,RB1,AGTR1,BMPR2,CLCN3,FGG,GCLC,GOLGA4,ITGA1,PLS1,RNF6,RB1CC1,ACE2,ARHGAP42,ATRX,MTM1,OPA1,TFRC,SCFD1,DAB1,DDX3X,ITGAV,MINAR1,PAQR3
19_Member	GO Biological Processes	GO:0051493	regulation of cytoskeleton organization	-7.57128	-4.7381	32/525	324,390,1739,2764,2770,4133,5290,5295,5756,5962,6093,6249,6683,7046,8777,8826,9113,9525,10787,10788,23075,23122,23607,27236,29767,51199,57606,85458,90102,91624,130271,153241	APC,RND3,DLG1,GMFB,GNAI1,MAP2,PIK3CA,PIK3R1,TWF1,RDX,ROCK1,CLIP1,SPAST,TGFBR1,MPDZ,IQGAP1,LATS1,VPS4B,NCKAP1,IQGAP2,SWAP70,CLASP2,CD2AP,ARFIP1,TMOD2,NIN,SLAIN2,DIXDC1,PHLDB2,NEXN,PLEKHH2,CEP120
19_Member	GO Biological Processes	GO:0032970	regulation of actin filament-based process	-6.973	-4.29803	26/392	390,817,857,1739,1829,2764,5290,5295,5318,5350,5756,5962,6093,7046,8826,9113,10787,10788,23075,23122,23607,27236,29767,85458,90102,130271	RND3,CAMK2D,CAV1,DLG1,DSG2,GMFB,PIK3CA,PIK3R1,PKP2,PLN,TWF1,RDX,ROCK1,TGFBR1,IQGAP1,LATS1,NCKAP1,IQGAP2,SWAP70,CLASP2,CD2AP,ARFIP1,TMOD2,DIXDC1,PHLDB2,PLEKHH2
19_Member	GO Biological Processes	GO:0043244	regulation of protein-containing complex disassembly	-5.87929	-3.50109	13/125	324,444,5290,5756,5962,6683,7405,10269,23064,23075,23122,29767,130271	APC,ASPH,PIK3CA,TWF1,RDX,SPAST,UVRAG,ZMPSTE24,SETX,SWAP70,CLASP2,TMOD2,PLEKHH2
19_Member	GO Biological Processes	GO:1902903	regulation of supramolecular fiber organization	-5.65932	-3.32951	23/375	324,1739,2764,4133,5290,5295,5756,5925,5962,6093,6249,6683,7046,9113,10787,23075,23122,27236,29767,51199,57606,90102,130271	APC,DLG1,GMFB,MAP2,PIK3CA,PIK3R1,TWF1,RB1,RDX,ROCK1,CLIP1,SPAST,TGFBR1,LATS1,NCKAP1,SWAP70,CLASP2,ARFIP1,TMOD2,NIN,SLAIN2,PHLDB2,PLEKHH2
19_Member	GO Biological Processes	GO:0032956	regulation of actin cytoskeleton organization	-5.05628	-2.94259	21/351	390,1739,2764,5290,5295,5756,5962,6093,7046,8826,9113,10787,10788,23075,23122,23607,27236,29767,85458,90102,130271	RND3,DLG1,GMFB,PIK3CA,PIK3R1,TWF1,RDX,ROCK1,TGFBR1,IQGAP1,LATS1,NCKAP1,IQGAP2,SWAP70,CLASP2,CD2AP,ARFIP1,TMOD2,DIXDC1,PHLDB2,PLEKHH2
19_Member	GO Biological Processes	GO:1901879	regulation of protein depolymerization	-5.00163	-2.90537	10/88	324,444,5290,5756,5962,6683,23075,23122,29767,130271	APC,ASPH,PIK3CA,TWF1,RDX,SPAST,SWAP70,CLASP2,TMOD2,PLEKHH2
19_Member	GO Biological Processes	GO:1901880	negative regulation of protein depolymerization	-4.31701	-2.42516	8/66	324,5290,5756,5962,23075,23122,29767,130271	APC,PIK3CA,TWF1,RDX,SWAP70,CLASP2,TMOD2,PLEKHH2
19_Member	GO Biological Processes	GO:0090066	regulation of anatomical structure size	-4.3007	-2.41704	24/487	185,659,857,1182,1739,2266,2729,2803,3672,4133,5290,5357,5756,5962,6049,6093,9113,9821,10787,23075,29767,59272,130271,143872	AGTR1,BMPR2,CAV1,CLCN3,DLG1,FGG,GCLC,GOLGA4,ITGA1,MAP2,PIK3CA,PLS1,TWF1,RDX,RNF6,ROCK1,LATS1,RB1CC1,NCKAP1,SWAP70,TMOD2,ACE2,PLEKHH2,ARHGAP42
19_Member	GO Biological Processes	GO:0051494	negative regulation of cytoskeleton organization	-4.06964	-2.23883	12/159	324,2764,4133,5290,5295,5756,5962,23075,23122,29767,90102,130271	APC,GMFB,MAP2,PIK3CA,PIK3R1,TWF1,RDX,SWAP70,CLASP2,TMOD2,PHLDB2,PLEKHH2
19_Member	GO Biological Processes	GO:0110053	regulation of actin filament organization	-3.96706	-2.16886	16/269	1739,2764,5290,5295,5756,5962,6093,7046,9113,10787,23075,23122,27236,29767,90102,130271	DLG1,GMFB,PIK3CA,PIK3R1,TWF1,RDX,ROCK1,TGFBR1,LATS1,NCKAP1,SWAP70,CLASP2,ARFIP1,TMOD2,PHLDB2,PLEKHH2
19_Member	GO Biological Processes	GO:1902904	negative regulation of supramolecular fiber organization	-3.96654	-2.16886	12/163	324,2764,4133,5290,5295,5756,5962,23075,23122,29767,90102,130271	APC,GMFB,MAP2,PIK3CA,PIK3R1,TWF1,RDX,SWAP70,CLASP2,TMOD2,PHLDB2,PLEKHH2
19_Member	GO Biological Processes	GO:0030835	negative regulation of actin filament depolymerization	-3.95149	-2.1599	6/39	5290,5756,5962,23075,29767,130271	PIK3CA,TWF1,RDX,SWAP70,TMOD2,PLEKHH2
19_Member	GO Biological Processes	GO:0043242	negative regulation of protein-containing complex disassembly	-3.87605	-2.11707	8/76	324,5290,5756,5962,23075,23122,29767,130271	APC,PIK3CA,TWF1,RDX,SWAP70,CLASP2,TMOD2,PLEKHH2
19_Member	GO Biological Processes	GO:0010639	negative regulation of organelle organization	-3.84365	-2.09246	18/334	324,546,2729,2764,4133,4534,4976,5290,5295,5756,5962,7037,23075,23122,23256,29767,90102,130271	APC,ATRX,GCLC,GMFB,MAP2,MTM1,OPA1,PIK3CA,PIK3R1,TWF1,RDX,TFRC,SWAP70,CLASP2,SCFD1,TMOD2,PHLDB2,PLEKHH2
19_Member	GO Biological Processes	GO:0030834	regulation of actin filament depolymerization	-3.16215	-1.59071	6/54	5290,5756,5962,23075,29767,130271	PIK3CA,TWF1,RDX,SWAP70,TMOD2,PLEKHH2
19_Member	GO Biological Processes	GO:0051129	negative regulation of cellular component organization	-2.86287	-1.38188	26/684	324,546,857,1600,1654,2729,2764,3685,4133,4534,4976,5290,5295,5756,5962,6049,6093,7037,23075,23122,23251,23256,29767,90102,130271,152559	APC,ATRX,CAV1,DAB1,DDX3X,GCLC,GMFB,ITGAV,MAP2,MTM1,OPA1,PIK3CA,PIK3R1,TWF1,RDX,RNF6,ROCK1,TFRC,SWAP70,CLASP2,MINAR1,SCFD1,TMOD2,PHLDB2,PLEKHH2,PAQR3
19_Member	GO Biological Processes	GO:0032535	regulation of cellular component size	-2.71436	-1.28202	16/351	659,1182,1739,2803,4133,5290,5357,5756,5962,6049,9113,9821,10787,23075,29767,130271	BMPR2,CLCN3,DLG1,GOLGA4,MAP2,PIK3CA,PLS1,TWF1,RDX,RNF6,LATS1,RB1CC1,NCKAP1,SWAP70,TMOD2,PLEKHH2
19_Member	GO Biological Processes	GO:0008064	regulation of actin polymerization or depolymerization	-2.35083	-1.02822	9/158	1739,5290,5756,5962,9113,10787,23075,29767,130271	DLG1,PIK3CA,TWF1,RDX,LATS1,NCKAP1,SWAP70,TMOD2,PLEKHH2
19_Member	GO Biological Processes	GO:0030832	regulation of actin filament length	-2.33301	-1.01286	9/159	1739,5290,5756,5962,9113,10787,23075,29767,130271	DLG1,PIK3CA,TWF1,RDX,LATS1,NCKAP1,SWAP70,TMOD2,PLEKHH2
20_Summary	GO Biological Processes	GO:0031346	positive regulation of cell projection organization	-7.56628	-4.7381	25/341	324,659,950,1270,2803,3655,5168,5274,5290,5295,5584,5756,6363,6498,7046,10787,23064,51199,51762,55754,57498,80823,85458,139818,153241,857,1600,4133,5337,5357,5962,6049,9314,23251,152559,657,1030,1793,2266,3981,4124,6093,10221,23236,23376,1739,347902	APC,BMPR2,SCARB2,CNTF,GOLGA4,ITGA6,ENPP2,SERPINI1,PIK3CA,PIK3R1,PRKCI,TWF1,CCL19,SKIL,TGFBR1,NCKAP1,SETX,NIN,RAB8B,TMEM30A,KIDINS220,BHLHB9,DIXDC1,DOCK11,CEP120,CAV1,DAB1,MAP2,PLD1,PLS1,RDX,RNF6,KLF4,MINAR1,PAQR3,BMPR1A,CDKN2B,DOCK1,FGG,LIG4,MAN2A1,ROCK1,TRIB1,PLCB1,UFL1,DLG1,AMIGO2
20_Member	GO Biological Processes	GO:0031346	positive regulation of cell projection organization	-7.56628	-4.7381	25/341	324,659,950,1270,2803,3655,5168,5274,5290,5295,5584,5756,6363,6498,7046,10787,23064,51199,51762,55754,57498,80823,85458,139818,153241	APC,BMPR2,SCARB2,CNTF,GOLGA4,ITGA6,ENPP2,SERPINI1,PIK3CA,PIK3R1,PRKCI,TWF1,CCL19,SKIL,TGFBR1,NCKAP1,SETX,NIN,RAB8B,TMEM30A,KIDINS220,BHLHB9,DIXDC1,DOCK11,CEP120
20_Member	GO Biological Processes	GO:0031344	regulation of cell projection organization	-7.07442	-4.37119	35/639	324,659,857,950,1270,1600,2803,3655,4133,5168,5274,5290,5295,5337,5357,5584,5756,5962,6049,6363,6498,7046,9314,10787,23064,23251,51199,51762,55754,57498,80823,85458,139818,152559,153241	APC,BMPR2,CAV1,SCARB2,CNTF,DAB1,GOLGA4,ITGA6,MAP2,ENPP2,SERPINI1,PIK3CA,PIK3R1,PLD1,PLS1,PRKCI,TWF1,RDX,RNF6,CCL19,SKIL,TGFBR1,KLF4,NCKAP1,SETX,MINAR1,NIN,RAB8B,TMEM30A,KIDINS220,BHLHB9,DIXDC1,DOCK11,PAQR3,CEP120
20_Member	GO Biological Processes	GO:0120035	regulation of plasma membrane bounded cell projection organization	-6.86831	-4.22481	34/622	324,659,857,950,1270,1600,2803,3655,4133,5168,5274,5290,5295,5337,5357,5584,5756,5962,6049,6363,6498,7046,9314,10787,23064,23251,51199,55754,57498,80823,85458,139818,152559,153241	APC,BMPR2,CAV1,SCARB2,CNTF,DAB1,GOLGA4,ITGA6,MAP2,ENPP2,SERPINI1,PIK3CA,PIK3R1,PLD1,PLS1,PRKCI,TWF1,RDX,RNF6,CCL19,SKIL,TGFBR1,KLF4,NCKAP1,SETX,MINAR1,NIN,TMEM30A,KIDINS220,BHLHB9,DIXDC1,DOCK11,PAQR3,CEP120
20_Member	GO Biological Processes	GO:0010975	regulation of neuron projection development	-3.77026	-2.03849	21/431	659,950,1270,1600,2803,3655,4133,5274,5584,5756,6049,6498,9314,23064,23251,51199,55754,57498,80823,85458,152559	BMPR2,SCARB2,CNTF,DAB1,GOLGA4,ITGA6,MAP2,SERPINI1,PRKCI,TWF1,RNF6,SKIL,KLF4,SETX,MINAR1,NIN,TMEM30A,KIDINS220,BHLHB9,DIXDC1,PAQR3
20_Member	GO Biological Processes	GO:0010976	positive regulation of neuron projection development	-3.06297	-1.51838	10/150	950,1270,3655,5274,5584,5756,23064,55754,57498,80823	SCARB2,CNTF,ITGA6,SERPINI1,PRKCI,TWF1,SETX,TMEM30A,KIDINS220,BHLHB9
20_Member	GO Biological Processes	GO:0060284	regulation of cell development	-2.57567	-1.18069	20/500	657,659,1030,1600,1793,2266,2803,3981,4124,4133,5584,6049,6093,6498,10221,23236,23376,51199,80823,85458	BMPR1A,BMPR2,CDKN2B,DAB1,DOCK1,FGG,GOLGA4,LIG4,MAN2A1,MAP2,PRKCI,RNF6,ROCK1,SKIL,TRIB1,PLCB1,UFL1,NIN,BHLHB9,DIXDC1
20_Member	GO Biological Processes	GO:0050767	regulation of neurogenesis	-2.21116	-0.928929	15/361	657,659,1030,1600,2803,3981,4124,4133,5584,6049,6498,23376,51199,80823,85458	BMPR1A,BMPR2,CDKN2B,DAB1,GOLGA4,LIG4,MAN2A1,MAP2,PRKCI,RNF6,SKIL,UFL1,NIN,BHLHB9,DIXDC1
20_Member	GO Biological Processes	GO:0010720	positive regulation of cell development	-2.16433	-0.893194	13/297	659,1793,2266,2803,3981,4124,5584,6498,10221,23376,51199,80823,85458	BMPR2,DOCK1,FGG,GOLGA4,LIG4,MAN2A1,PRKCI,SKIL,TRIB1,UFL1,NIN,BHLHB9,DIXDC1
20_Member	GO Biological Processes	GO:0051960	regulation of nervous system development	-2.13673	-0.878415	17/439	657,659,1030,1600,1739,2803,3981,4124,4133,5584,6049,6498,23376,51199,80823,85458,347902	BMPR1A,BMPR2,CDKN2B,DAB1,DLG1,GOLGA4,LIG4,MAN2A1,MAP2,PRKCI,RNF6,SKIL,UFL1,NIN,BHLHB9,DIXDC1,AMIGO2

## Sheet: vs uninfected only_Annotation
MyList	Gene ID	Type	Tax ID	Homologene Gene ID	Homologene Gene Tax ID	Gene Symbol	Description	Biological Process (GO)	Kinase Class (UniProt)	Protein Function (Protein Atlas)	Subcellular Location (Protein Atlas)	Drug (DrugBank)	Canonical Pathways_x000D_	Hallmark Gene Sets_x000D_	GO:0006974 cellular response to DNA damag	GO:0051301 cell division	hsa05168 Herpes simplex virus 1 infecti	GO:0007017 microtubule-based process	GO:0080135 regulation of cellular respons	GO:0006468 protein phosphorylation	GO:0010564 regulation of cell cycle proce	R-HSA-9716542 Signaling by Rho GTPases, Miro	GO:0033365 protein localization to organe	GO:0032446 protein modification by small	GO:0016071 mRNA metabolic process	GO:0006325 chromatin organization	GO:0043087 regulation of GTPase activity	R-HSA-1852241 Organelle biogenesis and maint	GO:0010638 positive regulation of organel	GO:0031023 microtubule organizing center	GO:0052696 flavonoid glucuronidation	CORUM:433 BASC complex (BRCA1-associated	GO:0033044 regulation of chromosome organ	GO:0006275 regulation of DNA replication
PNCK	139728	symbol	H. sapiens	139728	H. sapiens	PNCK	pregnancy up-regulated nonubiquitous CaM kinase	GO:0018105 peptidyl-serine phosphorylation;GO:0018209 peptidyl-serine modification;GO:0006468 protein phosphorylation	CAMK Ser/Thr protein kinase family	Enzymes; Kinases:CAMK Ser/Thr protein kinases; Predicted intracellular proteins; ENZYME proteins:Transferases	Plasma membrane (Approved); Additional: Cytosol;Golgi apparatus				0	0	0	0	0	1	0	0	0	0	0	0	0	0	0	0	0	0	0	0
ERCC5	2073	symbol	H. sapiens	2073	H. sapiens	ERCC5	ERCC excision repair 5, endonuclease	GO:0006295 nucleotide-excision repair, DNA incision, 3'-to lesion;GO:0006296 nucleotide-excision repair, DNA incision, 5'-to lesion;GO:0006283 transcription-coupled nucleotide-excision repair		Cancer-related genes:Candidate cancer biomarkers; Human disease related genes:Congenital malformations:Congenital malformations of skin; Human disease related genes:Congenital malformations:Other congenital malformations; Disease related genes; Predicted intracellular proteins	Nucleoplasm (Supported)			(M5898)HALLMARK DNA REPAIR; (M5939)HALLMARK P53 PATHWAY	1	0	0	0	0	0	0	0	0	0	0	0	0	0	0	0	0	0	0	0
UTP20	27340	symbol	H. sapiens	27340	H. sapiens	UTP20	UTP20 small subunit processome component	GO:0000472 endonucleolytic cleavage to generate mature 5'-end of SSU-rRNA from (SSU-rRNA, 5.8S rRNA, LSU-rRNA);GO:0000967 rRNA 5'-end processing;GO:0000480 endonucleolytic cleavage in 5'-ETS of tricistronic rRNA transcript (SSU-rRNA, 5.8S rRNA, LSU-rRNA)		Predicted intracellular proteins	Nucleoli (Supported); Additional: Plasma membrane			(M5928)HALLMARK MYC TARGETS V2	0	0	0	0	0	0	0	0	0	0	0	0	0	0	0	0	0	0	0	0
ZNF684	127396	symbol	H. sapiens	127396	H. sapiens	ZNF684	zinc finger protein 684	GO:0000122 negative regulation of transcription by RNA polymerase II;GO:0045892 negative regulation of transcription, DNA-templated;GO:1903507 negative regulation of nucleic acid-templated transcription		Predicted intracellular proteins; Transcription factors:Zinc-coordinating DNA-binding domains	Cytosol (Approved); Additional: Nucleoplasm				0	0	1	0	0	0	0	0	0	0	0	0	0	0	0	0	0	0	0	0
EDN1	1906	symbol	H. sapiens	1906	H. sapiens	EDN1	endothelin 1	GO:0031583 phospholipase D-activating G protein-coupled receptor signaling pathway;GO:0042313 protein kinase C deactivation;GO:0043179 rhythmic excitation		Candidate cardiovascular disease genes; Cancer-related genes:Candidate cancer biomarkers; Predicted secreted proteins; Human disease related genes:Congenital malformations:Congenital malformations of the musculoskeletal system; Disease related genes	Golgi apparatus;Nucleoli (Approved); Additional: Nucleoplasm	TBC-3711	(M8)PID ENDOTHELIN PATHWAY; (M255)PID HIF1 TFPATHWAY; (M167)PID AP1 PATHWAY	(M5890)HALLMARK TNFA SIGNALING VIA NFKB; (M5932)HALLMARK INFLAMMATORY RESPONSE; (M5956)HALLMARK KRAS SIGNALING DN	0	0	0	0	1	1	1	0	0	0	0	0	0	0	1	0	1	0	0	0
MMGT1	93380	symbol	H. sapiens	93380	H. sapiens	MMGT1	membrane magnesium transporter 1	GO:0006824 cobalt ion transport;GO:0045050 protein insertion into ER membrane by stop-transfer membrane-anchor sequence;GO:0034755 iron ion transmembrane transport		Transporters:Primary Active Transporters; Predicted intracellular proteins					0	0	0	0	0	0	0	0	1	0	0	0	0	0	0	0	0	0	0	0
RTKN2	219790	symbol	H. sapiens	219790	H. sapiens	RTKN2	rhotekin 2	GO:1901224 positive regulation of NIK/NF-kappaB signaling;GO:2001243 negative regulation of intrinsic apoptotic signaling pathway;GO:1901222 regulation of NIK/NF-kappaB signaling		Predicted intracellular proteins	Nucleoplasm (Approved); Additional: Mitochondria				0	0	0	0	0	0	0	0	0	0	0	0	0	0	0	0	0	0	0	0
RNF38	152006	symbol	H. sapiens	152006	H. sapiens	RNF38	ring finger protein 38	GO:0008584 male gonad development;GO:0046546 development of primary male sexual characteristics;GO:0046661 male sex differentiation		Enzymes; Predicted intracellular proteins; ENZYME proteins:Transferases	Nucleoplasm (Supported)				0	0	0	0	0	0	0	0	0	1	0	0	0	0	0	0	0	0	0	0
STOX1	219736	symbol	H. sapiens	219736	H. sapiens	STOX1	storkhead box 1	GO:1904118 regulation of otic vesicle morphogenesis;GO:1904120 positive regulation of otic vesicle morphogenesis;GO:0071500 cellular response to nitrosative stress		Predicted intracellular proteins; Disease related genes	Nucleoplasm (Supported); Additional: Cytosol;Nucleoli fibrillar center				0	1	0	0	0	0	1	0	0	0	0	0	0	0	0	0	0	0	0	0
CLK4	57396	symbol	H. sapiens	57396	H. sapiens	CLK4	CDC like kinase 4	GO:0018108 peptidyl-tyrosine phosphorylation;GO:0018212 peptidyl-tyrosine modification;GO:0043484 regulation of RNA splicing	CMGC Ser/Thr protein kinase family	Enzymes; Kinases:CMGC Ser/Thr protein kinases; Predicted intracellular proteins; ENZYME proteins:Transferases	Actin filaments (Approved)	Fostamatinib			0	0	0	0	0	1	0	0	0	0	0	0	0	0	0	0	0	0	0	0
U2SURP	23350	symbol	H. sapiens	23350	H. sapiens	U2SURP	U2 snRNP associated SURP domain containing	GO:0006396 RNA processing;GO:0016070 RNA metabolic process;GO:0010467 gene expression		Predicted intracellular proteins	Nucleoplasm (Supported)				0	0	0	0	0	0	0	0	0	0	1	0	0	0	0	0	0	0	0	0
NHLRC3	387921	symbol	H. sapiens	387921	H. sapiens	NHLRC3	NHL repeat containing 3	GO:0000209 protein polyubiquitination;GO:0043161 proteasome-mediated ubiquitin-dependent protein catabolic process;GO:0010498 proteasomal protein catabolic process		Predicted secreted proteins; Predicted intracellular proteins					0	0	0	0	0	0	0	0	0	1	0	0	0	0	0	0	0	0	0	0
CXCL3	2921	symbol	H. sapiens	2921	H. sapiens	CXCL3	C-X-C motif chemokine ligand 3	GO:0061844 antimicrobial humoral immune response mediated by antimicrobial peptide;GO:0030593 neutrophil chemotaxis;GO:0070098 chemokine-mediated signaling pathway		Predicted secreted proteins			(M5883)NABA SECRETED FACTORS; (M5885)NABA MATRISOME ASSOCIATED; (M5889)NABA MATRISOME	(M5897)HALLMARK IL6 JAK STAT3 SIGNALING; (M5890)HALLMARK TNFA SIGNALING VIA NFKB	0	0	0	0	0	0	0	0	0	0	0	0	0	0	0	0	0	0	0	0
FAM214A	56204	symbol	H. sapiens	56204	H. sapiens	FAM214A	family with sequence similarity 214 member A			Predicted intracellular proteins	Nucleoplasm (Approved)				0	0	0	0	0	0	0	0	0	0	0	0	0	0	0	0	0	0	0	0
LCORL	254251	symbol	H. sapiens	254251	H. sapiens	LCORL	ligand dependent nuclear receptor corepressor like	GO:0006357 regulation of transcription by RNA polymerase II;GO:0006355 regulation of transcription, DNA-templated;GO:1903506 regulation of nucleic acid-templated transcription		Predicted intracellular proteins	Nucleoplasm (Approved); Additional: Nuclear membrane				0	0	0	0	0	0	0	0	0	0	0	0	0	0	0	0	0	0	0	0
CHD8	57680	symbol	H. sapiens	57680	H. sapiens	CHD8	chromodomain helicase DNA binding protein 8	GO:2000270 negative regulation of fibroblast apoptotic process;GO:0060134 prepulse inhibition;GO:0045945 positive regulation of transcription by RNA polymerase III		Cancer-related genes:Mutated cancer genes; Human disease related genes:Other diseases:Mental and behavioural disorders; ENZYME proteins:Hydrolases; Cancer-related genes:Mutational cancer driver genes; Disease related genes; Potential drug targets; Enzymes; Predicted intracellular proteins	Nucleoplasm (Enhanced)		(M223)PID BETA CATENIN NUC PATHWAY		1	0	0	0	0	0	0	0	0	0	0	1	0	0	0	0	0	0	0	0
POLK	51426	symbol	H. sapiens	51426	H. sapiens	POLK	DNA polymerase kappa	GO:0006297 nucleotide-excision repair, DNA gap filling;GO:0042276 error-prone translesion synthesis;GO:0019985 translesion synthesis		Enzymes; Predicted intracellular proteins; ENZYME proteins:Transferases	Nucleoplasm (Enhanced)	1,2,3-TRIHYDROXY-1,2,3,4-TETRAHYDROBENZO[A]PYRENE; 1-[2-DEOXYRIBOFURANOSYL]-2,4-DIFLUORO-5-METHYL-BENZENE-5'MONOPHOSPHATE; 2'-deoxy-N-(naphthalen-1-ylmethyl)guanosine 5'-(dihydrogen phosphate)			1	0	0	0	0	0	0	0	0	0	0	0	0	0	0	0	1	1	0	0
SCAF8	22828	symbol	H. sapiens	22828	H. sapiens	SCAF8	SR-related CTD associated factor 8	GO:0060567 negative regulation of DNA-templated transcription, termination;GO:0120191 negative regulation of termination of RNA polymerase II transcription;GO:2000805 negative regulation of termination of RNA polymerase II transcription, poly(A)-coupled		Predicted intracellular proteins	Nucleoplasm (Enhanced)			(M5942)HALLMARK UV RESPONSE DN	0	0	0	0	0	0	0	0	0	0	1	0	0	0	0	0	0	0	0	0
NAP1L2	4674	symbol	H. sapiens	4674	H. sapiens	NAP1L2	nucleosome assembly protein 1 like 2	GO:0071442 positive regulation of histone H3-K14 acetylation;GO:0071440 regulation of histone H3-K14 acetylation;GO:2000617 positive regulation of histone H3-K9 acetylation		Predicted intracellular proteins	Cytosol;Plasma membrane (Enhanced)			(M5953)HALLMARK KRAS SIGNALING UP	1	0	0	0	0	0	0	0	0	0	0	1	0	0	0	0	0	0	0	0
EP300	2033	symbol	H. sapiens	2033	H. sapiens	EP300	E1A binding protein p300	GO:0036268 swimming;GO:0061921 peptidyl-lysine propionylation;GO:0140066 peptidyl-lysine crotonylation		Cancer-related genes:Mutated cancer genes; Human disease related genes:Cancers:Cancers of haematopoietic and lymphoid tissues; Cancer-related genes:Mutational cancer driver genes; Human disease related genes:Congenital malformations:Other congenital malformations; Disease related genes; Potential drug targets; Enzymes; Predicted intracellular proteins; ENZYME proteins:Transferases	Nucleoplasm (Enhanced)		(M32)PID HDAC CLASSIII PATHWAY; (M207)PID RETINOIC ACID PATHWAY; (M44)PID HIF2PATHWAY		1	1	0	0	1	0	0	0	0	0	0	1	0	1	1	0	1	0	0	0
SIRPB2	284759	symbol	H. sapiens	284759	H. sapiens	SIRPB2	signal regulatory protein beta 2				Nuclear bodies (Approved)				0	0	0	0	0	0	0	0	0	0	0	0	0	0	0	0	0	0	0	0
CENPQ	55166	symbol	H. sapiens	55166	H. sapiens	CENPQ	centromere protein Q	GO:1905340 regulation of protein localization to kinetochore;GO:1905342 positive regulation of protein localization to kinetochore;GO:0051310 metaphase plate congression		Predicted intracellular proteins	Nucleoplasm (Supported)				0	1	0	0	0	0	0	1	0	0	0	0	0	0	0	0	0	0	0	0
CHORDC1	26973	symbol	H. sapiens	26973	H. sapiens	CHORDC1	cysteine and histidine rich domain containing 1	GO:2000299 negative regulation of Rho-dependent protein serine/threonine kinase activity;GO:2000298 regulation of Rho-dependent protein serine/threonine kinase activity;GO:1900034 regulation of cellular response to heat		Predicted intracellular proteins	Cytosol (Approved)				0	0	0	1	1	0	1	0	0	0	0	0	0	0	0	1	0	0	0	0
FNBP1L	54874	symbol	H. sapiens	54874	H. sapiens	FNBP1L	formin binding protein 1 like	GO:0097320 plasma membrane tubulation;GO:0030050 vesicle transport along actin filament;GO:0099515 actin filament-based transport		Predicted intracellular proteins	Cytosol (Supported)				0	0	0	1	0	0	0	1	0	0	0	0	0	0	1	0	0	0	0	0
KBTBD8	84541	symbol	H. sapiens	84541	H. sapiens	KBTBD8	kelch repeat and BTB domain containing 8	GO:0014029 neural crest formation;GO:0006513 protein monoubiquitination;GO:0001837 epithelial to mesenchymal transition		Predicted intracellular proteins					0	0	0	0	0	0	0	0	0	1	0	0	0	0	0	0	0	0	0	0
ZNF131	7690	symbol	H. sapiens	7690	H. sapiens	ZNF131	zinc finger protein 131	GO:0000122 negative regulation of transcription by RNA polymerase II;GO:0045892 negative regulation of transcription, DNA-templated;GO:1903507 negative regulation of nucleic acid-templated transcription		Predicted intracellular proteins; Transcription factors:Zinc-coordinating DNA-binding domains	Nucleoplasm (Enhanced); Additional: Intermediate filaments				0	0	0	0	0	0	0	0	0	0	0	0	0	0	0	0	0	0	0	0
TRIM33	51592	symbol	H. sapiens	51592	H. sapiens	TRIM33	tripartite motif containing 33	GO:0030514 negative regulation of BMP signaling pathway;GO:0030510 regulation of BMP signaling pathway;GO:0090288 negative regulation of cellular response to growth factor stimulus		Cancer-related genes; Disease related genes; Potential drug targets; Enzymes; Predicted intracellular proteins; ENZYME proteins:Transferases	Vesicles (Approved); Additional: Nucleoplasm			(M5896)HALLMARK TGF BETA SIGNALING	0	0	0	0	0	0	0	0	0	1	0	0	0	0	0	0	0	0	0	0
G2E3	55632	symbol	H. sapiens	55632	H. sapiens	G2E3	G2/M-phase specific E3 ubiquitin protein ligase	GO:0016567 protein ubiquitination;GO:0032446 protein modification by small protein conjugation;GO:0070647 protein modification by small protein conjugation or removal		Enzymes; Predicted intracellular proteins; ENZYME proteins:Transferases	Cytosol (Approved); Additional: Golgi apparatus;Vesicles				0	0	0	0	0	0	0	0	0	1	0	0	0	0	0	0	0	0	0	0
MIER1	57708	symbol	H. sapiens	57708	H. sapiens	MIER1	MIER1 transcriptional regulator	GO:0016575 histone deacetylation;GO:0006476 protein deacetylation;GO:0035601 protein deacylation		Transcription factors:Helix-turn-helix domains; Predicted intracellular proteins	Nucleoplasm (Enhanced)				0	0	0	0	0	0	0	0	0	0	0	1	0	0	0	0	0	0	0	0
FGR	2268	symbol	H. sapiens	2268	H. sapiens	FGR	FGR proto-oncogene, Src family tyrosine kinase	GO:0032815 negative regulation of natural killer cell activation;GO:0033008 positive regulation of mast cell activation involved in immune response;GO:0043306 positive regulation of mast cell degranulation	Tyr protein kinase family	Kinases:Tyr protein kinases; Disease related genes; Potential drug targets; Enzymes; Predicted intracellular proteins; ENZYME proteins:Transferases	Plasma membrane (Approved); Additional: Aggresome	Dasatinib; Fostamatinib; Zanubrutinib	(M33)PID GLYPICAN 1PATHWAY; (M252)PID IL8 CXCR1 PATHWAY; (M76)PID P38 ALPHA BETA PATHWAY	(M5950)HALLMARK ALLOGRAFT REJECTION	0	0	0	0	0	1	0	0	0	0	0	0	0	0	0	0	0	0	0	0
OSBPL8	114882	symbol	H. sapiens	114882	H. sapiens	OSBPL8	oxysterol binding protein like 8	GO:0090204 protein localization to nuclear pore;GO:0010891 negative regulation of sequestering of triglyceride;GO:0090435 protein localization to nuclear envelope		Transporters:Electrochemical Potential-driven transporters; Predicted intracellular proteins	Cytosol;Vesicles (Approved)				0	0	0	0	0	0	0	0	1	0	0	0	0	0	0	0	0	0	0	0
PIKFYVE	200576	symbol	H. sapiens	200576	H. sapiens	PIKFYVE	phosphoinositide kinase, FYVE-type zinc finger containing	GO:1903100 1-phosphatidyl-1D-myo-inositol 3,5-bisphosphate metabolic process;GO:1904562 phosphatidylinositol 5-phosphate metabolic process;GO:0019065 receptor-mediated endocytosis of virus by host cell		Human disease related genes:Nervous system diseases:Eye disease; Disease related genes; Potential drug targets; Enzymes; Predicted intracellular proteins; ENZYME proteins:Transferases				(M5923)HALLMARK PI3K AKT MTOR SIGNALING	0	0	0	1	0	1	0	0	1	0	0	0	0	0	0	0	0	0	0	0
SRPK1	6732	symbol	H. sapiens	6732	H. sapiens	SRPK1	SRSF protein kinase 1	GO:0035092 sperm DNA condensation;GO:0007289 spermatid nucleus differentiation;GO:0045070 positive regulation of viral genome replication	CMGC Ser/Thr protein kinase family	Enzymes; Kinases:CMGC Ser/Thr protein kinases; Predicted intracellular proteins; ENZYME proteins:Transferases	Cytosol;Nucleoplasm (Supported); Additional: Plasma membrane			(M5926)HALLMARK MYC TARGETS V1	1	1	1	0	0	1	0	0	0	0	1	1	0	0	0	0	0	0	0	0
UGT1A1	54658	symbol	H. sapiens	54658	H. sapiens	UGT1A1	UDP glucuronosyltransferase family 1 member A1	GO:0070980 biphenyl catabolic process;GO:0006789 bilirubin conjugation;GO:0018879 biphenyl metabolic process		Cancer-related genes:Candidate cancer biomarkers; Disease related genes; Human disease related genes:Congenital disorders of metabolism:Congenital disorders of cofactor/vitamin metabolism; Enzymes; Potential drug targets; ENZYME proteins:Transferases; Human disease related genes:Congenital disorders of metabolism:Other congenital disorders of metabolism		Fostamatinib			0	0	0	0	0	0	0	0	0	0	0	0	0	0	0	0	1	0	0	0
ANP32E	81611	symbol	H. sapiens	81611	H. sapiens	ANP32E	acidic nuclear phosphoprotein 32 family member E	GO:0043486 histone exchange;GO:0034728 nucleosome organization;GO:0071824 protein-DNA complex subunit organization		Predicted intracellular proteins	Centrosome;Nucleoplasm (Enhanced); Additional: Cytosol			(M5910)HALLMARK PROTEIN SECRETION; (M5925)HALLMARK E2F TARGETS	0	0	0	0	0	0	0	0	0	0	0	1	0	0	0	0	0	0	0	0
MED13L	23389	symbol	H. sapiens	23389	H. sapiens	MED13L	mediator complex subunit 13L	GO:0006357 regulation of transcription by RNA polymerase II;GO:0006355 regulation of transcription, DNA-templated;GO:1903506 regulation of nucleic acid-templated transcription		Human disease related genes:Congenital malformations:Congenital malformations of the circulatory system; Predicted intracellular proteins; Disease related genes	Golgi apparatus;Nucleoplasm (Approved)			(M5906)HALLMARK ESTROGEN RESPONSE EARLY	0	0	0	0	0	0	0	0	0	0	0	0	0	0	0	0	0	0	0	0
TEAD1	7003	symbol	H. sapiens	7003	H. sapiens	TEAD1	TEA domain transcription factor 1	GO:0035329 hippo signaling;GO:1902895 positive regulation of pri-miRNA transcription by RNA polymerase II;GO:1902893 regulation of pri-miRNA transcription by RNA polymerase II		Human disease related genes:Nervous system diseases:Eye disease; Predicted intracellular proteins; Disease related genes; Transcription factors:Helix-turn-helix domains	Nucleoplasm (Enhanced)				0	0	0	0	0	0	0	0	0	0	0	0	0	0	0	0	0	0	0	0
CHD1	1105	symbol	H. sapiens	1105	H. sapiens	CHD1	chromodomain helicase DNA binding protein 1	GO:0043923 positive regulation by host of viral transcription;GO:0051851 modulation by host of symbiont process;GO:0032508 DNA duplex unwinding		Human disease related genes:Other diseases:Mental and behavioural disorders; ENZYME proteins:Hydrolases; Disease related genes; Potential drug targets; Enzymes; Predicted intracellular proteins	Nucleoli fibrillar center;Nucleoplasm (Approved)				1	0	0	0	0	0	0	0	0	0	0	1	0	0	0	0	0	0	0	0
ZNF182	7569	symbol	H. sapiens	7569	H. sapiens	ZNF182	zinc finger protein 182	GO:0006357 regulation of transcription by RNA polymerase II;GO:0006355 regulation of transcription, DNA-templated;GO:1903506 regulation of nucleic acid-templated transcription		Predicted intracellular proteins; Transcription factors:Zinc-coordinating DNA-binding domains	Nucleoplasm (Approved)				0	0	1	0	0	0	0	0	0	0	0	0	0	0	0	0	0	0	0	0
ATG2B	55102	symbol	H. sapiens	55102	H. sapiens	ATG2B	autophagy related 2B	GO:0034727 piecemeal microautophagy of the nucleus;GO:0044805 late nucleophagy;GO:0016237 lysosomal microautophagy		Transporters; Predicted intracellular proteins					0	0	0	1	0	0	0	0	0	0	0	0	0	0	0	0	0	0	0	0
LHFPL2	10184	symbol	H. sapiens	10184	H. sapiens	LHFPL2	LHFPL tetraspan subfamily member 2	GO:1905516 positive regulation of fertilization;GO:0080154 regulation of fertilization;GO:2000243 positive regulation of reproductive process			Plasma membrane (Approved); Additional: Nuclear bodies;Vesicles				0	0	0	0	0	0	0	0	0	0	0	0	0	0	0	0	0	0	0	0
ELOVL5	60481	symbol	H. sapiens	60481	H. sapiens	ELOVL5	ELOVL fatty acid elongase 5	GO:0019367 fatty acid elongation, saturated fatty acid;GO:0019368 fatty acid elongation, unsaturated fatty acid;GO:0034625 fatty acid elongation, monounsaturated fatty acid		Predicted intracellular proteins; Disease related genes; Potential drug targets; Enzymes; Human disease related genes:Nervous system diseases:Neurodegenerative diseases; ENZYME proteins:Transferases	Endoplasmic reticulum (Enhanced)	alpha-Linolenic acid		(M5908)HALLMARK ANDROGEN RESPONSE; (M5949)HALLMARK PEROXISOME; (M5935)HALLMARK FATTY ACID METABOLISM	0	0	0	0	0	0	0	0	0	0	0	0	0	0	0	0	1	0	0	0
[truncated: 1,349 more rows]

## Sheet: vs uninfected only_Enrichment
GroupID	Category	Term	Description	LogP	Log(q-value)	InTerm_InList	Genes	Symbols
[truncated: 186 more rows]

## Sheet: vs negative only_Annotation
MyList	Gene ID	Type	Tax ID	Homologene Gene ID	Homologene Gene Tax ID	Gene Symbol	Description	Biological Process (GO)	Kinase Class (UniProt)	Protein Function (Protein Atlas)	Subcellular Location (Protein Atlas)	Drug (DrugBank)	Canonical Pathways_x000D_	Hallmark Gene Sets_x000D_	GO:0032787 monocarboxylic acid metabolic	hsa04010 MAPK signaling pathway	hsa00071 Fatty acid degradation	GO:0072006 nephron development	GO:0043410 positive regulation of MAPK ca	GO:0003013 circulatory system process	GO:0031099 regeneration	GO:0035239 tube morphogenesis	WP727 Monoamine transport	GO:0030258 lipid modification	GO:0001936 regulation of endothelial cell	R-HSA-5083635 Defective B3GALTL causes PpS	R-HSA-9006931 Signaling by Nuclear Receptors	hsa01212 Fatty acid metabolism	GO:0045834 positive regulation of lipid m	GO:0051962 positive regulation of nervous	R-HSA-2219530 Constitutive Signaling by Aber	GO:0006869 lipid transport	GO:0006639 acylglycerol metabolic process	GO:0010035 response to inorganic substanc
[truncated: 79 more rows]

[truncated: 1 more sheets: vs negative only_Enrichment]
