# Supplementary material for: Transcriptional profiling of hepatocytes infected with the replicative form of the malaria parasite Plasmodium cynomolgi
Source: Malar J. 2022 Dec 23;21:393. doi: 10.1186/s12936-022-04411-3 (PMC9789591; doi:10.1186/s12936-022-04411-3)
Supplement: Supplementary file 14 — Additional file 14. Venn diagram analysis lists, term annotation and Metascape pathway enrichment analysis for significantly downregulated genes in primary rhesus macaque hepatocytes infected with schizonts in comparison to uninfected samples or uninfected bystander (negative) cells. Source data associated with Fig. 4. [file 12936_2022_4411_MOESM14_ESM.xlsx]

## Sheet: DOWN_Venn diagram
Sz vs uninfected samples and Sz vs negative cells (common)
DPM2	RPS11	KRTCAP2	RPS17	RFLNA	ATOX1	YIF1B	DDT	EIF6	RPS18	POLR2L	TMSB10	MRPL4	SLC52A1	UQCR11	RPL19	ROGDI	ID3	COPRS	GALK1	BBC3	RPS5	SLX1B	BIK	ECH1	OXT	AMBP	ZNF500	ATP5MG	RPL29	CIB2	RPL35	RPS23	WDR45	NDUFA11	ATP5MC1	MRPL52	CCDC124	GEMIN8	TPI1	APOE	MRPL24	ATP5F1D	NPB	MRPL12	RPS28	RPL12	NELFE	CRYAB	C8G
Sz vs uninfected only
GPAA1	RBP5	HYAL3	ABCA3	TMEM216	BCL2L12	PKNOX2	TSPAN11	GOLT1A	TUT1	ERAL1	TKT	ADRA2C	NAPRT	HPN	ARRB2	KCNG1	NMB	CADM4	ZNF837	HSD17B10	MOB2	TMEM160	ADGRB2	ATP13A1	MTA2	HMGCS2	B9D1	XAB2	RASSF7	PNKP	NUBP2	GYS1	GZMM	PROZ	ATXN7L2	REEP6	SLC26A1	CLUH	TCF25	SLC38A5	ARRDC2	DIRAS1	HOMER3	HMG20B	AMBRA1	CD2BP2	PTRHD1	SMDT1	NAXE
Sz vs negative cells only
CYP26A1	NDUFS6	RPL10A	MMP7	CCNB1	MRPS14	PRDX6	DAD1	MRI1	KRT28	LGALS1	BUD31	ULK4	H1-1	GNG5	KRTAP3-2	RPS4X	LSM4	RPS27A	ATP5MJ	CLDN2	PRDX4	VPS25	ATP5PD	NDUFC1	PNOC	UBE2L6	MYBL2	RPS8	FGF19	ALYREF	MEA1	TMPO	MRPL57	AURKB	CKS1B	SNRPE	MANF	PHB2	CCDC32	HLA-DPA1	MPC2	PHF19	APOA2	CSNK2B	RBX1	MGP	C1QTNF2	CDC20	UQCRQ
[truncated: 1,050 more columns]

## Sheet: Common_Annotation
MyList	Gene ID	Type	Tax ID	Homologene Gene ID	Homologene Gene Tax ID	Gene Symbol	Description	Biological Process (GO)	Protein Function (Protein Atlas)	Subcellular Location (Protein Atlas)	Drug (DrugBank)	Canonical Pathways_x000D_	Hallmark Gene Sets_x000D_	R-HSA-156842 Eukaryotic Translation Elongat	CORUM:5380 TRBP containing complex (DICER	GO:0042254 ribosome biogenesis	hsa00190 Oxidative phosphorylation	CORUM:324 39S ribosomal subunit, mitocho	WP623 Oxidative phosphorylation	R-HSA-5661231 Metallothioneins bind metals	R-HSA-9609507 Protein localization	GO:0002399 MHC class II protein complex a	GO:0007005 mitochondrion organization	R-HSA-72165 mRNA Splicing - Minor Pathway	GO:0042989 sequestering of actin monomers	GO:0006414 translational elongation	GO:1904667 negative regulation of ubiquit	R-HSA-5661270 Formation of xylulose-5-phosph	GO:0000027 ribosomal large subunit assemb	R-HSA-3700989 Transcriptional Regulation by	CORUM:5266 TNF-alpha/NF-kappa B signaling	GO:2001242 regulation of intrinsic apopto	GO:0006081 cellular aldehyde metabolic pr
DPM2	8818	symbol	H. sapiens	8818	H. sapiens	DPM2	dolichyl-phosphate mannosyltransferase subunit 2, regulatory	GO:0019348 dolichol metabolic process;GO:0016093 polyprenol metabolic process;GO:0035269 protein O-linked mannosylation	Human disease related genes:Congenital disorders of metabolism:Congenital disorders of glycan/glycoprotein metabolism; Disease related genes					0	0	0	0	0	1	0	0	0	0	0	0	0	0	0	0	0	0	0	0
RPS11	6205	symbol	H. sapiens	6205	H. sapiens	RPS11	ribosomal protein S11	GO:0002181 cytoplasmic translation;GO:0006412 translation;GO:0043043 peptide biosynthetic process	Ribosomal proteins; Predicted intracellular proteins	Cytosol;Endoplasmic reticulum (Supported); Additional: Nucleoli				1	0	0	0	0	0	0	0	0	0	0	0	0	0	0	0	0	1	0	0
KRTCAP2	200185	symbol	H. sapiens	200185	H. sapiens	KRTCAP2	keratinocyte associated protein 2	GO:0042543 protein N-linked glycosylation via arginine;GO:0018195 peptidyl-arginine modification;GO:0006487 protein N-linked glycosylation						0	0	0	0	0	1	0	0	0	0	0	0	0	0	0	0	0	0	0	0
RPS17	6218	symbol	H. sapiens	6218	H. sapiens	RPS17	ribosomal protein S17	GO:0006413 translational initiation;GO:0042274 ribosomal small subunit biogenesis;GO:0034101 erythrocyte homeostasis	Human disease related genes:Other congenital disorders:Ribosomopathies; Human disease related genes:Cardiovascular diseases:Hematologic diseases; Ribosomal proteins; Disease related genes; Predicted intracellular proteins	Cytosol;Endoplasmic reticulum (Approved); Additional: Nucleoli	Artenimol			1	0	1	0	0	0	0	0	0	0	0	0	0	0	0	0	0	0	0	0
RFLNA	144347	symbol	H. sapiens	144347	H. sapiens	RFLNA	refilin A	GO:0061182 negative regulation of chondrocyte development;GO:1900158 negative regulation of bone mineralization involved in bone maturation;GO:0061181 regulation of chondrocyte development	Predicted intracellular proteins	Nucleoplasm (Approved); Additional: Golgi apparatus				0	0	0	0	0	0	0	0	0	0	0	1	0	0	0	0	0	0	0	0
ATOX1	475	symbol	H. sapiens	475	H. sapiens	ATOX1	antioxidant 1 copper chaperone	GO:0006878 cellular copper ion homeostasis;GO:0006825 copper ion transport;GO:0055070 copper ion homeostasis	Predicted intracellular proteins	Nucleoplasm (Approved); Additional: Plasma membrane	Cisplatin; Sucrose; Benzamidine		(M5938)HALLMARK REACTIVE OXYGEN SPECIES PATHWAY; (M5921)HALLMARK COMPLEMENT	1	0	0	0	0	0	1	0	0	0	0	0	0	0	0	0	0	0	0	0
YIF1B	90522	symbol	H. sapiens	90522	H. sapiens	YIF1B	Yip1 interacting factor homolog B, membrane trafficking protein	GO:0006612 protein targeting to membrane;GO:0006888 endoplasmic reticulum to Golgi vesicle-mediated transport;GO:0090150 establishment of protein localization to membrane	Predicted intracellular proteins	Vesicles (Approved); Additional: Golgi apparatus				0	0	0	0	0	0	0	0	0	1	0	0	0	0	0	0	0	0	0	0
DDT	1652	symbol	H. sapiens	1652	H. sapiens	DDT	D-dopachrome tautomerase	GO:0010760 negative regulation of macrophage chemotaxis;GO:1905522 negative regulation of macrophage migration;GO:0042438 melanin biosynthetic process	Enzymes; ENZYME proteins:Lyases; Predicted intracellular proteins	Mitochondria (Approved)			(M5905)HALLMARK ADIPOGENESIS; (M5934)HALLMARK XENOBIOTIC METABOLISM	0	0	0	0	0	1	0	0	0	0	0	0	0	0	0	0	0	0	0	1
EIF6	3692	symbol	H. sapiens	3692	H. sapiens	EIF6	eukaryotic translation initiation factor 6	GO:1902626 assembly of large subunit precursor of preribosome;GO:0042256 mature ribosome assembly;GO:0000054 ribosomal subunit export from nucleus	Predicted intracellular proteins	Nucleoplasm (Supported)	Copper			1	1	1	0	0	0	0	0	1	0	0	0	1	0	0	1	0	0	0	0
RPS18	6222	symbol	H. sapiens	6222	H. sapiens	RPS18	ribosomal protein S18	GO:0002181 cytoplasmic translation;GO:0006412 translation;GO:0043043 peptide biosynthetic process	Ribosomal proteins; Predicted intracellular proteins	Cytosol (Supported)	Artenimol			1	0	0	0	0	0	0	0	0	0	0	0	0	0	0	0	0	0	0	0
POLR2L	5441	symbol	H. sapiens	5441	H. sapiens	POLR2L	RNA polymerase II, I and III subunit L	GO:0042797 tRNA transcription by RNA polymerase III;GO:0009304 tRNA transcription;GO:0006360 transcription by RNA polymerase I	Predicted intracellular proteins; RNA polymerase related proteins	Nucleoplasm (Supported)				1	0	0	1	0	1	0	0	0	0	1	0	0	0	0	0	1	0	0	0
TMSB10	9168	symbol	H. sapiens	9168	H. sapiens	TMSB10	thymosin beta 10	GO:0042989 sequestering of actin monomers;GO:0030837 negative regulation of actin filament polymerization;GO:0032507 maintenance of protein location in cell	Predicted intracellular proteins					0	0	0	0	0	0	0	0	0	0	0	1	0	0	0	0	0	0	0	0
MRPL4	51073	symbol	H. sapiens	51073	H. sapiens	MRPL4	mitochondrial ribosomal protein L4		Ribosomal proteins; Predicted intracellular proteins					1	0	0	0	1	0	0	0	0	0	0	0	0	0	0	0	0	0	0	0
SLC52A1	55065	symbol	H. sapiens	55065	H. sapiens	SLC52A1	solute carrier family 52 member 1	GO:0006771 riboflavin metabolic process;GO:0042726 flavin-containing compound metabolic process;GO:0032218 riboflavin transport	Disease related genes					0	0	0	0	0	0	0	0	0	0	0	0	0	0	0	0	0	0	0	0
UQCR11	10975	symbol	H. sapiens	10975	H. sapiens	UQCR11	ubiquinol-cytochrome c reductase, complex III subunit XI	GO:0006091 generation of precursor metabolites and energy;GO:0044237 cellular metabolic process;GO:0008152 metabolic process			6-Hydroxy-5-undecyl-4,7-benzothiazoledione; Azoxystrobin; (5S)-3-ANILINO-5-(2,4-DIFLUOROPHENYL)-5-METHYL-1,3-OXAZOLIDINE-2,4-DIONE; (S)-famoxadone; METHYL (2Z)-3-METHOXY-2-{2-[(E)-2-PHENYLVINYL]PHENYL}ACRYLATE; 2-Nonyl-4-quinolinol 1-oxide; Ubiquinone Q2		(M5905)HALLMARK ADIPOGENESIS; (M5936)HALLMARK OXIDATIVE PHOSPHORYLATION	0	0	0	1	0	0	0	0	0	0	0	0	0	0	0	0	0	0	0	0
RPL19	6143	symbol	H. sapiens	6143	H. sapiens	RPL19	ribosomal protein L19	GO:0002181 cytoplasmic translation;GO:0006412 translation;GO:0043043 peptide biosynthetic process	Ribosomal proteins; Predicted intracellular proteins	Cytosol;Nucleoli (Enhanced)	(S)-3-phenyllactic acid; Anisomycin; Puromycin			1	1	0	0	0	0	0	0	0	0	0	0	0	0	0	0	0	0	0	0
ROGDI	79641	symbol	H. sapiens	79641	H. sapiens	ROGDI	rogdi atypical leucine zipper	GO:0042475 odontogenesis of dentin-containing tooth;GO:0042476 odontogenesis;GO:0030097 hemopoiesis	Human disease related genes:Nervous system diseases:Epilepsy; Predicted intracellular proteins; Disease related genes					0	0	0	0	0	0	0	0	0	0	0	0	0	0	0	0	0	0	0	0
ID3	3399	symbol	H. sapiens	3399	H. sapiens	ID3	inhibitor of DNA binding 3, HLH protein	GO:0072750 cellular response to leptomycin B;GO:1901344 response to leptomycin B;GO:0030903 notochord development	Transcription factors:Basic domains; Predicted intracellular proteins; Cancer-related genes:Candidate cancer biomarkers	Nucleoplasm (Supported)			(M5896)HALLMARK TGF BETA SIGNALING	0	0	0	0	0	0	0	0	0	0	0	0	0	0	0	0	1	0	0	0
COPRS	55352	symbol	H. sapiens	55352	H. sapiens	COPRS	coordinator of PRMT5 and differentiation stimulator	GO:0043985 histone H4-R3 methylation;GO:0034969 histone arginine methylation;GO:0018216 peptidyl-arginine methylation	Predicted intracellular proteins	Nucleoplasm (Supported); Additional: Cytosol;Plasma membrane				0	0	0	0	0	0	0	0	0	0	0	0	0	0	0	0	0	0	0	0
GALK1	2584	symbol	H. sapiens	2584	H. sapiens	GALK1	galactokinase 1	GO:0019402 galactitol metabolic process;GO:0061623 glycolytic process from galactose;GO:0006059 hexitol metabolic process	Human disease related genes:Congenital disorders of metabolism:Congenital disorders of carbohydrate metabolism; Disease related genes; Potential drug targets; Enzymes; Predicted intracellular proteins; ENZYME proteins:Transferases	Cytosol (Approved); Additional: Golgi apparatus	Phosphoaminophosphonic Acid-Adenylate Ester		(M5891)HALLMARK HYPOXIA; (M5937)HALLMARK GLYCOLYSIS	0	0	0	1	0	1	0	0	0	0	0	0	0	0	0	0	0	0	0	0
BBC3	27113	symbol	H. sapiens	27113	H. sapiens	BBC3	BCL2 binding component 3	GO:1900739 regulation of protein insertion into mitochondrial membrane involved in apoptotic signaling pathway;GO:1900740 positive regulation of protein insertion into mitochondrial membrane involved in apoptotic signaling pathway;GO:1901030 positive regulation of mitochondrial outer membrane permeabilization involved in apoptotic signaling pathway	Predicted intracellular proteins	Cytosol (Approved)		(M256)PID TAP63 PATHWAY; (M19)PID P73PATHWAY; (M145)PID P53 DOWNSTREAM PATHWAY		0	0	0	1	0	0	0	0	0	1	0	0	0	0	0	0	1	0	1	0
RPS5	6193	symbol	H. sapiens	6193	H. sapiens	RPS5	ribosomal protein S5	GO:0000028 ribosomal small subunit assembly;GO:0006450 regulation of translational fidelity;GO:0042255 ribosome assembly	Ribosomal proteins; Predicted intracellular proteins	Cytosol;Endoplasmic reticulum (Supported)	Artenimol		(M5926)HALLMARK MYC TARGETS V1	1	0	1	0	0	0	0	0	0	0	0	0	0	0	0	0	0	0	0	0
SLX1B	79008	symbol	H. sapiens	79008	H. sapiens	SLX1B	SLX1 homolog B, structure-specific endonuclease subunit	GO:1904431 positive regulation of t-circle formation;GO:0010792 DNA double-strand break processing involved in repair via single-strand annealing;GO:0045002 double-strand break repair via single-strand annealing	Predicted intracellular proteins	Nucleoplasm (Approved)				0	0	0	0	0	0	0	0	0	0	0	1	0	0	0	0	1	0	0	0
BIK	638	symbol	H. sapiens	638	H. sapiens	BIK	BCL2 interacting killer	GO:0090200 positive regulation of release of cytochrome c from mitochondria;GO:0090199 regulation of release of cytochrome c from mitochondria;GO:0008637 apoptotic mitochondrial changes					(M5902)HALLMARK APOPTOSIS; (M5937)HALLMARK GLYCOLYSIS	0	0	0	0	0	0	0	0	0	1	0	1	0	0	0	0	0	0	0	0
ECH1	1891	symbol	H. sapiens	1891	H. sapiens	ECH1	enoyl-CoA hydratase 1	GO:0006635 fatty acid beta-oxidation;GO:0019395 fatty acid oxidation;GO:0009062 fatty acid catabolic process	Predicted intracellular proteins	Mitochondria (Supported)			(M5892)HALLMARK CHOLESTEROL HOMEOSTASIS; (M5949)HALLMARK PEROXISOME; (M5935)HALLMARK FATTY ACID METABOLISM	0	0	0	0	0	0	0	1	0	0	0	0	0	0	0	0	0	0	0	0
OXT	5020	symbol	H. sapiens	5020	H. sapiens	OXT	oxytocin/neurophysin I prepropeptide	GO:0060450 positive regulation of hindgut contraction;GO:0043134 regulation of hindgut contraction;GO:0045925 positive regulation of female receptivity	Predicted secreted proteins		Oxytocin		(M5956)HALLMARK KRAS SIGNALING DN	0	0	0	0	0	0	0	0	0	0	0	0	0	0	0	0	0	0	0	0
AMBP	259	symbol	H. sapiens	259	H. sapiens	AMBP	alpha-1-microglobulin/bikunin precursor	GO:0042167 heme catabolic process;GO:0046149 pigment catabolic process;GO:0006787 porphyrin-containing compound catabolic process	Predicted secreted proteins; Predicted intracellular proteins	Vesicles (Approved); Additional: Cytosol;Golgi apparatus		(M3468)NABA ECM REGULATORS; (M5885)NABA MATRISOME ASSOCIATED; (M5889)NABA MATRISOME		0	0	0	0	0	0	0	0	0	0	0	0	0	1	0	0	0	0	1	0
ZNF500	26048	symbol	H. sapiens	26048	H. sapiens	ZNF500	zinc finger protein 500	GO:0006357 regulation of transcription by RNA polymerase II;GO:0006355 regulation of transcription, DNA-templated;GO:1903506 regulation of nucleic acid-templated transcription	Predicted intracellular proteins; Transcription factors:Zinc-coordinating DNA-binding domains	Nucleoplasm (Enhanced); Additional: Cytosol				0	0	0	0	0	0	0	0	0	0	0	0	0	0	0	0	0	0	0	0
ATP5MG	10632	symbol	H. sapiens	10632	H. sapiens	ATP5MG	ATP synthase membrane subunit g	GO:0042776 mitochondrial ATP synthesis coupled proton transport;GO:0015985 energy coupled proton transport, down electrochemical gradient;GO:0015986 ATP synthesis coupled proton transport	Predicted intracellular proteins	Mitochondria (Supported)	Artenimol; Phenethyl Isothiocyanate		(M5936)HALLMARK OXIDATIVE PHOSPHORYLATION	0	0	0	1	0	1	0	0	0	1	0	0	0	0	0	0	0	0	0	0
RPL29	6159	symbol	H. sapiens	6159	H. sapiens	RPL29	ribosomal protein L29	GO:0007566 embryo implantation;GO:0002181 cytoplasmic translation;GO:0007565 female pregnancy	Ribosomal proteins; Predicted intracellular proteins	Cytosol;Endoplasmic reticulum;Nucleoli (Supported)				1	0	0	0	0	0	0	0	0	0	0	0	0	0	0	0	0	0	0	0
CIB2	10518	symbol	H. sapiens	10518	H. sapiens	CIB2	calcium and integrin binding family member 2	GO:0071318 cellular response to ATP;GO:0033198 response to ATP;GO:0045494 photoreceptor cell maintenance	Human disease related genes:Nervous system diseases:Ear disease; Cancer-related genes:Candidate cancer biomarkers; Human disease related genes:Nervous system diseases:Eye disease; Disease related genes; Predicted intracellular proteins		Calcium citrate; Calcium Phosphate; Calcium phosphate dihydrate			0	0	0	0	0	0	0	0	0	0	0	0	0	0	0	0	0	0	0	0
RPL35	11224	symbol	H. sapiens	11224	H. sapiens	RPL35	ribosomal protein L35	GO:0000463 maturation of LSU-rRNA from tricistronic rRNA transcript (SSU-rRNA, 5.8S rRNA, LSU-rRNA);GO:0000470 maturation of LSU-rRNA;GO:0042273 ribosomal large subunit biogenesis	Human disease related genes:Other congenital disorders:Ribosomopathies; Human disease related genes:Cardiovascular diseases:Hematologic diseases; Ribosomal proteins; Disease related genes; Predicted intracellular proteins	Cytosol;Endoplasmic reticulum (Approved)	Artenimol			1	0	1	0	0	0	0	0	0	0	0	0	0	0	0	1	0	0	0	0
RPS23	6228	symbol	H. sapiens	6228	H. sapiens	RPS23	ribosomal protein S23	GO:1990145 maintenance of translational fidelity;GO:0034063 stress granule assembly;GO:0002181 cytoplasmic translation	Ribosomal proteins; Predicted intracellular proteins; Disease related genes	Cytosol;Endoplasmic reticulum (Enhanced)				1	0	1	0	0	0	0	0	0	0	0	0	0	0	0	0	0	0	0	0
WDR45	11152	symbol	H. sapiens	11152	H. sapiens	WDR45	WD repeat domain 45	GO:0044804 autophagy of nucleus;GO:0034497 protein localization to phagophore assembly site;GO:2000786 positive regulation of autophagosome assembly	Predicted intracellular proteins; Human disease related genes:Nervous system diseases:Neurodegenerative diseases; Disease related genes					0	0	1	0	0	0	0	0	0	1	0	0	0	0	0	0	0	0	0	0
NDUFA11	126328	symbol	H. sapiens	126328	H. sapiens	NDUFA11	NADH:ubiquinone oxidoreductase subunit A11	GO:0010257 NADH dehydrogenase complex assembly;GO:0032981 mitochondrial respiratory chain complex I assembly;GO:0033108 mitochondrial respiratory chain complex assembly	Predicted intracellular proteins; Disease related genes; Human disease related genes:Congenital disorders of metabolism:Mitochondrial diseases	Mitochondria (Uncertain)	NADH			0	0	0	1	0	1	0	0	0	1	0	0	0	0	0	0	0	0	0	0
ATP5MC1	516	symbol	H. sapiens	516	H. sapiens	ATP5MC1	ATP synthase membrane subunit c locus 1	GO:0015985 energy coupled proton transport, down electrochemical gradient;GO:0015986 ATP synthesis coupled proton transport;GO:0006754 ATP biosynthetic process	Predicted intracellular proteins				(M5924)HALLMARK MTORC1 SIGNALING; (M5936)HALLMARK OXIDATIVE PHOSPHORYLATION	0	0	0	1	0	1	0	1	0	0	0	0	0	0	0	0	0	0	0	0
MRPL52	122704	symbol	H. sapiens	122704	H. sapiens	MRPL52	mitochondrial ribosomal protein L52	GO:0006412 translation;GO:0043043 peptide biosynthetic process;GO:0043604 amide biosynthetic process	Ribosomal proteins; Predicted intracellular proteins	Mitochondria (Supported); Additional: Nucleoplasm				1	0	0	0	1	0	0	0	0	0	0	0	0	0	0	0	0	0	0	0
CCDC124	115098	symbol	H. sapiens	115098	H. sapiens	CCDC124	coiled-coil domain containing 124	GO:0006366 transcription by RNA polymerase II;GO:0006351 transcription, DNA-templated;GO:0097659 nucleic acid-templated transcription	Predicted intracellular proteins	Cytosol;Plasma membrane (Enhanced)				0	0	0	0	0	1	0	0	0	0	0	0	0	0	0	0	0	0	0	0
GEMIN8	54960	symbol	H. sapiens	54960	H. sapiens	GEMIN8	gem nuclear organelle associated protein 8	GO:0000387 spliceosomal snRNP assembly;GO:0022618 ribonucleoprotein complex assembly;GO:0071826 ribonucleoprotein complex subunit organization	Predicted intracellular proteins	Cytosol;Nucleoplasm (Supported)				1	0	1	0	0	0	0	0	0	0	1	0	0	0	0	0	0	0	0	0
TPI1	7167	symbol	H. sapiens	7167	H. sapiens	TPI1	triosephosphate isomerase 1	GO:0019242 methylglyoxal biosynthetic process;GO:0046166 glyceraldehyde-3-phosphate biosynthetic process;GO:0019682 glyceraldehyde-3-phosphate metabolic process	Cancer-related genes:Candidate cancer biomarkers; Human disease related genes:Cardiovascular diseases:Hematologic diseases; ENZYME proteins:Lyases; Disease related genes; Potential drug targets; Enzymes; ENZYME proteins:Isomerase; Predicted intracellular proteins	Nucleoplasm (Approved); Additional: Vesicles	Zinc; N-Hydroxy-4-Phosphono-Butanamide; 2-Phosphoglycolic Acid; Phosphoglycolohydroxamic Acid; 3-(2-Benzothiazolylthio)-1-Propanesulfonic Acid; [2(Formyl-Hydroxy-Amino)-Ethyl]-Phosphonic Acid; 5-fluorotryptophan; 2-Carboxyethylphosphonic Acid; tert-butanol; Dihydroxyacetone phosphate; 1,4-Dithiothreitol; 3-phospho-D-glyceric acid; 3-(BUTYLSULPHONYL)-PROPANOIC ACID; Artenimol; Zinc acetate; Zinc c…		(M5891)HALLMARK HYPOXIA; (M5924)HALLMARK MTORC1 SIGNALING; (M5937)HALLMARK GLYCOLYSIS	0	0	0	1	0	1	0	0	0	0	0	0	0	0	0	0	0	0	0	1
APOE	348	symbol	H. sapiens	348	H. sapiens	APOE	apolipoprotein E	GO:0071831 intermediate-density lipoprotein particle clearance;GO:0150200 regulation of transport across blood-brain barrier;GO:0150201 positive regulation of transport across blood-brain barrier	Candidate cardiovascular disease genes; Cancer-related genes:Candidate cancer biomarkers; Predicted secreted proteins; Human disease related genes:Congenital disorders of metabolism:Congenital disorders of lipid/glycolipid metabolism; Disease related genes; Human disease related genes:Nervous system diseases:Neurodegenerative diseases; Human disease related genes:Congenital disorders of metabolis…	Vesicles (Approved)	Zinc; Copper; Zinc acetate; Zinc chloride; Zinc sulfate, unspecified form		(M5905)HALLMARK ADIPOGENESIS; (M5934)HALLMARK XENOBIOTIC METABOLISM	0	0	0	1	0	0	1	0	0	0	0	1	0	1	0	0	1	0	1	0
MRPL24	79590	symbol	H. sapiens	79590	H. sapiens	MRPL24	mitochondrial ribosomal protein L24	GO:0006412 translation;GO:0043043 peptide biosynthetic process;GO:0043604 amide biosynthetic process	Ribosomal proteins; Predicted intracellular proteins					1	0	0	0	1	0	0	0	0	0	0	0	0	0	0	0	0	0	0	0
ATP5F1D	513	symbol	H. sapiens	513	H. sapiens	ATP5F1D	ATP synthase F1 subunit delta	GO:0033615 mitochondrial proton-transporting ATP synthase complex assembly;GO:0043461 proton-transporting ATP synthase complex assembly;GO:0070071 proton-transporting two-sector ATPase complex assembly	Predicted intracellular proteins; Disease related genes; Human disease related genes:Congenital disorders of metabolism:Mitochondrial diseases		Isoflurane; Desflurane		(M5936)HALLMARK OXIDATIVE PHOSPHORYLATION	0	0	0	1	0	1	1	0	0	1	0	0	0	0	0	0	0	0	0	0
NPB	256933	symbol	H. sapiens	256933	H. sapiens	NPB	neuropeptide B	GO:0007631 feeding behavior;GO:0007218 neuropeptide signaling pathway;GO:0007610 behavior	Predicted secreted proteins					0	0	0	0	0	0	0	0	0	0	0	0	0	0	0	0	0	0	0	0
MRPL12	6182	symbol	H. sapiens	6182	H. sapiens	MRPL12	mitochondrial ribosomal protein L12	GO:0006390 mitochondrial transcription;GO:0000959 mitochondrial RNA metabolic process;GO:0140053 mitochondrial gene expression	Ribosomal proteins; Predicted intracellular proteins; Human disease related genes:Congenital disorders of metabolism:Mitochondrial diseases	Mitochondria (Supported)				1	0	0	0	1	1	0	0	0	0	0	0	0	0	0	0	0	0	0	0
RPS28	6234	symbol	H. sapiens	6234	H. sapiens	RPS28	ribosomal protein S28	GO:0000028 ribosomal small subunit assembly;GO:0030490 maturation of SSU-rRNA;GO:0042255 ribosome assembly	Human disease related genes:Other congenital disorders:Ribosomopathies; Human disease related genes:Cardiovascular diseases:Hematologic diseases; Ribosomal proteins; Disease related genes; Predicted intracellular proteins	Cytosol (Approved)	Artenimol			1	0	1	0	0	0	0	0	0	0	0	0	0	0	0	0	0	0	0	0
RPL12	6136	symbol	H. sapiens	6136	H. sapiens	RPL12	ribosomal protein L12	GO:0002181 cytoplasmic translation;GO:0006412 translation;GO:0043043 peptide biosynthetic process	Ribosomal proteins; Predicted intracellular proteins	Golgi apparatus (Approved)				1	1	0	0	0	0	0	0	0	0	0	0	0	0	0	0	0	0	0	0
NELFE	7936	symbol	H. sapiens	7936	H. sapiens	NELFE	negative elongation factor complex member E	GO:1900364 negative regulation of mRNA polyadenylation;GO:0031441 negative regulation of mRNA 3'-end processing;GO:1900363 regulation of mRNA polyadenylation	Predicted intracellular proteins	Nuclear bodies;Nucleoplasm (Enhanced)			(M5898)HALLMARK DNA REPAIR	0	0	0	0	0	0	0	0	0	0	0	0	0	0	0	0	1	0	0	0
CRYAB	1410	symbol	H. sapiens	1410	H. sapiens	CRYAB	crystallin alpha B	GO:0007021 tubulin complex assembly;GO:1905907 negative regulation of amyloid fibril formation;GO:1905906 regulation of amyloid fibril formation	Cancer-related genes:Candidate cancer biomarkers; Predicted intracellular proteins; Human disease related genes:Musculoskeletal diseases:Muscular diseases; Human disease related genes:Nervous system diseases:Eye disease; Disease related genes; Human disease related genes:Cardiovascular diseases:Cardiac diseases	Cytosol;Plasma membrane (Enhanced)			(M5909)HALLMARK MYOGENESIS	1	0	0	0	0	0	1	0	0	0	0	1	0	1	0	0	0	0	1	0
C8G	733	symbol	H. sapiens	733	H. sapiens	C8G	complement C8 gamma chain	GO:0006957 complement activation, alternative pathway;GO:0019835 cytolysis;GO:0006958 complement activation, classical pathway	Human disease related genes:Immune system diseases:Primary immunodeficiency; Predicted secreted proteins		Zinc; Lauric acid; Citric acid; Zinc acetate		(M5946)HALLMARK COAGULATION	1	0	0	1	0	0	0	0	1	0	0	0	0	0	0	0	0	0	0	0
RPLP1	6176	symbol	H. sapiens	6176	H. sapiens	RPLP1	ribosomal protein lateral stalk subunit P1	GO:0006414 translational elongation;GO:0002181 cytoplasmic translation;GO:0032147 activation of protein kinase activity	Ribosomal proteins; Predicted intracellular proteins	Cytosol;Endoplasmic reticulum (Supported)				1	1	0	0	0	0	0	0	0	0	0	0	1	0	0	0	0	0	0	0
PSMB6	5694	symbol	H. sapiens	5694	H. sapiens	PSMB6	proteasome 20S subunit beta 6	GO:0010498 proteasomal protein catabolic process;GO:0051603 proteolysis involved in cellular protein catabolic process;GO:0044257 cellular protein catabolic process	Enzymes; ENZYME proteins:Hydrolases; Predicted intracellular proteins; Peptidases:Threonine-type peptidases	Nucleoplasm (Supported); Additional: Cytosol	(3AR,6R,6AS)-6-((S)-((S)-CYCLOHEX-2-ENYL)(HYDROXY)METHYL)-6A-METHYL-4-OXO-HEXAHYDRO-2H-FURO[3,2-C]PYRROLE-6-CARBALDEHYDE			1	0	0	1	0	0	0	0	1	0	0	0	0	0	0	0	1	0	0	0
TRMT112	51504	symbol	H. sapiens	51504	H. sapiens	TRMT112	tRNA methyltransferase activator subunit 11-2	GO:0070476 rRNA (guanine-N7)-methylation;GO:0018364 peptidyl-glutamine methylation;GO:0036265 RNA (guanine-N7)-methylation	Predicted intracellular proteins	Microtubules (Approved); Additional: Nucleoplasm				1	0	1	0	0	0	0	0	0	0	0	0	0	0	0	0	0	0	0	0
EFNA4	1945	symbol	H. sapiens	1945	H. sapiens	EFNA4	ephrin A4	GO:0048013 ephrin receptor signaling pathway;GO:0007411 axon guidance;GO:0097485 neuron projection guidance	RAS pathway related proteins; Predicted secreted proteins					1	0	0	0	0	0	0	0	0	0	0	0	0	0	0	0	0	0	0	0
ZNHIT1	10467	symbol	H. sapiens	10467	H. sapiens	ZNHIT1	zinc finger HIT-type containing 1	GO:0043486 histone exchange;GO:0034728 nucleosome organization;GO:0071824 protein-DNA complex subunit organization	Predicted intracellular proteins	Nucleoplasm (Approved)				0	0	0	0	0	0	0	0	0	0	0	0	0	0	0	0	0	0	0	0
IMMP1L	196294	symbol	H. sapiens	196294	H. sapiens	IMMP1L	inner mitochondrial membrane peptidase subunit 1	GO:0006627 protein processing involved in protein targeting to mitochondrion;GO:0034982 mitochondrial protein processing;GO:0006626 protein targeting to mitochondrion	Enzymes; Predicted intracellular proteins; Peptidases:Serine-type peptidases	Mitochondria (Enhanced)				0	0	0	0	0	0	0	0	0	1	0	0	0	0	0	0	0	0	0	0
FUS	2521	symbol	H. sapiens	2521	H. sapiens	FUS	FUS RNA binding protein	GO:1905168 positive regulation of double-strand break repair via homologous recombination;GO:0048255 mRNA stabilization;GO:0043489 RNA stabilization	Human disease related genes:Nervous system diseases:Other nervous and sensory system diseases; Disease related genes; Human disease related genes:Nervous system diseases:Neurodegenerative diseases; Predicted intracellular proteins; Cancer-related genes	Nucleoplasm (Supported)			(M5922)HALLMARK UNFOLDED PROTEIN RESPONSE	1	0	0	1	0	0	0	0	0	0	1	0	0	0	0	0	0	0	0	0
HLA-DRA	3122	symbol	H. sapiens	3122	H. sapiens	HLA-DRA	major histocompatibility complex, class II, DR alpha	GO:0002491 antigen processing and presentation of endogenous peptide antigen via MHC class II;GO:0002469 myeloid dendritic cell antigen processing and presentation;GO:0002468 dendritic cell antigen processing and presentation			1D09C3; Coccidioides immitis spherule	(M290)PID IL12 STAT4 PATHWAY; (M54)PID IL12 2PATHWAY; (M34)PID TCR PATHWAY	(M5950)HALLMARK ALLOGRAFT REJECTION	0	0	0	0	0	0	0	0	1	0	0	0	0	0	0	0	0	0	0	0
POLR2I	5438	symbol	H. sapiens	5438	H. sapiens	POLR2I	RNA polymerase II subunit I	GO:0001192 maintenance of transcriptional fidelity during DNA-templated transcription elongation;GO:0001193 maintenance of transcriptional fidelity during DNA-templated transcription elongation from RNA polymerase II promoter;GO:0006283 transcription-coupled nucleotide-excision repair	Predicted intracellular proteins; RNA polymerase related proteins	Nucleoplasm (Enhanced)			(M5898)HALLMARK DNA REPAIR	1	0	0	1	0	1	0	0	0	0	1	0	0	0	0	0	1	0	0	0
GATD3	8209	symbol	H. sapiens	8209	H. sapiens	GATD3	glutamine amidotransferase class 1 domain containing 3		Predicted intracellular proteins	Mitochondria (Approved); Additional: Centrosome				0	0	0	0	0	0	0	0	0	0	0	0	0	0	0	0	0	0	0	0
PEX11G	92960	symbol	H. sapiens	92960	H. sapiens	PEX11G	peroxisomal biogenesis factor 11 gamma	GO:0044375 regulation of peroxisome size;GO:0016559 peroxisome fission;GO:0007031 peroxisome organization					(M5948)HALLMARK BILE ACID METABOLISM	0	0	0	0	0	0	0	0	0	0	0	1	0	0	0	0	0	0	0	0
MRPL28	10573	symbol	H. sapiens	10573	H. sapiens	MRPL28	mitochondrial ribosomal protein L28	GO:0006412 translation;GO:0043043 peptide biosynthetic process;GO:0043604 amide biosynthetic process	Ribosomal proteins; Predicted intracellular proteins	Mitochondria (Supported)				1	0	0	0	1	0	0	0	0	0	0	0	0	0	0	0	0	0	0	0
DDX49	54555	symbol	H. sapiens	54555	H. sapiens	DDX49	DEAD-box helicase 49	GO:0044357 regulation of rRNA stability;GO:1902374 regulation of rRNA catabolic process;GO:0030307 positive regulation of cell growth	Enzymes; ENZYME proteins:Hydrolases; Predicted intracellular proteins	Mitochondria (Approved)				1	0	1	0	0	0	0	0	0	0	0	0	0	0	0	0	0	0	0	0
MRPS12	6183	symbol	H. sapiens	6183	H. sapiens	MRPS12	mitochondrial ribosomal protein S12	GO:0032543 mitochondrial translation;GO:0140053 mitochondrial gene expression;GO:0006412 translation	Ribosomal proteins; Predicted intracellular proteins				(M5936)HALLMARK OXIDATIVE PHOSPHORYLATION	1	0	0	0	1	0	0	0	0	0	0	0	0	0	0	0	0	0	0	0
NME1-NME2	654364	symbol	H. sapiens	654364	H. sapiens	NME1-NME2	NME1-NME2 readthrough		Predicted intracellular proteins	Cytosol (Approved)	Guanosine-5'-Diphosphate			0	0	0	0	0	1	0	0	0	0	0	0	0	0	0	0	0	0	0	0
LAGE3	8270	symbol	H. sapiens	8270	H. sapiens	LAGE3	L antigen family member 3	GO:0070525 tRNA threonylcarbamoyladenosine metabolic process;GO:0008033 tRNA processing;GO:0006399 tRNA metabolic process	Human disease related genes:Congenital malformations:Congenital malformations of the nervous system; Predicted intracellular proteins; Disease related genes	Nucleoplasm (Supported); Additional: Nuclear bodies				1	0	1	0	0	0	0	0	0	0	0	0	0	0	0	0	0	0	0	0
COX7A2	1347	symbol	H. sapiens	1347	H. sapiens	COX7A2	cytochrome c oxidase subunit 7A2	GO:0097250 mitochondrial respirasome assembly;GO:0002082 regulation of oxidative phosphorylation;GO:1903715 regulation of aerobic respiration	Predicted intracellular proteins				(M5936)HALLMARK OXIDATIVE PHOSPHORYLATION	0	0	0	1	0	0	0	0	0	1	0	0	0	0	0	0	0	0	0	0
PTRH1	138428	symbol	H. sapiens	138428	H. sapiens	PTRH1	peptidyl-tRNA hydrolase 1 homolog		Enzymes; ENZYME proteins:Hydrolases; Predicted intracellular proteins					0	0	0	0	0	0	0	0	0	0	0	0	0	0	0	0	0	0	0	0
HYI	81888	symbol	H. sapiens	81888	H. sapiens	HYI	hydroxypyruvate isomerase (putative)	GO:0046487 glyoxylate metabolic process;GO:0006081 cellular aldehyde metabolic process;GO:0032787 monocarboxylic acid metabolic process	Enzymes; ENZYME proteins:Isomerase; Predicted intracellular proteins	Cytosol;Plasma membrane (Approved); Additional: Golgi apparatus				0	0	0	0	0	0	0	0	0	0	0	0	0	0	0	0	0	0	0	1
SLX1A	548593	symbol	H. sapiens	548593	H. sapiens	SLX1A	SLX1 homolog A, structure-specific endonuclease subunit	GO:1904431 positive regulation of t-circle formation;GO:0010792 DNA double-strand break processing involved in repair via single-strand annealing;GO:0045002 double-strand break repair via single-strand annealing	Predicted intracellular proteins	Nucleoplasm (Approved)				0	0	0	0	0	0	0	0	0	0	0	1	0	0	0	0	1	0	0	0
DEGS2	123099	symbol	H. sapiens	123099	H. sapiens	DEGS2	delta 4-desaturase, sphingolipid 2	GO:0006667 sphinganine metabolic process;GO:0046519 sphingoid metabolic process;GO:0034311 diol metabolic process	Enzymes; Predicted intracellular proteins; ENZYME proteins:Oxidoreductases	Nucleoli;Nucleoplasm (Approved)				1	0	0	0	0	0	0	0	0	0	0	0	0	0	0	0	0	0	0	0
RPL32	6161	symbol	H. sapiens	6161	H. sapiens	RPL32	ribosomal protein L32	GO:0002181 cytoplasmic translation;GO:0006412 translation;GO:0043043 peptide biosynthetic process	Ribosomal proteins; Predicted intracellular proteins	Cytosol;Endoplasmic reticulum (Approved)				1	1	0	0	0	0	0	0	0	0	0	0	0	0	0	0	0	0	0	0
PEX16	9409	symbol	H. sapiens	9409	H. sapiens	PEX16	peroxisomal biogenesis factor 16	GO:0032581 ER-dependent peroxisome organization;GO:0106101 ER-dependent peroxisome localization;GO:0016557 peroxisome membrane biogenesis	Transporters; Disease related genes; Potential drug targets; Human disease related genes:Congenital disorders of metabolism:Peroxisomal diseases; Predicted intracellular proteins				(M5948)HALLMARK BILE ACID METABOLISM	0	0	0	0	0	0	0	1	0	1	0	0	0	0	0	0	0	0	0	0
ISOC2	79763	symbol	H. sapiens	79763	H. sapiens	ISOC2	isochorismatase domain containing 2	GO:0031648 protein destabilization;GO:0031647 regulation of protein stability;GO:0065008 regulation of biological quality	Predicted intracellular proteins	Mitochondria (Approved); Additional: Cytosol				0	0	0	0	0	0	0	0	0	0	0	0	0	0	0	0	0	0	0	0
SAPCD2	89958	symbol	H. sapiens	89958	H. sapiens	SAPCD2	suppressor APC domain containing 2	GO:0098725 symmetric cell division;GO:1904777 negative regulation of protein localization to cell cortex;GO:1904776 regulation of protein localization to cell cortex	Predicted intracellular proteins	Cytosol (Supported); Additional: Nucleoli;Nucleoplasm				0	0	0	0	0	0	0	0	0	0	0	0	0	0	0	0	0	0	0	0
NT5C	30833	symbol	H. sapiens	30833	H. sapiens	NT5C	5', 3'-nucleotidase, cytosolic	GO:0046074 dTMP catabolic process;GO:0046054 dGMP metabolic process;GO:0046055 dGMP catabolic process	Predicted intracellular proteins	Cytosol (Supported)			(M5898)HALLMARK DNA REPAIR	1	0	0	0	0	1	0	0	0	0	0	0	0	0	0	0	0	0	0	0
MT1M	4499	symbol	H. sapiens	4499	H. sapiens	MT1M	metallothionein 1M	GO:0010273 detoxification of copper ion;GO:1990169 stress response to copper ion;GO:0061687 detoxification of inorganic compound	Predicted intracellular proteins					1	0	0	0	0	0	1	0	0	0	0	0	0	0	0	0	0	0	0	0
RPS13	6207	symbol	H. sapiens	6207	H. sapiens	RPS13	ribosomal protein S13	GO:0033119 negative regulation of RNA splicing;GO:0002181 cytoplasmic translation;GO:0043484 regulation of RNA splicing	Ribosomal proteins; Predicted intracellular proteins	Endoplasmic reticulum (Approved)	Artenimol			1	0	0	0	0	0	0	0	0	0	0	0	0	0	0	0	0	1	0	0
RPSA	3921	symbol	H. sapiens	3921	H. sapiens	RPSA	ribosomal protein SA	GO:0000028 ribosomal small subunit assembly;GO:0042255 ribosome assembly;GO:0042274 ribosomal small subunit biogenesis	Human disease related genes:Congenital malformations:Other congenital malformations; Ribosomal proteins; Predicted intracellular proteins; Disease related genes	Cytosol;Plasma membrane (Supported)	Tigapotide; Copper			1	0	1	0	0	0	0	0	0	0	0	0	0	0	0	0	0	0	0	0
HLA-DQB1	3119	symbol	H. sapiens	3119	H. sapiens	HLA-DQB1	major histocompatibility complex, class II, DQ beta 1	GO:0002399 MHC class II protein complex assembly;GO:0002503 peptide antigen assembly with MHC class II protein complex;GO:0002396 MHC protein complex assembly	Human disease related genes:Nervous system diseases:Other nervous and sensory system diseases; Human disease related genes:Immune system diseases:Allergies and autoimmune diseases; Predicted intracellular proteins; Human disease related genes:Skin diseases:Skin and soft tissue diseases; Human disease related genes:Digestive system diseases:Gastrointestinal diseases; Human disease related genes:En…	Rods & Rings (Supported); Additional: Golgi apparatus	Insulin pork			0	0	0	0	0	0	0	0	1	0	0	0	0	0	0	0	0	0	0	0
RPL22L1	200916	symbol	H. sapiens	200916	H. sapiens	RPL22L1	ribosomal protein L22 like 1	GO:0002181 cytoplasmic translation;GO:0006412 translation;GO:0043043 peptide biosynthetic process	Ribosomal proteins; Predicted intracellular proteins	Nucleoli;Nucleoli rim (Approved); Additional: Nucleoplasm				1	0	0	0	0	0	0	0	0	0	0	0	0	0	0	0	0	0	0	0
KHK	3795	symbol	H. sapiens	3795	H. sapiens	KHK	ketohexokinase	GO:0009744 response to sucrose;GO:0034285 response to disaccharide;GO:0009750 response to fructose	Disease related genes; Potential drug targets; Enzymes; Predicted intracellular proteins; ENZYME proteins:Transferases	Cytosol (Approved); Additional: Vesicles				0	0	0	0	0	0	1	0	0	0	0	0	0	0	0	0	0	0	0	0
CLDN7	1366	symbol	H. sapiens	1366	H. sapiens	CLDN7	claudin 7	GO:0016338 calcium-independent cell-cell adhesion via plasma membrane cell-adhesion molecules;GO:0070830 bicellular tight junction assembly;GO:0120192 tight junction assembly	Transporters:Transporter channels and pores; Predicted intracellular proteins; Cancer-related genes:Candidate cancer biomarkers	Vesicles (Approved); Additional: Cell Junctions			(M5906)HALLMARK ESTROGEN RESPONSE EARLY; (M5915)HALLMARK APICAL JUNCTION	0	0	0	0	0	0	0	0	1	0	0	0	0	0	0	0	0	0	0	0
AKR7A3	22977	symbol	H. sapiens	22977	H. sapiens	AKR7A3	aldo-keto reductase family 7 member A3	GO:0009407 toxin catabolic process;GO:0043387 mycotoxin catabolic process;GO:0046223 aflatoxin catabolic process	Predicted intracellular proteins	Cytosol (Supported); Additional: Golgi apparatus				0	0	0	1	0	0	1	0	0	0	0	0	0	0	0	0	0	0	0	1
RGS14	10636	symbol	H. sapiens	10636	H. sapiens	RGS14	regulator of G protein signaling 14	GO:0010070 zygote asymmetric cell division;GO:0031914 negative regulation of synaptic plasticity;GO:0008356 asymmetric cell division	Predicted intracellular proteins	Nucleoplasm (Approved); Additional: Intermediate filaments;Plasma membrane;Vesicles				0	0	0	0	0	0	0	0	0	0	0	0	0	1	0	0	0	0	0	0
SYTL1	84958	symbol	H. sapiens	84958	H. sapiens	SYTL1	synaptotagmin like 1	GO:0006887 exocytosis;GO:0032940 secretion by cell;GO:0140352 export from cell	Predicted intracellular proteins					0	0	0	0	0	0	0	0	0	1	0	0	0	0	0	0	0	0	0	0
SCAND1	51282	symbol	H. sapiens	51282	H. sapiens	SCAND1	SCAN domain containing 1	GO:0045893 positive regulation of transcription, DNA-templated;GO:1903508 positive regulation of nucleic acid-templated transcription;GO:1902680 positive regulation of RNA biosynthetic process	Predicted intracellular proteins	Nuclear speckles (Approved)				0	0	0	0	0	0	0	0	0	0	0	0	0	0	0	0	0	0	0	0
RPS21	6227	symbol	H. sapiens	6227	H. sapiens	RPS21	ribosomal protein S21	GO:0000461 endonucleolytic cleavage to generate mature 3'-end of SSU-rRNA from (SSU-rRNA, 5.8S rRNA, LSU-rRNA);GO:0000447 endonucleolytic cleavage in ITS1 to separate SSU-rRNA from 5.8S rRNA and LSU-rRNA from tricistronic rRNA transcript (SSU-rRNA, 5.8S rRNA, LSU-rRNA);GO:0031125 rRNA 3'-end processing	Ribosomal proteins; Predicted intracellular proteins	Cytosol;Endoplasmic reticulum (Supported)				1	0	1	0	0	0	0	0	0	0	0	0	0	0	0	0	0	0	0	0
CHKB	1120	symbol	H. sapiens	1120	H. sapiens	CHKB	choline kinase beta	GO:0006657 CDP-choline pathway;GO:0006646 phosphatidylethanolamine biosynthetic process;GO:0006656 phosphatidylcholine biosynthetic process	Human disease related genes:Musculoskeletal diseases:Muscular diseases; Disease related genes; Potential drug targets; Enzymes; Predicted intracellular proteins; ENZYME proteins:Transferases	Cytosol (Approved)				0	0	0	0	0	1	0	0	0	0	0	0	0	0	0	0	0	0	0	0
IFITM2	10581	symbol	H. sapiens	10581	H. sapiens	IFITM2	interferon induced transmembrane protein 2	GO:0060337 type I interferon signaling pathway;GO:0035455 response to interferon-alpha;GO:0071357 cellular response to type I interferon	Transporters:Accessory Factors Involved in Transport	Cell Junctions (Approved); Additional: Nucleoplasm			(M5911)HALLMARK INTERFERON ALPHA RESPONSE; (M5913)HALLMARK INTERFERON GAMMA RESPONSE	0	0	0	0	0	0	0	0	1	0	0	0	0	0	0	0	0	0	0	0
RPL10	6134	symbol	H. sapiens	6134	H. sapiens	RPL10	ribosomal protein L10	GO:1990403 embryonic brain development;GO:0000027 ribosomal large subunit assembly;GO:0042255 ribosome assembly	Human disease related genes:Other diseases:Mental and behavioural disorders; Ribosomal proteins; Disease related genes; Predicted intracellular proteins; Cancer-related genes	Cytosol;Endoplasmic reticulum (Enhanced)	Artenimol			1	0	1	0	0	0	0	0	0	0	0	0	0	0	0	1	0	0	0	0
POLD2	5425	symbol	H. sapiens	5425	H. sapiens	POLD2	DNA polymerase delta 2, accessory subunit	GO:0042276 error-prone translesion synthesis;GO:0006271 DNA strand elongation involved in DNA replication;GO:0022616 DNA strand elongation	Predicted intracellular proteins	Nucleoplasm (Enhanced)			(M5925)HALLMARK E2F TARGETS; (M5926)HALLMARK MYC TARGETS V1	0	0	0	0	0	1	0	0	0	0	0	0	0	0	0	0	1	0	0	0
CAPN6	827	symbol	H. sapiens	827	H. sapiens	CAPN6	calpain 6	GO:0001578 microtubule bundle formation;GO:0000226 microtubule cytoskeleton organization;GO:0051493 regulation of cytoskeleton organization	Enzymes; Predicted intracellular proteins; Peptidases:Cysteine-type peptidases; Cancer-related genes:Candidate cancer biomarkers	Centriolar satellite (Approved); Additional: Cytosol;Nucleoplasm				0	0	0	0	0	0	0	0	0	0	0	1	0	0	0	0	0	0	0	0
RPS2	6187	symbol	H. sapiens	6187	H. sapiens	RPS2	ribosomal protein S2	GO:0051443 positive regulation of ubiquitin-protein transferase activity;GO:0051438 regulation of ubiquitin-protein transferase activity;GO:0002181 cytoplasmic translation	Predicted intracellular proteins; Ribosomal proteins; Cancer-related genes:Mutated cancer genes	Cytosol;Endoplasmic reticulum (Approved)	Copper		(M5926)HALLMARK MYC TARGETS V1	1	0	0	0	0	0	0	0	0	0	0	0	0	1	0	0	0	0	0	0
NDUFA4L2	56901	symbol	H. sapiens	56901	H. sapiens	NDUFA4L2	NDUFA4 mitochondrial complex associated like 2			Mitochondria (Approved)	NADH			0	0	0	1	0	1	0	0	0	0	0	0	0	0	0	0	0	0	0	0
NDUFA13	51079	symbol	H. sapiens	51079	H. sapiens	NDUFA13	NADH:ubiquinone oxidoreductase subunit A13	GO:0045039 protein insertion into mitochondrial inner membrane;GO:0051204 protein insertion into mitochondrial membrane;GO:0035458 cellular response to interferon-beta	Disease related genes; Human disease related genes:Congenital disorders of metabolism:Mitochondrial diseases	Mitochondria (Supported)	NADH			0	0	0	1	0	0	1	0	0	1	0	0	0	0	0	0	0	0	1	0
SLC22A1	6580	symbol	H. sapiens	6580	H. sapiens	SLC22A1	solute carrier family 22 member 1	GO:1901374 acetate ester transport;GO:0048241 epinephrine transport;GO:1990962 xenobiotic transport across blood-brain barrier	Transporters:Electrochemical Potential-driven transporters; Predicted intracellular proteins				(M5934)HALLMARK XENOBIOTIC METABOLISM	0	0	0	0	0	0	0	0	0	0	0	0	0	0	0	0	0	0	0	0
TMEM238	388564	symbol	H. sapiens	388564	H. sapiens	TMEM238	transmembrane protein 238							0	0	0	0	0	0	0	0	0	0	0	0	0	0	0	0	0	0	0	0
UBTD1	80019	symbol	H. sapiens	80019	H. sapiens	UBTD1	ubiquitin domain containing 1		Predicted intracellular proteins	Vesicles (Approved); Additional: Cytosol;Plasma membrane				0	0	0	0	0	0	0	0	0	0	0	0	0	0	0	0	0	0	0	0
FAU	2197	symbol	H. sapiens	2197	H. sapiens	FAU	FAU ubiquitin like and ribosomal protein S30 fusion	GO:0008150 biological_process	Ribosomal proteins; Predicted intracellular proteins	Cytosol;Endoplasmic reticulum (Enhanced); Additional: Nucleoli				1	0	0	0	0	0	0	0	0	0	0	0	0	0	0	0	0	0	0	0
PAFAH1B3	5050	symbol	H. sapiens	5050	H. sapiens	PAFAH1B3	platelet activating factor acetylhydrolase 1b catalytic subunit 3	GO:0016042 lipid catabolic process;GO:0007283 spermatogenesis;GO:0048232 male gamete generation	Enzymes; ENZYME proteins:Hydrolases; Predicted intracellular proteins	Intermediate filaments (Approved)	(1R)-1,2,2-trimethylpropyl (R)-methylphosphinate	(M163)PID LIS1 PATHWAY		0	0	0	0	0	0	0	0	0	0	0	0	0	0	0	0	0	0	0	0
FBLN1	2192	symbol	H. sapiens	2192	H. sapiens	FBLN1	fibulin 1	GO:2000647 negative regulation of stem cell proliferation;GO:0010771 negative regulation of cell morphogenesis involved in differentiation;GO:1900025 negative regulation of substrate adhesion-dependent cell spreading	Human disease related genes:Congenital malformations:Congenital malformations of the musculoskeletal system; Predicted secreted proteins; Predicted intracellular proteins; Disease related genes	Endoplasmic reticulum (Approved)		(M3008)NABA ECM GLYCOPROTEINS; (M5884)NABA CORE MATRISOME; (M5889)NABA MATRISOME	(M5930)HALLMARK EPITHELIAL MESENCHYMAL TRANSITION; (M5934)HALLMARK XENOBIOTIC METABOLISM	0	0	0	0	0	0	0	0	1	0	0	0	0	1	0	0	0	0	1	0
QPCTL	54814	symbol	H. sapiens	54814	H. sapiens	QPCTL	glutaminyl-peptide cyclotransferase like	GO:0017186 peptidyl-pyroglutamic acid biosynthetic process, using glutaminyl-peptide cyclotransferase;GO:0018199 peptidyl-glutamine modification;GO:0018193 peptidyl-amino acid modification	Enzymes; Predicted intracellular proteins; ENZYME proteins:Transferases	Golgi apparatus (Supported)				0	0	0	0	0	0	0	0	0	0	0	0	0	0	0	0	0	0	0	0
GLB1L2	89944	symbol	H. sapiens	89944	H. sapiens	GLB1L2	galactosidase beta 1 like 2	GO:0005975 carbohydrate metabolic process;GO:0044238 primary metabolic process;GO:0071704 organic substance metabolic process	Predicted secreted proteins	Nucleoplasm (Approved); Additional: Vesicles				0	0	0	0	0	0	0	0	0	0	0	0	0	0	0	0	0	0	0	0
TMEM82	388595	symbol	H. sapiens	388595	H. sapiens	TMEM82	transmembrane protein 82			Nucleoplasm (Uncertain); Additional: Cytosol				0	0	0	0	0	0	0	0	0	0	0	0	0	0	0	0	0	0	0	0
HOGA1	112817	symbol	H. sapiens	112817	H. sapiens	HOGA1	4-hydroxy-2-oxoglutarate aldolase 1	GO:0033609 oxalate metabolic process;GO:0009436 glyoxylate catabolic process;GO:0019470 4-hydroxyproline catabolic process	Human disease related genes:Congenital disorders of metabolism:Congenital disorders of carbohydrate metabolism; ENZYME proteins:Lyases; Disease related genes; Potential drug targets; Enzymes; Predicted intracellular proteins					1	0	0	0	0	0	0	0	0	0	0	0	0	0	0	0	0	0	0	1
AKR7A2	8574	symbol	H. sapiens	8574	H. sapiens	AKR7A2	aldo-keto reductase family 7 member A2	GO:0044597 daunorubicin metabolic process;GO:0030638 polyketide metabolic process;GO:0030647 aminoglycoside antibiotic metabolic process	Enzymes; Predicted intracellular proteins; ENZYME proteins:Oxidoreductases	Cytosol (Supported); Additional: Golgi apparatus				0	0	0	1	0	0	0	0	0	0	0	0	0	0	0	0	0	0	0	1
FKBP10	60681	symbol	H. sapiens	60681	H. sapiens	FKBP10	FKBP prolyl isomerase 10	GO:0017185 peptidyl-lysine hydroxylation;GO:0018126 protein hydroxylation;GO:0035909 aorta morphogenesis	Human disease related genes:Congenital malformations:Congenital malformations of the musculoskeletal system; Disease related genes; Potential drug targets; Enzymes; ENZYME proteins:Isomerase; Predicted intracellular proteins	Mitochondria (Approved)				0	0	0	0	0	0	0	0	0	0	0	1	0	0	0	0	0	0	0	0
PMVK	10654	symbol	H. sapiens	10654	H. sapiens	PMVK	phosphomevalonate kinase	GO:0019287 isopentenyl diphosphate biosynthetic process, mevalonate pathway;GO:0009240 isopentenyl diphosphate biosynthetic process;GO:0046490 isopentenyl diphosphate metabolic process	Human disease related genes:Congenital malformations:Congenital malformations of skin; Disease related genes; Potential drug targets; Enzymes; Predicted intracellular proteins; ENZYME proteins:Transferases				(M5892)HALLMARK CHOLESTEROL HOMEOSTASIS	1	0	0	0	0	1	0	0	0	0	0	0	0	0	0	0	0	0	0	0
LTB	4050	symbol	H. sapiens	4050	H. sapiens	LTB	lymphotoxin beta	GO:0048535 lymph node development;GO:0032735 positive regulation of interleukin-12 production;GO:0032655 regulation of interleukin-12 production	Predicted intracellular proteins; Cancer-related genes:Candidate cancer biomarkers	Centrosome (Approved)		(M5883)NABA SECRETED FACTORS; (M5885)NABA MATRISOME ASSOCIATED; (M5889)NABA MATRISOME	(M5897)HALLMARK IL6 JAK STAT3 SIGNALING; (M5947)HALLMARK IL2 STAT5 SIGNALING; (M5950)HALLMARK ALLOGRAFT REJECTION	0	0	0	0	0	0	0	0	1	0	0	0	0	0	0	0	0	0	0	0
DES	1674	symbol	H. sapiens	1674	H. sapiens	DES	desmin	GO:0045109 intermediate filament organization;GO:0045104 intermediate filament cytoskeleton organization;GO:0045103 intermediate filament-based process	Cancer-related genes:Candidate cancer biomarkers; Human disease related genes:Cardiovascular diseases:Cardiac diseases; Human disease related genes:Musculoskeletal diseases:Muscular diseases; Disease related genes; Predicted intracellular proteins	Intermediate filaments (Supported)		(M14)PID AURORA B PATHWAY	(M5909)HALLMARK MYOGENESIS	0	0	0	0	0	0	0	0	0	0	0	1	0	0	0	0	0	0	0	0
HLA-DMB	3109	symbol	H. sapiens	3109	H. sapiens	HLA-DMB	major histocompatibility complex, class II, DM beta	GO:2001190 positive regulation of T cell activation via T cell receptor contact with antigen bound to MHC molecule on antigen presenting cell;GO:2001188 regulation of T cell activation via T cell receptor contact with antigen bound to MHC molecule on antigen presenting cell;GO:0002399 MHC class II protein complex assembly	Predicted intracellular proteins	Vesicles (Supported)			(M5950)HALLMARK ALLOGRAFT REJECTION	0	0	0	0	0	0	0	0	1	0	0	0	0	0	0	0	0	0	0	0
IRF7	3665	symbol	H. sapiens	3665	H. sapiens	IRF7	interferon regulatory factor 7	GO:0019043 establishment of viral latency;GO:0034127 regulation of MyD88-independent toll-like receptor signaling pathway;GO:0019042 viral latency	Transcription factors:Helix-turn-helix domains; Predicted intracellular proteins; Disease related genes	Nucleoplasm (Supported); Additional: Cytosol		(M2)PID SMAD2 3NUCLEAR PATHWAY	(M5911)HALLMARK INTERFERON ALPHA RESPONSE; (M5913)HALLMARK INTERFERON GAMMA RESPONSE; (M5921)HALLMARK COMPLEMENT	0	0	0	0	0	0	0	0	1	0	0	0	0	0	0	0	1	0	0	0
TMEM35A	59353	symbol	H. sapiens	59353	H. sapiens	TMEM35A	transmembrane protein 35A	GO:2000010 positive regulation of protein localization to cell surface;GO:0051131 chaperone-mediated protein complex assembly;GO:2000008 regulation of protein localization to cell surface		Vesicles (Supported); Additional: Cytosol;Focal adhesion sites				0	0	0	0	0	0	0	0	0	0	0	0	0	0	0	0	0	0	0	0
LIMD2	80774	symbol	H. sapiens	80774	H. sapiens	LIMD2	LIM domain containing 2		Predicted intracellular proteins	Nucleoplasm (Supported); Additional: Cytosol				0	0	0	0	0	0	0	0	0	0	0	0	0	0	0	0	0	0	0	0
TWF2	11344	symbol	H. sapiens	11344	H. sapiens	TWF2	twinfilin actin binding protein 2	GO:0032532 regulation of microvillus length;GO:0042989 sequestering of actin monomers;GO:0030042 actin filament depolymerization	Predicted intracellular proteins	Plasma membrane (Uncertain)				0	0	0	0	0	0	0	0	0	0	0	1	0	0	0	0	0	0	0	0
MS4A8	83661	symbol	H. sapiens	83661	H. sapiens	MS4A8	membrane spanning 4-domains A8	GO:0007166 cell surface receptor signaling pathway;GO:0007165 signal transduction;GO:0023052 signaling						0	0	0	0	0	0	0	0	0	0	0	0	0	0	0	0	0	0	0	0
YDJC	150223	symbol	H. sapiens	150223	H. sapiens	YDJC	YdjC chitooligosaccharide deacetylase homolog	GO:0005975 carbohydrate metabolic process;GO:0044238 primary metabolic process;GO:0071704 organic substance metabolic process	Predicted intracellular proteins	Nucleoplasm (Approved)				0	0	0	0	0	0	0	0	0	0	0	0	0	0	0	0	0	0	0	0
NSMF	26012	symbol	H. sapiens	26012	H. sapiens	NSMF	NMDA receptor synaptonuclear signaling and neuronal migration factor	GO:0071257 cellular response to electrical stimulus;GO:2001224 positive regulation of neuron migration;GO:0071371 cellular response to gonadotropin stimulus	Human disease related genes:Endocrine and metabolic diseases:Hypothalamus and pituitary gland diseases; Predicted intracellular proteins; Disease related genes	Nucleoplasm (Supported)				0	0	0	0	0	0	0	0	0	0	0	0	0	0	0	0	0	0	0	0
C1orf122	127687	symbol	H. sapiens	127687	H. sapiens	C1orf122	chromosome 1 open reading frame 122		Predicted intracellular proteins					0	0	0	0	0	0	0	0	0	0	0	0	0	0	0	0	0	0	0	0
ETV7	51513	symbol	H. sapiens	51513	H. sapiens	ETV7	ETS variant transcription factor 7	GO:0006366 transcription by RNA polymerase II;GO:0006351 transcription, DNA-templated;GO:0097659 nucleic acid-templated transcription	Transcription factors:Helix-turn-helix domains; Predicted intracellular proteins	Nucleoplasm (Supported)				0	0	0	0	0	1	0	0	0	0	0	0	0	0	0	0	0	0	0	0
SPHK1	8877	symbol	H. sapiens	8877	H. sapiens	SPHK1	sphingosine kinase 1	GO:0046521 sphingoid catabolic process;GO:1905364 regulation of endosomal vesicle fusion;GO:1900060 negative regulation of ceramide biosynthetic process	Enzymes; Predicted intracellular proteins; ENZYME proteins:Transferases	Cytosol;Plasma membrane (Supported)		(M103)PID S1P S1P1 PATHWAY; (M155)PID S1P META PATHWAY; (M53)PID INTEGRIN3 PATHWAY	(M5890)HALLMARK TNFA SIGNALING VIA NFKB; (M5909)HALLMARK MYOGENESIS; (M5932)HALLMARK INFLAMMATORY RESPONSE	0	0	0	0	0	1	1	0	1	0	0	0	0	1	0	0	1	0	0	0
RPS26	6231	symbol	H. sapiens	6231	H. sapiens	RPS26	ribosomal protein S26	GO:0033119 negative regulation of RNA splicing;GO:0002181 cytoplasmic translation;GO:0043484 regulation of RNA splicing	Human disease related genes:Other congenital disorders:Ribosomopathies; Human disease related genes:Cardiovascular diseases:Hematologic diseases; Ribosomal proteins; Disease related genes; Predicted intracellular proteins	Cytosol;Endoplasmic reticulum (Enhanced); Additional: Nucleoli				1	0	0	0	0	0	0	0	0	0	0	0	0	0	0	0	0	0	0	0
PHGDH	26227	symbol	H. sapiens	26227	H. sapiens	PHGDH	phosphoglycerate dehydrogenase	GO:0009448 gamma-aminobutyric acid metabolic process;GO:0006564 L-serine biosynthetic process;GO:0006566 threonine metabolic process	ENZYME proteins:Oxidoreductases; Human disease related genes:Congenital disorders of metabolism:Congenital disorders of amino acid metabolism; Disease related genes; Potential drug targets; Enzymes; Predicted intracellular proteins	Cytosol;Plasma membrane (Enhanced); Additional: Nucleoplasm	NADH		(M5924)HALLMARK MTORC1 SIGNALING	1	0	0	1	0	0	0	0	0	0	0	0	0	0	0	0	0	0	0	0
RPS29	6235	symbol	H. sapiens	6235	H. sapiens	RPS29	ribosomal protein S29	GO:0002181 cytoplasmic translation;GO:0006412 translation;GO:0043043 peptide biosynthetic process	Human disease related genes:Other congenital disorders:Ribosomopathies; Human disease related genes:Cardiovascular diseases:Hematologic diseases; Ribosomal proteins; Disease related genes; Predicted intracellular proteins	Cytosol;Endoplasmic reticulum (Supported)				1	0	0	0	0	0	0	0	0	0	0	0	0	0	0	0	0	0	0	0
LGALS4	3960	symbol	H. sapiens	3960	H. sapiens	LGALS4	galectin 4	GO:0007155 cell adhesion;GO:0022610 biological adhesion;GO:0009987 cellular process	Predicted intracellular proteins; Cancer-related genes:Candidate cancer biomarkers	Plasma membrane (Uncertain)		(M5880)NABA ECM AFFILIATED; (M5885)NABA MATRISOME ASSOCIATED; (M5889)NABA MATRISOME		0	0	0	0	0	0	0	0	0	0	0	0	0	0	0	0	0	0	0	0
BMP7	655	symbol	H. sapiens	655	H. sapiens	BMP7	bone morphogenetic protein 7	GO:0072134 nephrogenic mesenchyme morphogenesis;GO:1905310 regulation of cardiac neural crest cell migration involved in outflow tract morphogenesis;GO:1905312 positive regulation of cardiac neural crest cell migration involved in outflow tract morphogenesis	Predicted secreted proteins; Predicted intracellular proteins	Vesicles (Approved); Additional: Nucleoli;Nucleoplasm		(M203)PID ALK2 PATHWAY; (M181)PID BMP PATHWAY; (M5883)NABA SECRETED FACTORS		0	0	0	0	0	0	0	0	1	0	0	1	0	1	0	0	0	0	0	0
PSENEN	55851	symbol	H. sapiens	55851	H. sapiens	PSENEN	presenilin enhancer, gamma-secretase subunit	GO:0034205 amyloid-beta formation;GO:0007220 Notch receptor processing;GO:0031293 membrane protein intracellular domain proteolysis	Human disease related genes:Skin diseases:Skin and soft tissue diseases; Disease related genes		E-2012	(M251)PID SYNDECAN 3 PATHWAY; (M70)PID PS1 PATHWAY; (M17)PID NOTCH PATHWAY	(M5903)HALLMARK NOTCH SIGNALING	1	0	0	1	0	0	0	0	0	0	0	0	0	0	0	0	1	0	1	0
DDAH2	23564	symbol	H. sapiens	23564	H. sapiens	DDAH2	dimethylarginine dimethylaminohydrolase 2	GO:0000052 citrulline metabolic process;GO:0006527 arginine catabolic process;GO:0006809 nitric oxide biosynthetic process	Enzymes; ENZYME proteins:Hydrolases; Predicted intracellular proteins	Mitochondria (Supported)	Citrulline		(M5934)HALLMARK XENOBIOTIC METABOLISM	0	0	0	0	0	0	0	0	0	0	0	0	0	0	0	0	0	0	0	0
EIF5A	1984	symbol	H. sapiens	1984	H. sapiens	EIF5A	eukaryotic translation initiation factor 5A	GO:0045901 positive regulation of translational elongation;GO:0045905 positive regulation of translational termination;GO:1902255 positive regulation of intrinsic apoptotic signaling pathway by p53 class mediator	Transporters:Transporter channels and pores; Predicted intracellular proteins; Cancer-related genes:Candidate cancer biomarkers	Cytosol (Supported); Additional: Nucleoplasm;Plasma membrane			(M5950)HALLMARK ALLOGRAFT REJECTION	1	0	0	0	0	0	0	0	0	0	0	0	1	1	0	0	0	0	1	0
CYTH2	9266	symbol	H. sapiens	9266	H. sapiens	CYTH2	cytohesin 2	GO:0032012 regulation of ARF protein signal transduction;GO:0046578 regulation of Ras protein signal transduction;GO:0051056 regulation of small GTPase mediated signal transduction	Predicted intracellular proteins	Cytosol (Supported); Additional: Golgi apparatus;Plasma membrane	Inositol 1,3,4,5-Tetrakisphosphate; Formic acid; 1D-myo-inositol 1,4,5-trisphosphate; S,S-(2-Hydroxyethyl)Thiocysteine; Brefeldin A	(M243)PID ARF 3PATHWAY; (M86)PID ARF6 PATHWAY; (M141)PID PI3KCI PATHWAY	(M5893)HALLMARK MITOTIC SPINDLE	0	0	0	0	0	0	0	0	0	0	0	1	0	0	0	0	0	0	0	0
SLPI	6590	symbol	H. sapiens	6590	H. sapiens	SLPI	secretory leukocyte peptidase inhibitor	GO:0035821 modulation of process of other organism;GO:0019731 antibacterial humoral response;GO:0045071 negative regulation of viral genome replication	Predicted secreted proteins; Cancer-related genes:Candidate cancer biomarkers	Golgi apparatus (Approved)		(M3468)NABA ECM REGULATORS; (M5885)NABA MATRISOME ASSOCIATED; (M5889)NABA MATRISOME	(M5953)HALLMARK KRAS SIGNALING UP	0	0	0	0	0	0	0	0	1	0	0	0	0	1	0	0	0	0	1	0
TMEM176A	55365	symbol	H. sapiens	55365	H. sapiens	TMEM176A	transmembrane protein 176A	GO:2001199 negative regulation of dendritic cell differentiation;GO:2001198 regulation of dendritic cell differentiation;GO:1902106 negative regulation of leukocyte differentiation	Transporters:Transporter channels and pores	Mitochondria (Approved)			(M5953)HALLMARK KRAS SIGNALING UP	0	0	0	0	0	0	0	0	1	0	0	0	0	0	0	0	0	0	0	0
DYNC2I2	89891	symbol	H. sapiens	89891	H. sapiens	DYNC2I2	dynein 2 intermediate chain 2	GO:0035721 intraciliary retrograde transport;GO:0042073 intraciliary transport;GO:0031503 protein-containing complex localization	Human disease related genes:Congenital malformations:Congenital malformations of the musculoskeletal system; Predicted intracellular proteins; Disease related genes	Cytosol (Approved)				0	0	1	0	0	0	0	0	0	0	0	0	0	0	0	0	0	0	0	0
GAMT	2593	symbol	H. sapiens	2593	H. sapiens	GAMT	guanidinoacetate N-methyltransferase	GO:0006601 creatine biosynthetic process;GO:0006600 creatine metabolic process;GO:0042398 cellular modified amino acid biosynthetic process	FDA approved drug targets:Small molecule drugs; Human disease related genes:Congenital disorders of metabolism:Congenital disorders of amino acid metabolism; Disease related genes; Enzymes; Predicted intracellular proteins; ENZYME proteins:Transferases		Creatine; Guanidine; S-adenosyl-L-homocysteine; Glycocyamine; Phosphocreatine		(M5915)HALLMARK APICAL JUNCTION; (M5956)HALLMARK KRAS SIGNALING DN	1	0	0	0	0	0	0	0	0	0	0	0	0	0	0	0	0	0	0	0
FBXW9	84261	symbol	H. sapiens	84261	H. sapiens	FBXW9	F-box and WD repeat domain containing 9		Predicted intracellular proteins	Cytosol (Approved)				0	0	0	0	0	0	0	0	0	0	0	0	0	0	0	0	0	0	0	0
SLIRP	81892	symbol	H. sapiens	81892	H. sapiens	SLIRP	SRA stem-loop interacting RNA binding protein	GO:0000961 negative regulation of mitochondrial RNA catabolic process;GO:0000960 regulation of mitochondrial RNA catabolic process;GO:0070584 mitochondrion morphogenesis	Predicted intracellular proteins	Mitochondria (Supported)				0	0	0	0	0	0	0	0	0	1	0	0	0	0	0	0	0	0	0	0
GFUS	7264	symbol	H. sapiens	7264	H. sapiens	GFUS	GDP-L-fucose synthase	GO:0042351 'de novo' GDP-L-fucose biosynthetic process;GO:0042350 GDP-L-fucose biosynthetic process;GO:0046368 GDP-L-fucose metabolic process	Enzymes; Predicted intracellular proteins; ENZYME proteins:Oxidoreductases	Cytosol (Approved); Additional: Nucleoplasm	NADH		(M5907)HALLMARK ESTROGEN RESPONSE LATE; (M5937)HALLMARK GLYCOLYSIS	0	0	0	1	0	1	0	0	1	0	0	0	0	0	0	0	0	0	0	0
KCNG2	26251	symbol	H. sapiens	26251	H. sapiens	KCNG2	potassium voltage-gated channel modifier subfamily G member 2	GO:0071805 potassium ion transmembrane transport;GO:0006813 potassium ion transport;GO:0051260 protein homooligomerization	Voltage-gated ion channels:Voltage-Gated Potassium Channels					0	0	0	0	0	0	0	0	0	0	0	0	0	0	0	0	0	0	0	0
SH3GLB2	56904	symbol	H. sapiens	56904	H. sapiens	SH3GLB2	SH3 domain containing GRB2 like, endophilin B2	GO:0061024 membrane organization;GO:0016043 cellular component organization;GO:0071840 cellular component organization or biogenesis	Predicted intracellular proteins	Cytosol (Supported); Additional: Nucleoplasm				0	0	0	0	0	0	0	0	0	0	0	0	0	0	0	0	0	0	0	0
C1orf210	149466	symbol	H. sapiens	149466	H. sapiens	C1orf210	chromosome 1 open reading frame 210			Nucleoli;Nucleoli rim (Uncertain)				0	0	0	0	0	0	0	0	0	0	0	0	0	0	0	0	0	0	0	0
CHCHD5	84269	symbol	H. sapiens	84269	H. sapiens	CHCHD5	coiled-coil-helix-coiled-coil-helix domain containing 5	GO:0008150 biological_process	Predicted intracellular proteins	Mitochondria (Approved)				0	0	0	0	0	0	0	1	0	0	0	0	0	0	0	0	0	0	0	0
PRMT1	3276	symbol	H. sapiens	3276	H. sapiens	PRMT1	protein arginine methyltransferase 1	GO:0019919 peptidyl-arginine methylation, to asymmetrical-dimethyl arginine;GO:0046985 positive regulation of hemoglobin biosynthetic process;GO:0043985 histone H4-R3 methylation	Enzymes; Predicted intracellular proteins; ENZYME proteins:Transferases	Nucleoplasm (Supported)	S-adenosyl-L-homocysteine	(M145)PID P53 DOWNSTREAM PATHWAY		0	0	0	0	0	0	0	0	1	0	1	0	0	0	0	0	1	0	0	0
RPL39	6170	symbol	H. sapiens	6170	H. sapiens	RPL39	ribosomal protein L39	GO:0002227 innate immune response in mucosa;GO:0002385 mucosal immune response;GO:0002251 organ or tissue specific immune response	Ribosomal proteins; Predicted intracellular proteins				(M5950)HALLMARK ALLOGRAFT REJECTION	1	0	0	0	0	0	0	0	0	0	0	0	0	0	0	0	0	0	0	0
TNFAIP8L1	126282	symbol	H. sapiens	126282	H. sapiens	TNFAIP8L1	TNF alpha induced protein 8 like 1	GO:0032007 negative regulation of TOR signaling;GO:0032006 regulation of TOR signaling;GO:1902532 negative regulation of intracellular signal transduction	Predicted intracellular proteins					0	0	0	0	0	0	0	0	0	0	0	0	0	0	0	0	0	0	0	0
ATP5MF	9551	symbol	H. sapiens	9551	H. sapiens	ATP5MF	ATP synthase membrane subunit f	GO:0042776 mitochondrial ATP synthesis coupled proton transport;GO:0015985 energy coupled proton transport, down electrochemical gradient;GO:0015986 ATP synthesis coupled proton transport	Predicted intracellular proteins	Mitochondria (Supported); Additional: Nuclear membrane			(M5936)HALLMARK OXIDATIVE PHOSPHORYLATION	0	0	0	1	0	1	0	0	0	1	0	0	0	0	0	0	0	0	0	0
RPL17	6139	symbol	H. sapiens	6139	H. sapiens	RPL17	ribosomal protein L17	GO:0002181 cytoplasmic translation;GO:0006412 translation;GO:0043043 peptide biosynthetic process	Ribosomal proteins; Predicted intracellular proteins	Cytosol;Endoplasmic reticulum (Supported)				1	0	0	0	0	0	0	0	0	0	0	0	0	0	0	0	0	0	0	0
COMTD1	118881	symbol	H. sapiens	118881	H. sapiens	COMTD1	catechol-O-methyltransferase domain containing 1	GO:0032259 methylation;GO:0008152 metabolic process;GO:0008150 biological_process	Predicted intracellular proteins	Golgi apparatus (Approved); Additional: Cytosol;Plasma membrane	S-adenosyl-L-homocysteine; Sinapoyl coenzyme A; Feruloyl Coenzyme A			0	0	0	0	0	0	0	0	0	0	0	0	0	0	0	0	0	0	0	0
ATP5MC2	517	symbol	H. sapiens	517	H. sapiens	ATP5MC2	ATP synthase membrane subunit c locus 2	GO:0015985 energy coupled proton transport, down electrochemical gradient;GO:0015986 ATP synthesis coupled proton transport;GO:0006754 ATP biosynthetic process	Predicted intracellular proteins				(M5936)HALLMARK OXIDATIVE PHOSPHORYLATION	0	0	0	1	0	1	0	0	0	0	0	0	0	0	0	0	0	0	0	0
PRDX5	25824	symbol	H. sapiens	25824	H. sapiens	PRDX5	peroxiredoxin 5	GO:0016480 negative regulation of transcription by RNA polymerase III;GO:0042744 hydrogen peroxide catabolic process;GO:0006359 regulation of transcription by RNA polymerase III	Enzymes; FDA approved drug targets:Small molecule drugs; Predicted intracellular proteins; ENZYME proteins:Oxidoreductases	Mitochondria (Supported)	Auranofin; Diminazene		(M5949)HALLMARK PEROXISOME; (M5948)HALLMARK BILE ACID METABOLISM; (M5891)HALLMARK HYPOXIA	1	0	0	0	0	0	1	0	0	0	0	0	0	1	0	0	1	0	1	0
EIF3F	8665	symbol	H. sapiens	8665	H. sapiens	EIF3F	eukaryotic translation initiation factor 3 subunit F	GO:0075522 IRES-dependent viral translational initiation;GO:0019081 viral translation;GO:0019080 viral gene expression	Human disease related genes:Other diseases:Mental and behavioural disorders; ENZYME proteins:Hydrolases; Disease related genes; Potential drug targets; Enzymes; Predicted intracellular proteins		Quercetin			1	0	0	0	0	0	0	0	0	0	0	0	1	0	0	0	0	0	0	0
PLPP2	8612	symbol	H. sapiens	8612	H. sapiens	PLPP2	phospholipid phosphatase 2	GO:0006670 sphingosine metabolic process;GO:0046519 sphingoid metabolic process;GO:0034311 diol metabolic process	Enzymes; ENZYME proteins:Hydrolases	Plasma membrane (Supported)				1	0	0	0	0	0	0	0	0	0	0	0	0	0	0	0	0	0	0	0
PHPT1	29085	symbol	H. sapiens	29085	H. sapiens	PHPT1	phosphohistidine phosphatase 1	GO:0035971 peptidyl-histidine dephosphorylation;GO:2000984 negative regulation of ATP citrate synthase activity;GO:2000983 regulation of ATP citrate synthase activity	Enzymes; ENZYME proteins:Hydrolases; Predicted intracellular proteins	Cytosol (Approved); Additional: Nuclear bodies;Nucleoplasm;Plasma membrane				0	0	0	0	0	0	0	0	0	0	0	1	0	1	0	0	0	0	0	0
U2AF1	7307	symbol	H. sapiens	7307	H. sapiens	U2AF1	U2 small nuclear RNA auxiliary factor 1	GO:0000377 RNA splicing, via transesterification reactions with bulged adenosine as nucleophile;GO:0000398 mRNA splicing, via spliceosome;GO:0000375 RNA splicing, via transesterification reactions	Cancer-related genes:Mutated cancer genes; Human disease related genes:Cardiovascular diseases:Hematologic diseases; Human disease related genes:Cancers:Cancers of haematopoietic and lymphoid tissues; Cancer-related genes:Mutational cancer driver genes; Disease related genes; Predicted intracellular proteins	Nucleoplasm (Enhanced)			(M5926)HALLMARK MYC TARGETS V1	1	0	0	0	0	0	0	0	0	0	1	0	0	0	0	0	0	0	0	0
FLYWCH2	114984	symbol	H. sapiens	114984	H. sapiens	FLYWCH2	FLYWCH family member 2	GO:0008150 biological_process	Predicted intracellular proteins	Nucleoplasm (Approved)				0	0	0	0	0	0	0	0	0	0	0	0	0	0	0	0	0	0	0	0
TEKT2	27285	symbol	H. sapiens	27285	H. sapiens	TEKT2	tektin 2	GO:0036159 inner dynein arm assembly;GO:0070286 axonemal dynein complex assembly;GO:0035082 axoneme assembly	Predicted intracellular proteins	Microtubules (Approved)			(M5951)HALLMARK SPERMATOGENESIS	0	0	1	0	0	0	0	0	0	0	0	0	0	0	0	0	0	0	0	0
MRPL17	63875	symbol	H. sapiens	63875	H. sapiens	MRPL17	mitochondrial ribosomal protein L17		Ribosomal proteins; Predicted intracellular proteins					1	0	0	0	1	0	0	0	0	0	0	0	0	0	0	0	0	0	0	0
UXT	8409	symbol	H. sapiens	8409	H. sapiens	UXT	ubiquitously expressed prefoldin like chaperone	GO:0034643 establishment of mitochondrion localization, microtubule-mediated;GO:0047497 mitochondrion transport along microtubule;GO:0051654 establishment of mitochondrion localization	Predicted intracellular proteins	Nucleoplasm (Supported); Additional: Centriolar satellite		(M40)PID E2F PATHWAY	(M5893)HALLMARK MITOTIC SPINDLE	0	0	0	0	0	0	0	0	0	0	0	0	0	0	0	0	0	0	0	0
GCHFR	2644	symbol	H. sapiens	2644	H. sapiens	GCHFR	GTP cyclohydrolase I feedback regulator	GO:0043095 regulation of GTP cyclohydrolase I activity;GO:0043105 negative regulation of GTP cyclohydrolase I activity;GO:0006809 nitric oxide biosynthetic process	Predicted intracellular proteins	Nucleoplasm (Supported)				0	0	0	0	0	0	0	0	0	0	0	0	0	1	0	0	0	0	0	0
S100A1	6271	symbol	H. sapiens	6271	H. sapiens	S100A1	S100 calcium binding protein A1	GO:0051000 positive regulation of nitric-oxide synthase activity;GO:1903672 positive regulation of sprouting angiogenesis;GO:0032770 positive regulation of monooxygenase activity	Transporters:Accessory Factors Involved in Transport; Predicted intracellular proteins; Cancer-related genes:Candidate cancer biomarkers	Cytosol (Supported); Additional: Golgi apparatus;Nucleoplasm	Olopatadine	(M5883)NABA SECRETED FACTORS; (M5885)NABA MATRISOME ASSOCIATED; (M5889)NABA MATRISOME	(M5946)HALLMARK COAGULATION; (M5947)HALLMARK IL2 STAT5 SIGNALING	0	0	0	0	0	0	0	0	0	0	0	0	0	0	0	0	0	0	0	0
SF3B5	83443	symbol	H. sapiens	83443	H. sapiens	SF3B5	splicing factor 3b subunit 5	GO:0035521 monoubiquitinated histone deubiquitination;GO:0035522 monoubiquitinated histone H2A deubiquitination;GO:0035520 monoubiquitinated protein deubiquitination	Predicted intracellular proteins	Nucleoplasm (Enhanced)				1	0	0	0	0	0	0	0	0	0	1	0	0	0	0	0	0	0	0	0
MPDU1	9526	symbol	H. sapiens	9526	H. sapiens	MPDU1	mannose-P-dolichol utilization defect 1	GO:0006488 dolichol-linked oligosaccharide biosynthetic process;GO:0006490 oligosaccharide-lipid intermediate biosynthetic process;GO:0009312 oligosaccharide biosynthetic process	Human disease related genes:Congenital disorders of metabolism:Congenital disorders of glycan/glycoprotein metabolism; Predicted intracellular proteins; Disease related genes	Endoplasmic reticulum (Supported); Additional: Mitochondria				0	0	0	0	0	1	0	0	0	0	0	0	0	0	0	0	0	0	0	0
PFDN5	5204	symbol	H. sapiens	5204	H. sapiens	PFDN5	prefoldin subunit 5	GO:1905907 negative regulation of amyloid fibril formation;GO:1905906 regulation of amyloid fibril formation;GO:0090090 negative regulation of canonical Wnt signaling pathway	Predicted intracellular proteins	Cytosol;Intermediate filaments (Supported)		(M19)PID P73PATHWAY		0	0	0	0	0	0	0	0	0	0	0	1	0	0	0	0	0	0	0	0
MT1X	4501	symbol	H. sapiens	4501	H. sapiens	MT1X	metallothionein 1X	GO:0036018 cellular response to erythropoietin;GO:0036017 response to erythropoietin;GO:0010273 detoxification of copper ion	Predicted intracellular proteins					1	0	0	0	0	0	1	0	0	0	0	0	0	0	0	0	0	0	0	0
FCMR	9214	symbol	H. sapiens	9214	H. sapiens	FCMR	Fc mu receptor	GO:0006968 cellular defense response;GO:0043066 negative regulation of apoptotic process;GO:0043069 negative regulation of programmed cell death	Predicted secreted proteins; Predicted intracellular proteins	Cytosol;Focal adhesion sites (Approved); Additional: Nucleoplasm			(M5906)HALLMARK ESTROGEN RESPONSE EARLY	0	0	0	0	0	0	0	0	0	0	0	0	0	0	0	0	0	0	0	0
GNB2	2783	symbol	H. sapiens	2783	H. sapiens	GNB2	G protein subunit beta 2	GO:0007186 G protein-coupled receptor signaling pathway;GO:0007165 signal transduction;GO:0023052 signaling	Transporters:Accessory Factors Involved in Transport; RAS pathway related proteins; Predicted intracellular proteins	Plasma membrane (Supported)			(M5946)HALLMARK COAGULATION; (M5921)HALLMARK COMPLEMENT	0	0	0	1	0	0	0	0	0	0	0	0	0	0	0	0	1	0	0	0
C12orf57	113246	symbol	H. sapiens	113246	H. sapiens	C12orf57	chromosome 12 open reading frame 57	GO:0021678 third ventricle development;GO:0036343 psychomotor behavior;GO:0021540 corpus callosum morphogenesis	Predicted intracellular proteins; Disease related genes	Nuclear speckles (Enhanced)				0	0	0	0	0	0	0	0	0	0	0	0	0	0	0	0	0	0	0	0
TIMP1	7076	symbol	H. sapiens	7076	H. sapiens	TIMP1	TIMP metallopeptidase inhibitor 1	GO:0002248 connective tissue replacement involved in inflammatory response wound healing;GO:0097709 connective tissue replacement;GO:0002246 wound healing involved in inflammatory response	Predicted secreted proteins; Predicted intracellular proteins; Candidate cardiovascular disease genes; Cancer-related genes:Candidate cancer biomarkers	Golgi apparatus (Approved)		(M183)PID IL6 7 PATHWAY; (M167)PID AP1 PATHWAY; (M3468)NABA ECM REGULATORS	(M5944)HALLMARK ANGIOGENESIS; (M5946)HALLMARK COAGULATION; (M5902)HALLMARK APOPTOSIS	0	0	0	0	0	0	0	0	1	0	0	0	0	1	0	0	0	0	1	0
MCAT	27349	symbol	H. sapiens	27349	H. sapiens	MCAT	malonyl-CoA-acyl carrier protein transacylase	GO:0006635 fatty acid beta-oxidation;GO:0019395 fatty acid oxidation;GO:0009062 fatty acid catabolic process	Enzymes; Predicted intracellular proteins; ENZYME proteins:Transferases	Mitochondria (Supported)	3,6,9,12,15-PENTAOXAHEPTADECAN-1-OL			0	0	0	0	0	0	0	0	0	0	0	0	0	0	0	0	0	0	0	0
RPLP2	6181	symbol	H. sapiens	6181	H. sapiens	RPLP2	ribosomal protein lateral stalk subunit P2	GO:0002182 cytoplasmic translational elongation;GO:0006414 translational elongation;GO:0002181 cytoplasmic translation	Ribosomal proteins; Predicted intracellular proteins	Cytosol;Nuclear speckles (Approved); Additional: Mitotic spindle				1	1	0	0	0	0	0	0	0	0	0	0	1	0	0	0	0	0	0	0
LRRC73	221424	symbol	H. sapiens	221424	H. sapiens	LRRC73	leucine rich repeat containing 73		Predicted intracellular proteins	Cytosol (Approved)				0	0	0	0	0	0	0	0	0	0	0	0	0	0	0	0	0	0	0	0
RNF5	6048	symbol	H. sapiens	6048	H. sapiens	RNF5	ring finger protein 5	GO:0071712 ER-associated misfolded protein catabolic process;GO:1904380 endoplasmic reticulum mannose trimming;GO:0036507 protein demannosylation	Enzymes; ENZYME proteins:Transferases	Endoplasmic reticulum (Supported)				0	0	0	0	0	0	0	0	0	0	0	0	0	0	0	0	0	0	0	0
ADRM1	11047	symbol	H. sapiens	11047	H. sapiens	ADRM1	ADRM1 26S proteasome ubiquitin receptor	GO:0043248 proteasome assembly;GO:0006368 transcription elongation from RNA polymerase II promoter;GO:0006354 DNA-templated transcription, elongation	Predicted intracellular proteins	Cytosol;Nucleoplasm;Plasma membrane (Supported)		(M236)PID DELTA NP63 PATHWAY	(M5908)HALLMARK ANDROGEN RESPONSE; (M5898)HALLMARK DNA REPAIR; (M5932)HALLMARK INFLAMMATORY RESPONSE	0	0	0	1	0	1	0	0	1	0	0	0	0	0	0	0	0	0	1	0
RPL27	6155	symbol	H. sapiens	6155	H. sapiens	RPL27	ribosomal protein L27	GO:1904044 response to aldosterone;GO:0051385 response to mineralocorticoid;GO:0002181 cytoplasmic translation	Human disease related genes:Other congenital disorders:Ribosomopathies; Cancer-related genes:Candidate cancer biomarkers; Human disease related genes:Cardiovascular diseases:Hematologic diseases; Ribosomal proteins; Disease related genes; Predicted intracellular proteins	Nucleoli (Enhanced); Additional: Nucleoplasm				1	1	1	0	0	0	0	0	0	0	0	0	0	0	0	0	0	0	0	0
MGMT	4255	symbol	H. sapiens	4255	H. sapiens	MGMT	O-6-methylguanine-DNA methyltransferase	GO:0006307 DNA dealkylation involved in DNA repair;GO:0051593 response to folic acid;GO:0006266 DNA ligation	Enzymes; Predicted intracellular proteins; ENZYME proteins:Transferases; Cancer-related genes:Candidate cancer biomarkers	Nucleoplasm (Enhanced)	Cysteine; Zinc; S-Methylcysteine; S-Benzylcysteine; Dinitrochlorobenzene; Zinc acetate; Zinc chloride; Zinc sulfate, unspecified form		(M5942)HALLMARK UV RESPONSE DN; (M5902)HALLMARK APOPTOSIS	0	0	0	0	0	0	1	0	0	0	0	0	0	0	0	0	1	0	1	0
RPL24	6152	symbol	H. sapiens	6152	H. sapiens	RPL24	ribosomal protein L24	GO:0010458 exit from mitosis;GO:0021554 optic nerve development;GO:0031290 retinal ganglion cell axon guidance	Ribosomal proteins; Predicted intracellular proteins	Cytosol;Endoplasmic reticulum (Enhanced)				1	0	1	0	0	0	0	0	0	0	0	0	0	0	0	1	0	0	0	0
DYNLRB2	83657	symbol	H. sapiens	83657	H. sapiens	DYNLRB2	dynein light chain roadblock-type 2	GO:0007018 microtubule-based movement;GO:0007017 microtubule-based process;GO:0006928 movement of cell or subcellular component	Predicted intracellular proteins					0	0	0	0	0	0	0	0	0	0	0	0	0	0	0	0	0	0	0	0
TNFRSF12A	51330	symbol	H. sapiens	51330	H. sapiens	TNFRSF12A	TNF receptor superfamily member 12A	GO:2001238 positive regulation of extrinsic apoptotic signaling pathway;GO:0061041 regulation of wound healing;GO:2001235 positive regulation of apoptotic signaling pathway	Predicted intracellular proteins; CD markers; Cancer-related genes:Candidate cancer biomarkers	Cytosol;Plasma membrane (Approved)			(M5892)HALLMARK CHOLESTEROL HOMEOSTASIS; (M5897)HALLMARK IL6 JAK STAT3 SIGNALING; (M5902)HALLMARK APOPTOSIS	0	0	0	0	0	0	0	0	1	0	0	0	0	0	0	0	0	0	1	0
MRPL37	51253	symbol	H. sapiens	51253	H. sapiens	MRPL37	mitochondrial ribosomal protein L37	GO:0006412 translation;GO:0043043 peptide biosynthetic process;GO:0043604 amide biosynthetic process	Ribosomal proteins; Predicted intracellular proteins	Mitochondria (Supported)				1	0	0	0	1	0	0	0	0	0	0	0	0	0	0	0	0	0	0	0
ATAD3A	55210	symbol	H. sapiens	55210	H. sapiens	ATAD3A	ATPase family AAA domain containing 3A	GO:0140374 antiviral innate immune response;GO:0051607 defense response to virus;GO:0140546 defense response to symbiont	Predicted intracellular proteins; Disease related genes; Human disease related genes:Congenital disorders of metabolism:Mitochondrial diseases	Mitochondria (Enhanced)				0	0	0	0	0	0	0	0	0	1	0	0	0	0	0	0	0	0	0	0
TMEM205	374882	symbol	H. sapiens	374882	H. sapiens	TMEM205	transmembrane protein 205	GO:0008150 biological_process	Transporters; Predicted intracellular proteins	Endoplasmic reticulum (Approved); Additional: Nuclear membrane;Nucleoplasm				0	0	0	0	0	0	0	0	0	0	0	0	0	0	0	0	0	0	0	0
B9D2	80776	symbol	H. sapiens	80776	H. sapiens	B9D2	B9 domain containing 2	GO:0060271 cilium assembly;GO:0044782 cilium organization;GO:0120031 plasma membrane bounded cell projection assembly	Human disease related genes:Congenital malformations:Congenital malformations of the nervous system; Predicted intracellular proteins; Disease related genes; Human disease related genes:Congenital malformations:Congenital malformations of the urinary system					0	0	1	0	0	0	0	0	0	0	0	0	0	0	0	0	0	0	0	0
GRAMD2A	196996	symbol	H. sapiens	196996	H. sapiens	GRAMD2A	GRAM domain containing 2A	GO:0061817 endoplasmic reticulum-plasma membrane tethering;GO:0051643 endoplasmic reticulum localization;GO:2001256 regulation of store-operated calcium entry	Predicted intracellular proteins	Nuclear speckles;Nucleoli (Approved); Additional: Cytosol				0	0	0	0	0	0	0	0	0	0	0	0	0	0	0	0	0	0	0	0
FOXA3	3171	symbol	H. sapiens	3171	H. sapiens	FOXA3	forkhead box A3	GO:0061484 hematopoietic stem cell homeostasis;GO:0001678 cellular glucose homeostasis;GO:0009267 cellular response to starvation	Transcription factors:Helix-turn-helix domains; Predicted intracellular proteins	Nucleoplasm (Approved)		(M285)PID HNF3A PATHWAY; (M106)PID HNF3B PATHWAY		0	0	0	0	0	0	0	0	0	0	0	0	0	0	0	0	0	0	0	0
ASGR1	432	symbol	H. sapiens	432	H. sapiens	ASGR1	asialoglycoprotein receptor 1	GO:0006898 receptor-mediated endocytosis;GO:0031668 cellular response to extracellular stimulus;GO:0071496 cellular response to external stimulus	Predicted secreted proteins; Predicted intracellular proteins	Vesicles (Supported); Additional: Cell Junctions				0	0	0	0	0	0	0	0	1	0	0	0	0	0	0	0	0	0	0	0
SERPINA4	5267	symbol	H. sapiens	5267	H. sapiens	SERPINA4	serpin family A member 4	GO:0010951 negative regulation of endopeptidase activity;GO:0010466 negative regulation of peptidase activity;GO:0045861 negative regulation of proteolysis	Predicted secreted proteins	Vesicles (Uncertain)	Zinc; Copper; Zinc acetate	(M3468)NABA ECM REGULATORS; (M5885)NABA MATRISOME ASSOCIATED; (M5889)NABA MATRISOME		0	0	0	0	0	0	0	0	0	0	0	0	0	1	0	0	0	0	1	0
ENKD1	84080	symbol	H. sapiens	84080	H. sapiens	ENKD1	enkurin domain containing 1		Predicted intracellular proteins	Centrosome;Plasma membrane (Approved); Additional: Cytosol				0	0	0	0	0	0	0	0	0	0	0	0	0	0	0	0	0	0	0	0
STYXL1	51657	symbol	H. sapiens	51657	H. sapiens	STYXL1	serine/threonine/tyrosine interacting like 1	GO:0062030 negative regulation of stress granule assembly;GO:0062028 regulation of stress granule assembly;GO:0032515 negative regulation of phosphoprotein phosphatase activity	Predicted intracellular proteins					0	0	0	0	0	0	0	0	0	0	0	1	0	1	0	0	0	0	1	0
MICOS13	125988	symbol	H. sapiens	125988	H. sapiens	MICOS13	mitochondrial contact site and cristae organizing system subunit 13	GO:0042407 cristae formation;GO:0007007 inner mitochondrial membrane organization;GO:0007006 mitochondrial membrane organization	Predicted intracellular proteins; Disease related genes; Human disease related genes:Congenital disorders of metabolism:Mitochondrial diseases	Mitochondria (Supported); Additional: Nucleoplasm				0	0	0	0	0	1	0	0	0	1	0	0	0	0	0	0	0	0	0	0
SSR4	6748	symbol	H. sapiens	6748	H. sapiens	SSR4	signal sequence receptor subunit 4		Human disease related genes:Congenital disorders of metabolism:Congenital disorders of glycan/glycoprotein metabolism; Disease related genes	Endoplasmic reticulum (Supported)				1	0	0	0	0	0	0	0	0	0	0	0	0	0	0	0	0	0	0	0
BANF1	8815	symbol	H. sapiens	8815	H. sapiens	BANF1	BAF nuclear assembly factor 1	GO:0007084 mitotic nuclear membrane reassembly;GO:0101024 mitotic nuclear membrane organization;GO:0015074 DNA integration	Predicted intracellular proteins; Disease related genes; Human disease related genes:Congenital disorders of metabolism:Other congenital disorders of metabolism	Nucleoplasm (Supported); Additional: Cytosol			(M5922)HALLMARK UNFOLDED PROTEIN RESPONSE	0	0	0	0	0	0	0	0	1	0	0	0	0	0	0	0	1	0	0	0
BCL7C	9274	symbol	H. sapiens	9274	H. sapiens	BCL7C	BAF chromatin remodeling complex subunit BCL7C	GO:0006915 apoptotic process;GO:0012501 programmed cell death;GO:0008219 cell death	Predicted intracellular proteins	Nucleoplasm (Approved)				0	0	0	0	0	0	0	0	0	0	0	0	0	0	0	0	0	0	0	0
RNF165	494470	symbol	H. sapiens	494470	H. sapiens	RNF165	ring finger protein 165	GO:0060384 innervation;GO:0008045 motor neuron axon guidance;GO:0035136 forelimb morphogenesis	Enzymes; Predicted intracellular proteins; ENZYME proteins:Transferases	Nucleoplasm;Plasma membrane (Approved)				0	0	0	0	0	0	0	0	0	0	0	0	0	0	0	0	0	0	0	0
BCAS4	55653	symbol	H. sapiens	55653	H. sapiens	BCAS4	breast carcinoma amplified sequence 4		Predicted intracellular proteins; Disease related genes	Cytosol;Intermediate filaments (Approved)				0	0	0	0	0	0	0	0	0	0	0	0	0	0	0	0	0	0	0	0
LSM7	51690	symbol	H. sapiens	51690	H. sapiens	LSM7	LSM7 homolog, U6 small nuclear RNA and mRNA degradation associated	GO:0000956 nuclear-transcribed mRNA catabolic process;GO:0006402 mRNA catabolic process;GO:0006401 RNA catabolic process	Predicted intracellular proteins	Nucleoli fibrillar center (Approved)			(M5926)HALLMARK MYC TARGETS V1	1	0	0	0	0	0	0	0	0	0	1	0	0	0	0	0	0	0	0	0
COX6A1	1337	symbol	H. sapiens	1337	H. sapiens	COX6A1	cytochrome c oxidase subunit 6A1	GO:0006123 mitochondrial electron transport, cytochrome c to oxygen;GO:0019646 aerobic electron transport chain;GO:0042773 ATP synthesis coupled electron transport	Human disease related genes:Nervous system diseases:Neurodegenerative diseases; Disease related genes	Mitochondria (Supported)			(M5905)HALLMARK ADIPOGENESIS; (M5936)HALLMARK OXIDATIVE PHOSPHORYLATION	1	0	0	1	0	0	0	0	0	0	0	0	0	0	0	0	1	0	0	0
MMP11	4320	symbol	H. sapiens	4320	H. sapiens	MMP11	matrix metallopeptidase 11	GO:0071711 basement membrane organization;GO:0030574 collagen catabolic process;GO:0022617 extracellular matrix disassembly	Enzymes; Predicted secreted proteins; Peptidases:Metallopeptidases; Cancer-related genes:Candidate cancer biomarkers	Golgi apparatus (Approved); Additional: Cytosol	Marimastat; Nα-[(2S)-2-{[(S)-[(1S)-1-{[(Benzyloxy)carbonyl]amino}-2-phenylethyl](hydroxy)phosphoryl]methyl}-5-phenylpentanoyl]-L-tryptophanamide	(M3468)NABA ECM REGULATORS; (M5885)NABA MATRISOME ASSOCIATED; (M5889)NABA MATRISOME	(M5946)HALLMARK COAGULATION; (M5953)HALLMARK KRAS SIGNALING UP	0	0	0	0	0	0	0	0	0	0	0	1	0	0	0	0	0	0	0	0
DUSP23	54935	symbol	H. sapiens	54935	H. sapiens	DUSP23	dual specificity phosphatase 23	GO:0035335 peptidyl-tyrosine dephosphorylation;GO:0006470 protein dephosphorylation;GO:0016311 dephosphorylation	Enzymes; ENZYME proteins:Hydrolases; Predicted intracellular proteins	Nucleoplasm (Supported)	4-Nitrophenyl Phosphate			0	0	0	0	0	0	0	0	0	0	0	0	0	0	0	0	0	0	0	0
RPS15	6209	symbol	H. sapiens	6209	H. sapiens	RPS15	ribosomal protein S15	GO:0000056 ribosomal small subunit export from nucleus;GO:1904667 negative regulation of ubiquitin protein ligase activity;GO:0000054 ribosomal subunit export from nucleus	Predicted intracellular proteins; Ribosomal proteins; Cancer-related genes:Mutated cancer genes	Cytosol;Endoplasmic reticulum (Approved)				1	0	1	0	0	0	0	0	0	0	0	0	0	1	0	0	0	0	0	0
TRIP6	7205	symbol	H. sapiens	7205	H. sapiens	TRIP6	thyroid hormone receptor interactor 6	GO:0048041 focal adhesion assembly;GO:0007044 cell-substrate junction assembly;GO:0150115 cell-substrate junction organization	Predicted intracellular proteins	Cytosol;Focal adhesion sites;Plasma membrane (Supported)		(M15)PID LYSOPHOSPHOLIPID PATHWAY; (M167)PID AP1 PATHWAY		0	0	0	0	0	0	0	0	0	0	0	0	0	0	0	0	0	0	0	0
CARHSP1	23589	symbol	H. sapiens	23589	H. sapiens	CARHSP1	calcium regulated heat stable protein 1	GO:0043488 regulation of mRNA stability;GO:0043487 regulation of RNA stability;GO:0061013 regulation of mRNA catabolic process	Predicted intracellular proteins					0	0	0	0	0	0	0	0	0	0	0	0	0	0	0	0	0	0	0	0
SCTR	6344	symbol	H. sapiens	6344	H. sapiens	SCTR	secretin receptor	GO:0009992 cellular water homeostasis;GO:0002024 diet induced thermogenesis;GO:0043950 positive regulation of cAMP-mediated signaling	G-protein coupled receptors:GPCRs excl olfactory receptors; Transporters; FDA approved drug targets:Biotech drugs; G-protein coupled receptors:Family 2 (B) receptors		Secretin human			0	0	0	0	0	0	0	0	0	0	0	1	0	0	0	0	0	0	0	0
ARSI	340075	symbol	H. sapiens	340075	H. sapiens	ARSI	arylsulfatase family member I		Predicted secreted proteins; Predicted intracellular proteins	Golgi apparatus (Approved)				0	0	0	0	0	0	0	0	0	0	0	0	0	0	0	0	0	0	0	0
ATP6V1F	9296	symbol	H. sapiens	9296	H. sapiens	ATP6V1F	ATPase H+ transporting V1 subunit F	GO:1902600 proton transmembrane transport;GO:0098662 inorganic cation transmembrane transport;GO:0098660 inorganic ion transmembrane transport	Transporters:Primary Active Transporters; Predicted intracellular proteins				(M5941)HALLMARK UV RESPONSE UP; (M5936)HALLMARK OXIDATIVE PHOSPHORYLATION	1	0	0	1	0	0	0	0	1	0	0	0	0	0	0	0	1	0	0	0
PTMA	5757	symbol	H. sapiens	5757	H. sapiens	PTMA	prothymosin alpha	GO:0006351 transcription, DNA-templated;GO:0097659 nucleic acid-templated transcription;GO:0032774 RNA biosynthetic process	Predicted intracellular proteins	Nucleoplasm (Enhanced); Additional: Cytosol		(M66)PID MYC ACTIV PATHWAY		0	0	0	0	0	1	0	0	0	0	0	0	0	0	0	0	0	0	0	0
ASGR2	433	symbol	H. sapiens	433	H. sapiens	ASGR2	asialoglycoprotein receptor 2	GO:0006897 endocytosis;GO:0016192 vesicle-mediated transport;GO:0044419 biological process involved in interspecies interaction between organisms	Predicted intracellular proteins	Endoplasmic reticulum;Plasma membrane (Supported)	Antihemophilic factor, human recombinant; Lonoctocog alfa; Moroctocog alfa			0	0	0	0	0	0	0	0	0	0	0	0	0	0	0	0	0	0	0	0
SIGIRR	59307	symbol	H. sapiens	59307	H. sapiens	SIGIRR	single Ig and TIR domain containing	GO:0031665 negative regulation of lipopolysaccharide-mediated signaling pathway;GO:0032682 negative regulation of chemokine production;GO:0031664 regulation of lipopolysaccharide-mediated signaling pathway	Predicted intracellular proteins	Cytosol;Nucleoli fibrillar center (Approved)				0	0	0	0	0	0	0	0	1	0	0	0	0	0	0	0	0	0	0	0
RHOD	29984	symbol	H. sapiens	29984	H. sapiens	RHOD	ras homolog family member D	GO:0048041 focal adhesion assembly;GO:0030032 lamellipodium assembly;GO:0007044 cell-substrate junction assembly	Predicted intracellular proteins				(M5906)HALLMARK ESTROGEN RESPONSE EARLY	0	0	0	0	0	0	0	0	1	0	0	1	0	0	0	0	0	0	0	0
NUTF2	10204	symbol	H. sapiens	10204	H. sapiens	NUTF2	nuclear transport factor 2	GO:0090204 protein localization to nuclear pore;GO:0090435 protein localization to nuclear envelope;GO:0006611 protein export from nucleus	Predicted intracellular proteins					0	0	0	0	0	0	0	0	0	1	0	0	0	0	0	0	0	0	0	0
GIT1	28964	symbol	H. sapiens	28964	H. sapiens	GIT1	GIT ArfGAP 1	GO:0106015 negative regulation of inflammatory response to wounding;GO:0106014 regulation of inflammatory response to wounding;GO:0001957 intramembranous ossification	Predicted intracellular proteins	Cytosol;Focal adhesion sites (Supported); Additional: Mitochondria		(M83)PID CDC42 REG PATHWAY; (M242)PID AURORA A PATHWAY; (M277)PID INTEGRIN A4B1 PATHWAY		1	0	0	0	0	0	0	0	0	0	0	1	0	0	0	0	0	0	0	0
SLC25A47	283600	symbol	H. sapiens	283600	H. sapiens	SLC25A47	solute carrier family 25 member 47	GO:1902616 acyl carnitine transmembrane transport;GO:0006844 acyl carnitine transport;GO:0015697 quaternary ammonium group transport	Transporters:Electrochemical Potential-driven transporters					0	0	0	0	0	0	0	0	0	0	0	0	0	0	0	0	0	0	0	0
CCDC103	388389	symbol	H. sapiens	388389	H. sapiens	CCDC103	coiled-coil domain containing 103	GO:0071907 determination of digestive tract left/right asymmetry;GO:0060287 epithelial cilium movement involved in determination of left/right asymmetry;GO:0036159 inner dynein arm assembly	Predicted intracellular proteins; Human disease related genes:Respiratory diseases:Tracheobronchial diseases; Disease related genes	Cytosol (Approved)				0	0	1	0	0	0	0	0	0	0	0	0	0	0	0	0	0	0	0	0
RPLP0	6175	symbol	H. sapiens	6175	H. sapiens	RPLP0	ribosomal protein lateral stalk subunit P0	GO:0000027 ribosomal large subunit assembly;GO:0042255 ribosome assembly;GO:0042273 ribosomal large subunit biogenesis	Ribosomal proteins; Predicted intracellular proteins	Cytosol;Endoplasmic reticulum (Supported)			(M5926)HALLMARK MYC TARGETS V1	1	0	1	0	0	0	0	0	1	0	0	0	0	0	0	1	0	0	0	0
LEAP2	116842	symbol	H. sapiens	116842	H. sapiens	LEAP2	liver enriched antimicrobial peptide 2	GO:0061844 antimicrobial humoral immune response mediated by antimicrobial peptide;GO:0019730 antimicrobial humoral response;GO:0006959 humoral immune response	Predicted secreted proteins				(M5934)HALLMARK XENOBIOTIC METABOLISM	0	0	0	0	0	0	0	0	0	0	0	0	0	0	0	0	0	0	0	0
RPL36	25873	symbol	H. sapiens	25873	H. sapiens	RPL36	ribosomal protein L36	GO:0002181 cytoplasmic translation;GO:0006412 translation;GO:0043043 peptide biosynthetic process	Ribosomal proteins; Predicted intracellular proteins	Cytosol (Supported); Additional: Endoplasmic reticulum			(M5939)HALLMARK P53 PATHWAY	1	1	0	0	0	0	0	0	0	0	0	0	0	0	0	0	0	0	0	0
SH2D3A	10045	symbol	H. sapiens	10045	H. sapiens	SH2D3A	SH2 domain containing 3A	GO:0007254 JNK cascade;GO:0051403 stress-activated MAPK cascade;GO:0031098 stress-activated protein kinase signaling cascade	Predicted intracellular proteins	Microtubules (Approved); Additional: Cytokinetic bridge;Nucleoplasm				0	0	0	0	0	0	0	0	0	0	0	0	0	0	0	0	0	0	0	0
RACK1	10399	symbol	H. sapiens	10399	H. sapiens	RACK1	receptor for activated C kinase 1	GO:0051343 positive regulation of cyclic-nucleotide phosphodiesterase activity;GO:0042998 positive regulation of Golgi to plasma membrane protein transport;GO:1903207 regulation of hydrogen peroxide-induced neuron death	Transporters:Accessory Factors Involved in Transport; Ribosomal proteins; Predicted intracellular proteins	Nucleoplasm (Supported); Additional: Cytosol	Copper	(M180)PID HIF1A PATHWAY; (M125)PID IGF1 PATHWAY; (M240)PID SYNDECAN 2 PATHWAY	(M5926)HALLMARK MYC TARGETS V1; (M5939)HALLMARK P53 PATHWAY	1	0	0	0	0	0	1	0	0	0	0	1	1	1	0	0	0	0	1	0
FBXL15	79176	symbol	H. sapiens	79176	H. sapiens	FBXL15	F-box and leucine rich repeat protein 15	GO:0030513 positive regulation of BMP signaling pathway;GO:0031146 SCF-dependent proteasomal ubiquitin-dependent protein catabolic process;GO:0030282 bone mineralization	Predicted intracellular proteins					0	0	0	0	0	0	0	0	0	0	0	0	0	0	0	0	0	0	0	0
TMSB15A	11013	symbol	H. sapiens	11013	H. sapiens	TMSB15A	thymosin beta 15A	GO:0042989 sequestering of actin monomers;GO:0030837 negative regulation of actin filament polymerization;GO:0032507 maintenance of protein location in cell	Predicted intracellular proteins					0	0	0	0	0	0	0	0	0	0	0	1	0	0	0	0	0	0	0	0
C7orf50	84310	symbol	H. sapiens	84310	H. sapiens	C7orf50	chromosome 7 open reading frame 50		Predicted intracellular proteins	Nucleoli;Nucleoplasm (Approved)				0	0	0	0	0	0	0	0	0	0	0	0	0	0	0	0	0	0	0	0
LGALS7	3963	symbol	H. sapiens	3963	H. sapiens	LGALS7	galectin 7		Predicted intracellular proteins			(M5880)NABA ECM AFFILIATED; (M5885)NABA MATRISOME ASSOCIATED; (M5889)NABA MATRISOME	(M5956)HALLMARK KRAS SIGNALING DN	0	0	0	0	0	0	0	0	0	0	0	0	0	0	0	0	0	0	0	0
TMSB15B	286527	symbol	H. sapiens	286527	H. sapiens	TMSB15B	thymosin beta 15B	GO:0042989 sequestering of actin monomers;GO:0030837 negative regulation of actin filament polymerization;GO:0032507 maintenance of protein location in cell	Predicted intracellular proteins					0	0	0	0	0	0	0	0	0	0	0	1	0	0	0	0	0	0	0	0
SDSL	113675	symbol	H. sapiens	113675	H. sapiens	SDSL	serine dehydratase like	GO:0009097 isoleucine biosynthetic process;GO:0009082 branched-chain amino acid biosynthetic process;GO:0006567 threonine catabolic process	Enzymes; ENZYME proteins:Lyases; Predicted intracellular proteins	Cytosol (Approved)	Pyridoxal phosphate			1	0	0	0	0	0	0	0	0	0	0	0	0	0	0	0	0	0	0	0
MT1E	4493	symbol	H. sapiens	4493	H. sapiens	MT1E	metallothionein 1E	GO:0010273 detoxification of copper ion;GO:1990169 stress response to copper ion;GO:0061687 detoxification of inorganic compound	Predicted intracellular proteins	Nucleoplasm (Approved)			(M5942)HALLMARK UV RESPONSE DN; (M5891)HALLMARK HYPOXIA	1	0	0	0	0	0	1	0	0	0	0	0	0	0	0	0	0	0	0	0
RNASEH2C	84153	symbol	H. sapiens	84153	H. sapiens	RNASEH2C	ribonuclease H2 subunit C	GO:0006401 RNA catabolic process;GO:0034655 nucleobase-containing compound catabolic process;GO:0046700 heterocycle catabolic process	Predicted intracellular proteins; Disease related genes; Human disease related genes:Immune system diseases:Other immune system diseases	Nucleoplasm (Approved)				0	0	0	0	0	0	0	0	0	0	0	0	0	0	0	0	0	0	0	0
NME2	4831	symbol	H. sapiens	4831	H. sapiens	NME2	NME/NM23 nucleoside diphosphate kinase 2	GO:0018106 peptidyl-histidine phosphorylation;GO:0006228 UTP biosynthetic process;GO:0006183 GTP biosynthetic process	Enzymes; Predicted intracellular proteins; ENZYME proteins:Transferases; Cancer-related genes:Candidate cancer biomarkers	Cytosol (Supported); Additional: Midbody ring;Plasma membrane		(M66)PID MYC ACTIV PATHWAY		0	0	0	0	0	1	0	0	0	0	0	0	0	0	0	0	0	0	0	0
CCDC3	83643	symbol	H. sapiens	83643	H. sapiens	CCDC3	coiled-coil domain containing 3	GO:0010804 negative regulation of tumor necrosis factor-mediated signaling pathway;GO:0010803 regulation of tumor necrosis factor-mediated signaling pathway;GO:0051055 negative regulation of lipid biosynthetic process	Predicted secreted proteins; Predicted intracellular proteins	Nucleoplasm (Approved); Additional: Cytosol				0	0	0	0	0	0	0	0	0	0	0	0	0	0	0	0	0	0	0	0
ROMO1	140823	symbol	H. sapiens	140823	H. sapiens	ROMO1	reactive oxygen species modulator 1	GO:0051838 cytolysis by host of symbiont cells;GO:0045039 protein insertion into mitochondrial inner membrane;GO:0090399 replicative senescence	Transporters:Transporter channels and pores; Predicted intracellular proteins					0	0	0	0	0	0	0	0	0	1	0	0	0	0	0	0	0	0	0	0
COX6B1	1340	symbol	H. sapiens	1340	H. sapiens	COX6B1	cytochrome c oxidase subunit 6B1	GO:0021762 substantia nigra development;GO:0048857 neural nucleus development;GO:0030901 midbrain development	Predicted intracellular proteins; Disease related genes; Human disease related genes:Congenital disorders of metabolism:Mitochondrial diseases	Mitochondria (Supported)	Cholic Acid; N-Formylmethionine		(M5936)HALLMARK OXIDATIVE PHOSPHORYLATION	1	0	0	1	0	0	0	0	0	0	0	0	0	0	0	0	1	0	0	0
RPS20	6224	symbol	H. sapiens	6224	H. sapiens	RPS20	ribosomal protein S20	GO:1904667 negative regulation of ubiquitin protein ligase activity;GO:0051444 negative regulation of ubiquitin-protein transferase activity;GO:1904666 regulation of ubiquitin protein ligase activity	Ribosomal proteins; Predicted intracellular proteins	Cytosol;Endoplasmic reticulum (Supported)				1	0	0	0	0	0	0	0	0	0	0	0	0	1	0	0	0	0	0	0
CNIH2	254263	symbol	H. sapiens	254263	H. sapiens	CNIH2	cornichon family AMPA receptor auxiliary protein 2	GO:1902684 negative regulation of receptor localization to synapse;GO:1901609 negative regulation of vesicle transport along microtubule;GO:1902804 negative regulation of synaptic vesicle transport	Transporters:Accessory Factors Involved in Transport				(M5951)HALLMARK SPERMATOGENESIS	0	0	0	0	0	0	0	0	0	0	0	0	0	0	0	0	0	0	0	0
RPS10	6204	symbol	H. sapiens	6204	H. sapiens	RPS10	ribosomal protein S10	GO:0002181 cytoplasmic translation;GO:0006412 translation;GO:0043043 peptide biosynthetic process	Human disease related genes:Other congenital disorders:Ribosomopathies; Human disease related genes:Cardiovascular diseases:Hematologic diseases; Ribosomal proteins; Disease related genes; Predicted intracellular proteins	Cytosol (Approved)			(M5926)HALLMARK MYC TARGETS V1	1	0	0	0	0	0	0	0	0	0	0	0	0	0	0	0	0	0	0	0
CAPNS1	826	symbol	H. sapiens	826	H. sapiens	CAPNS1	calpain small subunit 1	GO:0016241 regulation of macroautophagy;GO:0010506 regulation of autophagy;GO:0031329 regulation of cellular catabolic process	Predicted intracellular proteins	Cytosol;Nucleoplasm (Approved)	PD150606			0	0	0	0	0	0	0	0	0	0	0	0	0	0	0	0	0	0	0	0
CLDN3	1365	symbol	H. sapiens	1365	H. sapiens	CLDN3	claudin 3	GO:0014045 establishment of endothelial blood-brain barrier;GO:0150111 regulation of transepithelial transport;GO:0060856 establishment of blood-brain barrier	Cancer-related genes:Candidate cancer biomarkers; Disease related genes; Potential drug targets; Human disease related genes:Other congenital disorders:Chromosomal abnormalities; Transporters:Transporter channels and pores	Cell Junctions (Supported)			(M5937)HALLMARK GLYCOLYSIS	0	0	0	0	0	0	0	0	1	0	0	1	0	0	0	0	0	0	1	0
KDF1	126695	symbol	H. sapiens	126695	H. sapiens	KDF1	keratinocyte differentiation factor 1	GO:0060887 limb epidermis development;GO:0010482 regulation of epidermal cell division;GO:2000647 negative regulation of stem cell proliferation	Human disease related genes:Congenital malformations:Congenital malformations of skin; Predicted intracellular proteins; Disease related genes	Plasma membrane (Approved); Additional: Cytosol				0	0	0	0	0	0	0	0	0	0	0	0	0	0	0	0	0	0	0	0
EEF1D	1936	symbol	H. sapiens	1936	H. sapiens	EEF1D	eukaryotic translation elongation factor 1 delta	GO:0006414 translational elongation;GO:0071479 cellular response to ionizing radiation;GO:0010212 response to ionizing radiation	Predicted intracellular proteins	Nucleoli fibrillar center;Nucleoplasm (Supported)				1	0	0	0	0	0	0	0	0	0	0	0	1	0	0	0	0	0	0	0
RPS15A	6210	symbol	H. sapiens	6210	H. sapiens	RPS15A	ribosomal protein S15a	GO:0002181 cytoplasmic translation;GO:0045787 positive regulation of cell cycle;GO:0006412 translation	Human disease related genes:Other congenital disorders:Ribosomopathies; Human disease related genes:Cardiovascular diseases:Hematologic diseases; Ribosomal proteins; Disease related genes; Predicted intracellular proteins					1	0	0	0	0	0	0	0	0	0	0	0	0	0	0	0	0	0	0	0
SAMD14	201191	symbol	H. sapiens	201191	H. sapiens	SAMD14	sterile alpha motif domain containing 14	GO:0019722 calcium-mediated signaling;GO:0019932 second-messenger-mediated signaling;GO:0007015 actin filament organization	Predicted intracellular proteins	Nucleoli fibrillar center;Nucleoplasm (Approved)				0	0	0	0	0	0	0	0	0	0	0	1	0	0	0	0	0	0	0	0
EVA1B	55194	symbol	H. sapiens	55194	H. sapiens	EVA1B	eva-1 homolog B		Predicted intracellular proteins	Cytosol (Approved)				0	0	0	0	0	0	0	0	0	0	0	0	0	0	0	0	0	0	0	0
TSPO	706	symbol	H. sapiens	706	H. sapiens	TSPO	translocator protein	GO:0010266 response to vitamin B1;GO:0072656 maintenance of protein location in mitochondrion;GO:0014012 peripheral nervous system axon regeneration	FDA approved drug targets:Small molecule drugs; Cancer-related genes:Candidate cancer biomarkers	Mitochondria (Supported); Additional: Cytosol;Vesicles	Chlormezanone; Zopiclone		(M5949)HALLMARK PEROXISOME; (M5902)HALLMARK APOPTOSIS	0	0	0	0	0	1	1	0	1	1	0	1	0	1	0	0	0	0	0	0
POLR2F	5435	symbol	H. sapiens	5435	H. sapiens	POLR2F	RNA polymerase II, I and III subunit F	GO:0006366 transcription by RNA polymerase II;GO:0006351 transcription, DNA-templated;GO:0097659 nucleic acid-templated transcription	Predicted intracellular proteins; RNA polymerase related proteins	Nucleoli fibrillar center;Nucleoplasm (Supported)			(M5898)HALLMARK DNA REPAIR; (M5936)HALLMARK OXIDATIVE PHOSPHORYLATION	1	0	0	1	0	1	0	0	0	0	1	0	0	0	0	0	1	0	0	0
MRPL55	128308	symbol	H. sapiens	128308	H. sapiens	MRPL55	mitochondrial ribosomal protein L55	GO:0006412 translation;GO:0043043 peptide biosynthetic process;GO:0043604 amide biosynthetic process	Ribosomal proteins; Predicted intracellular proteins					1	0	0	0	1	0	0	0	0	0	0	0	0	0	0	0	0	0	0	0
EMD	2010	symbol	H. sapiens	2010	H. sapiens	EMD	emerin	GO:0046827 positive regulation of protein export from nucleus;GO:0048147 negative regulation of fibroblast proliferation;GO:0046825 regulation of protein export from nucleus	Human disease related genes:Musculoskeletal diseases:Muscular diseases; Disease related genes	Nuclear membrane (Enhanced); Additional: Endoplasmic reticulum				0	0	0	0	0	0	0	1	0	0	0	0	0	0	0	0	0	0	0	0
NOP53	29997	symbol	H. sapiens	29997	H. sapiens	NOP53	NOP53 ribosome biogenesis factor	GO:1903004 regulation of protein K63-linked deubiquitination;GO:1903006 positive regulation of protein K63-linked deubiquitination;GO:1990173 protein localization to nucleoplasm	Predicted intracellular proteins	Nucleoli (Supported)				0	0	1	0	0	0	0	0	0	0	0	1	0	1	0	1	0	0	1	0
PRRG2	5639	symbol	H. sapiens	5639	H. sapiens	PRRG2	proline rich and Gla domain 2		Predicted intracellular proteins	Nucleoli;Nucleoplasm (Approved); Additional: Cytosol				0	0	0	0	0	0	0	0	0	0	0	0	0	0	0	0	0	0	0	0
DCTPP1	79077	symbol	H. sapiens	79077	H. sapiens	DCTPP1	dCTP pyrophosphatase 1	GO:0006253 dCTP catabolic process;GO:0046065 dCTP metabolic process;GO:0009213 pyrimidine deoxyribonucleoside triphosphate catabolic process	Enzymes; ENZYME proteins:Hydrolases; Predicted intracellular proteins	Cytosol;Nucleoplasm (Supported)			(M5928)HALLMARK MYC TARGETS V2; (M5925)HALLMARK E2F TARGETS	0	0	0	0	0	1	0	0	0	0	0	0	0	0	0	0	0	0	0	0
MASP2	10747	symbol	H. sapiens	10747	H. sapiens	MASP2	MBL associated serine protease 2	GO:0001867 complement activation, lectin pathway;GO:0006958 complement activation, classical pathway;GO:0002455 humoral immune response mediated by circulating immunoglobulin	Human disease related genes:Immune system diseases:Primary immunodeficiency; ENZYME proteins:Hydrolases; Predicted secreted proteins; Disease related genes; Potential drug targets; Enzymes; Peptidases:Serine-type peptidases	Golgi apparatus (Supported)	beta-Hydroxyasparagine	(M3468)NABA ECM REGULATORS; (M5885)NABA MATRISOME ASSOCIATED; (M5889)NABA MATRISOME	(M5946)HALLMARK COAGULATION	1	0	0	0	0	0	0	0	1	0	0	0	0	0	0	0	0	0	0	0
RPL34	6164	symbol	H. sapiens	6164	H. sapiens	RPL34	ribosomal protein L34	GO:0002181 cytoplasmic translation;GO:0006412 translation;GO:0043043 peptide biosynthetic process	Ribosomal proteins; Predicted intracellular proteins	Cytosol;Endoplasmic reticulum;Nucleoli (Supported)			(M5926)HALLMARK MYC TARGETS V1	1	1	0	0	0	0	0	0	0	0	0	0	0	0	0	0	0	0	0	0
RPL28	6158	symbol	H. sapiens	6158	H. sapiens	RPL28	ribosomal protein L28	GO:0002181 cytoplasmic translation;GO:0006412 translation;GO:0043043 peptide biosynthetic process	Ribosomal proteins; Predicted intracellular proteins	Cytosol;Endoplasmic reticulum (Supported)				1	1	0	0	0	0	0	0	0	0	0	0	0	0	0	0	0	0	0	0
VPS28	51160	symbol	H. sapiens	51160	H. sapiens	VPS28	VPS28 subunit of ESCRT-I	GO:2000395 regulation of ubiquitin-dependent endocytosis;GO:2000397 positive regulation of ubiquitin-dependent endocytosis;GO:0043328 protein transport to vacuole involved in ubiquitin-dependent protein catabolic process via the multivesicular body sorting pathway	Predicted intracellular proteins				(M5898)HALLMARK DNA REPAIR	0	0	1	0	0	0	0	0	0	1	0	0	0	1	0	0	1	0	0	0
CD74	972	symbol	H. sapiens	972	H. sapiens	CD74	CD74 molecule	GO:0035691 macrophage migration inhibitory factor signaling pathway;GO:2000448 positive regulation of macrophage migration inhibitory factor signaling pathway;GO:2000446 regulation of macrophage migration inhibitory factor signaling pathway	Transporters; CD markers; Cancer-related genes:Candidate cancer biomarkers; Disease related genes; Potential drug targets	Golgi apparatus (Supported)			(M5911)HALLMARK INTERFERON ALPHA RESPONSE; (M5913)HALLMARK INTERFERON GAMMA RESPONSE; (M5950)HALLMARK ALLOGRAFT REJECTION	0	0	0	0	0	0	0	0	1	1	0	0	0	1	0	0	0	0	1	0
RPL18A	6142	symbol	H. sapiens	6142	H. sapiens	RPL18A	ribosomal protein L18a	GO:0002181 cytoplasmic translation;GO:0006412 translation;GO:0043043 peptide biosynthetic process	Ribosomal proteins; Predicted intracellular proteins	Cytosol;Nucleoli (Approved)				1	1	0	0	0	0	0	0	0	0	0	0	0	0	0	0	0	0	0	0
TRAF4	9618	symbol	H. sapiens	9618	H. sapiens	TRAF4	TNF receptor associated factor 4	GO:0007250 activation of NF-kappaB-inducing kinase activity;GO:0038061 NIK/NF-kappaB signaling;GO:0007585 respiratory gaseous exchange by respiratory system	Predicted intracellular proteins; Cancer-related genes:Candidate cancer biomarkers	Nucleoli fibrillar center (Supported); Additional: Cytosol;Nucleoplasm		(M256)PID TAP63 PATHWAY	(M5939)HALLMARK P53 PATHWAY	0	0	0	0	0	0	0	0	0	0	0	0	0	0	0	0	0	0	0	0
MRPL2	51069	symbol	H. sapiens	51069	H. sapiens	MRPL2	mitochondrial ribosomal protein L2	GO:0032543 mitochondrial translation;GO:0140053 mitochondrial gene expression;GO:0006412 translation	Ribosomal proteins; Predicted intracellular proteins	Mitochondria (Supported); Additional: Nucleoplasm				1	0	0	0	1	0	0	0	0	0	0	0	0	0	0	0	0	0	0	0
CCL16	6360	symbol	H. sapiens	6360	H. sapiens	CCL16	C-C motif chemokine ligand 16	GO:0002548 monocyte chemotaxis;GO:0050918 positive chemotaxis;GO:0048247 lymphocyte chemotaxis	Predicted secreted proteins; Cancer-related genes:Candidate cancer biomarkers			(M5883)NABA SECRETED FACTORS; (M5885)NABA MATRISOME ASSOCIATED; (M5889)NABA MATRISOME		0	0	0	0	0	0	0	0	0	0	0	0	0	0	0	0	0	0	0	0
MDK	4192	symbol	H. sapiens	4192	H. sapiens	MDK	midkine	GO:0030421 defecation;GO:0106091 glial cell projection elongation;GO:1905555 positive regulation of blood vessel branching	Predicted secreted proteins; Cancer-related genes:Candidate cancer biomarkers	Vesicles (Approved)		(M165)PID SYNDECAN 4 PATHWAY; (M277)PID INTEGRIN A4B1 PATHWAY; (M18)PID INTEGRIN1 PATHWAY	(M5907)HALLMARK ESTROGEN RESPONSE LATE; (M5915)HALLMARK APICAL JUNCTION	0	0	0	0	0	0	0	0	1	0	0	1	0	0	0	0	1	0	0	0
UBXN11	91544	symbol	H. sapiens	91544	H. sapiens	UBXN11	UBX domain protein 11	GO:0043161 proteasome-mediated ubiquitin-dependent protein catabolic process;GO:0010498 proteasomal protein catabolic process;GO:0006511 ubiquitin-dependent protein catabolic process	Predicted intracellular proteins	Cytosol;Nucleoli (Approved)				0	0	0	0	0	0	0	0	0	0	0	0	0	0	0	0	0	0	0	0
UBL5	59286	symbol	H. sapiens	59286	H. sapiens	UBL5	ubiquitin like 5	GO:1903955 positive regulation of protein targeting to mitochondrion;GO:1903749 positive regulation of establishment of protein localization to mitochondrion;GO:1903214 regulation of protein targeting to mitochondrion	Predicted intracellular proteins					0	0	0	0	0	0	0	0	0	0	1	0	0	0	0	0	0	0	0	0
UBA52	7311	symbol	H. sapiens	7311	H. sapiens	UBA52	ubiquitin A-52 residue ribosomal protein fusion product 1	GO:0002181 cytoplasmic translation;GO:0006412 translation;GO:0043043 peptide biosynthetic process	Ribosomal proteins; Predicted intracellular proteins	Cytosol;Endoplasmic reticulum (Approved); Additional: Nucleoplasm;Plasma membrane				1	0	0	1	0	0	0	1	1	0	0	0	0	0	0	0	1	0	0	0
HSPBP1	23640	symbol	H. sapiens	23640	H. sapiens	HSPBP1	HSPA (Hsp70) binding protein 1	GO:0032436 positive regulation of proteasomal ubiquitin-dependent protein catabolic process;GO:2000060 positive regulation of ubiquitin-dependent protein catabolic process;GO:1901800 positive regulation of proteasomal protein catabolic process	Predicted intracellular proteins	Cytosol (Approved); Additional: Centrosome;Vesicles				0	0	0	0	0	0	0	0	0	0	0	0	0	1	0	0	0	0	1	0
STAR	6770	symbol	H. sapiens	6770	H. sapiens	STAR	steroidogenic acute regulatory protein	GO:0070859 positive regulation of bile acid biosynthetic process;GO:1904253 positive regulation of bile acid metabolic process;GO:0070857 regulation of bile acid biosynthetic process	Predicted intracellular proteins; Human disease related genes:Endocrine and metabolic diseases:Adrenal gland diseases; Disease related genes					0	0	0	0	0	0	0	0	0	0	0	0	0	0	0	0	0	0	0	0
LGALS9	3965	symbol	H. sapiens	3965	H. sapiens	LGALS9	galectin 9	GO:0070239 regulation of activated T cell autonomous cell death;GO:0070241 positive regulation of activated T cell autonomous cell death;GO:0032832 regulation of CD4-positive, CD25-positive, alpha-beta regulatory T cell differentiation involved in immune response	Predicted secreted proteins; Predicted intracellular proteins	Cytosol (Approved)	(R)-1-Para-Nitro-Phenyl-2-Azido-Ethanol	(M5880)NABA ECM AFFILIATED; (M5885)NABA MATRISOME ASSOCIATED; (M5889)NABA MATRISOME		0	0	0	0	0	0	0	0	1	0	0	0	0	0	0	0	0	0	1	0
DAXX	1616	symbol	H. sapiens	1616	H. sapiens	DAXX	death domain associated protein	GO:0072737 response to diamide;GO:0072738 cellular response to diamide;GO:1903936 cellular response to sodium arsenite	Human disease related genes:Cancers:Cancers of the digestive system; Predicted intracellular proteins; Cancer-related genes:Candidate cancer biomarkers	Nuclear bodies;Nucleoplasm (Enhanced)		(M197)PID HIV NEF PATHWAY; (M286)PID TGFBR PATHWAY; (M261)PID P53 REGULATION PATHWAY		0	0	0	1	0	0	1	0	0	0	0	0	0	1	0	0	1	0	0	0
SLC25A6	293	symbol	H. sapiens	293	H. sapiens	SLC25A6	solute carrier family 25 member 6	GO:0140021 mitochondrial ADP transmembrane transport;GO:1990544 mitochondrial ATP transmembrane transport;GO:0015866 ADP transport	Transporters:Electrochemical Potential-driven transporters; FDA approved drug targets:Small molecule drugs	Mitochondria (Supported)	Clodronic acid; Etidronic acid		(M5936)HALLMARK OXIDATIVE PHOSPHORYLATION	1	0	0	1	0	0	0	1	1	0	0	0	0	0	0	0	1	0	0	0
ARF5	381	symbol	H. sapiens	381	H. sapiens	ARF5	ADP ribosylation factor 5	GO:0006890 retrograde vesicle-mediated transport, Golgi to endoplasmic reticulum;GO:0048193 Golgi vesicle transport;GO:0006886 intracellular protein transport	Predicted intracellular proteins			(M141)PID PI3KCI PATHWAY		0	0	0	0	0	0	0	0	0	1	0	0	0	0	0	0	0	0	0	0
RPL18	6141	symbol	H. sapiens	6141	H. sapiens	RPL18	ribosomal protein L18	GO:0002181 cytoplasmic translation;GO:0006412 translation;GO:0043043 peptide biosynthetic process	Human disease related genes:Other congenital disorders:Ribosomopathies; Human disease related genes:Cardiovascular diseases:Hematologic diseases; Ribosomal proteins; Disease related genes; Predicted intracellular proteins	Cytosol;Endoplasmic reticulum (Supported); Additional: Nucleoli	Artenimol		(M5926)HALLMARK MYC TARGETS V1; (M5939)HALLMARK P53 PATHWAY	1	0	0	0	0	0	0	0	0	0	0	0	0	0	0	0	0	0	0	0
MLST8	64223	symbol	H. sapiens	64223	H. sapiens	MLST8	MTOR associated protein, LST8 homolog	GO:0038202 TORC1 signaling;GO:0031929 TOR signaling;GO:0032008 positive regulation of TOR signaling	Predicted intracellular proteins	Nucleoplasm (Approved); Additional: Cell Junctions;Golgi apparatus		(M249)PID PI3KCI AKT PATHWAY; (M222)PID CXCR3 PATHWAY; (M87)PID LKB1 PATHWAY		1	0	0	1	0	0	0	0	0	0	0	1	0	0	0	0	1	0	0	0
EIF4EBP1	1978	symbol	H. sapiens	1978	H. sapiens	EIF4EBP1	eukaryotic translation initiation factor 4E binding protein 1	GO:0045947 negative regulation of translational initiation;GO:0031929 TOR signaling;GO:0000082 G1/S transition of mitotic cell cycle	Predicted intracellular proteins; Cancer-related genes:Candidate cancer biomarkers	Cytosol;Nucleoplasm (Supported)		(M229)PID P38 ALPHA BETA DOWNSTREAM PATHWAY; (M16)PID INSULIN PATHWAY; (M121)PID MTOR 4PATHWAY	(M5922)HALLMARK UNFOLDED PROTEIN RESPONSE	1	0	0	0	0	0	0	0	0	0	0	0	1	0	0	0	0	0	0	0
ARPC1B	10095	symbol	H. sapiens	10095	H. sapiens	ARPC1B	actin related protein 2/3 complex subunit 1B	GO:0034314 Arp2/3 complex-mediated actin nucleation;GO:0045010 actin nucleation;GO:0043627 response to estrogen	Predicted intracellular proteins; Disease related genes	Cytosol;Vesicles (Supported)	N-[2-(2-methyl-1H-indol-3-yl)ethyl]thiophene-2-carboxamide; (2S)-2-(3-bromophenyl)-3-(5-chloro-2-hydroxyphenyl)-1,3-thiazolidin-4-one	(M278)PID RAC1 PATHWAY; (M81)PID CDC42 PATHWAY; (M164)PID ERBB1 DOWNSTREAM PATHWAY		1	0	0	0	0	0	0	0	0	0	0	1	0	0	0	0	0	0	0	0
EXD3	54932	symbol	H. sapiens	54932	H. sapiens	EXD3	exonuclease 3'-5' domain containing 3	GO:0090305 nucleic acid phosphodiester bond hydrolysis;GO:0090304 nucleic acid metabolic process;GO:0006139 nucleobase-containing compound metabolic process	Predicted intracellular proteins	Focal adhesion sites (Approved); Additional: Actin filaments				0	0	0	0	0	0	0	0	0	0	0	0	0	0	0	0	0	0	0	0
NUDT16L1	84309	symbol	H. sapiens	84309	H. sapiens	NUDT16L1	nudix hydrolase 16 like 1	GO:2001033 negative regulation of double-strand break repair via nonhomologous end joining;GO:2001032 regulation of double-strand break repair via nonhomologous end joining;GO:2000780 negative regulation of double-strand break repair	Predicted intracellular proteins	Cytosol;Plasma membrane (Approved)		(M165)PID SYNDECAN 4 PATHWAY		0	0	0	0	0	0	0	0	0	0	0	0	0	0	0	0	0	0	0	0
DNTTIP1	116092	symbol	H. sapiens	116092	H. sapiens	DNTTIP1	deoxynucleotidyltransferase terminal interacting protein 1		Predicted intracellular proteins	Mitotic chromosome;Nucleoli;Nucleoli rim (Supported); Additional: Nucleoplasm				0	0	0	0	0	0	0	0	0	0	0	0	0	0	0	0	0	0	0	0
LGALS9C	654346	symbol	H. sapiens	654346	H. sapiens	LGALS9C	galectin 9C	GO:2000562 negative regulation of CD4-positive, alpha-beta T cell proliferation;GO:2000561 regulation of CD4-positive, alpha-beta T cell proliferation;GO:0046642 negative regulation of alpha-beta T cell proliferation	Predicted intracellular proteins	Cytosol (Approved)		(M5880)NABA ECM AFFILIATED; (M5885)NABA MATRISOME ASSOCIATED; (M5889)NABA MATRISOME		0	0	0	0	0	0	0	0	1	0	0	0	0	0	0	0	0	0	0	0
SOCS1	8651	symbol	H. sapiens	8651	H. sapiens	SOCS1	suppressor of cytokine signaling 1	GO:0043377 negative regulation of CD8-positive, alpha-beta T cell differentiation;GO:2001186 negative regulation of CD8-positive, alpha-beta T cell activation;GO:0043376 regulation of CD8-positive, alpha-beta T cell differentiation	Predicted intracellular proteins; Cancer-related genes	Nucleoplasm (Supported); Additional: Cytoplasmic bodies		(M1718)SIG IL4RECEPTOR IN B LYPHOCYTES; (M161)PID IFNG PATHWAY; (M231)PID KIT PATHWAY	(M5897)HALLMARK IL6 JAK STAT3 SIGNALING; (M5947)HALLMARK IL2 STAT5 SIGNALING; (M5913)HALLMARK INTERFERON GAMMA RESPONSE	0	0	0	0	0	1	0	0	1	0	0	0	0	1	0	0	1	0	0	0
RPS19	6223	symbol	H. sapiens	6223	H. sapiens	RPS19	ribosomal protein S19	GO:0060265 positive regulation of respiratory burst involved in inflammatory response;GO:0060266 negative regulation of respiratory burst involved in inflammatory response;GO:0060268 negative regulation of respiratory burst	Human disease related genes:Other congenital disorders:Ribosomopathies; Human disease related genes:Cardiovascular diseases:Hematologic diseases; Ribosomal proteins; Disease related genes; Predicted intracellular proteins	Nucleoplasm (Supported)	Artenimol		(M5950)HALLMARK ALLOGRAFT REJECTION	1	0	1	0	0	0	0	0	1	0	0	0	0	0	0	0	0	0	0	0
RPL27A	6157	symbol	H. sapiens	6157	H. sapiens	RPL27A	ribosomal protein L27a	GO:0002181 cytoplasmic translation;GO:0006412 translation;GO:0043043 peptide biosynthetic process	Ribosomal proteins; Predicted intracellular proteins	Cytosol;Endoplasmic reticulum (Enhanced)				1	0	0	0	0	0	0	0	0	0	0	0	0	0	0	0	0	0	0	0
STRA6	64220	symbol	H. sapiens	64220	H. sapiens	STRA6	signaling receptor and transporter of retinol STRA6	GO:0061143 alveolar primary septum development;GO:0071938 vitamin A transport;GO:0071939 vitamin A import	Human disease related genes:Congenital malformations:Congenital malformations of eye; Transporters:Electrochemical Potential-driven transporters; Disease related genes; Potential drug targets					0	0	0	0	0	0	0	0	0	0	0	0	0	0	0	0	0	0	0	0
FBL	2091	symbol	H. sapiens	2091	H. sapiens	FBL	fibrillarin	GO:0000494 box C/D RNA 3'-end processing;GO:0033967 box C/D RNA metabolic process;GO:0034963 box C/D RNA processing	Predicted intracellular proteins	Nucleoli fibrillar center (Supported)			(M5926)HALLMARK MYC TARGETS V1	1	0	1	0	0	0	0	0	0	0	0	0	0	0	0	0	0	1	0	0
RAB34	83871	symbol	H. sapiens	83871	H. sapiens	RAB34	RAB34, member RAS oncogene family	GO:0090385 phagosome-lysosome fusion;GO:0001845 phagolysosome assembly;GO:0090382 phagosome maturation	Predicted intracellular proteins				(M5905)HALLMARK ADIPOGENESIS	0	0	1	0	0	0	0	0	1	1	0	0	0	0	0	0	0	0	0	0
CFAP410	755	symbol	H. sapiens	755	H. sapiens	CFAP410	cilia and flagella associated protein 410	GO:0007224 smoothened signaling pathway;GO:0008360 regulation of cell shape;GO:0022604 regulation of cell morphogenesis	Human disease related genes:Congenital malformations:Congenital malformations of the musculoskeletal system; Predicted intracellular proteins; Disease related genes	Mitochondria (Supported); Additional: Cytosol;Vesicles				0	0	1	0	0	0	0	0	0	0	0	0	0	0	0	0	0	0	0	0
MZF1	7593	symbol	H. sapiens	7593	H. sapiens	MZF1	myeloid zinc finger 1	GO:0000122 negative regulation of transcription by RNA polymerase II;GO:0045944 positive regulation of transcription by RNA polymerase II;GO:0045892 negative regulation of transcription, DNA-templated	Predicted intracellular proteins; Transcription factors:Zinc-coordinating DNA-binding domains	Nucleoplasm (Supported)				0	0	0	0	0	0	0	0	0	0	0	0	0	0	0	0	0	0	0	0
TREH	11181	symbol	H. sapiens	11181	H. sapiens	TREH	trehalase	GO:0005993 trehalose catabolic process;GO:0005991 trehalose metabolic process;GO:0046352 disaccharide catabolic process	ENZYME proteins:Hydrolases; Human disease related genes:Congenital disorders of metabolism:Congenital disorders of carbohydrate metabolism; Disease related genes; Potential drug targets; Enzymes; Predicted intracellular proteins	Cytosol (Approved); Additional: Vesicles				0	0	0	0	0	0	0	0	0	0	0	0	0	0	0	0	0	0	0	0
ST3GAL4	6484	symbol	H. sapiens	6484	H. sapiens	ST3GAL4	ST3 beta-galactoside alpha-2,3-sialyltransferase 4	GO:1990743 protein sialylation;GO:1903238 positive regulation of leukocyte tethering or rolling;GO:0030259 lipid glycosylation	Enzymes; Predicted intracellular proteins; ENZYME proteins:Transferases				(M5947)HALLMARK IL2 STAT5 SIGNALING	0	0	0	0	0	1	0	0	1	0	0	0	0	0	0	0	0	0	0	0
NR0B2	8431	symbol	H. sapiens	8431	H. sapiens	NR0B2	nuclear receptor subfamily 0 group B member 2	GO:0015721 bile acid and bile salt transport;GO:0031100 animal organ regeneration;GO:0032024 positive regulation of insulin secretion	Human disease related genes:Endocrine and metabolic diseases:Other endocrine and metabolic diseases; Transcription factors:Zinc-coordinating DNA-binding domains; Disease related genes; Nuclear receptors; Predicted intracellular proteins	Nucleoplasm (Supported); Additional: Vesicles		(M119)PID ERB GENOMIC PATHWAY; (M1315)SIG PIP3 SIGNALING IN B LYMPHOCYTES; (M8626)SIG BCR SIGNALING PATHWAY	(M5948)HALLMARK BILE ACID METABOLISM; (M5953)HALLMARK KRAS SIGNALING UP	0	0	0	0	0	0	0	0	0	0	0	0	0	0	0	0	0	0	0	0
ERF	2077	symbol	H. sapiens	2077	H. sapiens	ERF	ETS2 repressor factor	GO:0000122 negative regulation of transcription by RNA polymerase II;GO:0045892 negative regulation of transcription, DNA-templated;GO:1903507 negative regulation of nucleic acid-templated transcription	Human disease related genes:Congenital malformations:Other congenital malformations; Predicted intracellular proteins; Disease related genes; Transcription factors:Helix-turn-helix domains	Nucleoplasm (Enhanced)				1	0	0	0	0	0	0	0	0	0	0	0	0	0	0	0	0	0	0	0
THOC6	79228	symbol	H. sapiens	79228	H. sapiens	THOC6	THO complex 6	GO:0046784 viral mRNA export from host cell nucleus;GO:0044417 translocation of molecules into host;GO:0006406 mRNA export from nucleus	Human disease related genes:Congenital malformations:Other congenital malformations; Predicted intracellular proteins; Disease related genes	Nuclear speckles;Nucleoplasm (Supported)				1	0	0	0	0	0	0	0	0	0	1	0	0	0	0	0	0	0	0	0
RPL13	6137	symbol	H. sapiens	6137	H. sapiens	RPL13	ribosomal protein L13	GO:0001824 blastocyst development;GO:0002181 cytoplasmic translation;GO:0060348 bone development	Human disease related genes:Congenital malformations:Congenital malformations of the musculoskeletal system; Ribosomal proteins; Predicted intracellular proteins; Disease related genes	Cytosol;Endoplasmic reticulum;Nucleoli (Enhanced)				1	1	0	0	0	0	0	0	0	0	0	0	0	0	0	0	0	0	0	0
DGCR6	8214	symbol	H. sapiens	8214	H. sapiens	DGCR6	DiGeorge syndrome critical region gene 6	GO:0007155 cell adhesion;GO:0022610 biological adhesion;GO:0009887 animal organ morphogenesis	Predicted intracellular proteins					0	0	0	0	0	0	0	0	0	0	0	0	0	0	0	0	0	0	0	0
H2AJ	55766	symbol	H. sapiens	55766	H. sapiens	H2AJ	H2A.J histone	GO:0008150 biological_process	Predicted intracellular proteins	Nucleoplasm (Approved)			(M5939)HALLMARK P53 PATHWAY	1	0	0	0	0	0	0	0	1	0	0	0	0	0	0	0	1	0	0	0
FAM83F	113828	symbol	H. sapiens	113828	H. sapiens	FAM83F	family with sequence similarity 83 member F	GO:0007165 signal transduction;GO:0023052 signaling;GO:0007154 cell communication	Predicted intracellular proteins	Mitochondria (Approved); Additional: Nucleoplasm				0	0	0	0	0	0	0	0	0	0	0	0	0	0	0	0	0	0	0	0
GFER	2671	symbol	H. sapiens	2671	H. sapiens	GFER	growth factor, augmenter of liver regeneration	GO:0072717 cellular response to actinomycin D;GO:0072716 response to actinomycin D;GO:0071236 cellular response to antibiotic	ENZYME proteins:Oxidoreductases; Predicted secreted proteins; Disease related genes; Potential drug targets; Enzymes; Predicted intracellular proteins	Cytosol;Mitochondria (Enhanced)	Flavin adenine dinucleotide			0	0	0	0	0	0	1	1	0	0	0	0	0	0	0	0	0	0	0	0
KRT19	3880	symbol	H. sapiens	3880	H. sapiens	KRT19	keratin 19	GO:0060706 cell differentiation involved in embryonic placenta development;GO:0045214 sarcomere organization;GO:0045109 intermediate filament organization	Predicted intracellular proteins; Cancer-related genes:Candidate cancer biomarkers	Intermediate filaments (Supported)		(M229)PID P38 ALPHA BETA DOWNSTREAM PATHWAY	(M5908)HALLMARK ANDROGEN RESPONSE; (M5906)HALLMARK ESTROGEN RESPONSE EARLY; (M5907)HALLMARK ESTROGEN RESPONSE LATE	0	0	1	0	0	0	0	0	1	0	0	1	0	0	0	0	0	0	0	0
CCL21	6366	symbol	H. sapiens	6366	H. sapiens	CCL21	C-C motif chemokine ligand 21	GO:0097026 dendritic cell dendrite assembly;GO:2000548 negative regulation of dendritic cell dendrite assembly;GO:0035759 mesangial cell-matrix adhesion	Predicted secreted proteins; Cancer-related genes:Candidate cancer biomarkers			(M5883)NABA SECRETED FACTORS; (M5885)NABA MATRISOME ASSOCIATED; (M5889)NABA MATRISOME		0	0	0	0	0	0	0	0	1	0	0	1	0	0	0	0	0	0	0	0
LAMTOR4	389541	symbol	H. sapiens	389541	H. sapiens	LAMTOR4	late endosomal/lysosomal adaptor, MAPK and MTOR activator 4	GO:0061462 protein localization to lysosome;GO:0032008 positive regulation of TOR signaling;GO:0072665 protein localization to vacuole	Predicted intracellular proteins	Vesicles (Supported)				1	0	0	0	0	0	0	0	0	0	0	1	0	0	0	0	1	0	0	0
RNASEH2A	10535	symbol	H. sapiens	10535	H. sapiens	RNASEH2A	ribonuclease H2 subunit A	GO:0043137 DNA replication, removal of RNA primer;GO:0006298 mismatch repair;GO:0090502 RNA phosphodiester bond hydrolysis, endonucleolytic	Human disease related genes:Immune system diseases:Other immune system diseases; ENZYME proteins:Hydrolases; Disease related genes; Potential drug targets; Enzymes; Predicted intracellular proteins	Nucleoplasm (Enhanced); Additional: Cytosol			(M5907)HALLMARK ESTROGEN RESPONSE LATE; (M5925)HALLMARK E2F TARGETS	0	0	0	0	0	0	0	0	0	0	0	0	0	0	0	0	0	0	0	0
NDUFB11	54539	symbol	H. sapiens	54539	H. sapiens	NDUFB11	NADH:ubiquinone oxidoreductase subunit B11	GO:0010257 NADH dehydrogenase complex assembly;GO:0032981 mitochondrial respiratory chain complex I assembly;GO:0033108 mitochondrial respiratory chain complex assembly	Human disease related genes:Congenital malformations:Other congenital malformations; Disease related genes; Human disease related genes:Congenital disorders of metabolism:Mitochondrial diseases	Mitochondria (Approved)				0	0	0	1	0	0	0	0	0	1	0	0	0	0	0	0	0	0	0	0
RNH1	6050	symbol	H. sapiens	6050	H. sapiens	RNH1	ribonuclease/angiogenin inhibitor 1	GO:0006402 mRNA catabolic process;GO:0006401 RNA catabolic process;GO:0034655 nucleobase-containing compound catabolic process	Predicted intracellular proteins	Cytosol;Nucleoplasm (Enhanced)			(M5947)HALLMARK IL2 STAT5 SIGNALING	0	0	0	0	0	0	0	0	0	0	0	0	0	1	0	0	0	0	0	0
TMOD1	7111	symbol	H. sapiens	7111	H. sapiens	TMOD1	tropomodulin 1	GO:0051694 pointed-end actin filament capping;GO:0070307 lens fiber cell development;GO:0070306 lens fiber cell differentiation	Predicted intracellular proteins					0	0	1	0	0	0	0	0	0	0	0	1	0	0	0	0	0	0	0	0
OSCP1	127700	symbol	H. sapiens	127700	H. sapiens	OSCP1	organic solute carrier partner 1	GO:1990961 xenobiotic detoxification by transmembrane export across the plasma membrane;GO:0046618 xenobiotic export;GO:0042908 xenobiotic transport	Transporters; Predicted intracellular proteins	Nucleoli;Nucleoplasm (Approved); Additional: Plasma membrane				0	0	0	0	0	0	1	0	0	0	0	0	0	0	0	0	0	0	0	0
EXOSC4	54512	symbol	H. sapiens	54512	H. sapiens	EXOSC4	exosome component 4	GO:0071051 polyadenylation-dependent snoRNA 3'-end processing;GO:0034475 U4 snRNA 3'-end processing;GO:0071044 histone mRNA catabolic process	Predicted intracellular proteins	Cytosol;Nucleoplasm (Supported); Additional: Vesicles			(M5922)HALLMARK UNFOLDED PROTEIN RESPONSE	1	0	1	0	0	0	0	0	0	0	0	0	0	0	0	0	0	0	0	0
HLA-DMA	3108	symbol	H. sapiens	3108	H. sapiens	HLA-DMA	major histocompatibility complex, class II, DM alpha	GO:0002399 MHC class II protein complex assembly;GO:0002503 peptide antigen assembly with MHC class II protein complex;GO:0002396 MHC protein complex assembly	Predicted intracellular proteins; Human disease related genes:Immune system diseases:Allergies and autoimmune diseases	Vesicles (Approved)			(M5913)HALLMARK INTERFERON GAMMA RESPONSE; (M5950)HALLMARK ALLOGRAFT REJECTION	0	0	0	0	0	0	0	0	1	0	0	0	0	0	0	0	0	0	0	0
DCXR	51181	symbol	H. sapiens	51181	H. sapiens	DCXR	dicarbonyl and L-xylulose reductase	GO:0005997 xylulose metabolic process;GO:0042732 D-xylose metabolic process;GO:0019321 pentose metabolic process	ENZYME proteins:Oxidoreductases; Human disease related genes:Congenital disorders of metabolism:Congenital disorders of lipid/glycolipid metabolism; Disease related genes; Potential drug targets; Enzymes; Predicted intracellular proteins	Microtubules;Nucleoli (Uncertain)	Dihydrogenphosphate; Nicotinamide adenine dinucleotide phosphate		(M5907)HALLMARK ESTROGEN RESPONSE LATE; (M5934)HALLMARK XENOBIOTIC METABOLISM; (M5939)HALLMARK P53 PATHWAY	0	0	0	0	0	0	0	0	0	0	0	0	0	0	1	0	0	0	0	0
HLA-DRB1	3123	symbol	H. sapiens	3123	H. sapiens	HLA-DRB1	major histocompatibility complex, class II, DR beta 1	GO:0002491 antigen processing and presentation of endogenous peptide antigen via MHC class II;GO:0002469 myeloid dendritic cell antigen processing and presentation;GO:0002468 dendritic cell antigen processing and presentation	Human disease related genes:Cardiovascular diseases:Vascular diseases; Human disease related genes:Immune system diseases:Other immune system diseases; Human disease related genes:Immune system diseases:Allergies and autoimmune diseases; Human disease related genes:Nervous system diseases:Other nervous and sensory system diseases; Human disease related genes:Skin diseases:Skin and soft tissue dis…				(M5913)HALLMARK INTERFERON GAMMA RESPONSE	0	0	0	0	0	0	0	0	1	0	0	0	0	0	0	0	0	0	0	0
RPL13A	23521	symbol	H. sapiens	23521	H. sapiens	RPL13A	ribosomal protein L13a	GO:1901193 regulation of formation of translation preinitiation complex;GO:1901194 negative regulation of formation of translation preinitiation complex;GO:1904689 negative regulation of cytoplasmic translational initiation	Ribosomal proteins; Predicted intracellular proteins	Cytosol;Nucleoli (Approved)	(S)-3-phenyllactic acid; Anisomycin; Puromycin	(M5493)WNT SIGNALING		1	0	0	0	0	0	0	0	0	0	0	1	0	0	0	0	0	0	0	0
RIPPLY1	92129	symbol	H. sapiens	92129	H. sapiens	RIPPLY1	ripply transcriptional repressor 1	GO:0001757 somite specification;GO:0032525 somite rostral/caudal axis specification;GO:0007379 segment specification	Predicted intracellular proteins					0	0	0	0	0	0	0	0	0	0	0	0	0	0	0	0	0	0	0	0
RPL41	6171	symbol	H. sapiens	6171	H. sapiens	RPL41	ribosomal protein L41	GO:0002181 cytoplasmic translation;GO:0006412 translation;GO:0043043 peptide biosynthetic process	Ribosomal proteins; Predicted intracellular proteins	Endoplasmic reticulum (Supported)				1	0	0	0	0	0	0	0	0	0	0	0	0	0	0	0	0	0	0	0
GET3	439	symbol	H. sapiens	439	H. sapiens	GET3	guided entry of tail-anchored proteins factor 3, ATPase	GO:0015700 arsenite transport;GO:0006620 posttranslational protein targeting to endoplasmic reticulum membrane;GO:0071816 tail-anchored membrane protein insertion into ER membrane	Transporters:Primary Active Transporters; Predicted intracellular proteins	Nucleoli (Enhanced); Additional: Nucleoplasm	ATP			0	0	0	0	0	0	0	1	0	1	0	0	0	0	0	0	0	0	0	0
HDHD5	27440	symbol	H. sapiens	27440	H. sapiens	HDHD5	haloacid dehalogenase like hydrolase domain containing 5	GO:0046474 glycerophospholipid biosynthetic process;GO:0045017 glycerolipid biosynthetic process;GO:0008654 phospholipid biosynthetic process	Predicted intracellular proteins	Mitochondria (Approved)				0	0	0	0	0	1	0	0	0	0	0	0	0	0	0	0	0	0	0	0
HOXB9	3219	symbol	H. sapiens	3219	H. sapiens	HOXB9	homeobox B9	GO:0009954 proximal/distal pattern formation;GO:0048704 embryonic skeletal system morphogenesis;GO:0030879 mammary gland development	Transcription factors:Helix-turn-helix domains; Predicted intracellular proteins	Nucleoplasm (Supported)			(M5891)HALLMARK HYPOXIA	0	0	0	0	0	1	0	0	0	0	0	0	0	0	0	0	0	0	0	0
NPM3	10360	symbol	H. sapiens	10360	H. sapiens	NPM3	nucleophosmin/nucleoplasmin 3	GO:0009303 rRNA transcription;GO:0098781 ncRNA transcription;GO:0006364 rRNA processing	Predicted intracellular proteins	Actin filaments;Cytosol;Nucleoli (Approved)				0	0	1	0	0	1	0	0	0	0	0	0	0	0	0	0	0	0	0	0
RPL37A	6168	symbol	H. sapiens	6168	H. sapiens	RPL37A	ribosomal protein L37a	GO:0002181 cytoplasmic translation;GO:0006412 translation;GO:0043043 peptide biosynthetic process	Ribosomal proteins; Predicted intracellular proteins	Cytosol;Endoplasmic reticulum (Approved)				1	1	0	0	0	0	0	0	0	0	0	0	0	0	0	0	0	0	0	0
RPP25	54913	symbol	H. sapiens	54913	H. sapiens	RPP25	ribonuclease P and MRP subunit p25	GO:0001682 tRNA 5'-leader removal;GO:0099116 tRNA 5'-end processing;GO:0034471 ncRNA 5'-end processing	Enzymes; ENZYME proteins:Hydrolases; Predicted intracellular proteins	Nucleoplasm (Supported); Additional: Centriolar satellite				1	0	1	0	0	0	0	0	0	0	0	0	0	0	0	0	0	0	0	0
TIMM13	26517	symbol	H. sapiens	26517	H. sapiens	TIMM13	translocase of inner mitochondrial membrane 13	GO:0045039 protein insertion into mitochondrial inner membrane;GO:0051204 protein insertion into mitochondrial membrane;GO:0090151 establishment of protein localization to mitochondrial membrane	Predicted intracellular proteins	Mitochondria (Supported); Additional: Nucleoli fibrillar center			(M5936)HALLMARK OXIDATIVE PHOSPHORYLATION	0	0	0	0	0	0	0	1	0	1	0	0	0	0	0	0	0	0	0	0
LRG1	116844	symbol	H. sapiens	116844	H. sapiens	LRG1	leucine rich alpha-2-glycoprotein 1	GO:0050873 brown fat cell differentiation;GO:0030511 positive regulation of transforming growth factor beta receptor signaling pathway;GO:1903846 positive regulation of cellular response to transforming growth factor beta stimulus	Predicted secreted proteins	Vesicles (Approved)	Copper	(M3008)NABA ECM GLYCOPROTEINS; (M5884)NABA CORE MATRISOME; (M5889)NABA MATRISOME		0	0	0	0	0	0	0	0	0	0	0	0	0	0	0	0	0	0	0	0
CDC34	997	symbol	H. sapiens	997	H. sapiens	CDC34	cell division cycle 34, ubiqiutin conjugating enzyme	GO:0090261 positive regulation of inclusion body assembly;GO:0043951 negative regulation of cAMP-mediated signaling;GO:0090083 regulation of inclusion body assembly	Enzymes; Predicted intracellular proteins; ENZYME proteins:Transferases; Cancer-related genes:Candidate cancer biomarkers	Nuclear speckles;Nucleoplasm (Supported); Additional: Cytosol			(M5941)HALLMARK UV RESPONSE UP	0	0	0	0	0	0	0	0	0	0	0	0	0	0	0	0	0	0	0	0
TMEM258	746	symbol	H. sapiens	746	H. sapiens	TMEM258	transmembrane protein 258	GO:0006487 protein N-linked glycosylation;GO:0006486 protein glycosylation;GO:0043413 macromolecule glycosylation	Transporters	Cytosol (Approved); Additional: Plasma membrane				0	0	0	0	0	1	0	0	0	0	0	0	0	0	0	0	0	0	0	0
RTKN	6242	symbol	H. sapiens	6242	H. sapiens	RTKN	rhotekin	GO:0031106 septin ring organization;GO:0032185 septin cytoskeleton organization;GO:0000912 assembly of actomyosin apparatus involved in cytokinesis	Predicted intracellular proteins	Mitochondria (Approved); Additional: Nucleoplasm				0	0	0	0	0	0	0	0	0	0	0	1	0	1	0	0	0	0	0	0
LSM2	57819	symbol	H. sapiens	57819	H. sapiens	LSM2	LSM2 homolog, U6 small nuclear RNA and mRNA degradation associated	GO:0000244 spliceosomal tri-snRNP complex assembly;GO:0000387 spliceosomal snRNP assembly;GO:0006402 mRNA catabolic process	Predicted intracellular proteins	Nucleoplasm (Enhanced)			(M5926)HALLMARK MYC TARGETS V1	1	0	1	0	0	0	0	0	0	0	1	0	0	0	0	0	0	0	0	0
CRYL1	51084	symbol	H. sapiens	51084	H. sapiens	CRYL1	crystallin lambda 1	GO:0006631 fatty acid metabolic process;GO:0032787 monocarboxylic acid metabolic process;GO:0019752 carboxylic acid metabolic process	Enzymes; Predicted intracellular proteins; ENZYME proteins:Oxidoreductases	Nucleoli;Nucleoplasm (Approved); Additional: Golgi apparatus;Plasma membrane				0	0	0	0	0	0	0	0	0	0	0	0	0	0	1	0	0	0	0	0
WDR18	57418	symbol	H. sapiens	57418	H. sapiens	WDR18	WD repeat domain 18	GO:0006261 DNA-dependent DNA replication;GO:0006260 DNA replication;GO:0006364 rRNA processing	Predicted intracellular proteins	Nucleoplasm (Supported)				1	0	1	0	0	0	0	0	0	0	0	0	0	0	0	0	0	0	0	0
ETFB	2109	symbol	H. sapiens	2109	H. sapiens	ETFB	electron transfer flavoprotein subunit beta	GO:0033539 fatty acid beta-oxidation using acyl-CoA dehydrogenase;GO:0006635 fatty acid beta-oxidation;GO:0019395 fatty acid oxidation	Human disease related genes:Congenital disorders of metabolism:Congenital disorders of amino acid metabolism; Predicted intracellular proteins; Disease related genes	Mitochondria (Enhanced)			(M5905)HALLMARK ADIPOGENESIS; (M5907)HALLMARK ESTROGEN RESPONSE LATE; (M5936)HALLMARK OXIDATIVE PHOSPHORYLATION	0	0	0	1	0	0	0	0	0	0	0	0	0	0	0	0	0	0	0	0
TMIE	259236	symbol	H. sapiens	259236	H. sapiens	TMIE	transmembrane inner ear	GO:0042472 inner ear morphogenesis;GO:0042471 ear morphogenesis;GO:0007605 sensory perception of sound	Human disease related genes:Nervous system diseases:Ear disease; Transporters:Accessory Factors Involved in Transport; Disease related genes; Potential drug targets; Transporters:Transporter channels and pores; Predicted intracellular proteins	Cytosol;Vesicles (Uncertain)				0	0	0	0	0	0	0	0	0	0	0	0	0	0	0	0	0	0	0	0
MVB12A	93343	symbol	H. sapiens	93343	H. sapiens	MVB12A	multivesicular body subunit 12A	GO:0019075 virus maturation;GO:0032510 endosome to lysosome transport via multivesicular body sorting pathway;GO:0032801 receptor catabolic process	Predicted intracellular proteins	Vesicles (Supported)			(M5911)HALLMARK INTERFERON ALPHA RESPONSE	0	0	1	0	0	0	0	0	0	0	0	0	0	0	0	0	1	0	0	0
RPL8	6132	symbol	H. sapiens	6132	H. sapiens	RPL8	ribosomal protein L8	GO:0002181 cytoplasmic translation;GO:0006412 translation;GO:0043043 peptide biosynthetic process	Ribosomal proteins; Predicted intracellular proteins	Cytosol;Endoplasmic reticulum;Nucleoli (Supported)	(S)-3-phenyllactic acid; Anisomycin; Puromycin			1	0	0	0	0	0	0	0	0	0	0	0	0	0	0	0	0	1	0	0
H4C3	8364	symbol	H. sapiens	8364	H. sapiens	H4C3	H4 clustered histone 3	GO:0045653 negative regulation of megakaryocyte differentiation;GO:0006335 DNA replication-dependent chromatin assembly;GO:0034723 DNA replication-dependent chromatin organization	Predicted intracellular proteins; Disease related genes				(M5945)HALLMARK HEME METABOLISM	1	0	0	0	0	1	0	0	1	0	0	0	0	0	0	0	1	0	0	0
RND2	8153	symbol	H. sapiens	8153	H. sapiens	RND2	Rho family GTPase 2	GO:0048672 positive regulation of collateral sprouting;GO:0048670 regulation of collateral sprouting;GO:0030865 cortical cytoskeleton organization	Predicted intracellular proteins					0	0	0	0	0	0	0	0	0	0	0	1	0	0	0	0	0	0	0	0
HPX	3263	symbol	H. sapiens	3263	H. sapiens	HPX	hemopexin	GO:0060332 positive regulation of response to interferon-gamma;GO:0060335 positive regulation of interferon-gamma-mediated signaling pathway;GO:0002925 positive regulation of humoral immune response mediated by circulating immunoglobulin	Predicted secreted proteins; Candidate cardiovascular disease genes		Zinc chloride; Zinc sulfate, unspecified form	(M5880)NABA ECM AFFILIATED; (M5885)NABA MATRISOME ASSOCIATED; (M5889)NABA MATRISOME		0	0	0	0	0	0	1	0	1	0	0	0	0	0	0	0	0	0	0	0
SNRPB	6628	symbol	H. sapiens	6628	H. sapiens	SNRPB	small nuclear ribonucleoprotein polypeptides B and B1	GO:0000387 spliceosomal snRNP assembly;GO:0006479 protein methylation;GO:0008213 protein alkylation	Human disease related genes:Congenital malformations:Other congenital malformations; Predicted intracellular proteins; Disease related genes	Nucleoplasm (Supported)			(M5925)HALLMARK E2F TARGETS	1	0	1	0	0	0	0	0	1	0	1	0	0	0	0	0	0	0	0	0
MIF	4282	symbol	H. sapiens	4282	H. sapiens	MIF	macrophage migration inhibitory factor	GO:0061078 positive regulation of prostaglandin secretion involved in immune response;GO:0002905 regulation of mature B cell apoptotic process;GO:0002906 negative regulation of mature B cell apoptotic process	Human disease related genes:Immune system diseases:Allergies and autoimmune diseases; Cancer-related genes:Candidate cancer biomarkers; Predicted secreted proteins; Disease related genes; Potential drug targets; Enzymes; ENZYME proteins:Isomerase; Predicted intracellular proteins	Cytosol (Enhanced); Additional: Nucleoplasm	3,4-Dihydroxycinnamic Acid; 7-Hydroxy-2-Oxo-Chromene-3-Carboxylic Acid Ethyl Ester; 4-Hydroxyphenylpyruvic acid; 3-(4-HYDROXYPHENYL)-4,5-DIHYDRO-5-ISOXAZOLE-ACETIC ACID METHYL ESTER; 4-HYDROXYBENZALDEHYDE O-(CYCLOHEXYLCARBONYL)OXIME; 3-FLUORO-4-HYDROXYBENZALDEHYDE O-(CYCLOHEXYLCARBONYL)OXIME; 4-HYDROXYBENZALDEHYDE O-(3,3-DIMETHYLBUTANOYL)OXIME; 6-HYDROXY-1,3-BENZOTHIAZOLE-2-SULFONAMIDE		(M5935)HALLMARK FATTY ACID METABOLISM; (M5891)HALLMARK HYPOXIA; (M5937)HALLMARK GLYCOLYSIS	0	0	0	0	0	0	0	0	1	0	0	0	0	1	0	0	0	0	1	0
WDR86	349136	symbol	H. sapiens	349136	H. sapiens	WDR86	WD repeat domain 86		Predicted intracellular proteins					0	0	0	0	0	0	0	0	0	0	0	0	0	0	0	0	0	0	0	0
ZNRD2	10534	symbol	H. sapiens	10534	H. sapiens	ZNRD2	zinc ribbon domain containing 2	GO:0051301 cell division;GO:0000278 mitotic cell cycle;GO:0007049 cell cycle	Predicted intracellular proteins	Cytosol (Approved)				0	0	0	0	0	0	0	0	0	0	0	0	0	0	0	0	0	0	0	0
GNAT2	2780	symbol	H. sapiens	2780	H. sapiens	GNAT2	G protein subunit alpha transducin 2	GO:0050908 detection of light stimulus involved in visual perception;GO:0050962 detection of light stimulus involved in sensory perception;GO:0001580 detection of chemical stimulus involved in sensory perception of bitter taste	Human disease related genes:Nervous system diseases:Eye disease; Predicted intracellular proteins; Disease related genes			(M117)PID CONE PATHWAY		0	0	0	0	0	0	0	0	0	0	0	0	0	0	0	0	0	0	0	0
PPIE	10450	symbol	H. sapiens	10450	H. sapiens	PPIE	peptidylprolyl isomerase E	GO:0045070 positive regulation of viral genome replication;GO:0000413 protein peptidyl-prolyl isomerization;GO:0018208 peptidyl-proline modification	Enzymes; ENZYME proteins:Isomerase; Predicted intracellular proteins	Nuclear speckles (Supported)				1	0	0	0	0	0	0	0	1	0	1	0	0	0	0	0	1	0	0	0
WDR83OS	51398	symbol	H. sapiens	51398	H. sapiens	WDR83OS	WD repeat domain 83 opposite strand	GO:0045048 protein insertion into ER membrane;GO:0051205 protein insertion into membrane;GO:0007029 endoplasmic reticulum organization	Transporters:Accessory Factors Involved in Transport	Endoplasmic reticulum (Approved)				0	0	0	0	0	0	0	0	0	1	0	0	0	0	0	0	0	0	0	0
TOMM40	10452	symbol	H. sapiens	10452	H. sapiens	TOMM40	translocase of outer mitochondrial membrane 40	GO:0030150 protein import into mitochondrial matrix;GO:0044743 protein transmembrane import into intracellular organelle;GO:0065002 intracellular protein transmembrane transport	Transporters:Transporter channels and pores; Predicted intracellular proteins	Mitochondria (Enhanced); Additional: Cytosol			(M5924)HALLMARK MTORC1 SIGNALING	0	0	0	1	0	0	0	1	0	1	0	0	0	0	0	0	0	0	0	0
RPL23A	6147	symbol	H. sapiens	6147	H. sapiens	RPL23A	ribosomal protein L23a	GO:0000027 ribosomal large subunit assembly;GO:0042255 ribosome assembly;GO:0042273 ribosomal large subunit biogenesis	Ribosomal proteins; Predicted intracellular proteins	Cytosol;Endoplasmic reticulum;Nucleoli fibrillar center (Approved)	(S)-3-phenyllactic acid; Anisomycin; Puromycin; Artenimol			1	0	1	0	0	0	0	0	0	0	0	0	0	0	0	1	0	0	0	0
RNF181	51255	symbol	H. sapiens	51255	H. sapiens	RNF181	ring finger protein 181	GO:0051865 protein autoubiquitination;GO:0016567 protein ubiquitination;GO:0032446 protein modification by small protein conjugation	Enzymes; Predicted intracellular proteins; ENZYME proteins:Transferases	Nucleoplasm (Approved); Additional: Cytosol				0	0	0	0	0	0	0	0	0	0	0	0	0	0	0	0	0	0	0	0
PGLS	25796	symbol	H. sapiens	25796	H. sapiens	PGLS	6-phosphogluconolactonase	GO:0009051 pentose-phosphate shunt, oxidative branch;GO:0006098 pentose-phosphate shunt;GO:0006740 NADPH regeneration	Enzymes; ENZYME proteins:Hydrolases; Predicted intracellular proteins	Nucleoplasm (Supported); Additional: Cytosol			(M5937)HALLMARK GLYCOLYSIS; (M5945)HALLMARK HEME METABOLISM	0	0	0	1	0	0	0	0	0	0	0	0	0	0	0	0	0	0	0	0
MT1H	4496	symbol	H. sapiens	4496	H. sapiens	MT1H	metallothionein 1H	GO:0010273 detoxification of copper ion;GO:1990169 stress response to copper ion;GO:0061687 detoxification of inorganic compound	Predicted intracellular proteins					1	0	0	0	0	0	1	0	0	0	0	0	0	0	0	0	0	0	0	0
COX4I1	1327	symbol	H. sapiens	1327	H. sapiens	COX4I1	cytochrome c oxidase subunit 4I1	GO:0006123 mitochondrial electron transport, cytochrome c to oxygen;GO:0019646 aerobic electron transport chain;GO:0042773 ATP synthesis coupled electron transport	Transporters:Primary Active Transporters; Predicted intracellular proteins; Disease related genes; Potential drug targets	Mitochondria (Supported)	Cholic Acid; N-Formylmethionine		(M5936)HALLMARK OXIDATIVE PHOSPHORYLATION	1	0	0	1	0	0	0	0	0	0	0	0	0	0	0	0	1	0	0	0
RASL11A	387496	symbol	H. sapiens	387496	H. sapiens	RASL11A	RAS like family 11 member A	GO:0045943 positive regulation of transcription by RNA polymerase I;GO:0006356 regulation of transcription by RNA polymerase I;GO:0045893 positive regulation of transcription, DNA-templated	Enzymes; ENZYME proteins:Hydrolases; Predicted intracellular proteins	Nuclear bodies (Approved)				0	0	0	0	0	0	0	0	0	0	0	0	0	0	0	0	0	0	0	0
PSMB3	5691	symbol	H. sapiens	5691	H. sapiens	PSMB3	proteasome 20S subunit beta 3	GO:0010498 proteasomal protein catabolic process;GO:0051603 proteolysis involved in cellular protein catabolic process;GO:0044257 cellular protein catabolic process	Enzymes; Predicted intracellular proteins; Peptidases:Threonine-type peptidases		(3AR,6R,6AS)-6-((S)-((S)-CYCLOHEX-2-ENYL)(HYDROXY)METHYL)-6A-METHYL-4-OXO-HEXAHYDRO-2H-FURO[3,2-C]PYRROLE-6-CARBALDEHYDE		(M5926)HALLMARK MYC TARGETS V1	1	0	0	1	0	0	0	0	1	0	0	0	0	0	0	0	1	0	0	0
MRPL23	6150	symbol	H. sapiens	6150	H. sapiens	MRPL23	mitochondrial ribosomal protein L23	GO:0032543 mitochondrial translation;GO:0140053 mitochondrial gene expression;GO:0006412 translation	Ribosomal proteins; Predicted intracellular proteins	Mitochondria (Supported); Additional: Nucleoli fibrillar center			(M5941)HALLMARK UV RESPONSE UP; (M5926)HALLMARK MYC TARGETS V1	1	0	0	0	1	0	0	0	0	0	0	0	0	0	0	0	0	0	0	0
KIF22	3835	symbol	H. sapiens	3835	H. sapiens	KIF22	kinesin family member 22	GO:0007062 sister chromatid cohesion;GO:0007080 mitotic metaphase plate congression;GO:0051310 metaphase plate congression	Human disease related genes:Congenital malformations:Congenital malformations of the musculoskeletal system; Predicted intracellular proteins; Disease related genes	Nuclear speckles (Supported)			(M5893)HALLMARK MITOTIC SPINDLE; (M5901)HALLMARK G2M CHECKPOINT; (M5925)HALLMARK E2F TARGETS	0	0	0	0	0	0	0	0	1	0	0	0	0	0	0	0	0	0	0	0
ABHD14A	25864	symbol	H. sapiens	25864	H. sapiens	ABHD14A	abhydrolase domain containing 14A		Predicted intracellular proteins	Vesicles (Enhanced)				0	0	0	0	0	0	0	0	0	0	0	0	0	0	0	0	0	0	0	0
CYB5A	1528	symbol	H. sapiens	1528	H. sapiens	CYB5A	cytochrome b5 type A	GO:1902600 proton transmembrane transport;GO:0022900 electron transport chain;GO:0006091 generation of precursor metabolites and energy	Human disease related genes:Cardiovascular diseases:Hematologic diseases; Predicted intracellular proteins; Disease related genes	Cytosol;Vesicles (Enhanced)	Dimethyl Propionate Ester Heme; Chromium; Chromic citrate; Chromic nitrate; Chromium gluconate; Chromium nicotinate; Chromous sulfate		(M5934)HALLMARK XENOBIOTIC METABOLISM; (M5936)HALLMARK OXIDATIVE PHOSPHORYLATION; (M5937)HALLMARK GLYCOLYSIS	0	0	0	1	0	0	0	1	0	0	0	0	0	0	0	0	0	0	0	0
AKR1A1	10327	symbol	H. sapiens	10327	H. sapiens	AKR1A1	aldo-keto reductase family 1 member A1	GO:0042839 D-glucuronate metabolic process;GO:0042840 D-glucuronate catabolic process;GO:0019853 L-ascorbic acid biosynthetic process	Enzymes; Predicted intracellular proteins; ENZYME proteins:Oxidoreductases	Cytosol (Supported); Additional: Nucleoplasm	Tolrestat; Nicotinamide adenine dinucleotide phosphate; Copper		(M5937)HALLMARK GLYCOLYSIS	0	0	0	1	0	1	1	0	0	0	0	0	0	0	1	0	0	0	0	1
REX1BD	55049	symbol	H. sapiens	55049	H. sapiens	REX1BD	required for excision 1-B domain containing		Predicted intracellular proteins	Vesicles (Approved)				0	0	0	0	0	0	0	0	0	0	0	0	0	0	0	0	0	0	0	0
NME3	4832	symbol	H. sapiens	4832	H. sapiens	NME3	NME/NM23 nucleoside diphosphate kinase 3	GO:0006228 UTP biosynthetic process;GO:0006183 GTP biosynthetic process;GO:0046051 UTP metabolic process	Enzymes; Predicted intracellular proteins; ENZYME proteins:Transferases	Nucleoplasm (Approved); Additional: Cytosol			(M5898)HALLMARK DNA REPAIR	0	0	0	0	0	1	0	0	0	0	0	0	0	0	0	0	0	0	0	0
SEC61B	10952	symbol	H. sapiens	10952	H. sapiens	SEC61B	SEC61 translocon subunit beta	GO:0031204 posttranslational protein targeting to membrane, translocation;GO:0006616 SRP-dependent cotranslational protein targeting to membrane, translocation;GO:0006620 posttranslational protein targeting to endoplasmic reticulum membrane	Transporters:Primary Active Transporters	Endoplasmic reticulum (Supported)				1	0	0	0	0	0	0	1	1	1	0	0	0	0	0	0	0	0	0	0
GPX1	2876	symbol	H. sapiens	2876	H. sapiens	GPX1	glutathione peroxidase 1	GO:0051450 myoblast proliferation;GO:0009608 response to symbiont;GO:0009609 response to symbiotic bacterium	ENZYME proteins:Oxidoreductases; Cancer-related genes:Candidate cancer biomarkers; Human disease related genes:Cardiovascular diseases:Hematologic diseases; Human disease related genes:Congenital disorders of metabolism:Congenital disorders of amino acid metabolism; Enzymes; Predicted intracellular proteins	Cytosol (Supported)	Glutathione; Cannabidiol; Medical Cannabis; Nabiximols	(M145)PID P53 DOWNSTREAM PATHWAY	(M5902)HALLMARK APOPTOSIS	1	0	0	1	0	0	1	0	0	0	0	1	0	1	0	0	0	0	1	0
CDKN2A	1029	symbol	H. sapiens	1029	H. sapiens	CDKN2A	cyclin dependent kinase inhibitor 2A	GO:2000111 positive regulation of macrophage apoptotic process;GO:0033034 positive regulation of myeloid cell apoptotic process;GO:2000109 regulation of macrophage apoptotic process	Human disease related genes:Cancers:Cancers of the digestive system; Human disease related genes:Cancers:Head and neck cancers; Cancer-related genes:Mutated cancer genes; Cancer-related genes:Candidate cancer biomarkers; Human disease related genes:Cancers:Cancers of soft tissues and bone; Human disease related genes:Cancers:Cancers of eye, brain, and central nervous system; Human disease related…	Nucleoli (Supported)		(M3686)SA REG CASCADE OF CYCLIN EXPR; (M1529)SA G1 AND S PHASES; (M180)PID HIF1A PATHWAY	(M5925)HALLMARK E2F TARGETS; (M5939)HALLMARK P53 PATHWAY; (M5950)HALLMARK ALLOGRAFT REJECTION	1	0	0	0	0	0	1	0	1	0	0	0	0	1	0	0	1	0	0	0
TESC	54997	symbol	H. sapiens	54997	H. sapiens	TESC	tescalcin	GO:0032417 positive regulation of sodium:proton antiporter activity;GO:0032415 regulation of sodium:proton antiporter activity;GO:0030854 positive regulation of granulocyte differentiation	Predicted intracellular proteins	Nucleoplasm (Supported); Additional: Cytosol				0	0	0	0	0	0	0	0	1	0	0	0	0	1	0	0	0	0	0	0
NAGK	55577	symbol	H. sapiens	55577	H. sapiens	NAGK	N-acetylglucosamine kinase	GO:0006050 mannosamine metabolic process;GO:0006051 N-acetylmannosamine metabolic process;GO:0019262 N-acetylneuraminate catabolic process	Enzymes; Predicted intracellular proteins; ENZYME proteins:Transferases	Cytosol (Approved); Additional: Nucleoplasm	N-Acetylglucosamine		(M5891)HALLMARK HYPOXIA	1	0	0	0	0	0	0	0	0	0	0	0	0	0	0	0	0	0	0	0
RPS14	6208	symbol	H. sapiens	6208	H. sapiens	RPS14	ribosomal protein S14	GO:0000028 ribosomal small subunit assembly;GO:0000462 maturation of SSU-rRNA from tricistronic rRNA transcript (SSU-rRNA, 5.8S rRNA, LSU-rRNA);GO:0030490 maturation of SSU-rRNA	Human disease related genes:Cardiovascular diseases:Hematologic diseases; Ribosomal proteins; Predicted intracellular proteins	Cytosol;Endoplasmic reticulum (Supported)			(M5922)HALLMARK UNFOLDED PROTEIN RESPONSE	1	0	1	0	0	0	0	0	0	0	0	0	0	0	0	0	0	0	0	0
MT2A	4502	symbol	H. sapiens	4502	H. sapiens	MT2A	metallothionein 2A	GO:0036018 cellular response to erythropoietin;GO:0036015 response to interleukin-3;GO:0036016 cellular response to interleukin-3	Predicted intracellular proteins		Zinc; Zinc acetate; Zinc chloride; Zinc sulfate, unspecified form	(M167)PID AP1 PATHWAY	(M5891)HALLMARK HYPOXIA; (M5901)HALLMARK G2M CHECKPOINT; (M5913)HALLMARK INTERFERON GAMMA RESPONSE	1	0	0	0	0	0	1	0	1	0	0	0	0	0	0	0	0	0	0	0
DDX41	51428	symbol	H. sapiens	51428	H. sapiens	DDX41	DEAD-box helicase 41	GO:0000377 RNA splicing, via transesterification reactions with bulged adenosine as nucleophile;GO:0000398 mRNA splicing, via spliceosome;GO:0000375 RNA splicing, via transesterification reactions	ENZYME proteins:Hydrolases; Disease related genes; Potential drug targets; Enzymes; Predicted intracellular proteins	Nucleoplasm (Supported); Additional: Nucleoli				0	0	0	0	0	0	0	0	0	0	1	0	0	0	0	0	1	0	0	0
ESPN	83715	symbol	H. sapiens	83715	H. sapiens	ESPN	espin	GO:0030034 microvillar actin bundle assembly;GO:0030046 parallel actin filament bundle assembly;GO:0030033 microvillus assembly	Human disease related genes:Nervous system diseases:Eye disease; Human disease related genes:Nervous system diseases:Ear disease; Predicted intracellular proteins; Disease related genes	Vesicles (Approved)				0	0	0	0	0	0	0	0	0	0	0	1	0	0	0	0	0	0	0	0
PTDSS2	81490	symbol	H. sapiens	81490	H. sapiens	PTDSS2	phosphatidylserine synthase 2	GO:0006659 phosphatidylserine biosynthetic process;GO:0006658 phosphatidylserine metabolic process;GO:0042398 cellular modified amino acid biosynthetic process	Enzymes; ENZYME proteins:Transferases		Phosphatidyl serine			0	0	0	0	0	1	0	0	0	0	0	0	0	0	0	0	0	0	0	0
HINT1	3094	symbol	H. sapiens	3094	H. sapiens	HINT1	histidine triad nucleotide binding protein 1	GO:0016926 protein desumoylation;GO:0050850 positive regulation of calcium-mediated signaling;GO:0009154 purine ribonucleotide catabolic process	Predicted intracellular proteins; Disease related genes; Human disease related genes:Nervous system diseases:Other nervous and sensory system diseases	Cytosol (Supported); Additional: Nucleoplasm;Plasma membrane	Adenosine phosphate; Guanosine-5'-Monophosphate; 5'-O-(N-Ethyl-Sulfamoyl)Adenosine; Adenosine-5'-ditungstate; 8-Bromo-Adenosine-5'-Monophosphate		(M5939)HALLMARK P53 PATHWAY	0	0	0	0	0	1	0	0	0	0	0	0	0	0	0	0	0	0	0	0
NME1	4830	symbol	H. sapiens	4830	H. sapiens	NME1	NME/NM23 nucleoside diphosphate kinase 1	GO:0006228 UTP biosynthetic process;GO:0006183 GTP biosynthetic process;GO:0046051 UTP metabolic process	Enzymes; Predicted intracellular proteins; ENZYME proteins:Transferases; Cancer-related genes:Candidate cancer biomarkers	Cytosol (Supported); Additional: Nucleoplasm;Plasma membrane	Zinc; 2'-Deoxyguanosine-5'-Triphosphate; Selenocysteine; 2',3'-Dehydro-2',3'-Deoxy-Thymidine 5'-Diphosphate; Adenosine Phosphonoacetic Acid; Stavudine triphosphate; Thymidine-5'- Diphosphate; 2'-Deoxyguanosine-5'-Diphosphate; 2',3'-dideoxy-3'-fluoro-urididine-5'-diphosphate; Guanosine-5'-Diphosphate; 3'-Deoxy 3'-Amino Adenosine-5'-Diphosphate; Zidovudine diphosphate; Copper; Zinc acetate; Zinc ch…	(M120)PID ARF6 DOWNSTREAM PATHWAY; (M83)PID CDC42 REG PATHWAY; (M156)PID ECADHERIN NASCENT AJ PATHWAY	(M5898)HALLMARK DNA REPAIR; (M5925)HALLMARK E2F TARGETS; (M5926)HALLMARK MYC TARGETS V1	0	0	0	0	0	1	0	0	0	0	0	0	0	0	0	0	0	0	0	0
FKBP11	51303	symbol	H. sapiens	51303	H. sapiens	FKBP11	FKBP prolyl isomerase 11	GO:0000413 protein peptidyl-prolyl isomerization;GO:0018208 peptidyl-proline modification;GO:0061077 chaperone-mediated protein folding	Enzymes; ENZYME proteins:Isomerase; Predicted intracellular proteins	Centrosome (Approved)				0	0	0	0	0	0	0	0	0	0	0	0	0	0	0	0	0	0	0	0
RPS16	6217	symbol	H. sapiens	6217	H. sapiens	RPS16	ribosomal protein S16	GO:0000462 maturation of SSU-rRNA from tricistronic rRNA transcript (SSU-rRNA, 5.8S rRNA, LSU-rRNA);GO:0030490 maturation of SSU-rRNA;GO:0042274 ribosomal small subunit biogenesis	Ribosomal proteins; Predicted intracellular proteins	Cytosol;Endoplasmic reticulum (Enhanced)				1	0	1	0	0	0	0	0	0	0	0	0	0	0	0	0	0	0	0	0
RPS9	6203	symbol	H. sapiens	6203	H. sapiens	RPS9	ribosomal protein S9	GO:0045903 positive regulation of translational fidelity;GO:0006450 regulation of translational fidelity;GO:0002181 cytoplasmic translation	Ribosomal proteins; Predicted intracellular proteins		Artenimol		(M5950)HALLMARK ALLOGRAFT REJECTION	1	0	0	0	0	0	0	0	0	0	0	0	0	0	0	0	0	0	0	0
SIVA1	10572	symbol	H. sapiens	10572	H. sapiens	SIVA1	SIVA1 apoptosis inducing factor	GO:0097191 extrinsic apoptotic signaling pathway;GO:0046718 viral entry into host cell;GO:0044409 entry into host	Predicted intracellular proteins	Nucleoplasm (Supported)	Zinc; Zinc acetate; Zinc chloride; Zinc sulfate, unspecified form			0	0	0	0	0	0	0	0	0	0	0	0	0	0	0	0	0	0	0	0
CUTA	51596	symbol	H. sapiens	51596	H. sapiens	CUTA	cutA divalent cation tolerance homolog	GO:0010038 response to metal ion;GO:0010035 response to inorganic substance;GO:0008104 protein localization	Predicted secreted proteins; Predicted intracellular proteins	Focal adhesion sites;Plasma membrane (Approved)				0	0	0	0	0	0	1	0	0	0	0	0	0	0	0	0	0	0	0	0
RAB43	339122	symbol	H. sapiens	339122	H. sapiens	RAB43	RAB43, member RAS oncogene family	GO:0035526 retrograde transport, plasma membrane to Golgi;GO:0090382 phagosome maturation;GO:0019068 virion assembly	Predicted intracellular proteins	Plasma membrane (Supported)				0	0	1	0	0	0	0	0	0	1	0	0	0	0	0	0	0	0	0	0
EPO	2056	symbol	H. sapiens	2056	H. sapiens	EPO	erythropoietin	GO:1902250 regulation of erythrocyte apoptotic process;GO:1902251 negative regulation of erythrocyte apoptotic process;GO:0038162 erythropoietin-mediated signaling pathway	Candidate cardiovascular disease genes; Human disease related genes:Immune system diseases:Allergies and autoimmune diseases; Cancer-related genes:Candidate cancer biomarkers; Predicted secreted proteins; Human disease related genes:Nervous system diseases:Eye disease; Disease related genes			(M233)PID EPO PATHWAY; (M44)PID HIF2PATHWAY; (M231)PID KIT PATHWAY		1	0	0	0	0	0	1	0	1	0	0	0	0	0	0	0	0	0	1	0
APRT	353	symbol	H. sapiens	353	H. sapiens	APRT	adenine phosphoribosyltransferase	GO:0006168 adenine salvage;GO:0046084 adenine biosynthetic process;GO:0043096 purine nucleobase salvage	Human disease related genes:Congenital disorders of metabolism:Congenital disorders of nucleotide metabolism; Disease related genes; Potential drug targets; Enzymes; Predicted intracellular proteins; ENZYME proteins:Transferases	Cytosol;Nucleoplasm (Approved)	Adenine; 5-O-phosphono-alpha-D-ribofuranosyl diphosphate; 9-Deazaadenine; Citric acid		(M5898)HALLMARK DNA REPAIR	0	0	0	0	0	1	0	0	0	0	0	0	0	0	0	0	0	0	0	0
GJB4	127534	symbol	H. sapiens	127534	H. sapiens	GJB4	gap junction protein beta 4	GO:1990349 gap junction-mediated intercellular transport;GO:0042048 olfactory behavior;GO:0010496 intercellular transport	Human disease related genes:Congenital malformations:Congenital malformations of skin; Transporters:Transporter channels and pores; Disease related genes; Potential drug targets	Cell Junctions (Supported)				0	0	0	0	0	0	0	0	0	0	0	0	0	0	0	0	0	0	0	0
BAX	581	symbol	H. sapiens	581	H. sapiens	BAX	BCL2 associated X, apoptosis regulator	GO:0001777 T cell homeostatic proliferation;GO:0032976 release of matrix enzymes from mitochondria;GO:1990117 B cell receptor apoptotic signaling pathway	Human disease related genes:Cancers:Cancers of the digestive system; Transporters:Transporter channels and pores; Predicted intracellular proteins; Cancer-related genes:Candidate cancer biomarkers			(M13096)SA PROGRAMMED CELL DEATH; (M32)PID HDAC CLASSIII PATHWAY; (M240)PID SYNDECAN 2 PATHWAY	(M5902)HALLMARK APOPTOSIS; (M5936)HALLMARK OXIDATIVE PHOSPHORYLATION; (M5939)HALLMARK P53 PATHWAY	0	0	0	1	0	0	1	0	1	1	0	1	0	1	0	0	1	0	1	0
TMEM208	29100	symbol	H. sapiens	29100	H. sapiens	TMEM208	transmembrane protein 208	GO:0006624 vacuolar protein processing;GO:0016485 protein processing;GO:0051604 protein maturation	Transporters					0	0	0	0	0	0	0	0	0	0	0	0	0	0	0	0	0	0	0	0
TM4SF5	9032	symbol	H. sapiens	9032	H. sapiens	TM4SF5	transmembrane 4 L six family member 5	GO:2000045 regulation of G1/S transition of mitotic cell cycle;GO:1902806 regulation of cell cycle G1/S phase transition;GO:1901990 regulation of mitotic cell cycle phase transition	Transporters:Accessory Factors Involved in Transport	Cell Junctions;Plasma membrane (Uncertain); Additional: Nucleoplasm				0	0	0	0	0	0	0	0	0	0	0	0	0	0	0	0	0	0	0	0
RPL37	6167	symbol	H. sapiens	6167	H. sapiens	RPL37	ribosomal protein L37	GO:1904667 negative regulation of ubiquitin protein ligase activity;GO:0051444 negative regulation of ubiquitin-protein transferase activity;GO:1904666 regulation of ubiquitin protein ligase activity	Ribosomal proteins; Predicted intracellular proteins		(S)-3-phenyllactic acid; PUROMYCIN AMINONUCLEOSIDE-5'-MONOPHOSPHATE; Virginiamycin S1; Anisomycin; Puromycin			1	0	0	0	0	0	0	0	0	0	0	0	0	1	0	0	0	0	0	0
NDUFS7	374291	symbol	H. sapiens	374291	H. sapiens	NDUFS7	NADH:ubiquinone oxidoreductase core subunit S7	GO:0015988 energy coupled proton transmembrane transport, against electrochemical gradient;GO:0015990 electron transport coupled proton transport;GO:0006120 mitochondrial electron transport, NADH to ubiquinone	ENZYME proteins; Disease related genes; Potential drug targets; Enzymes; Predicted intracellular proteins; Human disease related genes:Congenital disorders of metabolism:Mitochondrial diseases		NADH		(M5936)HALLMARK OXIDATIVE PHOSPHORYLATION	0	0	0	1	0	1	0	0	0	1	0	0	0	0	0	0	0	0	0	0
IFI27L2	83982	symbol	H. sapiens	83982	H. sapiens	IFI27L2	interferon alpha inducible protein 27 like 2	GO:0097190 apoptotic signaling pathway;GO:0006915 apoptotic process;GO:0012501 programmed cell death	Predicted intracellular proteins	Cytosol (Approved); Additional: Nucleoli				0	0	0	0	0	0	0	0	0	0	0	0	0	0	0	0	0	0	0	0
FKBP2	2286	symbol	H. sapiens	2286	H. sapiens	FKBP2	FKBP prolyl isomerase 2	GO:0000413 protein peptidyl-prolyl isomerization;GO:0018208 peptidyl-proline modification;GO:0061077 chaperone-mediated protein folding	Enzymes; ENZYME proteins:Isomerase; Predicted intracellular proteins	Plasma membrane (Approved)			(M5924)HALLMARK MTORC1 SIGNALING	0	0	0	0	0	0	0	0	0	0	0	0	0	0	0	0	0	0	0	0
MAD2L2	10459	symbol	H. sapiens	10459	H. sapiens	MAD2L2	mitotic arrest deficient 2 like 2	GO:2000048 negative regulation of cell-cell adhesion mediated by cadherin;GO:0010944 negative regulation of transcription by competitive promoter binding;GO:0042276 error-prone translesion synthesis	Human disease related genes:Cardiovascular diseases:Hematologic diseases; Predicted intracellular proteins; Disease related genes; Cancer-related genes:Candidate cancer biomarkers	Cytosol (Supported); Additional: Nucleoli				0	0	0	0	0	1	0	0	1	0	0	1	0	1	0	0	1	0	0	0
MRPL53	116540	symbol	H. sapiens	116540	H. sapiens	MRPL53	mitochondrial ribosomal protein L53		Ribosomal proteins; Predicted intracellular proteins	Mitochondria (Supported)				1	0	0	0	1	0	0	0	0	0	0	0	0	0	0	0	0	0	0	0
CENPM	79019	symbol	H. sapiens	79019	H. sapiens	CENPM	centromere protein M		Predicted intracellular proteins				(M5925)HALLMARK E2F TARGETS	0	0	0	0	0	0	0	0	0	0	0	0	0	0	0	0	1	0	0	0
H1-4	3008	symbol	H. sapiens	3008	H. sapiens	H1-4	H1.4 linker histone, cluster member	GO:0098532 histone H3-K27 trimethylation;GO:0070734 histone H3-K27 methylation;GO:0016584 nucleosome positioning	Predicted intracellular proteins; Disease related genes	Nuclear speckles (Supported)	Copper	(M32)PID HDAC CLASSIII PATHWAY		1	0	0	0	0	0	0	0	0	0	0	0	0	0	0	0	0	0	0	0
EEF1G	1937	symbol	H. sapiens	1937	H. sapiens	EEF1G	eukaryotic translation elongation factor 1 gamma	GO:0006414 translational elongation;GO:0006749 glutathione metabolic process;GO:0006575 cellular modified amino acid metabolic process	Predicted intracellular proteins	Cytosol (Approved); Additional: Golgi apparatus				1	0	0	0	0	0	0	0	0	0	0	0	1	0	0	0	0	0	0	0
NDUFB9	4715	symbol	H. sapiens	4715	H. sapiens	NDUFB9	NADH:ubiquinone oxidoreductase subunit B9	GO:0006120 mitochondrial electron transport, NADH to ubiquinone;GO:0010257 NADH dehydrogenase complex assembly;GO:0032981 mitochondrial respiratory chain complex I assembly	Predicted intracellular proteins; Disease related genes; Human disease related genes:Congenital disorders of metabolism:Mitochondrial diseases	Mitochondria (Supported)	NADH			0	0	0	1	0	1	0	0	0	1	0	0	0	0	0	0	0	0	0	0
RPL39L	116832	symbol	H. sapiens	116832	H. sapiens	RPL39L	ribosomal protein L39 like	GO:0006412 translation;GO:0043043 peptide biosynthetic process;GO:0043604 amide biosynthetic process	Ribosomal proteins; Predicted intracellular proteins				(M5951)HALLMARK SPERMATOGENESIS	1	0	0	0	0	0	0	0	0	0	0	0	0	0	0	0	0	0	0	0
ACER1	125981	symbol	H. sapiens	125981	H. sapiens	ACER1	alkaline ceramidase 1	GO:0010446 response to alkaline pH;GO:0048733 sebaceous gland development;GO:0046512 sphingosine biosynthetic process	Enzymes; ENZYME proteins:Hydrolases					1	0	0	0	0	0	1	0	0	0	0	0	0	0	0	0	0	0	0	0
IL2RG	3561	symbol	H. sapiens	3561	H. sapiens	IL2RG	interleukin 2 receptor subunit gamma	GO:0038111 interleukin-7-mediated signaling pathway;GO:0035771 interleukin-4-mediated signaling pathway;GO:0038110 interleukin-2-mediated signaling pathway	Human disease related genes:Immune system diseases:Primary immunodeficiency; CD markers; Cancer-related genes:Candidate cancer biomarkers; FDA approved drug targets:Biotech drugs; Disease related genes; Predicted intracellular proteins	Vesicles (Approved)	Denileukin diftitox; Aldesleukin; Resatorvid	(M234)PID IL2 STAT5 PATHWAY; (M143)PID IL2 PI3K PATHWAY; (M122)PID IL2 1PATHWAY	(M5916)HALLMARK APICAL SURFACE; (M5897)HALLMARK IL6 JAK STAT3 SIGNALING; (M5923)HALLMARK PI3K AKT MTOR SIGNALING	0	0	0	0	0	0	0	0	1	0	0	0	0	0	0	0	1	0	0	0
SNRPD2	6633	symbol	H. sapiens	6633	H. sapiens	SNRPD2	small nuclear ribonucleoprotein D2 polypeptide	GO:0000387 spliceosomal snRNP assembly;GO:0000245 spliceosomal complex assembly;GO:0022618 ribonucleoprotein complex assembly	Predicted intracellular proteins	Cytosol (Supported)	Artenimol		(M5926)HALLMARK MYC TARGETS V1	1	0	1	0	0	0	0	0	0	0	1	0	0	0	0	0	0	0	0	0
RPS27	6232	symbol	H. sapiens	6232	H. sapiens	RPS27	ribosomal protein S27	GO:0000028 ribosomal small subunit assembly;GO:0042255 ribosome assembly;GO:0042274 ribosomal small subunit biogenesis	Human disease related genes:Other congenital disorders:Ribosomopathies; Human disease related genes:Cardiovascular diseases:Hematologic diseases; Ribosomal proteins; Disease related genes; Predicted intracellular proteins	Cytosol;Endoplasmic reticulum (Approved); Additional: Nucleoli				1	0	1	0	0	0	0	0	0	0	0	0	0	0	0	0	0	0	0	0

## Sheet: Common_Enrichment
GroupID	Category	Term	Description	LogP	Log(q-value)	InTerm_InList	Genes	Symbols
1_Summary	Reactome Gene Sets	R-HSA-156842	Eukaryotic Translation Elongation	-73.4485	-69.1018	52/93	1936,1937,3921,6132,6134,6136,6137,6139,6141,6142,6143,6147,6152,6155,6157,6158,6159,6161,6164,6167,6168,6170,6171,6175,6176,6181,6187,6193,6203,6204,6205,6207,6208,6209,6210,6217,6218,6222,6223,6224,6227,6228,6231,6232,6234,6235,7311,11224,23521,25873,116832,200916,2197,51504,8665,6150,6182,6183,10573,51069,51073,63875,79590,6748,10952,1978,51253,116540,122704,128308,5435,5438,5441,293,9296,6422…	EEF1D,EEF1G,RPSA,RPL8,RPL10,RPL12,RPL13,RPL17,RPL18,RPL18A,RPL19,RPL23A,RPL24,RPL27,RPL27A,RPL28,RPL29,RPL32,RPL34,RPL37,RPL37A,RPL39,RPL41,RPLP0,RPLP1,RPLP2,RPS2,RPS5,RPS9,RPS10,RPS11,RPS13,RPS14,RPS15,RPS15A,RPS16,RPS17,RPS18,RPS19,RPS20,RPS21,RPS23,RPS26,RPS27,RPS28,RPS29,UBA52,RPL35,RPL13A,RPL36,RPL39L,RPL22L1,FAU,TRMT112,EIF3F,MRPL23,MRPL12,MRPS12,MRPL28,MRPL2,MRPL4,MRPL17,MRPL24,SSR4,SEC61B…
1_Member	Reactome Gene Sets	R-HSA-156842	Eukaryotic Translation Elongation	-73.4485	-69.1018	52/93	1936,1937,3921,6132,6134,6136,6137,6139,6141,6142,6143,6147,6152,6155,6157,6158,6159,6161,6164,6167,6168,6170,6171,6175,6176,6181,6187,6193,6203,6204,6205,6207,6208,6209,6210,6217,6218,6222,6223,6224,6227,6228,6231,6232,6234,6235,7311,11224,23521,25873,116832,200916	EEF1D,EEF1G,RPSA,RPL8,RPL10,RPL12,RPL13,RPL17,RPL18,RPL18A,RPL19,RPL23A,RPL24,RPL27,RPL27A,RPL28,RPL29,RPL32,RPL34,RPL37,RPL37A,RPL39,RPL41,RPLP0,RPLP1,RPLP2,RPS2,RPS5,RPS9,RPS10,RPS11,RPS13,RPS14,RPS15,RPS15A,RPS16,RPS17,RPS18,RPS19,RPS20,RPS21,RPS23,RPS26,RPS27,RPS28,RPS29,UBA52,RPL35,RPL13A,RPL36,RPL39L,RPL22L1
1_Member	CORUM	CORUM:306	Ribosome, cytoplasmic	-72.0269	-67.9812	49/80	2197,3921,6132,6134,6136,6137,6139,6141,6142,6143,6147,6152,6155,6157,6158,6159,6161,6164,6167,6168,6170,6171,6175,6176,6181,6187,6193,6203,6204,6205,6207,6208,6209,6210,6217,6218,6222,6223,6224,6227,6228,6231,6232,6234,6235,7311,11224,23521,25873	FAU,RPSA,RPL8,RPL10,RPL12,RPL13,RPL17,RPL18,RPL18A,RPL19,RPL23A,RPL24,RPL27,RPL27A,RPL28,RPL29,RPL32,RPL34,RPL37,RPL37A,RPL39,RPL41,RPLP0,RPLP1,RPLP2,RPS2,RPS5,RPS9,RPS10,RPS11,RPS13,RPS14,RPS15,RPS15A,RPS16,RPS17,RPS18,RPS19,RPS20,RPS21,RPS23,RPS26,RPS27,RPS28,RPS29,UBA52,RPL35,RPL13A,RPL36
1_Member	Reactome Gene Sets	R-HSA-72764	Eukaryotic Translation Termination	-71.4093	-67.5397	51/93	3921,6132,6134,6136,6137,6139,6141,6142,6143,6147,6152,6155,6157,6158,6159,6161,6164,6167,6168,6170,6171,6175,6176,6181,6187,6193,6203,6204,6205,6207,6208,6209,6210,6217,6218,6222,6223,6224,6227,6228,6231,6232,6234,6235,7311,11224,23521,25873,51504,116832,200916	RPSA,RPL8,RPL10,RPL12,RPL13,RPL17,RPL18,RPL18A,RPL19,RPL23A,RPL24,RPL27,RPL27A,RPL28,RPL29,RPL32,RPL34,RPL37,RPL37A,RPL39,RPL41,RPLP0,RPLP1,RPLP2,RPS2,RPS5,RPS9,RPS10,RPS11,RPS13,RPS14,RPS15,RPS15A,RPS16,RPS17,RPS18,RPS19,RPS20,RPS21,RPS23,RPS26,RPS27,RPS28,RPS29,UBA52,RPL35,RPL13A,RPL36,TRMT112,RPL39L,RPL22L1
1_Member	Reactome Gene Sets	R-HSA-156902	Peptide chain elongation	-70.7447	-67.097	50/89	3921,6132,6134,6136,6137,6139,6141,6142,6143,6147,6152,6155,6157,6158,6159,6161,6164,6167,6168,6170,6171,6175,6176,6181,6187,6193,6203,6204,6205,6207,6208,6209,6210,6217,6218,6222,6223,6224,6227,6228,6231,6232,6234,6235,7311,11224,23521,25873,116832,200916	RPSA,RPL8,RPL10,RPL12,RPL13,RPL17,RPL18,RPL18A,RPL19,RPL23A,RPL24,RPL27,RPL27A,RPL28,RPL29,RPL32,RPL34,RPL37,RPL37A,RPL39,RPL41,RPLP0,RPLP1,RPLP2,RPS2,RPS5,RPS9,RPS10,RPS11,RPS13,RPS14,RPS15,RPS15A,RPS16,RPS17,RPS18,RPS19,RPS20,RPS21,RPS23,RPS26,RPS27,RPS28,RPS29,UBA52,RPL35,RPL13A,RPL36,RPL39L,RPL22L1
1_Member	Reactome Gene Sets	R-HSA-192823	Viral mRNA Translation	-70.7447	-67.097	50/89	3921,6132,6134,6136,6137,6139,6141,6142,6143,6147,6152,6155,6157,6158,6159,6161,6164,6167,6168,6170,6171,6175,6176,6181,6187,6193,6203,6204,6205,6207,6208,6209,6210,6217,6218,6222,6223,6224,6227,6228,6231,6232,6234,6235,7311,11224,23521,25873,116832,200916	RPSA,RPL8,RPL10,RPL12,RPL13,RPL17,RPL18,RPL18A,RPL19,RPL23A,RPL24,RPL27,RPL27A,RPL28,RPL29,RPL32,RPL34,RPL37,RPL37A,RPL39,RPL41,RPLP0,RPLP1,RPLP2,RPS2,RPS5,RPS9,RPS10,RPS11,RPS13,RPS14,RPS15,RPS15A,RPS16,RPS17,RPS18,RPS19,RPS20,RPS21,RPS23,RPS26,RPS27,RPS28,RPS29,UBA52,RPL35,RPL13A,RPL36,RPL39L,RPL22L1
1_Member	Reactome Gene Sets	R-HSA-2408557	Selenocysteine synthesis	-69.39	-65.8214	50/93	3921,6132,6134,6136,6137,6139,6141,6142,6143,6147,6152,6155,6157,6158,6159,6161,6164,6167,6168,6170,6171,6175,6176,6181,6187,6193,6203,6204,6205,6207,6208,6209,6210,6217,6218,6222,6223,6224,6227,6228,6231,6232,6234,6235,7311,11224,23521,25873,116832,200916	RPSA,RPL8,RPL10,RPL12,RPL13,RPL17,RPL18,RPL18A,RPL19,RPL23A,RPL24,RPL27,RPL27A,RPL28,RPL29,RPL32,RPL34,RPL37,RPL37A,RPL39,RPL41,RPLP0,RPLP1,RPLP2,RPS2,RPS5,RPS9,RPS10,RPS11,RPS13,RPS14,RPS15,RPS15A,RPS16,RPS17,RPS18,RPS19,RPS20,RPS21,RPS23,RPS26,RPS27,RPS28,RPS29,UBA52,RPL35,RPL13A,RPL36,RPL39L,RPL22L1
1_Member	Reactome Gene Sets	R-HSA-72689	Formation of a pool of free 40S subunits	-68.8719	-65.3703	51/101	3921,6132,6134,6136,6137,6139,6141,6142,6143,6147,6152,6155,6157,6158,6159,6161,6164,6167,6168,6170,6171,6175,6176,6181,6187,6193,6203,6204,6205,6207,6208,6209,6210,6217,6218,6222,6223,6224,6227,6228,6231,6232,6234,6235,7311,8665,11224,23521,25873,116832,200916	RPSA,RPL8,RPL10,RPL12,RPL13,RPL17,RPL18,RPL18A,RPL19,RPL23A,RPL24,RPL27,RPL27A,RPL28,RPL29,RPL32,RPL34,RPL37,RPL37A,RPL39,RPL41,RPLP0,RPLP1,RPLP2,RPS2,RPS5,RPS9,RPS10,RPS11,RPS13,RPS14,RPS15,RPS15A,RPS16,RPS17,RPS18,RPS19,RPS20,RPS21,RPS23,RPS26,RPS27,RPS28,RPS29,UBA52,EIF3F,RPL35,RPL13A,RPL36,RPL39L,RPL22L1
1_Member	Reactome Gene Sets	R-HSA-975956	Nonsense Mediated Decay (NMD) independent of the Exon Junction Complex (EJC)	-68.7454	-65.3018	50/95	3921,6132,6134,6136,6137,6139,6141,6142,6143,6147,6152,6155,6157,6158,6159,6161,6164,6167,6168,6170,6171,6175,6176,6181,6187,6193,6203,6204,6205,6207,6208,6209,6210,6217,6218,6222,6223,6224,6227,6228,6231,6232,6234,6235,7311,11224,23521,25873,116832,200916	RPSA,RPL8,RPL10,RPL12,RPL13,RPL17,RPL18,RPL18A,RPL19,RPL23A,RPL24,RPL27,RPL27A,RPL28,RPL29,RPL32,RPL34,RPL37,RPL37A,RPL39,RPL41,RPLP0,RPLP1,RPLP2,RPS2,RPS5,RPS9,RPS10,RPS11,RPS13,RPS14,RPS15,RPS15A,RPS16,RPS17,RPS18,RPS19,RPS20,RPS21,RPS23,RPS26,RPS27,RPS28,RPS29,UBA52,RPL35,RPL13A,RPL36,RPL39L,RPL22L1
1_Member	WikiPathways	WP477	Cytoplasmic ribosomal proteins	-68.3672	-64.9748	49/90	2197,3921,6132,6134,6136,6137,6139,6141,6142,6143,6147,6152,6155,6157,6158,6159,6161,6164,6167,6168,6170,6171,6175,6176,6181,6187,6193,6203,6204,6205,6207,6208,6209,6210,6217,6218,6222,6223,6224,6227,6228,6231,6232,6234,6235,7311,11224,23521,25873	FAU,RPSA,RPL8,RPL10,RPL12,RPL13,RPL17,RPL18,RPL18A,RPL19,RPL23A,RPL24,RPL27,RPL27A,RPL28,RPL29,RPL32,RPL34,RPL37,RPL37A,RPL39,RPL41,RPLP0,RPLP1,RPLP2,RPS2,RPS5,RPS9,RPS10,RPS11,RPS13,RPS14,RPS15,RPS15A,RPS16,RPS17,RPS18,RPS19,RPS20,RPS21,RPS23,RPS26,RPS27,RPS28,RPS29,UBA52,RPL35,RPL13A,RPL36
1_Member	KEGG Pathway	hsa03010	Ribosome	-68.1663	-64.8196	58/158	2197,3921,6132,6134,6136,6137,6139,6141,6142,6143,6147,6150,6152,6155,6157,6158,6159,6161,6164,6167,6168,6170,6171,6175,6176,6181,6182,6183,6187,6193,6203,6204,6205,6207,6208,6209,6210,6217,6218,6222,6223,6224,6227,6228,6231,6232,6234,6235,7311,10573,11224,23521,25873,51069,51073,63875,79590,200916	FAU,RPSA,RPL8,RPL10,RPL12,RPL13,RPL17,RPL18,RPL18A,RPL19,RPL23A,MRPL23,RPL24,RPL27,RPL27A,RPL28,RPL29,RPL32,RPL34,RPL37,RPL37A,RPL39,RPL41,RPLP0,RPLP1,RPLP2,MRPL12,MRPS12,RPS2,RPS5,RPS9,RPS10,RPS11,RPS13,RPS14,RPS15,RPS15A,RPS16,RPS17,RPS18,RPS19,RPS20,RPS21,RPS23,RPS26,RPS27,RPS28,RPS29,UBA52,MRPL28,RPL35,RPL13A,RPL36,MRPL2,MRPL4,MRPL17,MRPL24,RPL22L1
1_Member	Reactome Gene Sets	R-HSA-1799339	SRP-dependent cotranslational protein targeting to membrane	-67.7029	-64.3976	52/112	3921,6132,6134,6136,6137,6139,6141,6142,6143,6147,6152,6155,6157,6158,6159,6161,6164,6167,6168,6170,6171,6175,6176,6181,6187,6193,6203,6204,6205,6207,6208,6209,6210,6217,6218,6222,6223,6224,6227,6228,6231,6232,6234,6235,6748,7311,10952,11224,23521,25873,116832,200916	RPSA,RPL8,RPL10,RPL12,RPL13,RPL17,RPL18,RPL18A,RPL19,RPL23A,RPL24,RPL27,RPL27A,RPL28,RPL29,RPL32,RPL34,RPL37,RPL37A,RPL39,RPL41,RPLP0,RPLP1,RPLP2,RPS2,RPS5,RPS9,RPS10,RPS11,RPS13,RPS14,RPS15,RPS15A,RPS16,RPS17,RPS18,RPS19,RPS20,RPS21,RPS23,RPS26,RPS27,RPS28,RPS29,SSR4,UBA52,SEC61B,RPL35,RPL13A,RPL36,RPL39L,RPL22L1
1_Member	Reactome Gene Sets	R-HSA-9633012	Response of EIF2AK4 (GCN2) to amino acid deficiency	-66.9268	-63.6593	50/101	3921,6132,6134,6136,6137,6139,6141,6142,6143,6147,6152,6155,6157,6158,6159,6161,6164,6167,6168,6170,6171,6175,6176,6181,6187,6193,6203,6204,6205,6207,6208,6209,6210,6217,6218,6222,6223,6224,6227,6228,6231,6232,6234,6235,7311,11224,23521,25873,116832,200916	RPSA,RPL8,RPL10,RPL12,RPL13,RPL17,RPL18,RPL18A,RPL19,RPL23A,RPL24,RPL27,RPL27A,RPL28,RPL29,RPL32,RPL34,RPL37,RPL37A,RPL39,RPL41,RPLP0,RPLP1,RPLP2,RPS2,RPS5,RPS9,RPS10,RPS11,RPS13,RPS14,RPS15,RPS15A,RPS16,RPS17,RPS18,RPS19,RPS20,RPS21,RPS23,RPS26,RPS27,RPS28,RPS29,UBA52,RPL35,RPL13A,RPL36,RPL39L,RPL22L1
1_Member	Reactome Gene Sets	R-HSA-72766	Translation	-66.3169	-63.0841	69/291	1936,1937,1978,3921,6132,6134,6136,6137,6139,6141,6142,6143,6147,6150,6152,6155,6157,6158,6159,6161,6164,6167,6168,6170,6171,6175,6176,6181,6182,6183,6187,6193,6203,6204,6205,6207,6208,6209,6210,6217,6218,6222,6223,6224,6227,6228,6231,6232,6234,6235,6748,7311,8665,10573,10952,11224,23521,25873,51069,51073,51253,51504,63875,79590,116540,116832,122704,128308,200916	EEF1D,EEF1G,EIF4EBP1,RPSA,RPL8,RPL10,RPL12,RPL13,RPL17,RPL18,RPL18A,RPL19,RPL23A,MRPL23,RPL24,RPL27,RPL27A,RPL28,RPL29,RPL32,RPL34,RPL37,RPL37A,RPL39,RPL41,RPLP0,RPLP1,RPLP2,MRPL12,MRPS12,RPS2,RPS5,RPS9,RPS10,RPS11,RPS13,RPS14,RPS15,RPS15A,RPS16,RPS17,RPS18,RPS19,RPS20,RPS21,RPS23,RPS26,RPS27,RPS28,RPS29,SSR4,UBA52,EIF3F,MRPL28,SEC61B,RPL35,RPL13A,RPL36,MRPL2,MRPL4,MRPL37,TRMT112,MRPL17,MRPL24,MR…
1_Member	Reactome Gene Sets	R-HSA-156827	L13a-mediated translational silencing of Ceruloplasmin expression	-66.085	-62.8845	51/111	3921,6132,6134,6136,6137,6139,6141,6142,6143,6147,6152,6155,6157,6158,6159,6161,6164,6167,6168,6170,6171,6175,6176,6181,6187,6193,6203,6204,6205,6207,6208,6209,6210,6217,6218,6222,6223,6224,6227,6228,6231,6232,6234,6235,7311,8665,11224,23521,25873,116832,200916	RPSA,RPL8,RPL10,RPL12,RPL13,RPL17,RPL18,RPL18A,RPL19,RPL23A,RPL24,RPL27,RPL27A,RPL28,RPL29,RPL32,RPL34,RPL37,RPL37A,RPL39,RPL41,RPLP0,RPLP1,RPLP2,RPS2,RPS5,RPS9,RPS10,RPS11,RPS13,RPS14,RPS15,RPS15A,RPS16,RPS17,RPS18,RPS19,RPS20,RPS21,RPS23,RPS26,RPS27,RPS28,RPS29,UBA52,EIF3F,RPL35,RPL13A,RPL36,RPL39L,RPL22L1
1_Member	Reactome Gene Sets	R-HSA-72613	Eukaryotic Translation Initiation	-65.9274	-62.7848	52/119	1978,3921,6132,6134,6136,6137,6139,6141,6142,6143,6147,6152,6155,6157,6158,6159,6161,6164,6167,6168,6170,6171,6175,6176,6181,6187,6193,6203,6204,6205,6207,6208,6209,6210,6217,6218,6222,6223,6224,6227,6228,6231,6232,6234,6235,7311,8665,11224,23521,25873,116832,200916	EIF4EBP1,RPSA,RPL8,RPL10,RPL12,RPL13,RPL17,RPL18,RPL18A,RPL19,RPL23A,RPL24,RPL27,RPL27A,RPL28,RPL29,RPL32,RPL34,RPL37,RPL37A,RPL39,RPL41,RPLP0,RPLP1,RPLP2,RPS2,RPS5,RPS9,RPS10,RPS11,RPS13,RPS14,RPS15,RPS15A,RPS16,RPS17,RPS18,RPS19,RPS20,RPS21,RPS23,RPS26,RPS27,RPS28,RPS29,UBA52,EIF3F,RPL35,RPL13A,RPL36,RPL39L,RPL22L1
1_Member	Reactome Gene Sets	R-HSA-72737	Cap-dependent Translation Initiation	-65.9274	-62.7848	52/119	1978,3921,6132,6134,6136,6137,6139,6141,6142,6143,6147,6152,6155,6157,6158,6159,6161,6164,6167,6168,6170,6171,6175,6176,6181,6187,6193,6203,6204,6205,6207,6208,6209,6210,6217,6218,6222,6223,6224,6227,6228,6231,6232,6234,6235,7311,8665,11224,23521,25873,116832,200916	EIF4EBP1,RPSA,RPL8,RPL10,RPL12,RPL13,RPL17,RPL18,RPL18A,RPL19,RPL23A,RPL24,RPL27,RPL27A,RPL28,RPL29,RPL32,RPL34,RPL37,RPL37A,RPL39,RPL41,RPLP0,RPLP1,RPLP2,RPS2,RPS5,RPS9,RPS10,RPS11,RPS13,RPS14,RPS15,RPS15A,RPS16,RPS17,RPS18,RPS19,RPS20,RPS21,RPS23,RPS26,RPS27,RPS28,RPS29,UBA52,EIF3F,RPL35,RPL13A,RPL36,RPL39L,RPL22L1
1_Member	Reactome Gene Sets	R-HSA-72706	GTP hydrolysis and joining of the 60S ribosomal subunit	-65.8259	-62.7097	51/112	3921,6132,6134,6136,6137,6139,6141,6142,6143,6147,6152,6155,6157,6158,6159,6161,6164,6167,6168,6170,6171,6175,6176,6181,6187,6193,6203,6204,6205,6207,6208,6209,6210,6217,6218,6222,6223,6224,6227,6228,6231,6232,6234,6235,7311,8665,11224,23521,25873,116832,200916	RPSA,RPL8,RPL10,RPL12,RPL13,RPL17,RPL18,RPL18A,RPL19,RPL23A,RPL24,RPL27,RPL27A,RPL28,RPL29,RPL32,RPL34,RPL37,RPL37A,RPL39,RPL41,RPLP0,RPLP1,RPLP2,RPS2,RPS5,RPS9,RPS10,RPS11,RPS13,RPS14,RPS15,RPS15A,RPS16,RPS17,RPS18,RPS19,RPS20,RPS21,RPS23,RPS26,RPS27,RPS28,RPS29,UBA52,EIF3F,RPL35,RPL13A,RPL36,RPL39L,RPL22L1
1_Member	Reactome Gene Sets	R-HSA-168273	Influenza Viral RNA Transcription and Replication	-64.1069	-61.0155	53/135	3921,5435,5438,5441,6132,6134,6136,6137,6139,6141,6142,6143,6147,6152,6155,6157,6158,6159,6161,6164,6167,6168,6170,6171,6175,6176,6181,6187,6193,6203,6204,6205,6207,6208,6209,6210,6217,6218,6222,6223,6224,6227,6228,6231,6232,6234,6235,7311,11224,23521,25873,116832,200916	RPSA,POLR2F,POLR2I,POLR2L,RPL8,RPL10,RPL12,RPL13,RPL17,RPL18,RPL18A,RPL19,RPL23A,RPL24,RPL27,RPL27A,RPL28,RPL29,RPL32,RPL34,RPL37,RPL37A,RPL39,RPL41,RPLP0,RPLP1,RPLP2,RPS2,RPS5,RPS9,RPS10,RPS11,RPS13,RPS14,RPS15,RPS15A,RPS16,RPS17,RPS18,RPS19,RPS20,RPS21,RPS23,RPS26,RPS27,RPS28,RPS29,UBA52,RPL35,RPL13A,RPL36,RPL39L,RPL22L1
1_Member	Reactome Gene Sets	R-HSA-927802	Nonsense-Mediated Decay (NMD)	-63.228	-60.1823	50/115	3921,6132,6134,6136,6137,6139,6141,6142,6143,6147,6152,6155,6157,6158,6159,6161,6164,6167,6168,6170,6171,6175,6176,6181,6187,6193,6203,6204,6205,6207,6208,6209,6210,6217,6218,6222,6223,6224,6227,6228,6231,6232,6234,6235,7311,11224,23521,25873,116832,200916	RPSA,RPL8,RPL10,RPL12,RPL13,RPL17,RPL18,RPL18A,RPL19,RPL23A,RPL24,RPL27,RPL27A,RPL28,RPL29,RPL32,RPL34,RPL37,RPL37A,RPL39,RPL41,RPLP0,RPLP1,RPLP2,RPS2,RPS5,RPS9,RPS10,RPS11,RPS13,RPS14,RPS15,RPS15A,RPS16,RPS17,RPS18,RPS19,RPS20,RPS21,RPS23,RPS26,RPS27,RPS28,RPS29,UBA52,RPL35,RPL13A,RPL36,RPL39L,RPL22L1
1_Member	Reactome Gene Sets	R-HSA-975957	Nonsense Mediated Decay (NMD) enhanced by the Exon Junction Complex (EJC)	-63.228	-60.1823	50/115	3921,6132,6134,6136,6137,6139,6141,6142,6143,6147,6152,6155,6157,6158,6159,6161,6164,6167,6168,6170,6171,6175,6176,6181,6187,6193,6203,6204,6205,6207,6208,6209,6210,6217,6218,6222,6223,6224,6227,6228,6231,6232,6234,6235,7311,11224,23521,25873,116832,200916	RPSA,RPL8,RPL10,RPL12,RPL13,RPL17,RPL18,RPL18A,RPL19,RPL23A,RPL24,RPL27,RPL27A,RPL28,RPL29,RPL32,RPL34,RPL37,RPL37A,RPL39,RPL41,RPLP0,RPLP1,RPLP2,RPS2,RPS5,RPS9,RPS10,RPS11,RPS13,RPS14,RPS15,RPS15A,RPS16,RPS17,RPS18,RPS19,RPS20,RPS21,RPS23,RPS26,RPS27,RPS28,RPS29,UBA52,RPL35,RPL13A,RPL36,RPL39L,RPL22L1
1_Member	Reactome Gene Sets	R-HSA-2408522	Selenoamino acid metabolism	-62.516	-59.4915	50/118	3921,6132,6134,6136,6137,6139,6141,6142,6143,6147,6152,6155,6157,6158,6159,6161,6164,6167,6168,6170,6171,6175,6176,6181,6187,6193,6203,6204,6205,6207,6208,6209,6210,6217,6218,6222,6223,6224,6227,6228,6231,6232,6234,6235,7311,11224,23521,25873,116832,200916	RPSA,RPL8,RPL10,RPL12,RPL13,RPL17,RPL18,RPL18A,RPL19,RPL23A,RPL24,RPL27,RPL27A,RPL28,RPL29,RPL32,RPL34,RPL37,RPL37A,RPL39,RPL41,RPLP0,RPLP1,RPLP2,RPS2,RPS5,RPS9,RPS10,RPS11,RPS13,RPS14,RPS15,RPS15A,RPS16,RPS17,RPS18,RPS19,RPS20,RPS21,RPS23,RPS26,RPS27,RPS28,RPS29,UBA52,RPL35,RPL13A,RPL36,RPL39L,RPL22L1
1_Member	GO Biological Processes	GO:0002181	cytoplasmic translation	-62.1225	-59.1182	49/112	3921,6132,6134,6136,6137,6139,6141,6142,6143,6147,6152,6155,6157,6158,6159,6161,6164,6167,6168,6170,6171,6175,6176,6181,6187,6193,6203,6204,6205,6207,6208,6209,6210,6217,6218,6222,6223,6224,6227,6228,6231,6232,6234,6235,7311,11224,23521,25873,200916	RPSA,RPL8,RPL10,RPL12,RPL13,RPL17,RPL18,RPL18A,RPL19,RPL23A,RPL24,RPL27,RPL27A,RPL28,RPL29,RPL32,RPL34,RPL37,RPL37A,RPL39,RPL41,RPLP0,RPLP1,RPLP2,RPS2,RPS5,RPS9,RPS10,RPS11,RPS13,RPS14,RPS15,RPS15A,RPS16,RPS17,RPS18,RPS19,RPS20,RPS21,RPS23,RPS26,RPS27,RPS28,RPS29,UBA52,RPL35,RPL13A,RPL36,RPL22L1
1_Member	Reactome Gene Sets	R-HSA-168255	Influenza Infection	-61.7502	-58.7653	54/156	293,3921,5435,5438,5441,6132,6134,6136,6137,6139,6141,6142,6143,6147,6152,6155,6157,6158,6159,6161,6164,6167,6168,6170,6171,6175,6176,6181,6187,6193,6203,6204,6205,6207,6208,6209,6210,6217,6218,6222,6223,6224,6227,6228,6231,6232,6234,6235,7311,11224,23521,25873,116832,200916	SLC25A6,RPSA,POLR2F,POLR2I,POLR2L,RPL8,RPL10,RPL12,RPL13,RPL17,RPL18,RPL18A,RPL19,RPL23A,RPL24,RPL27,RPL27A,RPL28,RPL29,RPL32,RPL34,RPL37,RPL37A,RPL39,RPL41,RPLP0,RPLP1,RPLP2,RPS2,RPS5,RPS9,RPS10,RPS11,RPS13,RPS14,RPS15,RPS15A,RPS16,RPS17,RPS18,RPS19,RPS20,RPS21,RPS23,RPS26,RPS27,RPS28,RPS29,UBA52,RPL35,RPL13A,RPL36,RPL39L,RPL22L1
1_Member	Reactome Gene Sets	R-HSA-9711097	Cellular response to starvation	-60.0824	-57.1159	53/156	3921,6132,6134,6136,6137,6139,6141,6142,6143,6147,6152,6155,6157,6158,6159,6161,6164,6167,6168,6170,6171,6175,6176,6181,6187,6193,6203,6204,6205,6207,6208,6209,6210,6217,6218,6222,6223,6224,6227,6228,6231,6232,6234,6235,7311,9296,11224,23521,25873,64223,116832,200916,389541	RPSA,RPL8,RPL10,RPL12,RPL13,RPL17,RPL18,RPL18A,RPL19,RPL23A,RPL24,RPL27,RPL27A,RPL28,RPL29,RPL32,RPL34,RPL37,RPL37A,RPL39,RPL41,RPLP0,RPLP1,RPLP2,RPS2,RPS5,RPS9,RPS10,RPS11,RPS13,RPS14,RPS15,RPS15A,RPS16,RPS17,RPS18,RPS19,RPS20,RPS21,RPS23,RPS26,RPS27,RPS28,RPS29,UBA52,ATP6V1F,RPL35,RPL13A,RPL36,MLST8,RPL39L,RPL22L1,LAMTOR4
1_Member	Reactome Gene Sets	R-HSA-8868773	rRNA processing in the nucleus and cytosol	-58.9263	-55.9775	56/194	2091,3921,6132,6134,6136,6137,6139,6141,6142,6143,6147,6152,6155,6157,6158,6159,6161,6164,6167,6168,6170,6171,6175,6176,6181,6187,6193,6203,6204,6205,6207,6208,6209,6210,6217,6218,6222,6223,6224,6227,6228,6231,6232,6234,6235,7311,11224,23521,25873,51504,54512,54555,54913,57418,116832,200916	FBL,RPSA,RPL8,RPL10,RPL12,RPL13,RPL17,RPL18,RPL18A,RPL19,RPL23A,RPL24,RPL27,RPL27A,RPL28,RPL29,RPL32,RPL34,RPL37,RPL37A,RPL39,RPL41,RPLP0,RPLP1,RPLP2,RPS2,RPS5,RPS9,RPS10,RPS11,RPS13,RPS14,RPS15,RPS15A,RPS16,RPS17,RPS18,RPS19,RPS20,RPS21,RPS23,RPS26,RPS27,RPS28,RPS29,UBA52,RPL35,RPL13A,RPL36,TRMT112,EXOSC4,DDX49,RPP25,WDR18,RPL39L,RPL22L1
1_Member	Reactome Gene Sets	R-HSA-6791226	Major pathway of rRNA processing in the nucleolus and cytosol	-58.8125	-55.8808	55/184	2091,3921,6132,6134,6136,6137,6139,6141,6142,6143,6147,6152,6155,6157,6158,6159,6161,6164,6167,6168,6170,6171,6175,6176,6181,6187,6193,6203,6204,6205,6207,6208,6209,6210,6217,6218,6222,6223,6224,6227,6228,6231,6232,6234,6235,7311,11224,23521,25873,54512,54555,54913,57418,116832,200916	FBL,RPSA,RPL8,RPL10,RPL12,RPL13,RPL17,RPL18,RPL18A,RPL19,RPL23A,RPL24,RPL27,RPL27A,RPL28,RPL29,RPL32,RPL34,RPL37,RPL37A,RPL39,RPL41,RPLP0,RPLP1,RPLP2,RPS2,RPS5,RPS9,RPS10,RPS11,RPS13,RPS14,RPS15,RPS15A,RPS16,RPS17,RPS18,RPS19,RPS20,RPS21,RPS23,RPS26,RPS27,RPS28,RPS29,UBA52,RPL35,RPL13A,RPL36,EXOSC4,DDX49,RPP25,WDR18,RPL39L,RPL22L1
1_Member	Reactome Gene Sets	R-HSA-72312	rRNA processing	-57.5424	-54.627	56/204	2091,3921,6132,6134,6136,6137,6139,6141,6142,6143,6147,6152,6155,6157,6158,6159,6161,6164,6167,6168,6170,6171,6175,6176,6181,6187,6193,6203,6204,6205,6207,6208,6209,6210,6217,6218,6222,6223,6224,6227,6228,6231,6232,6234,6235,7311,11224,23521,25873,51504,54512,54555,54913,57418,116832,200916	FBL,RPSA,RPL8,RPL10,RPL12,RPL13,RPL17,RPL18,RPL18A,RPL19,RPL23A,RPL24,RPL27,RPL27A,RPL28,RPL29,RPL32,RPL34,RPL37,RPL37A,RPL39,RPL41,RPLP0,RPLP1,RPLP2,RPS2,RPS5,RPS9,RPS10,RPS11,RPS13,RPS14,RPS15,RPS15A,RPS16,RPS17,RPS18,RPS19,RPS20,RPS21,RPS23,RPS26,RPS27,RPS28,RPS29,UBA52,RPL35,RPL13A,RPL36,TRMT112,EXOSC4,DDX49,RPP25,WDR18,RPL39L,RPL22L1
1_Member	Reactome Gene Sets	R-HSA-9010553	Regulation of expression of SLITs and ROBOs	-56.013	-53.1134	52/171	3921,5691,5694,6132,6134,6136,6137,6139,6141,6142,6143,6147,6152,6155,6157,6158,6159,6161,6164,6167,6168,6170,6171,6175,6176,6181,6187,6193,6203,6204,6205,6207,6208,6209,6210,6217,6218,6222,6223,6224,6227,6228,6231,6232,6234,6235,7311,11224,23521,25873,116832,200916	RPSA,PSMB3,PSMB6,RPL8,RPL10,RPL12,RPL13,RPL17,RPL18,RPL18A,RPL19,RPL23A,RPL24,RPL27,RPL27A,RPL28,RPL29,RPL32,RPL34,RPL37,RPL37A,RPL39,RPL41,RPLP0,RPLP1,RPLP2,RPS2,RPS5,RPS9,RPS10,RPS11,RPS13,RPS14,RPS15,RPS15A,RPS16,RPS17,RPS18,RPS19,RPS20,RPS21,RPS23,RPS26,RPS27,RPS28,RPS29,UBA52,RPL35,RPL13A,RPL36,RPL39L,RPL22L1
1_Member	GO Biological Processes	GO:0006412	translation	-55.2245	-52.3402	64/332	1936,1937,1984,3692,3921,6132,6134,6136,6137,6139,6141,6142,6143,6147,6150,6152,6155,6157,6158,6159,6161,6164,6167,6168,6170,6171,6175,6176,6181,6183,6187,6193,6203,6204,6205,6207,6208,6209,6210,6217,6218,6222,6223,6224,6227,6228,6231,6232,6234,6235,7311,8665,10399,10573,11224,23521,25873,51069,51253,79590,116832,122704,128308,200916	EEF1D,EEF1G,EIF5A,EIF6,RPSA,RPL8,RPL10,RPL12,RPL13,RPL17,RPL18,RPL18A,RPL19,RPL23A,MRPL23,RPL24,RPL27,RPL27A,RPL28,RPL29,RPL32,RPL34,RPL37,RPL37A,RPL39,RPL41,RPLP0,RPLP1,RPLP2,MRPS12,RPS2,RPS5,RPS9,RPS10,RPS11,RPS13,RPS14,RPS15,RPS15A,RPS16,RPS17,RPS18,RPS19,RPS20,RPS21,RPS23,RPS26,RPS27,RPS28,RPS29,UBA52,EIF3F,RACK1,MRPL28,RPL35,RPL13A,RPL36,MRPL2,MRPL37,MRPL24,RPL39L,MRPL52,MRPL55,RPL22L1
1_Member	GO Biological Processes	GO:0043043	peptide biosynthetic process	-52.9504	-50.0809	64/359	1936,1937,1984,3692,3921,6132,6134,6136,6137,6139,6141,6142,6143,6147,6150,6152,6155,6157,6158,6159,6161,6164,6167,6168,6170,6171,6175,6176,6181,6183,6187,6193,6203,6204,6205,6207,6208,6209,6210,6217,6218,6222,6223,6224,6227,6228,6231,6232,6234,6235,7311,8665,10399,10573,11224,23521,25873,51069,51253,79590,116832,122704,128308,200916	EEF1D,EEF1G,EIF5A,EIF6,RPSA,RPL8,RPL10,RPL12,RPL13,RPL17,RPL18,RPL18A,RPL19,RPL23A,MRPL23,RPL24,RPL27,RPL27A,RPL28,RPL29,RPL32,RPL34,RPL37,RPL37A,RPL39,RPL41,RPLP0,RPLP1,RPLP2,MRPS12,RPS2,RPS5,RPS9,RPS10,RPS11,RPS13,RPS14,RPS15,RPS15A,RPS16,RPS17,RPS18,RPS19,RPS20,RPS21,RPS23,RPS26,RPS27,RPS28,RPS29,UBA52,EIF3F,RACK1,MRPL28,RPL35,RPL13A,RPL36,MRPL2,MRPL37,MRPL24,RPL39L,MRPL52,MRPL55,RPL22L1
1_Member	Reactome Gene Sets	R-HSA-376176	Signaling by ROBO receptors	-49.8644	-47.0091	52/218	3921,5691,5694,6132,6134,6136,6137,6139,6141,6142,6143,6147,6152,6155,6157,6158,6159,6161,6164,6167,6168,6170,6171,6175,6176,6181,6187,6193,6203,6204,6205,6207,6208,6209,6210,6217,6218,6222,6223,6224,6227,6228,6231,6232,6234,6235,7311,11224,23521,25873,116832,200916	RPSA,PSMB3,PSMB6,RPL8,RPL10,RPL12,RPL13,RPL17,RPL18,RPL18A,RPL19,RPL23A,RPL24,RPL27,RPL27A,RPL28,RPL29,RPL32,RPL34,RPL37,RPL37A,RPL39,RPL41,RPLP0,RPLP1,RPLP2,RPS2,RPS5,RPS9,RPS10,RPS11,RPS13,RPS14,RPS15,RPS15A,RPS16,RPS17,RPS18,RPS19,RPS20,RPS21,RPS23,RPS26,RPS27,RPS28,RPS29,UBA52,RPL35,RPL13A,RPL36,RPL39L,RPL22L1
1_Member	KEGG Pathway	hsa05171	Coronavirus disease - COVID-19	-48.337	-45.4955	52/232	733,2197,3921,6132,6134,6136,6137,6139,6141,6142,6143,6147,6152,6155,6157,6158,6159,6161,6164,6167,6168,6170,6171,6175,6176,6181,6187,6193,6203,6204,6205,6207,6208,6209,6210,6217,6218,6222,6223,6224,6227,6228,6231,6232,6234,6235,7311,10747,11224,23521,25873,200916	C8G,FAU,RPSA,RPL8,RPL10,RPL12,RPL13,RPL17,RPL18,RPL18A,RPL19,RPL23A,RPL24,RPL27,RPL27A,RPL28,RPL29,RPL32,RPL34,RPL37,RPL37A,RPL39,RPL41,RPLP0,RPLP1,RPLP2,RPS2,RPS5,RPS9,RPS10,RPS11,RPS13,RPS14,RPS15,RPS15A,RPS16,RPS17,RPS18,RPS19,RPS20,RPS21,RPS23,RPS26,RPS27,RPS28,RPS29,UBA52,MASP2,RPL35,RPL13A,RPL36,RPL22L1
1_Member	GO Biological Processes	GO:0006518	peptide metabolic process	-46.5395	-43.7113	66/489	1936,1937,1984,2876,3692,3921,6132,6134,6136,6137,6139,6141,6142,6143,6147,6150,6152,6155,6157,6158,6159,6161,6164,6167,6168,6170,6171,6175,6176,6181,6183,6187,6193,6203,6204,6205,6207,6208,6209,6210,6217,6218,6222,6223,6224,6227,6228,6231,6232,6234,6235,7311,8665,10399,10573,11224,23521,25873,51069,51253,55851,79590,116832,122704,128308,200916	EEF1D,EEF1G,EIF5A,GPX1,EIF6,RPSA,RPL8,RPL10,RPL12,RPL13,RPL17,RPL18,RPL18A,RPL19,RPL23A,MRPL23,RPL24,RPL27,RPL27A,RPL28,RPL29,RPL32,RPL34,RPL37,RPL37A,RPL39,RPL41,RPLP0,RPLP1,RPLP2,MRPS12,RPS2,RPS5,RPS9,RPS10,RPS11,RPS13,RPS14,RPS15,RPS15A,RPS16,RPS17,RPS18,RPS19,RPS20,RPS21,RPS23,RPS26,RPS27,RPS28,RPS29,UBA52,EIF3F,RACK1,MRPL28,RPL35,RPL13A,RPL36,MRPL2,MRPL37,PSENEN,MRPL24,RPL39L,MRPL52,MRPL55,R…
1_Member	GO Biological Processes	GO:0043604	amide biosynthetic process	-46.2612	-43.446	65/474	1936,1937,1984,3692,3921,6132,6134,6136,6137,6139,6141,6142,6143,6147,6150,6152,6155,6157,6158,6159,6161,6164,6167,6168,6170,6171,6175,6176,6181,6183,6187,6193,6203,6204,6205,6207,6208,6209,6210,6217,6218,6222,6223,6224,6227,6228,6231,6232,6234,6235,7311,8665,10399,10573,11224,23521,25873,51069,51253,79590,116832,122704,123099,128308,200916	EEF1D,EEF1G,EIF5A,EIF6,RPSA,RPL8,RPL10,RPL12,RPL13,RPL17,RPL18,RPL18A,RPL19,RPL23A,MRPL23,RPL24,RPL27,RPL27A,RPL28,RPL29,RPL32,RPL34,RPL37,RPL37A,RPL39,RPL41,RPLP0,RPLP1,RPLP2,MRPS12,RPS2,RPS5,RPS9,RPS10,RPS11,RPS13,RPS14,RPS15,RPS15A,RPS16,RPS17,RPS18,RPS19,RPS20,RPS21,RPS23,RPS26,RPS27,RPS28,RPS29,UBA52,EIF3F,RACK1,MRPL28,RPL35,RPL13A,RPL36,MRPL2,MRPL37,MRPL24,RPL39L,MRPL52,DEGS2,MRPL55,RPL22L1
1_Member	Reactome Gene Sets	R-HSA-8953854	Metabolism of RNA	-43.8138	-41.0112	72/673	2091,2521,3921,5435,5438,5441,5691,5694,6132,6134,6136,6137,6139,6141,6142,6143,6147,6152,6155,6157,6158,6159,6161,6164,6167,6168,6170,6171,6175,6176,6181,6187,6193,6203,6204,6205,6207,6208,6209,6210,6217,6218,6222,6223,6224,6227,6228,6231,6232,6234,6235,6628,6633,7307,7311,8270,10450,11224,23521,25873,51504,51690,54512,54555,54913,54960,57418,57819,79228,83443,116832,200916	FBL,FUS,RPSA,POLR2F,POLR2I,POLR2L,PSMB3,PSMB6,RPL8,RPL10,RPL12,RPL13,RPL17,RPL18,RPL18A,RPL19,RPL23A,RPL24,RPL27,RPL27A,RPL28,RPL29,RPL32,RPL34,RPL37,RPL37A,RPL39,RPL41,RPLP0,RPLP1,RPLP2,RPS2,RPS5,RPS9,RPS10,RPS11,RPS13,RPS14,RPS15,RPS15A,RPS16,RPS17,RPS18,RPS19,RPS20,RPS21,RPS23,RPS26,RPS27,RPS28,RPS29,SNRPB,SNRPD2,U2AF1,UBA52,LAGE3,PPIE,RPL35,RPL13A,RPL36,TRMT112,LSM7,EXOSC4,DDX49,RPP25,GEMIN8,…
1_Member	CORUM	CORUM:3055	Nop56p-associated pre-rRNA complex	-42.7594	-39.969	37/104	2091,6132,6134,6136,6137,6139,6141,6142,6143,6147,6152,6155,6157,6158,6159,6161,6168,6170,6175,6176,6181,6187,6203,6205,6207,6208,6209,6210,6217,6218,6222,6228,6235,7307,11224,23521,25873	FBL,RPL8,RPL10,RPL12,RPL13,RPL17,RPL18,RPL18A,RPL19,RPL23A,RPL24,RPL27,RPL27A,RPL28,RPL29,RPL32,RPL37A,RPL39,RPLP0,RPLP1,RPLP2,RPS2,RPS9,RPS11,RPS13,RPS14,RPS15,RPS15A,RPS16,RPS17,RPS18,RPS23,RPS29,U2AF1,RPL35,RPL13A,RPL36
1_Member	Reactome Gene Sets	R-HSA-71291	Metabolism of amino acids and derivatives	-41.8689	-39.0904	56/374	2593,3921,5691,5694,6132,6134,6136,6137,6139,6141,6142,6143,6147,6152,6155,6157,6158,6159,6161,6164,6167,6168,6170,6171,6175,6176,6181,6187,6193,6203,6204,6205,6207,6208,6209,6210,6217,6218,6222,6223,6224,6227,6228,6231,6232,6234,6235,7311,11224,23521,25873,26227,112817,113675,116832,200916	GAMT,RPSA,PSMB3,PSMB6,RPL8,RPL10,RPL12,RPL13,RPL17,RPL18,RPL18A,RPL19,RPL23A,RPL24,RPL27,RPL27A,RPL28,RPL29,RPL32,RPL34,RPL37,RPL37A,RPL39,RPL41,RPLP0,RPLP1,RPLP2,RPS2,RPS5,RPS9,RPS10,RPS11,RPS13,RPS14,RPS15,RPS15A,RPS16,RPS17,RPS18,RPS19,RPS20,RPS21,RPS23,RPS26,RPS27,RPS28,RPS29,UBA52,RPL35,RPL13A,RPL36,PHGDH,HOGA1,SDSL,RPL39L,RPL22L1
1_Member	Reactome Gene Sets	R-HSA-8953897	Cellular responses to stimuli	-41.7662	-38.9993	74/771	475,1029,1327,1337,1340,1410,2056,2077,2876,3008,3921,4493,4496,4499,4501,4502,5691,5694,6132,6134,6136,6137,6139,6141,6142,6143,6147,6152,6155,6157,6158,6159,6161,6164,6167,6168,6170,6171,6175,6176,6181,6187,6193,6203,6204,6205,6207,6208,6209,6210,6217,6218,6222,6223,6224,6227,6228,6231,6232,6234,6235,7311,8364,9296,11224,23521,25824,25873,54512,55766,64223,116832,200916,389541	ATOX1,CDKN2A,COX4I1,COX6A1,COX6B1,CRYAB,EPO,ERF,GPX1,H1-4,RPSA,MT1E,MT1H,MT1M,MT1X,MT2A,PSMB3,PSMB6,RPL8,RPL10,RPL12,RPL13,RPL17,RPL18,RPL18A,RPL19,RPL23A,RPL24,RPL27,RPL27A,RPL28,RPL29,RPL32,RPL34,RPL37,RPL37A,RPL39,RPL41,RPLP0,RPLP1,RPLP2,RPS2,RPS5,RPS9,RPS10,RPS11,RPS13,RPS14,RPS15,RPS15A,RPS16,RPS17,RPS18,RPS19,RPS20,RPS21,RPS23,RPS26,RPS27,RPS28,RPS29,UBA52,H4C3,ATP6V1F,RPL35,RPL13A,PRDX5,RP…
1_Member	GO Biological Processes	GO:0043603	cellular amide metabolic process	-40.5994	-37.8438	72/750	1936,1937,1984,2876,3692,3921,6132,6134,6136,6137,6139,6141,6142,6143,6147,6150,6152,6155,6157,6158,6159,6161,6164,6167,6168,6170,6171,6175,6176,6181,6183,6187,6193,6203,6204,6205,6207,6208,6209,6210,6217,6218,6222,6223,6224,6227,6228,6231,6232,6234,6235,7311,8612,8665,10399,10573,10654,11224,23521,25873,30833,51069,51253,55577,55851,79590,116832,122704,123099,125981,128308,200916	EEF1D,EEF1G,EIF5A,GPX1,EIF6,RPSA,RPL8,RPL10,RPL12,RPL13,RPL17,RPL18,RPL18A,RPL19,RPL23A,MRPL23,RPL24,RPL27,RPL27A,RPL28,RPL29,RPL32,RPL34,RPL37,RPL37A,RPL39,RPL41,RPLP0,RPLP1,RPLP2,MRPS12,RPS2,RPS5,RPS9,RPS10,RPS11,RPS13,RPS14,RPS15,RPS15A,RPS16,RPS17,RPS18,RPS19,RPS20,RPS21,RPS23,RPS26,RPS27,RPS28,RPS29,UBA52,PLPP2,EIF3F,RACK1,MRPL28,PMVK,RPL35,RPL13A,RPL36,NT5C,MRPL2,MRPL37,NAGK,PSENEN,MRPL24,R…
1_Member	CORUM	CORUM:308	60S ribosomal subunit, cytoplasmic	-38.5743	-35.8297	27/47	6132,6134,6136,6137,6139,6141,6142,6143,6147,6152,6155,6157,6158,6159,6161,6164,6167,6168,6170,6171,6175,6176,6181,7311,11224,23521,25873	RPL8,RPL10,RPL12,RPL13,RPL17,RPL18,RPL18A,RPL19,RPL23A,RPL24,RPL27,RPL27A,RPL28,RPL29,RPL32,RPL34,RPL37,RPL37A,RPL39,RPL41,RPLP0,RPLP1,RPLP2,UBA52,RPL35,RPL13A,RPL36
1_Member	Reactome Gene Sets	R-HSA-2262752	Cellular responses to stress	-37.3948	-34.6609	69/757	475,1029,1327,1337,1340,1410,2056,2077,2876,3008,3921,5691,5694,6132,6134,6136,6137,6139,6141,6142,6143,6147,6152,6155,6157,6158,6159,6161,6164,6167,6168,6170,6171,6175,6176,6181,6187,6193,6203,6204,6205,6207,6208,6209,6210,6217,6218,6222,6223,6224,6227,6228,6231,6232,6234,6235,7311,8364,9296,11224,23521,25824,25873,54512,55766,64223,116832,200916,389541	ATOX1,CDKN2A,COX4I1,COX6A1,COX6B1,CRYAB,EPO,ERF,GPX1,H1-4,RPSA,PSMB3,PSMB6,RPL8,RPL10,RPL12,RPL13,RPL17,RPL18,RPL18A,RPL19,RPL23A,RPL24,RPL27,RPL27A,RPL28,RPL29,RPL32,RPL34,RPL37,RPL37A,RPL39,RPL41,RPLP0,RPLP1,RPLP2,RPS2,RPS5,RPS9,RPS10,RPS11,RPS13,RPS14,RPS15,RPS15A,RPS16,RPS17,RPS18,RPS19,RPS20,RPS21,RPS23,RPS26,RPS27,RPS28,RPS29,UBA52,H4C3,ATP6V1F,RPL35,RPL13A,PRDX5,RPL36,EXOSC4,H2AJ,MLST8,RPL…
1_Member	CORUM	CORUM:305	40S ribosomal subunit, cytoplasmic	-33.6384	-30.915	22/33	2197,3921,6187,6193,6203,6204,6205,6207,6208,6209,6210,6217,6218,6222,6223,6224,6227,6228,6231,6232,6234,6235	FAU,RPSA,RPS2,RPS5,RPS9,RPS10,RPS11,RPS13,RPS14,RPS15,RPS15A,RPS16,RPS17,RPS18,RPS19,RPS20,RPS21,RPS23,RPS26,RPS27,RPS28,RPS29
1_Member	Reactome Gene Sets	R-HSA-422475	Axon guidance	-32.6223	-29.9091	56/552	1945,3921,5691,5694,6132,6134,6136,6137,6139,6141,6142,6143,6147,6152,6155,6157,6158,6159,6161,6164,6167,6168,6170,6171,6175,6176,6181,6187,6193,6203,6204,6205,6207,6208,6209,6210,6217,6218,6222,6223,6224,6227,6228,6231,6232,6234,6235,7311,10095,11224,23521,25873,28964,55851,116832,200916	EFNA4,RPSA,PSMB3,PSMB6,RPL8,RPL10,RPL12,RPL13,RPL17,RPL18,RPL18A,RPL19,RPL23A,RPL24,RPL27,RPL27A,RPL28,RPL29,RPL32,RPL34,RPL37,RPL37A,RPL39,RPL41,RPLP0,RPLP1,RPLP2,RPS2,RPS5,RPS9,RPS10,RPS11,RPS13,RPS14,RPS15,RPS15A,RPS16,RPS17,RPS18,RPS19,RPS20,RPS21,RPS23,RPS26,RPS27,RPS28,RPS29,UBA52,ARPC1B,RPL35,RPL13A,RPL36,GIT1,PSENEN,RPL39L,RPL22L1
1_Member	CORUM	CORUM:338	40S ribosomal subunit, cytoplasmic	-32.3581	-29.6548	21/31	2197,3921,6187,6193,6203,6204,6205,6207,6208,6209,6210,6217,6218,6222,6223,6224,6227,6228,6231,6234,6235	FAU,RPSA,RPS2,RPS5,RPS9,RPS10,RPS11,RPS13,RPS14,RPS15,RPS15A,RPS16,RPS17,RPS18,RPS19,RPS20,RPS21,RPS23,RPS26,RPS28,RPS29
1_Member	Reactome Gene Sets	R-HSA-9675108	Nervous system development	-31.6087	-28.9152	56/577	1945,3921,5691,5694,6132,6134,6136,6137,6139,6141,6142,6143,6147,6152,6155,6157,6158,6159,6161,6164,6167,6168,6170,6171,6175,6176,6181,6187,6193,6203,6204,6205,6207,6208,6209,6210,6217,6218,6222,6223,6224,6227,6228,6231,6232,6234,6235,7311,10095,11224,23521,25873,28964,55851,116832,200916	EFNA4,RPSA,PSMB3,PSMB6,RPL8,RPL10,RPL12,RPL13,RPL17,RPL18,RPL18A,RPL19,RPL23A,RPL24,RPL27,RPL27A,RPL28,RPL29,RPL32,RPL34,RPL37,RPL37A,RPL39,RPL41,RPLP0,RPLP1,RPLP2,RPS2,RPS5,RPS9,RPS10,RPS11,RPS13,RPS14,RPS15,RPS15A,RPS16,RPS17,RPS18,RPS19,RPS20,RPS21,RPS23,RPS26,RPS27,RPS28,RPS29,UBA52,ARPC1B,RPL35,RPL13A,RPL36,GIT1,PSENEN,RPL39L,RPL22L1
1_Member	Reactome Gene Sets	R-HSA-72695	Formation of the ternary complex, and subsequently, the 43S complex	-27.8231	-25.1391	22/51	3921,6187,6193,6203,6204,6205,6207,6208,6209,6210,6217,6218,6222,6223,6224,6227,6228,6231,6232,6234,6235,8665	RPSA,RPS2,RPS5,RPS9,RPS10,RPS11,RPS13,RPS14,RPS15,RPS15A,RPS16,RPS17,RPS18,RPS19,RPS20,RPS21,RPS23,RPS26,RPS27,RPS28,RPS29,EIF3F
1_Member	Reactome Gene Sets	R-HSA-72662	Activation of the mRNA upon binding of the cap-binding complex and eIFs, and subsequent binding to 43S	-27.8091	-25.1345	23/59	1978,3921,6187,6193,6203,6204,6205,6207,6208,6209,6210,6217,6218,6222,6223,6224,6227,6228,6231,6232,6234,6235,8665	EIF4EBP1,RPSA,RPS2,RPS5,RPS9,RPS10,RPS11,RPS13,RPS14,RPS15,RPS15A,RPS16,RPS17,RPS18,RPS19,RPS20,RPS21,RPS23,RPS26,RPS27,RPS28,RPS29,EIF3F
1_Member	Reactome Gene Sets	R-HSA-72649	Translation initiation complex formation	-26.302	-23.6455	22/58	3921,6187,6193,6203,6204,6205,6207,6208,6209,6210,6217,6218,6222,6223,6224,6227,6228,6231,6232,6234,6235,8665	RPSA,RPS2,RPS5,RPS9,RPS10,RPS11,RPS13,RPS14,RPS15,RPS15A,RPS16,RPS17,RPS18,RPS19,RPS20,RPS21,RPS23,RPS26,RPS27,RPS28,RPS29,EIF3F
1_Member	Reactome Gene Sets	R-HSA-72702	Ribosomal scanning and start codon recognition	-26.302	-23.6455	22/58	3921,6187,6193,6203,6204,6205,6207,6208,6209,6210,6217,6218,6222,6223,6224,6227,6228,6231,6232,6234,6235,8665	RPSA,RPS2,RPS5,RPS9,RPS10,RPS11,RPS13,RPS14,RPS15,RPS15A,RPS16,RPS17,RPS18,RPS19,RPS20,RPS21,RPS23,RPS26,RPS27,RPS28,RPS29,EIF3F
2_Summary	CORUM	CORUM:5380	TRBP containing complex (DICER, RPL7A, EIF6, MOV10 and subunits of the 60S ribosomal particle)	-18.0189	-15.3712	13/25	3692,6136,6137,6142,6143,6155,6158,6161,6164,6168,6176,6181,25873	EIF6,RPL12,RPL13,RPL18A,RPL19,RPL27,RPL28,RPL32,RPL34,RPL37A,RPLP1,RPLP2,RPL36
2_Member	CORUM	CORUM:5380	TRBP containing complex (DICER, RPL7A, EIF6, MOV10 and subunits of the 60S ribosomal particle)	-18.0189	-15.3712	13/25	3692,6136,6137,6142,6143,6155,6158,6161,6164,6168,6176,6181,25873	EIF6,RPL12,RPL13,RPL18A,RPL19,RPL27,RPL28,RPL32,RPL34,RPL37A,RPLP1,RPLP2,RPL36
3_Summary	GO Biological Processes	GO:0042254	ribosome biogenesis	-12.9547	-10.3156	25/293	2091,3692,3921,6134,6147,6152,6155,6175,6193,6208,6209,6217,6218,6223,6227,6232,6234,10360,11224,29997,51504,54512,54555,54913,57418,6628,6633,54960,57819,8270,3880,6228,7111,755,11152,27285,51160,80776,83871,89891,93343,339122,388389	FBL,EIF6,RPSA,RPL10,RPL23A,RPL24,RPL27,RPLP0,RPS5,RPS14,RPS15,RPS16,RPS17,RPS19,RPS21,RPS27,RPS28,NPM3,RPL35,NOP53,TRMT112,EXOSC4,DDX49,RPP25,WDR18,SNRPB,SNRPD2,GEMIN8,LSM2,LAGE3,KRT19,RPS23,TMOD1,CFAP410,WDR45,TEKT2,VPS28,B9D2,RAB34,DYNC2I2,MVB12A,RAB43,CCDC103
3_Member	GO Biological Processes	GO:0042254	ribosome biogenesis	-12.9547	-10.3156	25/293	2091,3692,3921,6134,6147,6152,6155,6175,6193,6208,6209,6217,6218,6223,6227,6232,6234,10360,11224,29997,51504,54512,54555,54913,57418	FBL,EIF6,RPSA,RPL10,RPL23A,RPL24,RPL27,RPLP0,RPS5,RPS14,RPS15,RPS16,RPS17,RPS19,RPS21,RPS27,RPS28,NPM3,RPL35,NOP53,TRMT112,EXOSC4,DDX49,RPP25,WDR18
3_Member	GO Biological Processes	GO:0042255	ribosome assembly	-12.0016	-9.37091	13/62	3692,3921,6134,6147,6152,6175,6193,6208,6209,6223,6232,6234,29997	EIF6,RPSA,RPL10,RPL23A,RPL24,RPLP0,RPS5,RPS14,RPS15,RPS19,RPS27,RPS28,NOP53
3_Member	GO Biological Processes	GO:0022613	ribonucleoprotein complex biogenesis	-11.9791	-9.35672	29/444	2091,3692,3921,6134,6147,6152,6155,6175,6193,6208,6209,6217,6218,6223,6227,6232,6234,6628,6633,10360,11224,29997,51504,54512,54555,54913,54960,57418,57819	FBL,EIF6,RPSA,RPL10,RPL23A,RPL24,RPL27,RPLP0,RPS5,RPS14,RPS15,RPS16,RPS17,RPS19,RPS21,RPS27,RPS28,SNRPB,SNRPD2,NPM3,RPL35,NOP53,TRMT112,EXOSC4,DDX49,RPP25,GEMIN8,WDR18,LSM2
3_Member	GO Biological Processes	GO:0006364	rRNA processing	-10.1418	-7.55858	19/218	2091,3692,6155,6208,6209,6217,6218,6223,6227,6232,6234,10360,11224,29997,51504,54512,54555,54913,57418	FBL,EIF6,RPL27,RPS14,RPS15,RPS16,RPS17,RPS19,RPS21,RPS27,RPS28,NPM3,RPL35,NOP53,TRMT112,EXOSC4,DDX49,RPP25,WDR18
3_Member	GO Biological Processes	GO:0016072	rRNA metabolic process	-9.77408	-7.20555	19/229	2091,3692,6155,6208,6209,6217,6218,6223,6227,6232,6234,10360,11224,29997,51504,54512,54555,54913,57418	FBL,EIF6,RPL27,RPS14,RPS15,RPS16,RPS17,RPS19,RPS21,RPS27,RPS28,NPM3,RPL35,NOP53,TRMT112,EXOSC4,DDX49,RPP25,WDR18
3_Member	GO Biological Processes	GO:0022618	ribonucleoprotein complex assembly	-8.77253	-6.25192	17/206	3692,3921,6134,6147,6152,6175,6193,6208,6209,6223,6232,6234,6628,6633,29997,54960,57819	EIF6,RPSA,RPL10,RPL23A,RPL24,RPLP0,RPS5,RPS14,RPS15,RPS19,RPS27,RPS28,SNRPB,SNRPD2,NOP53,GEMIN8,LSM2
3_Member	GO Biological Processes	GO:0000028	ribosomal small subunit assembly	-8.61814	-6.10396	7/19	3921,6193,6208,6209,6223,6232,6234	RPSA,RPS5,RPS14,RPS15,RPS19,RPS27,RPS28
3_Member	GO Biological Processes	GO:0071826	ribonucleoprotein complex subunit organization	-8.55129	-6.05587	17/213	3692,3921,6134,6147,6152,6175,6193,6208,6209,6223,6232,6234,6628,6633,29997,54960,57819	EIF6,RPSA,RPL10,RPL23A,RPL24,RPLP0,RPS5,RPS14,RPS15,RPS19,RPS27,RPS28,SNRPB,SNRPD2,NOP53,GEMIN8,LSM2
3_Member	GO Biological Processes	GO:0042274	ribosomal small subunit biogenesis	-7.48258	-5.01096	10/73	3921,6193,6208,6209,6217,6218,6223,6227,6232,6234	RPSA,RPS5,RPS14,RPS15,RPS16,RPS17,RPS19,RPS21,RPS27,RPS28
3_Member	GO Biological Processes	GO:0034470	ncRNA processing	-6.80454	-4.37694	20/384	2091,3692,6155,6208,6209,6217,6218,6223,6227,6232,6234,8270,10360,11224,29997,51504,54512,54555,54913,57418	FBL,EIF6,RPL27,RPS14,RPS15,RPS16,RPS17,RPS19,RPS21,RPS27,RPS28,LAGE3,NPM3,RPL35,NOP53,TRMT112,EXOSC4,DDX49,RPP25,WDR18
3_Member	GO Biological Processes	GO:0140694	non-membrane-bounded organelle assembly	-5.51138	-3.21391	16/310	3692,3880,3921,6134,6147,6152,6175,6193,6208,6209,6223,6228,6232,6234,7111,29997	EIF6,KRT19,RPSA,RPL10,RPL23A,RPL24,RPLP0,RPS5,RPS14,RPS15,RPS19,RPS23,RPS27,RPS28,TMOD1,NOP53
3_Member	GO Biological Processes	GO:0034660	ncRNA metabolic process	-5.44432	-3.16209	20/470	2091,3692,6155,6208,6209,6217,6218,6223,6227,6232,6234,8270,10360,11224,29997,51504,54512,54555,54913,57418	FBL,EIF6,RPL27,RPS14,RPS15,RPS16,RPS17,RPS19,RPS21,RPS27,RPS28,LAGE3,NPM3,RPL35,NOP53,TRMT112,EXOSC4,DDX49,RPP25,WDR18
3_Member	GO Biological Processes	GO:0070925	organelle assembly	-5.15291	-2.89258	26/760	755,3692,3880,3921,6134,6147,6152,6175,6193,6208,6209,6223,6228,6232,6234,7111,11152,27285,29997,51160,80776,83871,89891,93343,339122,388389	CFAP410,EIF6,KRT19,RPSA,RPL10,RPL23A,RPL24,RPLP0,RPS5,RPS14,RPS15,RPS19,RPS23,RPS27,RPS28,TMOD1,WDR45,TEKT2,NOP53,VPS28,B9D2,RAB34,DYNC2I2,MVB12A,RAB43,CCDC103
3_Member	GO Biological Processes	GO:0030490	maturation of SSU-rRNA	-3.34796	-1.37502	5/50	6208,6217,6223,6227,6234	RPS14,RPS16,RPS19,RPS21,RPS28
3_Member	GO Biological Processes	GO:0000462	maturation of SSU-rRNA from tricistronic rRNA transcript (SSU-rRNA, 5.8S rRNA, LSU-rRNA)	-2.89767	-1.0591	4/37	6208,6217,6223,6227	RPS14,RPS16,RPS19,RPS21
4_Summary	KEGG Pathway	hsa00190	Oxidative phosphorylation	-11.7484	-9.13408	17/134	513,516,517,1327,1337,1340,1347,4715,9296,9551,10632,10975,51079,54539,56901,126328,374291,293,581,2876,5435,5438,5441,5691,5694,11047,27113,1616,7311,2109,733,2521,10452,64223,10327,348,55851,1528,2584,7167,7264,8574,22977,25796,26227,2783	ATP5F1D,ATP5MC1,ATP5MC2,COX4I1,COX6A1,COX6B1,COX7A2,NDUFB9,ATP6V1F,ATP5MF,ATP5MG,UQCR11,NDUFA13,NDUFB11,NDUFA4L2,NDUFA11,NDUFS7,SLC25A6,BAX,GPX1,POLR2F,POLR2I,POLR2L,PSMB3,PSMB6,ADRM1,BBC3,DAXX,UBA52,ETFB,C8G,FUS,TOMM40,MLST8,AKR1A1,APOE,PSENEN,CYB5A,GALK1,TPI1,GFUS,AKR7A2,AKR7A3,PGLS,PHGDH,GNB2
4_Member	KEGG Pathway	hsa00190	Oxidative phosphorylation	-11.7484	-9.13408	17/134	513,516,517,1327,1337,1340,1347,4715,9296,9551,10632,10975,51079,54539,56901,126328,374291	ATP5F1D,ATP5MC1,ATP5MC2,COX4I1,COX6A1,COX6B1,COX7A2,NDUFB9,ATP6V1F,ATP5MF,ATP5MG,UQCR11,NDUFA13,NDUFB11,NDUFA4L2,NDUFA11,NDUFS7
4_Member	KEGG Pathway	hsa05016	Huntington disease	-11.6692	-9.06287	24/306	293,513,516,517,581,1327,1337,1340,1347,2876,4715,5435,5438,5441,5691,5694,10975,11047,27113,51079,54539,56901,126328,374291	SLC25A6,ATP5F1D,ATP5MC1,ATP5MC2,BAX,COX4I1,COX6A1,COX6B1,COX7A2,GPX1,NDUFB9,POLR2F,POLR2I,POLR2L,PSMB3,PSMB6,UQCR11,ADRM1,BBC3,NDUFA13,NDUFB11,NDUFA4L2,NDUFA11,NDUFS7
4_Member	KEGG Pathway	hsa05012	Parkinson disease	-10.3348	-7.74401	21/266	293,513,516,517,581,1327,1337,1340,1347,1616,4715,5691,5694,7311,10975,11047,51079,54539,56901,126328,374291	SLC25A6,ATP5F1D,ATP5MC1,ATP5MC2,BAX,COX4I1,COX6A1,COX6B1,COX7A2,DAXX,NDUFB9,PSMB3,PSMB6,UBA52,UQCR11,ADRM1,NDUFA13,NDUFB11,NDUFA4L2,NDUFA11,NDUFS7
4_Member	Reactome Gene Sets	R-HSA-163200	Respiratory electron transport, ATP synthesis by chemiosmotic coupling, and heat production by uncoupling proteins.	-9.98655	-7.41072	15/127	513,516,517,1327,1337,1340,2109,4715,9551,10632,10975,51079,54539,126328,374291	ATP5F1D,ATP5MC1,ATP5MC2,COX4I1,COX6A1,COX6B1,ETFB,NDUFB9,ATP5MF,ATP5MG,UQCR11,NDUFA13,NDUFB11,NDUFA11,NDUFS7
4_Member	KEGG Pathway	hsa05020	Prion disease	-9.2962	-6.7419	20/273	293,513,516,517,581,733,1327,1337,1340,1347,4715,5691,5694,10975,11047,51079,54539,56901,126328,374291	SLC25A6,ATP5F1D,ATP5MC1,ATP5MC2,BAX,C8G,COX4I1,COX6A1,COX6B1,COX7A2,NDUFB9,PSMB3,PSMB6,UQCR11,ADRM1,NDUFA13,NDUFB11,NDUFA4L2,NDUFA11,NDUFS7
4_Member	WikiPathways	WP111	Electron transport chain: OXPHOS system in mitochondria	-8.94046	-6.39311	13/106	293,513,516,517,1327,1337,1340,1347,4715,9551,10632,10975,374291	SLC25A6,ATP5F1D,ATP5MC1,ATP5MC2,COX4I1,COX6A1,COX6B1,COX7A2,NDUFB9,ATP5MF,ATP5MG,UQCR11,NDUFS7
4_Member	KEGG Pathway	hsa05014	Amyotrophic lateral sclerosis	-8.59169	-6.08385	22/364	513,516,517,581,1327,1337,1340,1347,1616,2521,2876,4715,5691,5694,10452,10975,11047,51079,54539,56901,126328,374291	ATP5F1D,ATP5MC1,ATP5MC2,BAX,COX4I1,COX6A1,COX6B1,COX7A2,DAXX,FUS,GPX1,NDUFB9,PSMB3,PSMB6,TOMM40,UQCR11,ADRM1,NDUFA13,NDUFB11,NDUFA4L2,NDUFA11,NDUFS7
4_Member	KEGG Pathway	hsa04714	Thermogenesis	-7.99266	-5.50331	17/232	513,516,517,1327,1337,1340,1347,4715,9551,10632,10975,51079,54539,56901,64223,126328,374291	ATP5F1D,ATP5MC1,ATP5MC2,COX4I1,COX6A1,COX6B1,COX7A2,NDUFB9,ATP5MF,ATP5MG,UQCR11,NDUFA13,NDUFB11,NDUFA4L2,MLST8,NDUFA11,NDUFS7
4_Member	Reactome Gene Sets	R-HSA-1428517	The citric acid (TCA) cycle and respiratory electron transport	-7.93449	-5.45113	15/178	513,516,517,1327,1337,1340,2109,4715,9551,10632,10975,51079,54539,126328,374291	ATP5F1D,ATP5MC1,ATP5MC2,COX4I1,COX6A1,COX6B1,ETFB,NDUFB9,ATP5MF,ATP5MG,UQCR11,NDUFA13,NDUFB11,NDUFA11,NDUFS7
4_Member	KEGG Pathway	hsa05022	Pathways of neurodegeneration - multiple diseases	-7.78042	-5.30296	24/476	293,513,516,517,581,1327,1337,1340,1347,1616,2521,2876,4715,5691,5694,7311,10452,10975,11047,51079,54539,56901,126328,374291	SLC25A6,ATP5F1D,ATP5MC1,ATP5MC2,BAX,COX4I1,COX6A1,COX6B1,COX7A2,DAXX,FUS,GPX1,NDUFB9,PSMB3,PSMB6,UBA52,TOMM40,UQCR11,ADRM1,NDUFA13,NDUFB11,NDUFA4L2,NDUFA11,NDUFS7
4_Member	KEGG Pathway	hsa05208	Chemical carcinogenesis - reactive oxygen species	-7.42984	-4.96397	16/223	293,513,516,517,1327,1337,1340,1347,4715,10327,10975,51079,54539,56901,126328,374291	SLC25A6,ATP5F1D,ATP5MC1,ATP5MC2,COX4I1,COX6A1,COX6B1,COX7A2,NDUFB9,AKR1A1,UQCR11,NDUFA13,NDUFB11,NDUFA4L2,NDUFA11,NDUFS7
4_Member	KEGG Pathway	hsa05415	Diabetic cardiomyopathy	-7.1711	-4.7109	15/203	293,513,516,517,1327,1337,1340,1347,4715,10975,51079,54539,56901,126328,374291	SLC25A6,ATP5F1D,ATP5MC1,ATP5MC2,COX4I1,COX6A1,COX6B1,COX7A2,NDUFB9,UQCR11,NDUFA13,NDUFB11,NDUFA4L2,NDUFA11,NDUFS7
4_Member	KEGG Pathway	hsa05010	Alzheimer disease	-6.80454	-4.37694	20/384	293,348,513,516,517,1327,1337,1340,1347,4715,5691,5694,10975,11047,51079,54539,55851,56901,126328,374291	SLC25A6,APOE,ATP5F1D,ATP5MC1,ATP5MC2,COX4I1,COX6A1,COX6B1,COX7A2,NDUFB9,PSMB3,PSMB6,UQCR11,ADRM1,NDUFA13,NDUFB11,PSENEN,NDUFA4L2,NDUFA11,NDUFS7
4_Member	WikiPathways	WP4396	Nonalcoholic fatty liver disease	-6.77126	-4.34885	13/160	581,1327,1337,1340,1347,4715,10975,27113,51079,54539,56901,126328,374291	BAX,COX4I1,COX6A1,COX6B1,COX7A2,NDUFB9,UQCR11,BBC3,NDUFA13,NDUFB11,NDUFA4L2,NDUFA11,NDUFS7
4_Member	KEGG Pathway	hsa04932	Non-alcoholic fatty liver disease	-6.07134	-3.6789	12/155	581,1327,1337,1340,1347,4715,10975,51079,54539,56901,126328,374291	BAX,COX4I1,COX6A1,COX6B1,COX7A2,NDUFB9,UQCR11,NDUFA13,NDUFB11,NDUFA4L2,NDUFA11,NDUFS7
4_Member	Reactome Gene Sets	R-HSA-611105	Respiratory electron transport	-6.0514	-3.66376	10/103	1327,1337,1340,2109,4715,10975,51079,54539,126328,374291	COX4I1,COX6A1,COX6B1,ETFB,NDUFB9,UQCR11,NDUFA13,NDUFB11,NDUFA11,NDUFS7
4_Member	GO Biological Processes	GO:1902600	proton transmembrane transport	-6.02894	-3.65538	11/129	513,516,517,1327,1337,1340,1528,9296,9551,10632,374291	ATP5F1D,ATP5MC1,ATP5MC2,COX4I1,COX6A1,COX6B1,CYB5A,ATP6V1F,ATP5MF,ATP5MG,NDUFS7
4_Member	GO Biological Processes	GO:0006091	generation of precursor metabolites and energy	-5.47106	-3.17745	18/388	513,1327,1337,1528,2109,2584,4715,7167,7264,8574,9551,10632,10975,22977,25796,26227,51079,374291	ATP5F1D,COX4I1,COX6A1,CYB5A,ETFB,GALK1,NDUFB9,TPI1,GFUS,AKR7A2,ATP5MF,ATP5MG,UQCR11,AKR7A3,PGLS,PHGDH,NDUFA13,NDUFS7
4_Member	GO Biological Processes	GO:0022900	electron transport chain	-5.14205	-2.88879	11/159	1327,1337,1528,2109,4715,7264,8574,22977,26227,51079,374291	COX4I1,COX6A1,CYB5A,ETFB,NDUFB9,GFUS,AKR7A2,AKR7A3,PHGDH,NDUFA13,NDUFS7
4_Member	GO Biological Processes	GO:0046034	ATP metabolic process	-4.31621	-2.14561	11/195	513,516,517,1327,1337,2584,4715,7167,9551,10632,374291	ATP5F1D,ATP5MC1,ATP5MC2,COX4I1,COX6A1,GALK1,NDUFB9,TPI1,ATP5MF,ATP5MG,NDUFS7
4_Member	CORUM	CORUM:178	Respiratory chain complex I (holoenzyme), mitochondrial	-3.61086	-1.58433	5/44	4715,51079,54539,126328,374291	NDUFB9,NDUFA13,NDUFB11,NDUFA11,NDUFS7
4_Member	GO Biological Processes	GO:0006119	oxidative phosphorylation	-3.25233	-1.30542	7/110	513,1327,1337,4715,9551,10632,374291	ATP5F1D,COX4I1,COX6A1,NDUFB9,ATP5MF,ATP5MG,NDUFS7
4_Member	Reactome Gene Sets	R-HSA-6799198	Complex I biogenesis	-3.08396	-1.18444	5/57	4715,51079,54539,126328,374291	NDUFB9,NDUFA13,NDUFB11,NDUFA11,NDUFS7
4_Member	GO Biological Processes	GO:0010257	NADH dehydrogenase complex assembly	-3.04935	-1.15896	5/58	4715,51079,54539,126328,374291	NDUFB9,NDUFA13,NDUFB11,NDUFA11,NDUFS7
4_Member	GO Biological Processes	GO:0032981	mitochondrial respiratory chain complex I assembly	-3.04935	-1.15896	5/58	4715,51079,54539,126328,374291	NDUFB9,NDUFA13,NDUFB11,NDUFA11,NDUFS7
4_Member	CORUM	CORUM:2920	Respiratory chain complex I (lambda subunit) mitochondrial	-2.98316	-1.11819	3/16	51079,126328,374291	NDUFA13,NDUFA11,NDUFS7
4_Member	GO Biological Processes	GO:0045333	cellular respiration	-2.62447	-0.849497	8/180	513,1327,1337,2109,4715,9551,10632,374291	ATP5F1D,COX4I1,COX6A1,ETFB,NDUFB9,ATP5MF,ATP5MG,NDUFS7
4_Member	KEGG Pathway	hsa04723	Retrograde endocannabinoid signaling	-2.50752	-0.758525	7/148	2783,4715,51079,54539,56901,126328,374291	GNB2,NDUFB9,NDUFA13,NDUFB11,NDUFA4L2,NDUFA11,NDUFS7
4_Member	GO Biological Processes	GO:0009060	aerobic respiration	-2.45934	-0.732648	7/151	513,1327,1337,4715,9551,10632,374291	ATP5F1D,COX4I1,COX6A1,NDUFB9,ATP5MF,ATP5MG,NDUFS7
4_Member	GO Biological Processes	GO:0033108	mitochondrial respiratory chain complex assembly	-2.13344	-0.481356	5/94	4715,51079,54539,126328,374291	NDUFB9,NDUFA13,NDUFB11,NDUFA11,NDUFS7
5_Summary	CORUM	CORUM:324	39S ribosomal subunit, mitochondrial	-10.6968	-8.09825	11/48	6150,6182,10573,51069,51073,51253,63875,79590,116540,122704,128308,6183	MRPL23,MRPL12,MRPL28,MRPL2,MRPL4,MRPL37,MRPL17,MRPL24,MRPL53,MRPL52,MRPL55,MRPS12
5_Member	CORUM	CORUM:324	39S ribosomal subunit, mitochondrial	-10.6968	-8.09825	11/48	6150,6182,10573,51069,51073,51253,63875,79590,116540,122704,128308	MRPL23,MRPL12,MRPL28,MRPL2,MRPL4,MRPL37,MRPL17,MRPL24,MRPL53,MRPL52,MRPL55
5_Member	CORUM	CORUM:320	55S ribosome, mitochondrial	-9.53031	-6.96895	12/77	6150,6182,6183,10573,51069,51073,51253,63875,79590,116540,122704,128308	MRPL23,MRPL12,MRPS12,MRPL28,MRPL2,MRPL4,MRPL37,MRPL17,MRPL24,MRPL53,MRPL52,MRPL55
5_Member	Reactome Gene Sets	R-HSA-5368286	Mitochondrial translation initiation	-8.89674	-6.3696	12/87	6150,6182,6183,10573,51069,51073,51253,63875,79590,116540,122704,128308	MRPL23,MRPL12,MRPS12,MRPL28,MRPL2,MRPL4,MRPL37,MRPL17,MRPL24,MRPL53,MRPL52,MRPL55
5_Member	Reactome Gene Sets	R-HSA-5389840	Mitochondrial translation elongation	-8.89674	-6.3696	12/87	6150,6182,6183,10573,51069,51073,51253,63875,79590,116540,122704,128308	MRPL23,MRPL12,MRPS12,MRPL28,MRPL2,MRPL4,MRPL37,MRPL17,MRPL24,MRPL53,MRPL52,MRPL55
5_Member	Reactome Gene Sets	R-HSA-5419276	Mitochondrial translation termination	-8.89674	-6.3696	12/87	6150,6182,6183,10573,51069,51073,51253,63875,79590,116540,122704,128308	MRPL23,MRPL12,MRPS12,MRPL28,MRPL2,MRPL4,MRPL37,MRPL17,MRPL24,MRPL53,MRPL52,MRPL55
5_Member	Reactome Gene Sets	R-HSA-5368287	Mitochondrial translation	-8.55593	-6.05587	12/93	6150,6182,6183,10573,51069,51073,51253,63875,79590,116540,122704,128308	MRPL23,MRPL12,MRPS12,MRPL28,MRPL2,MRPL4,MRPL37,MRPL17,MRPL24,MRPL53,MRPL52,MRPL55
6_Summary	WikiPathways	WP623	Oxidative phosphorylation	-7.0157	-4.56111	9/62	513,516,517,4715,9551,10632,56901,126328,374291,4830,4831,4832,5425,5438,5441,30833,79077,654364,125988,353,706,3219,5435,5757,6182,7264,8364,8877,10327,10360,10459,11047,51513,115098,1652,2584,3094,7167,10654,1120,8651,8818,27440,81490,746,6484,9526,200185	ATP5F1D,ATP5MC1,ATP5MC2,NDUFB9,ATP5MF,ATP5MG,NDUFA4L2,NDUFA11,NDUFS7,NME1,NME2,NME3,POLD2,POLR2I,POLR2L,NT5C,DCTPP1,NME1-NME2,MICOS13,APRT,TSPO,HOXB9,POLR2F,PTMA,MRPL12,GFUS,H4C3,SPHK1,AKR1A1,NPM3,MAD2L2,ADRM1,ETV7,CCDC124,DDT,GALK1,HINT1,TPI1,PMVK,CHKB,SOCS1,DPM2,HDHD5,PTDSS2,TMEM258,ST3GAL4,MPDU1,KRTCAP2
6_Member	WikiPathways	WP623	Oxidative phosphorylation	-7.0157	-4.56111	9/62	513,516,517,4715,9551,10632,56901,126328,374291	ATP5F1D,ATP5MC1,ATP5MC2,NDUFB9,ATP5MF,ATP5MG,NDUFA4L2,NDUFA11,NDUFS7
6_Member	GO Biological Processes	GO:0009206	purine ribonucleoside triphosphate biosynthetic process	-6.93049	-4.48143	8/46	513,516,517,4830,4831,4832,9551,10632	ATP5F1D,ATP5MC1,ATP5MC2,NME1,NME2,NME3,ATP5MF,ATP5MG
6_Member	GO Biological Processes	GO:0009145	purine nucleoside triphosphate biosynthetic process	-6.85432	-4.41072	8/47	513,516,517,4830,4831,4832,9551,10632	ATP5F1D,ATP5MC1,ATP5MC2,NME1,NME2,NME3,ATP5MF,ATP5MG
6_Member	GO Biological Processes	GO:0009201	ribonucleoside triphosphate biosynthetic process	-6.49965	-4.08747	8/52	513,516,517,4830,4831,4832,9551,10632	ATP5F1D,ATP5MC1,ATP5MC2,NME1,NME2,NME3,ATP5MF,ATP5MG
6_Member	GO Biological Processes	GO:0009205	purine ribonucleoside triphosphate metabolic process	-5.95083	-3.58642	8/61	513,516,517,4830,4831,4832,9551,10632	ATP5F1D,ATP5MC1,ATP5MC2,NME1,NME2,NME3,ATP5MF,ATP5MG
6_Member	GO Biological Processes	GO:0009142	nucleoside triphosphate biosynthetic process	-5.78842	-3.44174	8/64	513,516,517,4830,4831,4832,9551,10632	ATP5F1D,ATP5MC1,ATP5MC2,NME1,NME2,NME3,ATP5MF,ATP5MG
6_Member	WikiPathways	WP4022	Pyrimidine metabolism	-5.77796	-3.4356	9/86	4830,4831,4832,5425,5438,5441,30833,79077,654364	NME1,NME2,NME3,POLD2,POLR2I,POLR2L,NT5C,DCTPP1,NME1-NME2
6_Member	GO Biological Processes	GO:0009144	purine nucleoside triphosphate metabolic process	-5.68497	-3.35532	8/66	513,516,517,4830,4831,4832,9551,10632	ATP5F1D,ATP5MC1,ATP5MC2,NME1,NME2,NME3,ATP5MF,ATP5MG
6_Member	Reactome Gene Sets	R-HSA-8949613	Cristae formation	-5.61566	-3.29391	6/31	513,516,517,9551,10632,125988	ATP5F1D,ATP5MC1,ATP5MC2,ATP5MF,ATP5MG,MICOS13
6_Member	GO Biological Processes	GO:0009141	nucleoside triphosphate metabolic process	-5.61121	-3.29391	9/90	513,516,517,4830,4831,4832,9551,10632,79077	ATP5F1D,ATP5MC1,ATP5MC2,NME1,NME2,NME3,ATP5MF,ATP5MG,DCTPP1
6_Member	Reactome Gene Sets	R-HSA-163210	Formation of ATP by chemiosmotic coupling	-5.59475	-3.28549	5/18	513,516,517,9551,10632	ATP5F1D,ATP5MC1,ATP5MC2,ATP5MF,ATP5MG
6_Member	GO Biological Processes	GO:0009199	ribonucleoside triphosphate metabolic process	-5.58509	-3.2798	8/68	513,516,517,4830,4831,4832,9551,10632	ATP5F1D,ATP5MC1,ATP5MC2,NME1,NME2,NME3,ATP5MF,ATP5MG
6_Member	GO Biological Processes	GO:0015985	energy coupled proton transport, down electrochemical gradient	-5.02363	-2.78753	5/23	513,516,517,9551,10632	ATP5F1D,ATP5MC1,ATP5MC2,ATP5MF,ATP5MG
6_Member	GO Biological Processes	GO:0015986	ATP synthesis coupled proton transport	-5.02363	-2.78753	5/23	513,516,517,9551,10632	ATP5F1D,ATP5MC1,ATP5MC2,ATP5MF,ATP5MG
6_Member	GO Biological Processes	GO:0018130	heterocycle biosynthetic process	-4.86086	-2.63145	26/790	353,513,516,517,706,3219,4830,4831,4832,5425,5435,5438,5441,5757,6182,7264,8364,8877,9551,10327,10360,10459,10632,11047,51513,115098	APRT,ATP5F1D,ATP5MC1,ATP5MC2,TSPO,HOXB9,NME1,NME2,NME3,POLD2,POLR2F,POLR2I,POLR2L,PTMA,MRPL12,GFUS,H4C3,SPHK1,ATP5MF,AKR1A1,NPM3,MAD2L2,ATP5MG,ADRM1,ETV7,CCDC124
6_Member	GO Biological Processes	GO:0019438	aromatic compound biosynthetic process	-4.77659	-2.55048	26/799	353,513,516,517,706,1652,3219,4830,4831,4832,5425,5435,5438,5441,5757,6182,7264,8364,8877,9551,10360,10459,10632,11047,51513,115098	APRT,ATP5F1D,ATP5MC1,ATP5MC2,TSPO,DDT,HOXB9,NME1,NME2,NME3,POLD2,POLR2F,POLR2I,POLR2L,PTMA,MRPL12,GFUS,H4C3,SPHK1,ATP5MF,NPM3,MAD2L2,ATP5MG,ADRM1,ETV7,CCDC124
6_Member	GO Biological Processes	GO:0034654	nucleobase-containing compound biosynthetic process	-4.63693	-2.42697	24/718	353,513,516,517,3219,4830,4831,4832,5425,5435,5438,5441,5757,6182,7264,8364,8877,9551,10360,10459,10632,11047,51513,115098	APRT,ATP5F1D,ATP5MC1,ATP5MC2,HOXB9,NME1,NME2,NME3,POLD2,POLR2F,POLR2I,POLR2L,PTMA,MRPL12,GFUS,H4C3,SPHK1,ATP5MF,NPM3,MAD2L2,ATP5MG,ADRM1,ETV7,CCDC124
6_Member	Reactome Gene Sets	R-HSA-499943	Interconversion of nucleotide di- and triphosphates	-4.42887	-2.23752	5/30	4830,4831,4832,79077,654364	NME1,NME2,NME3,DCTPP1,NME1-NME2
6_Member	GO Biological Processes	GO:0009150	purine ribonucleotide metabolic process	-4.38171	-2.20235	14/302	353,513,516,517,2584,3094,4830,4831,4832,7167,9551,10632,10654,30833	APRT,ATP5F1D,ATP5MC1,ATP5MC2,GALK1,HINT1,NME1,NME2,NME3,TPI1,ATP5MF,ATP5MG,PMVK,NT5C
6_Member	CORUM	CORUM:563	F1F0-ATP synthase, mitochondrial	-4.36506	-2.18864	4/16	513,516,9551,10632	ATP5F1D,ATP5MC1,ATP5MF,ATP5MG
6_Member	GO Biological Processes	GO:0006163	purine nucleotide metabolic process	-4.18488	-2.02289	14/315	353,513,516,517,2584,3094,4830,4831,4832,7167,9551,10632,10654,30833	APRT,ATP5F1D,ATP5MC1,ATP5MC2,GALK1,HINT1,NME1,NME2,NME3,TPI1,ATP5MF,ATP5MG,PMVK,NT5C
6_Member	GO Biological Processes	GO:0009259	ribonucleotide metabolic process	-4.11209	-1.9668	14/320	353,513,516,517,2584,3094,4830,4831,4832,7167,9551,10632,10654,30833	APRT,ATP5F1D,ATP5MC1,ATP5MC2,GALK1,HINT1,NME1,NME2,NME3,TPI1,ATP5MF,ATP5MG,PMVK,NT5C
6_Member	GO Biological Processes	GO:0006754	ATP biosynthetic process	-4.0942	-1.95703	5/35	513,516,517,9551,10632	ATP5F1D,ATP5MC1,ATP5MC2,ATP5MF,ATP5MG
6_Member	KEGG Pathway	hsa00240	Pyrimidine metabolism	-4.0023	-1.8835	6/58	4830,4831,4832,30833,79077,654364	NME1,NME2,NME3,NT5C,DCTPP1,NME1-NME2
6_Member	GO Biological Processes	GO:0019693	ribose phosphate metabolic process	-3.97109	-1.85784	14/330	353,513,516,517,2584,3094,4830,4831,4832,7167,9551,10632,10654,30833	APRT,ATP5F1D,ATP5MC1,ATP5MC2,GALK1,HINT1,NME1,NME2,NME3,TPI1,ATP5MF,ATP5MG,PMVK,NT5C
6_Member	GO Biological Processes	GO:0009152	purine ribonucleotide biosynthetic process	-3.969	-1.85784	9/144	353,513,516,517,4830,4831,4832,9551,10632	APRT,ATP5F1D,ATP5MC1,ATP5MC2,NME1,NME2,NME3,ATP5MF,ATP5MG
6_Member	GO Biological Processes	GO:0072521	purine-containing compound metabolic process	-3.88929	-1.80267	14/336	353,513,516,517,2584,3094,4830,4831,4832,7167,9551,10632,10654,30833	APRT,ATP5F1D,ATP5MC1,ATP5MC2,GALK1,HINT1,NME1,NME2,NME3,TPI1,ATP5MF,ATP5MG,PMVK,NT5C
6_Member	GO Biological Processes	GO:0006164	purine nucleotide biosynthetic process	-3.79063	-1.71718	9/152	353,513,516,517,4830,4831,4832,9551,10632	APRT,ATP5F1D,ATP5MC1,ATP5MC2,NME1,NME2,NME3,ATP5MF,ATP5MG
6_Member	GO Biological Processes	GO:0009260	ribonucleotide biosynthetic process	-3.66441	-1.61875	9/158	353,513,516,517,4830,4831,4832,9551,10632	APRT,ATP5F1D,ATP5MC1,ATP5MC2,NME1,NME2,NME3,ATP5MF,ATP5MG
6_Member	GO Biological Processes	GO:0090407	organophosphate biosynthetic process	-3.65545	-1.61412	17/488	353,513,516,517,1120,4830,4831,4832,7167,8651,8818,9551,10327,10632,10654,27440,81490	APRT,ATP5F1D,ATP5MC1,ATP5MC2,CHKB,NME1,NME2,NME3,TPI1,SOCS1,DPM2,ATP5MF,AKR1A1,ATP5MG,PMVK,HDHD5,PTDSS2
6_Member	GO Biological Processes	GO:0006228	UTP biosynthetic process	-3.62729	-1.59023	3/10	4830,4831,4832	NME1,NME2,NME3
6_Member	GO Biological Processes	GO:0072522	purine-containing compound biosynthetic process	-3.60355	-1.57908	9/161	353,513,516,517,4830,4831,4832,9551,10632	APRT,ATP5F1D,ATP5MC1,ATP5MC2,NME1,NME2,NME3,ATP5MF,ATP5MG
6_Member	GO Biological Processes	GO:0009147	pyrimidine nucleoside triphosphate metabolic process	-3.56274	-1.54443	4/25	4830,4831,4832,79077	NME1,NME2,NME3,DCTPP1
6_Member	GO Biological Processes	GO:0009117	nucleotide metabolic process	-3.53571	-1.52146	15/408	353,513,516,517,2584,3094,4830,4831,4832,7167,9551,10632,10654,30833,79077	APRT,ATP5F1D,ATP5MC1,ATP5MC2,GALK1,HINT1,NME1,NME2,NME3,TPI1,ATP5MF,ATP5MG,PMVK,NT5C,DCTPP1
6_Member	Reactome Gene Sets	R-HSA-15869	Metabolism of nucleotides	-3.53008	-1.51785	7/99	353,4830,4831,4832,30833,79077,654364	APRT,NME1,NME2,NME3,NT5C,DCTPP1,NME1-NME2
6_Member	GO Biological Processes	GO:0046390	ribose phosphate biosynthetic process	-3.5246	-1.51437	9/165	353,513,516,517,4830,4831,4832,9551,10632	APRT,ATP5F1D,ATP5MC1,ATP5MC2,NME1,NME2,NME3,ATP5MF,ATP5MG
6_Member	GO Biological Processes	GO:0006183	GTP biosynthetic process	-3.49314	-1.48887	3/11	4830,4831,4832	NME1,NME2,NME3
6_Member	GO Biological Processes	GO:0006753	nucleoside phosphate metabolic process	-3.43607	-1.43964	15/417	353,513,516,517,2584,3094,4830,4831,4832,7167,9551,10632,10654,30833,79077	APRT,ATP5F1D,ATP5MC1,ATP5MC2,GALK1,HINT1,NME1,NME2,NME3,TPI1,ATP5MF,ATP5MG,PMVK,NT5C,DCTPP1
6_Member	GO Biological Processes	GO:0046051	UTP metabolic process	-3.37235	-1.39115	3/12	4830,4831,4832	NME1,NME2,NME3
6_Member	GO Biological Processes	GO:0006220	pyrimidine nucleotide metabolic process	-3.26835	-1.31381	5/52	4830,4831,4832,30833,79077	NME1,NME2,NME3,NT5C,DCTPP1
6_Member	GO Biological Processes	GO:0009218	pyrimidine ribonucleotide metabolic process	-3.24898	-1.30542	4/30	4830,4831,4832,30833	NME1,NME2,NME3,NT5C
6_Member	GO Biological Processes	GO:0055086	nucleobase-containing small molecule metabolic process	-3.2369	-1.29504	16/483	353,513,516,517,2584,3094,4830,4831,4832,7167,7264,9551,10632,10654,30833,79077	APRT,ATP5F1D,ATP5MC1,ATP5MC2,GALK1,HINT1,NME1,NME2,NME3,TPI1,GFUS,ATP5MF,ATP5MG,PMVK,NT5C,DCTPP1
6_Member	GO Biological Processes	GO:1901137	carbohydrate derivative biosynthetic process	-3.22872	-1.29028	17/532	353,513,516,517,746,4830,4831,4832,6484,7167,7264,8818,9526,9551,10327,10632,200185	APRT,ATP5F1D,ATP5MC1,ATP5MC2,TMEM258,NME1,NME2,NME3,ST3GAL4,TPI1,GFUS,DPM2,MPDU1,ATP5MF,AKR1A1,ATP5MG,KRTCAP2
6_Member	GO Biological Processes	GO:0006241	CTP biosynthetic process	-3.16196	-1.24341	3/14	4830,4831,4832	NME1,NME2,NME3
6_Member	GO Biological Processes	GO:0006165	nucleoside diphosphate phosphorylation	-3.08396	-1.18444	5/57	2584,4830,4831,4832,7167	GALK1,NME1,NME2,NME3,TPI1
6_Member	GO Biological Processes	GO:0009209	pyrimidine ribonucleoside triphosphate biosynthetic process	-3.06919	-1.17276	3/15	4830,4831,4832	NME1,NME2,NME3
6_Member	GO Biological Processes	GO:0046939	nucleotide phosphorylation	-3.04935	-1.15896	5/58	2584,4830,4831,4832,7167	GALK1,NME1,NME2,NME3,TPI1
6_Member	GO Biological Processes	GO:0042776	mitochondrial ATP synthesis coupled proton transport	-2.98316	-1.11819	3/16	513,9551,10632	ATP5F1D,ATP5MF,ATP5MG
6_Member	GO Biological Processes	GO:0046036	CTP metabolic process	-2.98316	-1.11819	3/16	4830,4831,4832	NME1,NME2,NME3
6_Member	Reactome Gene Sets	R-HSA-1592230	Mitochondrial biogenesis	-2.84287	-1.02252	6/95	513,516,517,9551,10632,125988	ATP5F1D,ATP5MC1,ATP5MC2,ATP5MF,ATP5MG,MICOS13
6_Member	GO Biological Processes	GO:0009208	pyrimidine ribonucleoside triphosphate metabolic process	-2.82793	-1.00887	3/18	4830,4831,4832	NME1,NME2,NME3
6_Member	GO Biological Processes	GO:0009148	pyrimidine nucleoside triphosphate biosynthetic process	-2.75742	-0.952319	3/19	4830,4831,4832	NME1,NME2,NME3
6_Member	GO Biological Processes	GO:0009165	nucleotide biosynthetic process	-2.72288	-0.923965	9/214	353,513,516,517,4830,4831,4832,9551,10632	APRT,ATP5F1D,ATP5MC1,ATP5MC2,NME1,NME2,NME3,ATP5MF,ATP5MG
6_Member	GO Biological Processes	GO:1901293	nucleoside phosphate biosynthetic process	-2.69546	-0.897779	9/216	353,513,516,517,4830,4831,4832,9551,10632	APRT,ATP5F1D,ATP5MC1,ATP5MC2,NME1,NME2,NME3,ATP5MF,ATP5MG
6_Member	GO Biological Processes	GO:0009220	pyrimidine ribonucleotide biosynthetic process	-2.51203	-0.761942	3/23	4830,4831,4832	NME1,NME2,NME3
6_Member	GO Biological Processes	GO:0046039	GTP metabolic process	-2.40676	-0.699557	3/25	4830,4831,4832	NME1,NME2,NME3
6_Member	GO Biological Processes	GO:0072527	pyrimidine-containing compound metabolic process	-2.38306	-0.677845	5/82	4830,4831,4832,30833,79077	NME1,NME2,NME3,NT5C,DCTPP1
6_Member	KEGG Pathway	hsa00230	Purine metabolism	-2.23278	-0.566913	6/126	353,4830,4831,4832,30833,654364	APRT,NME1,NME2,NME3,NT5C,NME1-NME2
6_Member	GO Biological Processes	GO:0009132	nucleoside diphosphate metabolic process	-2.23236	-0.566913	5/89	2584,4830,4831,4832,7167	GALK1,NME1,NME2,NME3,TPI1
6_Member	GO Biological Processes	GO:0006221	pyrimidine nucleotide biosynthetic process	-2.10174	-0.46262	3/32	4830,4831,4832	NME1,NME2,NME3
7_Summary	Reactome Gene Sets	R-HSA-5661231	Metallothioneins bind metals	-6.83078	-4.39258	5/11	4493,4496,4499,4501,4502,706,513,1616,348,2876,10327,22977,25824,127700,581,2671,4255,3795,2056,475,3263,125981,1029,1410,10399,51079,51596,8877	MT1E,MT1H,MT1M,MT1X,MT2A,TSPO,ATP5F1D,DAXX,APOE,GPX1,AKR1A1,AKR7A3,PRDX5,OSCP1,BAX,GFER,MGMT,KHK,EPO,ATOX1,HPX,ACER1,CDKN2A,CRYAB,RACK1,NDUFA13,CUTA,SPHK1
7_Member	Reactome Gene Sets	R-HSA-5661231	Metallothioneins bind metals	-6.83078	-4.39258	5/11	4493,4496,4499,4501,4502	MT1E,MT1H,MT1M,MT1X,MT2A
7_Member	GO Biological Processes	GO:0071294	cellular response to zinc ion	-6.32068	-3.91351	6/24	706,4493,4496,4499,4501,4502	TSPO,MT1E,MT1H,MT1M,MT1X,MT2A
7_Member	Reactome Gene Sets	R-HSA-5660526	Response to metal ions	-6.20777	-3.80557	5/14	4493,4496,4499,4501,4502	MT1E,MT1H,MT1M,MT1X,MT2A
7_Member	GO Biological Processes	GO:0046688	response to copper ion	-6.07431	-3.6789	7/41	513,1616,4493,4496,4499,4501,4502	ATP5F1D,DAXX,MT1E,MT1H,MT1M,MT1X,MT2A
7_Member	GO Biological Processes	GO:0010273	detoxification of copper ion	-6.03628	-3.65808	5/15	4493,4496,4499,4501,4502	MT1E,MT1H,MT1M,MT1X,MT2A
7_Member	GO Biological Processes	GO:1990169	stress response to copper ion	-6.03628	-3.65808	5/15	4493,4496,4499,4501,4502	MT1E,MT1H,MT1M,MT1X,MT2A
7_Member	GO Biological Processes	GO:0071280	cellular response to copper ion	-5.99255	-3.62359	6/27	1616,4493,4496,4499,4501,4502	DAXX,MT1E,MT1H,MT1M,MT1X,MT2A
7_Member	GO Biological Processes	GO:0098754	detoxification	-5.92955	-3.56964	11/132	348,2876,4493,4496,4499,4501,4502,10327,22977,25824,127700	APOE,GPX1,MT1E,MT1H,MT1M,MT1X,MT2A,AKR1A1,AKR7A3,PRDX5,OSCP1
7_Member	GO Biological Processes	GO:0009636	response to toxic substance	-5.7417	-3.40362	14/229	348,581,2671,2876,4255,4493,4496,4499,4501,4502,10327,22977,25824,127700	APOE,BAX,GFER,GPX1,MGMT,MT1E,MT1H,MT1M,MT1X,MT2A,AKR1A1,AKR7A3,PRDX5,OSCP1
7_Member	GO Biological Processes	GO:0061687	detoxification of inorganic compound	-5.59475	-3.28549	5/18	4493,4496,4499,4501,4502	MT1E,MT1H,MT1M,MT1X,MT2A
7_Member	GO Biological Processes	GO:0097501	stress response to metal ion	-5.46672	-3.17694	5/19	4493,4496,4499,4501,4502	MT1E,MT1H,MT1M,MT1X,MT2A
7_Member	GO Biological Processes	GO:0010043	response to zinc ion	-5.2957	-3.0282	7/53	706,3795,4493,4496,4499,4501,4502	TSPO,KHK,MT1E,MT1H,MT1M,MT1X,MT2A
7_Member	GO Biological Processes	GO:0071276	cellular response to cadmium ion	-5.14456	-2.88879	6/37	1616,4493,4496,4499,4501,4502	DAXX,MT1E,MT1H,MT1M,MT1X,MT2A
7_Member	GO Biological Processes	GO:0036018	cellular response to erythropoietin	-4.3888	-2.20647	3/6	2056,4501,4502	EPO,MT1X,MT2A
7_Member	GO Biological Processes	GO:0036017	response to erythropoietin	-4.14992	-1.99357	3/7	2056,4501,4502	EPO,MT1X,MT2A
7_Member	GO Biological Processes	GO:0006882	cellular zinc ion homeostasis	-4.0942	-1.95703	5/35	4493,4496,4499,4501,4502	MT1E,MT1H,MT1M,MT1X,MT2A
7_Member	WikiPathways	WP3529	Zinc homeostasis	-3.97535	-1.85911	5/37	4493,4496,4499,4501,4502	MT1E,MT1H,MT1M,MT1X,MT2A
7_Member	GO Biological Processes	GO:0046686	response to cadmium ion	-3.9604	-1.85176	6/59	1616,4493,4496,4499,4501,4502	DAXX,MT1E,MT1H,MT1M,MT1X,MT2A
7_Member	KEGG Pathway	hsa04978	Mineral absorption	-3.91932	-1.82964	6/60	475,4493,4496,4499,4501,4502	ATOX1,MT1E,MT1H,MT1M,MT1X,MT2A
7_Member	GO Biological Processes	GO:0055069	zinc ion homeostasis	-3.91865	-1.82964	5/38	4493,4496,4499,4501,4502	MT1E,MT1H,MT1M,MT1X,MT2A
7_Member	GO Biological Processes	GO:0046916	cellular transition metal ion homeostasis	-3.30023	-1.33916	7/108	475,3263,4493,4496,4499,4501,4502	ATOX1,HPX,MT1E,MT1H,MT1M,MT1X,MT2A
7_Member	WikiPathways	WP3286	Copper homeostasis	-3.19221	-1.26217	5/54	475,4493,4496,4501,4502	ATOX1,MT1E,MT1H,MT1X,MT2A
7_Member	GO Biological Processes	GO:0055076	transition metal ion homeostasis	-2.76894	-0.958634	7/133	475,3263,4493,4496,4499,4501,4502	ATOX1,HPX,MT1E,MT1H,MT1M,MT1X,MT2A
7_Member	GO Biological Processes	GO:0071248	cellular response to metal ion	-2.48061	-0.742199	8/190	706,1616,4493,4496,4499,4501,4502,125981	TSPO,DAXX,MT1E,MT1H,MT1M,MT1X,MT2A,ACER1
7_Member	GO Biological Processes	GO:0045926	negative regulation of growth	-2.33373	-0.640261	9/245	1029,1410,4493,4496,4499,4501,4502,10399,51079	CDKN2A,CRYAB,MT1E,MT1H,MT1M,MT1X,MT2A,RACK1,NDUFA13
7_Member	GO Biological Processes	GO:0010038	response to metal ion	-2.21716	-0.55532	11/351	513,706,1616,3795,4493,4496,4499,4501,4502,51596,125981	ATP5F1D,TSPO,DAXX,KHK,MT1E,MT1H,MT1M,MT1X,MT2A,CUTA,ACER1
7_Member	GO Biological Processes	GO:0010035	response to inorganic substance	-2.15341	-0.498848	14/513	513,706,1410,1616,2876,3795,4493,4496,4499,4501,4502,8877,51596,125981	ATP5F1D,TSPO,CRYAB,DAXX,GPX1,KHK,MT1E,MT1H,MT1M,MT1X,MT2A,SPHK1,CUTA,ACER1
7_Member	GO Biological Processes	GO:0071241	cellular response to inorganic substance	-2.10471	-0.46262	8/220	706,1616,4493,4496,4499,4501,4502,125981	TSPO,DAXX,MT1E,MT1H,MT1M,MT1X,MT2A,ACER1
8_Summary	Reactome Gene Sets	R-HSA-9609507	Protein localization	-6.6773	-4.26003	13/163	293,439,516,1528,1891,2010,2671,7311,9409,10452,10952,26517,84269	SLC25A6,GET3,ATP5MC1,CYB5A,ECH1,EMD,GFER,UBA52,PEX16,TOMM40,SEC61B,TIMM13,CHCHD5
8_Member	Reactome Gene Sets	R-HSA-9609507	Protein localization	-6.6773	-4.26003	13/163	293,439,516,1528,1891,2010,2671,7311,9409,10452,10952,26517,84269	SLC25A6,GET3,ATP5MC1,CYB5A,ECH1,EMD,GFER,UBA52,PEX16,TOMM40,SEC61B,TIMM13,CHCHD5
8_Member	Reactome Gene Sets	R-HSA-1268020	Mitochondrial protein import	-3.76264	-1.69471	6/64	293,516,2671,10452,26517,84269	SLC25A6,ATP5MC1,GFER,TOMM40,TIMM13,CHCHD5
9_Summary	GO Biological Processes	GO:0002399	MHC class II protein complex assembly	-5.87815	-3.5271	5/16	3108,3109,3119,3122,3123,972,3965,4192,8651,733,6628,8364,55766,2056,6366,6484,655,3561,83871,4050,9296,3880,10747,3665,654346,293,581,706,1029,7264,29984,10459,4282,4502,432,2192,54997,6590,8815,10450,10581,8877,1365,1366,3276,3692,55365,10952,7311,11047,3263,6223,3835,5691,5694,6175,7076,51330,59307	HLA-DMA,HLA-DMB,HLA-DQB1,HLA-DRA,HLA-DRB1,CD74,LGALS9,MDK,SOCS1,C8G,SNRPB,H4C3,H2AJ,EPO,CCL21,ST3GAL4,BMP7,IL2RG,RAB34,LTB,ATP6V1F,KRT19,MASP2,IRF7,LGALS9C,SLC25A6,BAX,TSPO,CDKN2A,GFUS,RHOD,MAD2L2,MIF,MT2A,ASGR1,FBLN1,TESC,SLPI,BANF1,PPIE,IFITM2,SPHK1,CLDN3,CLDN7,PRMT1,EIF6,TMEM176A,SEC61B,UBA52,ADRM1,HPX,RPS19,KIF22,PSMB3,PSMB6,RPLP0,TIMP1,TNFRSF12A,SIGIRR
9_Member	GO Biological Processes	GO:0002399	MHC class II protein complex assembly	-5.87815	-3.5271	5/16	3108,3109,3119,3122,3123	HLA-DMA,HLA-DMB,HLA-DQB1,HLA-DRA,HLA-DRB1
9_Member	GO Biological Processes	GO:0002503	peptide antigen assembly with MHC class II protein complex	-5.87815	-3.5271	5/16	3108,3109,3119,3122,3123	HLA-DMA,HLA-DMB,HLA-DQB1,HLA-DRA,HLA-DRB1
9_Member	GO Biological Processes	GO:0019886	antigen processing and presentation of exogenous peptide antigen via MHC class II	-5.70437	-3.37052	6/30	972,3108,3109,3119,3122,3123	CD74,HLA-DMA,HLA-DMB,HLA-DQB1,HLA-DRA,HLA-DRB1
9_Member	GO Biological Processes	GO:0002495	antigen processing and presentation of peptide antigen via MHC class II	-5.53019	-3.22883	6/32	972,3108,3109,3119,3122,3123	CD74,HLA-DMA,HLA-DMB,HLA-DQB1,HLA-DRA,HLA-DRB1
9_Member	GO Biological Processes	GO:0002504	antigen processing and presentation of peptide or polysaccharide antigen via MHC class II	-5.44775	-3.16209	6/33	972,3108,3109,3119,3122,3123	CD74,HLA-DMA,HLA-DMB,HLA-DQB1,HLA-DRA,HLA-DRB1
9_Member	GO Biological Processes	GO:0002396	MHC protein complex assembly	-5.34638	-3.07524	5/20	3108,3109,3119,3122,3123	HLA-DMA,HLA-DMB,HLA-DQB1,HLA-DRA,HLA-DRB1
9_Member	GO Biological Processes	GO:0002501	peptide antigen assembly with MHC protein complex	-5.34638	-3.07524	5/20	3108,3109,3119,3122,3123	HLA-DMA,HLA-DMB,HLA-DQB1,HLA-DRA,HLA-DRB1
9_Member	GO Biological Processes	GO:0002478	antigen processing and presentation of exogenous peptide antigen	-5.07463	-2.83175	6/38	972,3108,3109,3119,3122,3123	CD74,HLA-DMA,HLA-DMB,HLA-DQB1,HLA-DRA,HLA-DRB1
9_Member	GO Biological Processes	GO:0032829	regulation of CD4-positive, CD25-positive, alpha-beta regulatory T cell differentiation	-4.68566	-2.46931	3/5	3122,3123,3965	HLA-DRA,HLA-DRB1,LGALS9
9_Member	GO Biological Processes	GO:0032831	positive regulation of CD4-positive, CD25-positive, alpha-beta regulatory T cell differentiation	-4.68566	-2.46931	3/5	3122,3123,3965	HLA-DRA,HLA-DRB1,LGALS9
9_Member	GO Biological Processes	GO:0019884	antigen processing and presentation of exogenous antigen	-4.52702	-2.32955	6/47	972,3108,3109,3119,3122,3123	CD74,HLA-DMA,HLA-DMB,HLA-DQB1,HLA-DRA,HLA-DRB1
9_Member	KEGG Pathway	hsa05310	Asthma	-4.35706	-2.18356	5/31	3108,3109,3119,3122,3123	HLA-DMA,HLA-DMB,HLA-DQB1,HLA-DRA,HLA-DRB1
9_Member	GO Biological Processes	GO:0045589	regulation of regulatory T cell differentiation	-4.22107	-2.05623	5/33	3122,3123,3965,4192,8651	HLA-DRA,HLA-DRB1,LGALS9,MDK,SOCS1
9_Member	KEGG Pathway	hsa05322	Systemic lupus erythematosus	-4.16013	-2.00096	9/136	733,3108,3109,3119,3122,3123,6628,8364,55766	C8G,HLA-DMA,HLA-DMB,HLA-DQB1,HLA-DRA,HLA-DRB1,SNRPB,H4C3,H2AJ
9_Member	GO Biological Processes	GO:1903039	positive regulation of leukocyte cell-cell adhesion	-4.06207	-1.93023	12/245	972,2056,3108,3109,3119,3122,3123,3965,4192,6366,6484,8651	CD74,EPO,HLA-DMA,HLA-DMB,HLA-DQB1,HLA-DRA,HLA-DRB1,LGALS9,MDK,CCL21,ST3GAL4,SOCS1
9_Member	GO Biological Processes	GO:0045591	positive regulation of regulatory T cell differentiation	-3.9575	-1.85137	4/20	3122,3123,3965,8651	HLA-DRA,HLA-DRB1,LGALS9,SOCS1
9_Member	GO Biological Processes	GO:0022409	positive regulation of cell-cell adhesion	-3.94906	-1.84541	13/291	655,972,2056,3108,3109,3119,3122,3123,3965,4192,6366,6484,8651	BMP7,CD74,EPO,HLA-DMA,HLA-DMB,HLA-DQB1,HLA-DRA,HLA-DRB1,LGALS9,MDK,CCL21,ST3GAL4,SOCS1
9_Member	GO Biological Processes	GO:0048002	antigen processing and presentation of peptide antigen	-3.91932	-1.82964	6/60	972,3108,3109,3119,3122,3123	CD74,HLA-DMA,HLA-DMB,HLA-DQB1,HLA-DRA,HLA-DRB1
9_Member	GO Biological Processes	GO:0002381	immunoglobulin production involved in immunoglobulin-mediated immune response	-3.91865	-1.82964	5/38	3108,3109,3119,3122,3123	HLA-DMA,HLA-DMB,HLA-DQB1,HLA-DRA,HLA-DRB1
9_Member	KEGG Pathway	hsa05330	Allograft rejection	-3.91865	-1.82964	5/38	3108,3109,3119,3122,3123	HLA-DMA,HLA-DMB,HLA-DQB1,HLA-DRA,HLA-DRB1
9_Member	GO Biological Processes	GO:0050870	positive regulation of T cell activation	-3.79745	-1.72028	11/223	972,2056,3108,3109,3119,3122,3123,3965,4192,6366,8651	CD74,EPO,HLA-DMA,HLA-DMB,HLA-DQB1,HLA-DRA,HLA-DRB1,LGALS9,MDK,CCL21,SOCS1
9_Member	KEGG Pathway	hsa05321	Inflammatory bowel disease	-3.72526	-1.66187	6/65	3108,3109,3119,3122,3123,3561	HLA-DMA,HLA-DMB,HLA-DQB1,HLA-DRA,HLA-DRB1,IL2RG
9_Member	KEGG Pathway	hsa05332	Graft-versus-host disease	-3.70781	-1.65338	5/42	3108,3109,3119,3122,3123	HLA-DMA,HLA-DMB,HLA-DQB1,HLA-DRA,HLA-DRB1
9_Member	GO Biological Processes	GO:0019882	antigen processing and presentation	-3.69788	-1.64786	7/93	972,3108,3109,3119,3122,3123,83871	CD74,HLA-DMA,HLA-DMB,HLA-DQB1,HLA-DRA,HLA-DRB1,RAB34
9_Member	KEGG Pathway	hsa05323	Rheumatoid arthritis	-3.69788	-1.64786	7/93	3108,3109,3119,3122,3123,4050,9296	HLA-DMA,HLA-DMB,HLA-DQB1,HLA-DRA,HLA-DRB1,LTB,ATP6V1F
9_Member	KEGG Pathway	hsa04940	Type I diabetes mellitus	-3.65869	-1.6152	5/43	3108,3109,3119,3122,3123	HLA-DMA,HLA-DMB,HLA-DQB1,HLA-DRA,HLA-DRB1
9_Member	KEGG Pathway	hsa05150	Staphylococcus aureus infection	-3.6124	-1.58433	7/96	3108,3109,3119,3122,3123,3880,10747	HLA-DMA,HLA-DMB,HLA-DQB1,HLA-DRA,HLA-DRB1,KRT19,MASP2
9_Member	GO Biological Processes	GO:0046598	positive regulation of viral entry into host cell	-3.49314	-1.48887	3/11	972,3123,3965	CD74,HLA-DRB1,LGALS9
9_Member	GO Biological Processes	GO:0075294	positive regulation by symbiont of entry into host	-3.49314	-1.48887	3/11	972,3123,3965	CD74,HLA-DRB1,LGALS9
9_Member	GO Biological Processes	GO:0016064	immunoglobulin mediated immune response	-3.44806	-1.44968	9/169	733,972,3108,3109,3119,3122,3123,3665,10747	C8G,CD74,HLA-DMA,HLA-DMB,HLA-DQB1,HLA-DRA,HLA-DRB1,IRF7,MASP2
9_Member	KEGG Pathway	hsa04672	Intestinal immune network for IgA production	-3.38916	-1.40231	5/49	3108,3109,3119,3122,3123	HLA-DMA,HLA-DMB,HLA-DQB1,HLA-DRA,HLA-DRB1
9_Member	GO Biological Processes	GO:0019724	B cell mediated immunity	-3.37381	-1.39115	9/173	733,972,3108,3109,3119,3122,3123,3665,10747	C8G,CD74,HLA-DMA,HLA-DMB,HLA-DQB1,HLA-DRA,HLA-DRB1,IRF7,MASP2
9_Member	KEGG Pathway	hsa04612	Antigen processing and presentation	-3.29322	-1.33392	6/78	972,3108,3109,3119,3122,3123	CD74,HLA-DMA,HLA-DMB,HLA-DQB1,HLA-DRA,HLA-DRB1
9_Member	GO Biological Processes	GO:1903037	regulation of leukocyte cell-cell adhesion	-3.24924	-1.30542	13/344	972,2056,3108,3109,3119,3122,3123,3965,4192,6366,6484,8651,654346	CD74,EPO,HLA-DMA,HLA-DMB,HLA-DQB1,HLA-DRA,HLA-DRB1,LGALS9,MDK,CCL21,ST3GAL4,SOCS1,LGALS9C
9_Member	KEGG Pathway	hsa05320	Autoimmune thyroid disease	-3.22986	-1.29028	5/53	3108,3109,3119,3122,3123	HLA-DMA,HLA-DMB,HLA-DQB1,HLA-DRA,HLA-DRB1
9_Member	KEGG Pathway	hsa05166	Human T-cell leukemia virus 1 infection	-3.19384	-1.26217	10/222	293,581,706,1029,3108,3109,3119,3122,3123,3561	SLC25A6,BAX,TSPO,CDKN2A,HLA-DMA,HLA-DMB,HLA-DQB1,HLA-DRA,HLA-DRB1,IL2RG
9_Member	GO Biological Processes	GO:0043372	positive regulation of CD4-positive, alpha-beta T cell differentiation	-3.13977	-1.22445	4/32	3122,3123,3965,8651	HLA-DRA,HLA-DRB1,LGALS9,SOCS1
9_Member	GO Biological Processes	GO:0045785	positive regulation of cell adhesion	-3.13559	-1.22187	15/446	655,972,2056,3108,3109,3119,3122,3123,3965,4192,6366,6484,7264,8651,29984	BMP7,CD74,EPO,HLA-DMA,HLA-DMB,HLA-DQB1,HLA-DRA,HLA-DRB1,LGALS9,MDK,CCL21,ST3GAL4,GFUS,SOCS1,RHOD
9_Member	GO Biological Processes	GO:0022407	regulation of cell-cell adhesion	-3.03871	-1.15528	15/456	655,972,2056,3108,3109,3119,3122,3123,3965,4192,6366,6484,8651,10459,654346	BMP7,CD74,EPO,HLA-DMA,HLA-DMB,HLA-DQB1,HLA-DRA,HLA-DRB1,LGALS9,MDK,CCL21,ST3GAL4,SOCS1,MAD2L2,LGALS9C
9_Member	WikiPathways	WP2328	Allograft Rejection	-2.98983	-1.11819	6/89	3108,3109,3119,3122,3123,6366	HLA-DMA,HLA-DMB,HLA-DQB1,HLA-DRA,HLA-DRB1,CCL21
9_Member	KEGG Pathway	hsa05416	Viral myocarditis	-2.98219	-1.11819	5/60	3108,3109,3119,3122,3123	HLA-DMA,HLA-DMB,HLA-DQB1,HLA-DRA,HLA-DRB1
9_Member	GO Biological Processes	GO:0051251	positive regulation of lymphocyte activation	-2.94903	-1.09322	13/371	972,2056,3108,3109,3119,3122,3123,3965,4192,4282,6366,8651,10459	CD74,EPO,HLA-DMA,HLA-DMB,HLA-DQB1,HLA-DRA,HLA-DRB1,LGALS9,MDK,MIF,CCL21,SOCS1,MAD2L2
9_Member	Reactome Gene Sets	R-HSA-877300	Interferon gamma signaling	-2.93953	-1.09116	6/91	3119,3122,3123,3665,4502,8651	HLA-DQB1,HLA-DRA,HLA-DRB1,IRF7,MT2A,SOCS1
9_Member	KEGG Pathway	hsa04658	Th1 and Th2 cell differentiation	-2.91489	-1.06789	6/92	3108,3109,3119,3122,3123,3561	HLA-DMA,HLA-DMB,HLA-DQB1,HLA-DRA,HLA-DRB1,IL2RG
9_Member	GO Biological Processes	GO:0045582	positive regulation of T cell differentiation	-2.86656	-1.03455	6/94	972,3122,3123,3965,4192,8651	CD74,HLA-DRA,HLA-DRB1,LGALS9,MDK,SOCS1
9_Member	GO Biological Processes	GO:2000516	positive regulation of CD4-positive, alpha-beta T cell activation	-2.85375	-1.0295	4/38	3122,3123,3965,8651	HLA-DRA,HLA-DRB1,LGALS9,SOCS1
9_Member	WikiPathways	WP4217	Ebola virus pathway in host	-2.80665	-0.991447	7/131	432,3108,3109,3119,3122,3123,3665	ASGR1,HLA-DMA,HLA-DMB,HLA-DQB1,HLA-DRA,HLA-DRB1,IRF7
9_Member	GO Biological Processes	GO:2000514	regulation of CD4-positive, alpha-beta T cell activation	-2.79552	-0.981585	5/66	3122,3123,3965,8651,654346	HLA-DRA,HLA-DRB1,LGALS9,SOCS1,LGALS9C
9_Member	GO Biological Processes	GO:0050863	regulation of T cell activation	-2.76876	-0.958634	12/342	972,2056,3108,3109,3119,3122,3123,3965,4192,6366,8651,654346	CD74,EPO,HLA-DMA,HLA-DMB,HLA-DQB1,HLA-DRA,HLA-DRB1,LGALS9,MDK,CCL21,SOCS1,LGALS9C
9_Member	KEGG Pathway	hsa05164	Influenza A	-2.7634	-0.954533	8/171	293,581,3108,3109,3119,3122,3123,3665	SLC25A6,BAX,HLA-DMA,HLA-DMB,HLA-DQB1,HLA-DRA,HLA-DRB1,IRF7
9_Member	Reactome Gene Sets	R-HSA-202430	Translocation of ZAP-70 to Immunological synapse	-2.75742	-0.952319	3/19	3119,3122,3123	HLA-DQB1,HLA-DRA,HLA-DRB1
9_Member	KEGG Pathway	hsa04640	Hematopoietic cell lineage	-2.75107	-0.94721	6/99	2056,3108,3109,3119,3122,3123	EPO,HLA-DMA,HLA-DMB,HLA-DQB1,HLA-DRA,HLA-DRB1
9_Member	GO Biological Processes	GO:0045655	regulation of monocyte differentiation	-2.69097	-0.896419	3/20	972,3123,3665	CD74,HLA-DRB1,IRF7
9_Member	GO Biological Processes	GO:0030155	regulation of cell adhesion	-2.66554	-0.877564	20/760	655,972,1029,2056,2192,3108,3109,3119,3122,3123,3965,4192,6366,6484,7264,8651,10459,29984,54997,654346	BMP7,CD74,CDKN2A,EPO,FBLN1,HLA-DMA,HLA-DMB,HLA-DQB1,HLA-DRA,HLA-DRB1,LGALS9,MDK,CCL21,ST3GAL4,GFUS,SOCS1,MAD2L2,RHOD,TESC,LGALS9C
9_Member	GO Biological Processes	GO:1903900	regulation of viral life cycle	-2.66001	-0.87443	7/139	972,3123,3965,6590,8815,10450,10581	CD74,HLA-DRB1,LGALS9,SLPI,BANF1,PPIE,IFITM2
9_Member	GO Biological Processes	GO:0046596	regulation of viral entry into host cell	-2.6524	-0.868008	4/43	972,3123,3965,10581	CD74,HLA-DRB1,LGALS9,IFITM2
9_Member	GO Biological Processes	GO:1903902	positive regulation of viral life cycle	-2.62815	-0.850678	3/21	972,3123,3965	CD74,HLA-DRB1,LGALS9
9_Member	KEGG Pathway	hsa05152	Tuberculosis	-2.62447	-0.849497	8/180	581,972,3108,3109,3119,3122,3123,8877	BAX,CD74,HLA-DMA,HLA-DMB,HLA-DQB1,HLA-DRA,HLA-DRB1,SPHK1
9_Member	GO Biological Processes	GO:0045621	positive regulation of lymphocyte differentiation	-2.58052	-0.811326	6/107	972,3122,3123,3965,4192,8651	CD74,HLA-DRA,HLA-DRB1,LGALS9,MDK,SOCS1
9_Member	GO Biological Processes	GO:1903038	negative regulation of leukocyte cell-cell adhesion	-2.57376	-0.805718	7/144	972,3123,3965,4192,6366,8651,654346	CD74,HLA-DRB1,LGALS9,MDK,CCL21,SOCS1,LGALS9C
9_Member	Reactome Gene Sets	R-HSA-202427	Phosphorylation of CD3 and TCR zeta chains	-2.56861	-0.802847	3/22	3119,3122,3123	HLA-DQB1,HLA-DRA,HLA-DRB1
9_Member	GO Biological Processes	GO:0002449	lymphocyte mediated immunity	-2.56344	-0.799956	9/226	733,972,3108,3109,3119,3122,3123,3665,10747	C8G,CD74,HLA-DMA,HLA-DMB,HLA-DQB1,HLA-DRA,HLA-DRB1,IRF7,MASP2
9_Member	KEGG Pathway	hsa04659	Th17 cell differentiation	-2.56032	-0.799096	6/108	3108,3109,3119,3122,3123,3561	HLA-DMA,HLA-DMB,HLA-DQB1,HLA-DRA,HLA-DRB1,IL2RG
9_Member	Reactome Gene Sets	R-HSA-389948	PD-1 signaling	-2.51203	-0.761942	3/23	3119,3122,3123	HLA-DQB1,HLA-DRA,HLA-DRB1
9_Member	KEGG Pathway	hsa05140	Leishmaniasis	-2.5007	-0.756075	5/77	3108,3109,3119,3122,3123	HLA-DMA,HLA-DMB,HLA-DQB1,HLA-DRA,HLA-DRB1
9_Member	KEGG Pathway	hsa04514	Cell adhesion molecules	-2.49132	-0.749937	7/149	1365,1366,3108,3109,3119,3122,3123	CLDN3,CLDN7,HLA-DMA,HLA-DMB,HLA-DQB1,HLA-DRA,HLA-DRB1
9_Member	KEGG Pathway	hsa05145	Toxoplasmosis	-2.48181	-0.742199	6/112	3108,3109,3119,3122,3123,8651	HLA-DMA,HLA-DMB,HLA-DQB1,HLA-DRA,HLA-DRB1,SOCS1
9_Member	GO Biological Processes	GO:1903706	regulation of hemopoiesis	-2.48036	-0.742199	12/371	972,3122,3123,3276,3665,3692,3965,4192,8364,8651,54997,55365	CD74,HLA-DRA,HLA-DRB1,PRMT1,IRF7,EIF6,LGALS9,MDK,H4C3,SOCS1,TESC,TMEM176A
9_Member	GO Biological Processes	GO:0002696	positive regulation of leukocyte activation	-2.47107	-0.736107	13/421	972,2056,3108,3109,3119,3122,3123,3965,4192,4282,6366,8651,10459	CD74,EPO,HLA-DMA,HLA-DMB,HLA-DQB1,HLA-DRA,HLA-DRB1,LGALS9,MDK,MIF,CCL21,SOCS1,MAD2L2
9_Member	KEGG Pathway	hsa04145	Phagosome	-2.44357	-0.725269	7/152	3108,3109,3119,3122,3123,9296,10952	HLA-DMA,HLA-DMB,HLA-DQB1,HLA-DRA,HLA-DRB1,ATP6V1F,SEC61B
9_Member	GO Biological Processes	GO:0002460	adaptive immune response based on somatic recombination of immune receptors built from immunoglobulin superfamily domains	-2.43929	-0.722019	9/236	733,972,3108,3109,3119,3122,3123,3665,10747	C8G,CD74,HLA-DMA,HLA-DMB,HLA-DQB1,HLA-DRA,HLA-DRB1,IRF7,MASP2
9_Member	GO Biological Processes	GO:0043370	regulation of CD4-positive, alpha-beta T cell differentiation	-2.41198	-0.701782	4/50	3122,3123,3965,8651	HLA-DRA,HLA-DRB1,LGALS9,SOCS1
9_Member	GO Biological Processes	GO:0046638	positive regulation of alpha-beta T cell differentiation	-2.41198	-0.701782	4/50	3122,3123,3965,8651	HLA-DRA,HLA-DRB1,LGALS9,SOCS1
9_Member	GO Biological Processes	GO:0052372	modulation by symbiont of entry into host	-2.41198	-0.701782	4/50	972,3123,3965,10581	CD74,HLA-DRB1,LGALS9,IFITM2
9_Member	GO Biological Processes	GO:0019883	antigen processing and presentation of endogenous antigen	-2.40676	-0.699557	3/25	972,3122,3123	CD74,HLA-DRA,HLA-DRB1
9_Member	GO Biological Processes	GO:1902107	positive regulation of leukocyte differentiation	-2.36668	-0.663443	7/157	972,3122,3123,3965,4192,8651,54997	CD74,HLA-DRA,HLA-DRB1,LGALS9,MDK,SOCS1,TESC
9_Member	GO Biological Processes	GO:1903708	positive regulation of hemopoiesis	-2.36668	-0.663443	7/157	972,3122,3123,3965,4192,8651,54997	CD74,HLA-DRA,HLA-DRB1,LGALS9,MDK,SOCS1,TESC
9_Member	GO Biological Processes	GO:0022408	negative regulation of cell-cell adhesion	-2.35964	-0.659298	8/199	972,3123,3965,4192,6366,8651,10459,654346	CD74,HLA-DRB1,LGALS9,MDK,CCL21,SOCS1,MAD2L2,LGALS9C
9_Member	Reactome Gene Sets	R-HSA-913531	Interferon Signaling	-2.35964	-0.659298	8/199	3119,3122,3123,3665,4502,7311,8651,10581	HLA-DQB1,HLA-DRA,HLA-DRB1,IRF7,MT2A,UBA52,SOCS1,IFITM2
9_Member	GO Biological Processes	GO:0050867	positive regulation of cell activation	-2.34447	-0.649058	13/436	972,2056,3108,3109,3119,3122,3123,3965,4192,4282,6366,8651,10459	CD74,EPO,HLA-DMA,HLA-DMB,HLA-DQB1,HLA-DRA,HLA-DRB1,LGALS9,MDK,MIF,CCL21,SOCS1,MAD2L2
9_Member	GO Biological Processes	GO:0050792	regulation of viral process	-2.33682	-0.642384	7/159	972,3123,3965,6590,8815,10450,10581	CD74,HLA-DRB1,LGALS9,SLPI,BANF1,PPIE,IFITM2
9_Member	KEGG Pathway	hsa05169	Epstein-Barr virus infection	-2.32098	-0.629431	8/202	581,3108,3109,3119,3122,3123,3665,11047	BAX,HLA-DMA,HLA-DMB,HLA-DQB1,HLA-DRA,HLA-DRB1,IRF7,ADRM1
9_Member	GO Biological Processes	GO:0002699	positive regulation of immune effector process	-2.29977	-0.617625	9/248	972,3109,3122,3123,3263,3965,4282,6223,10459	CD74,HLA-DMB,HLA-DRA,HLA-DRB1,HPX,LGALS9,MIF,RPS19,MAD2L2
9_Member	Reactome Gene Sets	R-HSA-2132295	MHC class II antigen presentation	-2.28306	-0.604761	6/123	972,3109,3119,3122,3123,3835	CD74,HLA-DMB,HLA-DQB1,HLA-DRA,HLA-DRB1,KIF22
9_Member	Reactome Gene Sets	R-HSA-1280215	Cytokine Signaling in Immune system	-2.25656	-0.58565	18/715	3119,3122,3123,3561,3665,3965,4050,4282,4502,5691,5694,6175,7076,7311,8651,10581,51330,59307	HLA-DQB1,HLA-DRA,HLA-DRB1,IL2RG,IRF7,LGALS9,LTB,MIF,MT2A,PSMB3,PSMB6,RPLP0,TIMP1,UBA52,SOCS1,IFITM2,TNFRSF12A,SIGIRR
9_Member	GO Biological Processes	GO:0050868	negative regulation of T cell activation	-2.24937	-0.579375	6/125	972,3123,3965,4192,8651,654346	CD74,HLA-DRB1,LGALS9,MDK,SOCS1,LGALS9C
9_Member	GO Biological Processes	GO:0043903	regulation of biological process involved in symbiotic interaction	-2.23535	-0.568091	4/56	972,3123,3965,10581	CD74,HLA-DRB1,LGALS9,IFITM2
9_Member	GO Biological Processes	GO:0007162	negative regulation of cell adhesion	-2.19276	-0.535378	10/305	972,1029,2192,3123,3965,4192,6366,8651,10459,654346	CD74,CDKN2A,FBLN1,HLA-DRB1,LGALS9,MDK,CCL21,SOCS1,MAD2L2,LGALS9C
9_Member	GO Biological Processes	GO:0048524	positive regulation of viral process	-2.10449	-0.46262	4/61	972,3123,3965,10450	CD74,HLA-DRB1,LGALS9,PPIE
9_Member	GO Biological Processes	GO:0002443	leukocyte mediated immunity	-2.06765	-0.442038	9/270	733,972,3108,3109,3119,3122,3123,3665,10747	C8G,CD74,HLA-DMA,HLA-DMB,HLA-DQB1,HLA-DRA,HLA-DRB1,IRF7,MASP2
9_Member	Reactome Gene Sets	R-HSA-202433	Generation of second messenger molecules	-2.02841	-0.419712	3/34	3119,3122,3123	HLA-DQB1,HLA-DRA,HLA-DRB1
9_Member	GO Biological Processes	GO:0051249	regulation of lymphocyte activation	-2.02311	-0.415207	14/532	972,2056,3108,3109,3119,3122,3123,3965,4192,4282,6366,8651,10459,654346	CD74,EPO,HLA-DMA,HLA-DMB,HLA-DQB1,HLA-DRA,HLA-DRB1,LGALS9,MDK,MIF,CCL21,SOCS1,MAD2L2,LGALS9C
10_Summary	GO Biological Processes	GO:0007005	mitochondrion organization	-5.61295	-3.29391	19/418	513,581,638,706,1347,4715,10452,11152,26517,27113,51079,54539,55210,81892,125988,126328,140823,196294,374291,9551,10632,439,51398,9409,10952,83871,90522,10204,51160,381,972,84958,339122	ATP5F1D,BAX,BIK,TSPO,COX7A2,NDUFB9,TOMM40,WDR45,TIMM13,BBC3,NDUFA13,NDUFB11,ATAD3A,SLIRP,MICOS13,NDUFA11,ROMO1,IMMP1L,NDUFS7,ATP5MF,ATP5MG,GET3,WDR83OS,PEX16,SEC61B,RAB34,YIF1B,NUTF2,VPS28,ARF5,CD74,SYTL1,RAB43
10_Member	GO Biological Processes	GO:0007005	mitochondrion organization	-5.61295	-3.29391	19/418	513,581,638,706,1347,4715,10452,11152,26517,27113,51079,54539,55210,81892,125988,126328,140823,196294,374291	ATP5F1D,BAX,BIK,TSPO,COX7A2,NDUFB9,TOMM40,WDR45,TIMM13,BBC3,NDUFA13,NDUFB11,ATAD3A,SLIRP,MICOS13,NDUFA11,ROMO1,IMMP1L,NDUFS7
10_Member	GO Biological Processes	GO:0006839	mitochondrial transport	-5.16824	-2.90434	11/158	513,581,706,9551,10452,10632,26517,27113,51079,140823,196294	ATP5F1D,BAX,TSPO,ATP5MF,TOMM40,ATP5MG,TIMM13,BBC3,NDUFA13,ROMO1,IMMP1L
10_Member	GO Biological Processes	GO:0072655	establishment of protein localization to mitochondrion	-4.44582	-2.25143	7/71	581,706,10452,26517,51079,140823,196294	BAX,TSPO,TOMM40,TIMM13,NDUFA13,ROMO1,IMMP1L
10_Member	GO Biological Processes	GO:0070585	protein localization to mitochondrion	-4.14557	-1.99201	7/79	581,706,10452,26517,51079,140823,196294	BAX,TSPO,TOMM40,TIMM13,NDUFA13,ROMO1,IMMP1L
10_Member	GO Biological Processes	GO:0051205	protein insertion into membrane	-4.13319	-1.98517	6/55	439,581,26517,51079,51398,140823	GET3,BAX,TIMM13,NDUFA13,WDR83OS,ROMO1
10_Member	GO Biological Processes	GO:0006626	protein targeting to mitochondrion	-4.04504	-1.91584	6/57	706,10452,26517,51079,140823,196294	TSPO,TOMM40,TIMM13,NDUFA13,ROMO1,IMMP1L
10_Member	GO Biological Processes	GO:0051204	protein insertion into mitochondrial membrane	-3.87014	-1.78827	4/21	581,26517,51079,140823	BAX,TIMM13,NDUFA13,ROMO1
10_Member	GO Biological Processes	GO:0090151	establishment of protein localization to mitochondrial membrane	-3.56274	-1.54443	4/25	581,26517,51079,140823	BAX,TIMM13,NDUFA13,ROMO1
10_Member	GO Biological Processes	GO:0090150	establishment of protein localization to membrane	-3.36557	-1.3881	10/211	439,581,9409,10952,26517,51079,51398,83871,90522,140823	GET3,BAX,PEX16,SEC61B,TIMM13,NDUFA13,WDR83OS,RAB34,YIF1B,ROMO1
10_Member	GO Biological Processes	GO:0045039	protein insertion into mitochondrial inner membrane	-3.26255	-1.31381	3/13	26517,51079,140823	TIMM13,NDUFA13,ROMO1
10_Member	GO Biological Processes	GO:0072594	establishment of protein localization to organelle	-3.02451	-1.1447	12/319	439,581,706,9409,10204,10452,10952,26517,51079,51160,140823,196294	GET3,BAX,TSPO,PEX16,NUTF2,TOMM40,SEC61B,TIMM13,NDUFA13,VPS28,ROMO1,IMMP1L
10_Member	GO Biological Processes	GO:0007007	inner mitochondrial membrane organization	-2.89767	-1.0591	4/37	26517,51079,125988,140823	TIMM13,NDUFA13,MICOS13,ROMO1
10_Member	GO Biological Processes	GO:0006605	protein targeting	-2.89582	-1.0591	10/243	439,706,9409,10452,10952,26517,51079,90522,140823,196294	GET3,TSPO,PEX16,TOMM40,SEC61B,TIMM13,NDUFA13,YIF1B,ROMO1,IMMP1L
10_Member	GO Biological Processes	GO:0007006	mitochondrial membrane organization	-2.46274	-0.732648	6/113	581,26517,27113,51079,125988,140823	BAX,TIMM13,BBC3,NDUFA13,MICOS13,ROMO1
10_Member	GO Biological Processes	GO:0006886	intracellular protein transport	-2.24239	-0.573312	17/662	381,439,581,706,972,9409,10204,10452,10952,26517,51079,51160,84958,90522,140823,196294,339122	ARF5,GET3,BAX,TSPO,CD74,PEX16,NUTF2,TOMM40,SEC61B,TIMM13,NDUFA13,VPS28,SYTL1,YIF1B,ROMO1,IMMP1L,RAB43
11_Summary	Reactome Gene Sets	R-HSA-72165	mRNA Splicing - Minor Pathway	-5.35244	-3.07524	7/52	5435,5438,5441,6628,6633,57819,83443,2521,7307,10450,51690,79228,3276,51428,54960,59286	POLR2F,POLR2I,POLR2L,SNRPB,SNRPD2,LSM2,SF3B5,FUS,U2AF1,PPIE,LSM7,THOC6,PRMT1,DDX41,GEMIN8,UBL5
11_Member	Reactome Gene Sets	R-HSA-72165	mRNA Splicing - Minor Pathway	-5.35244	-3.07524	7/52	5435,5438,5441,6628,6633,57819,83443	POLR2F,POLR2I,POLR2L,SNRPB,SNRPD2,LSM2,SF3B5
11_Member	Reactome Gene Sets	R-HSA-72163	mRNA Splicing - Major Pathway	-4.56867	-2.36811	11/183	2521,5435,5438,5441,6628,6633,7307,10450,51690,57819,83443	FUS,POLR2F,POLR2I,POLR2L,SNRPB,SNRPD2,U2AF1,PPIE,LSM7,LSM2,SF3B5
11_Member	Reactome Gene Sets	R-HSA-72172	mRNA Splicing	-4.39812	-2.21281	11/191	2521,5435,5438,5441,6628,6633,7307,10450,51690,57819,83443	FUS,POLR2F,POLR2I,POLR2L,SNRPB,SNRPD2,U2AF1,PPIE,LSM7,LSM2,SF3B5
11_Member	Reactome Gene Sets	R-HSA-72203	Processing of Capped Intron-Containing Pre-mRNA	-4.07892	-1.94442	12/244	2521,5435,5438,5441,6628,6633,7307,10450,51690,57819,79228,83443	FUS,POLR2F,POLR2I,POLR2L,SNRPB,SNRPD2,U2AF1,PPIE,LSM7,LSM2,THOC6,SF3B5
11_Member	WikiPathways	WP411	mRNA processing	-3.47555	-1.47522	8/133	2521,3276,6628,6633,7307,51690,57819,83443	FUS,PRMT1,SNRPB,SNRPD2,U2AF1,LSM7,LSM2,SF3B5
11_Member	CORUM	CORUM:351	Spliceosome	-3.30564	-1.34277	8/141	6628,6633,7307,10450,51428,51690,57819,79228	SNRPB,SNRPD2,U2AF1,PPIE,DDX41,LSM7,LSM2,THOC6
11_Member	CORUM	CORUM:1181	C complex spliceosome	-3.26357	-1.31381	6/79	6628,6633,7307,10450,51428,57819	SNRPB,SNRPD2,U2AF1,PPIE,DDX41,LSM2
11_Member	KEGG Pathway	hsa03040	Spliceosome	-3.18598	-1.2576	8/147	2521,6628,6633,7307,10450,51690,57819,83443	FUS,SNRPB,SNRPD2,U2AF1,PPIE,LSM7,LSM2,SF3B5
11_Member	CORUM	CORUM:2755	17S U2 snRNP	-3.08805	-1.18541	4/33	6628,6633,7307,83443	SNRPB,SNRPD2,U2AF1,SF3B5
11_Member	CORUM	CORUM:1143	SMN complex	-3.06919	-1.17276	3/15	6628,6633,54960	SNRPB,SNRPD2,GEMIN8
11_Member	GO Biological Processes	GO:0008380	RNA splicing	-2.82573	-1.00797	13/383	2521,3276,6628,6633,7307,10450,51428,51690,54960,57819,59286,79228,83443	FUS,PRMT1,SNRPB,SNRPD2,U2AF1,PPIE,DDX41,LSM7,GEMIN8,LSM2,UBL5,THOC6,SF3B5
11_Member	GO Biological Processes	GO:0000377	RNA splicing, via transesterification reactions with bulged adenosine as nucleophile	-2.63137	-0.850678	10/264	6628,6633,7307,10450,51428,51690,54960,57819,59286,83443	SNRPB,SNRPD2,U2AF1,PPIE,DDX41,LSM7,GEMIN8,LSM2,UBL5,SF3B5
11_Member	GO Biological Processes	GO:0000398	mRNA splicing, via spliceosome	-2.63137	-0.850678	10/264	6628,6633,7307,10450,51428,51690,54960,57819,59286,83443	SNRPB,SNRPD2,U2AF1,PPIE,DDX41,LSM7,GEMIN8,LSM2,UBL5,SF3B5
11_Member	GO Biological Processes	GO:0000375	RNA splicing, via transesterification reactions	-2.58434	-0.813997	10/268	6628,6633,7307,10450,51428,51690,54960,57819,59286,83443	SNRPB,SNRPD2,U2AF1,PPIE,DDX41,LSM7,GEMIN8,LSM2,UBL5,SF3B5
11_Member	CORUM	CORUM:430	18S U11/U12 snRNP	-2.45816	-0.732648	3/24	6628,6633,83443	SNRPB,SNRPD2,SF3B5
11_Member	GO Biological Processes	GO:0000387	spliceosomal snRNP assembly	-2.41198	-0.701782	4/50	6628,6633,54960,57819	SNRPB,SNRPD2,GEMIN8,LSM2
12_Summary	GO Biological Processes	GO:0042989	sequestering of actin monomers	-5.08451	-2.83473	4/11	9168,11013,11344,286527,348,581,638,1410,6366,7111,10095,10399,23521,28964,29997,64223,8153,10459,29984,83715,144347,201191,1674,3880,4320,60681,6344,92960,389541,2876,5204,706,655,51657,79008,548593,1365,6242,9266,4192,29085,827	TMSB10,TMSB15A,TWF2,TMSB15B,APOE,BAX,BIK,CRYAB,CCL21,TMOD1,ARPC1B,RACK1,RPL13A,GIT1,NOP53,MLST8,RND2,MAD2L2,RHOD,ESPN,RFLNA,SAMD14,DES,KRT19,MMP11,FKBP10,SCTR,PEX11G,LAMTOR4,GPX1,PFDN5,TSPO,BMP7,STYXL1,SLX1B,SLX1A,CLDN3,RTKN,CYTH2,MDK,PHPT1,CAPN6
12_Member	GO Biological Processes	GO:0042989	sequestering of actin monomers	-5.08451	-2.83473	4/11	9168,11013,11344,286527	TMSB10,TMSB15A,TWF2,TMSB15B
12_Member	GO Biological Processes	GO:0043254	regulation of protein-containing complex assembly	-4.14125	-1.99047	16/401	348,581,638,1410,6366,7111,9168,10095,10399,11013,11344,23521,28964,29997,64223,286527	APOE,BAX,BIK,CRYAB,CCL21,TMOD1,TMSB10,ARPC1B,RACK1,TMSB15A,TWF2,RPL13A,GIT1,NOP53,MLST8,TMSB15B
12_Member	GO Biological Processes	GO:0007015	actin filament organization	-3.71297	-1.65338	12/267	7111,8153,9168,10095,10459,11013,11344,29984,83715,144347,201191,286527	TMOD1,RND2,TMSB10,ARPC1B,MAD2L2,TMSB15A,TWF2,RHOD,ESPN,RFLNA,SAMD14,TMSB15B
12_Member	GO Biological Processes	GO:0030833	regulation of actin filament polymerization	-3.34696	-1.37502	8/139	6366,7111,9168,10095,11013,11344,64223,286527	CCL21,TMOD1,TMSB10,ARPC1B,TMSB15A,TWF2,MLST8,TMSB15B
12_Member	GO Biological Processes	GO:0031333	negative regulation of protein-containing complex assembly	-3.34696	-1.37502	8/139	1410,7111,9168,11013,11344,23521,29997,286527	CRYAB,TMOD1,TMSB10,TMSB15A,TWF2,RPL13A,NOP53,TMSB15B
12_Member	GO Biological Processes	GO:0097435	supramolecular fiber organization	-3.32083	-1.35436	17/522	581,1674,3880,4320,7111,8153,9168,10095,10459,11013,11344,29984,60681,83715,144347,201191,286527	BAX,DES,KRT19,MMP11,TMOD1,RND2,TMSB10,ARPC1B,MAD2L2,TMSB15A,TWF2,RHOD,FKBP10,ESPN,RFLNA,SAMD14,TMSB15B
12_Member	GO Biological Processes	GO:0032535	regulation of cellular component size	-3.16819	-1.24341	13/351	348,6344,6366,7111,8153,9168,10095,11013,11344,64223,92960,286527,389541	APOE,SCTR,CCL21,TMOD1,RND2,TMSB10,ARPC1B,TMSB15A,TWF2,MLST8,PEX11G,TMSB15B,LAMTOR4
12_Member	GO Biological Processes	GO:0030837	negative regulation of actin filament polymerization	-2.98219	-1.11819	5/60	7111,9168,11013,11344,286527	TMOD1,TMSB10,TMSB15A,TWF2,TMSB15B
12_Member	GO Biological Processes	GO:0008064	regulation of actin polymerization or depolymerization	-2.982	-1.11819	8/158	6366,7111,9168,10095,11013,11344,64223,286527	CCL21,TMOD1,TMSB10,ARPC1B,TMSB15A,TWF2,MLST8,TMSB15B
12_Member	GO Biological Processes	GO:0030832	regulation of actin filament length	-2.96437	-1.1034	8/159	6366,7111,9168,10095,11013,11344,64223,286527	CCL21,TMOD1,TMSB10,ARPC1B,TMSB15A,TWF2,MLST8,TMSB15B
12_Member	GO Biological Processes	GO:0032271	regulation of protein polymerization	-2.90996	-1.06434	9/201	6366,7111,9168,10095,11013,11344,28964,64223,286527	CCL21,TMOD1,TMSB10,ARPC1B,TMSB15A,TWF2,GIT1,MLST8,TMSB15B
12_Member	GO Biological Processes	GO:1902903	regulation of supramolecular fiber organization	-2.90728	-1.06302	13/375	348,1410,2876,5204,6366,7111,9168,10095,11013,11344,28964,64223,286527	APOE,CRYAB,GPX1,PFDN5,CCL21,TMOD1,TMSB10,ARPC1B,TMSB15A,TWF2,GIT1,MLST8,TMSB15B
12_Member	GO Biological Processes	GO:1902904	negative regulation of supramolecular fiber organization	-2.89524	-1.0591	8/163	348,1410,5204,7111,9168,11013,11344,286527	APOE,CRYAB,PFDN5,TMOD1,TMSB10,TMSB15A,TWF2,TMSB15B
12_Member	GO Biological Processes	GO:0051651	maintenance of location in cell	-2.89057	-1.0571	6/93	348,706,9168,11013,11344,286527	APOE,TSPO,TMSB10,TMSB15A,TWF2,TMSB15B
12_Member	GO Biological Processes	GO:0032507	maintenance of protein location in cell	-2.85543	-1.0295	5/64	706,9168,11013,11344,286527	TSPO,TMSB10,TMSB15A,TWF2,TMSB15B
12_Member	GO Biological Processes	GO:0010639	negative regulation of organelle organization	-2.8548	-1.0295	12/334	655,706,2876,7111,9168,10459,11013,11344,51657,79008,286527,548593	BMP7,TSPO,GPX1,TMOD1,TMSB10,MAD2L2,TMSB15A,TWF2,STYXL1,SLX1B,TMSB15B,SLX1A
12_Member	GO Biological Processes	GO:0030036	actin cytoskeleton organization	-2.73495	-0.933567	16/540	1365,3880,6242,7111,8153,9168,9266,10095,10459,11013,11344,29984,83715,144347,201191,286527	CLDN3,KRT19,RTKN,TMOD1,RND2,TMSB10,CYTH2,ARPC1B,MAD2L2,TMSB15A,TWF2,RHOD,ESPN,RFLNA,SAMD14,TMSB15B
12_Member	GO Biological Processes	GO:0032956	regulation of actin cytoskeleton organization	-2.67545	-0.886268	12/351	4192,6366,7111,8153,9168,10095,11013,11344,29085,29984,64223,286527	MDK,CCL21,TMOD1,RND2,TMSB10,ARPC1B,TMSB15A,TWF2,PHPT1,RHOD,MLST8,TMSB15B
12_Member	GO Biological Processes	GO:0032272	negative regulation of protein polymerization	-2.55038	-0.790286	5/75	7111,9168,11013,11344,286527	TMOD1,TMSB10,TMSB15A,TWF2,TMSB15B
12_Member	GO Biological Processes	GO:0051129	negative regulation of cellular component organization	-2.45237	-0.730994	18/684	348,655,706,1410,2876,5204,6366,7111,9168,10459,11013,11344,23521,29997,51657,79008,286527,548593	APOE,BMP7,TSPO,CRYAB,GPX1,PFDN5,CCL21,TMOD1,TMSB10,MAD2L2,TMSB15A,TWF2,RPL13A,NOP53,STYXL1,SLX1B,TMSB15B,SLX1A
12_Member	GO Biological Processes	GO:0090066	regulation of anatomical structure size	-2.34548	-0.649104	14/487	348,2876,6344,6366,7111,8153,9168,10095,11013,11344,64223,92960,286527,389541	APOE,GPX1,SCTR,CCL21,TMOD1,RND2,TMSB10,ARPC1B,TMSB15A,TWF2,MLST8,PEX11G,TMSB15B,LAMTOR4
12_Member	GO Biological Processes	GO:0032970	regulation of actin filament-based process	-2.29211	-0.612406	12/392	4192,6366,7111,8153,9168,10095,11013,11344,29085,29984,64223,286527	MDK,CCL21,TMOD1,RND2,TMSB10,ARPC1B,TMSB15A,TWF2,PHPT1,RHOD,MLST8,TMSB15B
12_Member	GO Biological Processes	GO:0030029	actin filament-based process	-2.27836	-0.600993	16/602	1365,3880,6242,7111,8153,9168,9266,10095,10459,11013,11344,29984,83715,144347,201191,286527	CLDN3,KRT19,RTKN,TMOD1,RND2,TMSB10,CYTH2,ARPC1B,MAD2L2,TMSB15A,TWF2,RHOD,ESPN,RFLNA,SAMD14,TMSB15B
12_Member	GO Biological Processes	GO:0045185	maintenance of protein location	-2.15269	-0.498848	5/93	706,9168,11013,11344,286527	TSPO,TMSB10,TMSB15A,TWF2,TMSB15B
12_Member	GO Biological Processes	GO:0051493	regulation of cytoskeleton organization	-2.07018	-0.442038	14/525	827,4192,6366,7111,8153,9168,10095,11013,11344,28964,29085,29984,64223,286527	CAPN6,MDK,CCL21,TMOD1,RND2,TMSB10,ARPC1B,TMSB15A,TWF2,GIT1,PHPT1,RHOD,MLST8,TMSB15B
13_Summary	GO Biological Processes	GO:0006414	translational elongation	-5.07463	-2.83175	6/38	1936,1937,1984,6176,6181,10399,1978,3692,8665	EEF1D,EEF1G,EIF5A,RPLP1,RPLP2,RACK1,EIF4EBP1,EIF6,EIF3F
13_Member	GO Biological Processes	GO:0006414	translational elongation	-5.07463	-2.83175	6/38	1936,1937,1984,6176,6181,10399	EEF1D,EEF1G,EIF5A,RPLP1,RPLP2,RACK1
13_Member	WikiPathways	WP107	Translation factors	-4.22514	-2.05743	6/53	1936,1937,1978,1984,3692,8665	EEF1D,EEF1G,EIF4EBP1,EIF5A,EIF6,EIF3F
14_Summary	GO Biological Processes	GO:1904667	negative regulation of ubiquitin protein ligase activity	-4.91284	-2.6801	4/12	6167,6209,6224,10459,259,348,655,1029,1410,2644,2876,5267,6050,6242,6590,7076,8651,10399,10636,23640,25824,29085,51657,54997,706,1616,6187,8877,29997,51160,972,1984,4282,581,2192	RPL37,RPS15,RPS20,MAD2L2,AMBP,APOE,BMP7,CDKN2A,CRYAB,GCHFR,GPX1,SERPINA4,RNH1,RTKN,SLPI,TIMP1,SOCS1,RACK1,RGS14,HSPBP1,PRDX5,PHPT1,STYXL1,TESC,TSPO,DAXX,RPS2,SPHK1,NOP53,VPS28,CD74,EIF5A,MIF,BAX,FBLN1
14_Member	GO Biological Processes	GO:1904667	negative regulation of ubiquitin protein ligase activity	-4.91284	-2.6801	4/12	6167,6209,6224,10459	RPL37,RPS15,RPS20,MAD2L2
14_Member	GO Biological Processes	GO:0043086	negative regulation of catalytic activity	-4.02389	-1.89731	24/786	259,348,655,1029,1410,2644,2876,5267,6050,6167,6209,6224,6242,6590,7076,8651,10399,10459,10636,23640,25824,29085,51657,54997	AMBP,APOE,BMP7,CDKN2A,CRYAB,GCHFR,GPX1,SERPINA4,RNH1,RPL37,RPS15,RPS20,RTKN,SLPI,TIMP1,SOCS1,RACK1,MAD2L2,RGS14,HSPBP1,PRDX5,PHPT1,STYXL1,TESC
14_Member	GO Biological Processes	GO:0051444	negative regulation of ubiquitin-protein transferase activity	-3.7874	-1.71718	4/22	6167,6209,6224,10459	RPL37,RPS15,RPS20,MAD2L2
14_Member	GO Biological Processes	GO:1904666	regulation of ubiquitin protein ligase activity	-3.63406	-1.59487	4/24	6167,6209,6224,10459	RPL37,RPS15,RPS20,MAD2L2
14_Member	GO Biological Processes	GO:1903320	regulation of protein modification by small protein conjugation or removal	-3.43141	-1.43691	11/246	706,1616,6167,6187,6209,6224,8877,10459,23640,29997,51160	TSPO,DAXX,RPL37,RPS2,RPS15,RPS20,SPHK1,MAD2L2,HSPBP1,NOP53,VPS28
14_Member	GO Biological Processes	GO:1901796	regulation of signal transduction by p53 class mediator	-3.42491	-1.43425	7/103	972,1984,4282,6167,6209,6224,29997	CD74,EIF5A,MIF,RPL37,RPS15,RPS20,NOP53
14_Member	GO Biological Processes	GO:1901798	positive regulation of signal transduction by p53 class mediator	-3.3668	-1.3881	4/28	1984,6167,6209,6224	EIF5A,RPL37,RPS15,RPS20
14_Member	GO Biological Processes	GO:0031396	regulation of protein ubiquitination	-3.33347	-1.36519	10/213	706,1616,6167,6187,6209,6224,8877,10459,23640,51160	TSPO,DAXX,RPL37,RPS2,RPS15,RPS20,SPHK1,MAD2L2,HSPBP1,VPS28
14_Member	GO Biological Processes	GO:0031397	negative regulation of protein ubiquitination	-3.12179	-1.21036	6/84	706,6167,6209,6224,10459,51160	TSPO,RPL37,RPS15,RPS20,MAD2L2,VPS28
14_Member	GO Biological Processes	GO:0051438	regulation of ubiquitin-protein transferase activity	-3.11929	-1.21036	5/56	6167,6187,6209,6224,10459	RPL37,RPS2,RPS15,RPS20,MAD2L2
14_Member	GO Biological Processes	GO:1903321	negative regulation of protein modification by small protein conjugation or removal	-2.81948	-1.00299	6/96	706,6167,6209,6224,10459,51160	TSPO,RPL37,RPS15,RPS20,MAD2L2,VPS28
14_Member	GO Biological Processes	GO:0051348	negative regulation of transferase activity	-2.5612	-0.799096	10/270	348,655,1029,6167,6209,6224,10399,10459,10636,29085	APOE,BMP7,CDKN2A,RPL37,RPS15,RPS20,RACK1,MAD2L2,RGS14,PHPT1
14_Member	GO Biological Processes	GO:0031400	negative regulation of protein modification process	-2.49677	-0.754306	15/519	348,581,655,706,1029,2192,6167,6209,6224,8651,10399,10459,10636,51160,51657	APOE,BAX,BMP7,TSPO,CDKN2A,FBLN1,RPL37,RPS15,RPS20,SOCS1,RACK1,MAD2L2,RGS14,VPS28,STYXL1
15_Summary	Reactome Gene Sets	R-HSA-5661270	Formation of xylulose-5-phosphate	-4.68566	-2.46931	3/5	10327,51084,51181	AKR1A1,CRYL1,DCXR
15_Member	Reactome Gene Sets	R-HSA-5661270	Formation of xylulose-5-phosphate	-4.68566	-2.46931	3/5	10327,51084,51181	AKR1A1,CRYL1,DCXR
15_Member	KEGG Pathway	hsa00040	Pentose and glucuronate interconversions	-2.02841	-0.419712	3/34	10327,51084,51181	AKR1A1,CRYL1,DCXR
16_Summary	GO Biological Processes	GO:0000027	ribosomal large subunit assembly	-4.66192	-2.44877	5/27	6134,6147,6152,6175,29997,3692,11224	RPL10,RPL23A,RPL24,RPLP0,NOP53,EIF6,RPL35
16_Member	GO Biological Processes	GO:0000027	ribosomal large subunit assembly	-4.66192	-2.44877	5/27	6134,6147,6152,6175,29997	RPL10,RPL23A,RPL24,RPLP0,NOP53
16_Member	GO Biological Processes	GO:0042273	ribosomal large subunit biogenesis	-4.40617	-2.21785	7/72	3692,6134,6147,6152,6175,11224,29997	EIF6,RPL10,RPL23A,RPL24,RPLP0,RPL35,NOP53
17_Summary	Reactome Gene Sets	R-HSA-3700989	Transcriptional Regulation by TP53	-4.62715	-2.42034	16/365	581,1029,1327,1337,1340,1616,3276,5435,5438,5441,7311,7936,25824,27113,64223,389541,5425,10450,8364,55766,293,5691,5694,8815,51160,93343,79019,3665,51428,4255,10459,79008,548593,348,3399,3561,4192,8651,8877,9296,55851,2783	BAX,CDKN2A,COX4I1,COX6A1,COX6B1,DAXX,PRMT1,POLR2F,POLR2I,POLR2L,UBA52,NELFE,PRDX5,BBC3,MLST8,LAMTOR4,POLD2,PPIE,H4C3,H2AJ,SLC25A6,PSMB3,PSMB6,BANF1,VPS28,MVB12A,CENPM,IRF7,DDX41,MGMT,MAD2L2,SLX1B,SLX1A,APOE,ID3,IL2RG,MDK,SOCS1,SPHK1,ATP6V1F,PSENEN,GNB2
17_Member	Reactome Gene Sets	R-HSA-3700989	Transcriptional Regulation by TP53	-4.62715	-2.42034	16/365	581,1029,1327,1337,1340,1616,3276,5435,5438,5441,7311,7936,25824,27113,64223,389541	BAX,CDKN2A,COX4I1,COX6A1,COX6B1,DAXX,PRMT1,POLR2F,POLR2I,POLR2L,UBA52,NELFE,PRDX5,BBC3,MLST8,LAMTOR4
17_Member	Reactome Gene Sets	R-HSA-6782210	Gap-filling DNA repair synthesis and ligation in TC-NER	-3.72526	-1.66187	6/65	5425,5435,5438,5441,7311,10450	POLD2,POLR2F,POLR2I,POLR2L,UBA52,PPIE
17_Member	Reactome Gene Sets	R-HSA-167242	Abortive elongation of HIV-1 transcript in the absence of Tat	-3.70883	-1.65338	4/23	5435,5438,5441,7936	POLR2F,POLR2I,POLR2L,NELFE
17_Member	Reactome Gene Sets	R-HSA-6782135	Dual incision in TC-NER	-3.68854	-1.6407	6/66	5425,5435,5438,5441,7311,10450	POLD2,POLR2F,POLR2I,POLR2L,UBA52,PPIE
17_Member	Reactome Gene Sets	R-HSA-9670095	Inhibition of DNA recombination at telomere	-3.61702	-1.5857	6/68	1616,5435,5438,5441,8364,55766	DAXX,POLR2F,POLR2I,POLR2L,H4C3,H2AJ
17_Member	Reactome Gene Sets	R-HSA-162906	HIV Infection	-3.61641	-1.5857	11/234	293,5435,5438,5441,5691,5694,7311,7936,8815,51160,93343	SLC25A6,POLR2F,POLR2I,POLR2L,PSMB3,PSMB6,UBA52,NELFE,BANF1,VPS28,MVB12A
17_Member	CORUM	CORUM:104	RNA polymerase II core complex	-3.37235	-1.39115	3/12	5435,5438,5441	POLR2F,POLR2I,POLR2L
17_Member	Reactome Gene Sets	R-HSA-73886	Chromosome Maintenance	-3.30564	-1.34277	8/141	1616,5425,5435,5438,5441,8364,55766,79019	DAXX,POLD2,POLR2F,POLR2I,POLR2L,H4C3,H2AJ,CENPM
17_Member	Reactome Gene Sets	R-HSA-6781827	Transcription-Coupled Nucleotide Excision Repair (TC-NER)	-3.26357	-1.31381	6/79	5425,5435,5438,5441,7311,10450	POLD2,POLR2F,POLR2I,POLR2L,UBA52,PPIE
17_Member	CORUM	CORUM:2686	BRCA1-core RNA polymerase II complex	-3.26255	-1.31381	3/13	5435,5438,5441	POLR2F,POLR2I,POLR2L
17_Member	Reactome Gene Sets	R-HSA-6781823	Formation of TC-NER Pre-Incision Complex	-3.19221	-1.26217	5/54	5435,5438,5441,7311,10450	POLR2F,POLR2I,POLR2L,UBA52,PPIE
17_Member	Reactome Gene Sets	R-HSA-157579	Telomere Maintenance	-3.18244	-1.25571	7/113	1616,5425,5435,5438,5441,8364,55766	DAXX,POLD2,POLR2F,POLR2I,POLR2L,H4C3,H2AJ
17_Member	Reactome Gene Sets	R-HSA-162587	HIV Life Cycle	-3.09092	-1.18541	8/152	5435,5438,5441,7311,7936,8815,51160,93343	POLR2F,POLR2I,POLR2L,UBA52,NELFE,BANF1,VPS28,MVB12A
17_Member	Reactome Gene Sets	R-HSA-113418	Formation of the Early Elongation Complex	-3.08805	-1.18541	4/33	5435,5438,5441,7936	POLR2F,POLR2I,POLR2L,NELFE
17_Member	Reactome Gene Sets	R-HSA-167158	Formation of the HIV-1 Early Elongation Complex	-3.08805	-1.18541	4/33	5435,5438,5441,7936	POLR2F,POLR2I,POLR2L,NELFE
17_Member	Reactome Gene Sets	R-HSA-167238	Pausing and recovery of Tat-mediated HIV elongation	-3.03807	-1.15528	4/34	5435,5438,5441,7936	POLR2F,POLR2I,POLR2L,NELFE
17_Member	Reactome Gene Sets	R-HSA-167243	Tat-mediated HIV elongation arrest and recovery	-3.03807	-1.15528	4/34	5435,5438,5441,7936	POLR2F,POLR2I,POLR2L,NELFE
17_Member	Reactome Gene Sets	R-HSA-167287	HIV elongation arrest and recovery	-2.94298	-1.09322	4/36	5435,5438,5441,7936	POLR2F,POLR2I,POLR2L,NELFE
17_Member	Reactome Gene Sets	R-HSA-167290	Pausing and recovery of HIV elongation	-2.94298	-1.09322	4/36	5435,5438,5441,7936	POLR2F,POLR2I,POLR2L,NELFE
17_Member	CORUM	CORUM:2685	RNA polymerase II (RNAPII)	-2.90297	-1.06008	3/17	5435,5438,5441	POLR2F,POLR2I,POLR2L
17_Member	Reactome Gene Sets	R-HSA-1834949	Cytosolic sensors of pathogen-associated DNA	-2.85543	-1.0295	5/64	3665,5435,5441,7311,51428	IRF7,POLR2F,POLR2L,UBA52,DDX41
17_Member	Reactome Gene Sets	R-HSA-73894	DNA Repair	-2.84388	-1.02252	12/335	4255,5425,5435,5438,5441,7311,8364,10450,10459,55766,79008,548593	MGMT,POLD2,POLR2F,POLR2I,POLR2L,UBA52,H4C3,PPIE,MAD2L2,H2AJ,SLX1B,SLX1A
17_Member	Reactome Gene Sets	R-HSA-8851708	Signaling by FGFR2 IIIa TM	-2.75742	-0.952319	3/19	5435,5438,5441	POLR2F,POLR2I,POLR2L
17_Member	Reactome Gene Sets	R-HSA-162599	Late Phase of HIV Life Cycle	-2.66001	-0.87443	7/139	5435,5438,5441,7311,7936,51160,93343	POLR2F,POLR2I,POLR2L,UBA52,NELFE,VPS28,MVB12A
17_Member	Reactome Gene Sets	R-HSA-167169	HIV Transcription Elongation	-2.54416	-0.788543	4/46	5435,5438,5441,7936	POLR2F,POLR2I,POLR2L,NELFE
17_Member	Reactome Gene Sets	R-HSA-167200	Formation of HIV-1 elongation complex containing HIV-1 Tat	-2.54416	-0.788543	4/46	5435,5438,5441,7936	POLR2F,POLR2I,POLR2L,NELFE
17_Member	Reactome Gene Sets	R-HSA-167246	Tat-mediated elongation of the HIV-1 transcript	-2.54416	-0.788543	4/46	5435,5438,5441,7936	POLR2F,POLR2I,POLR2L,NELFE
17_Member	Reactome Gene Sets	R-HSA-5696398	Nucleotide Excision Repair	-2.50111	-0.756075	6/111	5425,5435,5438,5441,7311,10450	POLD2,POLR2F,POLR2I,POLR2L,UBA52,PPIE
17_Member	Reactome Gene Sets	R-HSA-167152	Formation of HIV elongation complex in the absence of HIV Tat	-2.47646	-0.740416	4/48	5435,5438,5441,7936	POLR2F,POLR2I,POLR2L,NELFE
17_Member	CORUM	CORUM:103	RNA polymerase II holoenzyme complex	-2.45816	-0.732648	3/24	5435,5438,5441	POLR2F,POLR2I,POLR2L
17_Member	Reactome Gene Sets	R-HSA-203927	MicroRNA (miRNA) biogenesis	-2.45816	-0.732648	3/24	5435,5438,5441	POLR2F,POLR2I,POLR2L
17_Member	CORUM	CORUM:2825	BRCA1-RNA polymerase II complex	-2.35762	-0.659298	3/26	5435,5438,5441	POLR2F,POLR2I,POLR2L
17_Member	Reactome Gene Sets	R-HSA-6803529	FGFR2 alternative splicing	-2.35762	-0.659298	3/26	5435,5438,5441	POLR2F,POLR2I,POLR2L
17_Member	Reactome Gene Sets	R-HSA-167160	RNA Pol II CTD phosphorylation and interaction with CE during HIV infection	-2.31058	-0.626653	3/27	5435,5438,5441	POLR2F,POLR2I,POLR2L
17_Member	Reactome Gene Sets	R-HSA-77075	RNA Pol II CTD phosphorylation and interaction with CE	-2.31058	-0.626653	3/27	5435,5438,5441	POLR2F,POLR2I,POLR2L
17_Member	Reactome Gene Sets	R-HSA-5601884	PIWI-interacting RNA (piRNA) biogenesis	-2.22215	-0.559412	3/29	5435,5438,5441	POLR2F,POLR2I,POLR2L
17_Member	Reactome Gene Sets	R-HSA-72086	mRNA Capping	-2.22215	-0.559412	3/29	5435,5438,5441	POLR2F,POLR2I,POLR2L
17_Member	Reactome Gene Sets	R-HSA-112382	Formation of RNA Pol II elongation complex	-2.10449	-0.46262	4/61	5435,5438,5441,7936	POLR2F,POLR2I,POLR2L,NELFE
17_Member	Reactome Gene Sets	R-HSA-75955	RNA Polymerase II Transcription Elongation	-2.10449	-0.46262	4/61	5435,5438,5441,7936	POLR2F,POLR2I,POLR2L,NELFE
17_Member	Reactome Gene Sets	R-HSA-9006934	Signaling by Receptor Tyrosine Kinases	-2.09756	-0.460143	14/521	348,581,3399,3561,4192,5435,5438,5441,7311,8651,8877,9296,55851,64223	APOE,BAX,ID3,IL2RG,MDK,POLR2F,POLR2I,POLR2L,UBA52,SOCS1,SPHK1,ATP6V1F,PSENEN,MLST8
17_Member	Reactome Gene Sets	R-HSA-8939211	ESR-mediated signaling	-2.07109	-0.442038	8/223	2783,3276,5435,5438,5441,8364,8877,55766	GNB2,PRMT1,POLR2F,POLR2I,POLR2L,H4C3,SPHK1,H2AJ
17_Member	Reactome Gene Sets	R-HSA-1839126	FGFR2 mutant receptor activation	-2.06444	-0.442038	3/33	5435,5438,5441	POLR2F,POLR2I,POLR2L
17_Member	KEGG Pathway	hsa03020	RNA polymerase	-2.02841	-0.419712	3/34	5435,5438,5441	POLR2F,POLR2I,POLR2L
17_Member	Reactome Gene Sets	R-HSA-6796648	TP53 Regulates Transcription of DNA Repair Genes	-2.00873	-0.40241	4/65	5435,5438,5441,7936	POLR2F,POLR2I,POLR2L,NELFE
18_Summary	CORUM	CORUM:5266	TNF-alpha/NF-kappa B signaling complex 6	-4.61586	-2.41219	4/14	2091,6132,6205,6207	FBL,RPL8,RPS11,RPS13
18_Member	CORUM	CORUM:5266	TNF-alpha/NF-kappa B signaling complex 6	-4.61586	-2.41219	4/14	2091,6132,6205,6207	FBL,RPL8,RPS11,RPS13
19_Summary	GO Biological Processes	GO:2001242	regulation of intrinsic apoptotic signaling pathway	-4.10505	-1.96248	10/171	581,972,1984,2056,2876,4282,10399,27113,51079,51657,259,1365,1410,2192,3965,4255,5267,6590,7076,11047,25824,55851,348,23640,29997,51330	BAX,CD74,EIF5A,EPO,GPX1,MIF,RACK1,BBC3,NDUFA13,STYXL1,AMBP,CLDN3,CRYAB,FBLN1,LGALS9,MGMT,SERPINA4,SLPI,TIMP1,ADRM1,PRDX5,PSENEN,APOE,HSPBP1,NOP53,TNFRSF12A
19_Member	GO Biological Processes	GO:2001242	regulation of intrinsic apoptotic signaling pathway	-4.10505	-1.96248	10/171	581,972,1984,2056,2876,4282,10399,27113,51079,51657	BAX,CD74,EIF5A,EPO,GPX1,MIF,RACK1,BBC3,NDUFA13,STYXL1
19_Member	GO Biological Processes	GO:0052547	regulation of peptidase activity	-4.00402	-1.8835	17/456	259,581,1365,1410,2192,2876,3965,4255,5267,6590,7076,10399,11047,25824,27113,51079,55851	AMBP,BAX,CLDN3,CRYAB,FBLN1,GPX1,LGALS9,MGMT,SERPINA4,SLPI,TIMP1,RACK1,ADRM1,PRDX5,BBC3,NDUFA13,PSENEN
19_Member	GO Biological Processes	GO:0052548	regulation of endopeptidase activity	-3.33956	-1.36945	15/426	259,581,1410,2876,3965,4255,5267,6590,7076,10399,11047,25824,27113,51079,55851	AMBP,BAX,CRYAB,GPX1,LGALS9,MGMT,SERPINA4,SLPI,TIMP1,RACK1,ADRM1,PRDX5,BBC3,NDUFA13,PSENEN
19_Member	GO Biological Processes	GO:0010952	positive regulation of peptidase activity	-3.04928	-1.15896	9/192	581,1365,2192,3965,10399,11047,27113,51079,55851	BAX,CLDN3,FBLN1,LGALS9,RACK1,ADRM1,BBC3,NDUFA13,PSENEN
19_Member	GO Biological Processes	GO:2001244	positive regulation of intrinsic apoptotic signaling pathway	-2.94958	-1.09322	5/61	581,1984,10399,27113,51657	BAX,EIF5A,RACK1,BBC3,STYXL1
19_Member	GO Biological Processes	GO:0043281	regulation of cysteine-type endopeptidase activity involved in apoptotic process	-2.86537	-1.03455	9/204	581,1410,2876,3965,4255,10399,25824,27113,51079	BAX,CRYAB,GPX1,LGALS9,MGMT,RACK1,PRDX5,BBC3,NDUFA13
19_Member	GO Biological Processes	GO:0030162	regulation of proteolysis	-2.77906	-0.966398	20/743	259,348,581,1365,1410,2192,2876,3965,4255,5267,6590,7076,10399,11047,23640,25824,27113,29997,51079,55851	AMBP,APOE,BAX,CLDN3,CRYAB,FBLN1,GPX1,LGALS9,MGMT,SERPINA4,SLPI,TIMP1,RACK1,ADRM1,HSPBP1,PRDX5,BBC3,NOP53,NDUFA13,PSENEN
19_Member	GO Biological Processes	GO:2000116	regulation of cysteine-type endopeptidase activity	-2.5254	-0.771945	9/229	581,1410,2876,3965,4255,10399,25824,27113,51079	BAX,CRYAB,GPX1,LGALS9,MGMT,RACK1,PRDX5,BBC3,NDUFA13
19_Member	GO Biological Processes	GO:0045862	positive regulation of proteolysis	-2.49914	-0.755603	12/369	348,581,1365,2192,3965,10399,11047,23640,27113,29997,51079,55851	APOE,BAX,CLDN3,FBLN1,LGALS9,RACK1,ADRM1,HSPBP1,BBC3,NOP53,NDUFA13,PSENEN
19_Member	GO Biological Processes	GO:0010950	positive regulation of endopeptidase activity	-2.1279	-0.476698	7/174	581,3965,10399,11047,27113,51079,55851	BAX,LGALS9,RACK1,ADRM1,BBC3,NDUFA13,PSENEN
19_Member	GO Biological Processes	GO:2001235	positive regulation of apoptotic signaling pathway	-2.10597	-0.46262	6/134	581,1984,10399,27113,51330,51657	BAX,EIF5A,RACK1,BBC3,TNFRSF12A,STYXL1
19_Member	GO Biological Processes	GO:2001233	regulation of apoptotic signaling pathway	-2.07893	-0.446572	11/367	581,972,1984,2056,2876,4282,10399,27113,51079,51330,51657	BAX,CD74,EIF5A,EPO,GPX1,MIF,RACK1,BBC3,NDUFA13,TNFRSF12A,STYXL1
20_Summary	GO Biological Processes	GO:0006081	cellular aldehyde metabolic process	-4.0023	-1.8835	6/58	7167,8574,10327,22977,81888,112817,1652	TPI1,AKR7A2,AKR1A1,AKR7A3,HYI,HOGA1,DDT
20_Member	GO Biological Processes	GO:0006081	cellular aldehyde metabolic process	-4.0023	-1.8835	6/58	7167,8574,10327,22977,81888,112817	TPI1,AKR7A2,AKR1A1,AKR7A3,HYI,HOGA1
20_Member	GO Biological Processes	GO:0019748	secondary metabolic process	-2.44384	-0.725269	4/49	1652,8574,10327,22977	DDT,AKR7A2,AKR1A1,AKR7A3

## Sheet: vs uninfected only_Annotation
MyList	Gene ID	Type	Tax ID	Homologene Gene ID	Homologene Gene Tax ID	Gene Symbol	Description	Biological Process (GO)	Kinase Class (UniProt)	Protein Function (Protein Atlas)	Subcellular Location (Protein Atlas)	Drug (DrugBank)	Canonical Pathways_x000D_	Hallmark Gene Sets_x000D_	GO:0030162 regulation of proteolysis	GO:0044282 small molecule catabolic proce	GO:0005975 carbohydrate metabolic process	GO:0008610 lipid biosynthetic process	R-HSA-159782 Removal of aminoterminal prope	GO:0006091 generation of precursor metabo	GO:0090407 organophosphate biosynthetic p	GO:0018130 heterocycle biosynthetic proce	GO:0046165 alcohol biosynthetic process	GO:0007005 mitochondrion organization	R-HSA-381426 Regulation of Insulin-like Gro	GO:0043648 dicarboxylic acid metabolic pr	GO:0040008 regulation of growth	GO:0055086 nucleobase-containing small mo	GO:0070201 regulation of establishment of	GO:0051345 positive regulation of hydrola	GO:0006790 sulfur compound metabolic proc	GO:1901137 carbohydrate derivative biosyn	GO:0019216 regulation of lipid metabolic	GO:0010821 regulation of mitochondrion or
GPAA1	8733	symbol	H. sapiens	8733	H. sapiens	GPAA1	glycosylphosphatidylinositol anchor attachment 1	GO:0016255 attachment of GPI anchor to protein;GO:0006621 protein retention in ER lumen;GO:0035437 maintenance of protein localization in endoplasmic reticulum		Human disease related genes:Congenital disorders of metabolism:Congenital disorders of lipid/glycolipid metabolism; Predicted intracellular proteins; Disease related genes	Cytosol;Endoplasmic reticulum (Approved); Additional: Centrosome;Mitochondria				0	0	0	1	0	0	1	0	0	0	0	0	0	0	0	0	0	1	0	0
RBP5	83758	symbol	H. sapiens	83758	H. sapiens	RBP5	retinol binding protein 5	GO:0015908 fatty acid transport;GO:0015849 organic acid transport;GO:0006869 lipid transport		Predicted intracellular proteins	Golgi apparatus (Approved); Additional: Vesicles				0	0	0	0	0	0	0	0	0	0	0	0	0	0	0	0	0	0	0	0
HYAL3	8372	symbol	H. sapiens	8372	H. sapiens	HYAL3	hyaluronidase 3	GO:2000355 negative regulation of ovarian follicle development;GO:2000368 positive regulation of acrosomal vesicle exocytosis;GO:0001552 ovarian follicle atresia		Enzymes; ENZYME proteins:Hydrolases; Predicted secreted proteins; Predicted intracellular proteins			(M3468)NABA ECM REGULATORS; (M5885)NABA MATRISOME ASSOCIATED; (M5889)NABA MATRISOME		0	0	1	0	0	0	0	0	0	0	0	0	0	0	0	0	0	0	0	0
ABCA3	21	symbol	H. sapiens	21	H. sapiens	ABCA3	ATP binding cassette subfamily A member 3	GO:0032464 positive regulation of protein homooligomerization;GO:0032461 positive regulation of protein oligomerization;GO:0032462 regulation of protein homooligomerization		ENZYME proteins; Human disease related genes:Respiratory diseases:Lung diseases; Disease related genes; Potential drug targets; Enzymes; Transporters:Primary Active Transporters	Cytosol;Nucleoplasm (Approved)		(M200)PID ERA GENOMIC PATHWAY	(M5948)HALLMARK BILE ACID METABOLISM; (M5906)HALLMARK ESTROGEN RESPONSE EARLY; (M5907)HALLMARK ESTROGEN RESPONSE LATE	0	0	0	0	0	0	1	0	0	0	0	0	0	0	0	0	0	0	1	0
TMEM216	51259	symbol	H. sapiens	51259	H. sapiens	TMEM216	transmembrane protein 216	GO:1905515 non-motile cilium assembly;GO:0060271 cilium assembly;GO:0044782 cilium organization		Human disease related genes:Congenital malformations:Congenital malformations of the nervous system; Disease related genes; Human disease related genes:Congenital malformations:Congenital malformations of the urinary system					0	0	0	0	0	0	0	0	0	0	0	0	0	0	0	0	0	0	0	0
BCL2L12	83596	symbol	H. sapiens	83596	H. sapiens	BCL2L12	BCL2 like 12	GO:1990001 inhibition of cysteine-type endopeptidase activity involved in apoptotic process;GO:0097340 inhibition of cysteine-type endopeptidase activity;GO:0097341 zymogen inhibition		Predicted intracellular proteins	Vesicles (Approved); Additional: Plasma membrane				1	0	0	0	0	0	0	0	0	0	0	0	0	0	0	0	0	0	0	1
PKNOX2	63876	symbol	H. sapiens	63876	H. sapiens	PKNOX2	PBX/knotted 1 homeobox 2	GO:0006357 regulation of transcription by RNA polymerase II;GO:0006355 regulation of transcription, DNA-templated;GO:1903506 regulation of nucleic acid-templated transcription		Transcription factors:Helix-turn-helix domains; Predicted intracellular proteins	Nucleoplasm (Enhanced); Additional: Cytokinetic bridge				0	0	0	0	0	0	0	0	0	0	0	0	0	0	0	0	0	0	0	0
TSPAN11	441631	symbol	H. sapiens	441631	H. sapiens	TSPAN11	tetraspanin 11	GO:0016477 cell migration;GO:0048870 cell motility;GO:0051674 localization of cell			Vesicles (Approved)				0	0	0	0	0	0	0	0	0	0	0	0	0	0	0	0	0	0	0	0
GOLT1A	127845	symbol	H. sapiens	127845	H. sapiens	GOLT1A	golgi transport 1A	GO:0006888 endoplasmic reticulum to Golgi vesicle-mediated transport;GO:0048193 Golgi vesicle transport;GO:0015031 protein transport							0	0	0	0	0	0	0	0	0	0	0	0	0	0	0	0	0	0	0	0
TUT1	64852	symbol	H. sapiens	64852	H. sapiens	TUT1	terminal uridylyl transferase 1, U6 snRNA-specific	GO:0034477 U6 snRNA 3'-end processing;GO:0098789 pre-mRNA cleavage required for polyadenylation;GO:0098787 mRNA cleavage involved in mRNA processing		Enzymes; Predicted intracellular proteins; ENZYME proteins:Transferases	Nucleoplasm (Supported); Additional: Cytosol				0	0	0	0	0	0	0	0	0	0	0	0	0	0	0	0	0	0	0	0
ERAL1	26284	symbol	H. sapiens	26284	H. sapiens	ERAL1	Era like 12S mitochondrial rRNA chaperone 1	GO:0000028 ribosomal small subunit assembly;GO:0042255 ribosome assembly;GO:0042274 ribosomal small subunit biogenesis		Human disease related genes:Congenital malformations:Other congenital malformations; Predicted intracellular proteins; Disease related genes	Mitochondria (Enhanced); Additional: Cytosol				0	0	0	0	0	0	0	0	0	0	0	0	0	0	0	0	0	0	0	0
TKT	7086	symbol	H. sapiens	7086	H. sapiens	TKT	transketolase	GO:0046166 glyceraldehyde-3-phosphate biosynthetic process;GO:0019682 glyceraldehyde-3-phosphate metabolic process;GO:0009052 pentose-phosphate shunt, non-oxidative branch		Human disease related genes:Congenital disorders of metabolism:Congenital disorders of carbohydrate metabolism; Disease related genes; Potential drug targets; Enzymes; Predicted intracellular proteins; ENZYME proteins:Transferases	Nucleoplasm (Enhanced)	Copper		(M5905)HALLMARK ADIPOGENESIS	0	0	1	0	0	1	1	0	0	0	0	0	1	1	0	0	0	1	0	0
ADRA2C	152	symbol	H. sapiens	152	H. sapiens	ADRA2C	adrenoceptor alpha 2C	GO:0010700 negative regulation of norepinephrine secretion;GO:0032811 negative regulation of epinephrine secretion;GO:0035624 receptor transactivation		G-protein coupled receptors:GPCRs excl olfactory receptors; FDA approved drug targets:Small molecule drugs		Ziprasidone; Cabergoline; Clozapine; Norepinephrine; Loxapine; Brimonidine; Haloperidol; Clonidine; Lisuride; Ergotamine; Apomorphine; Risperidone; Tolazoline; Fenoldopam; Phenoxybenzamine; Oxymetazoline; Carvedilol; Bromocriptine; Quetiapine; Aripiprazole; Paliperidone; Ephedra sinica root; Yohimbine; Methotrimeprazine; Metamfetamine; Celiprolol; Dronedarone; Iloperidone; OPC-28326; Epicept NP-1…		(M5956)HALLMARK KRAS SIGNALING DN	0	0	0	0	1	0	0	0	0	0	0	0	0	0	0	0	0	0	0	0
NAPRT	93100	symbol	H. sapiens	93100	H. sapiens	NAPRT	nicotinate phosphoribosyltransferase	GO:0019365 pyridine nucleotide salvage;GO:0034355 NAD salvage;GO:0043173 nucleotide salvage		Enzymes; ENZYME proteins:Ligase; Predicted intracellular proteins	Golgi apparatus (Approved); Additional: Cytosol;Nucleoplasm				0	0	0	0	0	0	1	1	0	0	0	0	0	1	0	0	0	0	0	0
HPN	3249	symbol	H. sapiens	3249	H. sapiens	HPN	hepsin	GO:0097195 pilomotor reflex;GO:0034769 basement membrane disassembly;GO:2000611 positive regulation of thyroid hormone generation		Cancer-related genes:Candidate cancer biomarkers; ENZYME proteins:Hydrolases; Enzymes; Predicted intracellular proteins; Peptidases:Serine-type peptidases		Bentiromide; Benzylsulfonic acid; CRA_1144; 6-Chloro-2-(2-Hydroxy-Biphenyl-3-Yl)-1h-Indole-5-Carboxamidine		(M5946)HALLMARK COAGULATION; (M5932)HALLMARK INFLAMMATORY RESPONSE	1	0	0	0	0	0	0	0	0	0	0	0	1	0	0	0	0	0	0	1
ARRB2	409	symbol	H. sapiens	409	H. sapiens	ARRB2	arrestin beta 2	GO:0002032 desensitization of G protein-coupled receptor signaling pathway by arrestin;GO:0032226 positive regulation of synaptic transmission, dopaminergic;GO:0042699 follicle-stimulating hormone signaling pathway		Transporters:Accessory Factors Involved in Transport; Predicted intracellular proteins	Plasma membrane (Supported); Additional: Cytosol;Nucleoplasm		(M26)PID NFKAPPAB ATYPICAL PATHWAY; (M211)PID HEDGEHOG 2PATHWAY; (M185)PID ALK1 PATHWAY	(M5941)HALLMARK UV RESPONSE UP	1	0	0	0	0	0	0	1	0	0	0	0	0	0	0	1	0	0	0	1
KCNG1	3755	symbol	H. sapiens	3755	H. sapiens	KCNG1	potassium voltage-gated channel modifier subfamily G member 1	GO:1902259 regulation of delayed rectifier potassium channel activity;GO:1901016 regulation of potassium ion transmembrane transporter activity;GO:1901379 regulation of potassium ion transmembrane transport		Predicted intracellular proteins; Transporters:Transporter channels and pores; Voltage-gated ion channels:Voltage-Gated Potassium Channels	Vesicles (Approved)				0	0	0	0	0	0	0	0	0	0	0	0	0	0	0	0	0	0	0	0
NMB	4828	symbol	H. sapiens	4828	H. sapiens	NMB	neuromedin B	GO:0050482 arachidonic acid secretion;GO:1903963 arachidonate transport;GO:0032309 icosanoid secretion		Predicted secreted proteins	Nucleoplasm;Vesicles (Approved); Additional: Plasma membrane				0	0	0	0	0	0	0	0	0	0	0	0	0	0	0	0	0	0	0	0
CADM4	199731	symbol	H. sapiens	199731	H. sapiens	CADM4	cell adhesion molecule 4	GO:0030948 negative regulation of vascular endothelial growth factor receptor signaling pathway;GO:1900747 negative regulation of vascular endothelial growth factor signaling pathway;GO:1902548 negative regulation of cellular response to vascular endothelial growth factor stimulus			Nuclear membrane (Approved); Additional: Nucleoplasm				0	0	0	0	0	0	0	0	0	0	0	0	0	0	0	0	0	0	0	0
ZNF837	116412	symbol	H. sapiens	116412	H. sapiens	ZNF837	zinc finger protein 837	GO:0006357 regulation of transcription by RNA polymerase II;GO:0006355 regulation of transcription, DNA-templated;GO:1903506 regulation of nucleic acid-templated transcription		Predicted intracellular proteins; Transcription factors:Zinc-coordinating DNA-binding domains	Nucleoli (Approved)				0	0	0	0	0	0	0	0	0	0	0	0	0	0	0	0	0	0	0	0
HSD17B10	3028	symbol	H. sapiens	3028	H. sapiens	HSD17B10	hydroxysteroid 17-beta dehydrogenase 10	GO:0062173 brexanolone metabolic process;GO:0097745 mitochondrial tRNA 5'-end processing;GO:1990180 mitochondrial tRNA 3'-end processing		FDA approved drug targets:Small molecule drugs; ENZYME proteins:Oxidoreductases; Human disease related genes:Congenital disorders of metabolism:Congenital disorders of amino acid metabolism; Disease related genes; Enzymes; Predicted intracellular proteins		NADH; 1-Azepan-1-Yl-2-Phenyl-2-(4-Thioxo-1,4-Dihydro-Pyrazolo[3,4-D]Pyrimidin-5-Yl)Ethanone Adduct; Omega-3-carboxylic acids		(M5935)HALLMARK FATTY ACID METABOLISM; (M5936)HALLMARK OXIDATIVE PHOSPHORYLATION	0	1	0	1	0	1	0	0	1	1	0	0	0	0	0	0	0	0	0	0
MOB2	81532	symbol	H. sapiens	81532	H. sapiens	MOB2	MOB kinase activator 2	GO:0032147 activation of protein kinase activity;GO:0045860 positive regulation of protein kinase activity;GO:0033674 positive regulation of kinase activity		Predicted intracellular proteins	Nucleoli (Supported); Additional: Cytosol;Nucleoplasm				0	0	0	0	0	0	0	0	0	0	0	0	0	0	0	0	0	0	0	0
TMEM160	54958	symbol	H. sapiens	54958	H. sapiens	TMEM160	transmembrane protein 160								0	0	0	0	0	0	0	0	0	0	0	0	0	0	0	0	0	0	0	0
ADGRB2	576	symbol	H. sapiens	576	H. sapiens	ADGRB2	adhesion G protein-coupled receptor B2	GO:0033173 calcineurin-NFAT signaling cascade;GO:0097720 calcineurin-mediated signaling;GO:0048016 inositol phosphate-mediated signaling		G-protein coupled receptors:GPCRs excl olfactory receptors; Transporters; Predicted intracellular proteins; G-protein coupled receptors:Family 2 (B) receptors	Plasma membrane (Supported)				0	0	0	0	0	0	0	0	0	0	0	0	0	0	0	0	0	0	0	0
ATP13A1	57130	symbol	H. sapiens	57130	H. sapiens	ATP13A1	ATPase 13A1	GO:0140569 extraction of mislocalized protein from ER membrane;GO:0140568 extraction of mislocalized protein from membrane;GO:0071421 manganese ion transmembrane transport		Transporters:Primary Active Transporters; Predicted intracellular proteins	Vesicles (Approved)				0	0	0	0	0	0	0	0	0	0	0	0	0	0	0	0	0	0	0	0
MTA2	9219	symbol	H. sapiens	9219	H. sapiens	MTA2	metastasis associated 1 family member 2	GO:0010762 regulation of fibroblast migration;GO:0006305 DNA alkylation;GO:0006306 DNA methylation		Transcription factors:Helix-turn-helix domains; Predicted intracellular proteins; Transcription factors:Zinc-coordinating DNA-binding domains	Nucleoplasm (Enhanced)		(M101)PID HDAC CLASSI PATHWAY		0	0	0	0	0	0	0	0	0	0	0	0	0	0	0	0	0	0	0	0
HMGCS2	3158	symbol	H. sapiens	3158	H. sapiens	HMGCS2	3-hydroxy-3-methylglutaryl-CoA synthase 2	GO:0010142 farnesyl diphosphate biosynthetic process, mevalonate pathway;GO:1902767 isoprenoid biosynthetic process via mevalonate;GO:0034014 response to triglyceride		Human disease related genes:Congenital disorders of metabolism:Congenital disorders of amino acid metabolism; Disease related genes; Potential drug targets; Enzymes; Predicted intracellular proteins; ENZYME proteins:Transferases; Human disease related genes:Congenital disorders of metabolism:Mitochondrial diseases	Mitochondria (Approved)		(M254)PID MYC REPRESS PATHWAY	(M5946)HALLMARK COAGULATION; (M5935)HALLMARK FATTY ACID METABOLISM; (M5907)HALLMARK ESTROGEN RESPONSE LATE	0	0	0	1	0	1	1	0	1	0	0	0	0	1	0	0	1	0	0	0
B9D1	27077	symbol	H. sapiens	27077	H. sapiens	B9D1	B9 domain containing 1	GO:0060563 neuroepithelial cell differentiation;GO:0042733 embryonic digit morphogenesis;GO:0007224 smoothened signaling pathway		Human disease related genes:Congenital malformations:Congenital malformations of the nervous system; Predicted intracellular proteins; Disease related genes; Human disease related genes:Congenital malformations:Congenital malformations of the urinary system					0	0	0	0	0	0	0	0	0	0	0	0	0	0	0	0	0	0	0	0
XAB2	56949	symbol	H. sapiens	56949	H. sapiens	XAB2	XPA binding protein 2	GO:0000349 generation of catalytic spliceosome for first transesterification step;GO:0000393 spliceosomal conformational changes to generate catalytic conformation;GO:0006283 transcription-coupled nucleotide-excision repair		Predicted intracellular proteins	Nucleoplasm (Supported); Additional: Vesicles				0	0	0	0	0	0	0	1	0	0	0	0	0	0	0	0	0	0	0	0
RASSF7	8045	symbol	H. sapiens	8045	H. sapiens	RASSF7	Ras association domain family member 7	GO:0070507 regulation of microtubule cytoskeleton organization;GO:0032886 regulation of microtubule-based process;GO:0051493 regulation of cytoskeleton organization		Predicted intracellular proteins	Centriolar satellite (Supported)				0	0	0	0	0	0	0	0	0	0	0	0	0	0	0	0	0	0	0	0
PNKP	11284	symbol	H. sapiens	11284	H. sapiens	PNKP	polynucleotide kinase 3'-phosphatase	GO:0000718 nucleotide-excision repair, DNA damage removal;GO:0044349 DNA excision;GO:0098506 polynucleotide 3' dephosphorylation		Human disease related genes:Nervous system diseases:Epilepsy; ENZYME proteins:Hydrolases; Predicted intracellular proteins; Disease related genes; Potential drug targets; Enzymes; Human disease related genes:Nervous system diseases:Neurodegenerative diseases; ENZYME proteins:Transferases	Nucleoli;Nucleoplasm (Supported)		(M42)PID DNA PK PATHWAY		0	0	0	0	0	0	0	0	0	0	0	0	0	0	0	0	0	0	0	0
NUBP2	10101	symbol	H. sapiens	10101	H. sapiens	NUBP2	nucleotide binding protein 2	GO:0016226 iron-sulfur cluster assembly;GO:0031163 metallo-sulfur cluster assembly;GO:0006790 sulfur compound metabolic process		Predicted intracellular proteins	Cytosol;Nucleoplasm (Approved)				0	0	0	0	0	0	0	0	0	0	0	0	0	0	0	0	1	0	0	0
GYS1	2997	symbol	H. sapiens	2997	H. sapiens	GYS1	glycogen synthase 1	GO:0005978 glycogen biosynthetic process;GO:0009250 glucan biosynthetic process;GO:0000271 polysaccharide biosynthetic process		Human disease related genes:Congenital disorders of metabolism:Congenital disorders of carbohydrate metabolism; Disease related genes; Potential drug targets; Enzymes; Predicted intracellular proteins; ENZYME proteins:Transferases	Cytosol;Microtubules (Approved)		(M247)PID INSULIN GLUCOSE PATHWAY	(M5891)HALLMARK HYPOXIA; (M5937)HALLMARK GLYCOLYSIS	0	0	1	0	0	1	0	0	0	0	0	0	0	0	0	0	0	0	0	0
GZMM	3004	symbol	H. sapiens	3004	H. sapiens	GZMM	granzyme M	GO:0001913 T cell mediated cytotoxicity;GO:0019835 cytolysis;GO:0002456 T cell mediated immunity		Enzymes; Predicted secreted proteins; Predicted intracellular proteins; Peptidases:Serine-type peptidases					0	0	0	0	0	0	0	0	0	0	0	0	0	0	0	0	0	0	0	0
PROZ	8858	symbol	H. sapiens	8858	H. sapiens	PROZ	protein Z, vitamin K dependent plasma glycoprotein	GO:0007596 blood coagulation;GO:0050817 coagulation;GO:0007599 hemostasis		Enzymes; Predicted secreted proteins; Peptidases:Serine-type peptidases; Candidate cardiovascular disease genes				(M5946)HALLMARK COAGULATION	0	0	0	0	1	0	0	0	0	0	0	0	0	0	0	0	0	0	0	0
ATXN7L2	127002	symbol	H. sapiens	127002	H. sapiens	ATXN7L2	ataxin 7 like 2			Predicted intracellular proteins	Nucleoli rim (Approved); Additional: Cytosol;Vesicles				0	0	0	0	0	0	0	0	0	0	0	0	0	0	0	0	0	0	0	0
REEP6	92840	symbol	H. sapiens	92840	H. sapiens	REEP6	receptor accessory protein 6	GO:0050908 detection of light stimulus involved in visual perception;GO:0050962 detection of light stimulus involved in sensory perception;GO:0009584 detection of visible light		Human disease related genes:Nervous system diseases:Eye disease; Disease related genes	Endoplasmic reticulum (Supported)			(M5935)HALLMARK FATTY ACID METABOLISM; (M5905)HALLMARK ADIPOGENESIS	0	0	0	0	0	0	0	0	0	0	0	0	0	0	1	0	0	0	0	0
SLC26A1	10861	symbol	H. sapiens	10861	H. sapiens	SLC26A1	solute carrier family 26 member 1	GO:0034036 purine ribonucleoside bisphosphate biosynthetic process;GO:0050428 3'-phosphoadenosine 5'-phosphosulfate biosynthetic process;GO:0019532 oxalate transport		Human disease related genes:Urinary system diseases:Kidney diseases; Transporters:Electrochemical Potential-driven transporters; Disease related genes; Potential drug targets	Microtubules (Approved)				0	0	1	0	0	1	1	1	0	0	0	0	0	1	0	0	1	1	0	0
CLUH	23277	symbol	H. sapiens	23277	H. sapiens	CLUH	clustered mitochondria homolog	GO:0048312 intracellular distribution of mitochondria;GO:0048311 mitochondrion distribution;GO:0051646 mitochondrion localization		Predicted intracellular proteins	Vesicles (Supported); Additional: Nuclear bodies				0	0	0	0	0	0	0	0	0	1	0	0	0	0	0	0	0	0	0	0
TCF25	22980	symbol	H. sapiens	22980	H. sapiens	TCF25	transcription factor 25	GO:0007507 heart development;GO:0072359 circulatory system development;GO:0000122 negative regulation of transcription by RNA polymerase II		Predicted intracellular proteins; Transcription factors:Yet undefined DNA-binding domains					0	0	0	0	0	0	0	0	0	0	0	0	0	0	0	0	0	0	0	0
SLC38A5	92745	symbol	H. sapiens	92745	H. sapiens	SLC38A5	solute carrier family 38 member 5	GO:1903713 asparagine transmembrane transport;GO:0006867 asparagine transport;GO:1904557 L-alanine transmembrane transport		Transporters:Electrochemical Potential-driven transporters	Plasma membrane;Vesicles (Approved); Additional: Cytosol				0	0	0	0	0	0	0	0	0	0	0	0	0	0	0	0	0	0	0	0
ARRDC2	27106	symbol	H. sapiens	27106	H. sapiens	ARRDC2	arrestin domain containing 2	GO:0015031 protein transport;GO:0045184 establishment of protein localization;GO:0071705 nitrogen compound transport		Predicted intracellular proteins	Nucleoplasm (Approved)				0	0	0	0	0	0	0	0	0	0	0	0	0	0	0	0	0	0	0	0
DIRAS1	148252	symbol	H. sapiens	148252	H. sapiens	DIRAS1	DIRAS family GTPase 1	GO:0007165 signal transduction;GO:0023052 signaling;GO:0007154 cell communication		Predicted intracellular proteins	Plasma membrane;Vesicles (Approved); Additional: Nucleoplasm				0	0	0	0	0	0	0	0	0	0	0	0	0	0	0	0	0	0	0	0
HOMER3	9454	symbol	H. sapiens	9454	H. sapiens	HOMER3	homer scaffold protein 3	GO:0070885 negative regulation of calcineurin-NFAT signaling cascade;GO:0106057 negative regulation of calcineurin-mediated signaling;GO:0007216 G protein-coupled glutamate receptor signaling pathway		Predicted intracellular proteins	Cytosol (Supported); Additional: Cytoplasmic bodies;Plasma membrane				0	0	0	0	0	0	0	0	0	0	0	0	0	0	0	0	0	0	0	0
HMG20B	10362	symbol	H. sapiens	10362	H. sapiens	HMG20B	high mobility group 20B	GO:0033234 negative regulation of protein sumoylation;GO:0033233 regulation of protein sumoylation;GO:0035914 skeletal muscle cell differentiation		Transcription factors:Other all-alpha-helical DNA-binding domains; Predicted intracellular proteins	Nucleoplasm (Enhanced)				0	0	0	0	0	0	0	0	0	0	0	0	0	0	0	0	0	0	0	0
AMBRA1	55626	symbol	H. sapiens	55626	H. sapiens	AMBRA1	autophagy and beclin 1 regulator 1	GO:1904542 regulation of free ubiquitin chain polymerization;GO:1904544 positive regulation of free ubiquitin chain polymerization;GO:1901526 positive regulation of mitophagy		Predicted intracellular proteins	Vesicles (Approved); Additional: Mitochondria				0	0	0	0	0	1	0	0	0	1	0	0	0	0	0	0	0	0	1	1
CD2BP2	10421	symbol	H. sapiens	10421	H. sapiens	CD2BP2	CD2 cytoplasmic tail binding protein 2	GO:0000244 spliceosomal tri-snRNP complex assembly;GO:0000387 spliceosomal snRNP assembly;GO:0022618 ribonucleoprotein complex assembly		Predicted intracellular proteins	Nuclear speckles (Enhanced); Additional: Cytosol				0	0	0	0	0	0	0	0	0	0	0	0	0	0	0	0	0	0	0	0
PTRHD1	391356	symbol	H. sapiens	391356	H. sapiens	PTRHD1	peptidyl-tRNA hydrolase domain containing 1			Enzymes; ENZYME proteins:Hydrolases; Predicted intracellular proteins	Nucleoplasm (Approved)				0	0	0	0	0	0	0	0	0	0	0	0	0	0	0	0	0	0	0	0
SMDT1	91689	symbol	H. sapiens	91689	H. sapiens	SMDT1	single-pass membrane protein with aspartate rich tail 1	GO:0036444 calcium import into the mitochondrion;GO:0006851 mitochondrial calcium ion transmembrane transport;GO:0051560 mitochondrial calcium ion homeostasis		Transporters:Accessory Factors Involved in Transport	Mitochondria (Supported); Additional: Nucleoplasm				0	0	0	0	0	0	0	0	0	0	0	0	0	0	0	0	0	0	0	0
NAXE	128240	symbol	H. sapiens	128240	H. sapiens	NAXE	NAD(P)HX epimerase	GO:0031580 membrane raft distribution;GO:0051665 membrane raft localization;GO:0031579 membrane raft organization		Predicted secreted proteins; Disease related genes; Potential drug targets; Enzymes; ENZYME proteins:Isomerase; Human disease related genes:Nervous system diseases:Neurodegenerative diseases	Nucleoplasm (Approved); Additional: Cytosol;Vesicles				0	0	0	0	0	0	0	0	0	0	0	0	0	1	0	0	0	0	0	0
AATK	9625	symbol	H. sapiens	9625	H. sapiens	AATK	apoptosis associated tyrosine kinase	GO:0038083 peptidyl-tyrosine autophosphorylation;GO:0018108 peptidyl-tyrosine phosphorylation;GO:0018212 peptidyl-tyrosine modification	Tyr protein kinase family	Transporters:Accessory Factors Involved in Transport; Kinases:Tyr protein kinases; Enzymes; Predicted intracellular proteins; ENZYME proteins:Transferases	Mitochondria (Uncertain)				0	0	0	0	0	0	0	0	0	0	0	0	0	0	0	0	0	0	0	0
KLHDC4	54758	symbol	H. sapiens	54758	H. sapiens	KLHDC4	kelch domain containing 4			Predicted intracellular proteins	Nucleoli (Approved); Additional: Mitotic chromosome				0	0	0	0	0	0	0	0	0	0	0	0	0	0	0	0	0	0	0	0
ARID3C	138715	symbol	H. sapiens	138715	H. sapiens	ARID3C	AT-rich interaction domain 3C	GO:0045944 positive regulation of transcription by RNA polymerase II;GO:0045893 positive regulation of transcription, DNA-templated;GO:1903508 positive regulation of nucleic acid-templated transcription		Transcription factors:Helix-turn-helix domains; Predicted intracellular proteins					0	0	0	0	0	0	0	0	0	0	0	0	0	0	0	0	0	0	0	0
BAK1	578	symbol	H. sapiens	578	H. sapiens	BAK1	BCL2 antagonist/killer 1	GO:0002352 B cell negative selection;GO:0010046 response to mycotoxin;GO:0044346 fibroblast apoptotic process		Transporters:Transporter channels and pores			(M13096)SA PROGRAMMED CELL DEATH; (M19)PID P73PATHWAY; (M145)PID P53 DOWNSTREAM PATHWAY	(M5897)HALLMARK IL6 JAK STAT3 SIGNALING; (M5941)HALLMARK UV RESPONSE UP; (M5939)HALLMARK P53 PATHWAY	1	0	0	0	0	1	0	0	0	1	0	0	0	0	1	1	0	0	0	1
SERPINA6	866	symbol	H. sapiens	866	H. sapiens	SERPINA6	serpin family A member 6	GO:0008211 glucocorticoid metabolic process;GO:0010951 negative regulation of endopeptidase activity;GO:0008202 steroid metabolic process		Predicted secreted proteins; Human disease related genes:Endocrine and metabolic diseases:Adrenal gland diseases; Disease related genes		Zinc; Copper; Zinc acetate; Zinc chloride; Zinc sulfate, unspecified form	(M3468)NABA ECM REGULATORS; (M5885)NABA MATRISOME ASSOCIATED; (M5889)NABA MATRISOME	(M5949)HALLMARK PEROXISOME; (M5948)HALLMARK BILE ACID METABOLISM; (M5934)HALLMARK XENOBIOTIC METABOLISM	1	0	0	1	0	0	0	0	1	0	0	0	0	0	0	0	0	0	0	0
NOSIP	51070	symbol	H. sapiens	51070	H. sapiens	NOSIP	nitric oxide synthase interacting protein	GO:0051001 negative regulation of nitric-oxide synthase activity;GO:0032769 negative regulation of monooxygenase activity;GO:0051354 negative regulation of oxidoreductase activity		Enzymes; Predicted intracellular proteins; ENZYME proteins:Transferases	Nucleoplasm (Enhanced)				1	0	0	0	0	0	0	0	0	0	0	0	0	0	0	0	0	0	0	0
FBXL6	26233	symbol	H. sapiens	26233	H. sapiens	FBXL6	F-box and leucine rich repeat protein 6	GO:0043153 entrainment of circadian clock by photoperiod;GO:0009648 photoperiodism;GO:0009649 entrainment of circadian clock		Predicted intracellular proteins	Nucleoplasm (Approved); Additional: Vesicles				0	0	0	0	0	0	0	0	0	0	0	0	0	0	0	0	0	0	0	0
KCTD15	79047	symbol	H. sapiens	79047	H. sapiens	KCTD15	potassium channel tetramerization domain containing 15	GO:0051260 protein homooligomerization;GO:0051259 protein complex oligomerization;GO:0065003 protein-containing complex assembly		Predicted intracellular proteins	Golgi apparatus;Nucleoplasm (Approved)				0	0	0	0	0	0	0	0	0	0	0	0	0	0	0	0	0	0	0	0
MBL2	4153	symbol	H. sapiens	4153	H. sapiens	MBL2	mannose binding lectin 2	GO:0002752 cell surface pattern recognition receptor signaling pathway;GO:0008228 opsonization;GO:1903028 positive regulation of opsonization		Human disease related genes:Immune system diseases:Primary immunodeficiency; Predicted secreted proteins		O3-Sulfonylgalactose; Methyl alpha-D-mannoside; 4-(Hydrogen sulfate)-beta-D-galactopyranose; Methyl beta-L-fucopyranoside; N-acetyl-alpha-neuraminic acid; alpha-L-methyl-fucose; Alpha-Methyl-N-Acetyl-D-Glucosamine	(M5880)NABA ECM AFFILIATED; (M5885)NABA MATRISOME ASSOCIATED; (M5889)NABA MATRISOME	(M5946)HALLMARK COAGULATION; (M5934)HALLMARK XENOBIOTIC METABOLISM; (M5950)HALLMARK ALLOGRAFT REJECTION	0	0	0	0	1	0	0	0	0	0	0	0	0	0	0	0	0	0	0	0
MRPL38	64978	symbol	H. sapiens	64978	H. sapiens	MRPL38	mitochondrial ribosomal protein L38			Ribosomal proteins; Predicted intracellular proteins	Mitochondria (Supported)				0	0	0	0	0	0	0	0	0	0	0	0	0	0	0	0	0	0	0	0
USP20	10868	symbol	H. sapiens	10868	H. sapiens	USP20	ubiquitin specific peptidase 20	GO:0070536 protein K63-linked deubiquitination;GO:0071108 protein K48-linked deubiquitination;GO:0008277 regulation of G protein-coupled receptor signaling pathway		Enzymes; ENZYME proteins:Hydrolases; Predicted intracellular proteins; Peptidases:Cysteine-type peptidases	Cytosol;Nucleoplasm;Plasma membrane (Approved)				0	0	0	0	0	0	0	0	0	0	0	0	0	0	0	0	0	0	0	0
PCOLCE	5118	symbol	H. sapiens	5118	H. sapiens	PCOLCE	procollagen C-endopeptidase enhancer	GO:0010952 positive regulation of peptidase activity;GO:0045862 positive regulation of proteolysis;GO:0052547 regulation of peptidase activity		Predicted secreted proteins	Golgi apparatus;Vesicles (Approved)		(M3008)NABA ECM GLYCOPROTEINS; (M5884)NABA CORE MATRISOME; (M5889)NABA MATRISOME	(M5930)HALLMARK EPITHELIAL MESENCHYMAL TRANSITION	1	0	0	0	0	0	0	0	0	0	0	0	0	0	0	1	0	0	0	1
NOC4L	79050	symbol	H. sapiens	79050	H. sapiens	NOC4L	nucleolar complex associated 4 homolog	GO:0006364 rRNA processing;GO:0016072 rRNA metabolic process;GO:0042254 ribosome biogenesis		Predicted intracellular proteins	Nucleoli (Supported); Additional: Nucleoplasm			(M5928)HALLMARK MYC TARGETS V2	0	0	0	0	0	0	0	0	0	0	0	0	0	0	0	0	0	0	0	0
SERPINF1	5176	symbol	H. sapiens	5176	H. sapiens	SERPINF1	serpin family F member 1	GO:0071279 cellular response to cobalt ion;GO:0060770 negative regulation of epithelial cell proliferation involved in prostate gland development;GO:0060768 regulation of epithelial cell proliferation involved in prostate gland development		Cancer-related genes:Candidate cancer biomarkers; Predicted secreted proteins; Human disease related genes:Congenital malformations:Congenital malformations of the musculoskeletal system; Disease related genes; Predicted intracellular proteins		Copper	(M3468)NABA ECM REGULATORS; (M5885)NABA MATRISOME ASSOCIATED; (M5889)NABA MATRISOME		1	0	0	0	0	0	0	0	0	0	0	0	0	0	0	0	0	0	0	0
PCYT2	5833	symbol	H. sapiens	5833	H. sapiens	PCYT2	phosphate cytidylyltransferase 2, ethanolamine	GO:0006646 phosphatidylethanolamine biosynthetic process;GO:0046337 phosphatidylethanolamine metabolic process;GO:0046474 glycerophospholipid biosynthetic process		Human disease related genes:Nervous system diseases:Other nervous and sensory system diseases; Disease related genes; Potential drug targets; Enzymes; Predicted intracellular proteins; ENZYME proteins:Transferases	Cytosol (Approved); Additional: Nucleoplasm			(M5892)HALLMARK CHOLESTEROL HOMEOSTASIS	0	0	0	1	0	0	1	0	0	0	0	0	0	0	0	0	0	0	0	0
FASN	2194	symbol	H. sapiens	2194	H. sapiens	FASN	fatty acid synthase	GO:0030223 neutrophil differentiation;GO:0090557 establishment of endothelial intestinal barrier;GO:0008611 ether lipid biosynthetic process		FDA approved drug targets:Small molecule drugs; ENZYME proteins:Oxidoreductases; Cancer-related genes:Candidate cancer biomarkers; ENZYME proteins:Hydrolases; ENZYME proteins:Lyases; Enzymes; Predicted intracellular proteins; ENZYME proteins:Transferases	Cytosol;Plasma membrane (Enhanced)	Cerulenin; Orlistat	(M236)PID DELTA NP63 PATHWAY; (M19)PID P73PATHWAY	(M5892)HALLMARK CHOLESTEROL HOMEOSTASIS; (M5935)HALLMARK FATTY ACID METABOLISM; (M5906)HALLMARK ESTROGEN RESPONSE EARLY	0	0	0	1	0	0	0	0	1	0	0	0	0	0	0	0	0	0	0	0
UFSP1	402682	symbol	H. sapiens	402682	H. sapiens	UFSP1	UFM1 specific peptidase 1 (inactive)	GO:0008150 biological_process		Enzymes; Predicted intracellular proteins; Peptidases:Cysteine-type peptidases					0	0	0	0	0	0	0	0	0	0	0	0	0	0	0	0	0	0	0	0
PUF60	22827	symbol	H. sapiens	22827	H. sapiens	PUF60	poly(U) binding splicing factor 60	GO:0000380 alternative mRNA splicing, via spliceosome;GO:0006376 mRNA splice site selection;GO:0000381 regulation of alternative mRNA splicing, via spliceosome		Human disease related genes:Congenital malformations:Other congenital malformations; Predicted intracellular proteins; Disease related genes	Nucleoplasm (Enhanced)				0	0	0	0	0	0	0	0	0	0	0	0	0	0	0	0	0	0	0	0
CAMK1	8536	symbol	H. sapiens	8536	H. sapiens	CAMK1	calcium/calmodulin dependent protein kinase I	GO:0051835 positive regulation of synapse structural plasticity;GO:0051823 regulation of synapse structural plasticity;GO:0046827 positive regulation of protein export from nucleus	CAMK Ser/Thr protein kinase family	Enzymes; Kinases:CAMK Ser/Thr protein kinases; Predicted intracellular proteins; ENZYME proteins:Transferases	Cytosol (Approved)	Fostamatinib			0	0	0	0	0	0	0	0	0	0	0	0	0	0	1	0	0	0	0	0
KCNIP3	30818	symbol	H. sapiens	30818	H. sapiens	KCNIP3	potassium voltage-gated channel interacting protein 3	GO:1901379 regulation of potassium ion transmembrane transport;GO:0043266 regulation of potassium ion transport;GO:0071805 potassium ion transmembrane transport		Transporters:Accessory Factors Involved in Transport; Predicted intracellular proteins	Vesicles (Approved)			(M5921)HALLMARK COMPLEMENT	0	0	0	0	0	0	0	0	0	0	0	0	0	0	0	0	0	0	0	0
ZNF48	197407	symbol	H. sapiens	197407	H. sapiens	ZNF48	zinc finger protein 48	GO:0045944 positive regulation of transcription by RNA polymerase II;GO:0045893 positive regulation of transcription, DNA-templated;GO:1903508 positive regulation of nucleic acid-templated transcription		Predicted intracellular proteins; Transcription factors:Zinc-coordinating DNA-binding domains	Mitochondria (Approved)				0	0	0	0	0	0	0	0	0	0	0	0	0	0	0	0	0	0	0	0
CACTIN	58509	symbol	H. sapiens	58509	H. sapiens	CACTIN	cactin, spliceosome C complex subunit	GO:0031665 negative regulation of lipopolysaccharide-mediated signaling pathway;GO:0032688 negative regulation of interferon-beta production;GO:0060339 negative regulation of type I interferon-mediated signaling pathway		Predicted intracellular proteins	Nuclear speckles;Nucleoplasm (Supported); Additional: Cytosol				0	0	0	0	0	0	0	0	0	0	0	0	0	0	0	0	0	0	0	0
USE1	55850	symbol	H. sapiens	55850	H. sapiens	USE1	unconventional SNARE in the ER 1	GO:0006890 retrograde vesicle-mediated transport, Golgi to endoplasmic reticulum;GO:0007041 lysosomal transport;GO:0061025 membrane fusion		Predicted intracellular proteins					0	0	0	0	0	0	0	0	0	0	0	0	0	0	0	0	0	0	0	0
CRY2	1408	symbol	H. sapiens	1408	H. sapiens	CRY2	cryptochrome circadian regulator 2	GO:0009785 blue light signaling pathway;GO:0071483 cellular response to blue light;GO:2000832 negative regulation of steroid hormone secretion		Predicted intracellular proteins	Nuclear speckles (Supported); Additional: Cytosol		(M95)PID CIRCADIAN PATHWAY		1	0	0	0	0	0	0	0	0	0	0	0	0	0	0	0	0	0	0	0
CLDN4	1364	symbol	H. sapiens	1364	H. sapiens	CLDN4	claudin 4	GO:1905050 positive regulation of metallopeptidase activity;GO:0070293 renal absorption;GO:0016338 calcium-independent cell-cell adhesion via plasma membrane cell-adhesion molecules		Cancer-related genes:Candidate cancer biomarkers; Disease related genes; Potential drug targets; Human disease related genes:Other congenital disorders:Chromosomal abnormalities; Transporters:Transporter channels and pores	Plasma membrane (Supported)			(M5915)HALLMARK APICAL JUNCTION	1	0	0	0	1	0	0	0	0	0	0	0	0	0	0	1	0	0	0	1
NOXO1	124056	symbol	H. sapiens	124056	H. sapiens	NOXO1	NADPH oxidase organizer 1	GO:0060263 regulation of respiratory burst;GO:0010310 regulation of hydrogen peroxide metabolic process;GO:0042554 superoxide anion generation		Predicted intracellular proteins		Ecabet	(M278)PID RAC1 PATHWAY		0	0	0	0	0	0	0	0	0	0	0	0	0	0	0	0	0	0	0	0
GRK6	2870	symbol	H. sapiens	2870	H. sapiens	GRK6	G protein-coupled receptor kinase 6	GO:0008277 regulation of G protein-coupled receptor signaling pathway;GO:0016055 Wnt signaling pathway;GO:0198738 cell-cell signaling by wnt	AGC Ser/Thr protein kinase family	Enzymes; Kinases:AGC Ser/Thr protein kinases; Predicted intracellular proteins; ENZYME proteins:Transferases	Mitochondria (Approved)		(M124)PID CXCR4 PATHWAY		0	0	0	0	0	0	0	0	0	0	0	0	0	0	0	0	0	0	0	0
SMO	6608	symbol	H. sapiens	6608	H. sapiens	SMO	smoothened, frizzled class receptor	GO:0007371 ventral midline determination;GO:0072036 mesenchymal to epithelial transition involved in renal vesicle formation;GO:0072285 mesenchymal to epithelial transition involved in metanephric renal vesicle formation		Transporters; FDA approved drug targets:Small molecule drugs; Human disease related genes:Cancers:Cancers of eye, brain, and central nervous system; G-protein coupled receptors:Family fz/smo receptors; Disease related genes; G-protein coupled receptors:GPCRs excl olfactory receptors; Cancer-related genes; Human disease related genes:Cancers:Skin cancers		Fluocinonide; Halcinonide; Vismodegib; Sonidegib; Glasdegib	(M211)PID HEDGEHOG 2PATHWAY; (M219)PID HEDGEHOG GLI PATHWAY		0	0	0	0	0	0	0	0	0	0	0	0	1	0	1	0	0	0	0	0
PHLDB3	653583	symbol	H. sapiens	653583	H. sapiens	PHLDB3	pleckstrin homology like domain family B member 3			Predicted intracellular proteins	Nuclear speckles (Approved); Additional: Cytosol;Plasma membrane				0	0	0	0	0	0	0	0	0	0	0	0	0	0	0	0	0	0	0	0
TBL3	10607	symbol	H. sapiens	10607	H. sapiens	TBL3	transducin beta like 3	GO:0000472 endonucleolytic cleavage to generate mature 5'-end of SSU-rRNA from (SSU-rRNA, 5.8S rRNA, LSU-rRNA);GO:0000967 rRNA 5'-end processing;GO:0000480 endonucleolytic cleavage in 5'-ETS of tricistronic rRNA transcript (SSU-rRNA, 5.8S rRNA, LSU-rRNA)		Predicted intracellular proteins	Nucleoli (Enhanced)				0	0	0	0	0	0	0	0	0	0	0	0	0	0	0	0	0	0	0	0
VKORC1	79001	symbol	H. sapiens	79001	H. sapiens	VKORC1	vitamin K epoxide reductase complex subunit 1	GO:0017187 peptidyl-glutamic acid carboxylation;GO:0018214 protein carboxylation;GO:0042373 vitamin K metabolic process		FDA approved drug targets:Small molecule drugs; ENZYME proteins:Oxidoreductases; Human disease related genes:Cardiovascular diseases:Hematologic diseases; Disease related genes; Enzymes; Predicted intracellular proteins; Human disease related genes:Congenital disorders of metabolism:Other congenital disorders of metabolism	Endoplasmic reticulum (Supported)	Menadione; Dicoumarol; Phenindione; Warfarin; Phenprocoumon; Acenocoumarol			0	0	0	0	1	0	0	0	0	0	0	0	0	0	0	0	0	0	0	0
ZMYND15	84225	symbol	H. sapiens	84225	H. sapiens	ZMYND15	zinc finger MYND-type containing 15	GO:0007286 spermatid development;GO:0048515 spermatid differentiation;GO:0007281 germ cell development		Predicted intracellular proteins; Disease related genes; Human disease related genes:Reproductive system diseases:Reproductive system diseases	Nuclear speckles (Uncertain); Additional: Cytosol				0	0	0	0	0	0	0	0	0	0	0	0	0	0	0	0	0	0	0	0
GTPBP1	9567	symbol	H. sapiens	9567	H. sapiens	GTPBP1	GTP binding protein 1	GO:0046039 GTP metabolic process;GO:0006414 translational elongation;GO:0009205 purine ribonucleoside triphosphate metabolic process		Predicted intracellular proteins	Cytosol;Golgi apparatus (Approved); Additional: Nuclear bodies				0	0	0	0	0	0	0	0	0	0	0	0	0	1	0	0	0	0	0	0
HPS6	79803	symbol	H. sapiens	79803	H. sapiens	HPS6	HPS6 biogenesis of lysosomal organelles complex 2 subunit 3	GO:0030318 melanocyte differentiation;GO:0050931 pigment cell differentiation;GO:0048066 developmental pigmentation		Human disease related genes:Congenital disorders of metabolism:Congenital disorders of amino acid metabolism; Predicted intracellular proteins; Disease related genes					0	0	0	0	1	0	0	0	0	0	0	0	0	0	0	0	0	0	0	0
MACROD1	28992	symbol	H. sapiens	28992	H. sapiens	MACROD1	mono-ADP ribosylhydrolase 1	GO:0140291 peptidyl-glutamate ADP-deribosylation;GO:0051725 protein de-ADP-ribosylation;GO:0042278 purine nucleoside metabolic process		ENZYME proteins:Hydrolases; Disease related genes; Potential drug targets; Enzymes; Predicted intracellular proteins	Nucleoplasm (Supported)				0	0	0	0	0	0	0	0	0	0	0	0	0	1	0	0	0	0	0	0
CORO7-PAM16	100529144	symbol	H. sapiens	100529144	H. sapiens	CORO7-PAM16	CORO7-PAM16 readthrough			Predicted intracellular proteins	Mitochondria;Nucleoplasm (Approved); Additional: Microtubules				0	0	0	0	0	0	0	0	0	0	0	0	0	0	0	0	0	0	0	0
TMEM52	339456	symbol	H. sapiens	339456	H. sapiens	TMEM52	transmembrane protein 52			Predicted intracellular proteins	Plasma membrane (Approved); Additional: Nucleoplasm				0	0	0	0	0	0	0	0	0	0	0	0	0	0	0	0	0	0	0	0
CA11	770	symbol	H. sapiens	770	H. sapiens	CA11	carbonic anhydrase 11	GO:0006730 one-carbon metabolic process;GO:0044281 small molecule metabolic process;GO:0044237 cellular metabolic process		Predicted secreted proteins; Predicted intracellular proteins	Microtubules;Vesicles (Approved)	Zonisamide			0	0	0	0	0	0	0	0	0	0	0	0	0	0	0	0	0	0	0	0
PTOV1	53635	symbol	H. sapiens	53635	H. sapiens	PTOV1	PTOV1 extended AT-hook containing adaptor protein	GO:0045944 positive regulation of transcription by RNA polymerase II;GO:0045893 positive regulation of transcription, DNA-templated;GO:1903508 positive regulation of nucleic acid-templated transcription		Predicted intracellular proteins	Nucleoplasm (Supported)				0	0	0	0	0	0	0	0	0	0	0	0	0	0	0	0	0	0	0	0
ALDOC	230	symbol	H. sapiens	230	H. sapiens	ALDOC	aldolase, fructose-bisphosphate C	GO:0030388 fructose 1,6-bisphosphate metabolic process;GO:0006000 fructose metabolic process;GO:0006096 glycolytic process		Candidate cardiovascular disease genes; Cancer-related genes:Candidate cancer biomarkers; ENZYME proteins:Lyases; Enzymes; Predicted intracellular proteins	Nucleoli fibrillar center;Nucleoplasm (Approved); Additional: Cytosol;Vesicles			(M5892)HALLMARK CHOLESTEROL HOMEOSTASIS; (M5891)HALLMARK HYPOXIA	0	0	1	1	0	1	0	0	0	0	0	0	0	1	0	0	0	0	0	0
NUDT1	4521	symbol	H. sapiens	4521	H. sapiens	NUDT1	nudix hydrolase 1	GO:0042262 DNA protection;GO:0006152 purine nucleoside catabolic process;GO:0009164 nucleoside catabolic process		Enzymes; ENZYME proteins:Hydrolases; Predicted intracellular proteins; Cancer-related genes:Candidate cancer biomarkers	Cytosol (Supported)				0	1	0	0	0	0	0	0	0	0	0	0	0	1	0	0	0	0	0	0
ZACN	353174	symbol	H. sapiens	353174	H. sapiens	ZACN	zinc activated ion channel	GO:0010043 response to zinc ion;GO:0010038 response to metal ion;GO:0007268 chemical synaptic transmission		Transporters:Transporter channels and pores					0	0	0	0	0	0	0	0	0	0	0	0	0	0	0	0	0	0	0	0
RALY	22913	symbol	H. sapiens	22913	H. sapiens	RALY	RALY heterogeneous nuclear ribonucleoprotein	GO:0042632 cholesterol homeostasis;GO:0055092 sterol homeostasis;GO:0055088 lipid homeostasis		Predicted intracellular proteins	Nucleoplasm (Enhanced); Additional: Vesicles				0	0	0	0	0	0	0	0	0	0	0	0	0	0	0	0	0	0	0	0
ZBTB22	9278	symbol	H. sapiens	9278	H. sapiens	ZBTB22	zinc finger and BTB domain containing 22	GO:0006357 regulation of transcription by RNA polymerase II;GO:0006355 regulation of transcription, DNA-templated;GO:1903506 regulation of nucleic acid-templated transcription		Predicted intracellular proteins; Transcription factors:Zinc-coordinating DNA-binding domains	Nucleoplasm (Approved)				0	0	0	0	0	0	0	0	0	0	0	0	0	0	0	0	0	0	0	0
WDR54	84058	symbol	H. sapiens	84058	H. sapiens	WDR54	WD repeat domain 54	GO:0002091 negative regulation of receptor internalization;GO:0048261 negative regulation of receptor-mediated endocytosis;GO:0045806 negative regulation of endocytosis		Predicted intracellular proteins	Cytosol;Vesicles (Approved)				0	0	0	0	0	0	0	0	0	0	0	0	0	0	0	0	0	0	0	0
ZNF581	51545	symbol	H. sapiens	51545	H. sapiens	ZNF581	zinc finger protein 581	GO:0006357 regulation of transcription by RNA polymerase II;GO:0006355 regulation of transcription, DNA-templated;GO:1903506 regulation of nucleic acid-templated transcription		Predicted intracellular proteins; Transcription factors:Zinc-coordinating DNA-binding domains					0	0	0	0	0	0	0	0	0	0	0	0	0	0	0	0	0	0	0	0
KATNB1	10300	symbol	H. sapiens	10300	H. sapiens	KATNB1	katanin regulatory subunit B1	GO:0007079 mitotic chromosome movement towards spindle pole;GO:0031117 positive regulation of microtubule depolymerization;GO:0051305 chromosome movement towards spindle pole		Human disease related genes:Congenital malformations:Congenital malformations of the nervous system; Predicted intracellular proteins; Disease related genes	Cytosol;Plasma membrane (Supported); Additional: Microtubules			(M5893)HALLMARK MITOTIC SPINDLE	0	0	0	0	0	0	0	0	0	0	0	0	0	0	0	0	0	0	0	0
CAVIN3	112464	symbol	H. sapiens	112464	H. sapiens	CAVIN3	caveolae associated protein 3	GO:1901003 negative regulation of fermentation;GO:0043465 regulation of fermentation;GO:0030866 cortical actin cytoskeleton organization		Predicted intracellular proteins	Plasma membrane (Approved)			(M5891)HALLMARK HYPOXIA	0	0	0	0	0	0	0	0	0	0	0	0	0	0	0	0	0	0	0	0
LTBP4	8425	symbol	H. sapiens	8425	H. sapiens	LTBP4	latent transforming growth factor beta binding protein 4	GO:0046879 hormone secretion;GO:0009914 hormone transport;GO:0007179 transforming growth factor beta receptor signaling pathway		Predicted secreted proteins; Human disease related genes:Skin diseases:Skin and soft tissue diseases; Human disease related genes:Congenital malformations:Congenital malformations of skin; Human disease related genes:Respiratory diseases:Lung diseases; Disease related genes; Predicted intracellular proteins			(M3008)NABA ECM GLYCOPROTEINS; (M5884)NABA CORE MATRISOME; (M5889)NABA MATRISOME		0	0	0	0	0	0	0	0	0	0	0	0	1	0	0	0	0	0	0	0
SHROOM1	134549	symbol	H. sapiens	134549	H. sapiens	SHROOM1	shroom family member 1	GO:0051017 actin filament bundle assembly;GO:0061572 actin filament bundle organization;GO:0007015 actin filament organization		Predicted intracellular proteins	Vesicles (Approved)			(M5893)HALLMARK MITOTIC SPINDLE	0	0	0	0	0	0	0	0	0	0	0	0	0	0	0	0	0	0	0	0
RBM10	8241	symbol	H. sapiens	8241	H. sapiens	RBM10	RNA binding motif protein 10	GO:0034393 positive regulation of smooth muscle cell apoptotic process;GO:0070935 3'-UTR-mediated mRNA stabilization;GO:0048025 negative regulation of mRNA splicing, via spliceosome		Human disease related genes:Congenital malformations:Other congenital malformations; Predicted intracellular proteins; Cancer-related genes:Mutated cancer genes; Disease related genes	Nuclear speckles (Enhanced)				0	0	0	0	0	0	0	0	0	0	0	0	0	0	0	0	0	0	0	0
HAGHL	84264	symbol	H. sapiens	84264	H. sapiens	HAGHL	hydroxyacylglutathione hydrolase like			Predicted intracellular proteins					0	0	0	0	0	0	0	0	0	0	0	0	0	0	0	0	0	0	0	0
TMEM250	90120	symbol	H. sapiens	90120	H. sapiens	TMEM250	transmembrane protein 250	GO:0048524 positive regulation of viral process;GO:0061640 cytoskeleton-dependent cytokinesis;GO:0000910 cytokinesis		Predicted intracellular proteins	Nucleoplasm (Supported)				0	0	0	0	0	0	0	0	0	0	0	0	0	0	0	0	0	0	0	0
SIRT6	51548	symbol	H. sapiens	51548	H. sapiens	SIRT6	sirtuin 6	GO:1990619 histone H3-K9 deacetylation;GO:1905555 positive regulation of blood vessel branching;GO:1905553 regulation of blood vessel branching		Enzymes; Predicted intracellular proteins; ENZYME proteins:Transferases	Nucleoplasm (Supported); Additional: Vesicles		(M101)PID HDAC CLASSI PATHWAY	(M5921)HALLMARK COMPLEMENT	1	0	0	0	0	1	0	0	0	0	0	0	0	0	0	0	0	0	1	1
ANXA13	312	symbol	H. sapiens	312	H. sapiens	ANXA13	annexin A13	GO:0030154 cell differentiation;GO:0048869 cellular developmental process;GO:0032502 developmental process		Predicted intracellular proteins	Plasma membrane (Supported); Additional: Nucleoplasm		(M5880)NABA ECM AFFILIATED; (M5885)NABA MATRISOME ASSOCIATED; (M5889)NABA MATRISOME	(M5892)HALLMARK CHOLESTEROL HOMEOSTASIS	0	0	0	0	0	0	0	0	0	0	0	0	0	0	0	0	0	0	0	0
DNAAF3	352909	symbol	H. sapiens	352909	H. sapiens	DNAAF3	dynein axonemal assembly factor 3	GO:0070286 axonemal dynein complex assembly;GO:0044458 motile cilium assembly;GO:0035082 axoneme assembly		Predicted intracellular proteins; Human disease related genes:Respiratory diseases:Tracheobronchial diseases; Disease related genes	Mitochondria (Approved); Additional: Nuclear bodies				0	0	0	0	0	0	0	0	0	0	0	0	0	0	0	0	0	0	0	0
DVL2	1856	symbol	H. sapiens	1856	H. sapiens	DVL2	dishevelled segment polarity protein 2	GO:0014022 neural plate elongation;GO:0022007 convergent extension involved in neural plate elongation;GO:0044340 canonical Wnt signaling pathway involved in regulation of cell proliferation		Predicted intracellular proteins	Nucleoplasm (Enhanced); Additional: Nuclear bodies		(M31)PID BETA CATENIN DEG PATHWAY; (M90)PID WNT CANONICAL PATHWAY; (M23)PID WNT NONCANONICAL PATHWAY	(M5895)HALLMARK WNT BETA CATENIN SIGNALING	0	0	0	0	0	1	0	0	0	0	0	0	0	0	0	1	0	0	0	0
ATP6V0B	533	symbol	H. sapiens	533	H. sapiens	ATP6V0B	ATPase H+ transporting V0 subunit b	GO:0016241 regulation of macroautophagy;GO:0010506 regulation of autophagy;GO:0031329 regulation of cellular catabolic process			Cytosol (Approved)			(M5936)HALLMARK OXIDATIVE PHOSPHORYLATION	0	0	0	0	0	1	0	0	0	0	0	0	0	0	0	0	0	0	0	0
SLC27A3	11000	symbol	H. sapiens	11000	H. sapiens	SLC27A3	solute carrier family 27 member 3	GO:0015909 long-chain fatty acid transport;GO:0015908 fatty acid transport;GO:0001676 long-chain fatty acid metabolic process		Enzymes; ENZYME proteins:Ligase; Predicted intracellular proteins; Transporters	Endoplasmic reticulum (Enhanced)				0	0	0	1	0	0	0	0	0	0	0	0	0	0	0	0	0	0	0	0
MGAT4B	11282	symbol	H. sapiens	11282	H. sapiens	MGAT4B	alpha-1,3-mannosyl-glycoprotein 4-beta-N-acetylglucosaminyltransferase B	GO:0006491 N-glycan processing;GO:0019082 viral protein processing;GO:0019080 viral gene expression		Enzymes; Predicted intracellular proteins; ENZYME proteins:Transferases	Nucleoplasm (Approved); Additional: Cytosol;Golgi apparatus;Vesicles				0	0	0	0	0	0	0	0	0	0	0	0	0	0	0	0	0	1	0	0
KLF16	83855	symbol	H. sapiens	83855	H. sapiens	KLF16	Kruppel like factor 16	GO:0007212 dopamine receptor signaling pathway;GO:1903351 cellular response to dopamine;GO:1903350 response to dopamine		Predicted intracellular proteins; Transcription factors:Zinc-coordinating DNA-binding domains	Nucleoplasm (Supported)				0	0	0	0	0	0	0	0	0	0	0	0	0	0	0	0	0	0	0	0
SSBP4	170463	symbol	H. sapiens	170463	H. sapiens	SSBP4	single stranded DNA binding protein 4	GO:0045944 positive regulation of transcription by RNA polymerase II;GO:0045893 positive regulation of transcription, DNA-templated;GO:1903508 positive regulation of nucleic acid-templated transcription		Predicted intracellular proteins	Nucleoplasm (Approved)				0	0	0	0	0	0	0	0	0	0	0	0	0	0	0	0	0	0	0	0
MIB2	142678	symbol	H. sapiens	142678	H. sapiens	MIB2	MIB E3 ubiquitin protein ligase 2	GO:0007219 Notch signaling pathway;GO:0043123 positive regulation of I-kappaB kinase/NF-kappaB signaling;GO:0043122 regulation of I-kappaB kinase/NF-kappaB signaling		Enzymes; Predicted intracellular proteins; ENZYME proteins:Transferases					0	0	0	0	0	0	0	0	0	0	0	0	0	0	0	0	0	0	0	0
CAMSAP3	57662	symbol	H. sapiens	57662	H. sapiens	CAMSAP3	calmodulin regulated spectrin associated protein family member 3	GO:0045218 zonula adherens maintenance;GO:0030951 establishment or maintenance of microtubule cytoskeleton polarity;GO:0030952 establishment or maintenance of cytoskeleton polarity		Predicted intracellular proteins	Centrosome;Nucleoplasm (Approved)		(M232)PID ECADHERIN STABILIZATION PATHWAY		0	0	0	0	0	0	0	0	0	0	0	0	0	0	0	0	0	0	0	0
RING1	6015	symbol	H. sapiens	6015	H. sapiens	RING1	ring finger protein 1	GO:0035518 histone H2A monoubiquitination;GO:0033522 histone H2A ubiquitination;GO:0010390 histone monoubiquitination		Enzymes; Predicted intracellular proteins; ENZYME proteins:Transferases	Nucleoplasm (Approved); Additional: Cytosol				0	0	0	0	0	0	0	0	0	0	0	0	0	0	0	0	0	0	0	0
LMAN1L	79748	symbol	H. sapiens	79748	H. sapiens	LMAN1L	lectin, mannose binding 1 like	GO:0007029 endoplasmic reticulum organization;GO:0006888 endoplasmic reticulum to Golgi vesicle-mediated transport;GO:0007030 Golgi organization		Predicted intracellular proteins			(M5880)NABA ECM AFFILIATED; (M5885)NABA MATRISOME ASSOCIATED; (M5889)NABA MATRISOME		0	0	0	0	0	0	0	0	0	0	0	0	0	0	0	0	0	1	0	0
NPAS1	4861	symbol	H. sapiens	4861	H. sapiens	NPAS1	neuronal PAS domain protein 1	GO:0042711 maternal behavior;GO:0060746 parental behavior;GO:0001964 startle response		Transcription factors:Basic domains; Predicted intracellular proteins	Nucleoplasm (Approved)				0	0	0	0	0	0	0	0	0	0	0	0	0	0	0	0	0	0	0	0
DNAJC5	80331	symbol	H. sapiens	80331	H. sapiens	DNAJC5	DnaJ heat shock protein family (Hsp40) member C5	GO:0098693 regulation of synaptic vesicle cycle;GO:0016079 synaptic vesicle exocytosis;GO:0061077 chaperone-mediated protein folding		Human disease related genes:Congenital disorders of metabolism:Lysosomal storage diseases; Human disease related genes:Congenital disorders of metabolism:Congenital disorders of lipid/glycolipid metabolism; Disease related genes	Golgi apparatus;Plasma membrane (Supported); Additional: Vesicles				0	0	0	0	0	0	0	0	0	0	0	0	0	0	0	0	0	0	0	0
RAP1GAP2	23108	symbol	H. sapiens	23108	H. sapiens	RAP1GAP2	RAP1 GTPase activating protein 2	GO:0090630 activation of GTPase activity;GO:0008361 regulation of cell size;GO:0043547 positive regulation of GTPase activity		Predicted intracellular proteins	Cytosol;Nuclear membrane (Supported)				0	0	0	0	0	0	0	0	0	0	0	0	0	0	0	1	0	0	0	0
ETNK2	55224	symbol	H. sapiens	55224	H. sapiens	ETNK2	ethanolamine kinase 2	GO:0006646 phosphatidylethanolamine biosynthetic process;GO:0046337 phosphatidylethanolamine metabolic process;GO:0035264 multicellular organism growth		Enzymes; Predicted intracellular proteins; ENZYME proteins:Transferases					0	0	0	1	0	0	1	0	0	0	0	0	0	0	0	0	0	0	0	0
SLC25A1	6576	symbol	H. sapiens	6576	H. sapiens	SLC25A1	solute carrier family 25 member 1	GO:0006843 mitochondrial citrate transmembrane transport;GO:1990546 mitochondrial tricarboxylic acid transmembrane transport;GO:0035674 tricarboxylic acid transmembrane transport		Human disease related genes:Nervous system diseases:Other nervous and sensory system diseases; Human disease related genes:Congenital disorders of metabolism:Congenital disorders of amino acid metabolism; Disease related genes; Potential drug targets; Transporters:Electrochemical Potential-driven transporters; Predicted intracellular proteins				(M5891)HALLMARK HYPOXIA; (M5905)HALLMARK ADIPOGENESIS	0	0	1	1	0	0	1	1	0	0	0	0	0	1	0	0	1	1	0	0
GRB7	2886	symbol	H. sapiens	2886	H. sapiens	GRB7	growth factor receptor bound protein 7	GO:0034063 stress granule assembly;GO:0007173 epidermal growth factor receptor signaling pathway;GO:0038127 ERBB signaling pathway		Predicted intracellular proteins; Cancer-related genes:Candidate cancer biomarkers	Cytosol;Plasma membrane (Supported)		(M82)PID RET PATHWAY; (M62)PID EPHB FWD PATHWAY; (M92)PID ANGIOPOIETIN RECEPTOR PATHWAY	(M5915)HALLMARK APICAL JUNCTION	0	0	0	0	0	0	0	0	0	0	0	0	0	0	0	0	0	0	0	0
HDAC5	10014	symbol	H. sapiens	10014	H. sapiens	HDAC5	histone deacetylase 5	GO:0010832 negative regulation of myotube differentiation;GO:0070932 histone H3 deacetylation;GO:0051154 negative regulation of striated muscle cell differentiation		FDA approved drug targets:Small molecule drugs; Cancer-related genes:Candidate cancer biomarkers; ENZYME proteins:Hydrolases; Enzymes; Predicted intracellular proteins	Nuclear speckles (Supported); Additional: Cytosol;Golgi apparatus		(M30)PID HDAC CLASSII PATHWAY; (M101)PID HDAC CLASSI PATHWAY	(M5895)HALLMARK WNT BETA CATENIN SIGNALING; (M5909)HALLMARK MYOGENESIS	0	0	0	0	0	0	0	0	0	0	0	0	0	0	0	0	0	0	0	0
FBXO31	79791	symbol	H. sapiens	79791	H. sapiens	FBXO31	F-box protein 31	GO:0031145 anaphase-promoting complex-dependent catabolic process;GO:2001224 positive regulation of neuron migration;GO:0031571 mitotic G1 DNA damage checkpoint signaling		Predicted intracellular proteins; Human disease related genes:Other diseases:Mental and behavioural disorders; Disease related genes	Nucleoplasm (Approved); Additional: Cytosol;Golgi apparatus				0	0	0	0	0	0	0	0	0	0	0	0	0	0	0	0	0	0	0	0
PSMG4	389362	symbol	H. sapiens	389362	H. sapiens	PSMG4	proteasome assembly chaperone 4	GO:0043248 proteasome assembly;GO:0034622 cellular protein-containing complex assembly;GO:0065003 protein-containing complex assembly		Predicted intracellular proteins	Mitochondria;Nucleoplasm (Approved)				0	0	0	0	0	0	0	0	0	0	0	0	0	0	0	0	0	0	0	0
RIBC1	158787	symbol	H. sapiens	158787	H. sapiens	RIBC1	RIB43A domain with coiled-coils 1			Predicted intracellular proteins	Nuclear bodies (Approved)				0	0	0	0	0	0	0	0	0	0	0	0	0	0	0	0	0	0	0	0
SLC66A2	80148	symbol	H. sapiens	80148	H. sapiens	SLC66A2	solute carrier family 66 member 2	GO:0045332 phospholipid translocation;GO:0034204 lipid translocation;GO:0097035 regulation of membrane lipid distribution			Nucleoplasm (Approved)			(M5945)HALLMARK HEME METABOLISM	0	0	0	0	0	0	0	0	0	0	0	0	0	0	0	0	0	0	0	0
CFAP73	387885	symbol	H. sapiens	387885	H. sapiens	CFAP73	cilia and flagella associated protein 73	GO:0036159 inner dynein arm assembly;GO:0070286 axonemal dynein complex assembly;GO:0035082 axoneme assembly		Predicted intracellular proteins	Nucleoli fibrillar center (Approved); Additional: Nucleoplasm;Vesicles				0	0	0	0	0	0	0	0	0	0	0	0	0	0	0	0	0	0	0	0
FAM89B	23625	symbol	H. sapiens	23625	H. sapiens	FAM89B	family with sequence similarity 89 member B	GO:0060392 negative regulation of SMAD protein signal transduction;GO:0060390 regulation of SMAD protein signal transduction;GO:0030512 negative regulation of transforming growth factor beta receptor signaling pathway		Predicted intracellular proteins					0	0	0	0	0	0	0	0	0	0	0	0	0	0	0	0	0	0	0	0
IPO4	79711	symbol	H. sapiens	79711	H. sapiens	IPO4	importin 4	GO:0006335 DNA replication-dependent chromatin assembly;GO:0034723 DNA replication-dependent chromatin organization;GO:0006336 DNA replication-independent chromatin assembly		Transporters:Transporter channels and pores; Predicted intracellular proteins	Cytosol (Approved)			(M5928)HALLMARK MYC TARGETS V2	0	0	0	0	0	0	0	0	0	0	0	0	0	0	0	0	0	0	0	0
DAPK3	1613	symbol	H. sapiens	1613	H. sapiens	DAPK3	death associated protein kinase 3	GO:0043519 regulation of myosin II filament organization;GO:2000249 regulation of actin cytoskeleton reorganization;GO:0051893 regulation of focal adhesion assembly	CAMK Ser/Thr protein kinase family	Enzymes; Kinases:CAMK Ser/Thr protein kinases; Predicted intracellular proteins; ENZYME proteins:Transferases	Cytosol (Supported); Additional: Nucleoplasm	2-tert-butyl-9-fluoro-1,6-dihydrobenzo[h]imidazo[4,5-f]isoquinolin-7-one; 4-(6-{[(1R)-1-(hydroxymethyl)propyl]amino}imidazo[1,2-b]pyridazin-3-yl)benzoic acid; (4R)-7,8-dichloro-1',9-dimethyl-1-oxo-1,2,4,9-tetrahydrospiro[beta-carboline-3,4'-piperidine]-4-carbonitrile; Fostamatinib			0	0	0	0	0	0	0	0	0	0	0	0	0	0	0	0	0	0	0	1
IP6K1	9807	symbol	H. sapiens	9807	H. sapiens	IP6K1	inositol hexakisphosphate kinase 1	GO:0032958 inositol phosphate biosynthetic process;GO:0043647 inositol phosphate metabolic process;GO:0120163 negative regulation of cold-induced thermogenesis		Enzymes; Predicted intracellular proteins; ENZYME proteins:Transferases	Nucleoli fibrillar center (Supported); Additional: Cytosol;Nucleoplasm			(M5951)HALLMARK SPERMATOGENESIS	0	0	0	1	0	0	1	0	1	0	0	0	0	0	0	0	0	0	0	0
C3	718	symbol	H. sapiens	718	H. sapiens	C3	complement C3	GO:0001798 positive regulation of type IIa hypersensitivity;GO:0002894 positive regulation of type II hypersensitivity;GO:0001970 positive regulation of activation of membrane attack complex		Human disease related genes:Immune system diseases:Primary immunodeficiency; Candidate cardiovascular disease genes; Human disease related genes:Cardiovascular diseases:Hematologic diseases; Predicted secreted proteins; Human disease related genes:Nervous system diseases:Eye disease; FDA approved drug targets:Biotech drugs; Disease related genes; Predicted intracellular proteins		Human immunoglobulin G; Zinc; S-Hydroxycysteine; Mirococept; Copper; Zinc acetate; Zinc chloride; Zinc sulfate, unspecified form	(M119)PID ERB GENOMIC PATHWAY; (M169)PID INTEGRIN2 PATHWAY; (M200)PID ERA GENOMIC PATHWAY	(M5946)HALLMARK COAGULATION; (M5905)HALLMARK ADIPOGENESIS; (M5921)HALLMARK COMPLEMENT	1	0	0	1	1	0	0	0	0	0	1	0	0	0	0	0	0	0	1	0
TMEM222	84065	symbol	H. sapiens	84065	H. sapiens	TMEM222	transmembrane protein 222				Cytosol;Plasma membrane (Approved); Additional: Cell Junctions				0	0	0	0	0	0	0	0	0	0	0	0	0	0	0	0	0	0	0	0
GJB1	2705	symbol	H. sapiens	2705	H. sapiens	GJB1	gap junction protein beta 1	GO:1905867 epididymis development;GO:0016264 gap junction assembly;GO:0015868 purine ribonucleotide transport		Transporters:Transporter channels and pores; Human disease related genes:Nervous system diseases:Neurodegenerative diseases; Disease related genes; Potential drug targets					0	0	0	0	0	0	0	0	0	0	0	0	0	0	0	0	0	0	0	0
DUS3L	56931	symbol	H. sapiens	56931	H. sapiens	DUS3L	dihydrouridine synthase 3 like	GO:0002943 tRNA dihydrouridine synthesis;GO:0006400 tRNA modification;GO:0008033 tRNA processing		Predicted intracellular proteins	Nucleoplasm (Approved); Additional: Cytosol				0	0	0	0	0	0	0	0	0	0	0	0	0	0	0	0	0	0	0	0
MAPK12	6300	symbol	H. sapiens	6300	H. sapiens	MAPK12	mitogen-activated protein kinase 12	GO:0006975 DNA damage induced protein phosphorylation;GO:0045445 myoblast differentiation;GO:0051149 positive regulation of muscle cell differentiation	CMGC Ser/Thr protein kinase family	Kinases:CMGC Ser/Thr protein kinases; Disease related genes; Potential drug targets; Enzymes; Predicted intracellular proteins; ENZYME proteins:Transferases	Nuclear speckles (Approved); Additional: Cytosol	Phosphonothreonine; Phosphoaminophosphonic Acid-Adenylate Ester; KC706; CEP-1347	(M209)PID P38 GAMMA DELTA PATHWAY; (M12705)SIG CD40PATHWAYMAP; (M12)PID RHOA PATHWAY	(M5909)HALLMARK MYOGENESIS	1	0	0	0	0	1	0	0	0	0	0	0	0	0	0	1	0	0	0	1
SLC38A10	124565	symbol	H. sapiens	124565	H. sapiens	SLC38A10	solute carrier family 38 member 10	GO:0003333 amino acid transmembrane transport;GO:0006865 amino acid transport;GO:1905039 carboxylic acid transmembrane transport		Transporters:Electrochemical Potential-driven transporters; Predicted intracellular proteins	Golgi apparatus (Enhanced)				0	0	0	0	0	0	0	0	0	0	0	0	0	0	0	0	0	0	0	0
B3GNT7	93010	symbol	H. sapiens	93010	H. sapiens	B3GNT7	UDP-GlcNAc:betaGal beta-1,3-N-acetylglucosaminyltransferase 7	GO:0030311 poly-N-acetyllactosamine biosynthetic process;GO:0030309 poly-N-acetyllactosamine metabolic process;GO:0018146 keratan sulfate biosynthetic process		Predicted intracellular proteins	Golgi apparatus (Approved); Additional: Cytosol;Mitotic spindle				0	0	1	0	0	0	0	0	0	0	0	0	0	0	0	0	1	1	0	0
SOD3	6649	symbol	H. sapiens	6649	H. sapiens	SOD3	superoxide dismutase 3	GO:0019430 removal of superoxide radicals;GO:0071450 cellular response to oxygen radical;GO:0071451 cellular response to superoxide		Enzymes; Predicted secreted proteins; ENZYME proteins:Oxidoreductases				(M5909)HALLMARK MYOGENESIS	0	0	0	0	0	0	0	0	0	0	0	0	0	0	0	0	0	0	0	0
PRR19	284338	symbol	H. sapiens	284338	H. sapiens	PRR19	proline rich 19			Predicted intracellular proteins	Mitotic chromosome;Nucleoli;Nucleoli rim (Approved); Additional: Mitochondria;Nuclear bodies;Nucleoplasm				0	0	0	0	0	0	0	0	0	0	0	0	0	0	0	0	0	0	0	0
NDUFS8	4728	symbol	H. sapiens	4728	H. sapiens	NDUFS8	NADH:ubiquinone oxidoreductase core subunit S8	GO:0006120 mitochondrial electron transport, NADH to ubiquinone;GO:0010257 NADH dehydrogenase complex assembly;GO:0032981 mitochondrial respiratory chain complex I assembly		ENZYME proteins; Disease related genes; Potential drug targets; Enzymes; Predicted intracellular proteins; Human disease related genes:Congenital disorders of metabolism:Mitochondrial diseases	Mitochondria (Approved)	NADH		(M5936)HALLMARK OXIDATIVE PHOSPHORYLATION	0	0	0	0	0	1	0	0	0	1	0	0	0	0	0	0	0	0	0	0
KLHL36	79786	symbol	H. sapiens	79786	H. sapiens	KLHL36	kelch like family member 36	GO:0016567 protein ubiquitination;GO:0032446 protein modification by small protein conjugation;GO:0070647 protein modification by small protein conjugation or removal		Predicted intracellular proteins	Cytosol (Approved)				0	0	0	0	0	0	0	0	0	0	0	0	0	0	0	0	0	0	0	0
RASAL1	8437	symbol	H. sapiens	8437	H. sapiens	RASAL1	RAS protein activator like 1	GO:1903861 positive regulation of dendrite extension;GO:1903859 regulation of dendrite extension;GO:0046580 negative regulation of Ras protein signal transduction		RAS pathway related proteins; Predicted intracellular proteins	Cytosol;Plasma membrane (Approved); Additional: Cell Junctions		(M269)PID RAS PATHWAY		0	0	0	0	0	0	0	0	0	0	0	0	1	0	0	1	0	0	0	0
C19orf25	148223	symbol	H. sapiens	148223	H. sapiens	C19orf25	chromosome 19 open reading frame 25			Predicted intracellular proteins	Intermediate filaments (Approved)				0	0	0	0	0	0	0	0	0	0	0	0	0	0	0	0	0	0	0	0
P2RX3	5024	symbol	H. sapiens	5024	H. sapiens	P2RX3	purinergic receptor P2X 3	GO:0061366 behavioral response to chemical pain;GO:0061368 behavioral response to formalin induced pain;GO:1904058 positive regulation of sensory perception of pain		Transporters:Transporter channels and pores					0	0	0	0	0	0	0	0	0	0	0	0	0	0	1	0	0	0	0	0
PAK6	56924	symbol	H. sapiens	56924	H. sapiens	PAK6	p21 (RAC1) activated kinase 6	GO:0140058 neuron projection arborization;GO:1990138 neuron projection extension;GO:0048588 developmental cell growth	STE Ser/Thr protein kinase family	Enzymes; RAS pathway related proteins; Kinases:STE Ser/Thr protein kinases; Predicted intracellular proteins; ENZYME proteins:Transferases	Nucleoli fibrillar center;Nucleoplasm (Approved); Additional: Cell Junctions	Fostamatinib	(M16801)SIG REGULATION OF THE ACTIN CYTOSKELETON BY RHO GTPASES; (M5193)SIG CHEMOTAXIS; (M295)SIG PIP3 SIGNALING IN CARDIAC MYOCTES		0	0	0	0	0	0	0	0	0	0	0	0	0	0	0	0	0	0	0	0
MGAT1	4245	symbol	H. sapiens	4245	H. sapiens	MGAT1	alpha-1,3-mannosyl-glycoprotein 2-beta-N-acetylglucosaminyltransferase	GO:0006049 UDP-N-acetylglucosamine catabolic process;GO:0009227 nucleotide-sugar catabolic process;GO:0006047 UDP-N-acetylglucosamine metabolic process		Enzymes; Predicted intracellular proteins; ENZYME proteins:Transferases		Uridine-Diphosphate-N-Acetylglucosamine		(M5941)HALLMARK UV RESPONSE UP	0	1	0	0	0	0	0	0	0	0	0	0	0	1	0	0	0	1	0	0
ALDH4A1	8659	symbol	H. sapiens	8659	H. sapiens	ALDH4A1	aldehyde dehydrogenase 4 family member A1	GO:0010133 proline catabolic process to glutamate;GO:0006562 proline catabolic process;GO:0019470 4-hydroxyproline catabolic process		ENZYME proteins:Oxidoreductases; Human disease related genes:Congenital disorders of metabolism:Congenital disorders of amino acid metabolism; Disease related genes; Potential drug targets; Enzymes; Predicted intracellular proteins	Mitochondria (Supported)	NADH			0	1	0	0	0	1	0	0	0	0	0	1	0	0	0	0	0	0	0	0
MXD4	10608	symbol	H. sapiens	10608	H. sapiens	MXD4	MAX dimerization protein 4	GO:0000122 negative regulation of transcription by RNA polymerase II;GO:0045892 negative regulation of transcription, DNA-templated;GO:1903507 negative regulation of nucleic acid-templated transcription		Transcription factors:Basic domains; Predicted intracellular proteins	Cytosol (Supported)		(M254)PID MYC REPRESS PATHWAY	(M5939)HALLMARK P53 PATHWAY	0	0	0	0	0	0	0	0	0	0	0	0	0	0	0	0	0	0	0	0
SMARCB1	6598	symbol	H. sapiens	6598	H. sapiens	SMARCB1	SWI/SNF related, matrix associated, actin dependent regulator of chromatin, subfamily b, member 1	GO:0039692 single stranded viral RNA replication via double stranded DNA intermediate;GO:1900110 negative regulation of histone H3-K9 dimethylation;GO:1902659 regulation of glucose mediated signaling pathway		Human disease related genes:Other diseases:Mental and behavioural disorders; Cancer-related genes:Mutated cancer genes; Human disease related genes:Cancers:Cancers of eye, brain, and central nervous system; Predicted intracellular proteins; Human disease related genes:Congenital malformations:Other congenital malformations; Disease related genes; Human disease related genes:Other diseases:Others	Nucleoplasm (Supported); Additional: Nucleoli fibrillar center		(M119)PID ERB GENOMIC PATHWAY; (M279)PID RB 1PATHWAY		0	0	0	0	0	1	0	1	0	0	0	0	0	0	0	0	0	0	0	0
CCDC137	339230	symbol	H. sapiens	339230	H. sapiens	CCDC137	coiled-coil domain containing 137			Predicted intracellular proteins	Mitotic chromosome;Nucleoli (Enhanced)				0	0	0	0	0	0	0	0	0	0	0	0	0	0	0	0	0	0	0	0
LLGL2	3993	symbol	H. sapiens	3993	H. sapiens	LLGL2	LLGL scribble cell polarity complex component 2	GO:0015820 leucine transport;GO:0015803 branched-chain amino acid transport;GO:0032878 regulation of establishment or maintenance of cell polarity		Predicted intracellular proteins	Cytosol (Supported); Additional: Vesicles			(M5907)HALLMARK ESTROGEN RESPONSE LATE	0	0	0	0	0	0	0	0	0	0	0	0	0	0	1	0	0	0	0	0
PMF1	11243	symbol	H. sapiens	11243	H. sapiens	PMF1	polyamine modulated factor 1	GO:0006366 transcription by RNA polymerase II;GO:0007059 chromosome segregation;GO:0006351 transcription, DNA-templated		Predicted intracellular proteins	Nucleoplasm (Approved); Additional: Vesicles				0	0	0	0	0	0	0	1	0	0	0	0	0	0	0	0	0	0	0	0
CRELD2	79174	symbol	H. sapiens	79174	H. sapiens	CRELD2	cysteine rich with EGF like domains 2			Enzymes; ENZYME proteins:Isomerase; Predicted intracellular proteins			(M3008)NABA ECM GLYCOPROTEINS; (M5884)NABA CORE MATRISOME; (M5889)NABA MATRISOME		0	0	0	0	0	0	0	0	0	0	0	0	0	0	0	0	0	0	0	0
SCRN2	90507	symbol	H. sapiens	90507	H. sapiens	SCRN2	secernin 2	GO:0006508 proteolysis;GO:0019538 protein metabolic process;GO:1901564 organonitrogen compound metabolic process		Enzymes; Predicted intracellular proteins; Peptidases:Cysteine-type peptidases	Nucleoplasm (Supported); Additional: Golgi apparatus				0	0	0	0	0	0	0	0	0	0	0	0	0	0	0	0	0	0	0	0
CD82	3732	symbol	H. sapiens	3732	H. sapiens	CD82	CD82 molecule			Predicted intracellular proteins; CD markers; Cancer-related genes:Candidate cancer biomarkers	Vesicles (Approved)		(M200)PID ERA GENOMIC PATHWAY; (M145)PID P53 DOWNSTREAM PATHWAY	(M5932)HALLMARK INFLAMMATORY RESPONSE; (M5939)HALLMARK P53 PATHWAY	0	0	0	0	0	0	0	0	0	0	0	0	0	0	0	0	0	0	0	0
SYT12	91683	symbol	H. sapiens	91683	H. sapiens	SYT12	synaptotagmin 12	GO:0048792 spontaneous exocytosis of neurotransmitter;GO:0014059 regulation of dopamine secretion;GO:0017158 regulation of calcium ion-dependent exocytosis		Predicted intracellular proteins				(M5906)HALLMARK ESTROGEN RESPONSE EARLY	0	0	0	0	0	0	0	0	0	0	0	0	0	0	0	0	0	0	0	0
PMM1	5372	symbol	H. sapiens	5372	H. sapiens	PMM1	phosphomannomutase 1	GO:0009298 GDP-mannose biosynthetic process;GO:0019673 GDP-mannose metabolic process;GO:0006013 mannose metabolic process		Enzymes; ENZYME proteins:Isomerase; Predicted intracellular proteins	Cytosol (Supported)			(M5934)HALLMARK XENOBIOTIC METABOLISM; (M5939)HALLMARK P53 PATHWAY	0	0	1	0	0	0	0	1	0	0	0	0	0	1	0	0	0	1	0	0
DYNLT1	6993	symbol	H. sapiens	6993	H. sapiens	DYNLT1	dynein light chain Tctex-type 1	GO:0075519 microtubule-dependent intracellular transport of viral material;GO:0075521 microtubule-dependent intracellular transport of viral material towards nucleus;GO:0075606 transport of viral material towards nucleus		Predicted intracellular proteins	Nucleoplasm (Approved)		(M163)PID LIS1 PATHWAY; (M187)PID TRKR PATHWAY		0	0	0	0	0	0	0	0	0	0	0	0	0	0	0	0	0	0	0	0
PCBP4	57060	symbol	H. sapiens	57060	H. sapiens	PCBP4	poly(rC) binding protein 4	GO:0048025 negative regulation of mRNA splicing, via spliceosome;GO:0033119 negative regulation of RNA splicing;GO:0050686 negative regulation of mRNA processing		Predicted intracellular proteins	Cytosol (Supported)		(M145)PID P53 DOWNSTREAM PATHWAY		0	0	0	0	0	0	0	0	0	0	0	0	0	0	0	0	0	0	0	0
INTS1	26173	symbol	H. sapiens	26173	H. sapiens	INTS1	integrator complex subunit 1	GO:0034474 U2 snRNA 3'-end processing;GO:0034472 snRNA 3'-end processing;GO:0016180 snRNA processing		Predicted intracellular proteins; Human disease related genes:Other diseases:Mental and behavioural disorders; Disease related genes	Nucleoplasm (Approved)				0	0	0	0	0	0	0	0	0	0	0	0	0	0	0	0	0	0	0	0
MAP3K14	9020	symbol	H. sapiens	9020	H. sapiens	MAP3K14	mitogen-activated protein kinase kinase kinase 14	GO:0038061 NIK/NF-kappaB signaling;GO:0007249 I-kappaB kinase/NF-kappaB signaling;GO:0071260 cellular response to mechanical stimulus	STE Ser/Thr protein kinase family	Enzymes; Kinases:STE Ser/Thr protein kinases; Predicted intracellular proteins; ENZYME proteins:Transferases	Cytosol;Vesicles (Supported); Additional: Nucleoli fibrillar center;Nucleoplasm		(M45)PID CD40 PATHWAY; (M63)PID AVB3 OPN PATHWAY; (M197)PID HIV NEF PATHWAY		0	0	0	0	0	1	0	0	0	0	0	0	0	0	0	0	0	0	0	1
PGGHG	80162	symbol	H. sapiens	80162	H. sapiens	PGGHG	protein-glucosylgalactosylhydroxylysine glucosidase	GO:0005975 carbohydrate metabolic process;GO:0044238 primary metabolic process;GO:0071704 organic substance metabolic process		Enzymes; ENZYME proteins:Hydrolases; Predicted intracellular proteins	Cytosol (Enhanced)				0	0	1	0	0	0	0	0	0	0	0	0	0	0	0	0	0	0	0	0
GMPPA	29926	symbol	H. sapiens	29926	H. sapiens	GMPPA	GDP-mannose pyrophosphorylase A	GO:0009058 biosynthetic process;GO:0008152 metabolic process;GO:0008150 biological_process		Predicted intracellular proteins; Human disease related genes:Endocrine and metabolic diseases:Adrenal gland diseases; Disease related genes	Nucleoplasm (Approved)			(M5937)HALLMARK GLYCOLYSIS	0	0	0	0	0	0	0	0	0	0	0	0	0	0	0	0	0	1	0	0
SH2B2	10603	symbol	H. sapiens	10603	H. sapiens	SH2B2	SH2B adaptor protein 2	GO:0008286 insulin receptor signaling pathway;GO:0050853 B cell receptor signaling pathway;GO:0032869 cellular response to insulin stimulus		Predicted intracellular proteins	Cytosol (Approved)		(M16)PID INSULIN PATHWAY; (M231)PID KIT PATHWAY	(M5946)HALLMARK COAGULATION	0	0	0	0	0	0	0	0	0	0	0	0	0	0	0	0	0	0	0	0
IL24	11009	symbol	H. sapiens	11009	H. sapiens	IL24	interleukin 24	GO:0042501 serine phosphorylation of STAT protein;GO:0071353 cellular response to interleukin-4;GO:0070670 response to interleukin-4		Predicted secreted proteins; Predicted intracellular proteins; Cancer-related genes:Candidate cancer biomarkers			(M196)PID IL23 PATHWAY; (M5883)NABA SECRETED FACTORS; (M5885)NABA MATRISOME ASSOCIATED		0	0	0	0	1	0	0	0	0	0	0	0	0	0	0	0	0	0	0	0
QPRT	23475	symbol	H. sapiens	23475	H. sapiens	QPRT	quinolinate phosphoribosyltransferase	GO:0034213 quinolinate catabolic process;GO:0046874 quinolinate metabolic process;GO:0072526 pyridine-containing compound catabolic process		Enzymes; FDA approved drug targets:Small molecule drugs; Predicted intracellular proteins; ENZYME proteins:Transferases	Vesicles (Approved)	Niacin			0	1	0	0	0	0	1	1	0	0	0	1	0	1	0	0	0	0	0	0
HAO1	54363	symbol	H. sapiens	54363	H. sapiens	HAO1	hydroxyacid oxidase 1	GO:0046296 glycolate catabolic process;GO:0009441 glycolate metabolic process;GO:0001561 fatty acid alpha-oxidation		Enzymes; FDA approved drug targets:Biotech drugs; Predicted intracellular proteins; ENZYME proteins:Oxidoreductases		N-sulfo-flavin mononucleotide; Benzoylformic Acid; 3-Decyl-2,5-Dioxo-4-Hydroxy-3-Pyrroline; Flavin mononucleotide; Phenylpyruvic acid; 4-Carboxy-5-(1-Pentyl)Hexylsulfanyl-1,2,3-Triazole; 5-(dodecylthio)-1H-1,2,3-triazole-4-carboxylic acid; 3-(INDOL-3-YL) LACTATE; (2S)-2-HYDROXYOCTANOIC ACID		(M5948)HALLMARK BILE ACID METABOLISM	0	1	0	1	0	0	0	0	1	0	0	0	0	0	0	0	0	0	0	0
PSMD3	5709	symbol	H. sapiens	5709	H. sapiens	PSMD3	proteasome 26S subunit, non-ATPase 3	GO:0042176 regulation of protein catabolic process;GO:0006511 ubiquitin-dependent protein catabolic process;GO:0019941 modification-dependent protein catabolic process		Predicted intracellular proteins	Nucleoplasm (Enhanced); Additional: Cytosol			(M5926)HALLMARK MYC TARGETS V1	0	1	0	0	0	1	0	0	0	0	0	0	0	0	0	0	0	0	0	0
TBC1D17	79735	symbol	H. sapiens	79735	H. sapiens	TBC1D17	TBC1 domain family member 17	GO:0042147 retrograde transport, endosome to Golgi;GO:0090630 activation of GTPase activity;GO:0016482 cytosolic transport		Predicted intracellular proteins					0	0	0	0	0	0	0	0	0	0	0	0	0	0	0	1	0	0	0	0
RAB35	11021	symbol	H. sapiens	11021	H. sapiens	RAB35	RAB35, member RAS oncogene family	GO:0048227 plasma membrane to endosome transport;GO:0036010 protein localization to endosome;GO:0032482 Rab protein signal transduction		Predicted intracellular proteins					0	0	0	0	0	0	0	0	0	0	0	0	0	0	0	0	0	0	0	0
COX8A	1351	symbol	H. sapiens	1351	H. sapiens	COX8A	cytochrome c oxidase subunit 8A	GO:1902600 proton transmembrane transport;GO:0006091 generation of precursor metabolites and energy;GO:0098662 inorganic cation transmembrane transport		Transporters:Primary Active Transporters; Disease related genes; Potential drug targets		Cholic Acid; N-Formylmethionine		(M5905)HALLMARK ADIPOGENESIS; (M5936)HALLMARK OXIDATIVE PHOSPHORYLATION	0	0	0	0	0	1	0	0	0	0	0	0	0	0	0	0	0	0	0	0
IDH2	3418	symbol	H. sapiens	3418	H. sapiens	IDH2	isocitrate dehydrogenase (NADP(+)) 2	GO:0006097 glyoxylate cycle;GO:0006102 isocitrate metabolic process;GO:0046487 glyoxylate metabolic process		FDA approved drug targets:Small molecule drugs; Cancer-related genes:Mutated cancer genes; ENZYME proteins:Oxidoreductases; Human disease related genes:Cancers:Cancers of haematopoietic and lymphoid tissues; Human disease related genes:Cardiovascular diseases:Hematologic diseases; Cancer-related genes:Mutational cancer driver genes; Human disease related genes:Congenital disorders of metabolism:C…	Mitochondria (Supported)	Isocitric Acid; Enasidenib		(M5949)HALLMARK PEROXISOME; (M5948)HALLMARK BILE ACID METABOLISM; (M5907)HALLMARK ESTROGEN RESPONSE LATE	0	0	1	1	0	1	0	0	1	0	0	1	0	0	0	0	0	0	0	0
CIAO3	64428	symbol	H. sapiens	64428	H. sapiens	CIAO3	cytosolic iron-sulfur assembly component 3	GO:0032364 oxygen homeostasis;GO:0033483 gas homeostasis;GO:0016226 iron-sulfur cluster assembly		Predicted intracellular proteins	Cytosol (Approved); Additional: Plasma membrane				0	0	0	0	0	0	0	0	0	0	0	0	0	0	0	0	1	0	0	0
RAP1GAP	5909	symbol	H. sapiens	5909	H. sapiens	RAP1GAP	RAP1 GTPase activating protein	GO:1903697 negative regulation of microvillus assembly;GO:1904441 regulation of thyroid gland epithelial cell proliferation;GO:1904442 negative regulation of thyroid gland epithelial cell proliferation		Predicted intracellular proteins	Cytosol (Approved)			(M5934)HALLMARK XENOBIOTIC METABOLISM; (M5945)HALLMARK HEME METABOLISM	0	0	0	0	0	0	0	0	0	0	0	0	0	0	0	1	0	0	0	0
FBXO24	26261	symbol	H. sapiens	26261	H. sapiens	FBXO24	F-box protein 24	GO:0016567 protein ubiquitination;GO:0032446 protein modification by small protein conjugation;GO:0070647 protein modification by small protein conjugation or removal		Predicted intracellular proteins					0	0	0	0	0	0	0	0	0	0	0	0	0	0	0	0	0	0	0	0
CATSPERZ	25858	symbol	H. sapiens	25858	H. sapiens	CATSPERZ	catsper channel auxiliary subunit zeta	GO:0048240 sperm capacitation;GO:0007140 male meiotic nuclear division;GO:0030317 flagellated sperm motility		Predicted intracellular proteins	Nucleoplasm (Approved)				0	0	0	0	0	0	0	0	0	0	0	0	0	0	0	0	0	0	0	0
PWP2	5822	symbol	H. sapiens	5822	H. sapiens	PWP2	PWP2 small subunit processome component	GO:0000028 ribosomal small subunit assembly;GO:0000462 maturation of SSU-rRNA from tricistronic rRNA transcript (SSU-rRNA, 5.8S rRNA, LSU-rRNA);GO:0030490 maturation of SSU-rRNA		Predicted intracellular proteins	Nucleoli (Supported); Additional: Cytosol				0	0	0	0	0	0	0	0	0	0	0	0	0	0	0	0	0	0	0	0
MMP15	4324	symbol	H. sapiens	4324	H. sapiens	MMP15	matrix metallopeptidase 15	GO:0030574 collagen catabolic process;GO:0035987 endodermal cell differentiation;GO:0022617 extracellular matrix disassembly		Enzymes; Predicted intracellular proteins; Peptidases:Metallopeptidases; Cancer-related genes:Candidate cancer biomarkers	Cytosol;Plasma membrane (Approved); Additional: Nucleoplasm	Marimastat	(M3468)NABA ECM REGULATORS; (M5885)NABA MATRISOME ASSOCIATED; (M5889)NABA MATRISOME	(M5946)HALLMARK COAGULATION; (M5921)HALLMARK COMPLEMENT	0	0	0	0	0	0	0	0	0	0	0	0	0	0	0	0	0	0	0	0
NNAT	4826	symbol	H. sapiens	4826	H. sapiens	NNAT	neuronatin	GO:0009249 protein lipoylation;GO:0032024 positive regulation of insulin secretion;GO:0090277 positive regulation of peptide hormone secretion							0	0	0	0	0	0	0	0	0	0	0	0	0	0	1	0	0	0	0	0
ALAD	210	symbol	H. sapiens	210	H. sapiens	ALAD	aminolevulinate dehydratase	GO:0010266 response to vitamin B1;GO:0070541 response to platinum ion;GO:0010044 response to aluminum ion		FDA approved drug targets:Small molecule drugs; ENZYME proteins:Lyases; Disease related genes; Human disease related genes:Congenital disorders of metabolism:Congenital disorders of cofactor/vitamin metabolism; Enzymes; Predicted intracellular proteins	Cytosol (Approved)	Aminolevulinic acid; Delta-Amino Valeric Acid; Laevulinic Acid; 4-Oxosebacic Acid; Porphobilinogen; 3-(2-Aminoethyl)-4-(Aminomethyl)Heptanedioic Acid; 4,7-Dioxosebacic Acid; 5-hydroxyvaleric acid		(M5935)HALLMARK FATTY ACID METABOLISM; (M5945)HALLMARK HEME METABOLISM	1	0	0	0	0	0	0	1	0	0	0	0	0	0	0	0	0	0	0	0
POLR2J	5439	symbol	H. sapiens	5439	H. sapiens	POLR2J	RNA polymerase II subunit J	GO:0006366 transcription by RNA polymerase II;GO:0006351 transcription, DNA-templated;GO:0097659 nucleic acid-templated transcription		Predicted intracellular proteins; RNA polymerase related proteins	Nucleoplasm (Approved)			(M5898)HALLMARK DNA REPAIR	0	0	0	0	0	0	0	1	0	0	0	0	0	0	0	0	0	0	0	0
ODF3L2	284451	symbol	H. sapiens	284451	H. sapiens	ODF3L2	outer dense fiber of sperm tails 3 like 2			Predicted intracellular proteins	Nucleoli (Approved); Additional: Golgi apparatus;Nucleoplasm				0	0	0	0	0	0	0	0	0	0	0	0	0	0	0	0	0	0	0	0
PLXNB1	5364	symbol	H. sapiens	5364	H. sapiens	PLXNB1	plexin B1	GO:1900220 semaphorin-plexin signaling pathway involved in bone trabecula morphogenesis;GO:0061430 bone trabecula morphogenesis;GO:1904862 inhibitory synapse assembly					(M5880)NABA ECM AFFILIATED; (M5885)NABA MATRISOME ASSOCIATED; (M5889)NABA MATRISOME	(M5907)HALLMARK ESTROGEN RESPONSE LATE	0	0	0	0	0	0	0	0	0	0	0	0	0	0	0	1	0	0	0	0
NCDN	23154	symbol	H. sapiens	23154	H. sapiens	NCDN	neurochondrin	GO:0045453 bone resorption;GO:0046849 bone remodeling;GO:0048168 regulation of neuronal synaptic plasticity		Predicted intracellular proteins	Cytosol (Supported)				0	0	0	0	0	0	0	0	0	0	0	0	0	0	0	0	0	0	0	0
NIPSNAP1	8508	symbol	H. sapiens	8508	H. sapiens	NIPSNAP1	nipsnap homolog 1	GO:0019233 sensory perception of pain;GO:0007600 sensory perception;GO:0050877 nervous system process		Predicted intracellular proteins					0	0	0	0	0	0	0	0	0	0	0	0	0	0	0	0	0	0	0	0
MRPL34	64981	symbol	H. sapiens	64981	H. sapiens	MRPL34	mitochondrial ribosomal protein L34	GO:0006412 translation;GO:0043043 peptide biosynthetic process;GO:0043604 amide biosynthetic process		Ribosomal proteins; Predicted intracellular proteins				(M5936)HALLMARK OXIDATIVE PHOSPHORYLATION	0	0	0	0	0	0	0	0	0	0	0	0	0	0	0	0	0	0	0	0
TMEM104	54868	symbol	H. sapiens	54868	H. sapiens	TMEM104	transmembrane protein 104	GO:0008150 biological_process		Transporters:Electrochemical Potential-driven transporters	Nucleoplasm (Approved); Additional: Golgi apparatus				0	0	0	0	0	0	0	0	0	0	0	0	0	0	0	0	0	0	0	0
CCHCR1	54535	symbol	H. sapiens	54535	H. sapiens	CCHCR1	coiled-coil alpha-helical rod protein 1	GO:0006611 protein export from nucleus;GO:0051168 nuclear export;GO:0006913 nucleocytoplasmic transport		Predicted intracellular proteins	Cytosol (Supported)				0	0	0	0	0	0	0	0	0	0	0	0	0	0	0	0	0	0	0	0
PODXL2	50512	symbol	H. sapiens	50512	H. sapiens	PODXL2	podocalyxin like 2	GO:0050901 leukocyte tethering or rolling;GO:0061756 leukocyte adhesion to vascular endothelial cell;GO:0045123 cellular extravasation			Golgi apparatus (Approved); Additional: Vesicles				0	0	0	0	0	0	0	0	0	0	0	0	0	0	0	0	0	0	0	0
RPS3	6188	symbol	H. sapiens	6188	H. sapiens	RPS3	ribosomal protein S3	GO:0061481 response to TNF agonist;GO:1902546 positive regulation of DNA N-glycosylase activity;GO:1902544 regulation of DNA N-glycosylase activity		Cancer-related genes:Candidate cancer biomarkers; Ribosomal proteins; ENZYME proteins:Lyases; Enzymes; Predicted intracellular proteins	Cytosol;Endoplasmic reticulum (Supported)			(M5926)HALLMARK MYC TARGETS V1	1	1	0	0	0	0	0	0	0	0	0	0	0	0	0	1	0	0	0	1
CXXC1	30827	symbol	H. sapiens	30827	H. sapiens	CXXC1	CXXC finger protein 1	GO:0051568 histone H3-K4 methylation;GO:0034968 histone lysine methylation;GO:0018022 peptidyl-lysine methylation		Predicted intracellular proteins; Transcription factors:Zinc-coordinating DNA-binding domains	Nucleoplasm (Enhanced)			(M5922)HALLMARK UNFOLDED PROTEIN RESPONSE	0	0	0	0	0	0	0	0	0	0	0	0	0	0	0	0	0	0	0	0
NUCB1	4924	symbol	H. sapiens	4924	H. sapiens	NUCB1	nucleobindin 1	GO:0007264 small GTPase mediated signal transduction;GO:0035556 intracellular signal transduction;GO:0050790 regulation of catalytic activity		Predicted secreted proteins	Golgi apparatus (Supported); Additional: Microtubules	Calcium citrate; Calcium Phosphate; Calcium phosphate dihydrate			0	0	0	0	0	0	0	0	0	0	1	0	0	0	0	0	0	0	0	0
LRFN3	79414	symbol	H. sapiens	79414	H. sapiens	LRFN3	leucine rich repeat and fibronectin type III domain containing 3	GO:0099179 regulation of synaptic membrane adhesion;GO:0099560 synaptic membrane adhesion;GO:0099174 regulation of presynapse organization							0	0	0	0	0	0	0	0	0	0	0	0	0	0	0	0	0	0	0	0
ESRRA	2101	symbol	H. sapiens	2101	H. sapiens	ESRRA	estrogen related receptor alpha	GO:1900078 positive regulation of cellular response to insulin stimulus;GO:0045670 regulation of osteoclast differentiation;GO:1900076 regulation of cellular response to insulin stimulus		Predicted intracellular proteins; Transcription factors:Zinc-coordinating DNA-binding domains; Nuclear receptors	Microtubules;Nucleoli fibrillar center;Nucleoplasm (Supported); Additional: Cytokinetic bridge	Troglitazone; Diethylstilbestrol; Genistein; Afimoxifene; beta-Naphthoflavone; 1-CYCLOHEXYL-N-{[1-(4-METHYLPHENYL)-1H-INDOL-3-YL]METHYL}METHANAMINE; Flavone		(M5905)HALLMARK ADIPOGENESIS	0	0	0	1	0	0	0	0	0	0	0	0	0	0	0	0	0	0	0	0
PTMS	5763	symbol	H. sapiens	5763	H. sapiens	PTMS	parathymosin	GO:0006260 DNA replication;GO:0043066 negative regulation of apoptotic process;GO:0043069 negative regulation of programmed cell death		Predicted intracellular proteins	Nucleoli;Nucleoli rim (Approved); Additional: Nucleoplasm				0	0	0	0	0	0	0	0	0	0	0	0	0	0	0	0	0	0	0	0
OGFOD2	79676	symbol	H. sapiens	79676	H. sapiens	OGFOD2	2-oxoglutarate and iron dependent oxygenase domain containing 2			Predicted intracellular proteins	Nucleoplasm (Supported); Additional: Nuclear bodies	Ascorbic acid	(M3468)NABA ECM REGULATORS; (M5885)NABA MATRISOME ASSOCIATED; (M5889)NABA MATRISOME		0	0	0	0	0	0	0	0	0	0	0	0	0	0	0	0	0	0	0	0
IRF3	3661	symbol	H. sapiens	3661	H. sapiens	IRF3	interferon regulatory factor 3	GO:0071888 macrophage apoptotic process;GO:0039530 MDA-5 signaling pathway;GO:0033028 myeloid cell apoptotic process		Transcription factors:Helix-turn-helix domains; Predicted intracellular proteins; Disease related genes	Cytosol (Supported)				0	0	0	0	0	0	0	0	0	0	0	0	0	0	0	0	0	0	0	0
CAPN1	823	symbol	H. sapiens	823	H. sapiens	CAPN1	calpain 1	GO:0060056 mammary gland involution;GO:0097264 self proteolysis;GO:0032801 receptor catabolic process		Human disease related genes:Nervous system diseases:Other nervous and sensory system diseases; ENZYME proteins:Hydrolases; Peptidases:Cysteine-type peptidases; Disease related genes; Potential drug targets; Enzymes; Predicted intracellular proteins	Cytosol (Supported)	4-[[(2S)-2-[[(2S)-3-Carboxy-2-hydroxypropanoyl]amino]-4-methylpentanoyl]amino]butyl-(diaminomethylidene)azanium; N-[(benzyloxy)carbonyl]-L-leucyl-N-[(1S)-3-fluoro-1-(4-hydroxybenzyl)-2-oxopropyl]-L-leucinamide; (2S)-4-METHYL-2-(3-PHENYLTHIOUREIDO)-N-((3S)-TETRAHYDRO-2-HYDROXY-3-FURANYL)PENTANAMIDE	(M50)PID PTP1B PATHWAY		0	0	0	0	0	1	0	0	0	0	0	0	0	0	0	0	0	0	0	1
TAF10	6881	symbol	H. sapiens	6881	H. sapiens	TAF10	TATA-box binding protein associated factor 10	GO:0070365 hepatocyte differentiation;GO:0051123 RNA polymerase II preinitiation complex assembly;GO:0035521 monoubiquitinated histone deubiquitination		Predicted intracellular proteins	Nucleoplasm (Supported)		(M139)PID MYC PATHWAY; (M66)PID MYC ACTIV PATHWAY	(M5898)HALLMARK DNA REPAIR	0	0	0	0	0	0	0	1	0	0	0	0	0	0	0	0	0	0	0	0
IGFALS	3483	symbol	H. sapiens	3483	H. sapiens	IGFALS	insulin like growth factor binding protein acid labile subunit	GO:0007155 cell adhesion;GO:0022610 biological adhesion;GO:0007165 signal transduction		Human disease related genes:Endocrine and metabolic diseases:Hypothalamus and pituitary gland diseases; Predicted secreted proteins; Predicted intracellular proteins; Disease related genes		Zinc; Copper; Zinc acetate; Zinc chloride; Zinc sulfate, unspecified form	(M3008)NABA ECM GLYCOPROTEINS; (M5884)NABA CORE MATRISOME; (M5889)NABA MATRISOME		0	0	0	0	0	0	0	0	0	0	1	0	0	0	0	0	0	0	0	0
FRAT1	10023	symbol	H. sapiens	10023	H. sapiens	FRAT1	FRAT regulator of WNT signaling pathway 1	GO:1904886 beta-catenin destruction complex disassembly;GO:0046825 regulation of protein export from nucleus;GO:0060070 canonical Wnt signaling pathway		Predicted intracellular proteins	Cytosol;Vesicles (Approved)		(M70)PID PS1 PATHWAY; (M5493)WNT SIGNALING	(M5895)HALLMARK WNT BETA CATENIN SIGNALING	0	0	0	0	0	1	0	0	0	0	0	0	0	0	1	0	0	0	0	0
NDUFA2	4695	symbol	H. sapiens	4695	H. sapiens	NDUFA2	NADH:ubiquinone oxidoreductase subunit A2	GO:0001835 blastocyst hatching;GO:0035188 hatching;GO:0071684 organism emergence from protective structure		Predicted intracellular proteins; Disease related genes; Human disease related genes:Congenital disorders of metabolism:Mitochondrial diseases		NADH		(M5936)HALLMARK OXIDATIVE PHOSPHORYLATION	0	0	0	0	0	1	0	0	0	1	0	0	0	0	0	0	0	0	0	0
ZMAT5	55954	symbol	H. sapiens	55954	H. sapiens	ZMAT5	zinc finger matrin-type 5	GO:0008380 RNA splicing;GO:0006397 mRNA processing;GO:0016071 mRNA metabolic process		Predicted intracellular proteins	Nucleoplasm (Supported)				0	0	0	0	0	0	0	0	0	0	0	0	0	0	0	0	0	0	0	0
ZNF687	57592	symbol	H. sapiens	57592	H. sapiens	ZNF687	zinc finger protein 687			Transcription factors:Zinc-coordinating DNA-binding domains; Human disease related genes:Musculoskeletal diseases:Skeletal diseases; Predicted intracellular proteins; Disease related genes	Nucleoplasm (Enhanced)				0	0	0	0	0	0	0	0	0	0	0	0	0	0	0	0	0	0	0	0
DOHH	83475	symbol	H. sapiens	83475	H. sapiens	DOHH	deoxyhypusine hydroxylase	GO:0008612 peptidyl-lysine modification to peptidyl-hypusine;GO:0051604 protein maturation;GO:0018205 peptidyl-lysine modification		Enzymes; Predicted intracellular proteins; ENZYME proteins:Oxidoreductases	Cytosol (Approved); Additional: Nucleoli;Nucleoplasm				0	0	0	0	1	0	0	0	0	0	0	0	0	0	0	0	0	0	0	0
PIH1D1	55011	symbol	H. sapiens	55011	H. sapiens	PIH1D1	PIH1 domain containing 1	GO:1900110 negative regulation of histone H3-K9 dimethylation;GO:1902659 regulation of glucose mediated signaling pathway;GO:1902661 positive regulation of glucose mediated signaling pathway		Predicted intracellular proteins	Cytosol (Approved)				1	0	0	0	0	0	0	1	0	0	0	0	0	0	0	0	0	0	0	1
ARHGEF2	9181	symbol	H. sapiens	9181	H. sapiens	ARHGEF2	Rho/Rac guanine nucleotide exchange factor 2	GO:1902219 negative regulation of intrinsic apoptotic signaling pathway in response to osmotic stress;GO:1902218 regulation of intrinsic apoptotic signaling pathway in response to osmotic stress;GO:0055059 asymmetric neuroblast division		Human disease related genes:Congenital malformations:Congenital malformations of the nervous system; Predicted intracellular proteins; Disease related genes			(M69)PID REELIN PATHWAY; (M241)PID RAC1 REG PATHWAY; (M68)PID RHOA REG PATHWAY	(M5893)HALLMARK MITOTIC SPINDLE	0	0	0	0	0	0	0	0	0	0	0	0	0	0	0	0	0	0	0	1
TSC2	7249	symbol	H. sapiens	7249	H. sapiens	TSC2	TSC complex subunit 2	GO:1901525 negative regulation of mitophagy;GO:1903147 negative regulation of autophagy of mitochondrion;GO:0043276 anoikis		Human disease related genes:Cardiovascular diseases:Vascular diseases; Human disease related genes:Nervous system diseases:Other nervous and sensory system diseases; Cancer-related genes:Mutational cancer driver genes; Human disease related genes:Congenital malformations:Other congenital malformations; Disease related genes; Human disease related genes:Urinary system diseases:Kidney diseases; Pre…	Cytosol (Enhanced)		(M199)PID P38 MK2 PATHWAY; (M87)PID LKB1 PATHWAY; (M254)PID MYC REPRESS PATHWAY	(M5923)HALLMARK PI3K AKT MTOR SIGNALING; (M5909)HALLMARK MYOGENESIS	1	0	0	0	0	1	0	0	0	0	0	0	0	0	0	1	0	0	0	1
EHMT2	10919	symbol	H. sapiens	10919	H. sapiens	EHMT2	euchromatic histone lysine methyltransferase 2	GO:0010424 DNA methylation on cytosine within a CG sequence;GO:0060992 response to fungicide;GO:0036166 phenotypic switching		Predicted intracellular proteins	Nuclear speckles (Supported); Additional: Nucleoplasm		(M151)PID AR TF PATHWAY		0	0	0	0	0	0	0	0	0	0	0	0	0	0	0	0	0	0	0	0
EML3	256364	symbol	H. sapiens	256364	H. sapiens	EML3	EMAP like 3	GO:1901673 regulation of mitotic spindle assembly;GO:0090169 regulation of spindle assembly;GO:0060236 regulation of mitotic spindle organization		Predicted intracellular proteins					0	0	0	0	0	0	0	0	0	0	0	0	0	0	0	0	0	0	0	0
MRPL54	116541	symbol	H. sapiens	116541	H. sapiens	MRPL54	mitochondrial ribosomal protein L54			Predicted intracellular proteins	Mitochondria (Approved)				0	0	0	0	0	0	0	0	0	0	0	0	0	0	0	0	0	0	0	0
HAL	3034	symbol	H. sapiens	3034	H. sapiens	HAL	histidine ammonia-lyase	GO:0019556 histidine catabolic process to glutamate and formamide;GO:0043606 formamide metabolic process;GO:0019557 histidine catabolic process to glutamate and formate		Human disease related genes:Congenital disorders of metabolism:Congenital disorders of amino acid metabolism; ENZYME proteins:Lyases; Disease related genes; Potential drug targets; Enzymes; Predicted intracellular proteins	Cytosol (Approved)	Histidine			0	1	0	1	0	0	0	0	0	0	0	1	0	0	0	0	0	0	0	0
NOTUM	147111	symbol	H. sapiens	147111	H. sapiens	NOTUM	notum, palmitoleoyl-protein carboxylesterase	GO:1990697 protein depalmitoleylation;GO:0042159 lipoprotein catabolic process;GO:0035601 protein deacylation		Enzymes; ENZYME proteins:Hydrolases; Predicted secreted proteins; Predicted intracellular proteins	Endoplasmic reticulum (Approved)				0	0	0	0	0	0	0	0	0	0	1	0	0	0	0	0	0	0	0	0
C4A	720	symbol	H. sapiens	720	H. sapiens	C4A	complement C4A (Rodgers blood group)	GO:2000427 positive regulation of apoptotic cell clearance;GO:2000425 regulation of apoptotic cell clearance;GO:0050766 positive regulation of phagocytosis		Human disease related genes:Immune system diseases:Primary immunodeficiency; Human disease related genes:Other diseases:Mental and behavioural disorders; Human disease related genes:Immune system diseases:Allergies and autoimmune diseases; Predicted secreted proteins; FDA approved drug targets:Biotech drugs; Disease related genes; Blood group antigen proteins					1	0	0	0	1	0	0	0	0	0	1	0	0	0	0	0	0	0	0	0
HIRA	7290	symbol	H. sapiens	7290	H. sapiens	HIRA	histone cell cycle regulator	GO:0006336 DNA replication-independent chromatin assembly;GO:0034724 DNA replication-independent chromatin organization;GO:0001649 osteoblast differentiation		Predicted intracellular proteins	Nucleoplasm (Enhanced)			(M5901)HALLMARK G2M CHECKPOINT	0	0	0	0	0	0	0	1	0	0	0	0	0	0	0	0	0	0	0	0
TEN1	100134934	symbol	H. sapiens	100134934	H. sapiens	TEN1	TEN1 subunit of CST complex	GO:0051974 negative regulation of telomerase activity;GO:0016233 telomere capping;GO:0032211 negative regulation of telomere maintenance via telomerase		Predicted intracellular proteins	Nucleoplasm (Supported)				1	0	0	0	0	0	0	0	0	0	0	0	0	0	0	0	0	0	0	0
CIITA	4261	symbol	H. sapiens	4261	H. sapiens	CIITA	class II major histocompatibility complex transactivator	GO:0045345 positive regulation of MHC class I biosynthetic process;GO:0045343 regulation of MHC class I biosynthetic process;GO:0045348 positive regulation of MHC class II biosynthetic process		Human disease related genes:Immune system diseases:Primary immunodeficiency; Cancer-related genes; Disease related genes; Potential drug targets; Enzymes; Predicted intracellular proteins; ENZYME proteins:Transferases	Nucleoplasm (Supported)			(M5913)HALLMARK INTERFERON GAMMA RESPONSE	0	0	0	0	0	0	0	0	0	0	0	0	0	0	0	0	0	0	0	0
INPP5J	27124	symbol	H. sapiens	27124	H. sapiens	INPP5J	inositol polyphosphate-5-phosphatase J	GO:0031115 negative regulation of microtubule polymerization;GO:0046838 phosphorylated carbohydrate dephosphorylation;GO:0046855 inositol phosphate dephosphorylation		Enzymes; ENZYME proteins:Hydrolases; Predicted intracellular proteins	Cytosol (Approved); Additional: Nucleoli fibrillar center				0	1	1	1	0	0	1	0	1	0	0	0	0	0	0	0	0	0	0	0
MUTYH	4595	symbol	H. sapiens	4595	H. sapiens	MUTYH	mutY DNA glycosylase	GO:0045007 depurination;GO:0006285 base-excision repair, AP site formation;GO:0006298 mismatch repair		Cancer-related genes:Candidate cancer biomarkers; ENZYME proteins:Hydrolases; Human disease related genes:Digestive system diseases:Gastrointestinal diseases; Disease related genes; Enzymes; Potential drug targets; Predicted intracellular proteins	Nucleoplasm (Supported)				0	0	0	0	0	0	0	0	0	0	0	0	0	0	0	0	0	0	0	0
DHRS13	147015	symbol	H. sapiens	147015	H. sapiens	DHRS13	dehydrogenase/reductase 13	GO:0042574 retinal metabolic process;GO:0042572 retinol metabolic process;GO:0006081 cellular aldehyde metabolic process		Predicted secreted proteins; Predicted intracellular proteins	Vesicles (Approved)				0	0	0	0	0	0	0	0	1	0	0	0	0	0	0	0	0	0	0	0
HGH1	51236	symbol	H. sapiens	51236	H. sapiens	HGH1	HGH1 homolog	GO:0008150 biological_process		Predicted intracellular proteins	Cytosol;Nuclear bodies (Supported); Additional: Nucleoplasm				0	0	0	0	0	0	0	0	0	0	0	0	0	0	0	0	0	0	0	0
DNAAF8	146562	symbol	H. sapiens	146562	H. sapiens	DNAAF8	dynein axonemal assembly factor 8	GO:0036158 outer dynein arm assembly;GO:0070286 axonemal dynein complex assembly;GO:0035082 axoneme assembly		Predicted intracellular proteins	Nuclear speckles (Uncertain)				0	0	0	0	0	0	0	0	0	0	0	0	0	0	0	0	0	0	0	0
RUSF1	64755	symbol	H. sapiens	64755	H. sapiens	RUSF1	RUS family member 1			Predicted intracellular proteins	Golgi apparatus;Nucleoli;Vesicles (Approved); Additional: Cytosol;Nucleoplasm				0	0	0	0	0	0	0	0	0	0	0	0	0	0	0	0	0	0	0	0
TP73	7161	symbol	H. sapiens	7161	H. sapiens	TP73	tumor protein p73	GO:0060044 negative regulation of cardiac muscle cell proliferation;GO:0048714 positive regulation of oligodendrocyte differentiation;GO:0042771 intrinsic apoptotic signaling pathway in response to DNA damage by p53 class mediator		Transcription factors:Immunoglobulin fold; Predicted intracellular proteins	Nucleoplasm (Supported); Additional: Golgi apparatus	Zinc; Zinc acetate; Zinc chloride; Zinc sulfate, unspecified form	(M40)PID E2F PATHWAY; (M19)PID P73PATHWAY; (M145)PID P53 DOWNSTREAM PATHWAY		0	0	0	0	0	0	0	0	0	0	0	0	1	0	0	0	0	0	0	1
CIAO2B	51647	symbol	H. sapiens	51647	H. sapiens	CIAO2B	cytosolic iron-sulfur assembly component 2B	GO:0106035 protein maturation by [4Fe-4S] cluster transfer;GO:0097428 protein maturation by iron-sulfur cluster transfer;GO:0016226 iron-sulfur cluster assembly		Predicted intracellular proteins	Cytosol;Nucleoplasm (Supported)				0	0	0	0	0	0	0	0	0	0	0	0	0	0	0	0	1	0	0	0
GET4	51608	symbol	H. sapiens	51608	H. sapiens	GET4	guided entry of tail-anchored proteins factor 4	GO:0036506 maintenance of unfolded protein;GO:1904378 maintenance of unfolded protein involved in ERAD pathway;GO:0006620 posttranslational protein targeting to endoplasmic reticulum membrane		Predicted intracellular proteins	Cytosol;Nucleoplasm (Enhanced); Additional: Mitotic chromosome;Nucleoli				0	0	0	0	0	0	0	0	0	0	0	0	0	0	0	0	0	0	0	0
ANKS6	203286	symbol	H. sapiens	203286	H. sapiens	ANKS6	ankyrin repeat and sterile alpha motif domain containing 6	GO:0007368 determination of left/right symmetry;GO:0009855 determination of bilateral symmetry;GO:0009799 specification of symmetry		Predicted intracellular proteins; Disease related genes; Human disease related genes:Congenital malformations:Congenital malformations of the urinary system	Nucleoli (Approved); Additional: Cytosol;Nucleoplasm				0	0	0	0	0	0	0	0	0	0	0	0	0	0	0	0	0	0	0	0
SAC3D1	29901	symbol	H. sapiens	29901	H. sapiens	SAC3D1	SAC3 domain containing 1	GO:0051298 centrosome duplication;GO:0007098 centrosome cycle;GO:0051225 spindle assembly		Predicted intracellular proteins	Cytosol (Approved)			(M5898)HALLMARK DNA REPAIR; (M5893)HALLMARK MITOTIC SPINDLE	0	0	0	0	0	0	0	0	0	0	0	0	0	0	0	0	0	0	0	0
TMPRSS6	164656	symbol	H. sapiens	164656	H. sapiens	TMPRSS6	transmembrane serine protease 6	GO:0097264 self proteolysis;GO:0033619 membrane protein proteolysis;GO:0030574 collagen catabolic process		Human disease related genes:Cardiovascular diseases:Hematologic diseases; Disease related genes; Potential drug targets; Enzymes; Predicted intracellular proteins; Peptidases:Serine-type peptidases				(M5946)HALLMARK COAGULATION; (M5921)HALLMARK COMPLEMENT	0	0	0	0	0	0	0	0	0	0	0	0	0	0	0	0	0	0	0	0
SERPINA1	5265	symbol	H. sapiens	5265	H. sapiens	SERPINA1	serpin family A member 1	GO:0006953 acute-phase response;GO:0002526 acute inflammatory response;GO:0007596 blood coagulation		Candidate cardiovascular disease genes; Cancer-related genes:Candidate cancer biomarkers; Predicted secreted proteins; Human disease related genes:Respiratory diseases:Lung diseases; Disease related genes; Predicted intracellular proteins; Human disease related genes:Congenital disorders of metabolism:Other congenital disorders of metabolism	Vesicles (Enhanced)	Zinc; 2-[3,4-Dihydroxy-2-Hydroxymethyl-5-(2-Hydroxy-Nonyl)-Tetrahydro-Furan-2-Yloxy]-6-Hydroxymethyl-Tetra Hydro-Pyran-3,4,5-Triol; Mercaptoethanol; Recombinant alpha 1-antitrypsin; PPL-100; Copper; Zinc acetate; Zinc chloride; Zinc sulfate, unspecified form	(M285)PID HNF3A PATHWAY; (M19)PID P73PATHWAY; (M3468)NABA ECM REGULATORS	(M5946)HALLMARK COAGULATION; (M5907)HALLMARK ESTROGEN RESPONSE LATE; (M5921)HALLMARK COMPLEMENT	1	0	0	0	1	0	0	0	0	0	1	0	0	0	0	0	0	1	0	0
DTX1	1840	symbol	H. sapiens	1840	H. sapiens	DTX1	deltex E3 ubiquitin ligase 1	GO:0045665 negative regulation of neuron differentiation;GO:0008593 regulation of Notch signaling pathway;GO:0007219 Notch signaling pathway		Enzymes; Predicted intracellular proteins; ENZYME proteins:Transferases	Cytosol;Nucleoplasm (Supported); Additional: Nuclear bodies		(M70)PID PS1 PATHWAY; (M17)PID NOTCH PATHWAY	(M5903)HALLMARK NOTCH SIGNALING	0	0	0	0	0	0	0	1	0	0	0	0	0	0	0	0	0	0	0	0
CENPX	201254	symbol	H. sapiens	201254	H. sapiens	CENPX	centromere protein X	GO:0051382 kinetochore assembly;GO:0000712 resolution of meiotic recombination intermediates;GO:0051383 kinetochore organization		Predicted intracellular proteins					0	0	0	0	0	0	0	0	0	0	0	0	0	0	0	0	0	0	0	0
SMYD5	10322	symbol	H. sapiens	10322	H. sapiens	SMYD5	SMYD family member 5	GO:0034773 histone H4-K20 trimethylation;GO:0034770 histone H4-K20 methylation;GO:2000035 regulation of stem cell division		Predicted intracellular proteins	Mitochondria (Approved)				0	0	0	0	0	0	0	0	0	0	0	0	0	0	0	0	0	0	0	0
GSTP1	2950	symbol	H. sapiens	2950	H. sapiens	GSTP1	glutathione S-transferase pi 1	GO:0035732 nitric oxide storage;GO:0033484 nitric oxide homeostasis;GO:0051771 negative regulation of nitric-oxide synthase biosynthetic process		Cancer-related genes:Candidate cancer biomarkers; Human disease related genes:Cancers:Cancers of male genital organs; Enzymes; Predicted intracellular proteins; ENZYME proteins:Transferases	Cytosol;Mitochondria (Supported)	Glutathione; Troglitazone; Clozapine; Etacrynic acid; Clomipramine; (9R,10R)-9-(S-glutathionyl)-10-hydroxy-9,10-dihydrophenanthrene; S-Hydroxycysteine; Cibacron Blue; Glutathione sulfonic acid; Deoxycholic acid; S-(4-nitrobenzyl)glutathione; 2-(N-morpholino)ethanesulfonic acid; S-Hexylglutathione; Carbocisteine; Canfosfamide; Ezatiostat; Exisulind; S-NONYL-CYSTEINE; S-(4-BROMOBENZYL)CYSTEINE; Cur…			1	0	0	1	0	0	0	0	0	0	0	0	0	0	0	0	1	0	0	0
FADS2	9415	symbol	H. sapiens	9415	H. sapiens	FADS2	fatty acid desaturase 2	GO:0036109 alpha-linolenic acid metabolic process;GO:0043651 linoleic acid metabolic process;GO:0006636 unsaturated fatty acid biosynthetic process		Enzymes; FDA approved drug targets:Small molecule drugs; Predicted intracellular proteins; ENZYME proteins:Oxidoreductases		alpha-Linolenic acid		(M5892)HALLMARK CHOLESTEROL HOMEOSTASIS; (M5948)HALLMARK BILE ACID METABOLISM; (M5924)HALLMARK MTORC1 SIGNALING	0	0	0	1	0	0	0	0	1	0	0	0	0	0	0	0	0	0	0	0
SMAGP	57228	symbol	H. sapiens	57228	H. sapiens	SMAGP	small cell adhesion glycoprotein			Predicted intracellular proteins	Plasma membrane (Supported); Additional: Cell Junctions;Nucleoplasm				0	0	0	0	0	0	0	0	0	0	0	0	0	0	0	0	0	0	0	0
RCC2	55920	symbol	H. sapiens	55920	H. sapiens	RCC2	regulator of chromosome condensation 2	GO:0072356 chromosome passenger complex localization to kinetochore;GO:0051987 positive regulation of attachment of spindle microtubules to kinetochore;GO:0010771 negative regulation of cell morphogenesis involved in differentiation		Predicted intracellular proteins					1	0	0	0	0	0	0	0	0	0	0	0	0	0	0	1	0	0	0	0
PRR5	55615	symbol	H. sapiens	55615	H. sapiens	PRR5	proline rich 5	GO:0038203 TORC2 signaling;GO:0031929 TOR signaling;GO:0014068 positive regulation of phosphatidylinositol 3-kinase signaling		Predicted intracellular proteins			(M121)PID MTOR 4PATHWAY		0	0	0	0	0	0	0	0	0	0	0	0	0	0	0	0	0	0	0	0
AHCY	191	symbol	H. sapiens	191	H. sapiens	AHCY	adenosylhomocysteinase	GO:0033353 S-adenosylmethionine cycle;GO:0046500 S-adenosylmethionine metabolic process;GO:0006730 one-carbon metabolic process		ENZYME proteins:Hydrolases; Human disease related genes:Congenital disorders of metabolism:Congenital disorders of amino acid metabolism; Disease related genes; Potential drug targets; Enzymes; Predicted intracellular proteins	Cytosol (Supported)	(1'R,2'S)-9-(2-Hydroxy-3'-Keto-Cyclopenten-1-yl)Adenine; 3'-Oxo-Adenosine; D-Eritadenine; Copper		(M5947)HALLMARK IL2 STAT5 SIGNALING; (M5934)HALLMARK XENOBIOTIC METABOLISM	0	1	0	0	0	0	0	0	0	0	0	0	0	0	0	0	1	0	0	0
RHOBTB2	23221	symbol	H. sapiens	23221	H. sapiens	RHOBTB2	Rho related BTB domain containing 2	GO:0043652 engulfment of apoptotic cell;GO:0043277 apoptotic cell clearance;GO:0030865 cortical cytoskeleton organization		Human disease related genes:Nervous system diseases:Epilepsy; Predicted intracellular proteins; Disease related genes	Plasma membrane (Approved)				0	0	0	0	0	0	0	0	0	0	0	0	0	0	0	0	0	0	0	0
SMTNL2	342527	symbol	H. sapiens	342527	H. sapiens	SMTNL2	smoothelin like 2	GO:0045907 positive regulation of vasoconstriction;GO:0019229 regulation of vasoconstriction;GO:0035296 regulation of tube diameter		Predicted intracellular proteins	Nuclear speckles;Nucleoplasm (Approved)				0	0	0	0	0	0	0	0	0	0	0	0	0	0	0	0	0	0	0	0
GPRC5C	55890	symbol	H. sapiens	55890	H. sapiens	GPRC5C	G protein-coupled receptor class C group 5 member C	GO:0032147 activation of protein kinase activity;GO:0045860 positive regulation of protein kinase activity;GO:0033674 positive regulation of kinase activity		G-protein coupled receptors:GPCRs excl olfactory receptors; Transporters; G-protein coupled receptors:Family 3 (C) receptors; Predicted intracellular proteins	Centriolar satellite (Uncertain); Additional: Cytosol;Nucleoplasm			(M5956)HALLMARK KRAS SIGNALING DN	0	0	0	0	0	0	0	0	0	0	0	0	0	0	0	0	0	0	0	0
PNPLA6	10908	symbol	H. sapiens	10908	H. sapiens	PNPLA6	patatin like phospholipase domain containing 6	GO:0046475 glycerophospholipid catabolic process;GO:0009395 phospholipid catabolic process;GO:0046503 glycerolipid catabolic process		Human disease related genes:Nervous system diseases:Other nervous and sensory system diseases; ENZYME proteins:Hydrolases; Predicted intracellular proteins; Disease related genes; Potential drug targets; Enzymes; Human disease related genes:Nervous system diseases:Neurodegenerative diseases	Cytosol;Endoplasmic reticulum (Approved)				0	0	0	1	0	0	1	0	0	0	0	0	0	0	0	0	0	0	0	0
ZDHHC24	254359	symbol	H. sapiens	254359	H. sapiens	ZDHHC24	zinc finger DHHC-type containing 24	GO:0018230 peptidyl-L-cysteine S-palmitoylation;GO:0018231 peptidyl-S-diacylglycerol-L-cysteine biosynthetic process from peptidyl-cysteine;GO:0018345 protein palmitoylation		Enzymes; ENZYME proteins:Transferases	Cytosol;Vesicles (Approved)				0	0	0	0	0	0	0	0	0	0	0	0	0	0	0	0	0	0	0	0
RABEP2	79874	symbol	H. sapiens	79874	H. sapiens	RABEP2	rabaptin, RAB GTPase binding effector protein 2	GO:1902017 regulation of cilium assembly;GO:0120032 regulation of plasma membrane bounded cell projection assembly;GO:0060491 regulation of cell projection assembly		Predicted intracellular proteins	Cytosol;Vesicles (Supported)				0	0	0	0	0	0	0	0	0	0	0	0	0	0	0	0	0	0	0	0
VWA1	64856	symbol	H. sapiens	64856	H. sapiens	VWA1	von Willebrand factor A domain containing 1	GO:0048266 behavioral response to pain;GO:0048265 response to pain;GO:0033555 multicellular organismal response to stress		Predicted secreted proteins; Predicted intracellular proteins			(M3008)NABA ECM GLYCOPROTEINS; (M5884)NABA CORE MATRISOME; (M5889)NABA MATRISOME		0	0	0	0	0	0	0	0	0	0	1	0	0	0	0	0	0	0	0	0
DUSP26	78986	symbol	H. sapiens	78986	H. sapiens	DUSP26	dual specificity phosphatase 26	GO:0070373 negative regulation of ERK1 and ERK2 cascade;GO:0035335 peptidyl-tyrosine dephosphorylation;GO:0043409 negative regulation of MAPK cascade		Enzymes; ENZYME proteins:Hydrolases; Predicted intracellular proteins	Nucleoplasm (Supported)				0	0	0	0	0	0	0	0	0	0	0	0	0	0	0	0	0	0	0	0
C11orf68	83638	symbol	H. sapiens	83638	H. sapiens	C11orf68	chromosome 11 open reading frame 68			Predicted intracellular proteins	Nucleoli;Nucleoli rim;Nucleoplasm (Approved)				0	0	0	0	0	0	0	0	0	0	0	0	0	0	0	0	0	0	0	0
IL27RA	9466	symbol	H. sapiens	9466	H. sapiens	IL27RA	interleukin 27 receptor subunit alpha	GO:2000408 negative regulation of T cell extravasation;GO:2000407 regulation of T cell extravasation;GO:2000405 negative regulation of T cell migration			Vesicles (Approved)		(M36)PID IL27 PATHWAY	(M5950)HALLMARK ALLOGRAFT REJECTION	0	0	0	0	0	0	0	0	0	0	0	0	0	0	0	0	0	0	0	0
NADSYN1	55191	symbol	H. sapiens	55191	H. sapiens	NADSYN1	NAD synthetase 1	GO:0034627 'de novo' NAD biosynthetic process;GO:0009435 NAD biosynthetic process;GO:0019359 nicotinamide nucleotide biosynthetic process		ENZYME proteins:Ligase; Disease related genes; Potential drug targets; Enzymes; Predicted intracellular proteins	Vesicles (Approved); Additional: Cytosol;Golgi apparatus	Glutamic acid		(M5906)HALLMARK ESTROGEN RESPONSE EARLY	0	0	0	0	0	0	1	1	0	0	0	0	0	1	0	0	0	0	0	0
YIPF2	78992	symbol	H. sapiens	78992	H. sapiens	YIPF2	Yip1 domain family member 2	GO:0016192 vesicle-mediated transport;GO:0006810 transport;GO:0051234 establishment of localization		Transporters; Predicted intracellular proteins	Golgi apparatus;Mitochondria (Approved)				0	0	0	0	0	0	0	0	0	0	0	0	0	0	0	0	0	0	0	0
ETV2	2116	symbol	H. sapiens	2116	H. sapiens	ETV2	ETS variant transcription factor 2	GO:0060803 BMP signaling pathway involved in mesodermal cell fate specification;GO:2000382 positive regulation of mesoderm development;GO:0007501 mesodermal cell fate specification		Transcription factors:Helix-turn-helix domains; Predicted intracellular proteins					0	0	0	0	0	0	0	0	0	0	0	0	0	0	0	0	0	0	0	0
PXMP2	5827	symbol	H. sapiens	5827	H. sapiens	PXMP2	peroxisomal membrane protein 2	GO:0008150 biological_process		Transporters; Predicted intracellular proteins; Human disease related genes:Nervous system diseases:Other nervous and sensory system diseases				(M5948)HALLMARK BILE ACID METABOLISM	0	1	0	0	0	0	0	0	0	0	0	0	0	0	0	0	0	0	0	0
LPIN3	64900	symbol	H. sapiens	64900	H. sapiens	LPIN3	lipin 3	GO:0019432 triglyceride biosynthetic process;GO:0046460 neutral lipid biosynthetic process;GO:0046463 acylglycerol biosynthetic process		Enzymes; ENZYME proteins:Hydrolases; Predicted intracellular proteins	Cytosol (Supported)				0	1	0	1	0	0	1	0	0	0	0	0	0	0	0	0	0	0	0	0
VILL	50853	symbol	H. sapiens	50853	H. sapiens	VILL	villin like	GO:0051014 actin filament severing;GO:0051016 barbed-end actin filament capping;GO:0051693 actin filament capping		Predicted intracellular proteins	Cytosol;Nucleoplasm (Approved); Additional: Nucleoli fibrillar center				0	0	0	0	0	0	0	0	0	0	0	0	0	0	0	0	0	0	0	0
MPND	84954	symbol	H. sapiens	84954	H. sapiens	MPND	MPN domain containing	GO:0006338 chromatin remodeling;GO:0006325 chromatin organization;GO:0051276 chromosome organization		Enzymes; Predicted intracellular proteins; Peptidases:Metallopeptidases	Nucleoli rim (Approved); Additional: Nucleoplasm				0	0	0	0	0	0	0	0	0	0	0	0	0	0	0	0	0	0	0	0
RBM38	55544	symbol	H. sapiens	55544	H. sapiens	RBM38	RNA binding motif protein 38	GO:0010830 regulation of myotube differentiation;GO:0051153 regulation of striated muscle cell differentiation;GO:0051147 regulation of muscle cell differentiation		Predicted intracellular proteins	Cytosol;Nucleoplasm (Supported)			(M5945)HALLMARK HEME METABOLISM	0	0	0	0	0	0	0	0	0	0	0	0	0	0	0	0	0	0	0	0
CC2D1A	54862	symbol	H. sapiens	54862	H. sapiens	CC2D1A	coiled-coil and C2 domain containing 1A	GO:1905381 negative regulation of snRNA transcription by RNA polymerase II;GO:1905380 regulation of snRNA transcription by RNA polymerase II;GO:0043123 positive regulation of I-kappaB kinase/NF-kappaB signaling		Predicted intracellular proteins; Human disease related genes:Other diseases:Mental and behavioural disorders; Disease related genes	Cytosol;Plasma membrane (Approved); Additional: Nucleoli fibrillar center				0	0	0	0	0	0	0	0	0	0	0	0	0	0	0	0	0	0	0	0
LINC01465	283416	symbol	H. sapiens	283416	H. sapiens	LINC01465	long intergenic non-protein coding RNA 1465								0	0	0	0	0	0	0	0	0	0	0	0	0	0	0	0	0	0	0	0
EGFL7	51162	symbol	H. sapiens	51162	H. sapiens	EGFL7	EGF like domain multiple 7	GO:0045746 negative regulation of Notch signaling pathway;GO:0001570 vasculogenesis;GO:0008593 regulation of Notch signaling pathway		Predicted secreted proteins			(M5883)NABA SECRETED FACTORS; (M5885)NABA MATRISOME ASSOCIATED; (M5889)NABA MATRISOME		0	0	0	0	0	0	0	0	0	0	0	0	0	0	0	0	0	0	0	0
LLGL1	3996	symbol	H. sapiens	3996	H. sapiens	LLGL1	LLGL scribble cell polarity complex component 1	GO:0032878 regulation of establishment or maintenance of cell polarity;GO:0051294 establishment of spindle orientation;GO:0030866 cortical actin cytoskeleton organization		Predicted intracellular proteins				(M5893)HALLMARK MITOTIC SPINDLE	0	0	0	0	0	0	0	0	0	0	0	0	0	0	1	0	0	0	0	0
TAB1	10454	symbol	H. sapiens	10454	H. sapiens	TAB1	TGF-beta activated kinase 1 (MAP3K7) binding protein 1	GO:0060976 coronary vasculature development;GO:0035904 aorta development;GO:0007179 transforming growth factor beta receptor signaling pathway		Predicted intracellular proteins	Nuclear speckles (Approved)	Manganese	(M20)PID P38 MKK3 6PATHWAY; (M76)PID P38 ALPHA BETA PATHWAY; (M23)PID WNT NONCANONICAL PATHWAY		0	0	0	0	0	0	0	0	0	0	0	0	0	0	0	0	0	0	0	0
MRPS24	64951	symbol	H. sapiens	64951	H. sapiens	MRPS24	mitochondrial ribosomal protein S24	GO:0032543 mitochondrial translation;GO:0140053 mitochondrial gene expression;GO:0006412 translation		Ribosomal proteins; Predicted intracellular proteins					0	0	0	0	0	0	0	0	0	0	0	0	0	0	0	0	0	0	0	0
CORO1B	57175	symbol	H. sapiens	57175	H. sapiens	CORO1B	coronin 1B	GO:1902463 protein localization to cell leading edge;GO:0090135 actin filament branching;GO:0071672 negative regulation of smooth muscle cell chemotaxis		Predicted intracellular proteins	Cytosol;Plasma membrane (Supported)				0	0	0	0	1	0	0	0	0	0	0	0	0	0	0	0	0	0	0	0
GAA	2548	symbol	H. sapiens	2548	H. sapiens	GAA	alpha glucosidase	GO:0043181 vacuolar sequestering;GO:0002086 diaphragm contraction;GO:0000023 maltose metabolic process		FDA approved drug targets:Small molecule drugs; ENZYME proteins:Hydrolases; Human disease related genes:Congenital disorders of metabolism:Congenital disorders of carbohydrate metabolism; Disease related genes; Enzymes; Predicted intracellular proteins	Vesicles (Approved)	Acarbose; Miglitol; AT2220	(M288)PID HES HEY PATHWAY	(M5891)HALLMARK HYPOXIA; (M5909)HALLMARK MYOGENESIS	0	0	1	0	0	1	0	0	0	0	0	0	0	0	0	0	0	0	0	0
PAQR4	124222	symbol	H. sapiens	124222	H. sapiens	PAQR4	progestin and adipoQ receptor family member 4				Vesicles (Approved)				0	0	0	0	0	0	0	0	0	0	0	0	0	0	0	0	0	0	0	0
DNALI1	7802	symbol	H. sapiens	7802	H. sapiens	DNALI1	dynein axonemal light intermediate chain 1			Predicted intracellular proteins					0	0	0	0	0	1	0	0	0	0	0	0	0	0	0	0	0	0	0	0
TJP3	27134	symbol	H. sapiens	27134	H. sapiens	TJP3	tight junction protein 3	GO:1905605 positive regulation of blood-brain barrier permeability;GO:1905603 regulation of blood-brain barrier permeability;GO:0090557 establishment of endothelial intestinal barrier		Predicted intracellular proteins	Cell Junctions;Nucleoplasm (Enhanced)			(M5906)HALLMARK ESTROGEN RESPONSE EARLY; (M5907)HALLMARK ESTROGEN RESPONSE LATE	0	0	0	0	0	0	0	0	0	0	0	0	0	0	0	0	0	0	0	0
MMP23B	8510	symbol	H. sapiens	8510	H. sapiens	MMP23B	matrix metallopeptidase 23B	GO:0030574 collagen catabolic process;GO:0032963 collagen metabolic process;GO:0030198 extracellular matrix organization		Enzymes; Transporters:Accessory Factors Involved in Transport; Predicted intracellular proteins; Peptidases:Metallopeptidases		Marimastat	(M3468)NABA ECM REGULATORS; (M5885)NABA MATRISOME ASSOCIATED; (M5889)NABA MATRISOME		0	0	0	0	0	0	0	0	0	0	0	0	0	0	0	0	0	0	0	0
PFKL	5211	symbol	H. sapiens	5211	H. sapiens	PFKL	phosphofructokinase, liver type	GO:0030388 fructose 1,6-bisphosphate metabolic process;GO:0006735 NADH regeneration;GO:0061621 canonical glycolysis		Enzymes; Predicted intracellular proteins; ENZYME proteins:Transferases	Mitochondria;Nucleoli (Uncertain)		(M255)PID HIF1 TFPATHWAY	(M5891)HALLMARK HYPOXIA; (M5905)HALLMARK ADIPOGENESIS; (M5924)HALLMARK MTORC1 SIGNALING	0	1	1	1	0	1	0	0	0	0	0	0	0	1	1	0	0	0	0	0
MT1G	4495	symbol	H. sapiens	4495	H. sapiens	MT1G	metallothionein 1G	GO:0042117 monocyte activation;GO:0010273 detoxification of copper ion;GO:1990169 stress response to copper ion		Predicted intracellular proteins; Cancer-related genes:Candidate cancer biomarkers					0	0	0	0	0	0	0	0	0	0	0	0	1	0	0	0	0	0	0	0
[truncated: 827 more rows]

## Sheet: vs uninfected only_Enrichment
GroupID	Category	Term	Description	LogP	Log(q-value)	InTerm_InList	Genes	Symbols
[truncated: 213 more rows]

## Sheet: vs negative only_Annotation
MyList	Gene ID	Type	Tax ID	Homologene Gene ID	Homologene Gene Tax ID	Gene Symbol	Description	Biological Process (GO)	Kinase Class (UniProt)	Protein Function (Protein Atlas)	Subcellular Location (Protein Atlas)	Drug (DrugBank)	Canonical Pathways_x000D_	Hallmark Gene Sets_x000D_	R-HSA-72689 Formation of a pool of free 40	R-HSA-69278 Cell Cycle, Mitotic	GO:1904666 regulation of ubiquitin protei	hsa05012 Parkinson disease	GO:0051301 cell division	GO:0045737 positive regulation of cyclin-	R-HSA-5205647 Mitophagy	CORUM:351 Spliceosome	hsa05310 Asthma	hsa04310 Wnt signaling pathway	WP179 Cell cycle	GO:0140694 non-membrane-bounded organelle	R-HSA-1268020 Mitochondrial protein import	R-HSA-6798695 Neutrophil degranulation	R-HSA-5368286 Mitochondrial translation init	WP2446 Retinoblastoma gene in cancer	WP2877 Vitamin D receptor pathway	GO:1990542 mitochondrial transmembrane tr	WP2882 Nuclear receptors meta-pathway	R-HSA-6805567 Keratinization
[truncated: 117 more rows]

[truncated: 1 more sheets: vs negative only_Enrichment]
