# Supplementary material for: Transcriptional profiling of hepatocytes infected with the replicative form of the malaria parasite Plasmodium cynomolgi
Source: Malar J. 2022 Dec 23;21:393. doi: 10.1186/s12936-022-04411-3 (PMC9789591; doi:10.1186/s12936-022-04411-3)
Supplement: Supplementary file 15 — Additional file 15. Gene Set Enrichment Analysis (GSEA) for the transcriptional profiling of schizont-infected cells vs. uninfected samples, uninfected bystander (negative) cells vs. uninfected samples and schizont-infected cells vs. negative cells. This file includes lists for all and selected gene sets (i.e., Gene Ontology (GO), the KEGG pathway and the Reactome pathway databases) from the MSigDB collections. Only datasets associated with a False Discovery Rate (FDR) < 0.05 are shown. Additional source data. [file 12936_2022_4411_MOESM15_ESM.xlsx]

## Sheet: Group 9_High vs Low_Up
gene_set	NGenes	Direction_GFPhigh_GFPlowgroup9	FDR_GFPhigh_GFPlowgroup9
SHEN_SMARCA2_TARGETS_UP	400	Up	3.49712e-10
MILI_PSEUDOPODIA_HAPTOTAXIS_UP	478	Up	2.69888e-07
HAMAI_APOPTOSIS_VIA_TRAIL_UP	505	Up	7.32253e-07
GRAHAM_CML_QUIESCENT_VS_NORMAL_DIVIDING_UP	41	Up	3.54469e-05
TESAR_ALK_AND_JAK_TARGETS_MOUSE_ES_D4_DN	1	Up	0.000441923
PIGF_UP.V1_UP	165	Up	0.000665247
SCHLOSSER_SERUM_RESPONSE_DN	612	Up	0.000665247
GABRIELY_MIR21_TARGETS	258	Up	0.000770265
DAZARD_RESPONSE_TO_UV_SCC_UP	108	Up	0.000955658
GRAHAM_NORMAL_QUIESCENT_VS_NORMAL_DIVIDING_UP	52	Up	0.000955658
SEIDEN_ONCOGENESIS_BY_MET	80	Up	0.000979398
DACOSTA_UV_RESPONSE_VIA_ERCC3_DN	761	Up	0.00120647
SENGUPTA_NASOPHARYNGEAL_CARCINOMA_WITH_LMP1_UP	290	Up	0.00124005
AACYNNNNTTCCS_UNKNOWN	77	Down	0.94471
FLECHNER_BIOPSY_KIDNEY_TRANSPLANT_OK_VS_DONOR_UP	492	Up	0.00133843
MORF_SP3	75	Up	0.00143924
GSE13485_DAY1_VS_DAY21_YF17D_VACCINE_PBMC_DN	172	Up	0.00178462
GO_NUCLEAR_NUCLEOSOME	9	Up	0.00201707
GSE21360_NAIVE_VS_QUATERNARY_MEMORY_CD8_TCELL_UP	176	Up	0.00248231
SPIELMAN_LYMPHOBLAST_EUROPEAN_VS_ASIAN_DN	529	Up	0.00248231
ATGTTAA_MIR302C	184	Up	0.0027006
REACTOME_CHEMOKINE_RECEPTORS_BIND_CHEMOKINES	24	Up	0.00282893
GSE33425_CD161_INT_VS_NEG_CD8_TCELL_UP	186	Up	0.00308201
GSE9006_TYPE_1_VS_TYPE_2_DIABETES_PBMC_AT_DX_DN	173	Up	0.00308201
IKEDA_MIR30_TARGETS_UP	100	Up	0.00308201
DACOSTA_UV_RESPONSE_VIA_ERCC3_COMMON_DN	432	Up	0.00340582
ABBUD_LIF_SIGNALING_2_UP	8	Down	0.551618
GO_CHEMOKINE_ACTIVITY	26	Up	0.00340582
MORF_MBD4	80	Up	0.00340582
ABDULRAHMAN_KIDNEY_CANCER_VHL_UP	4	Down	0.869844
ABE_INNER_EAR	35	Down	0.569526
ROME_INSULIN_TARGETS_IN_MUSCLE_UP	379	Up	0.00340582
ABE_VEGFA_TARGETS_2HR	25	Down	0.963319
DEBIASI_APOPTOSIS_BY_REOVIRUS_INFECTION_UP	273	Up	0.00349545
ABRAHAM_ALPC_VS_MULTIPLE_MYELOMA_DN	19	Down	0.713766
ABRAHAM_ALPC_VS_MULTIPLE_MYELOMA_UP	24	Down	0.986651
GSE5099_UNSTIM_VS_MCSF_TREATED_MONOCYTE_DAY7_UP	176	Up	0.00357779
HALLMARK_PROTEIN_SECRETION	90	Up	0.00357779
CHEN_HOXA5_TARGETS_9HR_UP	202	Up	0.00363725
BURTON_ADIPOGENESIS_11	51	Up	0.00429583
ACACTCC_MIR122A	65	Down	0.75476
GSE14415_INDUCED_VS_NATURAL_TREG_UP	116	Up	0.00473201
GSE13485_CTRL_VS_DAY1_YF17D_VACCINE_PBMC_UP	179	Up	0.00484624
WENDT_COHESIN_TARGETS_UP	32	Up	0.00488909
PUIFFE_INVASION_INHIBITED_BY_ASCITES_DN	130	Up	0.00496076
REACTOME_ETHANOL_OXIDATION	9	Up	0.00597207
RIGGINS_TAMOXIFEN_RESISTANCE_DN	181	Up	0.00609928
JOHNSTONE_PARVB_TARGETS_2_DN	289	Up	0.00658526
ATCATGA_MIR433	91	Up	0.00678844
DING_LUNG_CANCER_EXPRESSION_BY_COPY_NUMBER	91	Up	0.00678844
ACCGAGC_MIR423	7	Down	0.993766
ACCTGTTG_UNKNOWN	100	Down	0.996465
GSE40274_FOXP3_VS_FOXP3_AND_HELIOS_TRANSDUCED_ACTIVATED_CD4_TCELL_DN	108	Up	0.00678844
MOSERLE_IFNA_RESPONSE	28	Up	0.00678844
ACEVEDO_LIVER_CANCER_DN	470	Down	0.995302
OSMAN_BLADDER_CANCER_UP	358	Up	0.00678844
GSE22886_NAIVE_CD4_TCELL_VS_MEMORY_TCELL_DN	177	Up	0.00716383
GSE21380_NON_TFH_VS_GERMINAL_CENTER_TFH_CD4_TCELL_DN	175	Up	0.0077867
GSE13485_DAY1_VS_DAY3_YF17D_VACCINE_PBMC_DN	173	Up	0.0078431
ACEVEDO_LIVER_CANCER_WITH_H3K9ME3_UP	63	Down	0.933777
ACEVEDO_LIVER_TUMOR_VS_NORMAL_ADJACENT_TISSUE_DN	235	Down	0.8972
GSE44649_NAIVE_VS_ACTIVATED_CD8_TCELL_MIR155_KO_DN	171	Up	0.0078431
ENK_UV_RESPONSE_KERATINOCYTE_DN	447	Up	0.00831668
ACEVEDO_NORMAL_TISSUE_ADJACENT_TO_LIVER_TUMOR_DN	314	Down	0.88504
ONGUSAHA_BRCA1_TARGETS_DN	14	Up	0.0083397
BIOCARTA_RAB_PATHWAY	12	Up	0.00856589
ACOSTA_PROLIFERATION_INDEPENDENT_MYC_TARGETS_DN	91	Down	0.868703
ACOSTA_PROLIFERATION_INDEPENDENT_MYC_TARGETS_UP	73	Down	0.961745
GSE339_EX_VIVO_VS_IN_CULTURE_CD4POS_DC_DN	163	Up	0.00901539
MODULE_86	42	Up	0.00972335
GSE13485_DAY1_VS_DAY7_YF17D_VACCINE_PBMC_DN	171	Up	0.0102196
TESAR_ALK_TARGETS_HUMAN_ES_4D_DN	2	Up	0.0102196
TESAR_ALK_TARGETS_HUMAN_ES_5D_DN	2	Up	0.0102196
GCM_RAB10	160	Up	0.0103287
chr4q23	12	Up	0.0109395
CATGTAA_MIR496	132	Up	0.0121028
PICCALUGA_ANGIOIMMUNOBLASTIC_LYMPHOMA_DN	118	Up	0.0121028
GSE29164_UNTREATED_VS_CD8_TCELL_AND_IL12_TREATED_MELANOMA_DAY7_UP	180	Up	0.0121669
AFFAR_YY1_TARGETS_DN	169	Down	0.553436
MODULE_239	107	Up	0.0121669
TAGCTTT_MIR9	177	Up	0.0121669
AGARWAL_AKT_PATHWAY_TARGETS	8	Down	0.988205
CUI_TCF21_TARGETS_2_DN	676	Up	0.0127542
GSE27434_WT_VS_DNMT1_KO_TREG_DN	171	Up	0.0135255
AGCGCAG_MIR191	10	Down	0.982058
AGCGCTT_MIR518F_MIR518E_MIR518A	12	Down	0.542667
AGCTCCT_MIR28	74	Down	0.462354
BLALOCK_ALZHEIMERS_DISEASE_DN	1009	Up	0.0136422
GSE10239_NAIVE_VS_MEMORY_CD8_TCELL_UP	181	Up	0.0141733
GINESTIER_BREAST_CANCER_ZNF217_AMPLIFIED_UP	72	Up	0.0144063
HADDAD_T_LYMPHOCYTE_AND_NK_PROGENITOR_UP	63	Up	0.0144063
AGGGCAG_MIR18A	110	Down	0.622117
AGGGCCA_MIR328	62	Down	0.934148
ERB2_UP.V1_DN	165	Up	0.0151126
GSE39152_BRAIN_VS_SPLEEN_CD103_NEG_MEMORY_CD8_TCELL_UP	167	Up	0.0154887
GSE21927_SPLEEN_C57BL6_VS_EL4_TUMOR_BALBC_MONOCYTES_UP	158	Up	0.0156972
RAMALHO_STEMNESS_UP	189	Up	0.0156972
AGTGCGT_MIR521	5	Down	0.765784
AGTTCTC_MIR146A_MIR146B	42	Down	0.963914
DEURIG_T_CELL_PROLYMPHOCYTIC_LEUKEMIA_DN	258	Up	0.0161584
AGUIRRE_PANCREATIC_CANCER_COPY_NUMBER_UP	250	Down	0.761981
GO_GDP_BINDING	45	Up	0.0166324
YANG_MUC2_TARGETS_DUODENUM_3MO_DN	16	Up	0.0167268
AHRARNT_01	99	Down	0.965085
BARRIER_COLON_CANCER_RECURRENCE_UP	38	Up	0.0168023
AIGNER_ZEB1_TARGETS	27	Down	0.975527
CAVARD_LIVER_CANCER_MALIGNANT_VS_BENIGN	27	Up	0.0168023
MODULE_323	54	Up	0.0168886
GO_ETHANOL_METABOLIC_PROCESS	13	Up	0.0181036
FLECHNER_BIOPSY_KIDNEY_TRANSPLANT_REJECTED_VS_OK_DN	468	Up	0.0189302
AKT_UP_MTOR_DN.V1_DN	137	Down	0.610463
AKT_UP_MTOR_DN.V1_UP	130	Down	0.679044
AKT_UP.V1_DN	133	Down	0.544924
AKT_UP.V1_UP	125	Down	0.703962
SANA_TNF_SIGNALING_UP	65	Up	0.0189302
ALCALAY_AML_BY_NPM1_LOCALIZATION_DN	152	Down	0.461696
ALCALAY_AML_BY_NPM1_LOCALIZATION_UP	110	Down	0.759582
ALFANO_MYC_TARGETS	202	Down	0.975524
ALK_DN.V1_DN	64	Down	0.117292
ALK_DN.V1_UP	84	Down	0.966029
ATGCAGT_MIR217	82	Up	0.01975
GSE25502_WT_VS_KLF13_KO_THYMIC_MEMORY_LIKE_CD8_TCELL_UP	138	Up	0.0205084
HERNANDEZ_ABERRANT_MITOSIS_BY_DOCETACEL_4NM_UP	16	Up	0.0205084
BOYAULT_LIVER_CANCER_SUBCLASS_G1_DN	34	Up	0.0214103
SPIRA_SMOKERS_LUNG_CANCER_UP	34	Up	0.0216676
ALPHACP1_01	190	Down	0.961926
GSE3400_UNTREATED_VS_IFNB_TREATED_MEF_UP	161	Up	0.0216987
DIAZ_CHRONIC_MEYLOGENOUS_LEUKEMIA_UP	1254	Up	0.021771
STK33_SKM_UP	211	Up	0.02206
PODAR_RESPONSE_TO_ADAPHOSTIN_UP	126	Up	0.0233858
GCM_HBP1	65	Up	0.0235947
AMIT_EGF_RESPONSE_120_HELA	60	Down	0.955202
GSE13547_CTRL_VS_ANTI_IGM_STIM_ZFX_KO_BCELL_2H_DN	147	Up	0.0236411
AMIT_EGF_RESPONSE_20_HELA	8	Down	0.988083
AMIT_EGF_RESPONSE_20_MCF10A	13	Down	0.765784
GSE21360_NAIVE_VS_QUATERNARY_MEMORY_CD8_TCELL_DN	174	Up	0.0236411
JOHNSTONE_PARVB_TARGETS_3_DN	790	Up	0.0246938
KANG_DOXORUBICIN_RESISTANCE_DN	19	Up	0.0246938
BURTON_ADIPOGENESIS_12	32	Up	0.0270365
AMIT_EGF_RESPONSE_480_HELA	143	Down	0.335638
NUYTTEN_NIPP1_TARGETS_UP	624	Up	0.0270365
GSE16450_CTRL_VS_IFNA_6H_STIM_IMMATURE_NEURON_CELL_LINE_UP	146	Up	0.0275388
GSE34006_UNTREATED_VS_A2AR_AGONIST_TREATED_TREG_UP	180	Up	0.0275388
ZHENG_FOXP3_TARGETS_IN_THYMUS_UP	170	Up	0.0295055
KIM_GERMINAL_CENTER_T_HELPER_UP	55	Up	0.0297112
SCHLOSSER_MYC_TARGETS_REPRESSED_BY_SERUM	147	Up	0.0297112
chr1p22	50	Up	0.032023
AMIT_SERUM_RESPONSE_480_MCF10A	29	Down	0.969727
GNATENKO_PLATELET_SIGNATURE	32	Up	0.032023
AML_Q6	166	Down	0.47899
AML1_01	189	Down	0.915804
AML1_Q6	189	Down	0.915804
AMUNDSON_DNA_DAMAGE_RESPONSE_TP53	14	Down	0.9156
STEARMAN_LUNG_CANCER_EARLY_VS_LATE_UP	112	Up	0.0331865
AMUNDSON_GAMMA_RADIATION_RESPONSE	36	Down	0.0027006
AMUNDSON_GENOTOXIC_SIGNATURE	86	Down	0.75476
AMUNDSON_POOR_SURVIVAL_AFTER_GAMMA_RADIATION_2G	147	Down	0.968672
MEK_UP.V1_DN	155	Up	0.0337917
chr13q12	50	Up	0.033834
ANASTASSIOU_MULTICANCER_INVASIVENESS_SIGNATURE	49	Down	0.383112
ANDERSEN_CHOLANGIOCARCINOMA_CLASS1	46	Down	0.681567
ANDERSEN_CHOLANGIOCARCINOMA_CLASS2	119	Down	0.00422507
GENTILE_UV_HIGH_DOSE_DN	268	Up	0.0342456
ANDERSEN_LIVER_CANCER_KRT19_UP	34	Down	0.938484
CHEN_LVAD_SUPPORT_OF_FAILING_HEART_UP	86	Up	0.0350492
AP1_C	187	Down	0.886735
AP1_Q2	172	Down	0.918475
AP1_Q2_01	188	Down	0.94203
AP1_Q4	182	Down	0.736978
AP1_Q4_01	183	Down	0.955715
AP1_Q6	179	Down	0.953962
GSE28737_WT_VS_BCL6_KO_MARGINAL_ZONE_BCELL_DN	163	Up	0.0350492
AP1FJ_Q2	173	Down	0.850013
AP2_Q3	179	Down	0.918475
PECE_MAMMARY_STEM_CELL_DN	119	Up	0.0350492
AP2_Q6_01	202	Down	0.899384
AP2ALPHA_01	183	Down	0.630812
AP2GAMMA_01	185	Down	0.612302
AP2REP_01	113	Down	0.965888
WANG_CLIM2_TARGETS_DN	163	Up	0.0350492
AP4_01	172	Down	0.975958
AP4_Q5	181	Down	0.875447
AP4_Q6	150	Down	0.939853
AP4_Q6_01	166	Down	0.997362
APPEL_IMATINIB_RESPONSE	31	Down	0.771075
GSE1925_CTRL_VS_24H_IFNG_STIM_IFNG_PRIMED_MACROPHAGE_UP	160	Up	0.0351714
GSE17721_0.5H_VS_4H_GARDIQUIMOD_BMDC_DN	163	Up	0.0355193
MORF_PSMC2	111	Up	0.0358851
AR_01	123	Down	0.989951
GSE19888_ADENOSINE_A3R_INH_PRETREAT_AND_ACT_BY_A3R_VS_A3R_INH_AND_TCELL_MEMBRANES_ACT_MAST_CELL_UP	160	Up	0.0359676
ACEVEDO_LIVER_CANCER_UP	867	Up	0.0360152
DE_YY1_TARGETS_DN	81	Up	0.0360152
GSE3982_BASOPHIL_VS_EFF_MEMORY_CD4_TCELL_UP	164	Up	0.0369793
AREB6_01	179	Down	0.836043
AREB6_02	169	Down	0.851636
AREB6_03	176	Down	0.911561
GO_CXCR_CHEMOKINE_RECEPTOR_BINDING	11	Up	0.0378195
ARGGGTTAA_UNKNOWN	75	Down	0.939192
GSE14000_TRANSLATED_RNA_VS_MRNA_4H_LPS_DC_UP	176	Up	0.0378195
chr2p22	36	Up	0.0378753
ARP1_01	102	Down	0.988463
chr5q14	29	Up	0.0383396
ASTIER_INTEGRIN_SIGNALING	46	Down	0.905895
ASTON_MAJOR_DEPRESSIVE_DISORDER_DN	116	Down	0.993982
GSE19401_UNSTIM_VS_PAM2CSK4_STIM_FOLLICULAR_DC_DN	186	Up	0.0400941
GSE42021_CD24HI_VS_CD24LOW_TCONV_THYMUS_DN	164	Up	0.0402507
GSE22886_CD8_VS_CD4_NAIVE_TCELL_UP	168	Up	0.0415744
GSE36891_POLYIC_TLR3_VS_PAM_TLR2_STIM_PERITONEAL_MACROPHAGE_DN	129	Up	0.0415744
GSE3982_NEUTROPHIL_VS_BASOPHIL_DN	173	Up	0.0415744
GTTATAT_MIR410	67	Up	0.0421638
CHANDRAN_METASTASIS_TOP50_UP	31	Up	0.0423238
MORF_RAB5A	92	Up	0.0424463
MAHADEVAN_RESPONSE_TO_MP470_UP	16	Up	0.0426945
GSE16385_UNTREATED_VS_12H_IL4_TREATED_MACROPHAGE_DN	138	Up	0.043489
STK33_UP	232	Up	0.043489
GSE9006_HEALTHY_VS_TYPE_1_DIABETES_PBMC_AT_DX_UP	171	Up	0.0435612
GSE41867_DAY15_EFFECTOR_VS_DAY30_EXHAUSTED_CD8_TCELL_LCMV_CLONE13_DN	179	Up	0.0438465
ATF2_S_UP.V1_DN	136	Down	0.97254
ATF2_S_UP.V1_UP	119	Down	0.849787
GSE1432_CTRL_VS_IFNG_1H_MICROGLIA_DN	144	Up	0.0447719
ATF2_UP.V1_UP	109	Down	0.105677
GSE40493_BCL6_KO_VS_WT_TREG_UP	142	Up	0.0459395
ATF4_Q2	201	Down	0.971603
LIN_MELANOMA_COPY_NUMBER_DN	38	Up	0.0466453
GSE1740_MCSF_VS_MCSF_AND_IFNG_DAY2_DERIVED_MACROPHAGE_DN	174	Up	0.0485648
SAKAI_CHRONIC_HEPATITIS_VS_LIVER_CANCER_UP	74	Up	0.0501097
GSE1791_CTRL_VS_NEUROMEDINU_IN_T_CELL_LINE_6H_DN	178	Up	0.0503224
GSE33425_CD161_HIGH_VS_NEG_CD8_TCELL_DN	164	Up	0.0512923
AMIT_SERUM_RESPONSE_60_MCF10A	50	Up	0.0521624
BOYAULT_LIVER_CANCER_SUBCLASS_G12_UP	35	Up	0.0521624
PLASARI_TGFB1_SIGNALING_VIA_NFIC_1HR_DN	82	Up	0.0521624
CHANG_IMMORTALIZED_BY_HPV31_DN	46	Up	0.0522764
GSE42021_TCONV_PLN_VS_CD24HI_TCONV_THYMUS_UP	169	Up	0.0522764
RODRIGUES_DCC_TARGETS_DN	110	Up	0.0532137
WELCSH_BRCA1_TARGETS_UP	181	Up	0.0532137
ATM_DN.V1_DN	66	Down	0.915433
ATM_DN.V1_UP	78	Down	0.676435
IKEDA_MIR1_TARGETS_UP	52	Up	0.0534284
GSE41867_DAY6_EFFECTOR_VS_DAY30_EXHAUSTED_CD8_TCELL_LCMV_CLONE13_DN	177	Up	0.0541887
TIEN_INTESTINE_PROBIOTICS_24HR_DN	192	Up	0.0541887
AUNG_GASTRIC_CANCER	38	Down	0.415008
AZARE_NEOPLASTIC_TRANSFORMATION_BY_STAT3_DN	13	Down	0.978144
GSE33425_CD161_HIGH_VS_INT_CD8_TCELL_UP	166	Up	0.0542447
AZARE_STAT3_TARGETS	22	Down	0.876672
BACH1_01	184	Down	0.814468
BACH2_01	189	Down	0.913799
GSE42021_CD24HI_TREG_VS_CD24HI_TCONV_THYMUS_DN	160	Up	0.0542447
WANG_RECURRENT_LIVER_CANCER_DN	14	Up	0.0542447
chr4q21	55	Up	0.0542733
GSE16385_ROSIGLITAZONE_IFNG_TNF_VS_IL4_STIM_MACROPHAGE_DN	158	Up	0.0547714
GARGALOVIC_RESPONSE_TO_OXIDIZED_PHOSPHOLIPIDS_BLUE_UP	116	Up	0.0548064
BAELDE_DIABETIC_NEPHROPATHY_UP	67	Down	0.681567
BAFNA_MUC4_TARGETS_DN	3	Down	0.77366
GSE22025_PROGESTERONE_VS_TGFB1_AND_PROGESTERONE_TREATED_CD4_TCELL_UP	171	Up	0.0548064
BAKER_HEMATOPOESIS_STAT1_TARGETS	8	Down	0.976395
BAKER_HEMATOPOESIS_STAT5_TARGETS	6	Down	0.930864
BAKER_HEMATOPOIESIS_STAT3_TARGETS	14	Down	0.959994
BAKKER_FOXO3_TARGETS_DN	143	Down	0.826112
REACTOME_NUCLEAR_SIGNALING_BY_ERBB4	25	Up	0.0548064
GCM_ERBB2IP	58	Up	0.0554928
GSE19772_HCMV_INFL_VS_HCMV_INF_MONOCYTES_AND_PI3K_INHIBITION_DN	168	Up	0.0554928
BANDRES_RESPONSE_TO_CARMUSTIN_MGMT_24HR_DN	25	Down	0.542583
MORF_PAPSS1	95	Up	0.0554928
BANDRES_RESPONSE_TO_CARMUSTIN_MGMT_48HR_DN	106	Down	0.436867
ATACTGT_MIR144	157	Up	0.0562432
BANDRES_RESPONSE_TO_CARMUSTIN_WITHOUT_MGMT_24HR_DN	8	Down	0.977107
GO_POSITIVE_REGULATION_OF_HEART_RATE	8	Up	0.0562432
BANDRES_RESPONSE_TO_CARMUSTIN_WITHOUT_MGMT_48HR_DN	25	Down	0.718386
chr10q23	59	Up	0.0571412
BARIS_THYROID_CANCER_DN	53	Down	0.86227
ACAACTT_MIR382	48	Up	0.0589422
BARRIER_CANCER_RELAPSE_NORMAL_SAMPLE_DN	28	Down	0.220994
LIANG_SILENCED_BY_METHYLATION_2	37	Up	0.0589422
BARRIER_CANCER_RELAPSE_TUMOR_SAMPLE_DN	9	Down	0.434794
GESERICK_TERT_TARGETS_DN	20	Up	0.0590747
BRUECKNER_TARGETS_OF_MIRLET7A3_UP	94	Up	0.0592701
chr3p13	5	Up	0.0593922
GSE3982_MAST_CELL_VS_TH2_UP	165	Up	0.059446
BASAKI_YBX1_TARGETS_UP	253	Down	0.125394
TGAATGT_MIR181A_MIR181B_MIR181C_MIR181D	371	Up	0.059446
BASSO_CD40_SIGNALING_DN	55	Down	0.334988
BASSO_CD40_SIGNALING_UP	75	Down	0.987314
GSE20198_IL12_VS_IL12_IL18_TREATED_ACT_CD4_TCELL_UP	174	Up	0.0603938
GSE1460_DP_THYMOCYTE_VS_THYMIC_STROMAL_CELL_DN	167	Up	0.0605975
BASAKI_YBX1_TARGETS_DN	309	Up	0.0608223
BAUS_TFF2_TARGETS_UP	21	Down	0.944455
TTTGCAG_MIR518A2	155	Up	0.0608223
BCAT_BILD_ET_AL_UP	37	Down	0.739706
GSE7768_OVA_ALONE_VS_OVA_WITH_MPL_IMMUNIZED_MOUSE_WHOLE_SPLEEN_6H_DN	130	Up	0.0619273
GSE8515_CTRL_VS_IL6_4H_STIM_MAC_UP	146	Up	0.0621559
GSE1432_1H_VS_6H_IFNG_MICROGLIA_DN	169	Up	0.0625988
GSE18281_SUBCAPSULAR_VS_PERIMEDULLARY_CORTICAL_REGION_OF_THYMUS_DN	139	Up	0.0625988
ZHU_CMV_8_HR_UP	40	Up	0.0643053
GSE30962_PRIMARY_VS_SECONDARY_ACUTE_LCMV_INF_CD8_TCELL_DN	144	Up	0.0648229
BEGUM_TARGETS_OF_PAX3_FOXO1_FUSION_AND_PAX3	7	Down	0.986651
BEGUM_TARGETS_OF_PAX3_FOXO1_FUSION_DN	40	Down	0.835629
BIOCARTA_ACTINY_PATHWAY	19	Up	0.0652164
GSE1432_CTRL_VS_IFNG_6H_MICROGLIA_DN	165	Up	0.0654045
BEIER_GLIOMA_STEM_CELL_UP	21	Down	0.971603
BILD_CTNNB1_ONCOGENIC_SIGNATURE	66	Up	0.0658375
BENPORATH_CYCLING_GENES	559	Down	0.984627
BENPORATH_EED_TARGETS	483	Down	0.786499
TAATGTG_MIR323	129	Up	0.0659439
BENPORATH_ES_2	26	Down	0.198245
BENPORATH_ES_CORE_NINE	8	Down	0.634546
BENPORATH_ES_CORE_NINE_CORRELATED	81	Down	0.941686
BENPORATH_ES_WITH_H3K27ME3	498	Down	0.525933
chr7q33	10	Up	0.066196
BENPORATH_MYC_TARGETS_WITH_EBOX	187	Down	0.849509
GSE25146_UNSTIM_VS_HELIOBACTER_PYLORI_LPS_STIM_AGS_CELL_DN	134	Up	0.066196
AMIT_EGF_RESPONSE_60_HELA	38	Up	0.0664452
GCM_ZNF198	105	Up	0.0664452
BENPORATH_PRC2_TARGETS	266	Down	0.414974
BENPORATH_PROLIFERATION	136	Down	0.877124
GO_POSITIVE_REGULATION_OF_CAMP_MEDIATED_SIGNALING	6	Up	0.0664452
BENPORATH_SUZ12_TARGETS	479	Down	0.799934
GSE10239_MEMORY_VS_DAY4.5_EFF_CD8_TCELL_DN	180	Up	0.0664452
MODULE_87	41	Up	0.0670489
CCAWWNAAGG_SRF_Q4	64	Up	0.0676748
chr8q11	14	Up	0.0677949
GSE23308_CTRL_VS_CORTICOSTERONE_TREATED_MACROPHAGE_MINERALCORTICOID_REC_KO_DN	176	Up	0.0692918
GSE21033_1H_VS_12H_POLYIC_STIM_DC_DN	110	Up	0.0695065
BERENJENO_TRANSFORMED_BY_RHOA_REVERSIBLY_UP	7	Down	0.989951
BERENJENO_TRANSFORMED_BY_RHOA_UP	487	Down	0.919986
GSE35825_IFNA_VS_IFNG_STIM_MACROPHAGE_UP	135	Up	0.0695065
BERNARD_PPAPDC1B_TARGETS_DN	46	Down	0.930888
REACTOME_GLUCURONIDATION	15	Up	0.0695065
MINGUEZ_LIVER_CANCER_VASCULAR_INVASION_DN	19	Up	0.0696739
GSE12001_MIR223_KO_VS_WT_NEUTROPHIL_DN	171	Up	0.0700457
GSE32423_MEMORY_VS_NAIVE_CD8_TCELL_IL7_IL4_DN	171	Up	0.0700457
BERTUCCI_MEDULLARY_VS_DUCTAL_BREAST_CANCER_UP	160	Down	0.948314
GARY_CD5_TARGETS_DN	393	Up	0.0700495
BHAT_ESR1_TARGETS_NOT_VIA_AKT1_UP	161	Down	0.205909
LIU_SOX4_TARGETS_UP	114	Up	0.070434
BHAT_ESR1_TARGETS_VIA_AKT1_UP	223	Down	0.118143
GSE35685_CD34POS_CD38NEG_VS_CD34POS_CD10NEG_CD62LPOS_BONE_MARROW_UP	177	Up	0.0707406
BHATI_G2M_ARREST_BY_2METHOXYESTRADIOL_UP	87	Down	0.905895
chr15q21	56	Up	0.0718833
BIDUS_METASTASIS_DN	128	Down	0.870194
GO_CHEMOKINE_RECEPTOR_BINDING	34	Up	0.0720121
TTGCCAA_MIR182	250	Up	0.0720121
BILANGES_RAPAMYCIN_SENSITIVE_GENES	34	Down	0.989951
CAIRO_PML_TARGETS_BOUND_BY_MYC_DN	12	Up	0.0722144
BILANGES_SERUM_AND_RAPAMYCIN_SENSITIVE_GENES	67	Down	0.750786
chr1p31	48	Up	0.0722934
BILANGES_SERUM_SENSITIVE_GENES	62	Down	0.945415
GO_CHEMOKINE_MEDIATED_SIGNALING_PATHWAY	36	Up	0.0722934
HASLINGER_B_CLL_WITH_11Q23_DELETION	19	Up	0.0722934
GSE19888_CTRL_VS_A3R_INHIBITOR_TREATED_MAST_CELL_DN	153	Up	0.0728894
GO_ATPASE_REGULATOR_ACTIVITY	25	Up	0.0732041
GSE1460_CD4_THYMOCYTE_VS_NAIVE_CD4_TCELL_CORD_BLOOD_UP	180	Up	0.073306
BILD_E2F3_ONCOGENIC_SIGNATURE	187	Down	0.9452
GSE21927_C26GM_VS_4T1_TUMOR_MONOCYTE_BALBC_DN	155	Up	0.0749953
BILD_MYC_ONCOGENIC_SIGNATURE	163	Down	0.479305
BILD_SRC_ONCOGENIC_SIGNATURE	51	Down	0.986651
BIOCARTA_41BB_PATHWAY	13	Down	0.940579
LAIHO_COLORECTAL_CANCER_SERRATED_UP	101	Up	0.0752104
GTGCCAT_MIR183	138	Up	0.0755806
BAELDE_DIABETIC_NEPHROPATHY_DN	371	Up	0.0759936
OUELLET_OVARIAN_CANCER_INVASIVE_VS_LMP_UP	109	Up	0.0761138
TBK1.DF_DN	260	Up	0.0761138
GSE18893_TCONV_VS_TREG_2H_TNF_STIM_DN	150	Up	0.0779465
BIOCARTA_AKAP13_PATHWAY	10	Down	0.983791
BONOME_OVARIAN_CANCER_POOR_SURVIVAL_UP	26	Up	0.0796205
GSE29617_CTRL_VS_DAY3_TIV_FLU_VACCINE_PBMC_2008_DN	169	Up	0.0796205
WANG_LMO4_TARGETS_DN	298	Up	0.0797172
BIOCARTA_ALK_PATHWAY	28	Down	0.945593
BIOCARTA_AMI_PATHWAY	16	Down	0.861646
BIOCARTA_ARAP_PATHWAY	17	Down	0.773467
ATTCTTT_MIR186	218	Up	0.0798785
BIOCARTA_ARF_PATHWAY	13	Down	0.712006
BIOCARTA_ASBCELL_PATHWAY	6	Down	0.896581
GSE45365_HEALTHY_VS_MCMV_INFECTION_BCELL_IFNAR_KO_DN	160	Up	0.080146
GSE29164_CD8_TCELL_VS_CD8_TCELL_AND_IL12_TREATED_MELANOMA_DAY3_UP	186	Up	0.0809306
BIOCARTA_ATRBRCA_PATHWAY	19	Down	0.986651
BIOCARTA_BAD_PATHWAY	18	Down	0.990177
MORF_PRKAR1A	133	Up	0.0813284
BIOCARTA_BARRESTIN_PATHWAY	8	Down	0.993982
BIOCARTA_BARRESTIN_SRC_PATHWAY	12	Down	0.940817
GO_PRIMARY_ALCOHOL_METABOLIC_PROCESS	40	Up	0.0817185
RB_P130_DN.V1_DN	119	Up	0.0817185
IIZUKA_LIVER_CANCER_PROGRESSION_G2_G3_UP	24	Up	0.0819238
BIOCARTA_BLYMPHOCYTE_PATHWAY	7	Down	0.958413
BROCKE_APOPTOSIS_REVERSED_BY_IL6	127	Up	0.0824713
GSE1460_NAIVE_CD4_TCELL_CORD_BLOOD_VS_THYMIC_STROMAL_CELL_DN	180	Up	0.0826479
GSE37533_PPARG1_FOXP3_VS_PPARG2_FOXP3_TRANSDUCED_CD4_TCELL_PIOGLITAZONE_TREATED_DN	170	Up	0.0826479
BIOCARTA_CARM_ER_PATHWAY	29	Down	0.870194
GSE22886_NAIVE_CD4_TCELL_VS_NKCELL_DN	179	Up	0.0837081
BIOCARTA_CASPASE_PATHWAY	22	Down	0.971078
BIOCARTA_CBL_PATHWAY	12	Down	0.890981
GO_REGULATION_OF_LYMPHOCYTE_CHEMOTAXIS	10	Up	0.0837339
GSE22886_NEUTROPHIL_VS_DC_DN	178	Up	0.0837339
BIOCARTA_CD40_PATHWAY	14	Down	0.822629
GSE23502_WT_VS_HDC_KO_MYELOID_DERIVED_SUPPRESSOR_CELL_BM_DN	161	Up	0.0837339
BIOCARTA_CDK5_PATHWAY	9	Down	0.998577
chr3q26	38	Up	0.0838499
BIOCARTA_CELL2CELL_PATHWAY	12	Down	0.773023
GTGACTT_MIR224	129	Up	0.0838499
BIOCARTA_CERAMIDE_PATHWAY	19	Down	0.771899
KIM_ALL_DISORDERS_CALB1_CORR_UP	445	Up	0.0838499
BIOCARTA_CHEMICAL_PATHWAY	20	Down	0.983791
MORF_RAB11A	55	Up	0.0838499
RAY_TARGETS_OF_P210_BCR_ABL_FUSION_UP	12	Up	0.0838499
BIOCARTA_CLASSIC_PATHWAY	10	Down	0.341668
BIOCARTA_COMP_PATHWAY	15	Down	0.210042
WANG_RESPONSE_TO_PACLITAXEL_VIA_MAPK8_DN	4	Up	0.0851836
CASORELLI_ACUTE_PROMYELOCYTIC_LEUKEMIA_UP	135	Up	0.0862209
chr12q14	25	Up	0.0862209
GSE14415_NATURAL_TREG_VS_FOXP3_KO_NATURAL_TREG_DN	114	Up	0.086255
BIOCARTA_CTLA4_PATHWAY	10	Down	0.900434
GSE16450_IMMATURE_VS_MATURE_NEURON_CELL_LINE_12H_IFNA_STIM_DN	170	Up	0.086255
chr2q23	13	Up	0.0866788
MORF_RAD23B	165	Up	0.0866788
RODRIGUES_THYROID_CARCINOMA_ANAPLASTIC_UP	614	Up	0.0866788
BIOCARTA_DEATH_PATHWAY	28	Down	0.836304
BIOCARTA_DNAFRAGMENT_PATHWAY	9	Down	0.992774
GCM_PTK2	129	Up	0.0872435
GRANDVAUX_IRF3_TARGETS_UP	14	Up	0.0873095
GRAHAM_CML_DIVIDING_VS_NORMAL_QUIESCENT_DN	74	Up	0.0884442
GSE14413_UNSTIM_VS_IFNB_STIM_NIH3T3_CELLS_DN	120	Up	0.0891386
ACTGAAA_MIR30A3P_MIR30E3P	159	Up	0.0897412
GCM_MAX	28	Up	0.0902603
CAGTGTT_MIR141_MIR200A	238	Up	0.090935
GSE16266_CTRL_VS_HEATSHOCK_AND_LPS_STIM_MEF_UP	191	Up	0.0911237
chr4q31	40	Up	0.0921632
BIOCARTA_EPO_PATHWAY	16	Down	0.82079
GO_RECEPTOR_INHIBITOR_ACTIVITY	8	Up	0.0921632
BIOCARTA_ERK_PATHWAY	24	Down	0.728358
BIOCARTA_ERK5_PATHWAY	13	Down	0.833526
BIOCARTA_ERYTH_PATHWAY	8	Down	0.853483
GSE21546_UNSTIM_VS_ANTI_CD3_STIM_SAP1A_KO_DP_THYMOCYTES_UP	163	Up	0.0921632
BIOCARTA_ETS_PATHWAY	17	Down	0.979422
chr6q12	6	Up	0.0922806
CTCTAGA_MIR526C_MIR518F_MIR526A	40	Up	0.0922806
GSE17721_0.5H_VS_8H_CPG_BMDC_DN	178	Up	0.0922806
BIOCARTA_FEEDER_PATHWAY	7	Down	0.819774
MODULE_277	47	Up	0.0922806
TGAGATT_MIR216	80	Up	0.0922806
BIOCARTA_FREE_PATHWAY	7	Down	0.924426
MILI_PSEUDOPODIA_CHEMOTAXIS_UP	68	Up	0.0926071
BIOCARTA_G2_PATHWAY	21	Down	0.993766
SCHAEFFER_PROSTATE_DEVELOPMENT_6HR_UP	139	Up	0.0932575
MORF_PRDX3	79	Up	0.0942393
chr6q24	28	Up	0.0944277
BIOCARTA_GH_PATHWAY	22	Down	0.94877
GO_POSITIVE_REGULATION_OF_MONOCYTE_CHEMOTAXIS	12	Up	0.0944277
BIOCARTA_GLYCOLYSIS_PATHWAY	10	Down	0.821205
GCM_DLG1	71	Up	0.0947533
BIOCARTA_GRANULOCYTES_PATHWAY	6	Down	0.921442
BIOCARTA_GSK3_PATHWAY	24	Down	0.800094
BIOCARTA_HCMV_PATHWAY	15	Down	0.93541
GSE32533_WT_VS_MIR17_KO_ACT_CD4_TCELL_DN	173	Up	0.0963432
GSE14769_UNSTIM_VS_80MIN_LPS_BMDM_DN	168	Up	0.0986447
PBX1_02	67	Up	0.0994373
BIOCARTA_HIVNEF_PATHWAY	52	Down	0.899241
GSE7596_AKT_TRANSD_VS_CTRL_CD4_TCONV_WITH_TGFB_UP	129	Up	0.100137
GSE1460_INTRATHYMIC_T_PROGENITOR_VS_THYMIC_STROMAL_CELL_DN	168	Up	0.101197
RICKMAN_HEAD_AND_NECK_CANCER_F	25	Up	0.102804
YANG_MUC2_TARGETS_DUODENUM_6MO_DN	14	Up	0.102804
GRABARCZYK_BCL11B_TARGETS_UP	64	Up	0.104321
chr14q22	45	Up	0.105677
BIOCARTA_IL17_PATHWAY	8	Down	0.962304
BIOCARTA_IL1R_PATHWAY	28	Down	0.726553
GROSS_HYPOXIA_VIA_ELK3_DN	141	Up	0.105677
GSE21927_BALBC_VS_C57BL6_MONOCYTE_TUMOR_DN	136	Up	0.105977
BERENJENO_ROCK_SIGNALING_NOT_VIA_RHOA_DN	42	Up	0.108175
BIOCARTA_IL3_PATHWAY	10	Down	0.996465
BIOCARTA_IL4_PATHWAY	9	Down	0.961926
BIOCARTA_IL5_PATHWAY	4	Down	0.582739
GSE33425_CD161_INT_VS_NEG_CD8_TCELL_DN	171	Up	0.108175
GSE39820_CTRL_VS_TGFBETA3_IL6_IL23A_CD4_TCELL_UP	181	Up	0.109401
BIOCARTA_INFLAM_PATHWAY	13	Down	0.986651
JIANG_AGING_CEREBRAL_CORTEX_UP	30	Up	0.109652
RAF_UP.V1_DN	154	Up	0.110302
BIOCARTA_INTRINSIC_PATHWAY	19	Down	0.469245
BIOCARTA_KERATINOCYTE_PATHWAY	38	Down	0.704604
CHOI_ATL_STAGE_PREDICTOR	39	Up	0.112162
BIOCARTA_LAIR_PATHWAY	12	Down	0.714893
BIOCARTA_LECTIN_PATHWAY	10	Down	0.332265
BIOCARTA_LEPTIN_PATHWAY	9	Down	0.996465
MORF_HAT1	160	Up	0.112162
BIOCARTA_LYM_PATHWAY	7	Down	0.95836
SESTO_RESPONSE_TO_UV_C1	59	Up	0.112202
BIOCARTA_MAPK_PATHWAY	80	Down	0.835591
PHESSE_TARGETS_OF_APC_AND_MBD2_DN	11	Up	0.113517
BIOCARTA_MCM_PATHWAY	17	Down	0.548002
GSE18281_CORTICAL_THYMOCYTE_VS_WHOLE_CORTEX_THYMUS_DN	166	Up	0.114429
IIZUKA_LIVER_CANCER_PROGRESSION_G1_G2_UP	11	Up	0.114871
BIOCARTA_MITOCHONDRIA_PATHWAY	19	Down	0.913799
BIOCARTA_MONOCYTE_PATHWAY	7	Down	0.965034
GSE9960_HEALTHY_VS_GRAM_NEG_AND_POS_SEPSIS_PBMC_DN	153	Up	0.115055
BERENJENO_TRANSFORMED_BY_RHOA_REVERSIBLY_DN	27	Up	0.115198
chr1q42	62	Up	0.115198
GSE14000_TRANSLATED_RNA_VS_MRNA_DC_UP	184	Up	0.115198
GSE36009_WT_VS_NLRP10_KO_DC_LPS_STIM_DN	165	Up	0.115198
GSE39820_CTRL_VS_TGFBETA1_IL6_IL23A_CD4_TCELL_UP	178	Up	0.115198
BIOCARTA_NFKB_PATHWAY	21	Down	0.596096
BIOCARTA_NGF_PATHWAY	14	Down	0.996465
GSE45365_CD8A_DC_VS_CD11B_DC_IFNAR_KO_UP	128	Up	0.115198
KEGG_METABOLISM_OF_XENOBIOTICS_BY_CYTOCHROME_P450	55	Up	0.115198
NELSON_RESPONSE_TO_ANDROGEN_UP	72	Up	0.115198
OCT1_03	144	Up	0.115198
TGTTTAC_MIR30A5P_MIR30C_MIR30D_MIR30B_MIR30E5P	445	Up	0.115198
BIOCARTA_NTHI_PATHWAY	22	Down	0.711444
BIOCARTA_NUCLEARRS_PATHWAY	12	Down	0.54561
GOLDRATH_HOMEOSTATIC_PROLIFERATION	153	Up	0.115251
BIOCARTA_P35ALZHEIMERS_PATHWAY	10	Down	0.908488
GSE33162_HDAC3_KO_VS_HDAC3_KO_MACROPHAGE_DN	171	Up	0.115362
HOELZEL_NF1_TARGETS_UP	92	Up	0.115694
GSE21774_CD56_BRIGHT_VS_DIM_CD62L_POSITIVE_NK_CELL_UP	161	Up	0.11618
BIOCARTA_PAR1_PATHWAY	32	Down	0.991458
MARTINEZ_RESPONSE_TO_TRABECTEDIN_DN	245	Up	0.11618
MORF_PTPN11	99	Up	0.11618
chr2q31	51	Up	0.116334
BIOCARTA_PITX2_PATHWAY	12	Down	0.961745
BIOCARTA_PLATELETAPP_PATHWAY	12	Down	0.441681
GSE5503_LIVER_DC_VS_PLN_DC_ACTIVATED_ALLOGENIC_TCELL_DN	177	Up	0.116334
KIM_MYCN_AMPLIFICATION_TARGETS_DN	81	Up	0.116334
MORF_HDAC2	256	Up	0.116334
YANG_BREAST_CANCER_ESR1_LASER_DN	41	Up	0.116334
BIOCARTA_PS1_PATHWAY	12	Down	0.726443
BIOCARTA_PTC1_PATHWAY	9	Down	0.89113
BIOCARTA_PTDINS_PATHWAY	21	Down	0.806796
AGTCTTA_MIR499	62	Up	0.117292
ATAGGAA_MIR202	90	Up	0.117292
chr2q32	30	Up	0.117292
GCM_DFFA	113	Up	0.117292
GENTILE_UV_RESPONSE_CLUSTER_D2	38	Up	0.117292
GO_MULTIVESICULAR_BODY_SORTING_PATHWAY	10	Up	0.117292
BIOCARTA_RANMS_PATHWAY	9	Down	0.18051
GO_POSITIVE_REGULATION_OF_INSULIN_RECEPTOR_SIGNALING_PATHWAY	8	Up	0.117292
BIOCARTA_RAS_PATHWAY	19	Down	0.975418
GSE1432_1H_VS_24H_IFNG_MICROGLIA_DN	166	Up	0.117292
BIOCARTA_RELA_PATHWAY	16	Down	0.852073
GSE21033_CTRL_VS_POLYIC_STIM_DC_12H_DN	173	Up	0.117292
BIOCARTA_RNA_PATHWAY	10	Down	0.996863
GSE38696_LIGHT_ZONE_VS_DARK_ZONE_BCELL_UP	156	Up	0.117292
GSE44649_NAIVE_VS_ACTIVATED_CD8_TCELL_MIR155_KO_UP	173	Up	0.117292
BIOCARTA_SET_PATHWAY	9	Down	0.958834
YANAGIHARA_ESX1_TARGETS	23	Up	0.117292
GSE10500_ARTHRITIC_SYNOVIAL_FLUID_VS_HEALTHY_MACROPHAGE_DN	108	Up	0.118143
BIOCARTA_SODD_PATHWAY	10	Down	0.804002
GSE44649_NAIVE_VS_ACTIVATED_CD8_TCELL_DN	170	Up	0.118143
BIOCARTA_SPRY_PATHWAY	15	Down	0.91709
BIOCARTA_SRCRPTP_PATHWAY	10	Down	0.807059
MORF_RAB6A	59	Up	0.118143
BIOCARTA_STEM_PATHWAY	6	Down	0.676672
BIOCARTA_STRESS_PATHWAY	24	Down	0.864452
BIOCARTA_TALL1_PATHWAY	12	Down	0.909191
BIOCARTA_TCAPOPTOSIS_PATHWAY	3	Down	0.960789
CTTTGTA_MIR524	320	Up	0.118768
BIOCARTA_TCRA_PATHWAY	7	Down	0.701896
BIOCARTA_TCYTOTOXIC_PATHWAY	7	Down	0.963315
ATAACCT_MIR154	53	Up	0.119949
FINETTI_BREAST_CANCERS_KINOME_GRAY	14	Up	0.119949
GCM_MAP4K4	145	Up	0.119949
GSE3982_BASOPHIL_VS_TH2_UP	150	Up	0.119949
BIOCARTA_THELPER_PATHWAY	7	Down	0.913395
BIOCARTA_TID_PATHWAY	17	Down	0.727538
BIOCARTA_TNFR1_PATHWAY	28	Down	0.955715
BIOCARTA_TNFR2_PATHWAY	17	Down	0.524981
BIOCARTA_TOB1_PATHWAY	12	Down	0.938484
BIOCARTA_TOLL_PATHWAY	33	Down	0.690758
GSE9316_CD4_TCELL_BALBC_VS_TH17_ENRI_CD4_TCELL_SKG_PMA_IONO_STIM_FR4NEG_DN	157	Up	0.119949
BIOCARTA_TRKA_PATHWAY	10	Down	0.95348
BIOCARTA_UCALPAIN_PATHWAY	16	Down	0.991581
HALMOS_CEBPA_TARGETS_UP	39	Up	0.119949
BOWIE_RESPONSE_TO_TAMOXIFEN	17	Up	0.120772
BUCKANOVICH_T_LYMPHOCYTE_HOMING_ON_TUMOR_UP	17	Up	0.12248
BIOCARTA_VITCB_PATHWAY	8	Down	0.364012
BIOCARTA_WNT_PATHWAY	22	Down	0.9899
GSE22935_UNSTIM_VS_24H_MBOVIS_BCG_STIM_MYD88_KO_MACROPHAGE_UP	168	Up	0.12248
GENTILE_UV_RESPONSE_CLUSTER_D4	49	Up	0.123821
GSE13173_UNTREATED_VS_IL12_TREATED_ACT_CD8_TCELL_DN	115	Up	0.123821
BLALOCK_ALZHEIMERS_DISEASE_UP	1361	Down	0.965085
BLUM_RESPONSE_TO_SALIRASIB_DN	318	Down	0.428709
GSE39556_UNTREATED_VS_3H_POLYIC_INJ_MOUSE_CD8A_DC_DN	166	Up	0.123821
BERENJENO_TRANSFORMED_BY_RHOA_FOREVER_UP	19	Up	0.124302
BMI1_DN_MEL18_DN.V1_UP	103	Down	0.955481
SESTO_RESPONSE_TO_UV_C0	97	Up	0.124302
BMI1_DN.V1_UP	110	Down	0.565013
BOCHKIS_FOXA2_TARGETS	375	Down	0.993259
GSE10240_IL22_VS_IL17_STIM_PRIMARY_BRONCHIAL_EPITHELIAL_CELLS_UP	174	Up	0.124955
BOGNI_TREATMENT_RELATED_MYELOID_LEUKEMIA_UP	22	Down	0.690758
BOHN_PRIMARY_IMMUNODEFICIENCY_SYNDROM_DN	33	Down	0.955715
FRASOR_RESPONSE_TO_SERM_OR_FULVESTRANT_UP	20	Up	0.125691
GSE29617_CTRL_VS_DAY7_TIV_FLU_VACCINE_PBMC_2008_UP	148	Up	0.125712
BONOME_OVARIAN_CANCER_POOR_SURVIVAL_DN	16	Down	0.440287
GNF2_PPP6C	34	Up	0.125872
GO_POSITIVE_REGULATION_OF_VIRAL_GENOME_REPLICATION	26	Up	0.126268
BONOME_OVARIAN_CANCER_SURVIVAL_SUBOPTIMAL_DEBULKING	407	Down	0.987314
SCHAEFFER_PROSTATE_DEVELOPMENT_AND_CANCER_BOX6_DN	5	Up	0.126658
WAMUNYOKOLI_OVARIAN_CANCER_LMP_DN	165	Up	0.127109
GCM_CSNK1A1	35	Up	0.127144
BOQUEST_STEM_CELL_UP	194	Down	0.977974
BORCZUK_MALIGNANT_MESOTHELIOMA_DN	65	Down	0.535528
GSE12392_IFNAR_KO_VS_IFNB_KO_CD8_NEG_SPLEEN_DC_UP	169	Up	0.127521
BORLAK_LIVER_CANCER_EGF_UP	51	Down	0.92945
DAZARD_RESPONSE_TO_UV_NHEK_DN	280	Up	0.127816
MORF_PPP6C	91	Up	0.12811
GSE3982_BCELL_VS_BASOPHIL_DN	127	Up	0.128156
GO_REGULATION_OF_T_CELL_CHEMOTAXIS	5	Up	0.128476
BORCZUK_MALIGNANT_MESOTHELIOMA_UP	285	Up	0.130181
GSE22886_IGM_MEMORY_BCELL_VS_BLOOD_PLASMA_CELL_DN	187	Up	0.132372
CONRAD_GERMLINE_STEM_CELL	4	Up	0.133278
FAELT_B_CLL_WITH_VH3_21_DN	45	Up	0.133278
BOYAULT_LIVER_CANCER_SUBCLASS_G1_UP	97	Down	0.938484
BROWNE_INTERFERON_RESPONSIVE_GENES	64	Up	0.135286
MORF_RAD21	164	Up	0.135328
BOYAULT_LIVER_CANCER_SUBCLASS_G123_DN	46	Down	0.863823
chr3q25	32	Up	0.13551
GO_REGULATION_OF_SPINDLE_ASSEMBLY	12	Up	0.136088
GSE4590_LARGE_PRE_BCELL_VS_VPREB_POS_LARGE_PRE_BCELL_UP	137	Up	0.136198
GSE41176_UNSTIM_VS_ANTI_IGM_STIM_TAK1_KO_BCELL_1H_DN	134	Up	0.137309
BOYAULT_LIVER_CANCER_SUBCLASS_G3_DN	46	Down	0.927738
chr12q22	21	Up	0.13832
BOYAULT_LIVER_CANCER_SUBCLASS_G5_DN	23	Down	0.965085
CREIGHTON_ENDOCRINE_THERAPY_RESISTANCE_5	385	Up	0.138551
BOYAULT_LIVER_CANCER_SUBCLASS_G56_UP	11	Down	0.938347
GSE13522_CTRL_VS_T_CRUZI_BRAZIL_STRAIN_INF_SKIN_UP	86	Up	0.138581
GSE14415_INDUCED_TREG_VS_FOXP3_KO_INDUCED_TREG_IL2_CULTURE_UP	134	Up	0.138581
DER_IFN_BETA_RESPONSE_UP	89	Up	0.138997
GSE21379_TFH_VS_NON_TFH_CD4_TCELL_UP	136	Up	0.138997
BOYLAN_MULTIPLE_MYELOMA_C_CLUSTER_UP	33	Down	0.7991
TOMIDA_METASTASIS_DN	15	Up	0.138997
GSE1448_CTRL_VS_ANTI_VALPHA2_DP_THYMOCYTE_DN	150	Up	0.139433
chr6q21	43	Up	0.139567
BOYLAN_MULTIPLE_MYELOMA_C_UP	38	Down	0.856283
chr8q21	34	Up	0.139567
GSE9601_UNTREATED_VS_NFKB_INHIBITOR_TREATED_HCMV_INF_MONOCYTE_DN	155	Up	0.139567
BOYLAN_MULTIPLE_MYELOMA_D_DN	60	Down	0.977974
KEEN_RESPONSE_TO_ROSIGLITAZONE_DN	90	Up	0.139567
MORF_PPP2R5E	77	Up	0.139567
ACCATTT_MIR522	127	Up	0.140183
GSE2770_TGFB_AND_IL4_VS_IL4_TREATED_ACT_CD4_TCELL_6H_DN	177	Up	0.140183
RODRIGUES_THYROID_CARCINOMA_POORLY_DIFFERENTIATED_UP	565	Up	0.140183
BUYTAERT_PHOTODYNAMIC_THERAPY_STRESS_UP	728	Up	0.140318
GO_GOLGI_TO_PLASMA_MEMBRANE_PROTEIN_TRANSPORT	24	Up	0.140318
GSE33424_CD161_INT_VS_NEG_CD8_TCELL_UP	164	Up	0.140595
ITO_PTTG1_TARGETS_UP	11	Up	0.140595
NIELSEN_LEIOMYOSARCOMA_CNN1_UP	14	Up	0.140595
BRCA1_DN.V1_DN	76	Down	0.247965
BRCA1_DN.V1_UP	49	Down	0.616097
STK33_NOMO_UP	235	Up	0.140595
GSE4748_LPS_VS_LPS_AND_CYANOBACTERIUM_LPSLIKE_STIM_DC_3H_UP	166	Up	0.141044
TAKEDA_TARGETS_OF_NUP98_HOXA9_FUSION_10D_UP	122	Up	0.141304
BREDEMEYER_RAG_SIGNALING_VIA_ATM_NOT_VIA_NFKB_UP	41	Down	0.917764
BREUHAHN_GROWTH_FACTOR_SIGNALING_IN_LIVER_CANCER	17	Down	0.781911
TAVOR_CEBPA_TARGETS_UP	40	Up	0.141304
ATTACAT_MIR3803P	79	Up	0.141525
GSE7460_TREG_VS_TCONV_ACT_UP	157	Up	0.142301
ZHANG_BREAST_CANCER_PROGENITORS_UP	383	Up	0.142301
NIKOLSKY_BREAST_CANCER_8Q12_Q22_AMPLICON	100	Up	0.142697
GO_GENETIC_IMPRINTING	15	Up	0.142806
GSE2770_UNTREATED_VS_IL12_TREATED_ACT_CD4_TCELL_48H_DN	163	Up	0.142806
KEGG_ASCORBATE_AND_ALDARATE_METABOLISM	20	Up	0.142806
LA_MEN1_TARGETS	20	Up	0.142806
GSE17974_IL4_AND_ANTI_IL12_VS_UNTREATED_12H_ACT_CD4_TCELL_UP	145	Up	0.143046
GTGCAAA_MIR507	77	Up	0.143331
GSE10325_BCELL_VS_LUPUS_BCELL_DN	177	Up	0.143838
GINESTIER_BREAST_CANCER_20Q13_AMPLIFICATION_UP	100	Up	0.14511
BROWNE_HCMV_INFECTION_18HR_DN	129	Down	0.738497
MMS_MOUSE_LYMPH_HIGH_4HRS_UP	32	Up	0.14511
BROWNE_HCMV_INFECTION_1HR_DN	162	Down	0.992907
BROWNE_HCMV_INFECTION_1HR_UP	42	Down	0.975418
PHONG_TNF_TARGETS_DN	6	Up	0.145269
BROWNE_HCMV_INFECTION_20HR_UP	200	Down	0.817067
AACATTC_MIR4093P	116	Up	0.146769
GSE13946_CTRL_VS_DSS_COLITIS_GD_TCELL_FROM_COLON_UP	140	Up	0.146769
PACHER_TARGETS_OF_IGF1_AND_IGF2_UP	28	Up	0.146769
REACTOME_SMOOTH_MUSCLE_CONTRACTION	22	Up	0.146769
EVI1_06	14	Up	0.147086
BROWNE_HCMV_INFECTION_30MIN_UP	38	Down	0.996465
LINDGREN_BLADDER_CANCER_CLUSTER_2A_DN	126	Up	0.147505
LANDIS_ERBB2_BREAST_TUMORS_65_UP	21	Up	0.147795
BROWNE_HCMV_INFECTION_4HR_DN	190	Down	0.964871
GSE9988_ANTI_TREM1_AND_LPS_VS_CTRL_TREATED_MONOCYTES_UP	160	Up	0.148217
GSE18804_BRAIN_VS_COLON_TUMORAL_MACROPHAGE_DN	147	Up	0.148345
BROWNE_HCMV_INFECTION_6HR_UP	54	Down	0.986651
BROWNE_HCMV_INFECTION_8HR_DN	33	Down	0.587528
GO_POLY_PURINE_TRACT_BINDING	18	Up	0.148877
TTTTGAG_MIR373	179	Up	0.148877
BRUECKNER_TARGETS_OF_MIRLET7A3_DN	66	Down	0.993982
GROSS_HYPOXIA_VIA_ELK3_ONLY_UP	30	Up	0.148929
GO_INOSITOL_PHOSPHATE_MEDIATED_SIGNALING	12	Up	0.149002
GSE6259_BCELL_VS_CD4_TCELL_DN	153	Up	0.149002
HALLMARK_ANDROGEN_RESPONSE	88	Up	0.149002
IPF1_Q4	151	Up	0.149002
BRUINS_UVC_RESPONSE_VIA_TP53_GROUP_B	409	Down	0.993766
BRUINS_UVC_RESPONSE_VIA_TP53_GROUP_C	63	Down	0.993982
LI_WILMS_TUMOR_VS_FETAL_KIDNEY_1_UP	157	Up	0.149002
BRUNEAU_HEART_GREAT_VESSELS_AND_VALVULOGENESIS	6	Down	0.896957
BRUNEAU_SEPTATION_ATRIAL	2	Down	0.380013
BRUNEAU_SEPTATION_VENTRICULAR	6	Down	0.905895
SESTO_RESPONSE_TO_UV_C2	50	Up	0.149002
GCAAAAA_MIR129	134	Up	0.150871
GSE16450_CTRL_VS_IFNA_12H_STIM_IMMATURE_NEURON_CELL_LINE_UP	158	Up	0.150871
GO_ATPASE_ACTIVATOR_ACTIVITY	13	Up	0.151073
BUDHU_LIVER_CANCER_METASTASIS_UP	6	Down	0.957194
GSE33292_WT_VS_TCF1_KO_DN3_THYMOCYTE_UP	153	Up	0.151073
THUM_SYSTOLIC_HEART_FAILURE_UP	340	Up	0.151073
CTTGTAT_MIR381	167	Up	0.151298
GCM_BAG5	34	Up	0.151541
BURTON_ADIPOGENESIS_2	61	Down	0.745373
BURTON_ADIPOGENESIS_3	90	Down	0.023056
BURTON_ADIPOGENESIS_4	39	Down	0.715576
MODULE_373	21	Up	0.151541
GSE32423_MEMORY_VS_NAIVE_CD8_TCELL_DN	168	Up	0.15163
GSE3982_BASOPHIL_VS_TH1_UP	151	Up	0.15163
GO_CELLULAR_KETONE_METABOLIC_PROCESS	54	Up	0.151705
CTGTTAC_MIR194	83	Up	0.152462
GSE39820_CTRL_VS_TGFBETA3_IL6_CD4_TCELL_UP	177	Up	0.152738
BURTON_ADIPOGENESIS_PEAK_AT_16HR	37	Down	0.636066
BURTON_ADIPOGENESIS_PEAK_AT_24HR	37	Down	0.00422507
chr18q11	20	Up	0.15281
GSE14000_UNSTIM_VS_16H_LPS_DC_TRANSLATED_RNA_DN	158	Up	0.153127
JONES_TCOF1_TARGETS	5	Up	0.153127
BUSA_SAM68_TARGETS_UP	7	Down	0.997362
BUYTAERT_PHOTODYNAMIC_THERAPY_STRESS_DN	561	Down	0.943552
ZHAN_LATE_DIFFERENTIATION_GENES_UP	27	Up	0.153127
GSE3982_BASOPHIL_VS_NKCELL_UP	141	Up	0.15396
BYSTROEM_CORRELATED_WITH_IL5_UP	39	Down	0.459555
GO_REGULATION_OF_TRANSLATIONAL_INITIATION	73	Up	0.154232
GSE24142_DN2_VS_DN3_THYMOCYTE_ADULT_DN	169	Up	0.154232
BYSTRYKH_HEMATOPOIESIS_STEM_CELL_FGF3	3	Down	0.575071
BYSTRYKH_HEMATOPOIESIS_STEM_CELL_FLI1	7	Down	0.763359
GSE21678_WT_VS_FOXO1_FOXO3_KO_TREG_UP	150	Up	0.15468
PID_PRL_SIGNALING_EVENTS_PATHWAY	22	Up	0.155938
GCM_RAN	176	Up	0.156424
chr2p14	20	Up	0.157475
BYSTRYKH_HEMATOPOIESIS_STEM_CELL_SCP2_QTL_TRANS	17	Down	0.856614
CHOI_ATL_CHRONIC_VS_ACUTE_DN	17	Up	0.15814
SANA_RESPONSE_TO_IFNG_UP	54	Up	0.158667
GO_PROTEIN_PHOSPHATASE_TYPE_1_COMPLEX	10	Up	0.158985
CACBINDINGPROTEIN_Q6	172	Down	0.959615
GO_TRANSLATION_INITIATION_FACTOR_ACTIVITY	44	Up	0.158985
CACCCBINDINGFACTOR_Q6	187	Down	0.744141
CACGTG_MYC_Q2	818	Down	0.991458
GSE17721_0.5H_VS_24H_PAM3CSK4_BMDC_DN	175	Up	0.158985
GSE9006_HEALTHY_VS_TYPE_1_DIABETES_PBMC_4MONTH_POST_DX_UP	172	Up	0.158985
GTATGAT_MIR154_MIR487	56	Up	0.158985
LTE2_UP.V1_DN	161	Up	0.158985
REACTOME_RNA_POL_I_PROMOTER_OPENING	21	Up	0.158985
CADWELL_ATG16L1_TARGETS_UP	63	Down	0.916208
CAFFAREL_RESPONSE_TO_THC_24HR_3_DN	10	Down	0.862563
HAHTOLA_MYCOSIS_FUNGOIDES_CD4_DN	102	Up	0.15912
CAFFAREL_RESPONSE_TO_THC_24HR_5_DN	49	Down	0.932823
WINZEN_DEGRADED_VIA_KHSRP	82	Up	0.161396
CAFFAREL_RESPONSE_TO_THC_8HR_3_DN	10	Down	0.564615
GSE17721_LPS_VS_GARDIQUIMOD_6H_BMDC_UP	168	Up	0.162387
GO_DOUBLE_STRANDED_RNA_BINDING	58	Up	0.162462
BROWNE_HCMV_INFECTION_20HR_DN	77	Up	0.163802
CAFFAREL_RESPONSE_TO_THC_DN	27	Down	0.652613
chr4p14	18	Up	0.165343
CAFFAREL_RESPONSE_TO_THC_8HR_3_UP	5	Up	0.16537
CAGCAGG_MIR370	119	Down	0.833317
CAGCCTC_MIR4855P	106	Down	0.643645
CAGCTG_AP4_Q5	986	Down	0.909531
GSE37605_FOXP3_FUSION_GFP_VS_IRES_GFP_TREG_C57BL6_DN	137	Up	0.16537
ONKEN_UVEAL_MELANOMA_DN	464	Up	0.16537
CAGGTA_AREB6_01	491	Down	0.958413
CAGGTCC_MIR492	47	Down	0.64961
CAGGTG_E12_Q6	1664	Down	0.767107
CAGNWMCNNNGAC_UNKNOWN	37	Down	0.56608
MODULE_4	21	Up	0.165983
GSE4748_CTRL_VS_LPS_STIM_DC_3H_DN	160	Up	0.16606
GSE17721_CTRL_VS_GARDIQUIMOD_0.5H_BMDC_UP	171	Up	0.166391
CHIANG_LIVER_CANCER_SUBCLASS_UNANNOTATED_DN	181	Up	0.167134
PRC2_EED_UP.V1_UP	128	Up	0.168744
CAHOY_ASTROGLIAL	73	Down	0.698231
CAHOY_NEURONAL	39	Down	0.461865
chr11q21	23	Up	0.168823
GSE17580_TREG_VS_TEFF_S_MANSONI_INF_DN	158	Up	0.168839
CAIRO_HEPATOBLASTOMA_CLASSES_UP	543	Down	0.849066
APRELIKOVA_BRCA1_TARGETS	40	Up	0.169077
CAIRO_HEPATOBLASTOMA_POOR_SURVIVAL	12	Down	0.636972
GARGALOVIC_RESPONSE_TO_OXIDIZED_PHOSPHOLIPIDS_TURQUOISE_UP	68	Up	0.170414
CAIRO_LIVER_DEVELOPMENT_DN	195	Down	0.926874
CAIRO_LIVER_DEVELOPMENT_UP	137	Down	0.999259
chr6p24	20	Up	0.17065
CAIRO_PML_TARGETS_BOUND_BY_MYC_UP	22	Down	0.704463
PILON_KLF1_TARGETS_DN	1758	Up	0.171301
CALVET_IRINOTECAN_SENSITIVE_VS_RESISTANT_UP	2	Down	0.959283
GTATTAT_MIR3693P	165	Up	0.171326
GSE32423_IL7_VS_IL7_IL4_NAIVE_CD8_TCELL_DN	166	Up	0.171856
GO_POSITIVE_REGULATION_OF_GLYCOPROTEIN_METABOLIC_PROCESS	17	Up	0.172179
GSE3982_EOSINOPHIL_VS_DC_DN	172	Up	0.172179
CAMPS_COLON_CANCER_COPY_NUMBER_DN	29	Down	0.921442
CAMPS_COLON_CANCER_COPY_NUMBER_UP	54	Down	0.202022
CAR_HPX	64	Down	0.918475
CAR_IGFBP1	47	Down	0.982017
CAR_MLANA	19	Down	0.492047
CAR_MYST2	12	Down	0.383165
CAR_TNFRSF25	13	Down	0.823689
CAR_WBSCR22	14	Down	0.533964
GSE9988_LPS_VS_CTRL_TREATED_MONOCYTE_UP	152	Up	0.172179
chr5q23	33	Up	0.173465
GSE34006_A2AR_KO_VS_A2AR_AGONIST_TREATED_TREG_DN	179	Up	0.174365
CASORELLI_ACUTE_PROMYELOCYTIC_LEUKEMIA_DN	582	Down	0.905895
ABBUD_LIF_SIGNALING_1_DN	20	Up	0.174728
CASORELLI_APL_SECONDARY_VS_DE_NOVO_DN	8	Down	0.986651
CASORELLI_APL_SECONDARY_VS_DE_NOVO_UP	35	Down	0.962126
GSE14415_INDUCED_TREG_VS_FOXP3_KO_INDUCED_TREG_DN	148	Up	0.174769
BIOCARTA_PARKIN_PATHWAY	10	Up	0.17678
GROSS_HYPOXIA_VIA_HIF1A_DN	97	Up	0.17678
CASTELLANO_HRAS_TARGETS_UP	4	Down	0.679046
CASTELLANO_NRAS_TARGETS_DN	14	Down	0.4496
IWANAGA_E2F1_TARGETS_INDUCED_BY_SERUM	28	Up	0.176853
EGFR_UP.V1_UP	169	Up	0.177105
GO_CHEMOATTRACTANT_ACTIVITY	18	Up	0.177114
GSE40685_TREG_VS_FOXP3_KO_TREG_PRECURSOR_UP	152	Up	0.178015
TCTGATC_MIR383	38	Up	0.178015
GSE45739_NRAS_KO_VS_WT_ACD3_ACD28_STIM_CD4_TCELL_DN	159	Up	0.179922
GSE12963_UNINF_VS_ENV_AND_NEF_AND_VPR_DEFICIENT_HIV1_INF_CD4_TCELL_UP	98	Up	0.17995
GSE7218_IGM_VS_IGG_SIGNAL_THGOUGH_ANTIGEN_BCELL_DN	117	Up	0.17995
CCAGGGG_MIR331	77	Down	0.212976
NUYTTEN_EZH2_TARGETS_UP	874	Up	0.17995
CCANNAGRKGGC_UNKNOWN	70	Down	0.905895
CCATCCA_MIR432	39	Down	0.938696
chr4p15	31	Up	0.18051
chr6q16	14	Up	0.18051
GSE17721_0.5H_VS_12H_LPS_BMDC_DN	164	Up	0.18051
GSE42021_TREG_PLN_VS_CD24HI_TREG_THYMUS_UP	163	Up	0.18051
CCCAGAG_MIR326	105	Down	0.22254
CCCNNGGGAR_OLF1_01	221	Down	0.82163
CCCNNNNNNAAGWT_UNKNOWN	82	Down	0.86173
GSE45365_NK_CELL_VS_CD8A_DC_MCMV_INFECTION_DN	131	Up	0.18051
CCTGAGT_MIR510	34	Down	0.945352
CCTGCTG_MIR214	184	Down	0.84034
CCTGTGA_MIR513	93	Down	0.986651
CCTNTMAGA_UNKNOWN	93	Down	0.870194
RAO_BOUND_BY_SALL4_ISOFORM_B	382	Up	0.18051
RUIZ_TNC_TARGETS_UP	128	Up	0.18051
CDP_02	58	Down	0.9899
CDPCR1_01	75	Down	0.724354
CDPCR3_01	32	Down	0.972184
ZHU_SKIL_TARGETS_UP	19	Up	0.180621
GO_REGULATION_OF_GENE_EXPRESSION_BY_GENETIC_IMPRINTING	12	Up	0.181352
CEBALLOS_TARGETS_OF_TP53_AND_MYC_DN	27	Down	0.987314
GSE5142_CTRL_VS_HTERT_TRANSDUCED_CD8_TCELL_EARLY_PASSAGE_CLONE_UP	161	Up	0.181468
GO_QUINONE_METABOLIC_PROCESS	24	Up	0.181499
GSE17721_CPG_VS_GARDIQUIMOD_24H_BMDC_DN	162	Up	0.181499
ZWANG_CLASS_2_TRANSIENTLY_INDUCED_BY_EGF	37	Up	0.181499
GO_MYOFILAMENT	16	Up	0.182049
GSE37532_WT_VS_PPARG_KO_VISCERAL_ADIPOSE_TISSUE_TREG_DN	177	Up	0.182055
BOYAULT_LIVER_CANCER_SUBCLASS_G6_UP	57	Up	0.182329
CAFFAREL_RESPONSE_TO_THC_UP	28	Up	0.182329
KRIGE_RESPONSE_TO_TOSEDOSTAT_24HR_UP	640	Up	0.182329
BERTUCCI_MEDULLARY_VS_DUCTAL_BREAST_CANCER_DN	129	Up	0.18298
GROSS_HYPOXIA_VIA_ELK3_AND_HIF1A_UP	129	Up	0.18298
GSE17721_0.5H_VS_12H_PAM3CSK4_BMDC_DN	173	Up	0.18298
CERIBELLI_PROMOTERS_INACTIVE_AND_BOUND_BY_NFY	17	Down	0.986651
CERVERA_SDHB_TARGETS_1_DN	22	Down	0.912066
CERVERA_SDHB_TARGETS_1_UP	86	Down	0.878215
GSE3982_BASOPHIL_VS_CENT_MEMORY_CD4_TCELL_UP	153	Up	0.18298
chr9p22	12	Up	0.183491
CACGTTT_MIR302A	23	Up	0.183974
CGCTGCT_MIR503	20	Down	0.183985
GNF2_RBBP6	62	Up	0.183985
CGGTGTG_MIR220	4	Down	0.943298
GO_REGULATION_OF_CALCIUM_MEDIATED_SIGNALING	51	Up	0.184201
CHARAFE_BREAST_CANCER_LUMINAL_VS_BASAL_DN	377	Up	0.18426
CHAN_INTERFERON_PRODUCING_DENDRITIC_CELL	5	Down	0.610632
GSE21063_CTRL_VS_ANTI_IGM_STIM_BCELL_NFATC1_KO_3H_DN	154	Up	0.18426
CHANDRAN_METASTASIS_TOP50_DN	39	Down	0.897068
AGTCAGC_MIR345	50	Up	0.187017
GSE18893_CTRL_VS_TNF_TREATED_TREG_2H_UP	165	Up	0.187017
GSE22886_TH1_VS_TH2_48H_ACT_DN	177	Up	0.187017
GSE24972_MARGINAL_ZONE_BCELL_VS_FOLLICULAR_BCELL_IRF8_KO_DN	144	Up	0.187017
CHANG_CYCLING_GENES	132	Down	0.0221072
GSE37534_PIOGLITAZONE_VS_ROSIGLITAZONE_TREATED_CD4_TCELL_PPARG1_FOXP3_TRANSDUCED_DN	111	Up	0.187017
GSE5099_UNSTIM_VS_MCSF_TREATED_MONOCYTE_DAY3_UP	155	Up	0.187017
chr13q14	46	Up	0.188089
CHANG_POU5F1_TARGETS_UP	12	Down	0.626795
chr2p21	25	Up	0.188089
DEBOSSCHER_NFKB_TARGETS_REPRESSED_BY_GLUCOCORTICOIDS	11	Up	0.188089
CHARAFE_BREAST_CANCER_BASAL_VS_MESENCHYMAL_DN	31	Down	0.961456
CHARAFE_BREAST_CANCER_BASAL_VS_MESENCHYMAL_UP	94	Down	0.722705
GSE17974_IL4_AND_ANTI_IL12_VS_UNTREATED_72H_ACT_CD4_TCELL_DN	145	Up	0.188089
CHARAFE_BREAST_CANCER_LUMINAL_VS_BASAL_UP	294	Down	0.540835
TONKS_TARGETS_OF_RUNX1_RUNX1T1_FUSION_SUSTAINED_IN_MONOCYTE_UP	18	Up	0.188089
CHARAFE_BREAST_CANCER_LUMINAL_VS_MESENCHYMAL_UP	363	Down	0.195815
ATGTAGC_MIR221_MIR222	109	Up	0.188282
DACOSTA_UV_RESPONSE_VIA_ERCC3_TTD_DN	70	Up	0.188282
GSE27291_0H_VS_7D_STIM_GAMMADELTA_TCELL_UP	133	Up	0.188282
GSE35685_CD34POS_CD38NEG_VS_CD34POS_CD10POS_BONE_MARROW_DN	175	Up	0.188282
CHEBOTAEV_GR_TARGETS_UP	57	Down	0.909692
GSE41176_UNSTIM_VS_ANTI_IGM_STIM_BCELL_6H_DN	155	Up	0.188282
GSE8515_CTRL_VS_IL1_4H_STIM_MAC_UP	135	Up	0.188282
CHEMNITZ_RESPONSE_TO_PROSTAGLANDIN_E2_DN	281	Down	0.996233
CHEMNITZ_RESPONSE_TO_PROSTAGLANDIN_E2_UP	118	Down	0.339212
CHEN_ETV5_TARGETS_SERTOLI	17	Down	0.923336
CHEN_ETV5_TARGETS_TESTIS	13	Down	0.993766
CHEN_HOXA5_TARGETS_6HR_DN	5	Down	0.900973
CEBPGAMMA_Q6	165	Up	0.18907
CHEN_HOXA5_TARGETS_9HR_DN	36	Down	0.76335
MORF_CDC10	128	Up	0.18907
RODRIGUES_THYROID_CARCINOMA_ANAPLASTIC_DN	416	Up	0.189351
BECKER_TAMOXIFEN_RESISTANCE_UP	39	Up	0.189504
ATCTTGC_MIR31	57	Up	0.190921
CHIANG_LIVER_CANCER_SUBCLASS_POLYSOMY7_DN	21	Up	0.191397
CHEN_METABOLIC_SYNDROM_NETWORK	963	Down	0.596096
MORF_UBE2N	86	Up	0.192454
CROMER_METASTASIS_UP	67	Up	0.192752
CHENG_IMPRINTED_BY_ESTRADIOL	79	Down	0.523613
GSE1460_CORD_VS_ADULT_BLOOD_NAIVE_CD4_TCELL_DN	177	Up	0.193792
MODULE_191	13	Up	0.193792
REACTOME_PHASE_II_CONJUGATION	55	Up	0.193792
CHESLER_BRAIN_HIGHEST_EXPRESSION	29	Up	0.194663
chr9p24	27	Up	0.194663
GO_PH_REDUCTION	28	Up	0.194663
CHEOK_RESPONSE_TO_MERCAPTOPURINE_AND_LD_MTX_DN	15	Down	0.993766
GO_PROTEIN_K48_LINKED_UBIQUITINATION	42	Up	0.194663
CHEOK_RESPONSE_TO_MERCAPTOPURINE_DN	18	Down	0.798078
GSE2770_TGFB_AND_IL4_VS_TGFB_AND_IL12_TREATED_ACT_CD4_TCELL_6H_DN	161	Up	0.194663
CHESLER_BRAIN_D6MIT150_QTL_CIS	5	Down	0.816873
LU_AGING_BRAIN_DN	102	Up	0.1954
DUTERTRE_ESTRADIOL_RESPONSE_24HR_DN	437	Up	0.195514
GO_POSITIVE_REGULATION_OF_LEUKOCYTE_CHEMOTAXIS	60	Up	0.195514
GSE22886_NAIVE_CD8_TCELL_VS_NEUTROPHIL_UP	171	Up	0.195514
CHESLER_BRAIN_QTL_TRANS	5	Down	0.857929
RAGHAVACHARI_PLATELET_SPECIFIC_GENES	57	Up	0.195514
UEDA_CENTRAL_CLOCK	78	Up	0.195514
GSE7852_TREG_VS_TCONV_THYMUS_UP	159	Up	0.196702
GSE1432_CTRL_VS_IFNG_24H_MICROGLIA_DN	161	Up	0.196994
GSE38697_LIGHT_ZONE_VS_DARK_ZONE_BCELL_UP	138	Up	0.196994
CHIANG_LIVER_CANCER_SUBCLASS_POLYSOMY7_UP	56	Down	0.620342
GSE42021_TREG_PLN_VS_CD24LO_TREG_THYMUS_UP	155	Up	0.196994
CHIANG_LIVER_CANCER_SUBCLASS_PROLIFERATION_UP	157	Down	0.0589422
LEE_LIVER_CANCER_DENA_DN	54	Up	0.197202
GO_PHOSPHATASE_COMPLEX	40	Up	0.197253
GSE17974_IL4_AND_ANTI_IL12_VS_UNTREATED_6H_ACT_CD4_TCELL_DN	145	Up	0.197253
SOUCEK_MYC_TARGETS	7	Up	0.197451
ZHAN_MULTIPLE_MYELOMA_CD1_AND_CD2_UP	72	Up	0.197451
GTACAGG_MIR486	45	Up	0.198221
VECCHI_GASTRIC_CANCER_EARLY_DN	206	Up	0.198268
CHIARADONNA_NEOPLASTIC_TRANSFORMATION_KRAS_UP	105	Down	0.905895
CHIARETTI_ACUTE_LYMPHOBLASTIC_LEUKEMIA_ZAP70	55	Down	0.0692918
FOXO1_01	153	Up	0.198369
GSE21546_UNSTIM_VS_ANTI_CD3_STIM_DP_THYMOCYTES_UP	152	Up	0.198929
TIEN_INTESTINE_PROBIOTICS_6HR_DN	152	Up	0.198929
GSE27896_HDAC6_KO_VS_WT_TREG_DN	133	Up	0.199227
CHIBA_RESPONSE_TO_TSA_UP	42	Down	0.464952
GSE3039_NKT_CELL_VS_ALPHABETA_CD8_TCELL_DN	158	Up	0.199518
CHICAS_RB1_TARGETS_GROWING	198	Down	0.740424
CHICAS_RB1_TARGETS_LOW_SERUM	77	Down	0.355947
MOREAUX_MULTIPLE_MYELOMA_BY_TACI_DN	158	Up	0.199518
CHIN_BREAST_CANCER_COPY_NUMBER_DN	12	Down	0.964369
CHIN_BREAST_CANCER_COPY_NUMBER_UP	20	Down	0.914292
chr6p11	4	Up	0.200173
CHNG_MULTIPLE_MYELOMA_HYPERPLOID_UP	51	Down	0.630459
CHO_NR4A1_TARGETS	20	Down	0.993259
CHOI_ATL_ACUTE_STAGE	4	Down	0.339873
GCM_DDX5	61	Up	0.200173
GSE2770_IL12_VS_TGFB_AND_IL12_TREATED_ACT_CD4_TCELL_6H_DN	168	Up	0.200173
GSE2706_2H_VS_8H_R848_STIM_DC_DN	144	Up	0.200202
CHOW_RASSF1_TARGETS_DN	26	Down	0.943953
GSE9960_HEALTHY_VS_GRAM_NEG_SEPSIS_PBMC_DN	162	Up	0.200221
GSE37532_TREG_VS_TCONV_CD4_TCELL_FROM_VISCERAL_ADIPOSE_TISSUE_DN	144	Up	0.20102
JOHNSTONE_PARVB_TARGETS_1_DN	51	Up	0.20102
GSE360_HIGH_DOSE_B_MALAYI_VS_M_TUBERCULOSIS_MAC_DN	153	Up	0.20106
GSE6674_CPG_VS_CPG_AND_ANTI_IGM_STIM_BCELL_DN	173	Up	0.20106
GSE41867_NAIVE_VS_DAY6_LCMV_ARMSTRONG_EFFECTOR_CD8_TCELL_UP	167	Up	0.202513
GO_PROTON_TRANSPORTING_TWO_SECTOR_ATPASE_COMPLEX_CATALYTIC_DOMAIN	13	Up	0.203442
GSE17721_0.5H_VS_24H_GARDIQUIMOD_BMDC_DN	177	Up	0.203442
chr10q21	28	Down	0.964892
THUM_SYSTOLIC_HEART_FAILURE_DN	176	Up	0.203442
AACGGTT_MIR451	10	Up	0.203923
chr10q24	83	Down	0.568544
MILI_PSEUDOPODIA	42	Up	0.203923
JIANG_AGING_CEREBRAL_CORTEX_DN	45	Up	0.205536
chr11p	4	Down	0.859031
chr11p11	34	Down	0.277096
chr11p12	9	Down	0.933777
chr11p13	28	Down	0.968219
GSE43863_DAY6_EFF_VS_DAY150_MEM_TFH_CD4_TCELL_UP	168	Up	0.205715
chr11p15	132	Down	0.907738
GSE37532_TREG_VS_TCONV_PPARG_KO_CD4_TCELL_FROM_VISCERAL_ADIPOSE_TISSUE_DN	164	Up	0.205909
chr11q11	6	Down	0.690758
chr11q12	89	Down	0.781923
chr11q13	179	Down	0.175298
GSE3920_UNTREATED_VS_IFNA_TREATED_ENDOTHELIAL_CELL_UP	146	Up	0.205909
REACTOME_BMAL1_CLOCK_NPAS2_ACTIVATES_CIRCADIAN_EXPRESSION	33	Up	0.206948
GO_UBIQUITIN_LIKE_PROTEIN_CONJUGATING_ENZYME_ACTIVITY	26	Up	0.207625
GSE10273_HIGH_VS_LOW_IL7_TREATED_IRF4_8_NULL_PRE_BCELL_UP	177	Up	0.207625
chr11q24	30	Down	0.958742
chr11q25	12	Down	0.366005
GSE7852_THYMUS_VS_FAT_TREG_UP	173	Up	0.207625
GCM_IL6ST	49	Up	0.207911
GSE40068_CXCR5POS_BCL6POS_TFH_VS_CXCR5NEG_BCL6NEG_CD4_TCELL_UP	170	Up	0.208086
chr12p13	90	Down	0.644205
GSE17301_ACD3_ACD28_VS_ACD3_ACD28_AND_IFNA2_STIM_CD8_TCELL_DN	166	Up	0.208154
MODULE_233	21	Up	0.209838
GSE11961_FOLLICULAR_BCELL_VS_MEMORY_BCELL_DAY7_DN	170	Up	0.210026
chr12q13	144	Down	0.776614
KEGG_PROPANOATE_METABOLISM	29	Up	0.210026
PASINI_SUZ12_TARGETS_DN	267	Up	0.210026
CATTTCA_MIR203	209	Up	0.210042
GNF2_XRCC5	72	Up	0.210042
GO_ENDOCRINE_PROCESS	23	Up	0.210042
chr12q24	142	Down	0.828702
chr13q11	8	Down	0.940312
GO_TRICARBOXYLIC_ACID_METABOLIC_PROCESS	33	Up	0.210042
GSE10239_KLRG1INT_VS_KLRG1HIGH_EFF_CD8_TCELL_DN	158	Up	0.210042
GSE17974_0H_VS_6H_IN_VITRO_ACT_CD4_TCELL_UP	141	Up	0.210042
GSE42088_UNINF_VS_LEISHMANIA_INF_DC_4H_UP	171	Up	0.210042
GSE6674_UNSTIM_VS_ANTI_IGM_STIM_BCELL_UP	144	Up	0.210042
chr13q31	5	Down	0.945352
HASLINGER_B_CLL_WITH_6Q21_DELETION	13	Up	0.210042
VALK_AML_CLUSTER_8	16	Up	0.210042
chr13q34	23	Down	0.697511
chr14q	6	Down	0.989951
chr14q11	74	Down	0.364623
WHITFIELD_CELL_CYCLE_M_G1	127	Up	0.210042
GSE42021_TREG_PLN_VS_CD24INT_TREG_THYMUS_UP	173	Up	0.210272
HORIUCHI_WTAP_TARGETS_UP	243	Up	0.210704
MODULE_263	31	Up	0.210704
GSE45365_CD8A_DC_VS_CD11B_DC_DN	165	Up	0.211271
TCTATGA_MIR376A_MIR376B	59	Up	0.212686
MODULE_82	24	Up	0.212735
chr14q32	72	Down	0.966428
CAGTATT_MIR200B_MIR200C_MIR429	363	Up	0.214078
chr15q11	16	Down	0.879647
chr6p23	15	Up	0.214078
GSE17721_POLYIC_VS_CPG_0.5H_BMDC_DN	167	Up	0.214078
chr15q15	47	Down	0.781166
GSE22886_IGG_IGA_MEMORY_BCELL_VS_BM_PLASMA_CELL_UP	172	Up	0.214078
GO_POSITIVE_REGULATION_OF_TRANSLATIONAL_INITIATION	18	Up	0.21454
chr15q23	23	Down	0.977333
chr15q24	42	Down	0.414507
chr15q25	30	Down	0.947445
ONGUSAHA_TP53_TARGETS	28	Up	0.214951
chr16p	4	Down	0.560939
chr16p11	63	Down	0.0351714
chr16p12	51	Down	0.863823
chr16p13	168	Down	0.0151126
GSE13547_2H_VS_12_H_ANTI_IGM_STIM_ZFX_KO_BCELL_UP	124	Up	0.214974
KARLSSON_TGFB1_TARGETS_UP	110	Up	0.216726
chr16q13	27	Down	0.8726
chr16q21	12	Down	0.984627
chr16q22	104	Down	0.517054
GSE23502_WT_VS_HDC_KO_MYELOID_DERIVED_SUPPRESSOR_CELL_BM_UP	167	Up	0.216957
chr16q24	49	Down	0.143838
chr17p11	47	Down	0.654364
chr17p12	16	Down	0.994435
chr17p13	144	Down	0.0313285
RAF_UP.V1_UP	165	Up	0.217177
chr17q11	70	Down	0.856389
chr17q12	38	Down	0.500348
chr17q21	167	Down	0.0967761
GSE7568_IL4_VS_IL4_AND_TGFB_TREATED_MACROPHAGE_24H_UP	143	Up	0.217303
chr17q23	42	Down	0.99481
WANG_RESPONSE_TO_ANDROGEN_UP	23	Up	0.217303
chr17q25	108	Down	0.0027006
GSE14308_TH17_VS_INDUCED_TREG_UP	165	Up	0.217869
GSE17721_PAM3CSK4_VS_CPG_8H_BMDC_DN	170	Up	0.218514
FAELT_B_CLL_WITH_VH_REARRANGEMENTS_DN	41	Up	0.21898
GO_SUMO_BINDING	11	Up	0.21898
GSE1448_ANTI_VALPHA2_VS_VBETA5_DP_THYMOCYTE_UP	160	Up	0.21898
chr18q22	11	Down	0.907738
chr12p12	36	Up	0.218992
chr19p	3	Down	0.855811
chr19p12	10	Down	0.203442
chr19p13	341	Down	0.000131274
DORSAM_HOXA9_TARGETS_DN	29	Up	0.219006
chr19q13	444	Down	0.01419
chr1p	6	Down	0.827614
CASTELLANO_HRAS_AND_NRAS_TARGETS_DN	8	Up	0.220082
chr1p12	8	Down	0.996233
chr3p12	8	Up	0.220082
KEGG_DRUG_METABOLISM_CYTOCHROME_P450	58	Up	0.220082
ZHENG_FOXP3_TARGETS_IN_T_LYMPHOCYTE_DN	29	Up	0.220561
GSE11386_NAIVE_VS_MEMORY_BCELL_DN	127	Up	0.220994
GSE21774_CD62L_POS_CD56_BRIGHT_VS_CD62L_NEG_CD56_DIM_NK_CELL_DN	165	Up	0.220994
TAATAAT_MIR126	166	Up	0.221702
chr1p34	112	Down	0.132862
chr1p35	68	Down	0.727799
chr1p36	212	Down	0.244026
HUTTMANN_B_CLL_POOR_SURVIVAL_DN	47	Up	0.22254
BROWNE_HCMV_INFECTION_10HR_DN	48	Up	0.222546
chr1q21	143	Down	0.783074
chr1q22	42	Down	0.726595
GSE26351_UNSTIM_VS_WNT_PATHWAY_STIM_HEMATOPOIETIC_PROGENITORS_DN	171	Up	0.222546
GSE43863_NAIVE_VS_LY6C_INT_CXCR5POS_CD4_EFF_TCELL_D6_LCMV_UP	151	Up	0.223303
GO_PRE_MIRNA_PROCESSING	8	Up	0.223324
GSE26669_CTRL_VS_COSTIM_BLOCK_MLR_CD4_TCELL_DN	164	Up	0.223811
TAGAACC_MIR182	31	Up	0.224029
chr10p11	14	Up	0.224306
GSE17721_CTRL_VS_GARDIQUIMOD_1H_BMDC_DN	148	Up	0.224306
GSE41867_DAY6_VS_DAY8_LCMV_CLONE13_EFFECTOR_CD8_TCELL_DN	170	Up	0.224306
chr1q44	19	Down	0.986651
chr20p11	29	Down	0.988463
GSE46606_IRF4HIGH_VS_WT_CD40L_IL2_IL5_DAY3_STIMULATED_BCELL_UP	169	Up	0.224306
chr20p13	43	Down	0.413957
chr20q11	70	Down	0.74679
chr20q12	26	Down	0.994435
chr20q13	98	Down	0.634229
GSE9650_GP33_VS_GP276_LCMV_SPECIFIC_EXHAUSTED_CD8_TCELL_DN	179	Up	0.224306
GUILLAUMOND_KLF10_TARGETS_DN	25	Up	0.224306
chr21q22	85	Down	0.934516
KAMIKUBO_MYELOID_MN1_NETWORK	17	Up	0.224306
chr22q11	83	Down	0.0862209
chr22q12	69	Down	0.636066
chr22q13	126	Down	0.0738484
GO_REGULATION_OF_CARDIAC_MUSCLE_CONTRACTION_BY_REGULATION_OF_THE_RELEASE_OF_SEQUESTERED_CALCIUM_ION	13	Up	0.224613
REACTOME_OPSINS	1	Up	0.224613
chr2p12	17	Down	0.727538
chr2p13	47	Down	0.297133
LIU_CMYB_TARGETS_DN	6	Up	0.225772
chr3q22	29	Up	0.226129
GSE22886_NAIVE_CD4_TCELL_VS_NEUTROPHIL_UP	167	Up	0.226869
SEITZ_NEOPLASTIC_TRANSFORMATION_BY_8P_DELETION_UP	53	Up	0.227121
GSE2770_IL4_ACT_VS_ACT_CD4_TCELL_48H_UP	169	Up	0.228114
chr2p23	61	Down	0.864542
GSE5589_UNSTIM_VS_180MIN_LPS_STIM_MACROPHAGE_UP	175	Up	0.228469
IVANOVA_HEMATOPOIESIS_MATURE_CELL	240	Up	0.228978
MONNIER_POSTRADIATION_TUMOR_ESCAPE_DN	327	Up	0.229511
chr2q11	29	Down	0.720234
DACOSTA_UV_RESPONSE_VIA_ERCC3_XPCS_DN	76	Up	0.23067
AKL_HTLV1_INFECTION_DN	49	Up	0.230699
ATGTTTC_MIR494	122	Up	0.231234
MODULE_76	61	Up	0.231234
ZHANG_RESPONSE_TO_CANTHARIDIN_UP	15	Up	0.231234
GSE7460_WT_VS_FOXP3_HET_ACT_TCONV_DN	162	Up	0.231247
GCM_RAP2A	28	Up	0.231849
LOPEZ_MESOTHELIOMA_SURVIVAL_UP	11	Up	0.231849
WANG_SMARCE1_TARGETS_DN	309	Up	0.231849
GUTIERREZ_MULTIPLE_MYELOMA_UP	32	Up	0.23198
GSE360_CTRL_VS_L_MAJOR_MAC_DN	136	Up	0.233033
chr2q35	30	Down	0.525305
chr2q36	25	Down	0.881688
GCM_UBE2N	138	Up	0.233245
chr3p	2	Down	0.896285
chr3p11	2	Down	0.999222
GO_MITOTIC_CELL_CYCLE_ARREST	12	Up	0.233303
GO_PHOSPHATIDYLINOSITOL_ACYL_CHAIN_REMODELING	7	Up	0.233303
GRAHAM_CML_QUIESCENT_VS_CML_DIVIDING_UP	19	Up	0.233303
chr3p21	160	Down	0.547208
chr3p22	43	Down	0.849787
GSE36888_STAT5_AB_KNOCKIN_VS_WT_TCELL_IL2_TREATED_17H_DN	158	Up	0.233303
GSE37416_0H_VS_3H_F_TULARENSIS_LVS_NEUTROPHIL_UP	175	Up	0.233303
chr3p25	51	Down	0.954519
REACTOME_ACYL_CHAIN_REMODELLING_OF_PG	6	Up	0.233303
REACTOME_ACYL_CHAIN_REMODELLING_OF_PI	7	Up	0.233303
REACTOME_SHC1_EVENTS_IN_ERBB4_SIGNALING	16	Up	0.233303
ZHENG_BOUND_BY_FOXP3	376	Up	0.233303
GSE16385_UNTREATED_VS_12H_ROSIGLITAZONE_IL4_TREATED_MACROPHAGE_DN	149	Up	0.234758
GSE7460_TCONV_VS_TREG_THYMUS_DN	154	Up	0.234758
MITSIADES_RESPONSE_TO_APLIDIN_UP	369	Up	0.234758
ALONSO_METASTASIS_UP	180	Up	0.235203
DANG_REGULATED_BY_MYC_DN	217	Up	0.235203
GENTILE_UV_RESPONSE_CLUSTER_D7	33	Up	0.235203
GSE11057_NAIVE_VS_MEMORY_CD4_TCELL_DN	163	Up	0.235203
chr3q27	35	Down	0.938484
MAINA_VHL_TARGETS_UP	9	Up	0.235203
MODULE_310	16	Up	0.235203
TCTAGAG_MIR517	34	Up	0.235203
REACTOME_PACKAGING_OF_TELOMERE_ENDS	22	Up	0.235452
GSE36888_UNTREATED_VS_IL2_TREATED_TCELL_6H_DN	168	Up	0.23546
GO_CYTOKINE_ACTIVITY	100	Up	0.235528
FORTSCHEGGER_PHF8_TARGETS_UP	209	Up	0.236345
chr4p16	64	Down	0.587109
chr4q	4	Down	0.927738
GSE33162_HDAC3_KO_VS_HDAC3_KO_4H_LPS_STIM_MACROPHAGE_UP	179	Up	0.237246
GCATTTG_MIR105	137	Up	0.237254
GSE16266_LPS_VS_HEATSHOCK_AND_LPS_STIM_MEF_DN	169	Up	0.237282
REACTOME_INSULIN_SYNTHESIS_AND_PROCESSING	16	Up	0.237344
GSE1925_3H_VS_24H_IFNG_STIM_IFNG_PRIMED_MACROPHAGE_UP	176	Up	0.237903
GSE9601_UNTREATED_VS_PI3K_INHIBITOR_TREATED_HCMV_INF_MONOCYTE_DN	108	Up	0.238517
KYNG_DNA_DAMAGE_BY_GAMMA_AND_UV_RADIATION	71	Up	0.238517
MARIADASON_RESPONSE_TO_BUTYRATE_CURCUMIN_SULINDAC_TSA_8	12	Up	0.238517
chr12q21	22	Up	0.239132
chr4q27	8	Down	0.977229
GO_REGULATION_OF_THE_FORCE_OF_HEART_CONTRACTION	14	Up	0.239132
GSE37416_CTRL_VS_48H_F_TULARENSIS_LVS_NEUTROPHIL_DN	184	Up	0.239132
HALLMARK_FATTY_ACID_METABOLISM	139	Up	0.239132
TGCACTT_MIR519C_MIR519B_MIR519A	356	Up	0.239132
GSE39820_TGFBETA1_VS_TGFBETA3_IN_IL6_TREATED_CD4_TCELL_UP	181	Up	0.239245
GSE33292_DN3_THYMOCYTE_VS_TCELL_LYMPHOMA_FROM_TCF1_KO_UP	149	Up	0.240396
GO_REGULATION_OF_CAMP_MEDIATED_SIGNALING	15	Up	0.240661
GSE36888_UNTREATED_VS_IL2_TREATED_STAT5_AB_KNOCKIN_TCELL_6H_DN	186	Up	0.240661
ACACTAC_MIR1423P	105	Up	0.241264
GO_REGULATION_OF_GLYCOPROTEIN_METABOLIC_PROCESS	34	Up	0.241808
GSE21546_WT_VS_SAP1A_KO_DP_THYMOCYTES_UP	155	Up	0.242046
GSE37532_VISCERAL_ADIPOSE_TISSUE_VS_LN_DERIVED_PPARG_KO_TCONV_CD4_TCELL_UP	145	Up	0.242269
DER_IFN_ALPHA_RESPONSE_UP	64	Up	0.242827
GO_REGULATION_OF_MONOCYTE_CHEMOTAXIS	14	Up	0.242827
GSE14415_ACT_VS_CTRL_NATURAL_TREG_DN	140	Up	0.243749
GSE16522_MEMORY_VS_NAIVE_CD8_TCELL_UP	171	Up	0.243749
GSE15324_ELF4_KO_VS_WT_ACTIVATED_CD8_TCELL_UP	167	Up	0.244026
CTACTAG_MIR325	15	Up	0.244295
GSE6674_CPG_VS_PL2_3_STIM_BCELL_DN	177	Up	0.246514
chr5q31	148	Down	0.986651
chr5q32	19	Down	0.801277
chr5q33	32	Down	0.940579
AAAGACA_MIR511	139	Up	0.246602
chr5q35	66	Down	0.984627
chr6p	7	Down	0.643694
GSE12366_GC_VS_MEMORY_BCELL_DN	158	Up	0.246602
GSE37533_PPARG1_FOXP3_VS_FOXP3_TRANSDUCED_CD4_TCELL_DN	172	Up	0.246602
chr6p21	202	Down	0.127109
CTCTATG_MIR368	29	Up	0.246652
GSE2706_R848_VS_R848_AND_LPS_8H_STIM_DC_DN	140	Up	0.246652
GSE27859_MACROPHAGE_VS_CD11C_INT_F480_HI_MACROPHAGE_UP	146	Up	0.246652
BLALOCK_ALZHEIMERS_DISEASE_INCIPIENT_DN	137	Up	0.246853
GSE17721_0.5H_VS_4H_PAM3CSK4_BMDC_DN	176	Up	0.246853
GSE25087_TREG_VS_TCONV_FETUS_UP	161	Up	0.246853
GSE3982_MAST_CELL_VS_TH1_UP	160	Up	0.246853
GSE41176_WT_VS_TAK1_KO_ANTI_IGM_STIM_BCELL_6H_UP	152	Up	0.246853
GSE9037_CTRL_VS_LPS_4H_STIM_BMDM_DN	168	Up	0.246853
GO_GLYCOSIDE_METABOLIC_PROCESS	12	Up	0.246984
GSE24726_WT_VS_E2_2_KO_PDC_UP	178	Up	0.246984
IKEDA_MIR133_TARGETS_UP	36	Up	0.246984
SRF_Q4	157	Up	0.246984
GCM_PTPRD	54	Up	0.247085
GGGATGC_MIR3245P	37	Up	0.247085
chr6q26	4	Down	0.800736
GSE360_L_DONOVANI_VS_B_MALAYI_LOW_DOSE_MAC_UP	167	Up	0.247085
chr7p	3	Down	0.740998
GTGCAAT_MIR25_MIR32_MIR92_MIR363_MIR367	230	Up	0.247085
GSE36476_YOUNG_VS_OLD_DONOR_MEMORY_CD4_TCELL_72H_TSST_ACT_DN	154	Up	0.247817
chr7p13	24	Down	0.446208
chr9q21	35	Up	0.247965
CTTTGCA_MIR527	184	Up	0.248127
GO_ASYMMETRIC_PROTEIN_LOCALIZATION	15	Up	0.248293
chr7p22	43	Down	0.583811
chr7q	6	Down	0.869844
chr7q11	50	Down	0.75552
GO_GTPASE_ACTIVITY	186	Up	0.248293
chr7q22	78	Down	0.446566
GSE2706_UNSTIM_VS_8H_R848_DC_DN	146	Up	0.248293
GSE4590_PRE_BCELL_VS_LARGE_PRE_BCELL_UP	120	Up	0.248293
HAHTOLA_CTCL_CUTANEOUS	21	Up	0.248293
HEDENFALK_BREAST_CANCER_BRACX_DN	17	Up	0.248293
chr7q35	17	Down	0.529602
chr7q36	37	Down	0.403268
REACTOME_GRB2_EVENTS_IN_ERBB2_SIGNALING	17	Up	0.248293
SRF_Q6	161	Up	0.248293
chr8p21	50	Down	0.955715
BLUM_RESPONSE_TO_SALIRASIB_UP	223	Up	0.249511
chr8p23	31	Down	0.930888
GSE37534_GW1929_VS_PIOGLITAZONE_TREATED_CD4_TCELL_PPARG1_FOXP3_TRANSDUCED_DN	179	Up	0.249511
GSE9988_LOW_LPS_VS_CTRL_TREATED_MONOCYTE_UP	158	Up	0.249511
OXFORD_RALA_OR_RALB_TARGETS_DN	20	Up	0.249511
chr8q13	23	Down	0.984769
AMIT_EGF_RESPONSE_60_MCF10A	34	Up	0.250309
GSE26890_CXCR1_NEG_VS_POS_EFFECTOR_CD8_TCELL_UP	170	Up	0.250859
GSE29615_DAY3_VS_DAY7_LAIV_FLU_VACCINE_PBMC_DN	122	Up	0.252934
chr8q24	96	Down	0.355947
chr9p	4	Down	0.631403
BILBAN_B_CLL_LPL_DN	38	Up	0.253095
DAVICIONI_MOLECULAR_ARMS_VS_ERMS_UP	249	Up	0.253253
chr9p13	41	Down	0.997362
GO_NEGATIVE_REGULATION_OF_T_CELL_APOPTOTIC_PROCESS	11	Up	0.25414
GCM_SUFU	70	Up	0.254627
chr9p23	1	Down	0.969727
GSE339_CD4POS_VS_CD8POS_DC_DN	166	Up	0.254627
GSE22025_PROGESTERONE_VS_TGFB1_AND_PROGESTERONE_TREATED_CD4_TCELL_DN	147	Up	0.254839
LU_EZH2_TARGETS_DN	318	Up	0.255476
chr9q31	35	Up	0.255605
GSE40274_LEF1_VS_FOXP3_AND_LEF1_TRANSDUCED_ACTIVATED_CD4_TCELL_UP	160	Up	0.255605
GO_APICAL_PROTEIN_LOCALIZATION	9	Up	0.256603
KEGG_FATTY_ACID_METABOLISM	39	Up	0.256664
chr9q33	39	Down	0.307265
chr9q34	157	Down	0.00357779
chrxp11	97	Down	0.429758
chr5q11	23	Up	0.257436
GSE42021_TREG_VS_TCONV_PLN_UP	169	Up	0.257436
chrxq11	6	Down	0.993766
ZHU_CMV_ALL_UP	106	Up	0.257436
SHAFFER_IRF4_TARGETS_IN_MYELOMA_VS_MATURE_B_LYMPHOCYTE	90	Up	0.259008
GO_RNA_INTERFERENCE	9	Up	0.259018
KEGG_PYRUVATE_METABOLISM	35	Up	0.259776
chrxq23	7	Down	0.938347
GSE41978_ID2_KO_VS_BIM_KO_KLRG1_LOW_EFFECTOR_CD8_TCELL_UP	166	Up	0.261044
GSE39152_BRAIN_VS_SPLEEN_CD103_NEG_MEMORY_CD8_TCELL_DN	174	Up	0.261087
ACEVEDO_NORMAL_TISSUE_ADJACENT_TO_LIVER_TUMOR_UP	153	Up	0.262119
GSE11961_FOLLICULAR_BCELL_VS_PLASMA_CELL_DAY7_DN	164	Up	0.262119
chrxq28	55	Down	0.721768
CHUANG_OXIDATIVE_STRESS_RESPONSE_DN	11	Down	0.210026
GSE18791_CTRL_VS_NEWCASTLE_VIRUS_DC_6H_DN	165	Up	0.262119
GO_POSITIVE_REGULATION_OF_AUTOPHAGY	68	Up	0.262332
CHUNG_BLISTER_CYTOTOXICITY_UP	117	Down	0.977719
JIANG_AGING_HYPOTHALAMUS_UP	44	Up	0.262426
GSE17721_0.5H_VS_24H_CPG_BMDC_DN	167	Up	0.262756
CHYLA_CBFA2T3_TARGETS_UP	282	Down	0.801126
SEIDEN_MET_SIGNALING	19	Up	0.262756
CLASPER_LYMPHATIC_VESSELS_DURING_METASTASIS_DN	28	Down	0.945352
ZHAN_MULTIPLE_MYELOMA_MF_DN	31	Up	0.262756
MORF_BAG5	51	Up	0.263173
GSE15330_MEGAKARYOCYTE_ERYTHROID_VS_GRANULOCYTE_MONOCYTE_PROGENITOR_UP	145	Up	0.263495
chr14q13	21	Up	0.263682
CLIMENT_BREAST_CANCER_COPY_NUMBER_UP	15	Down	0.993982
FARMER_BREAST_CANCER_APOCRINE_VS_LUMINAL	261	Up	0.263935
GSE11818_WT_VS_DICER_KO_TREG_DN	129	Up	0.264357
GSE22886_NAIVE_VS_MEMORY_TCELL_DN	164	Up	0.264357
COLDREN_GEFITINIB_RESISTANCE_DN	174	Down	0.633509
GSE14308_TH1_VS_INDUCED_TREG_UP	163	Up	0.265077
GSE37533_PPARG1_FOXP3_VS_PPARG2_FOXP3_TRANSDUCED_CD4_TCELL_DN	169	Up	0.267667
AACTGAC_MIR223	74	Up	0.268313
GRYDER_PAX3FOXO1_ENHANCERS_IN_TADS	809	Up	0.268313
GSE19888_ADENOSINE_A3R_INH_VS_ACT_WITH_INHIBITOR_PRETREATMENT_IN_MAST_CELL_UP	137	Up	0.268313
COLLER_MYC_TARGETS_UP	25	Down	0.97206
MORF_AP3D1	119	Up	0.268313
COLLIS_PRKDC_SUBSTRATES	17	Down	0.933777
GSE13484_UNSTIM_VS_3H_YF17D_VACCINE_STIM_PBMC_DN	164	Up	0.268701
CONCANNON_APOPTOSIS_BY_EPOXOMICIN_DN	131	Down	0.587667
GSE22025_UNTREATED_VS_PROGESTERONE_TREATED_CD4_TCELL_DN	157	Up	0.26884
MODULE_330	15	Up	0.26884
GSE17721_LPS_VS_CPG_4H_BMDC_UP	170	Up	0.269372
GSE19888_CTRL_VS_TCELL_MEMBRANES_ACT_MAST_CELL_PRETREAT_A3R_INH_UP	158	Up	0.269372
COREBINDINGFACTOR_Q6	172	Down	0.933075
CORRADETTI_MTOR_PATHWAY_REGULATORS_DN	5	Down	0.948764
CORRE_MULTIPLE_MYELOMA_DN	39	Down	0.972939
CORRE_MULTIPLE_MYELOMA_UP	48	Down	0.92715
GSE22886_NAIVE_CD4_TCELL_VS_DC_DN	183	Up	0.269372
TSAI_DNAJB4_TARGETS_UP	12	Up	0.269372
COUP_01	201	Down	0.59315
COUP_DR1_Q6	186	Down	0.542966
COURTOIS_SENESCENCE_TRIGGERS	6	Down	0.836183
COWLING_MYCN_TARGETS	29	Down	0.948623
CP2_01	173	Down	0.747334
CP2_02	185	Down	0.761554
WILLIAMS_ESR2_TARGETS_DN	10	Up	0.269372
GSE11961_MEMORY_BCELL_DAY7_VS_GERMINAL_CENTER_BCELL_DAY40_DN	151	Up	0.270764
KEGG_PENTOSE_AND_GLUCURONATE_INTERCONVERSIONS	23	Up	0.271171
ROSS_AML_OF_FAB_M7_TYPE	53	Up	0.271992
CREB_Q3	191	Down	0.97206
GCM_NCAM1	110	Up	0.273001
GSE13738_TCR_VS_BYSTANDER_ACTIVATED_CD4_TCELL_DN	152	Up	0.273001
GSE14308_TH2_VS_INDUCED_TREG_UP	162	Up	0.273001
CREBP1_Q2	193	Down	0.988984
GSE7768_OVA_WITH_LPS_VS_OVA_WITH_MPL_IMMUNIZED_MOUSE_WHOLE_SPLEEN_6H_DN	140	Up	0.273001
CREIGHTON_AKT1_SIGNALING_VIA_MTOR_DN	22	Down	0.715686
CREIGHTON_AKT1_SIGNALING_VIA_MTOR_UP	31	Down	0.20102
CREIGHTON_ENDOCRINE_THERAPY_RESISTANCE_1	413	Down	0.921442
CREIGHTON_ENDOCRINE_THERAPY_RESISTANCE_2	295	Down	0.863828
KAYO_AGING_MUSCLE_DN	108	Up	0.273001
NAM_FXYD5_TARGETS_DN	15	Up	0.273772
GSE13484_UNSTIM_VS_12H_YF17D_VACCINE_STIM_PBMC_DN	163	Up	0.274089
CREL_01	190	Down	0.922977
OCT1_04	137	Up	0.274194
CROMER_METASTASIS_DN	61	Down	0.750786
BROWNE_HCMV_INFECTION_18HR_UP	157	Up	0.274983
CAGCTTT_MIR320	212	Up	0.274983
CROMER_TUMORIGENESIS_UP	49	Down	0.107227
CROONQUIST_IL6_DEPRIVATION_DN	92	Down	0.00340582
chr8q12	19	Up	0.274983
CROONQUIST_NRAS_SIGNALING_DN	65	Down	0.00772554
REACTOME_BIOLOGICAL_OXIDATIONS	104	Up	0.274983
CROONQUIST_NRAS_VS_STROMAL_STIMULATION_DN	86	Down	0.458681
CROONQUIST_NRAS_VS_STROMAL_STIMULATION_UP	30	Down	0.965597
CROONQUIST_STROMAL_STIMULATION_DN	9	Down	0.996233
RODRIGUES_THYROID_CARCINOMA_POORLY_DIFFERENTIATED_DN	656	Up	0.274983
CROSBY_E2F4_TARGETS	5	Down	0.589579
CRX_DN.V1_DN	86	Down	0.894811
CRX_DN.V1_UP	95	Down	0.369028
CRX_NRL_DN.V1_DN	86	Down	0.997282
CRX_NRL_DN.V1_UP	91	Down	0.282905
CHOW_RASSF1_TARGETS_UP	25	Up	0.275249
RUTELLA_RESPONSE_TO_CSF2RB_AND_IL4_UP	291	Up	0.275249
SCHAEFFER_PROSTATE_DEVELOPMENT_AND_CANCER_BOX5_DN	6	Up	0.275249
GO_GOLGI_TRANSPORT_COMPLEX	11	Up	0.276712
CSR_LATE_UP.V1_UP	144	Down	0.75928
CTACCTC_LET7A_LET7B_LET7C_LET7D_LET7E_LET7F_MIR98_LET7G_LET7I	303	Down	0.977661
GO_VASCULAR_SMOOTH_MUSCLE_CELL_DIFFERENTIATION	8	Up	0.277749
GSE22886_DAY1_VS_DAY7_MONOCYTE_IN_CULTURE_DN	184	Up	0.278585
GSE41176_WT_VS_TAK1_KO_ANTI_IGM_STIM_BCELL_6H_DN	175	Up	0.278585
chr14q21	32	Up	0.279135
GCM_RAD21	34	Up	0.279135
GSE18804_SPLEEN_MACROPHAGE_VS_TUMORAL_MACROPHAGE_DN	156	Up	0.279135
CTCAGGG_MIR125B_MIR125A	275	Down	0.564615
CTCCAAG_MIR432	62	Down	0.958742
CTCNANGTGNY_UNKNOWN	64	Down	0.447224
GSE34156_NOD2_LIGAND_VS_TLR1_TLR2_LIGAND_24H_TREATED_MONOCYTE_DN	154	Up	0.279135
GSE41867_NAIVE_VS_DAY8_LCMV_ARMSTRONG_EFFECTOR_CD8_TCELL_UP	152	Up	0.279135
GSE9316_IL6_KO_VS_IFNG_KO_INVIVO_EXPANDED_CD4_TCELL_DN	175	Up	0.279135
CTGAGCC_MIR24	178	Down	0.631403
TGCTTTG_MIR330	246	Up	0.279135
CEBP_C	124	Up	0.279222
ATGTACA_MIR493	245	Up	0.280674
CTGYNNCTYTAA_UNKNOWN	53	Down	0.516165
CTIP_DN.V1_DN	73	Down	0.961745
CTIP_DN.V1_UP	56	Down	0.650803
BCAT.100_UP.V1_DN	23	Up	0.280674
chr7p15	39	Up	0.280674
GEORGANTAS_HSC_MARKERS	52	Up	0.280674
GO_REGULATION_OF_LEUKOCYTE_CHEMOTAXIS	67	Up	0.280674
GO_REGULATION_OF_RYANODINE_SENSITIVE_CALCIUM_RELEASE_CHANNEL_ACTIVITY	17	Up	0.280674
GSE20198_UNTREATED_VS_IFNA_TREATED_ACT_CD4_TCELL_DN	166	Up	0.280674
CUI_GLUCOSE_DEPRIVATION	47	Down	0.986651
GSE27786_LSK_VS_CD4_TCELL_DN	151	Up	0.280674
CUI_TCF21_TARGETS_2_UP	325	Down	0.0136422
HINATA_NFKB_TARGETS_FIBROBLAST_UP	68	Up	0.280674
CUI_TCF21_TARGETS_UP	23	Down	0.132806
KRIEG_KDM3A_TARGETS_NOT_HYPOXIA	178	Up	0.280674
CYCLIN_D1_KE_.V1_UP	149	Down	0.811244
GSE23114_WT_VS_SLE2C1_MOUSE_SPLEEN_B1A_BCELL_UP	176	Up	0.281397
CYCLIN_D1_UP.V1_UP	134	Down	0.14511
CYTAGCAAY_UNKNOWN	108	Down	0.702341
MORF_SKP1A	188	Up	0.281632
DACOSTA_ERCC3_ALLELE_XPCS_VS_TTD_UP	22	Down	0.776614
DEN_INTERACT_WITH_LCA5	23	Up	0.281909
DACOSTA_LOW_DOSE_UV_RESPONSE_VIA_ERCC3_XPCS_UP	12	Down	0.953962
GSE46606_DAY1_VS_DAY3_CD40L_IL2_IL5_STIMULATED_IRF4MID_BCELL_DN	168	Up	0.281909
DACOSTA_UV_RESPONSE_VIA_ERCC3_COMMON_UP	58	Down	0.919407
MENSE_HYPOXIA_UP	91	Up	0.281909
STONER_ESOPHAGEAL_CARCINOGENESIS_DN	7	Up	0.281909
DACOSTA_UV_RESPONSE_VIA_ERCC3_TTD_UP	59	Down	0.0303265
DACOSTA_UV_RESPONSE_VIA_ERCC3_UP	270	Down	0.35265
YAO_TEMPORAL_RESPONSE_TO_PROGESTERONE_CLUSTER_9	68	Up	0.281909
DACOSTA_UV_RESPONSE_VIA_ERCC3_XPCS_UP	25	Down	0.996767
GO_POSITIVE_REGULATION_OF_TRANSCRIPTION_FROM_RNA_POLYMERASE_II_PROMOTER_INVOLVED_IN_CELLULAR_RESPONSE_TO_CHEMICAL_STIMULUS	21	Up	0.282902
GEORGES_TARGETS_OF_MIR192_AND_MIR215	761	Up	0.28355
DAIRKEE_CANCER_PRONE_RESPONSE_E2	20	Down	0.756075
GSE39556_CD8A_DC_VS_NK_CELL_MOUSE_3H_POST_POLYIC_INJ_DN	165	Up	0.28355
DAIRKEE_TERT_TARGETS_UP	311	Down	0.243749
MOLENAAR_TARGETS_OF_CCND1_AND_CDK4_UP	57	Up	0.28355
chr3q29	31	Up	0.283974
GSE16385_MONOCYTE_VS_12H_ROSIGLITAZONE_TREATED_MACROPHAGE_DN	180	Up	0.284058
DANG_MYC_TARGETS_UP	131	Down	0.966693
GSE3982_EOSINOPHIL_VS_BASOPHIL_DN	170	Up	0.284058
GSE40277_GATA1_AND_SATB1_TRANSDUCED_VS_CTRL_CD4_TCELL_UP	164	Up	0.284058
DARWICHE_PAPILLOMA_PROGRESSION_RISK	42	Down	0.341349
REACTOME_CIRCADIAN_REPRESSION_OF_EXPRESSION_BY_REV_ERBA	21	Up	0.284276
RODWELL_AGING_KIDNEY_NO_BLOOD_DN	124	Up	0.284799
DARWICHE_PAPILLOMA_RISK_HIGH_VS_LOW_DN	16	Down	0.631403
chr5q15	13	Up	0.28588
PETRETTO_CARDIAC_HYPERTROPHY	28	Up	0.28588
PILON_KLF1_TARGETS_UP	399	Up	0.286047
GSE2935_UV_INACTIVATED_VS_LIVE_SENDAI_VIRUS_INF_MACROPHAGE_DN	133	Up	0.286732
GSE29618_BCELL_VS_MDC_UP	133	Up	0.286756
GSE12507_PDC_CELL_LINE_VS_IMMATUE_T_CELL_LINE_UP	125	Up	0.28714
GSE17721_CTRL_VS_CPG_4H_BMDC_DN	150	Up	0.287206
CEBP_Q3	169	Up	0.287328
LINDSTEDT_DENDRITIC_CELL_MATURATION_A	53	Up	0.287328
DASU_IL6_SIGNALING_SCAR_UP	25	Down	0.875447
GSE25088_IL4_VS_IL4_AND_ROSIGLITAZONE_STIM_STAT6_KO_MACROPHAGE_DAY10_DN	154	Up	0.288655
GSE46606_UNSTIM_VS_CD40L_IL2_IL5_3DAY_STIMULATED_IRF4_KO_BCELL_DN	151	Up	0.289159
AAAGGGA_MIR204_MIR211	177	Up	0.289268
DAVICIONI_MOLECULAR_ARMS_VS_ERMS_DN	134	Down	0.243666
GSE6269_HEALTHY_VS_STAPH_AUREUS_INF_PBMC_UP	145	Up	0.289709
DAVICIONI_PAX_FOXO1_SIGNATURE_IN_ARMS_DN	16	Down	0.963319
DAVICIONI_PAX_FOXO1_SIGNATURE_IN_ARMS_UP	42	Down	0.987314
GO_POSITIVE_REGULATION_OF_RESPONSE_TO_EXTRACELLULAR_STIMULUS	40	Up	0.289787
DAVICIONI_RHABDOMYOSARCOMA_PAX_FOXO1_FUSION_UP	46	Down	0.974227
GSE34515_CD16_POS_MONOCYTE_VS_DC_UP	177	Up	0.289912
REACTOME_ENDOSOMAL_VACUOLAR_PATHWAY	4	Up	0.289912
DAVIES_MULTIPLE_MYELOMA_VS_MGUS_DN	23	Down	0.984769
DAVIES_MULTIPLE_MYELOMA_VS_MGUS_UP	10	Down	0.997362
DAWSON_METHYLATED_IN_LYMPHOMA_TCL1	30	Down	0.856389
GO_AEROBIC_RESPIRATION	49	Up	0.290238
MARTINEZ_RESPONSE_TO_TRABECTEDIN	43	Up	0.290238
GRYDER_PAX3FOXO1_ENHANCERS_KO_DOWN	337	Up	0.290411
GSE37301_GRANULOCYTE_MONOCYTE_PROGENITOR_VS_RAG2_KO_NK_CELL_UP	151	Up	0.290411
DAZARD_UV_RESPONSE_CLUSTER_G1	55	Down	0.796674
RODWELL_AGING_KIDNEY_DN	116	Up	0.29136
GCTTGAA_MIR498	94	Up	0.29148
GSE23568_CTRL_TRANSDUCED_VS_WT_CD8_TCELL_UP	166	Up	0.291939
GSE2706_R848_VS_R848_AND_LPS_2H_STIM_DC_DN	128	Up	0.293943
GSE17974_CTRL_VS_ACT_IL4_AND_ANTI_IL12_72H_CD4_TCELL_UP	158	Up	0.294
DAZARD_UV_RESPONSE_CLUSTER_G5	10	Down	0.588542
GSE28726_ACT_CD4_TCELL_VS_ACT_VA24NEG_NKTCELL_UP	173	Up	0.294
GSE32533_WT_VS_MIR17_OVEREXPRESS_ACT_CD4_TCELL_DN	118	Up	0.294
DCA_UP.V1_DN	119	Down	0.903688
DCA_UP.V1_UP	87	Down	0.374964
DAUER_STAT3_TARGETS_DN	44	Up	0.294043
DE_YY1_TARGETS_UP	10	Down	0.567942
DEBIASI_APOPTOSIS_BY_REOVIRUS_INFECTION_DN	243	Down	0.29148
GO_SERTOLI_CELL_DEVELOPMENT	9	Up	0.294172
GSE1740_UNSTIM_VS_IFNA_STIMULATED_MCSF_DERIVED_MACROPHAGE_DN	121	Up	0.295384
DELACROIX_RAR_BOUND_ES	343	Down	0.921442
TONKS_TARGETS_OF_RUNX1_RUNX1T1_FUSION_HSC_UP	157	Up	0.295384
DELACROIX_RAR_TARGETS_UP	40	Down	0.961491
DELACROIX_RARG_BOUND_MEF	302	Down	0.773113
GSE11961_FOLLICULAR_BCELL_VS_GERMINAL_CENTER_BCELL_DAY7_UP	170	Up	0.295483
GSE46025_WT_VS_FOXO1_KO_KLRG1_LOW_CD8_EFFECTOR_TCELL_DN	156	Up	0.295505
GO_TRANSLATION_FACTOR_ACTIVITY_RNA_BINDING	75	Up	0.295532
GSE19923_WT_VS_HEB_KO_DP_THYMOCYTE_DN	166	Up	0.295532
DELPUECH_FOXO3_TARGETS_DN	32	Down	0.708024
DELPUECH_FOXO3_TARGETS_UP	63	Down	0.959084
GSE2585_AIRE_KO_VS_WT_CD80_LOW_MTEC_UP	121	Up	0.295532
DELYS_THYROID_CANCER_UP	359	Down	0.403268
REACTOME_HORMONE_SENSITIVE_LIPASE_HSL_MEDIATED_TRIACYLGLYCEROL_HYDROLYSIS	10	Up	0.295532
FOXJ2_02	139	Up	0.295592
GO_NEUTROPHIL_MEDIATED_IMMUNITY	16	Up	0.296748
TING_SILENCED_BY_DICER	24	Up	0.296748
GERY_CEBP_TARGETS	106	Up	0.297133
GSE12845_IGD_POS_VS_NEG_BLOOD_BCELL_DN	165	Up	0.297602
GSE13887_HEALTHY_VS_LUPUS_RESTING_CD4_TCELL_DN	86	Up	0.297937
HALLMARK_TNFA_SIGNALING_VIA_NFKB	178	Up	0.298307
GENTILE_UV_RESPONSE_CLUSTER_D9	26	Up	0.298828
GO_MRNA_SPLICE_SITE_SELECTION	24	Up	0.300378
DEURIG_T_CELL_PROLYMPHOCYTIC_LEUKEMIA_UP	275	Down	0.909692
DIAZ_CHRONIC_MEYLOGENOUS_LEUKEMIA_DN	92	Down	0.833526
GSE13485_DAY3_VS_DAY7_YF17D_VACCINE_PBMC_DN	153	Up	0.300378
DIERICK_SEROTONIN_FUNCTION_GENES	5	Down	0.982894
DING_LUNG_CANCER_BY_MUTATION_RATE	14	Down	0.869854
GSE3920_IFNA_VS_IFNG_TREATED_ENDOTHELIAL_CELL_UP	131	Up	0.300378
DING_LUNG_CANCER_MUTATED_FREQUENTLY	11	Down	0.682885
ZHAN_MULTIPLE_MYELOMA_PR_DN	35	Up	0.300378
SPIELMAN_LYMPHOBLAST_EUROPEAN_VS_ASIAN_2FC_DN	14	Up	0.300413
DIRMEIER_LMP1_RESPONSE_EARLY	54	Down	0.969727
DIRMEIER_LMP1_RESPONSE_LATE_DN	29	Down	0.881893
DIRMEIER_LMP1_RESPONSE_LATE_UP	49	Down	0.996361
GO_RESPIRATORY_SYSTEM_PROCESS	10	Up	0.300839
TCATCTC_MIR143	117	Up	0.300868
KEGG_BUTANOATE_METABOLISM	27	Up	0.30113
BAUS_TFF2_TARGETS_DN	10	Up	0.301158
DOANE_BREAST_CANCER_CLASSES_UP	51	Down	0.985358
DOANE_BREAST_CANCER_ESR1_DN	26	Down	0.828702
DOANE_BREAST_CANCER_ESR1_UP	73	Down	0.976239
DOANE_RESPONSE_TO_ANDROGEN_DN	196	Down	0.846184
DOANE_RESPONSE_TO_ANDROGEN_UP	141	Down	0.987314
WANG_TUMOR_INVASIVENESS_DN	183	Up	0.301158
DODD_NASOPHARYNGEAL_CARCINOMA_UP	1088	Down	0.691983
GSE17301_IFNA2_VS_IFNA2_AND_ACD3_ACD28_STIM_CD8_TCELL_UP	170	Up	0.301394
GSE19401_PLN_VS_PEYERS_PATCH_FOLLICULAR_DC_DN	175	Up	0.301394
DORN_ADENOVIRUS_INFECTION_12HR_DN	30	Down	0.996863
GSE7460_WT_VS_FOXP3_HET_ACT_WITH_TGFB_TCONV_DN	152	Up	0.301394
MODULE_159	75	Up	0.30287
TONKS_TARGETS_OF_RUNX1_RUNX1T1_FUSION_SUSTAINED_IN_GRANULOCYTE_UP	14	Up	0.302915
DORN_ADENOVIRUS_INFECTION_32HR_DN	35	Down	0.993951
KRIGE_RESPONSE_TO_TOSEDOSTAT_6HR_UP	783	Up	0.30443
BROWNE_HCMV_INFECTION_2HR_UP	30	Up	0.304766
GO_REGULATION_OF_ER_TO_GOLGI_VESICLE_MEDIATED_TRANSPORT	10	Up	0.304766
GSE17721_POLYIC_VS_GARDIQUIMOD_1H_BMDC_DN	160	Up	0.304943
UDAYAKUMAR_MED1_TARGETS_UP	120	Up	0.304943
DORSEY_GAB2_TARGETS	20	Down	0.918475
GO_NEGATIVE_REGULATION_OF_ENDOPLASMIC_RETICULUM_UNFOLDED_PROTEIN_RESPONSE	11	Up	0.305397
DOUGLAS_BMI1_TARGETS_UP	436	Down	0.781911
DR1_Q3	184	Down	0.765784
GSE3982_CTRL_VS_LPS_1H_NEUTROPHIL_UP	147	Up	0.305397
GO_SINGLE_STRANDED_RNA_BINDING	53	Up	0.306021
DUAN_PRDM5_TARGETS	54	Down	0.615811
GSE21927_SPLENIC_VS_TUMOR_MONOCYTES_FROM_C26GM_TUMOROUS_MICE_BALBC_DN	172	Up	0.306308
GSE13411_IGM_VS_SWITCHED_MEMORY_BCELL_DN	166	Up	0.30632
DURAND_STROMA_NS_UP	129	Down	0.951039
DURAND_STROMA_S_UP	213	Down	0.831509
GSE360_CTRL_VS_M_TUBERCULOSIS_MAC_DN	151	Up	0.306322
GSE12003_4D_VS_8D_CULTURE_BM_PROGENITOR_DN	94	Up	0.306705
GSE2706_2H_VS_8H_R848_AND_LPS_STIM_DC_DN	158	Up	0.306705
DUTERTRE_ESTRADIOL_RESPONSE_24HR_UP	284	Down	0.00340582
GSE33424_CD161_HIGH_VS_NEG_CD8_TCELL_UP	162	Up	0.306705
DUTERTRE_ESTRADIOL_RESPONSE_6HR_UP	198	Down	0.909835
LU_AGING_BRAIN_UP	221	Up	0.306705
E12_Q6	175	Down	0.518948
E2A_Q2	160	Down	0.986651
E2F_01	53	Down	0.875447
E2F_02	192	Down	0.666627
E2F_03	209	Down	0.355947
GSE18804_SPLEEN_MACROPHAGE_VS_TUMORAL_MACROPHAGE_UP	153	Up	0.306901
CAATGCA_MIR33	63	Up	0.309945
E2F_Q3_01	193	Down	0.612302
E2F_Q4	196	Down	0.821799
E2F_Q4_01	199	Down	0.6287
E2F_Q6	193	Down	0.765784
E2F_Q6_01	197	Down	0.506983
E2F1_Q3	201	Down	0.886735
E2F1_Q3_01	190	Down	0.929497
E2F1_Q4	204	Down	0.899241
E2F1_Q4_01	186	Down	0.636972
E2F1_Q6	193	Down	0.875447
E2F1_Q6_01	205	Down	0.524875
EVI1_04	143	Up	0.310929
E2F1_UP.V1_UP	152	Down	0.669857
E2F1DP1_01	191	Down	0.654364
E2F1DP1RB_01	188	Down	0.941614
E2F1DP2_01	191	Down	0.654364
E2F3_UP.V1_DN	99	Down	0.553926
E2F3_UP.V1_UP	134	Down	0.421189
E2F4DP1_01	195	Down	0.794722
E2F4DP2_01	191	Down	0.654364
E47_01	163	Down	0.896581
E47_02	157	Down	0.892148
FRASOR_RESPONSE_TO_ESTRADIOL_UP	30	Up	0.310929
GSE16385_MONOCYTE_VS_MACROPHAGE_DN	119	Up	0.310929
GSE26488_WT_VS_HDAC7_KO_DOUBLE_POSITIVE_THYMOCYTE_UP	142	Up	0.310929
MORF_DEK	240	Up	0.310929
EBAUER_TARGETS_OF_PAX3_FOXO1_FUSION_UP	135	Down	0.834009
EFC_Q6	167	Down	0.926763
GO_REGULATION_OF_SYSTEMIC_ARTERIAL_BLOOD_PRESSURE_MEDIATED_BY_A_CHEMICAL_SIGNAL	25	Up	0.31124
KEGG_RENIN_ANGIOTENSIN_SYSTEM	11	Up	0.31124
EGR_Q6	189	Down	0.996465
EGR1_01	206	Down	0.955715
EGR2_01	148	Down	0.718156
EGR3_01	67	Down	0.83462
EGUCHI_CELL_CYCLE_RB1_TARGETS	21	Down	0.192752
TCTGATA_MIR361	68	Up	0.311641
MORF_ACP1	193	Up	0.313158
EHRLICH_ICF_SYNDROM_DN	8	Down	0.782005
ACATTCC_MIR1_MIR206	250	Up	0.313992
chr12p11	31	Up	0.314721
EIF4E_UP	78	Down	0.893632
FARMER_BREAST_CANCER_CLUSTER_3	13	Up	0.314721
ELF1_Q6	186	Down	0.724354
GO_OXIDOREDUCTASE_ACTIVITY_ACTING_ON_THE_ALDEHYDE_OR_OXO_GROUP_OF_DONORS_NAD_OR_NADP_AS_ACCEPTOR	31	Up	0.314721
KEGG_CITRATE_CYCLE_TCA_CYCLE	28	Up	0.314721
GOZGIT_ESR1_TARGETS_DN	539	Up	0.316434
MORF_PPP2CA	115	Up	0.316967
chr18q12	29	Up	0.317417
DAZARD_UV_RESPONSE_CLUSTER_G28	17	Up	0.317417
DAZARD_UV_RESPONSE_CLUSTER_G6	129	Up	0.317417
GSE22886_IGG_IGA_MEMORY_BCELL_VS_BLOOD_PLASMA_CELL_DN	177	Up	0.317417
MODULE_305	19	Up	0.317417
REACTOME_PEROXISOMAL_LIPID_METABOLISM	19	Up	0.317576
WANG_LMO4_TARGETS_UP	288	Up	0.319199
GSE14000_UNSTIM_VS_4H_LPS_DC_DN	161	Up	0.319571
GSE29618_PRE_VS_DAY7_POST_LAIV_FLU_VACCINE_PDC_DN	177	Up	0.319571
GSE9006_HEALTHY_VS_TYPE_2_DIABETES_PBMC_AT_DX_DN	160	Up	0.319571
ENGELMANN_CANCER_PROGENITORS_DN	46	Down	0.893144
GUO_HEX_TARGETS_UP	69	Up	0.319571
MODULE_514	8	Up	0.319571
ENK_UV_RESPONSE_EPIDERMIS_UP	247	Down	0.769073
OCT1_07	95	Up	0.319571
ENK_UV_RESPONSE_KERATINOCYTE_UP	425	Down	0.913799
EPPERT_CE_HSC_LSC	29	Down	0.984627
REACTOME_MUSCLE_CONTRACTION	32	Up	0.319571
chr8p22	25	Up	0.319813
GCM_MYST2	152	Up	0.320331
GSE36891_UNSTIM_VS_PAM_TLR2_STIM_PERITONEAL_MACROPHAGE_UP	182	Up	0.320331
GSE17721_0.5H_VS_24H_POLYIC_BMDC_DN	175	Up	0.32092
ER_Q6_02	169	Down	0.73439
TATCTGG_MIR488	46	Up	0.321554
GO_LUNG_CELL_DIFFERENTIATION	14	Up	0.321679
ERR1_Q2	191	Down	0.970828
ESC_J1_UP_EARLY.V1_DN	145	Down	0.984627
ESC_J1_UP_EARLY.V1_UP	132	Down	0.726443
ESC_J1_UP_LATE.V1_DN	146	Down	0.98473
ESC_J1_UP_LATE.V1_UP	145	Down	0.851102
ESC_V6.5_UP_EARLY.V1_DN	132	Down	0.83462
ESC_V6.5_UP_EARLY.V1_UP	111	Down	0.755955
GSE18281_SUBCAPSULAR_CORTICAL_REGION_VS_WHOLE_MEDULLA_THYMUS_DN	107	Up	0.321839
chr6q14	22	Up	0.322052
GO_SERTOLI_CELL_DIFFERENTIATION	10	Up	0.322052
ETS_Q4	195	Down	0.875447
GSE2770_IL12_AND_TGFB_VS_IL4_TREATED_ACT_CD4_TCELL_2H_DN	159	Up	0.322052
ETS2_B	210	Down	0.999259
KENNY_CTNNB1_TARGETS_DN	46	Up	0.322052
GSE13485_PRE_VS_POST_YF17D_VACCINATION_PBMC_DN	167	Up	0.322481
WATANABE_RECTAL_CANCER_RADIOTHERAPY_RESPONSIVE_DN	73	Up	0.322481
GO_VITAMIN_BIOSYNTHETIC_PROCESS	13	Up	0.323075
GO_LIGAND_DEPENDENT_NUCLEAR_RECEPTOR_BINDING	21	Up	0.323627
GSE14350_TREG_VS_TEFF_UP	169	Up	0.323775
GTTTGTT_MIR495	206	Up	0.323775
YAN_ESCAPE_FROM_ANOIKIS	19	Up	0.324604
GO_TRANSFERASE_ACTIVITY_TRANSFERRING_NITROGENOUS_GROUPS	22	Up	0.325501
GSE18791_UNSTIM_VS_NEWCATSLE_VIRUS_DC_1H_DN	122	Up	0.326192
FAELT_B_CLL_WITH_VH3_21_UP	44	Down	0.0128895
NEWMAN_ERCC6_TARGETS_UP	23	Up	0.326728
GSE17721_0.5H_VS_4H_CPG_BMDC_DN	164	Up	0.326779
GSE17721_0.5H_VS_4H_POLYIC_BMDC_DN	173	Up	0.327766
chr10q25	30	Up	0.328113
GSE41978_KLRG1_HIGH_VS_LOW_EFFECTOR_CD8_TCELL_UP	139	Up	0.328113
GSE45365_NK_CELL_VS_CD8A_DC_MCMV_INFECTION_UP	102	Up	0.328113
KEGG_ARGININE_AND_PROLINE_METABOLISM	40	Up	0.328113
FARMER_BREAST_CANCER_CLUSTER_2	29	Down	0.45459
MORF_SOD1	259	Up	0.328113
FARMER_BREAST_CANCER_CLUSTER_4	18	Down	0.398864
RHEIN_ALL_GLUCOCORTICOID_THERAPY_DN	332	Up	0.328113
MARSON_BOUND_BY_FOXP3_STIMULATED	848	Up	0.328161
SANA_TNF_SIGNALING_DN	66	Up	0.329322
FARMER_BREAST_CANCER_CLUSTER_8	5	Down	0.758291
FERNANDEZ_BOUND_BY_MYC	146	Down	0.963914
FERRANDO_HOX11_NEIGHBORS	14	Down	0.239486
FERRANDO_LYL1_NEIGHBORS	12	Down	0.753558
FERRANDO_T_ALL_WITH_MLL_ENL_FUSION_DN	74	Down	0.636738
FERRANDO_T_ALL_WITH_MLL_ENL_FUSION_UP	63	Down	0.75779
FERRANDO_TAL1_NEIGHBORS	16	Down	0.355947
FERRARI_RESPONSE_TO_FENRETINIDE_DN	4	Down	0.839423
GSE21546_ELK1_KO_VS_SAP1A_KO_AND_ELK1_KO_DP_THYMOCYTES_UP	150	Up	0.329374
FERREIRA_EWINGS_SARCOMA_UNSTABLE_VS_STABLE_DN	75	Down	0.592355
FERREIRA_EWINGS_SARCOMA_UNSTABLE_VS_STABLE_UP	140	Down	0.718543
MORF_RPA1	58	Up	0.329374
FEVR_CTNNB1_TARGETS_UP	551	Down	0.974227
FIGUEROA_AML_METHYLATION_CLUSTER_1_DN	30	Down	0.929497
GSE3982_CTRL_VS_IGE_STIM_MAST_CELL_UP	155	Up	0.329939
FIGUEROA_AML_METHYLATION_CLUSTER_2_DN	6	Down	0.77101
BIOCARTA_NFAT_PATHWAY	40	Up	0.330573
FIGUEROA_AML_METHYLATION_CLUSTER_3_DN	23	Down	0.987314
chr4q13	21	Up	0.330573
FIGUEROA_AML_METHYLATION_CLUSTER_4_DN	8	Down	0.962633
GO_CELLULAR_RESPONSE_TO_NITROGEN_LEVELS	8	Up	0.330573
FIGUEROA_AML_METHYLATION_CLUSTER_5_DN	28	Down	0.817636
GSE1740_MCSF_VS_MCSF_AND_IFNG_DAY2_DERIVED_MACROPHAGE_WITH_IFNA_STIM_UP	170	Up	0.330573
FIGUEROA_AML_METHYLATION_CLUSTER_6_DN	18	Down	0.731197
GSE21670_STAT3_KO_VS_WT_CD4_TCELL_IL6_TREATED_UP	163	Up	0.331034
FIGUEROA_AML_METHYLATION_CLUSTER_7_DN	1	Down	0.690186
TTGCACT_MIR130A_MIR301_MIR130B	325	Up	0.331462
GSE1460_CD4_THYMOCYTE_VS_THYMIC_STROMAL_CELL_DN	170	Up	0.332096
GSE40068_BCL6_POS_VS_NEG_CXCR5_POS_TFH_DN	164	Up	0.332786
FINETTI_BREAST_CANCER_KINOME_RED	15	Down	0.217177
FINETTI_BREAST_CANCERS_KINOME_BLUE	17	Down	0.132806
IWANAGA_CARCINOGENESIS_BY_KRAS_UP	128	Up	0.332977
FIRESTEIN_CTNNB1_PATHWAY	27	Down	0.908145
FIRESTEIN_CTNNB1_PATHWAY_AND_PROLIFERATION	9	Down	0.874989
FIRESTEIN_PROLIFERATION	123	Down	0.94491
ADDYA_ERYTHROID_DIFFERENTIATION_BY_HEMIN	59	Up	0.334988
FISCHER_DREAM_TARGETS	826	Down	0.770253
MASSARWEH_RESPONSE_TO_ESTRADIOL	51	Up	0.334988
FISCHER_G2_M_CELL_CYCLE	204	Down	0.441681
FLECHNER_BIOPSY_KIDNEY_TRANSPLANT_OK_VS_DONOR_DN	23	Down	0.879773
YOSHIMURA_MAPK8_TARGETS_DN	307	Up	0.334988
GSE17721_CTRL_VS_GARDIQUIMOD_12H_BMDC_DN	161	Up	0.335433
FLECHNER_BIOPSY_KIDNEY_TRANSPLANT_REJECTED_VS_OK_UP	75	Down	0.97206
GCM_PPM1D	20	Up	0.335638
GSE28726_NAIVE_VS_ACTIVATED_NKTCELL_DN	176	Up	0.335638
LIANG_HEMATOPOIESIS_STEM_CELL_NUMBER_SMALL_VS_HUGE_UP	31	Up	0.335705
GO_REGULATION_OF_RELEASE_OF_SEQUESTERED_CALCIUM_ION_INTO_CYTOSOL_BY_SARCOPLASMIC_RETICULUM	16	Up	0.33598
IRF2_01	98	Up	0.33598
FLORIO_NEOCORTEX_BASAL_RADIAL_GLIA_DN	161	Down	0.00429583
FLORIO_NEOCORTEX_BASAL_RADIAL_GLIA_UP	168	Down	0.933777
FLOTHO_PEDIATRIC_ALL_THERAPY_RESPONSE_DN	21	Down	0.564947
REACTOME_PYRUVATE_METABOLISM_AND_CITRIC_ACID_TCA_CYCLE	38	Up	0.33598
GSE18791_CTRL_VS_NEWCASTLE_VIRUS_DC_10H_DN	148	Up	0.336538
FONTAINE_FOLLICULAR_THYROID_ADENOMA_UP	53	Down	0.993766
FONTAINE_PAPILLARY_THYROID_CARCINOMA_DN	46	Down	0.467367
FONTAINE_PAPILLARY_THYROID_CARCINOMA_UP	51	Down	0.895822
FONTAINE_THYROID_TUMOR_UNCERTAIN_MALIGNANCY_DN	19	Down	0.763825
WANG_RESPONSE_TO_FORSKOLIN_DN	7	Up	0.336584
GARGALOVIC_RESPONSE_TO_OXIDIZED_PHOSPHOLIPIDS_GREY_UP	14	Up	0.336893
GSE45365_CTRL_VS_MCMV_INFECTION_NK_CELL_DN	150	Up	0.336893
FOSTER_KDM1A_TARGETS_DN	170	Down	0.349314
CREIGHTON_ENDOCRINE_THERAPY_RESISTANCE_3	571	Up	0.337394
KEGG_TYROSINE_METABOLISM	32	Up	0.337394
NOUZOVA_TRETINOIN_AND_H4_ACETYLATION	132	Up	0.337394
PID_FOXO_PATHWAY	46	Up	0.337394
RODRIGUES_NTN1_TARGETS_UP	14	Up	0.337394
FOURNIER_ACINAR_DEVELOPMENT_LATE_2	263	Down	0.824068
FOURNIER_ACINAR_DEVELOPMENT_LATE_DN	20	Down	0.388747
FOURNIER_ACINAR_DEVELOPMENT_LATE_UP	9	Down	0.883334
NAKAMURA_ADIPOGENESIS_EARLY_DN	32	Up	0.337909
GSE24142_ADULT_VS_FETAL_EARLY_THYMIC_PROGENITOR_DN	164	Up	0.337979
BIOCARTA_HIF_PATHWAY	12	Up	0.338072
GO_TRANSFERASE_ACTIVITY_TRANSFERRING_ALKYL_OR_ARYL_OTHER_THAN_METHYL_GROUPS	55	Up	0.338072
GSE45365_NK_CELL_VS_CD8_TCELL_MCMV_INFECTION_UP	180	Up	0.338072
GSE43863_TFH_VS_LY6C_LOW_CXCR5NEG_EFFECTOR_CD4_TCELL_UP	173	Up	0.338109
DELYS_THYROID_CANCER_DN	167	Up	0.338238
GO_ATP_HYDROLYSIS_COUPLED_TRANSMEMBRANE_TRANSPORT	25	Up	0.338238
AAAGGAT_MIR501	91	Up	0.338905
chr2q33	61	Up	0.338905
GCM_BMPR2	72	Up	0.338905
GO_CELLULAR_GLUCURONIDATION	17	Up	0.338905
FRASOR_RESPONSE_TO_SERM_OR_FULVESTRANT_DN	46	Down	0.00678844
GSE45881_CXCR6HI_VS_CXCR1LO_COLONIC_LAMINA_PROPRIA_UP	162	Up	0.338905
MOOTHA_PYR	7	Up	0.338905
FRASOR_TAMOXIFEN_RESPONSE_UP	45	Down	0.997136
PLASARI_TGFB1_TARGETS_10HR_DN	192	Up	0.338905
FLECHNER_PBL_KIDNEY_TRANSPLANT_OK_VS_DONOR_DN	38	Up	0.339212
GSE14769_UNSTIM_VS_240MIN_LPS_BMDM_DN	171	Up	0.339212
GSE17721_CTRL_VS_GARDIQUIMOD_4H_BMDC_DN	149	Up	0.339212
GSE46606_UNSTIM_VS_CD40L_IL2_IL5_DAY1_STIMULATED_BCELL_UP	160	Up	0.339212
GSE9988_ANTI_TREM1_VS_LPS_MONOCYTE_DN	151	Up	0.339212
FRIDMAN_SENESCENCE_DN	12	Down	0.97783
MODULE_97	80	Up	0.339212
TTANWNANTGGM_UNKNOWN	33	Up	0.339212
FUJII_YBX1_TARGETS_DN	177	Down	0.562445
GSE19888_NO_PRETREAT_VS_ADENOSINE_A3R_INHIBITOR_PRETREATED_MAST_CELL_TCELL_MEMBRANES_ACT_DN	169	Up	0.339244
HECKER_IFNB1_TARGETS	73	Up	0.339348
REACTOME_SIGNALING_BY_ERBB4	68	Up	0.339529
PALOMERO_GSI_SENSITIVITY_DN	3	Up	0.339873
FUJIWARA_PARK2_IN_LIVER_CANCER_UP	6	Down	0.898811
GO_HYDROGEN_EXPORTING_ATPASE_ACTIVITY	22	Up	0.339913
MODULE_2	311	Up	0.340411
GSE28737_FOLLICULAR_VS_MARGINAL_ZONE_BCELL_DN	130	Up	0.340617
FUNG_IL2_SIGNALING_1	9	Down	0.676435
VERHAAK_GLIOBLASTOMA_NEURAL	95	Up	0.340627
FUNG_IL2_TARGETS_WITH_STAT5_BINDING_SITES	6	Down	0.645582
FUNG_IL2_TARGETS_WITH_STAT5_BINDING_SITES_T1	2	Down	0.945593
FURUKAWA_DUSP6_TARGETS_PCI35_DN	60	Down	0.0719577
MODULE_19	252	Up	0.340814
TCF11_01	171	Up	0.340814
GSE11057_NAIVE_VS_EFF_MEMORY_CD4_TCELL_DN	164	Up	0.341349
GSE22886_CTRL_VS_LPS_24H_DC_DN	166	Up	0.341349
GSE9006_HEALTHY_VS_TYPE_1_DIABETES_PBMC_1MONTH_POST_DX_UP	175	Up	0.341349
UZONYI_RESPONSE_TO_LEUKOTRIENE_AND_THROMBIN	32	Up	0.341349
GSE7348_LPS_VS_TOLERIZED_AND_LPS_STIM_MACROPHAGE_DN	133	Up	0.341409
GACAGGG_MIR339	40	Down	0.819353
CHIBA_RESPONSE_TO_TSA_DN	20	Up	0.341668
GSE10239_MEMORY_VS_KLRG1HIGH_EFF_CD8_TCELL_DN	174	Up	0.341668
GAGCCAG_MIR149	119	Down	0.791135
GAGCCTG_MIR484	74	Down	0.974673
GAGCTGG_MIR337	123	Down	0.505038
GAJATE_RESPONSE_TO_TRABECTEDIN_DN	16	Down	0.789478
GSE6875_TCONV_VS_FOXP3_KO_TREG_DN	177	Up	0.341668
GAL_LEUKEMIC_STEM_CELL_DN	180	Down	0.434241
HEDENFALK_BREAST_CANCER_BRCA1_VS_BRCA2	146	Up	0.341668
GALE_APL_WITH_FLT3_MUTATED_DN	12	Down	0.963315
OSWALD_HEMATOPOIETIC_STEM_CELL_IN_COLLAGEN_GEL_DN	218	Up	0.341668
GALI_TP53_TARGETS_APOPTOTIC_DN	5	Down	0.868271
GSE3982_NEUTROPHIL_VS_NKCELL_UP	162	Up	0.341745
GALIE_TUMOR_ANGIOGENESIS	4	Down	0.98347
GALIE_TUMOR_STEMNESS_GENES	6	Down	0.657609
GSE17721_POLYIC_VS_PAM3CSK4_0.5H_BMDC_DN	163	Up	0.341937
GO_GOLGI_TO_PLASMA_MEMBRANE_TRANSPORT	38	Up	0.342319
GSE411_100MIN_VS_400MIN_IL6_STIM_MACROPHAGE_UP	171	Up	0.342715
GARCIA_TARGETS_OF_FLI1_AND_DAX1_DN	139	Down	0.894596
GARCIA_TARGETS_OF_FLI1_AND_DAX1_UP	48	Down	0.84399
GARGALOVIC_RESPONSE_TO_OXIDIZED_PHOSPHOLIPIDS_BLACK_DN	11	Down	0.869844
GSE6269_FLU_VS_STREP_PNEUMO_INF_PBMC_UP	147	Up	0.342715
GARGALOVIC_RESPONSE_TO_OXIDIZED_PHOSPHOLIPIDS_BLUE_DN	52	Down	0.799934
GSE34156_UNTREATED_VS_6H_NOD2_AND_TLR1_TLR2_LIGAND_TREATED_MONOCYTE_DN	128	Up	0.343604
GARGALOVIC_RESPONSE_TO_OXIDIZED_PHOSPHOLIPIDS_GREEN_DN	19	Down	0.842113
REACTOME_RNA_POL_I_TRANSCRIPTION	44	Up	0.343604
TACTTGA_MIR26A_MIR26B	247	Up	0.343604
KIM_MYCL1_AMPLIFICATION_TARGETS_DN	14	Up	0.343904
FLOTHO_PEDIATRIC_ALL_THERAPY_RESPONSE_UP	48	Up	0.34415
GO_PROTEIN_K63_LINKED_DEUBIQUITINATION	22	Up	0.344257
GSE17974_2H_VS_72H_UNTREATED_IN_VITRO_CD4_TCELL_UP	160	Up	0.344257
GSE339_CD4POS_VS_CD8POS_DC_IN_CULTURE_UP	156	Up	0.344257
GARGALOVIC_RESPONSE_TO_OXIDIZED_PHOSPHOLIPIDS_RED_DN	23	Down	0.871266
WESTON_VEGFA_TARGETS_3HR	62	Up	0.344257
GARGALOVIC_RESPONSE_TO_OXIDIZED_PHOSPHOLIPIDS_TURQUOISE_DN	47	Down	0.369028
GSE12845_PRE_GC_VS_DARKZONE_GC_TONSIL_BCELL_DN	171	Up	0.344973
GARGALOVIC_RESPONSE_TO_OXIDIZED_PHOSPHOLIPIDS_YELLOW_DN	22	Down	0.762829
GTGTTGA_MIR505	80	Up	0.344973
MORF_EI24	133	Up	0.344973
YAMASHITA_METHYLATED_IN_PROSTATE_CANCER	37	Up	0.344973
ELLWOOD_MYC_TARGETS_DN	38	Up	0.345509
HALLMARK_INTERFERON_GAMMA_RESPONSE	163	Up	0.345509
RUTELLA_RESPONSE_TO_HGF_UP	363	Up	0.345736
LEE_AGING_NEOCORTEX_UP	77	Up	0.346993
GNF2_DEK	51	Up	0.348323
GSE43956_WT_VS_SGK1_KO_TH17_DIFFERENTIATED_CD4_TCELL_DN	172	Up	0.348323
chr1q41	21	Up	0.348658
GATA2_01	77	Down	0.993982
KEGG_STEROID_HORMONE_BIOSYNTHESIS	38	Up	0.348658
SRF_Q5_01	160	Up	0.348658
IVANOVSKA_MIR106B_TARGETS	80	Up	0.349256
GSE18804_BRAIN_VS_COLON_TUMORAL_MACROPHAGE_UP	127	Up	0.349314
GSE23398_WT_VS_IL2_KO_CD4_TCELL_SCURFY_MOUSE_DN	176	Up	0.349314
GSE369_PRE_VS_POST_IL6_INJECTION_SOCS3_KO_LIVER_UP	171	Up	0.349314
GSE3982_MAC_VS_NKCELL_UP	172	Up	0.349314
GAUSSMANN_MLL_AF4_FUSION_TARGETS_A_DN	56	Down	0.612194
GSE39820_TGFBETA1_IL6_VS_TGFBETA1_IL6_IL23A_TREATED_CD4_TCELL_UP	173	Up	0.349314
GSE16385_IFNG_TNF_VS_IL4_STIM_MACROPHAGE_ROSIGLITAZONE_TREATED_UP	122	Up	0.349683
GSE339_EX_VIVO_VS_IN_CULTURE_CD4CD8DN_DC_DN	163	Up	0.349683
GAUSSMANN_MLL_AF4_FUSION_TARGETS_C_DN	12	Down	0.875548
YAO_TEMPORAL_RESPONSE_TO_PROGESTERONE_CLUSTER_1	58	Up	0.349683
GAUSSMANN_MLL_AF4_FUSION_TARGETS_D_DN	8	Down	0.863823
DASU_IL6_SIGNALING_DN	7	Up	0.351283
GAUSSMANN_MLL_AF4_FUSION_TARGETS_E_DN	16	Down	0.907738
GSE14769_UNSTIM_VS_60MIN_LPS_BMDM_DN	175	Up	0.351283
GO_1_PHOSPHATIDYLINOSITOL_BINDING	13	Up	0.351428
GO_STAT_CASCADE	29	Up	0.351557
AATGTGA_MIR23A_MIR23B	313	Up	0.352622
GO_CELLULAR_RESPONSE_TO_AMINO_ACID_STARVATION	21	Up	0.353758
GAUTSCHI_SRC_SIGNALING	8	Down	0.982894
GO_REGULATION_OF_PHOSPHOLIPASE_A2_ACTIVITY	10	Up	0.353758
GAVIN_FOXP3_TARGETS_CLUSTER_P3	120	Down	0.676398
GAVIN_FOXP3_TARGETS_CLUSTER_P4	74	Down	0.899122
GAVIN_FOXP3_TARGETS_CLUSTER_P6	74	Down	0.0135255
GSE12392_CD8A_POS_VS_NEG_SPLEEN_IFNB_KO_DC_UP	178	Up	0.353758
GSE19923_E2A_KO_VS_E2A_AND_HEB_KO_DP_THYMOCYTE_DN	167	Up	0.353758
GSE2706_UNSTIM_VS_8H_LPS_AND_R848_DC_DN	150	Up	0.353758
GAVIN_IL2_RESPONSIVE_FOXP3_TARGETS_DN	5	Down	0.875447
GAVIN_IL2_RESPONSIVE_FOXP3_TARGETS_UP	13	Down	0.993186
GAVIN_PDE3B_TARGETS	19	Down	0.989597
REACTOME_CIRCADIAN_CLOCK	46	Up	0.353758
GAZDA_DIAMOND_BLACKFAN_ANEMIA_ERYTHROID_UP	21	Down	0.950199
SUZUKI_CTCFL_TARGETS_UP	9	Up	0.353877
ACEVEDO_LIVER_TUMOR_VS_NORMAL_ADJACENT_TISSUE_UP	781	Up	0.354238
HAHTOLA_MYCOSIS_FUNGOIDES_UP	14	Up	0.355136
ONKEN_UVEAL_MELANOMA_UP	682	Up	0.355151
BERNARD_PPAPDC1B_TARGETS_UP	37	Up	0.355284
GO_NEGATIVE_REGULATION_BY_HOST_OF_VIRAL_TRANSCRIPTION	9	Up	0.355284
GCAAGAC_MIR431	30	Down	0.739952
GSE23505_UNTREATED_VS_4DAY_IL6_IL1_IL23_TREATED_CD4_TCELL_UP	168	Up	0.355284
HINATA_NFKB_TARGETS_KERATINOCYTE_UP	79	Up	0.355284
MIZUKAMI_HYPOXIA_UP	8	Up	0.355284
GCANCTGNY_MYOD_Q6	589	Down	0.943953
TIEN_INTESTINE_PROBIOTICS_2HR_DN	78	Up	0.355284
AAGCAAT_MIR137	159	Up	0.355947
GCCNNNWTAAR_UNKNOWN	99	Down	0.630808
CTACTGT_MIR199A	148	Up	0.355947
GCGCTTT_MIR518B_MIR518C_MIR518D	11	Down	0.889564
GO_CCR4_NOT_COMPLEX	14	Up	0.355947
GO_POLY_A_BINDING	12	Up	0.355947
GO_POSITIVE_REGULATION_OF_LYMPHOCYTE_MIGRATION	18	Up	0.355947
GCM_AIP	36	Down	0.396971
GCM_ANP32B	32	Down	0.839351
GO_SPLICEOSOMAL_COMPLEX_ASSEMBLY	46	Up	0.355947
GRYDER_PAX3FOXO1_TOP_ENHANCERS	366	Up	0.355947
GCM_ATM	16	Down	0.640623
GSE12198_NK_VS_NK_ACT_EXPANSION_SYSTEM_DERIVED_NK_CELL_UP	162	Up	0.355947
GSE14769_UNSTIM_VS_120MIN_LPS_BMDM_DN	177	Up	0.355947
GSE21670_TGFB_VS_IL6_TREATED_CD4_TCELL_DN	144	Up	0.355947
GSE21927_HEALTHY_VS_TUMOROUS_BALBC_MOUSE_MONOCYTE_UP	136	Up	0.355947
GCM_BNIP1	49	Down	0.763825
GSE25088_CTRL_VS_ROSIGLITAZONE_STIM_STAT6_KO_MACROPHAGE_UP	124	Up	0.355947
GSE34006_A2AR_KO_VS_A2AR_AGONIST_TREATED_TREG_UP	170	Up	0.355947
GSE36891_POLYIC_TLR3_VS_PAM_TLR2_STIM_PERITONEAL_MACROPHAGE_UP	114	Up	0.355947
GSE43955_TH0_VS_TGFB_IL6_TH17_ACT_CD4_TCELL_10H_UP	169	Up	0.355947
HERNANDEZ_ABERRANT_MITOSIS_BY_DOCETACEL_2NM_UP	59	Up	0.355947
INGRAM_SHH_TARGETS_UP	97	Up	0.355947
SHAFFER_IRF4_TARGETS_IN_ACTIVATED_DENDRITIC_CELL	54	Up	0.355947
STREICHER_LSM1_TARGETS_UP	38	Up	0.355947
GCM_CSNK2B	95	Down	0.969283
GCM_DDX11	38	Down	0.254627
TGTATGA_MIR4853P	118	Up	0.355947
GO_RNA_SECONDARY_STRUCTURE_UNWINDING	34	Up	0.356196
GCM_DENR	47	Down	0.961639
GSE16385_IFNG_TNF_VS_UNSTIM_MACROPHAGE_ROSIGLITAZONE_TREATED_DN	156	Up	0.356548
GSE23502_BM_VS_COLON_TUMOR_MYELOID_DERIVED_SUPPRESSOR_CELL_UP	156	Up	0.357511
GCM_DPF2	25	Down	0.523862
GSE40274_CTRL_VS_FOXP3_AND_IRF4_TRANSDUCED_ACTIVATED_CD4_TCELL_UP	112	Up	0.357511
GCM_ERCC4	14	Down	0.79695
GCM_FANCC	84	Down	0.671654
EPPERT_HSC_R	89	Up	0.358132
GCM_FCGR2B	25	Down	0.799934
GSE14308_NAIVE_CD4_TCELL_VS_INDUCED_TREG_UP	160	Up	0.358132
GSE17721_POLYIC_VS_GARDIQUIMOD_24H_BMDC_DN	175	Up	0.358623
SENESE_HDAC3_TARGETS_UP	398	Up	0.358888
GCM_HDAC1	35	Down	0.905895
GCM_HMGA2	70	Down	0.300839
GSE17721_CTRL_VS_GARDIQUIMOD_24H_BMDC_DN	165	Up	0.359019
GCM_ING1	64	Down	0.245583
GCM_LTK	28	Down	0.135286
GSE40274_XBP1_VS_FOXP3_AND_XBP1_TRANSDUCED_ACTIVATED_CD4_TCELL_UP	160	Up	0.35925
MORF_GSPT1	48	Up	0.35925
PAPASPYRIDONOS_UNSTABLE_ATEROSCLEROTIC_PLAQUE_UP	48	Up	0.359982
GSE360_LOW_DOSE_B_MALAYI_VS_M_TUBERCULOSIS_MAC_DN	155	Up	0.360903
GSE15330_LYMPHOID_MULTIPOTENT_VS_MEGAKARYOCYTE_ERYTHROID_PROGENITOR_IKAROS_KO_DN	149	Up	0.361021
GO_REGULATION_OF_COFACTOR_METABOLIC_PROCESS	42	Up	0.361262
GCM_MYCL1	19	Down	0.614992
IVANOVA_HEMATOPOIESIS_LATE_PROGENITOR	453	Up	0.361262
SAKAI_TUMOR_INFILTRATING_MONOCYTES_DN	73	Up	0.361262
GCM_NF2	268	Down	0.988463
GCM_NPM1	109	Down	0.993982
GNF2_DDX5	56	Up	0.361347
GCM_PFN1	48	Down	0.657465
GO_RESPONSE_TO_POTASSIUM_ION	7	Up	0.36277
GSE26030_UNSTIM_VS_RESTIM_TH1_DAY5_POST_POLARIZATION_UP	177	Up	0.36277
GCM_PRKAG1	36	Down	0.630812
GCM_PRKCG	39	Down	0.109401
TURASHVILI_BREAST_LOBULAR_CARCINOMA_VS_LOBULAR_NORMAL_UP	67	Up	0.36277
ZHAN_MULTIPLE_MYELOMA_LB_DN	34	Up	0.36277
GSE38681_WT_VS_LYL1_KO_LYMPHOID_PRIMED_MULTIPOTENT_PROGENITOR_DN	166	Up	0.363605
GCM_PTPRU	27	Down	0.90132
SHAFFER_IRF4_MULTIPLE_MYELOMA_PROGRAM	28	Up	0.363628
ACTTTAT_MIR1425P	223	Up	0.363705
GO_ZYMOGEN_GRANULE	9	Up	0.363705
GCM_RAF1	41	Down	0.991458
GSE7348_UNSTIM_VS_TOLERIZED_AND_LPS_STIM_MACROPHAGE_DN	125	Up	0.363705
YY1_01	180	Up	0.363705
GSE30971_2H_VS_4H_LPS_STIM_MACROPHAGE_WBP7_HET_DN	103	Up	0.364012
GCM_RING1	69	Down	0.524104
GO_RESPONSE_TO_TEMPERATURE_STIMULUS	99	Up	0.364035
GCM_SMARCC1	33	Down	0.996808
GCM_SMARCD1	65	Down	0.273001
GCM_SMO	55	Down	0.275162
GSE43955_TGFB_IL6_VS_TGFB_IL6_IL23_TH17_ACT_CD4_TCELL_52H_DN	172	Up	0.364204
GCM_SUPT4H1	41	Down	0.73729
GCM_TEC	18	Down	0.790499
GCM_TINF2	38	Down	0.572765
ATAAGCT_MIR21	93	Up	0.364623
GCM_TPT1	66	Down	0.508244
EPPERT_PROGENITOR	117	Up	0.364623
GCM_USP6	61	Down	0.6477
GCM_VAV1	36	Down	0.692732
GAUSSMANN_MLL_AF4_FUSION_TARGETS_C_UP	143	Up	0.364623
GCNP_SHH_UP_EARLY.V1_DN	121	Down	0.998913
GSE25085_FETAL_LIVER_VS_FETAL_BM_SP4_THYMIC_IMPLANT_DN	166	Up	0.364623
GCNP_SHH_UP_LATE.V1_DN	127	Down	0.950199
GSE6681_DELETED_FOXP3_VS_WT_TREG_DN	162	Up	0.364623
KONDO_COLON_CANCER_HCP_WITH_H3K27ME3	2	Up	0.364623
ENK_UV_RESPONSE_EPIDERMIS_DN	438	Up	0.364656
GCTNWTTGK_UNKNOWN	201	Down	0.961745
GCTCTTG_MIR335	65	Up	0.364656
GSE25087_FETAL_VS_ADULT_TREG_DN	133	Up	0.364656
GSE34156_NOD2_LIGAND_VS_NOD2_AND_TLR1_TLR2_LIGAND_6H_TREATED_MONOCYTE_UP	148	Up	0.364656
GSE39820_IL1B_IL6_VS_IL1B_IL6_IL23A_TREATED_CD4_TCELL_UP	138	Up	0.364656
GSE42724_NAIVE_BCELL_VS_PLASMABLAST_UP	162	Up	0.364656
chr6q22	36	Up	0.364898
GSE37533_PPARG2_FOXP3_VS_FOXP3_TRANSDUCED_CD4_TCELL_DN	166	Up	0.364898
GENTILE_UV_LOW_DOSE_UP	24	Down	0.972828
KAAB_HEART_ATRIUM_VS_VENTRICLE_DN	212	Up	0.364898
PID_SHP2_PATHWAY	46	Up	0.364898
GSE17974_CTRL_VS_ACT_IL4_AND_ANTI_IL12_24H_CD4_TCELL_UP	156	Up	0.365611
GSE30971_CTRL_VS_LPS_STIM_MACROPHAGE_WBP7_KO_4H_DN	160	Up	0.365611
GSE17721_CTRL_VS_POLYIC_0.5H_BMDC_UP	155	Up	0.366005
FRIDMAN_SENESCENCE_UP	69	Up	0.366429
GNF2_KPNB1	68	Up	0.366429
GSE22601_IMMATURE_CD4_SINGLE_POSITIVE_VS_CD8_SINGLE_POSITIVE_THYMOCYTE_DN	174	Up	0.366429
GSE7768_OVA_ALONE_VS_OVA_WITH_LPS_IMMUNIZED_MOUSE_WHOLE_SPLEEN_6H_DN	138	Up	0.366429
GENTLES_LEUKEMIC_STEM_CELL_UP	21	Down	0.94336
IKEDA_MIR133_TARGETS_DN	5	Up	0.366429
KEGG_VALINE_LEUCINE_AND_ISOLEUCINE_DEGRADATION	40	Up	0.366429
MAHAJAN_RESPONSE_TO_IL1A_DN	64	Up	0.366429
GERHOLD_ADIPOGENESIS_DN	61	Down	0.908759
WHN_B	176	Up	0.366429
GSE42021_TCONV_PLN_VS_CD24INT_TCONV_THYMUS_UP	163	Up	0.367303
GERHOLD_RESPONSE_TO_TZD_UP	5	Down	0.969991
HALLMARK_PEROXISOME	87	Up	0.367303
GSE14000_UNSTIM_VS_4H_LPS_DC_TRANSLATED_RNA_UP	175	Up	0.367825
LINDGREN_BLADDER_CANCER_CLUSTER_1_UP	104	Up	0.367825
GGAANCGGAANY_UNKNOWN	96	Down	0.724846
GGAMTNNNNNTCCY_UNKNOWN	94	Down	0.612183
RORA1_01	154	Up	0.367825
[truncated: 15,793 more rows]

## Sheet: Group 9_High vs Low_DOWN
gene_set	NGenes	Direction_GFPhigh_GFPlowgroup9	FDR_GFPhigh_GFPlowgroup9
SHEN_SMARCA2_TARGETS_UP	400	Up	3.49712e-10
MILI_PSEUDOPODIA_HAPTOTAXIS_UP	478	Up	2.69888e-07
HAMAI_APOPTOSIS_VIA_TRAIL_UP	505	Up	7.32253e-07
GRAHAM_CML_QUIESCENT_VS_NORMAL_DIVIDING_UP	41	Up	3.54469e-05
TESAR_ALK_AND_JAK_TARGETS_MOUSE_ES_D4_DN	1	Up	0.000441923
PIGF_UP.V1_UP	165	Up	0.000665247
SCHLOSSER_SERUM_RESPONSE_DN	612	Up	0.000665247
GABRIELY_MIR21_TARGETS	258	Up	0.000770265
DAZARD_RESPONSE_TO_UV_SCC_UP	108	Up	0.000955658
GRAHAM_NORMAL_QUIESCENT_VS_NORMAL_DIVIDING_UP	52	Up	0.000955658
SEIDEN_ONCOGENESIS_BY_MET	80	Up	0.000979398
DACOSTA_UV_RESPONSE_VIA_ERCC3_DN	761	Up	0.00120647
SENGUPTA_NASOPHARYNGEAL_CARCINOMA_WITH_LMP1_UP	290	Up	0.00124005
GINESTIER_BREAST_CANCER_ZNF217_AMPLIFIED_DN	271	Down	1.8837e-06
FLECHNER_BIOPSY_KIDNEY_TRANSPLANT_OK_VS_DONOR_UP	492	Up	0.00133843
MORF_SP3	75	Up	0.00143924
GSE13485_DAY1_VS_DAY21_YF17D_VACCINE_PBMC_DN	172	Up	0.00178462
GO_NUCLEAR_NUCLEOSOME	9	Up	0.00201707
GSE21360_NAIVE_VS_QUATERNARY_MEMORY_CD8_TCELL_UP	176	Up	0.00248231
SPIELMAN_LYMPHOBLAST_EUROPEAN_VS_ASIAN_DN	529	Up	0.00248231
ATGTTAA_MIR302C	184	Up	0.0027006
REACTOME_CHEMOKINE_RECEPTORS_BIND_CHEMOKINES	24	Up	0.00282893
GSE33425_CD161_INT_VS_NEG_CD8_TCELL_UP	186	Up	0.00308201
GSE9006_TYPE_1_VS_TYPE_2_DIABETES_PBMC_AT_DX_DN	173	Up	0.00308201
IKEDA_MIR30_TARGETS_UP	100	Up	0.00308201
DACOSTA_UV_RESPONSE_VIA_ERCC3_COMMON_DN	432	Up	0.00340582
chr19p13	341	Down	0.000131274
GO_CHEMOKINE_ACTIVITY	26	Up	0.00340582
MORF_MBD4	80	Up	0.00340582
ROSTY_CERVICAL_CANCER_PROLIFERATION_CLUSTER	134	Down	0.000414637
GSE9006_TYPE_1_VS_TYPE_2_DIABETES_PBMC_AT_DX_UP	168	Down	0.000955658
ROME_INSULIN_TARGETS_IN_MUSCLE_UP	379	Up	0.00340582
NIKOLSKY_BREAST_CANCER_16P13_AMPLICON	80	Down	0.000955658
DEBIASI_APOPTOSIS_BY_REOVIRUS_INFECTION_UP	273	Up	0.00349545
PRC2_EED_UP.V1_DN	156	Down	0.000955658
GNF2_CDC20	52	Down	0.00143924
GSE5099_UNSTIM_VS_MCSF_TREATED_MONOCYTE_DAY7_UP	176	Up	0.00357779
HALLMARK_PROTEIN_SECRETION	90	Up	0.00357779
CHEN_HOXA5_TARGETS_9HR_UP	202	Up	0.00363725
BURTON_ADIPOGENESIS_11	51	Up	0.00429583
SOTIRIOU_BREAST_CANCER_GRADE_1_VS_3_UP	144	Down	0.00194383
GSE14415_INDUCED_VS_NATURAL_TREG_UP	116	Up	0.00473201
GSE13485_CTRL_VS_DAY1_YF17D_VACCINE_PBMC_UP	179	Up	0.00484624
WENDT_COHESIN_TARGETS_UP	32	Up	0.00488909
PUIFFE_INVASION_INHIBITED_BY_ASCITES_DN	130	Up	0.00496076
REACTOME_ETHANOL_OXIDATION	9	Up	0.00597207
RIGGINS_TAMOXIFEN_RESISTANCE_DN	181	Up	0.00609928
JOHNSTONE_PARVB_TARGETS_2_DN	289	Up	0.00658526
ATCATGA_MIR433	91	Up	0.00678844
DING_LUNG_CANCER_EXPRESSION_BY_COPY_NUMBER	91	Up	0.00678844
GNF2_CCNA2	64	Down	0.00238525
AMUNDSON_GAMMA_RADIATION_RESPONSE	36	Down	0.0027006
GSE40274_FOXP3_VS_FOXP3_AND_HELIOS_TRANSDUCED_ACTIVATED_CD4_TCELL_DN	108	Up	0.00678844
MOSERLE_IFNA_RESPONSE	28	Up	0.00678844
chr17q25	108	Down	0.0027006
OSMAN_BLADDER_CANCER_UP	358	Up	0.00678844
GSE22886_NAIVE_CD4_TCELL_VS_MEMORY_TCELL_DN	177	Up	0.00716383
GSE21380_NON_TFH_VS_GERMINAL_CENTER_TFH_CD4_TCELL_DN	175	Up	0.0077867
GSE13485_DAY1_VS_DAY3_YF17D_VACCINE_PBMC_DN	173	Up	0.0078431
NAKAYAMA_SOFT_TISSUE_TUMORS_PCA2_UP	63	Down	0.0027071
GNF2_CCNB2	52	Down	0.00308201
GSE44649_NAIVE_VS_ACTIVATED_CD8_TCELL_MIR155_KO_DN	171	Up	0.0078431
ENK_UV_RESPONSE_KERATINOCYTE_DN	447	Up	0.00831668
WHITEFORD_PEDIATRIC_CANCER_MARKERS	109	Down	0.00308201
ONGUSAHA_BRCA1_TARGETS_DN	14	Up	0.0083397
BIOCARTA_RAB_PATHWAY	12	Up	0.00856589
GNF2_CENPF	59	Down	0.00312536
CROONQUIST_IL6_DEPRIVATION_DN	92	Down	0.00340582
GSE339_EX_VIVO_VS_IN_CULTURE_CD4POS_DC_DN	163	Up	0.00901539
MODULE_86	42	Up	0.00972335
GSE13485_DAY1_VS_DAY7_YF17D_VACCINE_PBMC_DN	171	Up	0.0102196
TESAR_ALK_TARGETS_HUMAN_ES_4D_DN	2	Up	0.0102196
TESAR_ALK_TARGETS_HUMAN_ES_5D_DN	2	Up	0.0102196
GCM_RAB10	160	Up	0.0103287
chr4q23	12	Up	0.0109395
CATGTAA_MIR496	132	Up	0.0121028
PICCALUGA_ANGIOIMMUNOBLASTIC_LYMPHOMA_DN	118	Up	0.0121028
GSE29164_UNTREATED_VS_CD8_TCELL_AND_IL12_TREATED_MELANOMA_DAY7_UP	180	Up	0.0121669
DUTERTRE_ESTRADIOL_RESPONSE_24HR_UP	284	Down	0.00340582
MODULE_239	107	Up	0.0121669
TAGCTTT_MIR9	177	Up	0.0121669
KANG_DOXORUBICIN_RESISTANCE_UP	50	Down	0.00340582
CUI_TCF21_TARGETS_2_DN	676	Up	0.0127542
GSE27434_WT_VS_DNMT1_KO_TREG_DN	171	Up	0.0135255
chr9q34	157	Down	0.00357779
GNF2_CDC2	59	Down	0.00372996
GNF2_ESPL1	34	Down	0.00404671
BLALOCK_ALZHEIMERS_DISEASE_DN	1009	Up	0.0136422
GSE10239_NAIVE_VS_MEMORY_CD8_TCELL_UP	181	Up	0.0141733
GINESTIER_BREAST_CANCER_ZNF217_AMPLIFIED_UP	72	Up	0.0144063
HADDAD_T_LYMPHOCYTE_AND_NK_PROGENITOR_UP	63	Up	0.0144063
ANDERSEN_CHOLANGIOCARCINOMA_CLASS2	119	Down	0.00422507
BURTON_ADIPOGENESIS_PEAK_AT_24HR	37	Down	0.00422507
ERB2_UP.V1_DN	165	Up	0.0151126
GSE39152_BRAIN_VS_SPLEEN_CD103_NEG_MEMORY_CD8_TCELL_UP	167	Up	0.0154887
GSE21927_SPLEEN_C57BL6_VS_EL4_TUMOR_BALBC_MONOCYTES_UP	158	Up	0.0156972
RAMALHO_STEMNESS_UP	189	Up	0.0156972
FLORIO_NEOCORTEX_BASAL_RADIAL_GLIA_DN	161	Down	0.00429583
FRASOR_RESPONSE_TO_SERM_OR_FULVESTRANT_DN	46	Down	0.00678844
DEURIG_T_CELL_PROLYMPHOCYTIC_LEUKEMIA_DN	258	Up	0.0161584
GNF2_BUB1B	46	Down	0.00678844
GO_GDP_BINDING	45	Up	0.0166324
YANG_MUC2_TARGETS_DUODENUM_3MO_DN	16	Up	0.0167268
GNF2_MCM4	50	Down	0.00678844
BARRIER_COLON_CANCER_RECURRENCE_UP	38	Up	0.0168023
MODULE_397	97	Down	0.00703072
CAVARD_LIVER_CANCER_MALIGNANT_VS_BENIGN	27	Up	0.0168023
MODULE_323	54	Up	0.0168886
GO_ETHANOL_METABOLIC_PROCESS	13	Up	0.0181036
FLECHNER_BIOPSY_KIDNEY_TRANSPLANT_REJECTED_VS_OK_DN	468	Up	0.0189302
CROONQUIST_NRAS_SIGNALING_DN	65	Down	0.00772554
SANSOM_APC_TARGETS_REQUIRE_MYC	174	Down	0.0078431
GNF2_RRM2	38	Down	0.00901539
GO_VOLTAGE_GATED_POTASSIUM_CHANNEL_ACTIVITY	25	Down	0.00981605
SANA_TNF_SIGNALING_UP	65	Up	0.0189302
GSE17301_ACD3_ACD28_VS_ACD3_ACD28_AND_IFNA5_STIM_CD8_TCELL_UP	146	Down	0.0102196
GSE43863_NAIVE_VS_LY6C_LOW_CXCR5NEG_CD4_EFF_TCELL_D6_LCMV_DN	157	Down	0.0113805
GNF2_HMMR	45	Down	0.0118422
GSE14415_NATURAL_TREG_VS_TCONV_DN	144	Down	0.0121028
GSE17301_CTRL_VS_48H_ACD3_ACD28_IFNA2_STIM_CD8_TCELL_DN	149	Down	0.0121669
ATGCAGT_MIR217	82	Up	0.01975
GSE25502_WT_VS_KLF13_KO_THYMIC_MEMORY_LIKE_CD8_TCELL_UP	138	Up	0.0205084
HERNANDEZ_ABERRANT_MITOSIS_BY_DOCETACEL_4NM_UP	16	Up	0.0205084
BOYAULT_LIVER_CANCER_SUBCLASS_G1_DN	34	Up	0.0214103
SPIRA_SMOKERS_LUNG_CANCER_UP	34	Up	0.0216676
ZHAN_MULTIPLE_MYELOMA_PR_UP	40	Down	0.0123938
GSE3400_UNTREATED_VS_IFNB_TREATED_MEF_UP	161	Up	0.0216987
DIAZ_CHRONIC_MEYLOGENOUS_LEUKEMIA_UP	1254	Up	0.021771
STK33_SKM_UP	211	Up	0.02206
PODAR_RESPONSE_TO_ADAPHOSTIN_UP	126	Up	0.0233858
GCM_HBP1	65	Up	0.0235947
FAELT_B_CLL_WITH_VH3_21_UP	44	Down	0.0128895
GSE13547_CTRL_VS_ANTI_IGM_STIM_ZFX_KO_BCELL_2H_DN	147	Up	0.0236411
GNF2_PCNA	63	Down	0.0132552
REACTOME_VOLTAGE_GATED_POTASSIUM_CHANNELS	10	Down	0.0133744
GSE21360_NAIVE_VS_QUATERNARY_MEMORY_CD8_TCELL_DN	174	Up	0.0236411
JOHNSTONE_PARVB_TARGETS_3_DN	790	Up	0.0246938
KANG_DOXORUBICIN_RESISTANCE_DN	19	Up	0.0246938
BURTON_ADIPOGENESIS_12	32	Up	0.0270365
GAVIN_FOXP3_TARGETS_CLUSTER_P6	74	Down	0.0135255
NUYTTEN_NIPP1_TARGETS_UP	624	Up	0.0270365
GSE16450_CTRL_VS_IFNA_6H_STIM_IMMATURE_NEURON_CELL_LINE_UP	146	Up	0.0275388
GSE34006_UNTREATED_VS_A2AR_AGONIST_TREATED_TREG_UP	180	Up	0.0275388
ZHENG_FOXP3_TARGETS_IN_THYMUS_UP	170	Up	0.0295055
KIM_GERMINAL_CENTER_T_HELPER_UP	55	Up	0.0297112
SCHLOSSER_MYC_TARGETS_REPRESSED_BY_SERUM	147	Up	0.0297112
chr1p22	50	Up	0.032023
CUI_TCF21_TARGETS_2_UP	325	Down	0.0136422
GNATENKO_PLATELET_SIGNATURE	32	Up	0.032023
chr19q13	444	Down	0.01419
GSE46606_UNSTIM_VS_CD40L_IL2_IL5_3DAY_STIMULATED_IRF4_KO_BCELL_UP	59	Down	0.0144063
MODULE_54	225	Down	0.0144063
GO_DELAYED_RECTIFIER_POTASSIUM_CHANNEL_ACTIVITY	8	Down	0.0148396
STEARMAN_LUNG_CANCER_EARLY_VS_LATE_UP	112	Up	0.0331865
GSE40493_BCL6_KO_VS_WT_TREG_DN	45	Down	0.0148751
chr16p13	168	Down	0.0151126
LY_AGING_MIDDLE_DN	16	Down	0.0154887
MEK_UP.V1_DN	155	Up	0.0337917
chr13q12	50	Up	0.033834
MORF_IKBKG	109	Down	0.0156972
MORF_MYST2	55	Down	0.0156972
GSE16385_UNTREATED_VS_12H_IFNG_TNF_TREATED_MACROPHAGE_UP	111	Down	0.0164604
GENTILE_UV_HIGH_DOSE_DN	268	Up	0.0342456
GSE12392_CD8A_POS_VS_NEG_SPLEEN_DC_DN	158	Down	0.0166324
CHEN_LVAD_SUPPORT_OF_FAILING_HEART_UP	86	Up	0.0350492
GSE35543_IN_VITRO_ITREG_VS_CONVERTED_EX_ITREG_UP	170	Down	0.0166324
MARTENS_TRETINOIN_RESPONSE_UP	346	Down	0.0166324
KOBAYASHI_EGFR_SIGNALING_24HR_DN	230	Down	0.0168023
WHITFIELD_CELL_CYCLE_LITERATURE	40	Down	0.0181036
GO_INNER_DYNEIN_ARM_ASSEMBLY	6	Down	0.0205084
ZHOU_CELL_CYCLE_GENES_IN_IR_RESPONSE_24HR	115	Down	0.0205084
GSE28737_WT_VS_BCL6_KO_MARGINAL_ZONE_BCELL_DN	163	Up	0.0350492
MODULE_13	341	Down	0.0210922
REACTOME_UNWINDING_OF_DNA	11	Down	0.0210922
PECE_MAMMARY_STEM_CELL_DN	119	Up	0.0350492
GO_POTASSIUM_CHANNEL_ACTIVITY	41	Down	0.021133
GO_AXONEMAL_DYNEIN_COMPLEX_ASSEMBLY	10	Down	0.0214103
GSE30962_PRIMARY_VS_SECONDARY_ACUTE_LCMV_INF_CD8_TCELL_UP	174	Down	0.021771
GSE369_PRE_VS_POST_IL6_INJECTION_SOCS3_KO_LIVER_DN	175	Down	0.021771
WANG_CLIM2_TARGETS_DN	163	Up	0.0350492
ZHOU_CELL_CYCLE_GENES_IN_IR_RESPONSE_6HR	80	Down	0.021771
CHANG_CYCLING_GENES	132	Down	0.0221072
BURTON_ADIPOGENESIS_3	90	Down	0.023056
GO_OUTER_DYNEIN_ARM_ASSEMBLY	5	Down	0.0235947
GNF2_MKI67	26	Down	0.0239348
GSE1925_CTRL_VS_24H_IFNG_STIM_IFNG_PRIMED_MACROPHAGE_UP	160	Up	0.0351714
GSE17721_0.5H_VS_4H_GARDIQUIMOD_BMDC_DN	163	Up	0.0355193
MORF_PSMC2	111	Up	0.0358851
GSE16385_MONOCYTE_VS_12H_IL4_TREATED_MACROPHAGE_DN	172	Down	0.0246938
GSE19888_ADENOSINE_A3R_INH_PRETREAT_AND_ACT_BY_A3R_VS_A3R_INH_AND_TCELL_MEMBRANES_ACT_MAST_CELL_UP	160	Up	0.0359676
ACEVEDO_LIVER_CANCER_UP	867	Up	0.0360152
DE_YY1_TARGETS_DN	81	Up	0.0360152
GSE3982_BASOPHIL_VS_EFF_MEMORY_CD4_TCELL_UP	164	Up	0.0369793
GSE9601_UNTREATED_VS_PI3K_INHIBITOR_TREATED_HCMV_INF_MONOCYTE_UP	146	Down	0.0257942
GNF2_CENPE	39	Down	0.0273548
GSE9960_HEALTHY_VS_GRAM_NEG_AND_POS_SEPSIS_PBMC_UP	89	Down	0.0275513
GO_CXCR_CHEMOKINE_RECEPTOR_BINDING	11	Up	0.0378195
LIN_APC_TARGETS	69	Down	0.0297112
GSE14000_TRANSLATED_RNA_VS_MRNA_4H_LPS_DC_UP	176	Up	0.0378195
chr2p22	36	Up	0.0378753
NIKOLSKY_BREAST_CANCER_22Q13_AMPLICON	12	Down	0.0297112
chr5q14	29	Up	0.0383396
VERHAAK_GLIOBLASTOMA_CLASSICAL	122	Down	0.0300731
SMID_BREAST_CANCER_LUMINAL_A_DN	16	Down	0.0301744
GSE19401_UNSTIM_VS_PAM2CSK4_STIM_FOLLICULAR_DC_DN	186	Up	0.0400941
GSE42021_CD24HI_VS_CD24LOW_TCONV_THYMUS_DN	164	Up	0.0402507
GSE22886_CD8_VS_CD4_NAIVE_TCELL_UP	168	Up	0.0415744
GSE36891_POLYIC_TLR3_VS_PAM_TLR2_STIM_PERITONEAL_MACROPHAGE_DN	129	Up	0.0415744
GSE3982_NEUTROPHIL_VS_BASOPHIL_DN	173	Up	0.0415744
GTTATAT_MIR410	67	Up	0.0421638
CHANDRAN_METASTASIS_TOP50_UP	31	Up	0.0423238
MORF_RAB5A	92	Up	0.0424463
MAHADEVAN_RESPONSE_TO_MP470_UP	16	Up	0.0426945
GSE16385_UNTREATED_VS_12H_IL4_TREATED_MACROPHAGE_DN	138	Up	0.043489
STK33_UP	232	Up	0.043489
GSE9006_HEALTHY_VS_TYPE_1_DIABETES_PBMC_AT_DX_UP	171	Up	0.0435612
GSE41867_DAY15_EFFECTOR_VS_DAY30_EXHAUSTED_CD8_TCELL_LCMV_CLONE13_DN	179	Up	0.0438465
GSE13547_CTRL_VS_ANTI_IGM_STIM_BCELL_12H_UP	157	Down	0.030181
MORF_ARAF1	62	Down	0.030181
GSE1432_CTRL_VS_IFNG_1H_MICROGLIA_DN	144	Up	0.0447719
NABA_CORE_MATRISOME	137	Down	0.030181
GSE40493_BCL6_KO_VS_WT_TREG_UP	142	Up	0.0459395
DACOSTA_UV_RESPONSE_VIA_ERCC3_TTD_UP	59	Down	0.0303265
LIN_MELANOMA_COPY_NUMBER_DN	38	Up	0.0466453
GSE1740_MCSF_VS_MCSF_AND_IFNG_DAY2_DERIVED_MACROPHAGE_DN	174	Up	0.0485648
SAKAI_CHRONIC_HEPATITIS_VS_LIVER_CANCER_UP	74	Up	0.0501097
GSE1791_CTRL_VS_NEUROMEDINU_IN_T_CELL_LINE_6H_DN	178	Up	0.0503224
GSE33425_CD161_HIGH_VS_NEG_CD8_TCELL_DN	164	Up	0.0512923
AMIT_SERUM_RESPONSE_60_MCF10A	50	Up	0.0521624
BOYAULT_LIVER_CANCER_SUBCLASS_G12_UP	35	Up	0.0521624
PLASARI_TGFB1_SIGNALING_VIA_NFIC_1HR_DN	82	Up	0.0521624
CHANG_IMMORTALIZED_BY_HPV31_DN	46	Up	0.0522764
GSE42021_TCONV_PLN_VS_CD24HI_TCONV_THYMUS_UP	169	Up	0.0522764
RODRIGUES_DCC_TARGETS_DN	110	Up	0.0532137
WELCSH_BRCA1_TARGETS_UP	181	Up	0.0532137
chr17p13	144	Down	0.0313285
MODULE_257	128	Down	0.0313285
IKEDA_MIR1_TARGETS_UP	52	Up	0.0534284
GSE41867_DAY6_EFFECTOR_VS_DAY30_EXHAUSTED_CD8_TCELL_LCMV_CLONE13_DN	177	Up	0.0541887
TIEN_INTESTINE_PROBIOTICS_24HR_DN	192	Up	0.0541887
GNF2_BUB1	24	Down	0.0333057
chr16p11	63	Down	0.0351714
GSE33425_CD161_HIGH_VS_INT_CD8_TCELL_UP	166	Up	0.0542447
MORF_CNTN1	83	Down	0.0360152
VERRECCHIA_RESPONSE_TO_TGFB1_C5	20	Down	0.0363598
GO_VOLTAGE_GATED_CATION_CHANNEL_ACTIVITY	38	Down	0.037237
GSE42021_CD24HI_TREG_VS_CD24HI_TCONV_THYMUS_DN	160	Up	0.0542447
WANG_RECURRENT_LIVER_CANCER_DN	14	Up	0.0542447
chr4q21	55	Up	0.0542733
GSE16385_ROSIGLITAZONE_IFNG_TNF_VS_IL4_STIM_MACROPHAGE_DN	158	Up	0.0547714
GARGALOVIC_RESPONSE_TO_OXIDIZED_PHOSPHOLIPIDS_BLUE_UP	116	Up	0.0548064
GSE24634_TREG_VS_TCONV_POST_DAY7_IL4_CONVERSION_UP	160	Down	0.037237
GSE37532_VISCERAL_ADIPOSE_TISSUE_VS_LN_DERIVED_PPARG_KO_TREG_CD4_TCELL_DN	91	Down	0.037237
GSE22025_PROGESTERONE_VS_TGFB1_AND_PROGESTERONE_TREATED_CD4_TCELL_UP	171	Up	0.0548064
GO_SODIUM_CHANNEL_ACTIVITY	10	Down	0.0391026
KEGG_ECM_RECEPTOR_INTERACTION	55	Down	0.0402507
GSE18281_PERIMEDULLARY_CORTICAL_REGION_VS_WHOLE_CORTEX_THYMUS_UP	158	Down	0.0408964
GSE13547_WT_VS_ZFX_KO_BCELL_ANTI_IGM_STIM_12H_UP	61	Down	0.0415744
REACTOME_NUCLEAR_SIGNALING_BY_ERBB4	25	Up	0.0548064
GCM_ERBB2IP	58	Up	0.0554928
GSE19772_HCMV_INFL_VS_HCMV_INF_MONOCYTES_AND_PI3K_INHIBITION_DN	168	Up	0.0554928
KUMAMOTO_RESPONSE_TO_NUTLIN_3A_DN	10	Down	0.0415744
MORF_PAPSS1	95	Up	0.0554928
SCIAN_CELL_CYCLE_TARGETS_OF_TP53_AND_TP73_DN	21	Down	0.0421626
ATACTGT_MIR144	157	Up	0.0562432
GO_CATION_CHANNEL_ACTIVITY	102	Down	0.0432136
GO_POSITIVE_REGULATION_OF_HEART_RATE	8	Up	0.0562432
MIKKELSEN_MEF_HCP_WITH_H3K27ME3	189	Down	0.0439727
chr10q23	59	Up	0.0571412
MIKKELSEN_MCV6_HCP_WITH_H3K27ME3	150	Down	0.0452637
ACAACTT_MIR382	48	Up	0.0589422
ISHIDA_E2F_TARGETS	45	Down	0.0476688
LIANG_SILENCED_BY_METHYLATION_2	37	Up	0.0589422
GSE16450_IMMATURE_VS_MATURE_NEURON_CELL_LINE_DN	158	Down	0.0501097
GESERICK_TERT_TARGETS_DN	20	Up	0.0590747
BRUECKNER_TARGETS_OF_MIRLET7A3_UP	94	Up	0.0592701
chr3p13	5	Up	0.0593922
GSE3982_MAST_CELL_VS_TH2_UP	165	Up	0.059446
MODULE_451	25	Down	0.0521624
TGAATGT_MIR181A_MIR181B_MIR181C_MIR181D	371	Up	0.059446
GO_CELL_CELL_SIGNALING_INVOLVED_IN_CARDIAC_CONDUCTION	6	Down	0.0542447
GSE25502_WT_VS_KLF13_KO_THYMIC_MEMORY_LIKE_CD8_TCELL_DN	78	Down	0.0542447
GSE20198_IL12_VS_IL12_IL18_TREATED_ACT_CD4_TCELL_UP	174	Up	0.0603938
GSE1460_DP_THYMOCYTE_VS_THYMIC_STROMAL_CELL_DN	167	Up	0.0605975
BASAKI_YBX1_TARGETS_DN	309	Up	0.0608223
GSE7509_FCGRIIB_VS_TNFA_IL1B_IL6_PGE_STIM_DC_DN	99	Down	0.0542447
TTTGCAG_MIR518A2	155	Up	0.0608223
SENGUPTA_EBNA1_ANTICORRELATED	108	Down	0.054516
GSE7768_OVA_ALONE_VS_OVA_WITH_MPL_IMMUNIZED_MOUSE_WHOLE_SPLEEN_6H_DN	130	Up	0.0619273
GSE8515_CTRL_VS_IL6_4H_STIM_MAC_UP	146	Up	0.0621559
GSE1432_1H_VS_6H_IFNG_MICROGLIA_DN	169	Up	0.0625988
GSE18281_SUBCAPSULAR_VS_PERIMEDULLARY_CORTICAL_REGION_OF_THYMUS_DN	139	Up	0.0625988
ZHU_CMV_8_HR_UP	40	Up	0.0643053
GSE30962_PRIMARY_VS_SECONDARY_ACUTE_LCMV_INF_CD8_TCELL_DN	144	Up	0.0648229
REACTOME_INITIAL_TRIGGERING_OF_COMPLEMENT	12	Down	0.0554928
GREENBAUM_E2A_TARGETS_UP	30	Down	0.0562432
BIOCARTA_ACTINY_PATHWAY	19	Up	0.0652164
GSE1432_CTRL_VS_IFNG_6H_MICROGLIA_DN	165	Up	0.0654045
GSE13411_IGM_MEMORY_BCELL_VS_PLASMA_CELL_DN	131	Down	0.0566222
BILD_CTNNB1_ONCOGENIC_SIGNATURE	66	Up	0.0658375
CHIANG_LIVER_CANCER_SUBCLASS_PROLIFERATION_UP	157	Down	0.0589422
GSE17974_IL4_AND_ANTI_IL12_VS_UNTREATED_1H_ACT_CD4_TCELL_DN	82	Down	0.0590747
TAATGTG_MIR323	129	Up	0.0659439
SARRIO_EPITHELIAL_MESENCHYMAL_TRANSITION_UP	162	Down	0.059446
MODULE_70	35	Down	0.0602663
GO_CALCIUM_ION_REGULATED_EXOCYTOSIS_OF_NEUROTRANSMITTER	17	Down	0.0603938
GOBERT_OLIGODENDROCYTE_DIFFERENTIATION_UP	506	Down	0.0617663
chr7q33	10	Up	0.066196
GO_MULTICELLULAR_ORGANISMAL_MACROMOLECULE_METABOLIC_PROCESS	50	Down	0.0619273
GSE25146_UNSTIM_VS_HELIOBACTER_PYLORI_LPS_STIM_AGS_CELL_DN	134	Up	0.066196
AMIT_EGF_RESPONSE_60_HELA	38	Up	0.0664452
GCM_ZNF198	105	Up	0.0664452
MORF_PHB	112	Down	0.0619273
GO_VOLTAGE_GATED_SODIUM_CHANNEL_ACTIVITY	5	Down	0.0625988
GO_POSITIVE_REGULATION_OF_CAMP_MEDIATED_SIGNALING	6	Up	0.0664452
GSE22589_HEALTHY_VS_SIV_INFECTED_DC_UP	161	Down	0.0625988
GSE10239_MEMORY_VS_DAY4.5_EFF_CD8_TCELL_DN	180	Up	0.0664452
MODULE_87	41	Up	0.0670489
CCAWWNAAGG_SRF_Q4	64	Up	0.0676748
chr8q11	14	Up	0.0677949
GSE23308_CTRL_VS_CORTICOSTERONE_TREATED_MACROPHAGE_MINERALCORTICOID_REC_KO_DN	176	Up	0.0692918
GSE21033_1H_VS_12H_POLYIC_STIM_DC_DN	110	Up	0.0695065
GSE27241_WT_VS_RORGT_KO_TH17_POLARIZED_CD4_TCELL_UP	129	Down	0.0625988
GSE1432_CTRL_VS_IFNG_1H_MICROGLIA_UP	144	Down	0.0641035
GSE35825_IFNA_VS_IFNG_STIM_MACROPHAGE_UP	135	Up	0.0695065
GO_PROTEINACEOUS_EXTRACELLULAR_MATRIX	192	Down	0.0646301
REACTOME_GLUCURONIDATION	15	Up	0.0695065
MINGUEZ_LIVER_CANCER_VASCULAR_INVASION_DN	19	Up	0.0696739
GSE12001_MIR223_KO_VS_WT_NEUTROPHIL_DN	171	Up	0.0700457
GSE32423_MEMORY_VS_NAIVE_CD8_TCELL_IL7_IL4_DN	171	Up	0.0700457
GNF2_TTK	37	Down	0.0648229
GARY_CD5_TARGETS_DN	393	Up	0.0700495
KIM_GASTRIC_CANCER_CHEMOSENSITIVITY	75	Down	0.0654382
LIU_SOX4_TARGETS_UP	114	Up	0.070434
GSE21360_NAIVE_VS_TERTIARY_MEMORY_CD8_TCELL_DN	160	Down	0.0654514
GSE35685_CD34POS_CD38NEG_VS_CD34POS_CD10NEG_CD62LPOS_BONE_MARROW_UP	177	Up	0.0707406
SHEN_SMARCA2_TARGETS_DN	141	Down	0.066196
chr15q21	56	Up	0.0718833
GO_CARBOHYDRATE_KINASE_ACTIVITY	19	Down	0.0664452
GO_CHEMOKINE_RECEPTOR_BINDING	34	Up	0.0720121
TTGCCAA_MIR182	250	Up	0.0720121
MOLENAAR_TARGETS_OF_CCND1_AND_CDK4_DN	56	Down	0.06796
CAIRO_PML_TARGETS_BOUND_BY_MYC_DN	12	Up	0.0722144
GNF2_H2AFX	29	Down	0.0687522
chr1p31	48	Up	0.0722934
CHIARETTI_ACUTE_LYMPHOBLASTIC_LEUKEMIA_ZAP70	55	Down	0.0692918
GO_CHEMOKINE_MEDIATED_SIGNALING_PATHWAY	36	Up	0.0722934
HASLINGER_B_CLL_WITH_11Q23_DELETION	19	Up	0.0722934
GSE19888_CTRL_VS_A3R_INHIBITOR_TREATED_MAST_CELL_DN	153	Up	0.0728894
GO_ATPASE_REGULATOR_ACTIVITY	25	Up	0.0732041
GSE1460_CD4_THYMOCYTE_VS_NAIVE_CD4_TCELL_CORD_BLOOD_UP	180	Up	0.073306
GSE23114_WT_VS_SLE2C1_MOUSE_SPLEEN_B1A_BCELL_DN	150	Down	0.0695065
GSE21927_C26GM_VS_4T1_TUMOR_MONOCYTE_BALBC_DN	155	Up	0.0749953
NIKOLSKY_BREAST_CANCER_21Q22_AMPLICON	10	Down	0.0695065
MORF_CASP2	77	Down	0.0696739
KONG_E2F3_TARGETS	83	Down	0.070434
LAIHO_COLORECTAL_CANCER_SERRATED_UP	101	Up	0.0752104
GTGCCAT_MIR183	138	Up	0.0755806
BAELDE_DIABETIC_NEPHROPATHY_DN	371	Up	0.0759936
OUELLET_OVARIAN_CANCER_INVASIVE_VS_LMP_UP	109	Up	0.0761138
TBK1.DF_DN	260	Up	0.0761138
GSE18893_TCONV_VS_TREG_2H_TNF_STIM_DN	150	Up	0.0779465
MODULE_20	61	Down	0.0715197
BONOME_OVARIAN_CANCER_POOR_SURVIVAL_UP	26	Up	0.0796205
GSE29617_CTRL_VS_DAY3_TIV_FLU_VACCINE_PBMC_2008_DN	169	Up	0.0796205
WANG_LMO4_TARGETS_DN	298	Up	0.0797172
FURUKAWA_DUSP6_TARGETS_PCI35_DN	60	Down	0.0719577
NABA_COLLAGENS	18	Down	0.0720121
MODULE_57	50	Down	0.0722144
ATTCTTT_MIR186	218	Up	0.0798785
OXFORD_RALA_OR_RALB_TARGETS_UP	45	Down	0.0722934
ZWANG_TRANSIENTLY_UP_BY_2ND_EGF_PULSE_ONLY	689	Down	0.0730242
GSE45365_HEALTHY_VS_MCMV_INFECTION_BCELL_IFNAR_KO_DN	160	Up	0.080146
GSE29164_CD8_TCELL_VS_CD8_TCELL_AND_IL12_TREATED_MELANOMA_DAY3_UP	186	Up	0.0809306
NADERI_BREAST_CANCER_PROGNOSIS_UP	36	Down	0.0732041
chr22q13	126	Down	0.0738484
MORF_PRKAR1A	133	Up	0.0813284
SINGH_KRAS_DEPENDENCY_SIGNATURE_	15	Down	0.0763921
HALLMARK_E2F_TARGETS	188	Down	0.0797172
GO_PRIMARY_ALCOHOL_METABOLIC_PROCESS	40	Up	0.0817185
RB_P130_DN.V1_DN	119	Up	0.0817185
IIZUKA_LIVER_CANCER_PROGRESSION_G2_G3_UP	24	Up	0.0819238
REACTOME_DEGRADATION_OF_THE_EXTRACELLULAR_MATRIX	14	Down	0.0799655
BROCKE_APOPTOSIS_REVERSED_BY_IL6	127	Up	0.0824713
GSE1460_NAIVE_CD4_TCELL_CORD_BLOOD_VS_THYMIC_STROMAL_CELL_DN	180	Up	0.0826479
GSE37533_PPARG1_FOXP3_VS_PPARG2_FOXP3_TRANSDUCED_CD4_TCELL_PIOGLITAZONE_TREATED_DN	170	Up	0.0826479
GSE14415_INDUCED_TREG_VS_TCONV_UP	157	Down	0.0809306
GSE22886_NAIVE_CD4_TCELL_VS_NKCELL_DN	179	Up	0.0837081
REACTOME_POTASSIUM_CHANNELS	36	Down	0.08228
GO_LIGAND_GATED_CHANNEL_ACTIVITY	42	Down	0.0838499
GO_REGULATION_OF_LYMPHOCYTE_CHEMOTAXIS	10	Up	0.0837339
GSE22886_NEUTROPHIL_VS_DC_DN	178	Up	0.0837339
GSE45365_WT_VS_IFNAR_KO_CD11B_DC_MCMV_INFECTION_UP	157	Down	0.0838499
GSE23502_WT_VS_HDC_KO_MYELOID_DERIVED_SUPPRESSOR_CELL_BM_DN	161	Up	0.0837339
GSE8515_CTRL_VS_IL6_4H_STIM_MAC_DN	104	Down	0.0838499
chr3q26	38	Up	0.0838499
chr22q11	83	Down	0.0862209
GTGACTT_MIR224	129	Up	0.0838499
GSE45365_NK_CELL_VS_CD11B_DC_UP	100	Down	0.0884442
KIM_ALL_DISORDERS_CALB1_CORR_UP	445	Up	0.0838499
GO_EXTRACELLULAR_MATRIX_STRUCTURAL_CONSTITUENT	37	Down	0.0891233
MORF_RAB11A	55	Up	0.0838499
RAY_TARGETS_OF_P210_BCR_ABL_FUSION_UP	12	Up	0.0838499
SRC_UP.V1_UP	86	Down	0.0917849
GSE15750_DAY6_VS_DAY10_TRAF6KO_EFF_CD8_TCELL_UP	179	Down	0.0922806
WANG_RESPONSE_TO_PACLITAXEL_VIA_MAPK8_DN	4	Up	0.0851836
CASORELLI_ACUTE_PROMYELOCYTIC_LEUKEMIA_UP	135	Up	0.0862209
chr12q14	25	Up	0.0862209
GSE14415_NATURAL_TREG_VS_FOXP3_KO_NATURAL_TREG_DN	114	Up	0.086255
MORI_LARGE_PRE_BII_LYMPHOCYTE_UP	81	Down	0.0922806
GSE16450_IMMATURE_VS_MATURE_NEURON_CELL_LINE_12H_IFNA_STIM_DN	170	Up	0.086255
chr2q23	13	Up	0.0866788
MORF_RAD23B	165	Up	0.0866788
RODRIGUES_THYROID_CARCINOMA_ANAPLASTIC_UP	614	Up	0.0866788
NIKOLSKY_BREAST_CANCER_17Q11_Q21_AMPLICON	82	Down	0.0922806
RB_P107_DN.V1_UP	117	Down	0.0922806
GCM_PTK2	129	Up	0.0872435
GRANDVAUX_IRF3_TARGETS_UP	14	Up	0.0873095
GRAHAM_CML_DIVIDING_VS_NORMAL_QUIESCENT_DN	74	Up	0.0884442
GSE14413_UNSTIM_VS_IFNB_STIM_NIH3T3_CELLS_DN	120	Up	0.0891386
ACTGAAA_MIR30A3P_MIR30E3P	159	Up	0.0897412
GCM_MAX	28	Up	0.0902603
CAGTGTT_MIR141_MIR200A	238	Up	0.090935
GSE16266_CTRL_VS_HEATSHOCK_AND_LPS_STIM_MEF_UP	191	Up	0.0911237
chr4q31	40	Up	0.0921632
GSE22886_NAIVE_CD4_TCELL_VS_MEMORY_TCELL_UP	132	Down	0.0945809
GO_RECEPTOR_INHIBITOR_ACTIVITY	8	Up	0.0921632
GSE10147_IL3_VS_IL3_AND_HIVP17_STIM_PDC_DN	82	Down	0.0963432
PIGF_UP.V1_DN	106	Down	0.0963432
chr17q21	167	Down	0.0967761
GSE21546_UNSTIM_VS_ANTI_CD3_STIM_SAP1A_KO_DP_THYMOCYTES_UP	163	Up	0.0921632
GSE6090_UNSTIM_VS_DC_SIGN_STIM_DC_DN	67	Down	0.0986843
chr6q12	6	Up	0.0922806
CTCTAGA_MIR526C_MIR518F_MIR526A	40	Up	0.0922806
GSE17721_0.5H_VS_8H_CPG_BMDC_DN	178	Up	0.0922806
SHEPARD_BMYB_TARGETS	57	Down	0.100582
MODULE_277	47	Up	0.0922806
TGAGATT_MIR216	80	Up	0.0922806
GSE25088_WT_VS_STAT6_KO_MACROPHAGE_IL4_STIM_DN	145	Down	0.101197
MILI_PSEUDOPODIA_CHEMOTAXIS_UP	68	Up	0.0926071
GSE41867_DAY8_VS_DAY15_LCMV_ARMSTRONG_EFFECTOR_CD8_TCELL_UP	79	Down	0.104677
SCHAEFFER_PROSTATE_DEVELOPMENT_6HR_UP	139	Up	0.0932575
MORF_PRDX3	79	Up	0.0942393
chr6q24	28	Up	0.0944277
GSE22886_CD8_VS_CD4_NAIVE_TCELL_DN	131	Down	0.104964
GO_POSITIVE_REGULATION_OF_MONOCYTE_CHEMOTAXIS	12	Up	0.0944277
GSE9006_HEALTHY_VS_TYPE_2_DIABETES_PBMC_AT_DX_UP	175	Down	0.104964
GCM_DLG1	71	Up	0.0947533
HAMAI_APOPTOSIS_VIA_TRAIL_DN	131	Down	0.104964
LINDGREN_BLADDER_CANCER_CLUSTER_1_DN	320	Down	0.104964
GSE30083_SP2_VS_SP4_THYMOCYTE_UP	139	Down	0.105014
GSE32533_WT_VS_MIR17_KO_ACT_CD4_TCELL_DN	173	Up	0.0963432
GSE14769_UNSTIM_VS_80MIN_LPS_BMDM_DN	168	Up	0.0986447
PBX1_02	67	Up	0.0994373
ATF2_UP.V1_UP	109	Down	0.105677
GSE7596_AKT_TRANSD_VS_CTRL_CD4_TCONV_WITH_TGFB_UP	129	Up	0.100137
GSE1460_INTRATHYMIC_T_PROGENITOR_VS_THYMIC_STROMAL_CELL_DN	168	Up	0.101197
RICKMAN_HEAD_AND_NECK_CANCER_F	25	Up	0.102804
YANG_MUC2_TARGETS_DUODENUM_6MO_DN	14	Up	0.102804
GRABARCZYK_BCL11B_TARGETS_UP	64	Up	0.104321
chr14q22	45	Up	0.105677
MODULE_210	25	Down	0.105677
GO_SERINE_HYDROLASE_ACTIVITY	116	Down	0.106993
GROSS_HYPOXIA_VIA_ELK3_DN	141	Up	0.105677
GSE21927_BALBC_VS_C57BL6_MONOCYTE_TUMOR_DN	136	Up	0.105977
BERENJENO_ROCK_SIGNALING_NOT_VIA_RHOA_DN	42	Up	0.108175
GSE19888_ADENOSINE_A3R_INH_VS_ACT_WITH_INHIBITOR_PRETREATMENT_IN_MAST_CELL_DN	130	Down	0.106993
CROMER_TUMORIGENESIS_UP	49	Down	0.107227
NABA_BASEMENT_MEMBRANES	23	Down	0.107227
GSE33425_CD161_INT_VS_NEG_CD8_TCELL_DN	171	Up	0.108175
GSE39820_CTRL_VS_TGFBETA3_IL6_IL23A_CD4_TCELL_UP	181	Up	0.109401
GO_VOLTAGE_GATED_SODIUM_CHANNEL_COMPLEX	2	Down	0.108111
JIANG_AGING_CEREBRAL_CORTEX_UP	30	Up	0.109652
RAF_UP.V1_DN	154	Up	0.110302
REACTOME_EXTRACELLULAR_MATRIX_ORGANIZATION	48	Down	0.108111
GSE18281_CORTICAL_THYMOCYTE_VS_WHOLE_CORTEX_THYMUS_UP	88	Down	0.108175
CHOI_ATL_STAGE_PREDICTOR	39	Up	0.112162
GCM_PRKCG	39	Down	0.109401
MORF_PDPK1	54	Down	0.113737
GGGGCCC_MIR296	46	Down	0.115198
MORF_HAT1	160	Up	0.112162
GO_EXTRACELLULAR_MATRIX	239	Down	0.115198
SESTO_RESPONSE_TO_UV_C1	59	Up	0.112202
GO_GATED_CHANNEL_ACTIVITY	106	Down	0.115198
PHESSE_TARGETS_OF_APC_AND_MBD2_DN	11	Up	0.113517
GSE13522_WT_VS_IFNG_KO_SKIN_UP	53	Down	0.115198
GSE18281_CORTICAL_THYMOCYTE_VS_WHOLE_CORTEX_THYMUS_DN	166	Up	0.114429
IIZUKA_LIVER_CANCER_PROGRESSION_G1_G2_UP	11	Up	0.114871
GSE25088_CTRL_VS_IL4_STIM_MACROPHAGE_DN	141	Down	0.115198
GSE17301_CTRL_VS_48H_IFNA2_STIM_CD8_TCELL_DN	147	Down	0.11618
GSE9960_HEALTHY_VS_GRAM_NEG_AND_POS_SEPSIS_PBMC_DN	153	Up	0.115055
BERENJENO_TRANSFORMED_BY_RHOA_REVERSIBLY_DN	27	Up	0.115198
chr1q42	62	Up	0.115198
GSE14000_TRANSLATED_RNA_VS_MRNA_DC_UP	184	Up	0.115198
GSE36009_WT_VS_NLRP10_KO_DC_LPS_STIM_DN	165	Up	0.115198
GSE39820_CTRL_VS_TGFBETA1_IL6_IL23A_CD4_TCELL_UP	178	Up	0.115198
ALK_DN.V1_DN	64	Down	0.117292
GSE45837_WT_VS_GFI1_KO_PDC_DN	180	Down	0.117292
GSE45365_CD8A_DC_VS_CD11B_DC_IFNAR_KO_UP	128	Up	0.115198
KEGG_METABOLISM_OF_XENOBIOTICS_BY_CYTOCHROME_P450	55	Up	0.115198
NELSON_RESPONSE_TO_ANDROGEN_UP	72	Up	0.115198
OCT1_03	144	Up	0.115198
TGTTTAC_MIR30A5P_MIR30C_MIR30D_MIR30B_MIR30E5P	445	Up	0.115198
NABA_ECM_GLYCOPROTEINS	105	Down	0.117418
BHAT_ESR1_TARGETS_VIA_AKT1_UP	223	Down	0.118143
GOLDRATH_HOMEOSTATIC_PROLIFERATION	153	Up	0.115251
GRAHAM_CML_DIVIDING_VS_NORMAL_QUIESCENT_UP	153	Down	0.118143
GSE33162_HDAC3_KO_VS_HDAC3_KO_MACROPHAGE_DN	171	Up	0.115362
HOELZEL_NF1_TARGETS_UP	92	Up	0.115694
GSE21774_CD56_BRIGHT_VS_DIM_CD62L_POSITIVE_NK_CELL_UP	161	Up	0.11618
MODULE_111	95	Down	0.118143
MARTINEZ_RESPONSE_TO_TRABECTEDIN_DN	245	Up	0.11618
MORF_PTPN11	99	Up	0.11618
chr2q31	51	Up	0.116334
GSE6674_UNSTIM_VS_ANTI_IGM_STIM_BCELL_DN	49	Down	0.120772
GO_PROTEIN_COMPLEX_INVOLVED_IN_CELL_ADHESION	24	Down	0.121758
GSE5503_LIVER_DC_VS_PLN_DC_ACTIVATED_ALLOGENIC_TCELL_DN	177	Up	0.116334
KIM_MYCN_AMPLIFICATION_TARGETS_DN	81	Up	0.116334
MORF_HDAC2	256	Up	0.116334
YANG_BREAST_CANCER_ESR1_LASER_DN	41	Up	0.116334
GSE10240_CTRL_VS_IL17_STIM_PRIMARY_BRONCHIAL_EPITHELIAL_CELLS_DN	158	Down	0.121758
REACTOME_INTERACTION_BETWEEN_L1_AND_ANKYRINS	8	Down	0.124168
BASAKI_YBX1_TARGETS_UP	253	Down	0.125394
AGTCTTA_MIR499	62	Up	0.117292
ATAGGAA_MIR202	90	Up	0.117292
chr2q32	30	Up	0.117292
GCM_DFFA	113	Up	0.117292
GENTILE_UV_RESPONSE_CLUSTER_D2	38	Up	0.117292
GO_MULTIVESICULAR_BODY_SORTING_PATHWAY	10	Up	0.117292
MEISSNER_BRAIN_HCP_WITH_H3K27ME3	81	Down	0.125691
GO_POSITIVE_REGULATION_OF_INSULIN_RECEPTOR_SIGNALING_PATHWAY	8	Up	0.117292
MODULE_316	24	Down	0.126107
GSE1432_1H_VS_24H_IFNG_MICROGLIA_DN	166	Up	0.117292
KRAS.AMP.LUNG_UP.V1_DN	73	Down	0.126215
GSE21033_CTRL_VS_POLYIC_STIM_DC_12H_DN	173	Up	0.117292
GSE13547_CTRL_VS_ANTI_IGM_STIM_ZFX_KO_BCELL_2H_UP	141	Down	0.126255
GSE38696_LIGHT_ZONE_VS_DARK_ZONE_BCELL_UP	156	Up	0.117292
GSE44649_NAIVE_VS_ACTIVATED_CD8_TCELL_MIR155_KO_UP	173	Up	0.117292
NIKOLSKY_BREAST_CANCER_7P22_AMPLICON	28	Down	0.126268
YANAGIHARA_ESX1_TARGETS	23	Up	0.117292
GSE10500_ARTHRITIC_SYNOVIAL_FLUID_VS_HEALTHY_MACROPHAGE_DN	108	Up	0.118143
chr6p21	202	Down	0.127109
GSE44649_NAIVE_VS_ACTIVATED_CD8_TCELL_DN	170	Up	0.118143
GNF2_RFC4	58	Down	0.127109
GO_COLLAGEN_TRIMER	42	Down	0.127109
MORF_RAB6A	59	Up	0.118143
GO_NEGATIVE_REGULATION_OF_FIBROBLAST_GROWTH_FACTOR_RECEPTOR_SIGNALING_PATHWAY	9	Down	0.127109
MODULE_53	293	Down	0.128741
GSE4748_LPS_VS_LPS_AND_CYANOBACTERIUM_LPSLIKE_STIM_DC_3H_DN	88	Down	0.128761
CUI_TCF21_TARGETS_UP	23	Down	0.132806
CTTTGTA_MIR524	320	Up	0.118768
FINETTI_BREAST_CANCERS_KINOME_BLUE	17	Down	0.132806
chr1p34	112	Down	0.132862
ATAACCT_MIR154	53	Up	0.119949
FINETTI_BREAST_CANCERS_KINOME_GRAY	14	Up	0.119949
GCM_MAP4K4	145	Up	0.119949
GSE3982_BASOPHIL_VS_TH2_UP	150	Up	0.119949
MODULE_403	43	Down	0.134119
GCM_LTK	28	Down	0.135286
MEISSNER_BRAIN_HCP_WITH_H3_UNMETHYLATED	10	Down	0.135286
MIKKELSEN_IPS_LCP_WITH_H3K4ME3	107	Down	0.135286
GSE15750_DAY6_VS_DAY10_EFF_CD8_TCELL_UP	179	Down	0.135328
GSE19941_LPS_VS_LPS_AND_IL10_STIM_IL10_KO_MACROPHAGE_UP	155	Down	0.137309
GSE9316_CD4_TCELL_BALBC_VS_TH17_ENRI_CD4_TCELL_SKG_PMA_IONO_STIM_FR4NEG_DN	157	Up	0.119949
LEE_EARLY_T_LYMPHOCYTE_UP	86	Down	0.137415
PID_INTEGRIN4_PATHWAY	9	Down	0.137415
HALMOS_CEBPA_TARGETS_UP	39	Up	0.119949
BOWIE_RESPONSE_TO_TAMOXIFEN	17	Up	0.120772
BUCKANOVICH_T_LYMPHOCYTE_HOMING_ON_TUMOR_UP	17	Up	0.12248
GO_POSITIVE_REGULATION_OF_SYNAPSE_ASSEMBLY	31	Down	0.138997
GRAHAM_NORMAL_QUIESCENT_VS_NORMAL_DIVIDING_DN	83	Down	0.141044
GSE22935_UNSTIM_VS_24H_MBOVIS_BCG_STIM_MYD88_KO_MACROPHAGE_UP	168	Up	0.12248
GENTILE_UV_RESPONSE_CLUSTER_D4	49	Up	0.123821
GSE13173_UNTREATED_VS_IL12_TREATED_ACT_CD8_TCELL_DN	115	Up	0.123821
GSE46606_IRF4MID_VS_WT_CD40L_IL2_IL5_DAY3_STIMULATED_BCELL_DN	175	Down	0.142806
VALK_AML_CLUSTER_13	22	Down	0.142846
GSE39556_UNTREATED_VS_3H_POLYIC_INJ_MOUSE_CD8A_DC_DN	166	Up	0.123821
BERENJENO_TRANSFORMED_BY_RHOA_FOREVER_UP	19	Up	0.124302
GO_CARBOHYDRATE_PHOSPHORYLATION	22	Down	0.14294
SESTO_RESPONSE_TO_UV_C0	97	Up	0.124302
chr16q24	49	Down	0.143838
GO_REGULATION_OF_CARDIAC_MUSCLE_CELL_MEMBRANE_REPOLARIZATION	8	Down	0.144253
GSE10240_IL22_VS_IL17_STIM_PRIMARY_BRONCHIAL_EPITHELIAL_CELLS_UP	174	Up	0.124955
MODULE_122	96	Down	0.144311
CYCLIN_D1_UP.V1_UP	134	Down	0.14511
FRASOR_RESPONSE_TO_SERM_OR_FULVESTRANT_UP	20	Up	0.125691
GSE29617_CTRL_VS_DAY7_TIV_FLU_VACCINE_PBMC_2008_UP	148	Up	0.125712
GO_DNA_REPLICATION_INITIATION	28	Down	0.14511
GNF2_PPP6C	34	Up	0.125872
GO_POSITIVE_REGULATION_OF_VIRAL_GENOME_REPLICATION	26	Up	0.126268
KATSANOU_ELAVL1_TARGETS_DN	111	Down	0.14511
SCHAEFFER_PROSTATE_DEVELOPMENT_AND_CANCER_BOX6_DN	5	Up	0.126658
WAMUNYOKOLI_OVARIAN_CANCER_LMP_DN	165	Up	0.127109
GCM_CSNK1A1	35	Up	0.127144
GSE40274_FOXP3_VS_FOXP3_AND_XBP1_TRANSDUCED_ACTIVATED_CD4_TCELL_UP	93	Down	0.145388
MODULE_291	52	Down	0.145774
GSE12392_IFNAR_KO_VS_IFNB_KO_CD8_NEG_SPLEEN_DC_UP	169	Up	0.127521
HALLMARK_G2M_CHECKPOINT	190	Down	0.147086
DAZARD_RESPONSE_TO_UV_NHEK_DN	280	Up	0.127816
MORF_PPP6C	91	Up	0.12811
GSE3982_BCELL_VS_BASOPHIL_DN	127	Up	0.128156
GO_REGULATION_OF_T_CELL_CHEMOTAXIS	5	Up	0.128476
BORCZUK_MALIGNANT_MESOTHELIOMA_UP	285	Up	0.130181
GSE22886_IGM_MEMORY_BCELL_VS_BLOOD_PLASMA_CELL_DN	187	Up	0.132372
CONRAD_GERMLINE_STEM_CELL	4	Up	0.133278
FAELT_B_CLL_WITH_VH3_21_DN	45	Up	0.133278
JI_CARCINOGENESIS_BY_KRAS_AND_STK11_DN	15	Down	0.147086
BROWNE_INTERFERON_RESPONSIVE_GENES	64	Up	0.135286
MORF_RAD21	164	Up	0.135328
SIMBULAN_PARP1_TARGETS_DN	16	Down	0.147086
chr3q25	32	Up	0.13551
GO_REGULATION_OF_SPINDLE_ASSEMBLY	12	Up	0.136088
GSE4590_LARGE_PRE_BCELL_VS_VPREB_POS_LARGE_PRE_BCELL_UP	137	Up	0.136198
GSE41176_UNSTIM_VS_ANTI_IGM_STIM_TAK1_KO_BCELL_1H_DN	134	Up	0.137309
PID_INTEGRIN_CS_PATHWAY	21	Down	0.147505
chr12q22	21	Up	0.13832
GO_PASSIVE_TRANSMEMBRANE_TRANSPORTER_ACTIVITY	175	Down	0.147611
CREIGHTON_ENDOCRINE_THERAPY_RESISTANCE_5	385	Up	0.138551
NAKAMURA_METASTASIS_MODEL_UP	29	Down	0.147795
GSE13522_CTRL_VS_T_CRUZI_BRAZIL_STRAIN_INF_SKIN_UP	86	Up	0.138581
GSE14415_INDUCED_TREG_VS_FOXP3_KO_INDUCED_TREG_IL2_CULTURE_UP	134	Up	0.138581
DER_IFN_BETA_RESPONSE_UP	89	Up	0.138997
GSE21379_TFH_VS_NON_TFH_CD4_TCELL_UP	136	Up	0.138997
SANSOM_WNT_PATHWAY_REQUIRE_MYC	45	Down	0.148877
TOMIDA_METASTASIS_DN	15	Up	0.138997
GSE1448_CTRL_VS_ANTI_VALPHA2_DP_THYMOCYTE_DN	150	Up	0.139433
chr6q21	43	Up	0.139567
GNF2_GLTSCR2	30	Down	0.149002
chr8q21	34	Up	0.139567
GSE9601_UNTREATED_VS_NFKB_INHIBITOR_TREATED_HCMV_INF_MONOCYTE_DN	155	Up	0.139567
GSE26351_WNT_VS_BMP_PATHWAY_STIM_HEMATOPOIETIC_PROGENITORS_UP	150	Down	0.149002
KEEN_RESPONSE_TO_ROSIGLITAZONE_DN	90	Up	0.139567
MORF_PPP2R5E	77	Up	0.139567
ACCATTT_MIR522	127	Up	0.140183
GSE2770_TGFB_AND_IL4_VS_IL4_TREATED_ACT_CD4_TCELL_6H_DN	177	Up	0.140183
RODRIGUES_THYROID_CARCINOMA_POORLY_DIFFERENTIATED_UP	565	Up	0.140183
BUYTAERT_PHOTODYNAMIC_THERAPY_STRESS_UP	728	Up	0.140318
GO_GOLGI_TO_PLASMA_MEMBRANE_PROTEIN_TRANSPORT	24	Up	0.140318
GSE33424_CD161_INT_VS_NEG_CD8_TCELL_UP	164	Up	0.140595
ITO_PTTG1_TARGETS_UP	11	Up	0.140595
NIELSEN_LEIOMYOSARCOMA_CNN1_UP	14	Up	0.140595
GSE45365_WT_VS_IFNAR_KO_BCELL_MCMV_INFECTION_DN	127	Down	0.149002
GNF2_FEN1	53	Down	0.150629
STK33_NOMO_UP	235	Up	0.140595
GSE4748_LPS_VS_LPS_AND_CYANOBACTERIUM_LPSLIKE_STIM_DC_3H_UP	166	Up	0.141044
TAKEDA_TARGETS_OF_NUP98_HOXA9_FUSION_10D_UP	122	Up	0.141304
GNF2_CKS2	46	Down	0.150871
GO_VOLTAGE_GATED_ION_CHANNEL_ACTIVITY	64	Down	0.150871
TAVOR_CEBPA_TARGETS_UP	40	Up	0.141304
ATTACAT_MIR3803P	79	Up	0.141525
GSE7460_TREG_VS_TCONV_ACT_UP	157	Up	0.142301
ZHANG_BREAST_CANCER_PROGENITORS_UP	383	Up	0.142301
NIKOLSKY_BREAST_CANCER_8Q12_Q22_AMPLICON	100	Up	0.142697
GO_GENETIC_IMPRINTING	15	Up	0.142806
GSE2770_UNTREATED_VS_IL12_TREATED_ACT_CD4_TCELL_48H_DN	163	Up	0.142806
KEGG_ASCORBATE_AND_ALDARATE_METABOLISM	20	Up	0.142806
LA_MEN1_TARGETS	20	Up	0.142806
GSE17974_IL4_AND_ANTI_IL12_VS_UNTREATED_12H_ACT_CD4_TCELL_UP	145	Up	0.143046
GTGCAAA_MIR507	77	Up	0.143331
GSE10325_BCELL_VS_LUPUS_BCELL_DN	177	Up	0.143838
GINESTIER_BREAST_CANCER_20Q13_AMPLIFICATION_UP	100	Up	0.14511
GO_RAC_GUANYL_NUCLEOTIDE_EXCHANGE_FACTOR_ACTIVITY	10	Down	0.152462
MMS_MOUSE_LYMPH_HIGH_4HRS_UP	32	Up	0.14511
GO_HYALURONAN_METABOLIC_PROCESS	25	Down	0.15468
GSE36476_CTRL_VS_TSST_ACT_40H_MEMORY_CD4_TCELL_YOUNG_DN	179	Down	0.15468
PHONG_TNF_TARGETS_DN	6	Up	0.145269
MORI_PRE_BI_LYMPHOCYTE_UP	72	Down	0.15468
AACATTC_MIR4093P	116	Up	0.146769
GSE13946_CTRL_VS_DSS_COLITIS_GD_TCELL_FROM_COLON_UP	140	Up	0.146769
PACHER_TARGETS_OF_IGF1_AND_IGF2_UP	28	Up	0.146769
REACTOME_SMOOTH_MUSCLE_CONTRACTION	22	Up	0.146769
EVI1_06	14	Up	0.147086
GO_BIOACTIVE_LIPID_RECEPTOR_ACTIVITY	7	Down	0.154743
LINDGREN_BLADDER_CANCER_CLUSTER_2A_DN	126	Up	0.147505
LANDIS_ERBB2_BREAST_TUMORS_65_UP	21	Up	0.147795
GO_EMBRYO_IMPLANTATION	25	Down	0.154743
GSE9988_ANTI_TREM1_AND_LPS_VS_CTRL_TREATED_MONOCYTES_UP	160	Up	0.148217
GSE18804_BRAIN_VS_COLON_TUMORAL_MACROPHAGE_DN	147	Up	0.148345
PTEN_DN.V2_DN	102	Down	0.158985
TANG_SENESCENCE_TP53_TARGETS_DN	49	Down	0.15912
GO_POLY_PURINE_TRACT_BINDING	18	Up	0.148877
TTTTGAG_MIR373	179	Up	0.148877
MORF_PTPN9	47	Down	0.163935
GROSS_HYPOXIA_VIA_ELK3_ONLY_UP	30	Up	0.148929
GO_INOSITOL_PHOSPHATE_MEDIATED_SIGNALING	12	Up	0.149002
GSE6259_BCELL_VS_CD4_TCELL_DN	153	Up	0.149002
HALLMARK_ANDROGEN_RESPONSE	88	Up	0.149002
IPF1_Q4	151	Up	0.149002
GO_CYCLIC_NUCLEOTIDE_GATED_ION_CHANNEL_ACTIVITY	3	Down	0.164704
VECCHI_GASTRIC_CANCER_EARLY_UP	338	Down	0.165578
LI_WILMS_TUMOR_VS_FETAL_KIDNEY_1_UP	157	Up	0.149002
MUELLER_COMMON_TARGETS_OF_AML_FUSIONS_DN	20	Down	0.165791
HOFFMANN_LARGE_TO_SMALL_PRE_BII_LYMPHOCYTE_UP	145	Down	0.168744
GO_GLUCOSE_CATABOLIC_PROCESS	25	Down	0.168839
SESTO_RESPONSE_TO_UV_C2	50	Up	0.149002
GCAAAAA_MIR129	134	Up	0.150871
GSE16450_CTRL_VS_IFNA_12H_STIM_IMMATURE_NEURON_CELL_LINE_UP	158	Up	0.150871
GO_ATPASE_ACTIVATOR_ACTIVITY	13	Up	0.151073
NIKOLSKY_BREAST_CANCER_16Q24_AMPLICON	35	Down	0.168839
GSE33292_WT_VS_TCF1_KO_DN3_THYMOCYTE_UP	153	Up	0.151073
THUM_SYSTOLIC_HEART_FAILURE_UP	340	Up	0.151073
CTTGTAT_MIR381	167	Up	0.151298
GCM_BAG5	34	Up	0.151541
MODULE_41	314	Down	0.169128
MIKKELSEN_IPS_ICP_WITH_H3K4ME3_AND_H327ME3	58	Down	0.171169
REACTOME_GAP_JUNCTION_ASSEMBLY	7	Down	0.1714
MODULE_373	21	Up	0.151541
GSE32423_MEMORY_VS_NAIVE_CD8_TCELL_DN	168	Up	0.15163
GSE3982_BASOPHIL_VS_TH1_UP	151	Up	0.15163
GO_CELLULAR_KETONE_METABOLIC_PROCESS	54	Up	0.151705
CTGTTAC_MIR194	83	Up	0.152462
GSE39820_CTRL_VS_TGFBETA3_IL6_CD4_TCELL_UP	177	Up	0.152738
GSE29618_PRE_VS_DAY7_POST_TIV_FLU_VACCINE_PDC_UP	127	Down	0.172179
MORI_IMMATURE_B_LYMPHOCYTE_DN	83	Down	0.172179
chr18q11	20	Up	0.15281
GSE14000_UNSTIM_VS_16H_LPS_DC_TRANSLATED_RNA_DN	158	Up	0.153127
JONES_TCOF1_TARGETS	5	Up	0.153127
REACTOME_N_GLYCAN_TRIMMING_IN_THE_ER_AND_CALNEXIN_CALRETICULIN_CYCLE	12	Down	0.172179
WU_APOPTOSIS_BY_CDKN1A_VIA_TP53	51	Down	0.172217
ZHAN_LATE_DIFFERENTIATION_GENES_UP	27	Up	0.153127
GSE3982_BASOPHIL_VS_NKCELL_UP	141	Up	0.15396
GSE24634_TEFF_VS_TCONV_DAY7_IN_CULTURE_UP	157	Down	0.173945
GO_REGULATION_OF_TRANSLATIONAL_INITIATION	73	Up	0.154232
GSE24142_DN2_VS_DN3_THYMOCYTE_ADULT_DN	169	Up	0.154232
chr11q13	179	Down	0.175298
GSE40685_NAIVE_CD4_TCELL_VS_FOXP3_KO_TREG_PRECURSOR_DN	124	Down	0.177105
GSE21678_WT_VS_FOXO1_FOXO3_KO_TREG_UP	150	Up	0.15468
PID_PRL_SIGNALING_EVENTS_PATHWAY	22	Up	0.155938
GCM_RAN	176	Up	0.156424
chr2p14	20	Up	0.157475
GO_ANION_TRANSMEMBRANE_TRANSPORTING_ATPASE_ACTIVITY	9	Down	0.17995
CHOI_ATL_CHRONIC_VS_ACUTE_DN	17	Up	0.15814
SANA_RESPONSE_TO_IFNG_UP	54	Up	0.158667
GO_PROTEIN_PHOSPHATASE_TYPE_1_COMPLEX	10	Up	0.158985
GO_NEGATIVE_REGULATION_OF_DNA_TEMPLATED_TRANSCRIPTION_ELONGATION	11	Down	0.17995
GO_TRANSLATION_INITIATION_FACTOR_ACTIVITY	44	Up	0.158985
BIOCARTA_RANMS_PATHWAY	9	Down	0.18051
GSE43863_NAIVE_VS_LY6C_INT_CXCR5POS_CD4_EFF_TCELL_D6_LCMV_DN	94	Down	0.181122
GSE17721_0.5H_VS_24H_PAM3CSK4_BMDC_DN	175	Up	0.158985
GSE9006_HEALTHY_VS_TYPE_1_DIABETES_PBMC_4MONTH_POST_DX_UP	172	Up	0.158985
GTATGAT_MIR154_MIR487	56	Up	0.158985
LTE2_UP.V1_DN	161	Up	0.158985
REACTOME_RNA_POL_I_PROMOTER_OPENING	21	Up	0.158985
GO_BRANCHING_INVOLVED_IN_SALIVARY_GLAND_MORPHOGENESIS	10	Down	0.181352
GO_SODIUM_CHANNEL_COMPLEX	3	Down	0.181499
HAHTOLA_MYCOSIS_FUNGOIDES_CD4_DN	102	Up	0.15912
GSE34156_UNTREATED_VS_24H_TLR1_TLR2_LIGAND_TREATED_MONOCYTE_UP	98	Down	0.181499
WINZEN_DEGRADED_VIA_KHSRP	82	Up	0.161396
GSE39110_DAY3_VS_DAY6_POST_IMMUNIZATION_CD8_TCELL_DN	165	Down	0.181499
GSE17721_LPS_VS_GARDIQUIMOD_6H_BMDC_UP	168	Up	0.162387
GO_DOUBLE_STRANDED_RNA_BINDING	58	Up	0.162462
BROWNE_HCMV_INFECTION_20HR_DN	77	Up	0.163802
GSE45365_CTRL_VS_MCMV_INFECTION_NK_CELL_UP	149	Down	0.181499
chr4p14	18	Up	0.165343
CAFFAREL_RESPONSE_TO_THC_8HR_3_UP	5	Up	0.16537
GSE45365_HEALTHY_VS_MCMV_INFECTION_CD11B_DC_UP	129	Down	0.181499
GSE21678_WT_VS_FOXO1_FOXO3_KO_TREG_DN	156	Down	0.182217
LE_NEURONAL_DIFFERENTIATION_DN	15	Down	0.182329
GSE37605_FOXP3_FUSION_GFP_VS_IRES_GFP_TREG_C57BL6_DN	137	Up	0.16537
ONKEN_UVEAL_MELANOMA_DN	464	Up	0.16537
MISSIAGLIA_REGULATED_BY_METHYLATION_DN	105	Down	0.182329
HALLMARK_MYC_TARGETS_V2	56	Down	0.182966
GRADE_COLON_CANCER_UP	719	Down	0.18298
NIELSEN_GIST_AND_SYNOVIAL_SARCOMA_DN	17	Down	0.18298
MODULE_4	21	Up	0.165983
GSE4748_CTRL_VS_LPS_STIM_DC_3H_DN	160	Up	0.16606
GSE17721_CTRL_VS_GARDIQUIMOD_0.5H_BMDC_UP	171	Up	0.166391
CHIANG_LIVER_CANCER_SUBCLASS_UNANNOTATED_DN	181	Up	0.167134
PRC2_EED_UP.V1_UP	128	Up	0.168744
VERRECCHIA_DELAYED_RESPONSE_TO_TGFB1	34	Down	0.18298
GSE7460_TREG_VS_TCONV_ACT_WITH_TGFB_DN	150	Down	0.183131
chr11q21	23	Up	0.168823
GSE17580_TREG_VS_TEFF_S_MANSONI_INF_DN	158	Up	0.168839
GO_CELL_SUBSTRATE_JUNCTION_ASSEMBLY	35	Down	0.183449
APRELIKOVA_BRCA1_TARGETS	40	Up	0.169077
GSE7831_CPG_VS_INFLUENZA_STIM_PDC_4H_DN	137	Down	0.183608
GARGALOVIC_RESPONSE_TO_OXIDIZED_PHOSPHOLIPIDS_TURQUOISE_UP	68	Up	0.170414
CGCTGCT_MIR503	20	Down	0.183985
GO_PHOTORECEPTOR_INNER_SEGMENT	18	Down	0.183985
chr6p24	20	Up	0.17065
GO_POSITIVE_REGULATION_OF_PHAGOCYTOSIS	37	Down	0.184201
PILON_KLF1_TARGETS_DN	1758	Up	0.171301
REACTOME_KINESINS	21	Down	0.184201
GTATTAT_MIR3693P	165	Up	0.171326
GSE32423_IL7_VS_IL7_IL4_NAIVE_CD8_TCELL_DN	166	Up	0.171856
GO_POSITIVE_REGULATION_OF_GLYCOPROTEIN_METABOLIC_PROCESS	17	Up	0.172179
GSE3982_EOSINOPHIL_VS_DC_DN	172	Up	0.172179
MIKKELSEN_ES_LCP_WITH_H3K4ME3	79	Down	0.18426
GO_MEMBRANE_DEPOLARIZATION_DURING_CARDIAC_MUSCLE_CELL_ACTION_POTENTIAL	3	Down	0.184686
GSE45365_WT_VS_IFNAR_KO_CD11B_DC_UP	144	Down	0.188089
GO_VITAMIN_TRANSPORT	24	Down	0.188282
MODULE_430	45	Down	0.188282
GSE23308_CTRL_VS_CORTICOSTERONE_TREATED_MACROPHAGE_UP	158	Down	0.190567
GO_INNERVATION	11	Down	0.190921
EGUCHI_CELL_CYCLE_RB1_TARGETS	21	Down	0.192752
GSE9988_LPS_VS_CTRL_TREATED_MONOCYTE_UP	152	Up	0.172179
chr5q23	33	Up	0.173465
GSE34006_A2AR_KO_VS_A2AR_AGONIST_TREATED_TREG_DN	179	Up	0.174365
LIAO_METASTASIS	438	Down	0.194663
ABBUD_LIF_SIGNALING_1_DN	20	Up	0.174728
SHEPARD_BMYB_MORPHOLINO_DN	155	Down	0.195514
CHARAFE_BREAST_CANCER_LUMINAL_VS_MESENCHYMAL_UP	363	Down	0.195815
GSE14415_INDUCED_TREG_VS_FOXP3_KO_INDUCED_TREG_DN	148	Up	0.174769
BIOCARTA_PARKIN_PATHWAY	10	Up	0.17678
GROSS_HYPOXIA_VIA_HIF1A_DN	97	Up	0.17678
REACTOME_DNA_STRAND_ELONGATION	28	Down	0.197202
GO_RHO_GUANYL_NUCLEOTIDE_EXCHANGE_FACTOR_ACTIVITY	55	Down	0.197451
IWANAGA_E2F1_TARGETS_INDUCED_BY_SERUM	28	Up	0.176853
EGFR_UP.V1_UP	169	Up	0.177105
GO_CHEMOATTRACTANT_ACTIVITY	18	Up	0.177114
GSE40685_TREG_VS_FOXP3_KO_TREG_PRECURSOR_UP	152	Up	0.178015
TCTGATC_MIR383	38	Up	0.178015
GSE45739_NRAS_KO_VS_WT_ACD3_ACD28_STIM_CD4_TCELL_DN	159	Up	0.179922
GSE12963_UNINF_VS_ENV_AND_NEF_AND_VPR_DEFICIENT_HIV1_INF_CD4_TCELL_UP	98	Up	0.17995
GSE7218_IGM_VS_IGG_SIGNAL_THGOUGH_ANTIGEN_BCELL_DN	117	Up	0.17995
KEGG_ABC_TRANSPORTERS	32	Down	0.197451
NUYTTEN_EZH2_TARGETS_UP	874	Up	0.17995
BENPORATH_ES_2	26	Down	0.198245
GSE32164_RESTING_DIFFERENTIATED_VS_ALTERNATIVELY_ACT_M2_MACROPHAGE_UP	156	Down	0.199227
chr4p15	31	Up	0.18051
chr6q16	14	Up	0.18051
GSE17721_0.5H_VS_12H_LPS_BMDC_DN	164	Up	0.18051
GSE42021_TREG_PLN_VS_CD24HI_TREG_THYMUS_UP	163	Up	0.18051
CREIGHTON_AKT1_SIGNALING_VIA_MTOR_UP	31	Down	0.20102
GSE12003_4D_VS_8D_CULTURE_MIR223_KO_BM_PROGENITOR_UP	73	Down	0.20102
GO_TRANSMEMBRANE_RECEPTOR_PROTEIN_TYROSINE_KINASE_ACTIVITY	37	Down	0.20106
GSE45365_NK_CELL_VS_CD8A_DC_MCMV_INFECTION_DN	131	Up	0.18051
CAMPS_COLON_CANCER_COPY_NUMBER_UP	54	Down	0.202022
ZHANG_GATA6_TARGETS_DN	48	Down	0.202513
chr19p12	10	Down	0.203442
GNF2_SMC2L1	31	Down	0.203442
RAO_BOUND_BY_SALL4_ISOFORM_B	382	Up	0.18051
RUIZ_TNC_TARGETS_UP	128	Up	0.18051
GO_CLATHRIN_BINDING	45	Down	0.203442
GO_SPHINGOLIPID_MEDIATED_SIGNALING_PATHWAY	8	Down	0.203442
GSE2585_AIRE_KO_VS_WT_CD80_LOW_MTEC_DN	155	Down	0.203442
ZHU_SKIL_TARGETS_UP	19	Up	0.180621
GO_REGULATION_OF_GENE_EXPRESSION_BY_GENETIC_IMPRINTING	12	Up	0.181352
NABA_ECM_REGULATORS	143	Down	0.203442
GSE5142_CTRL_VS_HTERT_TRANSDUCED_CD8_TCELL_EARLY_PASSAGE_CLONE_UP	161	Up	0.181468
GO_QUINONE_METABOLIC_PROCESS	24	Up	0.181499
GSE17721_CPG_VS_GARDIQUIMOD_24H_BMDC_DN	162	Up	0.181499
ZWANG_CLASS_2_TRANSIENTLY_INDUCED_BY_EGF	37	Up	0.181499
GO_MYOFILAMENT	16	Up	0.182049
GSE37532_WT_VS_PPARG_KO_VISCERAL_ADIPOSE_TISSUE_TREG_DN	177	Up	0.182055
BOYAULT_LIVER_CANCER_SUBCLASS_G6_UP	57	Up	0.182329
CAFFAREL_RESPONSE_TO_THC_UP	28	Up	0.182329
KRIGE_RESPONSE_TO_TOSEDOSTAT_24HR_UP	640	Up	0.182329
BERTUCCI_MEDULLARY_VS_DUCTAL_BREAST_CANCER_DN	129	Up	0.18298
GROSS_HYPOXIA_VIA_ELK3_AND_HIF1A_UP	129	Up	0.18298
GSE17721_0.5H_VS_12H_PAM3CSK4_BMDC_DN	173	Up	0.18298
GO_HEMIDESMOSOME_ASSEMBLY	11	Down	0.205536
MORF_FDXR	159	Down	0.205536
GSE18203_CTRL_VS_INTRATUMORAL_CPG_INJ_MC38_TUMOR_UP	149	Down	0.205827
GSE3982_BASOPHIL_VS_CENT_MEMORY_CD4_TCELL_UP	153	Up	0.18298
chr9p22	12	Up	0.183491
CACGTTT_MIR302A	23	Up	0.183974
BHAT_ESR1_TARGETS_NOT_VIA_AKT1_UP	161	Down	0.205909
GNF2_RBBP6	62	Up	0.183985
GO_EXTRACELLULAR_MATRIX_COMPONENT	81	Down	0.205909
GO_REGULATION_OF_CALCIUM_MEDIATED_SIGNALING	51	Up	0.184201
CHARAFE_BREAST_CANCER_LUMINAL_VS_BASAL_DN	377	Up	0.18426
GSE24634_IL4_VS_CTRL_TREATED_NAIVE_CD4_TCELL_DAY7_UP	169	Down	0.205909
GSE21063_CTRL_VS_ANTI_IGM_STIM_BCELL_NFATC1_KO_3H_DN	154	Up	0.18426
MORF_JAG1	60	Down	0.205909
AGTCAGC_MIR345	50	Up	0.187017
GSE18893_CTRL_VS_TNF_TREATED_TREG_2H_UP	165	Up	0.187017
GSE22886_TH1_VS_TH2_48H_ACT_DN	177	Up	0.187017
GSE24972_MARGINAL_ZONE_BCELL_VS_FOLLICULAR_BCELL_IRF8_KO_DN	144	Up	0.187017
MODULE_157	60	Down	0.206218
GSE37534_PIOGLITAZONE_VS_ROSIGLITAZONE_TREATED_CD4_TCELL_PPARG1_FOXP3_TRANSDUCED_DN	111	Up	0.187017
GSE5099_UNSTIM_VS_MCSF_TREATED_MONOCYTE_DAY3_UP	155	Up	0.187017
chr13q14	46	Up	0.188089
OHASHI_AURKB_TARGETS	8	Down	0.206996
chr2p21	25	Up	0.188089
DEBOSSCHER_NFKB_TARGETS_REPRESSED_BY_GLUCOCORTICOIDS	11	Up	0.188089
RUIZ_TNC_TARGETS_DN	132	Down	0.207625
MODULE_63	108	Down	0.209838
GSE17974_IL4_AND_ANTI_IL12_VS_UNTREATED_72H_ACT_CD4_TCELL_DN	145	Up	0.188089
CHUANG_OXIDATIVE_STRESS_RESPONSE_DN	11	Down	0.210026
TONKS_TARGETS_OF_RUNX1_RUNX1T1_FUSION_SUSTAINED_IN_MONOCYTE_UP	18	Up	0.188089
MEL18_DN.V1_UP	112	Down	0.210026
ATGTAGC_MIR221_MIR222	109	Up	0.188282
DACOSTA_UV_RESPONSE_VIA_ERCC3_TTD_DN	70	Up	0.188282
GSE27291_0H_VS_7D_STIM_GAMMADELTA_TCELL_UP	133	Up	0.188282
GSE35685_CD34POS_CD38NEG_VS_CD34POS_CD10POS_BONE_MARROW_DN	175	Up	0.188282
BIOCARTA_COMP_PATHWAY	15	Down	0.210042
GSE41176_UNSTIM_VS_ANTI_IGM_STIM_BCELL_6H_DN	155	Up	0.188282
GSE8515_CTRL_VS_IL1_4H_STIM_MAC_UP	135	Up	0.188282
GO_MHC_CLASS_II_PROTEIN_COMPLEX	10	Down	0.210042
GSE2770_UNTREATED_VS_TGFB_AND_IL12_TREATED_ACT_CD4_TCELL_2H_UP	128	Down	0.210042
KAAB_FAILED_HEART_ATRIUM_UP	27	Down	0.210042
WELCSH_BRCA1_TARGETS_DN	126	Down	0.210241
LY_AGING_PREMATURE_DN	26	Down	0.211271
CEBPGAMMA_Q6	165	Up	0.18907
GSE28737_WT_VS_BCL6_KO_MARGINAL_ZONE_BCELL_UP	112	Down	0.211419
MORF_CDC10	128	Up	0.18907
RODRIGUES_THYROID_CARCINOMA_ANAPLASTIC_DN	416	Up	0.189351
BECKER_TAMOXIFEN_RESISTANCE_UP	39	Up	0.189504
ATCTTGC_MIR31	57	Up	0.190921
CHIANG_LIVER_CANCER_SUBCLASS_POLYSOMY7_DN	21	Up	0.191397
CCAGGGG_MIR331	77	Down	0.212976
MORF_UBE2N	86	Up	0.192454
CROMER_METASTASIS_UP	67	Up	0.192752
MEISSNER_NPC_HCP_WITH_H3_UNMETHYLATED	305	Down	0.213217
GSE1460_CORD_VS_ADULT_BLOOD_NAIVE_CD4_TCELL_DN	177	Up	0.193792
MODULE_191	13	Up	0.193792
REACTOME_PHASE_II_CONJUGATION	55	Up	0.193792
CHESLER_BRAIN_HIGHEST_EXPRESSION	29	Up	0.194663
chr9p24	27	Up	0.194663
GO_PH_REDUCTION	28	Up	0.194663
FINETTI_BREAST_CANCER_KINOME_RED	15	Down	0.217177
GO_PROTEIN_K48_LINKED_UBIQUITINATION	42	Up	0.194663
GSE6259_DEC205_POS_DC_VS_BCELL_UP	70	Down	0.21763
GSE2770_TGFB_AND_IL4_VS_TGFB_AND_IL12_TREATED_ACT_CD4_TCELL_6H_DN	161	Up	0.194663
GO_EXTRACELLULAR_STRUCTURE_ORGANIZATION	205	Down	0.218976
LU_AGING_BRAIN_DN	102	Up	0.1954
DUTERTRE_ESTRADIOL_RESPONSE_24HR_DN	437	Up	0.195514
GO_POSITIVE_REGULATION_OF_LEUKOCYTE_CHEMOTAXIS	60	Up	0.195514
GSE22886_NAIVE_CD8_TCELL_VS_NEUTROPHIL_UP	171	Up	0.195514
GSE3039_ALPHAALPHA_CD8_TCELL_VS_B1_BCELL_DN	155	Down	0.21898
RAGHAVACHARI_PLATELET_SPECIFIC_GENES	57	Up	0.195514
UEDA_CENTRAL_CLOCK	78	Up	0.195514
GSE7852_TREG_VS_TCONV_THYMUS_UP	159	Up	0.196702
GSE1432_CTRL_VS_IFNG_24H_MICROGLIA_DN	161	Up	0.196994
GSE38697_LIGHT_ZONE_VS_DARK_ZONE_BCELL_UP	138	Up	0.196994
GSE27434_WT_VS_DNMT1_KO_TREG_UP	161	Down	0.220082
GSE42021_TREG_PLN_VS_CD24LO_TREG_THYMUS_UP	155	Up	0.196994
KANG_FLUOROURACIL_RESISTANCE_DN	14	Down	0.220082
LEE_LIVER_CANCER_DENA_DN	54	Up	0.197202
GO_PHOSPHATASE_COMPLEX	40	Up	0.197253
GSE17974_IL4_AND_ANTI_IL12_VS_UNTREATED_6H_ACT_CD4_TCELL_DN	145	Up	0.197253
SOUCEK_MYC_TARGETS	7	Up	0.197451
ZHAN_MULTIPLE_MYELOMA_CD1_AND_CD2_UP	72	Up	0.197451
GTACAGG_MIR486	45	Up	0.198221
VECCHI_GASTRIC_CANCER_EARLY_DN	206	Up	0.198268
BARRIER_CANCER_RELAPSE_NORMAL_SAMPLE_DN	28	Down	0.220994
CCCAGAG_MIR326	105	Down	0.22254
FOXO1_01	153	Up	0.198369
GSE21546_UNSTIM_VS_ANTI_CD3_STIM_DP_THYMOCYTES_UP	152	Up	0.198929
TIEN_INTESTINE_PROBIOTICS_6HR_DN	152	Up	0.198929
GSE27896_HDAC6_KO_VS_WT_TREG_DN	133	Up	0.199227
GO_EXTRACELLULAR_MATRIX_DISASSEMBLY	55	Down	0.224584
GSE3039_NKT_CELL_VS_ALPHABETA_CD8_TCELL_DN	158	Up	0.199518
GO_INTEGRIN_MEDIATED_SIGNALING_PATHWAY	66	Down	0.225578
GO_SPINAL_CORD_PATTERNING	6	Down	0.226129
MOREAUX_MULTIPLE_MYELOMA_BY_TACI_DN	158	Up	0.199518
MODULE_410	23	Down	0.226129
MODULE_438	52	Down	0.228658
chr6p11	4	Up	0.200173
GO_MAMMARY_GLAND_DUCT_MORPHOGENESIS	20	Down	0.230504
GO_REGULATION_OF_CELL_PROJECTION_SIZE	10	Down	0.231939
GSE20715_WT_VS_TLR4_KO_24H_OZONE_LUNG_DN	160	Down	0.23198
GCM_DDX5	61	Up	0.200173
GSE2770_IL12_VS_TGFB_AND_IL12_TREATED_ACT_CD4_TCELL_6H_DN	168	Up	0.200173
GSE2706_2H_VS_8H_R848_STIM_DC_DN	144	Up	0.200202
GO_POTASSIUM_CHANNEL_COMPLEX	36	Down	0.233303
GSE9960_HEALTHY_VS_GRAM_NEG_SEPSIS_PBMC_DN	162	Up	0.200221
GSE37532_TREG_VS_TCONV_CD4_TCELL_FROM_VISCERAL_ADIPOSE_TISSUE_DN	144	Up	0.20102
JOHNSTONE_PARVB_TARGETS_1_DN	51	Up	0.20102
GSE360_HIGH_DOSE_B_MALAYI_VS_M_TUBERCULOSIS_MAC_DN	153	Up	0.20106
GSE6674_CPG_VS_CPG_AND_ANTI_IGM_STIM_BCELL_DN	173	Up	0.20106
GSE41867_NAIVE_VS_DAY6_LCMV_ARMSTRONG_EFFECTOR_CD8_TCELL_UP	167	Up	0.202513
GO_PROTON_TRANSPORTING_TWO_SECTOR_ATPASE_COMPLEX_CATALYTIC_DOMAIN	13	Up	0.203442
GSE17721_0.5H_VS_24H_GARDIQUIMOD_BMDC_DN	177	Up	0.203442
GO_SODIUM_ION_TRANSMEMBRANE_TRANSPORTER_ACTIVITY	59	Down	0.233303
THUM_SYSTOLIC_HEART_FAILURE_DN	176	Up	0.203442
AACGGTT_MIR451	10	Up	0.203923
GSE2706_R848_VS_R848_AND_LPS_2H_STIM_DC_UP	121	Down	0.233303
MILI_PSEUDOPODIA	42	Up	0.203923
JIANG_AGING_CEREBRAL_CORTEX_DN	45	Up	0.205536
GSE29614_CTRL_VS_DAY3_TIV_FLU_VACCINE_PBMC_DN	62	Down	0.233303
LU_EZH2_TARGETS_UP	227	Down	0.233303
GO_MOTOR_NEURON_AXON_GUIDANCE	13	Down	0.234758
GSE16450_IMMATURE_VS_MATURE_NEURON_CELL_LINE_6H_IFNA_STIM_DN	127	Down	0.234758
GSE43863_DAY6_EFF_VS_DAY150_MEM_TFH_CD4_TCELL_UP	168	Up	0.205715
GSE40274_CTRL_VS_FOXP3_AND_XBP1_TRANSDUCED_ACTIVATED_CD4_TCELL_UP	124	Down	0.234758
GSE37532_TREG_VS_TCONV_PPARG_KO_CD4_TCELL_FROM_VISCERAL_ADIPOSE_TISSUE_DN	164	Up	0.205909
GSE21380_TFH_VS_GERMINAL_CENTER_TFH_CD4_TCELL_UP	146	Down	0.235203
GSE2405_S_AUREUS_VS_A_PHAGOCYTOPHILUM_NEUTROPHIL_DN	170	Down	0.235203
GSE27670_BLIMP1_VS_LMP1_TRANSDUCED_GC_BCELL_UP	149	Down	0.235203
GSE3920_UNTREATED_VS_IFNA_TREATED_ENDOTHELIAL_CELL_UP	146	Up	0.205909
REACTOME_BMAL1_CLOCK_NPAS2_ACTIVATES_CIRCADIAN_EXPRESSION	33	Up	0.206948
GO_UBIQUITIN_LIKE_PROTEIN_CONJUGATING_ENZYME_ACTIVITY	26	Up	0.207625
GSE10273_HIGH_VS_LOW_IL7_TREATED_IRF4_8_NULL_PRE_BCELL_UP	177	Up	0.207625
PID_RHOA_REG_PATHWAY	41	Down	0.235203
VANDESLUIS_COMMD1_TARGETS_GROUP_3_UP	66	Down	0.235203
GSE7852_THYMUS_VS_FAT_TREG_UP	173	Up	0.207625
GCM_IL6ST	49	Up	0.207911
GSE40068_CXCR5POS_BCL6POS_TFH_VS_CXCR5NEG_BCL6NEG_CD4_TCELL_UP	170	Up	0.208086
SMID_BREAST_CANCER_RELAPSE_IN_LIVER_DN	7	Down	0.235452
GSE17301_ACD3_ACD28_VS_ACD3_ACD28_AND_IFNA2_STIM_CD8_TCELL_DN	166	Up	0.208154
MODULE_233	21	Up	0.209838
GSE11961_FOLLICULAR_BCELL_VS_MEMORY_BCELL_DAY7_DN	170	Up	0.210026
ODONNELL_TARGETS_OF_MYC_AND_TFRC_DN	39	Down	0.23546
KEGG_PROPANOATE_METABOLISM	29	Up	0.210026
PASINI_SUZ12_TARGETS_DN	267	Up	0.210026
CATTTCA_MIR203	209	Up	0.210042
GNF2_XRCC5	72	Up	0.210042
GO_ENDOCRINE_PROCESS	23	Up	0.210042
REACTOME_PEPTIDE_CHAIN_ELONGATION	80	Down	0.23546
GO_NEGATIVE_REGULATION_OF_EMBRYONIC_DEVELOPMENT	22	Down	0.236345
GO_TRICARBOXYLIC_ACID_METABOLIC_PROCESS	33	Up	0.210042
GSE10239_KLRG1INT_VS_KLRG1HIGH_EFF_CD8_TCELL_DN	158	Up	0.210042
GSE17974_0H_VS_6H_IN_VITRO_ACT_CD4_TCELL_UP	141	Up	0.210042
GSE42088_UNINF_VS_LEISHMANIA_INF_DC_4H_UP	171	Up	0.210042
GSE6674_UNSTIM_VS_ANTI_IGM_STIM_BCELL_UP	144	Up	0.210042
LEE_METASTASIS_AND_ALTERNATIVE_SPLICING_UP	56	Down	0.236345
HASLINGER_B_CLL_WITH_6Q21_DELETION	13	Up	0.210042
VALK_AML_CLUSTER_8	16	Up	0.210042
GO_NEURONAL_ION_CHANNEL_CLUSTERING	6	Down	0.237246
GO_REGULATION_OF_SYNAPSE_ORGANIZATION	62	Down	0.237246
GSE13485_CTRL_VS_DAY1_YF17D_VACCINE_PBMC_DN	58	Down	0.237645
WHITFIELD_CELL_CYCLE_M_G1	127	Up	0.210042
GSE42021_TREG_PLN_VS_CD24INT_TREG_THYMUS_UP	173	Up	0.210272
HORIUCHI_WTAP_TARGETS_UP	243	Up	0.210704
MODULE_263	31	Up	0.210704
GSE45365_CD8A_DC_VS_CD11B_DC_DN	165	Up	0.211271
TCTATGA_MIR376A_MIR376B	59	Up	0.212686
MODULE_82	24	Up	0.212735
GSE22103_UNSTIM_VS_GMCSF_AND_IFNG_STIM_NEUTROPHIL_DN	169	Down	0.237903
CAGTATT_MIR200B_MIR200C_MIR429	363	Up	0.214078
GO_PHOTORECEPTOR_CELL_MAINTENANCE	24	Down	0.239132
chr6p23	15	Up	0.214078
GSE17721_POLYIC_VS_CPG_0.5H_BMDC_DN	167	Up	0.214078
GSE28726_NAIVE_CD4_TCELL_VS_NAIVE_VA24NEG_NKTCELL_UP	176	Down	0.239132
GSE22886_IGG_IGA_MEMORY_BCELL_VS_BM_PLASMA_CELL_UP	172	Up	0.214078
GO_POSITIVE_REGULATION_OF_TRANSLATIONAL_INITIATION	18	Up	0.21454
YAO_TEMPORAL_RESPONSE_TO_PROGESTERONE_CLUSTER_4	7	Down	0.239271
FERRANDO_HOX11_NEIGHBORS	14	Down	0.239486
PID_INTEGRIN1_PATHWAY	52	Down	0.240223
ONGUSAHA_TP53_TARGETS	28	Up	0.214951
WANG_RESPONSE_TO_GSK3_INHIBITOR_SB216763_DN	306	Down	0.240223
ODONNELL_TFRC_TARGETS_DN	94	Down	0.241385
GSE17974_CTRL_VS_ACT_IL4_AND_ANTI_IL12_0.5H_CD4_TCELL_UP	93	Down	0.243303
DAVICIONI_MOLECULAR_ARMS_VS_ERMS_DN	134	Down	0.243666
GSE13547_2H_VS_12_H_ANTI_IGM_STIM_ZFX_KO_BCELL_UP	124	Up	0.214974
KARLSSON_TGFB1_TARGETS_UP	110	Up	0.216726
DAIRKEE_TERT_TARGETS_UP	311	Down	0.243749
GNF2_RRM1	82	Down	0.243749
GSE21670_TGFB_VS_IL6_TREATED_CD4_TCELL_UP	103	Down	0.243749
GSE23502_WT_VS_HDC_KO_MYELOID_DERIVED_SUPPRESSOR_CELL_BM_UP	167	Up	0.216957
chr1p36	212	Down	0.244026
MIKKELSEN_NPC_HCP_WITH_H3K27ME3	122	Down	0.244295
GCM_ING1	64	Down	0.245583
GSE19825_NAIVE_VS_IL2RALOW_DAY3_EFF_CD8_TCELL_UP	100	Down	0.245583
RAF_UP.V1_UP	165	Up	0.217177
MEISSNER_NPC_HCP_WITH_H3K27ME3	23	Down	0.245583
GO_POSITIVE_REGULATION_OF_ERBB_SIGNALING_PATHWAY	21	Down	0.245603
GO_POTASSIUM_ION_TRANSPORT	59	Down	0.246514
GSE7568_IL4_VS_IL4_AND_TGFB_TREATED_MACROPHAGE_24H_UP	143	Up	0.217303
MODULE_241	59	Down	0.246602
WANG_RESPONSE_TO_ANDROGEN_UP	23	Up	0.217303
NIELSEN_GIST_VS_SYNOVIAL_SARCOMA_UP	11	Down	0.246602
GSE14308_TH17_VS_INDUCED_TREG_UP	165	Up	0.217869
GSE17721_PAM3CSK4_VS_CPG_8H_BMDC_DN	170	Up	0.218514
FAELT_B_CLL_WITH_VH_REARRANGEMENTS_DN	41	Up	0.21898
GO_SUMO_BINDING	11	Up	0.21898
GSE1448_ANTI_VALPHA2_VS_VBETA5_DP_THYMOCYTE_UP	160	Up	0.21898
GO_RENAL_FILTRATION	6	Down	0.246853
chr12p12	36	Up	0.218992
GSE17721_CTRL_VS_GARDIQUIMOD_1H_BMDC_UP	156	Down	0.246853
GSE9988_LPS_VS_LOW_LPS_MONOCYTE_DN	89	Down	0.246853
HOLLERN_EMT_BREAST_TUMOR_DN	74	Down	0.246853
DORSAM_HOXA9_TARGETS_DN	29	Up	0.219006
LE_EGR2_TARGETS_UP	91	Down	0.246853
REACTOME_COMPLEMENT_CASCADE	24	Down	0.246853
CASTELLANO_HRAS_AND_NRAS_TARGETS_DN	8	Up	0.220082
SPIELMAN_LYMPHOBLAST_EUROPEAN_VS_ASIAN_UP	428	Down	0.246853
chr3p12	8	Up	0.220082
KEGG_DRUG_METABOLISM_CYTOCHROME_P450	58	Up	0.220082
ZHENG_FOXP3_TARGETS_IN_T_LYMPHOCYTE_DN	29	Up	0.220561
GSE11386_NAIVE_VS_MEMORY_BCELL_DN	127	Up	0.220994
GSE21774_CD62L_POS_CD56_BRIGHT_VS_CD62L_NEG_CD56_DIM_NK_CELL_DN	165	Up	0.220994
TAATAAT_MIR126	166	Up	0.221702
GO_ANTIGEN_BINDING	48	Down	0.247085
POOLA_INVASIVE_BREAST_CANCER_UP	213	Down	0.247379
MORF_RBM8A	58	Down	0.247917
HUTTMANN_B_CLL_POOR_SURVIVAL_DN	47	Up	0.22254
BROWNE_HCMV_INFECTION_10HR_DN	48	Up	0.222546
BRCA1_DN.V1_DN	76	Down	0.247965
GO_ANCHORED_COMPONENT_OF_PLASMA_MEMBRANE	27	Down	0.248293
GSE26351_UNSTIM_VS_WNT_PATHWAY_STIM_HEMATOPOIETIC_PROGENITORS_DN	171	Up	0.222546
GSE43863_NAIVE_VS_LY6C_INT_CXCR5POS_CD4_EFF_TCELL_D6_LCMV_UP	151	Up	0.223303
GO_PRE_MIRNA_PROCESSING	8	Up	0.223324
GSE26669_CTRL_VS_COSTIM_BLOCK_MLR_CD4_TCELL_DN	164	Up	0.223811
TAGAACC_MIR182	31	Up	0.224029
chr10p11	14	Up	0.224306
GSE17721_CTRL_VS_GARDIQUIMOD_1H_BMDC_DN	148	Up	0.224306
GSE41867_DAY6_VS_DAY8_LCMV_CLONE13_EFFECTOR_CD8_TCELL_DN	170	Up	0.224306
MORF_DDX11	111	Down	0.248293
GO_VITAMIN_TRANSPORTER_ACTIVITY	20	Down	0.248625
GSE46606_IRF4HIGH_VS_WT_CD40L_IL2_IL5_DAY3_STIMULATED_BCELL_UP	169	Up	0.224306
KIM_ALL_DISORDERS_DURATION_CORR_DN	121	Down	0.249363
IL2_UP.V1_UP	132	Down	0.249511
PDGF_ERK_DN.V1_DN	128	Down	0.249511
GNF2_CKS1B	37	Down	0.250309
GSE9650_GP33_VS_GP276_LCMV_SPECIFIC_EXHAUSTED_CD8_TCELL_DN	179	Up	0.224306
GUILLAUMOND_KLF10_TARGETS_DN	25	Up	0.224306
MEISSNER_BRAIN_HCP_WITH_H3K4ME2_AND_H3K27ME3	26	Down	0.250402
KAMIKUBO_MYELOID_MN1_NETWORK	17	Up	0.224306
GSE19772_HCMV_INFL_VS_HCMV_INF_MONOCYTES_AND_PI3K_INHIBITION_UP	127	Down	0.250755
GO_NEGATIVE_REGULATION_OF_TRANSCRIPTION_ELONGATION_FROM_RNA_POLYMERASE_II_PROMOTER	10	Down	0.253095
GCM_DDX11	38	Down	0.254627
GO_REGULATION_OF_CARDIAC_MUSCLE_CONTRACTION_BY_REGULATION_OF_THE_RELEASE_OF_SEQUESTERED_CALCIUM_ION	13	Up	0.224613
REACTOME_OPSINS	1	Up	0.224613
GSE46606_DAY1_VS_DAY3_CD40L_IL2_IL5_STIMULATED_IRF4_KO_BCELL_UP	130	Down	0.254627
GSE6269_HEALTHY_VS_E_COLI_INF_PBMC_UP	144	Down	0.254627
LIU_CMYB_TARGETS_DN	6	Up	0.225772
chr3q22	29	Up	0.226129
GSE22886_NAIVE_CD4_TCELL_VS_NEUTROPHIL_UP	167	Up	0.226869
SEITZ_NEOPLASTIC_TRANSFORMATION_BY_8P_DELETION_UP	53	Up	0.227121
GSE2770_IL4_ACT_VS_ACT_CD4_TCELL_48H_UP	169	Up	0.228114
PID_FRA_PATHWAY	31	Down	0.254627
GSE5589_UNSTIM_VS_180MIN_LPS_STIM_MACROPHAGE_UP	175	Up	0.228469
IVANOVA_HEMATOPOIESIS_MATURE_CELL	240	Up	0.228978
MONNIER_POSTRADIATION_TUMOR_ESCAPE_DN	327	Up	0.229511
LIAO_HAVE_SOX4_BINDING_SITES	35	Down	0.257436
DACOSTA_UV_RESPONSE_VIA_ERCC3_XPCS_DN	76	Up	0.23067
AKL_HTLV1_INFECTION_DN	49	Up	0.230699
ATGTTTC_MIR494	122	Up	0.231234
MODULE_76	61	Up	0.231234
ZHANG_RESPONSE_TO_CANTHARIDIN_UP	15	Up	0.231234
GSE7460_WT_VS_FOXP3_HET_ACT_TCONV_DN	162	Up	0.231247
GCM_RAP2A	28	Up	0.231849
LOPEZ_MESOTHELIOMA_SURVIVAL_UP	11	Up	0.231849
WANG_SMARCE1_TARGETS_DN	309	Up	0.231849
GUTIERREZ_MULTIPLE_MYELOMA_UP	32	Up	0.23198
GSE360_CTRL_VS_L_MAJOR_MAC_DN	136	Up	0.233033
GO_REGULATION_OF_RHO_PROTEIN_SIGNAL_TRANSDUCTION	82	Down	0.257682
MALIK_REPRESSED_BY_ESTROGEN	9	Down	0.257682
GCM_UBE2N	138	Up	0.233245
ZEMBUTSU_SENSITIVITY_TO_NIMUSTINE	12	Down	0.257682
MODULE_533	35	Down	0.257864
GO_MITOTIC_CELL_CYCLE_ARREST	12	Up	0.233303
GO_PHOSPHATIDYLINOSITOL_ACYL_CHAIN_REMODELING	7	Up	0.233303
GRAHAM_CML_QUIESCENT_VS_CML_DIVIDING_UP	19	Up	0.233303
GO_MOTOR_ACTIVITY	77	Down	0.262119
GO_RECEPTOR_ACTIVITY	592	Down	0.262119
GSE36888_STAT5_AB_KNOCKIN_VS_WT_TCELL_IL2_TREATED_17H_DN	158	Up	0.233303
GSE37416_0H_VS_3H_F_TULARENSIS_LVS_NEUTROPHIL_UP	175	Up	0.233303
GSE15215_CD2_POS_VS_NEG_PDC_UP	134	Down	0.262119
REACTOME_ACYL_CHAIN_REMODELLING_OF_PG	6	Up	0.233303
REACTOME_ACYL_CHAIN_REMODELLING_OF_PI	7	Up	0.233303
REACTOME_SHC1_EVENTS_IN_ERBB4_SIGNALING	16	Up	0.233303
ZHENG_BOUND_BY_FOXP3	376	Up	0.233303
GSE16385_UNTREATED_VS_12H_ROSIGLITAZONE_IL4_TREATED_MACROPHAGE_DN	149	Up	0.234758
GSE7460_TCONV_VS_TREG_THYMUS_DN	154	Up	0.234758
MITSIADES_RESPONSE_TO_APLIDIN_UP	369	Up	0.234758
ALONSO_METASTASIS_UP	180	Up	0.235203
DANG_REGULATED_BY_MYC_DN	217	Up	0.235203
GENTILE_UV_RESPONSE_CLUSTER_D7	33	Up	0.235203
GSE11057_NAIVE_VS_MEMORY_CD4_TCELL_DN	163	Up	0.235203
SANSOM_APC_MYC_TARGETS	186	Down	0.262119
MAINA_VHL_TARGETS_UP	9	Up	0.235203
MODULE_310	16	Up	0.235203
TCTAGAG_MIR517	34	Up	0.235203
REACTOME_PACKAGING_OF_TELOMERE_ENDS	22	Up	0.235452
GSE36888_UNTREATED_VS_IL2_TREATED_TCELL_6H_DN	168	Up	0.23546
GO_CYTOKINE_ACTIVITY	100	Up	0.235528
FORTSCHEGGER_PHF8_TARGETS_UP	209	Up	0.236345
GO_REGULATION_OF_ACTIN_CYTOSKELETON_REORGANIZATION	25	Down	0.263513
GO_ESTABLISHMENT_OF_SPINDLE_ORIENTATION	22	Down	0.263682
GSE33162_HDAC3_KO_VS_HDAC3_KO_4H_LPS_STIM_MACROPHAGE_UP	179	Up	0.237246
GCATTTG_MIR105	137	Up	0.237254
GSE16266_LPS_VS_HEATSHOCK_AND_LPS_STIM_MEF_DN	169	Up	0.237282
REACTOME_INSULIN_SYNTHESIS_AND_PROCESSING	16	Up	0.237344
GSE1925_3H_VS_24H_IFNG_STIM_IFNG_PRIMED_MACROPHAGE_UP	176	Up	0.237903
GSE9601_UNTREATED_VS_PI3K_INHIBITOR_TREATED_HCMV_INF_MONOCYTE_DN	108	Up	0.238517
KYNG_DNA_DAMAGE_BY_GAMMA_AND_UV_RADIATION	71	Up	0.238517
MARIADASON_RESPONSE_TO_BUTYRATE_CURCUMIN_SULINDAC_TSA_8	12	Up	0.238517
chr12q21	22	Up	0.239132
PRC2_EZH2_UP.V1_DN	134	Down	0.263682
GO_REGULATION_OF_THE_FORCE_OF_HEART_CONTRACTION	14	Up	0.239132
GSE37416_CTRL_VS_48H_F_TULARENSIS_LVS_NEUTROPHIL_DN	184	Up	0.239132
HALLMARK_FATTY_ACID_METABOLISM	139	Up	0.239132
TGCACTT_MIR519C_MIR519B_MIR519A	356	Up	0.239132
GSE39820_TGFBETA1_VS_TGFBETA3_IN_IL6_TREATED_CD4_TCELL_UP	181	Up	0.239245
GSE33292_DN3_THYMOCYTE_VS_TCELL_LYMPHOMA_FROM_TCF1_KO_UP	149	Up	0.240396
GO_REGULATION_OF_CAMP_MEDIATED_SIGNALING	15	Up	0.240661
GSE36888_UNTREATED_VS_IL2_TREATED_STAT5_AB_KNOCKIN_TCELL_6H_DN	186	Up	0.240661
ACACTAC_MIR1423P	105	Up	0.241264
GO_REGULATION_OF_GLYCOPROTEIN_METABOLIC_PROCESS	34	Up	0.241808
GSE21546_WT_VS_SAP1A_KO_DP_THYMOCYTES_UP	155	Up	0.242046
GSE37532_VISCERAL_ADIPOSE_TISSUE_VS_LN_DERIVED_PPARG_KO_TCONV_CD4_TCELL_UP	145	Up	0.242269
DER_IFN_ALPHA_RESPONSE_UP	64	Up	0.242827
GO_REGULATION_OF_MONOCYTE_CHEMOTAXIS	14	Up	0.242827
GSE14415_ACT_VS_CTRL_NATURAL_TREG_DN	140	Up	0.243749
GSE16522_MEMORY_VS_NAIVE_CD8_TCELL_UP	171	Up	0.243749
GSE15324_ELF4_KO_VS_WT_ACTIVATED_CD8_TCELL_UP	167	Up	0.244026
CTACTAG_MIR325	15	Up	0.244295
GSE6674_CPG_VS_PL2_3_STIM_BCELL_DN	177	Up	0.246514
GSE18281_SUBCAPSULAR_CORTICAL_REGION_VS_WHOLE_MEDULLA_THYMUS_UP	154	Down	0.264895
GSE25088_WT_VS_STAT6_KO_MACROPHAGE_IL4_STIM_UP	158	Down	0.266725
KEGG_RIBOSOME	82	Down	0.26884
AAAGACA_MIR511	139	Up	0.246602
IL21_UP.V1_UP	112	Down	0.269372
GO_POSITIVE_REGULATION_OF_SYNAPSE_MATURATION	7	Down	0.270723
GSE12366_GC_VS_MEMORY_BCELL_DN	158	Up	0.246602
GSE37533_PPARG1_FOXP3_VS_FOXP3_TRANSDUCED_CD4_TCELL_DN	172	Up	0.246602
MORF_RAGE	87	Down	0.271305
CTCTATG_MIR368	29	Up	0.246652
GSE2706_R848_VS_R848_AND_LPS_8H_STIM_DC_DN	140	Up	0.246652
GSE27859_MACROPHAGE_VS_CD11C_INT_F480_HI_MACROPHAGE_UP	146	Up	0.246652
BLALOCK_ALZHEIMERS_DISEASE_INCIPIENT_DN	137	Up	0.246853
GSE17721_0.5H_VS_4H_PAM3CSK4_BMDC_DN	176	Up	0.246853
GSE25087_TREG_VS_TCONV_FETUS_UP	161	Up	0.246853
GSE3982_MAST_CELL_VS_TH1_UP	160	Up	0.246853
GSE41176_WT_VS_TAK1_KO_ANTI_IGM_STIM_BCELL_6H_UP	152	Up	0.246853
GSE9037_CTRL_VS_LPS_4H_STIM_BMDM_DN	168	Up	0.246853
GO_GLYCOSIDE_METABOLIC_PROCESS	12	Up	0.246984
GSE24726_WT_VS_E2_2_KO_PDC_UP	178	Up	0.246984
IKEDA_MIR133_TARGETS_UP	36	Up	0.246984
SRF_Q4	157	Up	0.246984
GCM_PTPRD	54	Up	0.247085
GGGATGC_MIR3245P	37	Up	0.247085
HINATA_NFKB_TARGETS_KERATINOCYTE_DN	18	Down	0.271634
GSE360_L_DONOVANI_VS_B_MALAYI_LOW_DOSE_MAC_UP	167	Up	0.247085
GO_INTRINSIC_COMPONENT_OF_PLASMA_MEMBRANE	856	Down	0.272894
GTGCAAT_MIR25_MIR32_MIR92_MIR363_MIR367	230	Up	0.247085
GSE36476_YOUNG_VS_OLD_DONOR_MEMORY_CD4_TCELL_72H_TSST_ACT_DN	154	Up	0.247817
GCM_SMARCD1	65	Down	0.273001
chr9q21	35	Up	0.247965
CTTTGCA_MIR527	184	Up	0.248127
GO_ASYMMETRIC_PROTEIN_LOCALIZATION	15	Up	0.248293
GSE21670_UNTREATED_VS_TGFB_IL6_TREATED_CD4_TCELL_UP	159	Down	0.273001
GSE38697_LIGHT_ZONE_VS_DARK_ZONE_BCELL_DN	61	Down	0.273001
PID_CDC42_REG_PATHWAY	25	Down	0.273948
GO_GTPASE_ACTIVITY	186	Up	0.248293
GO_CONNEXON_COMPLEX	8	Down	0.274983
GSE2706_UNSTIM_VS_8H_R848_DC_DN	146	Up	0.248293
GSE4590_PRE_BCELL_VS_LARGE_PRE_BCELL_UP	120	Up	0.248293
HAHTOLA_CTCL_CUTANEOUS	21	Up	0.248293
HEDENFALK_BREAST_CANCER_BRACX_DN	17	Up	0.248293
GO_SEMAPHORIN_PLEXIN_SIGNALING_PATHWAY	29	Down	0.274983
GCM_SMO	55	Down	0.275162
REACTOME_GRB2_EVENTS_IN_ERBB2_SIGNALING	17	Up	0.248293
SRF_Q6	161	Up	0.248293
OHASHI_AURKA_TARGETS	6	Down	0.276333
BLUM_RESPONSE_TO_SALIRASIB_UP	223	Up	0.249511
GSE16385_UNTREATED_VS_12H_IL4_TREATED_MACROPHAGE_UP	141	Down	0.276338
GSE37534_GW1929_VS_PIOGLITAZONE_TREATED_CD4_TCELL_PPARG1_FOXP3_TRANSDUCED_DN	179	Up	0.249511
GSE9988_LOW_LPS_VS_CTRL_TREATED_MONOCYTE_UP	158	Up	0.249511
OXFORD_RALA_OR_RALB_TARGETS_DN	20	Up	0.249511
GO_TRANSMEMBRANE_RECEPTOR_PROTEIN_KINASE_ACTIVITY	49	Down	0.276712
AMIT_EGF_RESPONSE_60_MCF10A	34	Up	0.250309
GSE26890_CXCR1_NEG_VS_POS_EFFECTOR_CD8_TCELL_UP	170	Up	0.250859
GSE29615_DAY3_VS_DAY7_LAIV_FLU_VACCINE_PBMC_DN	122	Up	0.252934
OKAWA_NEUROBLASTOMA_1P36_31_DELETION	15	Down	0.276712
chr11p11	34	Down	0.277096
BILBAN_B_CLL_LPL_DN	38	Up	0.253095
DAVICIONI_MOLECULAR_ARMS_VS_ERMS_UP	249	Up	0.253253
GO_FOREBRAIN_REGIONALIZATION	9	Down	0.277755
GO_NEGATIVE_REGULATION_OF_T_CELL_APOPTOTIC_PROCESS	11	Up	0.25414
GCM_SUFU	70	Up	0.254627
GO_EXTRACELLULAR_MATRIX_ASSEMBLY	11	Down	0.278141
GSE339_CD4POS_VS_CD8POS_DC_DN	166	Up	0.254627
GSE22025_PROGESTERONE_VS_TGFB1_AND_PROGESTERONE_TREATED_CD4_TCELL_DN	147	Up	0.254839
LU_EZH2_TARGETS_DN	318	Up	0.255476
chr9q31	35	Up	0.255605
GSE40274_LEF1_VS_FOXP3_AND_LEF1_TRANSDUCED_ACTIVATED_CD4_TCELL_UP	160	Up	0.255605
GO_APICAL_PROTEIN_LOCALIZATION	9	Up	0.256603
KEGG_FATTY_ACID_METABOLISM	39	Up	0.256664
GO_FEMALE_MEIOTIC_DIVISION	16	Down	0.279135
GSE2405_HEAT_KILLED_LYSATE_VS_LIVE_A_PHAGOCYTOPHILUM_STIM_NEUTROPHIL_24H_DN	160	Down	0.279135
HUTTMANN_B_CLL_POOR_SURVIVAL_UP	204	Down	0.279135
chr5q11	23	Up	0.257436
GSE42021_TREG_VS_TCONV_PLN_UP	169	Up	0.257436
MODULE_350	50	Down	0.279135
ZHU_CMV_ALL_UP	106	Up	0.257436
SHAFFER_IRF4_TARGETS_IN_MYELOMA_VS_MATURE_B_LYMPHOCYTE	90	Up	0.259008
GO_RNA_INTERFERENCE	9	Up	0.259018
KEGG_PYRUVATE_METABOLISM	35	Up	0.259776
GSE21360_TERTIARY_VS_QUATERNARY_MEMORY_CD8_TCELL_UP	148	Down	0.279222
GSE41978_ID2_KO_VS_BIM_KO_KLRG1_LOW_EFFECTOR_CD8_TCELL_UP	166	Up	0.261044
GSE39152_BRAIN_VS_SPLEEN_CD103_NEG_MEMORY_CD8_TCELL_DN	174	Up	0.261087
ACEVEDO_NORMAL_TISSUE_ADJACENT_TO_LIVER_TUMOR_UP	153	Up	0.262119
GSE11961_FOLLICULAR_BCELL_VS_PLASMA_CELL_DAY7_DN	164	Up	0.262119
GO_MALE_MEIOSIS	16	Down	0.280674
GO_NEGATIVE_REGULATION_OF_RETINOIC_ACID_RECEPTOR_SIGNALING_PATHWAY	7	Down	0.280674
GSE18791_CTRL_VS_NEWCASTLE_VIRUS_DC_6H_DN	165	Up	0.262119
GO_POSITIVE_REGULATION_OF_AUTOPHAGY	68	Up	0.262332
GSE32423_IL7_VS_IL7_IL4_MEMORY_CD8_TCELL_DN	151	Down	0.280674
JIANG_AGING_HYPOTHALAMUS_UP	44	Up	0.262426
GSE17721_0.5H_VS_24H_CPG_BMDC_DN	167	Up	0.262756
MODULE_38	354	Down	0.280674
SEIDEN_MET_SIGNALING	19	Up	0.262756
MORF_PML	99	Down	0.280674
ZHAN_MULTIPLE_MYELOMA_MF_DN	31	Up	0.262756
MORF_BAG5	51	Up	0.263173
GSE15330_MEGAKARYOCYTE_ERYTHROID_VS_GRANULOCYTE_MONOCYTE_PROGENITOR_UP	145	Up	0.263495
chr14q13	21	Up	0.263682
REACTOME_CRMPS_IN_SEMA3A_SIGNALING	10	Down	0.280674
FARMER_BREAST_CANCER_APOCRINE_VS_LUMINAL	261	Up	0.263935
GSE11818_WT_VS_DICER_KO_TREG_DN	129	Up	0.264357
GSE22886_NAIVE_VS_MEMORY_TCELL_DN	164	Up	0.264357
SGCGSSAAA_E2F1DP2_01	141	Down	0.281909
GSE14308_TH1_VS_INDUCED_TREG_UP	163	Up	0.265077
GSE37533_PPARG1_FOXP3_VS_PPARG2_FOXP3_TRANSDUCED_CD4_TCELL_DN	169	Up	0.267667
AACTGAC_MIR223	74	Up	0.268313
GRYDER_PAX3FOXO1_ENHANCERS_IN_TADS	809	Up	0.268313
GSE19888_ADENOSINE_A3R_INH_VS_ACT_WITH_INHIBITOR_PRETREATMENT_IN_MAST_CELL_UP	137	Up	0.268313
CRX_NRL_DN.V1_UP	91	Down	0.282905
MORF_AP3D1	119	Up	0.268313
MEISSNER_NPC_HCP_WITH_H3K4ME3_AND_H3K27ME3	72	Down	0.284206
GSE13484_UNSTIM_VS_3H_YF17D_VACCINE_STIM_PBMC_DN	164	Up	0.268701
SCHLOSSER_SERUM_RESPONSE_UP	102	Down	0.284276
GSE22025_UNTREATED_VS_PROGESTERONE_TREATED_CD4_TCELL_DN	157	Up	0.26884
MODULE_330	15	Up	0.26884
GSE17721_LPS_VS_CPG_4H_BMDC_UP	170	Up	0.269372
GSE19888_CTRL_VS_TCELL_MEMBRANES_ACT_MAST_CELL_PRETREAT_A3R_INH_UP	158	Up	0.269372
GSE21380_TFH_VS_GERMINAL_CENTER_TFH_CD4_TCELL_DN	157	Down	0.285496
GSE5589_UNSTIM_VS_45MIN_LPS_STIM_MACROPHAGE_DN	152	Down	0.285496
GSE360_HIGH_DOSE_B_MALAYI_VS_M_TUBERCULOSIS_MAC_UP	170	Down	0.285801
GSE3337_CTRL_VS_16H_IFNG_IN_CD8POS_DC_DN	176	Down	0.288632
GSE22886_NAIVE_CD4_TCELL_VS_DC_DN	183	Up	0.269372
TSAI_DNAJB4_TARGETS_UP	12	Up	0.269372
GSE5099_UNSTIM_VS_MCSF_TREATED_MONOCYTE_DAY3_DN	167	Down	0.289094
GSE46025_WT_VS_FOXO1_KO_KLRG1_LOW_CD8_EFFECTOR_TCELL_UP	123	Down	0.289787
GSE6259_FLT3L_INDUCED_DEC205_POS_DC_VS_CD4_TCELL_DN	63	Down	0.291447
DEBIASI_APOPTOSIS_BY_REOVIRUS_INFECTION_DN	243	Down	0.29148
GSE36476_CTRL_VS_TSST_ACT_40H_MEMORY_CD4_TCELL_OLD_DN	189	Down	0.292402
GO_EMBRYONIC_DIGESTIVE_TRACT_MORPHOGENESIS	7	Down	0.292917
WILLIAMS_ESR2_TARGETS_DN	10	Up	0.269372
GSE11961_MEMORY_BCELL_DAY7_VS_GERMINAL_CENTER_BCELL_DAY40_DN	151	Up	0.270764
KEGG_PENTOSE_AND_GLUCURONATE_INTERCONVERSIONS	23	Up	0.271171
ROSS_AML_OF_FAB_M7_TYPE	53	Up	0.271992
GSE16450_CTRL_VS_IFNA_12H_STIM_MATURE_NEURON_CELL_LINE_UP	133	Down	0.292917
GCM_NCAM1	110	Up	0.273001
GSE13738_TCR_VS_BYSTANDER_ACTIVATED_CD4_TCELL_DN	152	Up	0.273001
GSE14308_TH2_VS_INDUCED_TREG_UP	162	Up	0.273001
GSE10273_HIGH_IL7_VS_HIGH_IL7_AND_IRF4_IN_IRF4_8_NULL_PRE_BCELL_DN	147	Down	0.293755
GSE7768_OVA_WITH_LPS_VS_OVA_WITH_MPL_IMMUNIZED_MOUSE_WHOLE_SPLEEN_6H_DN	140	Up	0.273001
GSE21360_PRIMARY_VS_SECONDARY_MEMORY_CD8_TCELL_DN	138	Down	0.293755
POMEROY_MEDULLOBLASTOMA_PROGNOSIS_UP	36	Down	0.293943
KEGG_NEUROACTIVE_LIGAND_RECEPTOR_INTERACTION	78	Down	0.294
GO_MCM_COMPLEX	11	Down	0.294172
KAYO_AGING_MUSCLE_DN	108	Up	0.273001
NAM_FXYD5_TARGETS_DN	15	Up	0.273772
GSE13484_UNSTIM_VS_12H_YF17D_VACCINE_STIM_PBMC_DN	163	Up	0.274089
REACTOME_CREATION_OF_C4_AND_C2_ACTIVATORS	7	Down	0.295532
OCT1_04	137	Up	0.274194
WHITE_NEUROBLASTOMA_WITH_1P36.3_DELETION	14	Down	0.295532
BROWNE_HCMV_INFECTION_18HR_UP	157	Up	0.274983
CAGCTTT_MIR320	212	Up	0.274983
LY_AGING_MIDDLE_UP	11	Down	0.296748
MIKKELSEN_ES_LCP_WITH_H3K4ME3_AND_H3K27ME3	2	Down	0.296748
chr8q12	19	Up	0.274983
chr2p13	47	Down	0.297133
REACTOME_BIOLOGICAL_OXIDATIONS	104	Up	0.274983
GSE6092_IFNG_VS_IFNG_AND_B_BURGDORFERI_INF_ENDOTHELIAL_CELL_UP	155	Down	0.297602
GO_EXCITATORY_EXTRACELLULAR_LIGAND_GATED_ION_CHANNEL_ACTIVITY	11	Down	0.297937
URS_ADIPOCYTE_DIFFERENTIATION_DN	24	Down	0.299567
RODRIGUES_THYROID_CARCINOMA_POORLY_DIFFERENTIATED_DN	656	Up	0.274983
GO_MUCOPOLYSACCHARIDE_METABOLIC_PROCESS	78	Down	0.300378
GSE12845_IGD_POS_BLOOD_VS_PRE_GC_TONSIL_BCELL_UP	156	Down	0.300378
GSE21360_SECONDARY_VS_TERTIARY_MEMORY_CD8_TCELL_DN	136	Down	0.300378
MEISSNER_BRAIN_HCP_WITH_H3K4ME3_AND_H3K27ME3	672	Down	0.300378
GO_EMBRYONIC_CAMERA_TYPE_EYE_MORPHOGENESIS	13	Down	0.300413
CHOW_RASSF1_TARGETS_UP	25	Up	0.275249
RUTELLA_RESPONSE_TO_CSF2RB_AND_IL4_UP	291	Up	0.275249
SCHAEFFER_PROSTATE_DEVELOPMENT_AND_CANCER_BOX5_DN	6	Up	0.275249
GO_GOLGI_TRANSPORT_COMPLEX	11	Up	0.276712
JEON_SMAD6_TARGETS_DN	18	Down	0.300413
GCM_HMGA2	70	Down	0.300839
GO_VASCULAR_SMOOTH_MUSCLE_CELL_DIFFERENTIATION	8	Up	0.277749
GSE22886_DAY1_VS_DAY7_MONOCYTE_IN_CULTURE_DN	184	Up	0.278585
GSE41176_WT_VS_TAK1_KO_ANTI_IGM_STIM_BCELL_6H_DN	175	Up	0.278585
chr14q21	32	Up	0.279135
GCM_RAD21	34	Up	0.279135
GSE18804_SPLEEN_MACROPHAGE_VS_TUMORAL_MACROPHAGE_DN	156	Up	0.279135
GSE36476_CTRL_VS_TSST_ACT_72H_MEMORY_CD4_TCELL_OLD_DN	186	Down	0.301158
GO_SIGNALING_RECEPTOR_ACTIVITY	439	Down	0.302586
GO_CHEMOSENSORY_BEHAVIOR	5	Down	0.302737
GSE34156_NOD2_LIGAND_VS_TLR1_TLR2_LIGAND_24H_TREATED_MONOCYTE_DN	154	Up	0.279135
GSE41867_NAIVE_VS_DAY8_LCMV_ARMSTRONG_EFFECTOR_CD8_TCELL_UP	152	Up	0.279135
GSE9316_IL6_KO_VS_IFNG_KO_INVIVO_EXPANDED_CD4_TCELL_DN	175	Up	0.279135
GO_PLASMA_MEMBRANE_PROTEIN_COMPLEX	289	Down	0.303082
TGCTTTG_MIR330	246	Up	0.279135
CEBP_C	124	Up	0.279222
ATGTACA_MIR493	245	Up	0.280674
GSE20500_CTRL_VS_RARA_ANTAGONIST_TREATED_CD4_TCELL_UP	151	Down	0.303082
GSE29618_LAIV_VS_TIV_FLU_VACCINE_DAY7_BCELL_UP	108	Down	0.303384
HOFFMANN_IMMATURE_TO_MATURE_B_LYMPHOCYTE_UP	30	Down	0.306021
BCAT.100_UP.V1_DN	23	Up	0.280674
chr7p15	39	Up	0.280674
GEORGANTAS_HSC_MARKERS	52	Up	0.280674
GO_REGULATION_OF_LEUKOCYTE_CHEMOTAXIS	67	Up	0.280674
GO_REGULATION_OF_RYANODINE_SENSITIVE_CALCIUM_RELEASE_CHANNEL_ACTIVITY	17	Up	0.280674
GSE20198_UNTREATED_VS_IFNA_TREATED_ACT_CD4_TCELL_DN	166	Up	0.280674
GO_HOMOPHILIC_CELL_ADHESION_VIA_PLASMA_MEMBRANE_ADHESION_MOLECULES	99	Down	0.306322
GSE27786_LSK_VS_CD4_TCELL_DN	151	Up	0.280674
GSE5099_UNSTIM_VS_MCSF_TREATED_MONOCYTE_DAY7_DN	147	Down	0.306322
HINATA_NFKB_TARGETS_FIBROBLAST_UP	68	Up	0.280674
WALLACE_JAK2_TARGETS_UP	20	Down	0.306322
KRIEG_KDM3A_TARGETS_NOT_HYPOXIA	178	Up	0.280674
MAZR_01	165	Down	0.306635
GSE23114_WT_VS_SLE2C1_MOUSE_SPLEEN_B1A_BCELL_UP	176	Up	0.281397
MEISSNER_NPC_ICP_WITH_H3_UNMETHYLATED	8	Down	0.306635
GO_CELL_SUBSTRATE_ADHESION	123	Down	0.306705
MORF_SKP1A	188	Up	0.281632
GNF2_RFC3	40	Down	0.306901
DEN_INTERACT_WITH_LCA5	23	Up	0.281909
chr9q33	39	Down	0.307265
GSE46606_DAY1_VS_DAY3_CD40L_IL2_IL5_STIMULATED_IRF4MID_BCELL_DN	168	Up	0.281909
LIM_MAMMARY_LUMINAL_PROGENITOR_UP	37	Down	0.308009
MENSE_HYPOXIA_UP	91	Up	0.281909
STONER_ESOPHAGEAL_CARCINOGENESIS_DN	7	Up	0.281909
GO_BLOOD_COAGULATION_INTRINSIC_PATHWAY	13	Down	0.309562
REACTOME_INTRINSIC_PATHWAY	13	Down	0.309562
YAO_TEMPORAL_RESPONSE_TO_PROGESTERONE_CLUSTER_9	68	Up	0.281909
MORF_LMO1	26	Down	0.3098
GO_POSITIVE_REGULATION_OF_TRANSCRIPTION_FROM_RNA_POLYMERASE_II_PROMOTER_INVOLVED_IN_CELLULAR_RESPONSE_TO_CHEMICAL_STIMULUS	21	Up	0.282902
GEORGES_TARGETS_OF_MIR192_AND_MIR215	761	Up	0.28355
GO_INWARD_RECTIFIER_POTASSIUM_CHANNEL_ACTIVITY	7	Down	0.309822
GSE39556_CD8A_DC_VS_NK_CELL_MOUSE_3H_POST_POLYIC_INJ_DN	165	Up	0.28355
GO_FILAMIN_BINDING	7	Down	0.309945
MOLENAAR_TARGETS_OF_CCND1_AND_CDK4_UP	57	Up	0.28355
chr3q29	31	Up	0.283974
GSE16385_MONOCYTE_VS_12H_ROSIGLITAZONE_TREATED_MACROPHAGE_DN	180	Up	0.284058
GO_REGULATION_OF_WATER_LOSS_VIA_SKIN	11	Down	0.310929
GSE3982_EOSINOPHIL_VS_BASOPHIL_DN	170	Up	0.284058
GSE40277_GATA1_AND_SATB1_TRANSDUCED_VS_CTRL_CD4_TCELL_UP	164	Up	0.284058
GSE39556_CD8A_DC_VS_NK_CELL_MOUSE_3H_POST_POLYIC_INJ_UP	175	Down	0.310929
REACTOME_CIRCADIAN_REPRESSION_OF_EXPRESSION_BY_REV_ERBA	21	Up	0.284276
RODWELL_AGING_KIDNEY_NO_BLOOD_DN	124	Up	0.284799
REACTOME_GAP_JUNCTION_TRAFFICKING	15	Down	0.310969
chr5q15	13	Up	0.28588
PETRETTO_CARDIAC_HYPERTROPHY	28	Up	0.28588
PILON_KLF1_TARGETS_UP	399	Up	0.286047
GSE2935_UV_INACTIVATED_VS_LIVE_SENDAI_VIRUS_INF_MACROPHAGE_DN	133	Up	0.286732
GSE29618_BCELL_VS_MDC_UP	133	Up	0.286756
GSE12507_PDC_CELL_LINE_VS_IMMATUE_T_CELL_LINE_UP	125	Up	0.28714
GSE17721_CTRL_VS_CPG_4H_BMDC_DN	150	Up	0.287206
CEBP_Q3	169	Up	0.287328
LINDSTEDT_DENDRITIC_CELL_MATURATION_A	53	Up	0.287328
GO_ERYTHROCYTE_MATURATION	7	Down	0.312312
GSE25088_IL4_VS_IL4_AND_ROSIGLITAZONE_STIM_STAT6_KO_MACROPHAGE_DAY10_DN	154	Up	0.288655
GSE46606_UNSTIM_VS_CD40L_IL2_IL5_3DAY_STIMULATED_IRF4_KO_BCELL_DN	151	Up	0.289159
AAAGGGA_MIR204_MIR211	177	Up	0.289268
GSE7509_UNSTIM_VS_FCGRIIB_STIM_DC_UP	124	Down	0.314769
GSE6269_HEALTHY_VS_STAPH_AUREUS_INF_PBMC_UP	145	Up	0.289709
GO_CHEMOREPELLENT_ACTIVITY	20	Down	0.317417
GSE38681_WT_VS_LYL1_KO_LYMPHOID_PRIMED_MULTIPOTENT_PROGENITOR_UP	168	Down	0.317417
GO_POSITIVE_REGULATION_OF_RESPONSE_TO_EXTRACELLULAR_STIMULUS	40	Up	0.289787
RYTGCNWTGGNR_UNKNOWN	74	Down	0.317417
GSE34515_CD16_POS_MONOCYTE_VS_DC_UP	177	Up	0.289912
REACTOME_ENDOSOMAL_VACUOLAR_PATHWAY	4	Up	0.289912
GSE5099_MONOCYTE_VS_CLASSICAL_M1_MACROPHAGE_UP	134	Down	0.318304
GO_EMBRYONIC_SKELETAL_SYSTEM_DEVELOPMENT	52	Down	0.319571
GSE6092_UNSTIM_VS_IFNG_STIM_AND_B_BURGDORFERI_INF_ENDOTHELIAL_CELL_DN	110	Down	0.319571
GO_AEROBIC_RESPIRATION	49	Up	0.290238
MARTINEZ_RESPONSE_TO_TRABECTEDIN	43	Up	0.290238
GRYDER_PAX3FOXO1_ENHANCERS_KO_DOWN	337	Up	0.290411
GSE37301_GRANULOCYTE_MONOCYTE_PROGENITOR_VS_RAG2_KO_NK_CELL_UP	151	Up	0.290411
MORF_ORC1L	58	Down	0.319571
RODWELL_AGING_KIDNEY_DN	116	Up	0.29136
GCTTGAA_MIR498	94	Up	0.29148
GSE23568_CTRL_TRANSDUCED_VS_WT_CD8_TCELL_UP	166	Up	0.291939
GSE2706_R848_VS_R848_AND_LPS_2H_STIM_DC_DN	128	Up	0.293943
GSE17974_CTRL_VS_ACT_IL4_AND_ANTI_IL12_72H_CD4_TCELL_UP	158	Up	0.294
MORI_LARGE_PRE_BII_LYMPHOCYTE_DN	47	Down	0.319571
GSE28726_ACT_CD4_TCELL_VS_ACT_VA24NEG_NKTCELL_UP	173	Up	0.294
GSE32533_WT_VS_MIR17_OVEREXPRESS_ACT_CD4_TCELL_DN	118	Up	0.294
GO_BRUSH_BORDER	71	Down	0.3204
GO_HEPARAN_SULFATE_PROTEOGLYCAN_METABOLIC_PROCESS	18	Down	0.320974
DAUER_STAT3_TARGETS_DN	44	Up	0.294043
REACTOME_INFLUENZA_VIRAL_RNA_TRANSCRIPTION_AND_REPLICATION	94	Down	0.321108
GO_MULTICELLULAR_ORGANISM_METABOLIC_PROCESS	57	Down	0.321792
GO_SERTOLI_CELL_DEVELOPMENT	9	Up	0.294172
GSE1740_UNSTIM_VS_IFNA_STIMULATED_MCSF_DERIVED_MACROPHAGE_DN	121	Up	0.295384
GO_NEGATIVE_REGULATION_OF_SUBSTRATE_ADHESION_DEPENDENT_CELL_SPREADING	10	Down	0.323627
TONKS_TARGETS_OF_RUNX1_RUNX1T1_FUSION_HSC_UP	157	Up	0.295384
KEGG_ASTHMA	14	Down	0.323735
MILI_PSEUDOPODIA_HAPTOTAXIS_DN	594	Down	0.323965
GSE11961_FOLLICULAR_BCELL_VS_GERMINAL_CENTER_BCELL_DAY7_UP	170	Up	0.295483
GSE46025_WT_VS_FOXO1_KO_KLRG1_LOW_CD8_EFFECTOR_TCELL_DN	156	Up	0.295505
GO_TRANSLATION_FACTOR_ACTIVITY_RNA_BINDING	75	Up	0.295532
GSE19923_WT_VS_HEB_KO_DP_THYMOCYTE_DN	166	Up	0.295532
GSE14026_TH1_VS_TH17_UP	113	Down	0.324272
GSE15624_CTRL_VS_3H_HALOFUGINONE_TREATED_CD4_TCELL_DN	132	Down	0.324272
GSE2585_AIRE_KO_VS_WT_CD80_LOW_MTEC_UP	121	Up	0.295532
MUELLER_COMMON_TARGETS_OF_AML_FUSIONS_UP	12	Down	0.324272
REACTOME_HORMONE_SENSITIVE_LIPASE_HSL_MEDIATED_TRIACYLGLYCEROL_HYDROLYSIS	10	Up	0.295532
FOXJ2_02	139	Up	0.295592
GO_NEUTROPHIL_MEDIATED_IMMUNITY	16	Up	0.296748
TING_SILENCED_BY_DICER	24	Up	0.296748
GERY_CEBP_TARGETS	106	Up	0.297133
GSE12845_IGD_POS_VS_NEG_BLOOD_BCELL_DN	165	Up	0.297602
GSE13887_HEALTHY_VS_LUPUS_RESTING_CD4_TCELL_DN	86	Up	0.297937
HALLMARK_TNFA_SIGNALING_VIA_NFKB	178	Up	0.298307
GENTILE_UV_RESPONSE_CLUSTER_D9	26	Up	0.298828
GO_MRNA_SPLICE_SITE_SELECTION	24	Up	0.300378
GO_REGULATION_OF_TUMOR_NECROSIS_FACTOR_MEDIATED_SIGNALING_PATHWAY	43	Down	0.325501
REICHERT_MITOSIS_LIN9_TARGETS	26	Down	0.326759
GSE13485_DAY3_VS_DAY7_YF17D_VACCINE_PBMC_DN	153	Up	0.300378
GNF2_SMC4L1	79	Down	0.328113
GO_EXTRACELLULAR_LIGAND_GATED_ION_CHANNEL_ACTIVITY	13	Down	0.328113
GSE3920_IFNA_VS_IFNG_TREATED_ENDOTHELIAL_CELL_UP	131	Up	0.300378
GSE3039_ALPHAALPHA_CD8_TCELL_VS_B2_BCELL_UP	145	Down	0.328113
ZHAN_MULTIPLE_MYELOMA_PR_DN	35	Up	0.300378
SPIELMAN_LYMPHOBLAST_EUROPEAN_VS_ASIAN_2FC_DN	14	Up	0.300413
MEISSNER_NPC_HCP_WITH_H3K4ME2	285	Down	0.328113
KRAS.600.LUNG.BREAST_UP.V1_UP	136	Down	0.329166
GO_BASAL_LAMINA	16	Down	0.329374
GO_RESPIRATORY_SYSTEM_PROCESS	10	Up	0.300839
TCATCTC_MIR143	117	Up	0.300868
KEGG_BUTANOATE_METABOLISM	27	Up	0.30113
BAUS_TFF2_TARGETS_DN	10	Up	0.301158
GO_SPINDLE_LOCALIZATION	30	Down	0.329374
GSE13547_CTRL_VS_ANTI_IGM_STIM_BCELL_2H_UP	146	Down	0.329374
GSE39152_SPLEEN_CD103_NEG_VS_BRAIN_CD103_POS_MEMORY_CD8_TCELL_UP	149	Down	0.329374
GSE8515_IL1_VS_IL6_4H_STIM_MAC_DN	109	Down	0.330303
WINNEPENNINCKX_MELANOMA_METASTASIS_DN	27	Down	0.330573
WANG_TUMOR_INVASIVENESS_DN	183	Up	0.301158
ZHENG_GLIOBLASTOMA_PLASTICITY_UP	192	Down	0.330573
GSE17301_IFNA2_VS_IFNA2_AND_ACD3_ACD28_STIM_CD8_TCELL_UP	170	Up	0.301394
GSE19401_PLN_VS_PEYERS_PATCH_FOLLICULAR_DC_DN	175	Up	0.301394
GSE15930_NAIVE_VS_48H_IN_VITRO_STIM_IL12_CD8_TCELL_UP	152	Down	0.331034
GSE7460_WT_VS_FOXP3_HET_ACT_WITH_TGFB_TCONV_DN	152	Up	0.301394
MODULE_159	75	Up	0.30287
TONKS_TARGETS_OF_RUNX1_RUNX1T1_FUSION_SUSTAINED_IN_GRANULOCYTE_UP	14	Up	0.302915
REACTOME_ABC_FAMILY_PROTEINS_MEDIATED_TRANSPORT	25	Down	0.33182
KRIGE_RESPONSE_TO_TOSEDOSTAT_6HR_UP	783	Up	0.30443
BROWNE_HCMV_INFECTION_2HR_UP	30	Up	0.304766
GO_REGULATION_OF_ER_TO_GOLGI_VESICLE_MEDIATED_TRANSPORT	10	Up	0.304766
GSE17721_POLYIC_VS_GARDIQUIMOD_1H_BMDC_DN	160	Up	0.304943
UDAYAKUMAR_MED1_TARGETS_UP	120	Up	0.304943
BIOCARTA_LECTIN_PATHWAY	10	Down	0.332265
GO_NEGATIVE_REGULATION_OF_ENDOPLASMIC_RETICULUM_UNFOLDED_PROTEIN_RESPONSE	11	Up	0.305397
KEGG_DNA_REPLICATION	33	Down	0.333628
GO_BASEMENT_MEMBRANE	64	Down	0.333665
GSE3982_CTRL_VS_LPS_1H_NEUTROPHIL_UP	147	Up	0.305397
GO_SINGLE_STRANDED_RNA_BINDING	53	Up	0.306021
BASSO_CD40_SIGNALING_DN	55	Down	0.334988
GSE21927_SPLENIC_VS_TUMOR_MONOCYTES_FROM_C26GM_TUMOROUS_MICE_BALBC_DN	172	Up	0.306308
GSE13411_IGM_VS_SWITCHED_MEMORY_BCELL_DN	166	Up	0.30632
GSE7596_AKT_TRANSD_VS_CTRL_CD4_TCONV_WITH_TGFB_DN	67	Down	0.334988
GO_SPINAL_CORD_DEVELOPMENT	46	Down	0.335433
GSE360_CTRL_VS_M_TUBERCULOSIS_MAC_DN	151	Up	0.306322
GSE12003_4D_VS_8D_CULTURE_BM_PROGENITOR_DN	94	Up	0.306705
GSE2706_2H_VS_8H_R848_AND_LPS_STIM_DC_DN	158	Up	0.306705
GSE10094_LCMV_VS_LISTERIA_IND_EFF_CD4_TCELL_DN	128	Down	0.335433
GSE33424_CD161_HIGH_VS_NEG_CD8_TCELL_UP	162	Up	0.306705
AMIT_EGF_RESPONSE_480_HELA	143	Down	0.335638
LU_AGING_BRAIN_UP	221	Up	0.306705
GO_METALLOENDOPEPTIDASE_ACTIVITY	64	Down	0.335638
REACTOME_CALNEXIN_CALRETICULIN_CYCLE	10	Down	0.335638
GO_LIPOXYGENASE_PATHWAY	8	Down	0.335705
GSE36891_UNSTIM_VS_PAM_TLR2_STIM_PERITONEAL_MACROPHAGE_DN	125	Down	0.335705
GSE7568_CTRL_VS_3H_TGFB_TREATED_MACROPHAGES_WITH_IL4_AND_DEXAMETHASONE_UP	87	Down	0.33598
GSE18804_SPLEEN_MACROPHAGE_VS_TUMORAL_MACROPHAGE_UP	153	Up	0.306901
CAATGCA_MIR33	63	Up	0.309945
HO_LIVER_CANCER_VASCULAR_INVASION	9	Down	0.33598
MORF_FANCG	127	Down	0.33598
WOO_LIVER_CANCER_RECURRENCE_UP	89	Down	0.336538
GO_ESTABLISHMENT_OF_PROTEIN_LOCALIZATION_TO_CHROMOSOME	12	Down	0.337394
GSE10463_CD40L_AND_VA347_VS_CD40L_IN_DC_DN	104	Down	0.337394
PID_P38_GAMMA_DELTA_PATHWAY	11	Down	0.337394
VANTVEER_BREAST_CANCER_METASTASIS_UP	44	Down	0.337543
WANG_RESPONSE_TO_BEXAROTENE_UP	26	Down	0.337806
KEGG_GRAFT_VERSUS_HOST_DISEASE	17	Down	0.338109
CHEMNITZ_RESPONSE_TO_PROSTAGLANDIN_E2_UP	118	Down	0.339212
GSE19825_NAIVE_VS_DAY3_EFF_CD8_TCELL_UP	104	Down	0.339212
EVI1_04	143	Up	0.310929
GSE22443_NAIVE_VS_ACT_AND_IL12_TREATED_CD8_TCELL_UP	162	Down	0.339212
MODULE_562	19	Down	0.339244
CHOI_ATL_ACUTE_STAGE	4	Down	0.339873
GO_POSITIVE_REGULATION_OF_PROTEIN_MATURATION	14	Down	0.340617
GSE2706_LPS_VS_R848_AND_LPS_2H_STIM_DC_UP	93	Down	0.340653
DARWICHE_PAPILLOMA_PROGRESSION_RISK	42	Down	0.341349
MODULE_107	63	Down	0.341349
BIOCARTA_CLASSIC_PATHWAY	10	Down	0.341668
GNF2_CDH3	20	Down	0.341668
GSE37336_LY6C_POS_VS_NEG_NAIVE_CD4_TCELL_DN	66	Down	0.341745
FRASOR_RESPONSE_TO_ESTRADIOL_UP	30	Up	0.310929
GSE16385_MONOCYTE_VS_MACROPHAGE_DN	119	Up	0.310929
GSE26488_WT_VS_HDAC7_KO_DOUBLE_POSITIVE_THYMOCYTE_UP	142	Up	0.310929
MORF_DEK	240	Up	0.310929
ROSS_ACUTE_MYELOID_LEUKEMIA_CBF	67	Down	0.341745
GNF2_CEBPA	53	Down	0.341937
GO_REGULATION_OF_SYSTEMIC_ARTERIAL_BLOOD_PRESSURE_MEDIATED_BY_A_CHEMICAL_SIGNAL	25	Up	0.31124
KEGG_RENIN_ANGIOTENSIN_SYSTEM	11	Up	0.31124
KUUSELO_PANCREATIC_CANCER_19Q13_AMPLIFICATION	20	Down	0.341937
GSE33374_CD8_ALPHAALPHA_VS_ALPHABETA_CD161_HIGH_TCELL_UP	135	Down	0.342715
GO_CHROMOSOME_SEPARATION	15	Down	0.343604
KRAS.AMP.LUNG_UP.V1_UP	58	Down	0.343604
RPS14_DN.V1_DN	153	Down	0.343604
TCTGATA_MIR361	68	Up	0.311641
MORF_ACP1	193	Up	0.313158
GO_G_PROTEIN_COUPLED_RECEPTOR_ACTIVITY	159	Down	0.344973
ACATTCC_MIR1_MIR206	250	Up	0.313992
chr12p11	31	Up	0.314721
GSE41176_WT_VS_TAK1_KO_UNSTIM_BCELL_DN	99	Down	0.344973
FARMER_BREAST_CANCER_CLUSTER_3	13	Up	0.314721
REACTOME_G1_S_SPECIFIC_TRANSCRIPTION	15	Down	0.344973
GO_OXIDOREDUCTASE_ACTIVITY_ACTING_ON_THE_ALDEHYDE_OR_OXO_GROUP_OF_DONORS_NAD_OR_NADP_AS_ACCEPTOR	31	Up	0.314721
KEGG_CITRATE_CYCLE_TCA_CYCLE	28	Up	0.314721
GOZGIT_ESR1_TARGETS_DN	539	Up	0.316434
MORF_PPP2CA	115	Up	0.316967
chr18q12	29	Up	0.317417
DAZARD_UV_RESPONSE_CLUSTER_G28	17	Up	0.317417
DAZARD_UV_RESPONSE_CLUSTER_G6	129	Up	0.317417
GSE22886_IGG_IGA_MEMORY_BCELL_VS_BLOOD_PLASMA_CELL_DN	177	Up	0.317417
MODULE_305	19	Up	0.317417
REACTOME_PEROXISOMAL_LIPID_METABOLISM	19	Up	0.317576
WANG_LMO4_TARGETS_UP	288	Up	0.319199
GSE14000_UNSTIM_VS_4H_LPS_DC_DN	161	Up	0.319571
GSE29618_PRE_VS_DAY7_POST_LAIV_FLU_VACCINE_PDC_DN	177	Up	0.319571
GSE9006_HEALTHY_VS_TYPE_2_DIABETES_PBMC_AT_DX_DN	160	Up	0.319571
GSE20715_0H_VS_48H_OZONE_TLR4_KO_LUNG_UP	138	Down	0.345736
GUO_HEX_TARGETS_UP	69	Up	0.319571
MODULE_514	8	Up	0.319571
SHEPARD_CRUSH_AND_BURN_MUTANT_DN	137	Down	0.345877
OCT1_07	95	Up	0.319571
LY_AGING_OLD_DN	50	Down	0.346028
GO_CHROMOSOME_CONDENSATION	20	Down	0.34862
REACTOME_MUSCLE_CONTRACTION	32	Up	0.319571
chr8p22	25	Up	0.319813
GCM_MYST2	152	Up	0.320331
GSE36891_UNSTIM_VS_PAM_TLR2_STIM_PERITONEAL_MACROPHAGE_UP	182	Up	0.320331
GSE17721_0.5H_VS_24H_POLYIC_BMDC_DN	175	Up	0.32092
GO_MAMMARY_GLAND_EPITHELIUM_DEVELOPMENT	35	Down	0.348658
TATCTGG_MIR488	46	Up	0.321554
GO_LUNG_CELL_DIFFERENTIATION	14	Up	0.321679
GO_REGULATION_OF_PHAGOCYTOSIS	53	Down	0.348658
GO_RIBOSOMAL_SMALL_SUBUNIT_ASSEMBLY	14	Down	0.348658
MORF_JAK3	56	Down	0.349256
FOSTER_KDM1A_TARGETS_DN	170	Down	0.349314
GO_EXTRACELLULAR_GLUTAMATE_GATED_ION_CHANNEL_ACTIVITY	2	Down	0.349314
GO_NADH_METABOLIC_PROCESS	32	Down	0.349314
GSE15930_NAIVE_VS_48H_IN_VITRO_STIM_IFNAB_CD8_TCELL_UP	150	Down	0.349314
GSE18281_SUBCAPSULAR_CORTICAL_REGION_VS_WHOLE_MEDULLA_THYMUS_DN	107	Up	0.321839
chr6q14	22	Up	0.322052
GO_SERTOLI_CELL_DIFFERENTIATION	10	Up	0.322052
GSE23568_CTRL_VS_ID3_TRANSDUCED_CD8_TCELL_DN	161	Down	0.349314
GSE2770_IL12_AND_TGFB_VS_IL4_TREATED_ACT_CD4_TCELL_2H_DN	159	Up	0.322052
GSE29614_DAY3_VS_DAY7_TIV_FLU_VACCINE_PBMC_UP	70	Down	0.349314
KENNY_CTNNB1_TARGETS_DN	46	Up	0.322052
GSE13485_PRE_VS_POST_YF17D_VACCINATION_PBMC_DN	167	Up	0.322481
WATANABE_RECTAL_CANCER_RADIOTHERAPY_RESPONSIVE_DN	73	Up	0.322481
GO_VITAMIN_BIOSYNTHETIC_PROCESS	13	Up	0.323075
GO_LIGAND_DEPENDENT_NUCLEAR_RECEPTOR_BINDING	21	Up	0.323627
GSE14350_TREG_VS_TEFF_UP	169	Up	0.323775
GTTTGTT_MIR495	206	Up	0.323775
YAN_ESCAPE_FROM_ANOIKIS	19	Up	0.324604
GO_TRANSFERASE_ACTIVITY_TRANSFERRING_NITROGENOUS_GROUPS	22	Up	0.325501
GSE18791_UNSTIM_VS_NEWCATSLE_VIRUS_DC_1H_DN	122	Up	0.326192
SEMBA_FHIT_TARGETS_DN	8	Down	0.349314
NEWMAN_ERCC6_TARGETS_UP	23	Up	0.326728
GSE17721_0.5H_VS_4H_CPG_BMDC_DN	164	Up	0.326779
GSE17721_0.5H_VS_4H_POLYIC_BMDC_DN	173	Up	0.327766
chr10q25	30	Up	0.328113
GSE41978_KLRG1_HIGH_VS_LOW_EFFECTOR_CD8_TCELL_UP	139	Up	0.328113
GSE45365_NK_CELL_VS_CD8A_DC_MCMV_INFECTION_UP	102	Up	0.328113
KEGG_ARGININE_AND_PROLINE_METABOLISM	40	Up	0.328113
MODULE_96	24	Down	0.349488
MORF_SOD1	259	Up	0.328113
GO_PROTEIN_LOCALIZATION_TO_CHROMATIN	13	Down	0.349683
RHEIN_ALL_GLUCOCORTICOID_THERAPY_DN	332	Up	0.328113
MARSON_BOUND_BY_FOXP3_STIMULATED	848	Up	0.328161
SANA_TNF_SIGNALING_DN	66	Up	0.329322
GSE13411_NAIVE_VS_SWITCHED_MEMORY_BCELL_UP	111	Down	0.350995
MONTERO_THYROID_CANCER_POOR_SURVIVAL_UP	8	Down	0.351977
GO_INORGANIC_ANION_EXCHANGER_ACTIVITY	6	Down	0.352353
GO_INTESTINAL_ABSORPTION	20	Down	0.352622
REACTOME_ACTIVATION_OF_THE_PRE_REPLICATIVE_COMPLEX	27	Down	0.352622
DACOSTA_UV_RESPONSE_VIA_ERCC3_UP	270	Down	0.35265
GO_CONDENSED_NUCLEAR_CHROMOSOME_CENTROMERIC_REGION	12	Down	0.353735
GSE14415_INDUCED_VS_NATURAL_TREG_DN	160	Down	0.353735
GSE21546_ELK1_KO_VS_SAP1A_KO_AND_ELK1_KO_DP_THYMOCYTES_UP	150	Up	0.329374
GSE25088_WT_VS_STAT6_KO_MACROPHAGE_DN	151	Down	0.353735
GO_NEURON_PROJECTION_GUIDANCE	112	Down	0.353758
MORF_RPA1	58	Up	0.329374
GSE26351_UNSTIM_VS_BMP_PATHWAY_STIM_HEMATOPOIETIC_PROGENITORS_DN	147	Down	0.353758
GSE37416_CTRL_VS_0H_F_TULARENSIS_LVS_NEUTROPHIL_UP	102	Down	0.353758
GSE3982_CTRL_VS_IGE_STIM_MAST_CELL_UP	155	Up	0.329939
RAY_TUMORIGENESIS_BY_ERBB2_CDC25A_UP	77	Down	0.353758
BIOCARTA_NFAT_PATHWAY	40	Up	0.330573
GO_PHAGOCYTOSIS_RECOGNITION	10	Down	0.355136
chr4q13	21	Up	0.330573
GO_REGULATION_OF_MICROVILLUS_ORGANIZATION	12	Down	0.355136
GO_CELLULAR_RESPONSE_TO_NITROGEN_LEVELS	8	Up	0.330573
GO_MONOVALENT_INORGANIC_CATION_TRANSMEMBRANE_TRANSPORTER_ACTIVITY	178	Down	0.355284
GSE1740_MCSF_VS_MCSF_AND_IFNG_DAY2_DERIVED_MACROPHAGE_WITH_IFNA_STIM_UP	170	Up	0.330573
PID_ARF_3PATHWAY	18	Down	0.355284
GSE21670_STAT3_KO_VS_WT_CD4_TCELL_IL6_TREATED_UP	163	Up	0.331034
CHICAS_RB1_TARGETS_LOW_SERUM	77	Down	0.355947
TTGCACT_MIR130A_MIR301_MIR130B	325	Up	0.331462
GSE1460_CD4_THYMOCYTE_VS_THYMIC_STROMAL_CELL_DN	170	Up	0.332096
GSE40068_BCL6_POS_VS_NEG_CXCR5_POS_TFH_DN	164	Up	0.332786
chr8q24	96	Down	0.355947
E2F_03	209	Down	0.355947
IWANAGA_CARCINOGENESIS_BY_KRAS_UP	128	Up	0.332977
FERRANDO_TAL1_NEIGHBORS	16	Down	0.355947
GO_REGULATION_OF_MEIOTIC_NUCLEAR_DIVISION	17	Down	0.355947
GSE22611_NOD2_TRANSDUCED_VS_CTRL_HEK293T_STIMULATED_WITH_MDP_2H_DN	156	Down	0.355947
ADDYA_ERYTHROID_DIFFERENTIATION_BY_HEMIN	59	Up	0.334988
GSE28737_WT_VS_BCL6_HET_FOLLICULAR_BCELL_UP	145	Down	0.355947
MASSARWEH_RESPONSE_TO_ESTRADIOL	51	Up	0.334988
GSE42724_B1_BCELL_VS_PLASMABLAST_UP	154	Down	0.355947
LI_WILMS_TUMOR_VS_FETAL_KIDNEY_1_DN	138	Down	0.355947
YOSHIMURA_MAPK8_TARGETS_DN	307	Up	0.334988
GSE17721_CTRL_VS_GARDIQUIMOD_12H_BMDC_DN	161	Up	0.335433
LOPEZ_MESOTELIOMA_SURVIVAL_TIME_UP	13	Down	0.355947
GCM_PPM1D	20	Up	0.335638
GSE28726_NAIVE_VS_ACTIVATED_NKTCELL_DN	176	Up	0.335638
LIANG_HEMATOPOIESIS_STEM_CELL_NUMBER_SMALL_VS_HUGE_UP	31	Up	0.335705
GO_REGULATION_OF_RELEASE_OF_SEQUESTERED_CALCIUM_ION_INTO_CYTOSOL_BY_SARCOPLASMIC_RETICULUM	16	Up	0.33598
IRF2_01	98	Up	0.33598
RODWELL_AGING_KIDNEY_UP	369	Down	0.355947
GSE4811_CLASSSICALY_ACTIVATED_VS_TYPE_2_ACTIVATED_MACROPHAGE_DN	106	Down	0.356196
MORF_LTK	83	Down	0.357327
REACTOME_PYRUVATE_METABOLISM_AND_CITRIC_ACID_TCA_CYCLE	38	Up	0.33598
GSE18791_CTRL_VS_NEWCASTLE_VIRUS_DC_10H_DN	148	Up	0.336538
GO_SEROTONIN_RECEPTOR_ACTIVITY	5	Down	0.357511
MODULE_213	56	Down	0.357617
GO_INOSITOL_TRISPHOSPHATE_PHOSPHATASE_ACTIVITY	8	Down	0.358132
GSE21546_ELK1_KO_VS_SAP1A_KO_AND_ELK1_KO_DP_THYMOCYTES_DN	161	Down	0.358806
WANG_RESPONSE_TO_FORSKOLIN_DN	7	Up	0.336584
GARGALOVIC_RESPONSE_TO_OXIDIZED_PHOSPHOLIPIDS_GREY_UP	14	Up	0.336893
GSE45365_CTRL_VS_MCMV_INFECTION_NK_CELL_DN	150	Up	0.336893
WONG_ENDMETRIUM_CANCER_DN	50	Down	0.359019
CREIGHTON_ENDOCRINE_THERAPY_RESISTANCE_3	571	Up	0.337394
KEGG_TYROSINE_METABOLISM	32	Up	0.337394
NOUZOVA_TRETINOIN_AND_H4_ACETYLATION	132	Up	0.337394
PID_FOXO_PATHWAY	46	Up	0.337394
RODRIGUES_NTN1_TARGETS_UP	14	Up	0.337394
GO_METAL_ION_TRANSMEMBRANE_TRANSPORTER_ACTIVITY	187	Down	0.35925
GO_SENSORY_PERCEPTION_OF_CHEMICAL_STIMULUS	29	Down	0.35925
GSE12845_IGD_POS_VS_NEG_BLOOD_BCELL_UP	147	Down	0.359676
NAKAMURA_ADIPOGENESIS_EARLY_DN	32	Up	0.337909
GSE24142_ADULT_VS_FETAL_EARLY_THYMIC_PROGENITOR_DN	164	Up	0.337979
BIOCARTA_HIF_PATHWAY	12	Up	0.338072
GO_TRANSFERASE_ACTIVITY_TRANSFERRING_ALKYL_OR_ARYL_OTHER_THAN_METHYL_GROUPS	55	Up	0.338072
GSE45365_NK_CELL_VS_CD8_TCELL_MCMV_INFECTION_UP	180	Up	0.338072
GSE43863_TFH_VS_LY6C_LOW_CXCR5NEG_EFFECTOR_CD4_TCELL_UP	173	Up	0.338109
DELYS_THYROID_CANCER_DN	167	Up	0.338238
GO_ATP_HYDROLYSIS_COUPLED_TRANSMEMBRANE_TRANSPORT	25	Up	0.338238
AAAGGAT_MIR501	91	Up	0.338905
chr2q33	61	Up	0.338905
GCM_BMPR2	72	Up	0.338905
GO_CELLULAR_GLUCURONIDATION	17	Up	0.338905
GSE5503_LIVER_DC_VS_MLN_DC_ACTIVATED_ALLOGENIC_TCELL_UP	139	Down	0.359919
GSE45881_CXCR6HI_VS_CXCR1LO_COLONIC_LAMINA_PROPRIA_UP	162	Up	0.338905
MOOTHA_PYR	7	Up	0.338905
GO_ESTABLISHMENT_OF_MITOTIC_SPINDLE_LOCALIZATION	19	Down	0.359945
PLASARI_TGFB1_TARGETS_10HR_DN	192	Up	0.338905
FLECHNER_PBL_KIDNEY_TRANSPLANT_OK_VS_DONOR_DN	38	Up	0.339212
GSE14769_UNSTIM_VS_240MIN_LPS_BMDM_DN	171	Up	0.339212
GSE17721_CTRL_VS_GARDIQUIMOD_4H_BMDC_DN	149	Up	0.339212
GSE46606_UNSTIM_VS_CD40L_IL2_IL5_DAY1_STIMULATED_BCELL_UP	160	Up	0.339212
GSE9988_ANTI_TREM1_VS_LPS_MONOCYTE_DN	151	Up	0.339212
NIKOLSKY_BREAST_CANCER_1Q21_AMPLICON	26	Down	0.361242
MODULE_97	80	Up	0.339212
TTANWNANTGGM_UNKNOWN	33	Up	0.339212
GSE3982_DC_VS_BCELL_DN	140	Down	0.361347
GSE19888_NO_PRETREAT_VS_ADENOSINE_A3R_INHIBITOR_PRETREATED_MAST_CELL_TCELL_MEMBRANES_ACT_DN	169	Up	0.339244
HECKER_IFNB1_TARGETS	73	Up	0.339348
REACTOME_SIGNALING_BY_ERBB4	68	Up	0.339529
PALOMERO_GSI_SENSITIVITY_DN	3	Up	0.339873
MODULE_220	181	Down	0.362418
GO_HYDROGEN_EXPORTING_ATPASE_ACTIVITY	22	Up	0.339913
MODULE_2	311	Up	0.340411
GSE28737_FOLLICULAR_VS_MARGINAL_ZONE_BCELL_DN	130	Up	0.340617
GO_MICROTUBULE_BUNDLE_FORMATION	37	Down	0.36277
VERHAAK_GLIOBLASTOMA_NEURAL	95	Up	0.340627
GSE10239_KLRG1INT_VS_KLRG1HIGH_EFF_CD8_TCELL_UP	159	Down	0.36277
GO_REGULATION_OF_ESTABLISHMENT_OF_PLANAR_POLARITY_INVOLVED_IN_NEURAL_TUBE_CLOSURE	13	Down	0.363705
GO_REGULATION_OF_SYNAPSE_MATURATION	9	Down	0.363705
MODULE_19	252	Up	0.340814
TCF11_01	171	Up	0.340814
GSE11057_NAIVE_VS_EFF_MEMORY_CD4_TCELL_DN	164	Up	0.341349
GSE22886_CTRL_VS_LPS_24H_DC_DN	166	Up	0.341349
GSE9006_HEALTHY_VS_TYPE_1_DIABETES_PBMC_1MONTH_POST_DX_UP	175	Up	0.341349
UZONYI_RESPONSE_TO_LEUKOTRIENE_AND_THROMBIN	32	Up	0.341349
GSE7348_LPS_VS_TOLERIZED_AND_LPS_STIM_MACROPHAGE_DN	133	Up	0.341409
GSE4984_LPS_VS_VEHICLE_CTRL_TREATED_DC_UP	122	Down	0.363705
CHIBA_RESPONSE_TO_TSA_DN	20	Up	0.341668
GSE10239_MEMORY_VS_KLRG1HIGH_EFF_CD8_TCELL_DN	174	Up	0.341668
VANDESLUIS_NORMAL_EMBRYOS_UP	2	Down	0.363892
BIOCARTA_VITCB_PATHWAY	8	Down	0.364012
GSE45365_WT_VS_IFNAR_KO_BCELL_DN	127	Down	0.364012
GO_BRUSH_BORDER_MEMBRANE	36	Down	0.364204
GSE6875_TCONV_VS_FOXP3_KO_TREG_DN	177	Up	0.341668
chr14q11	74	Down	0.364623
HEDENFALK_BREAST_CANCER_BRCA1_VS_BRCA2	146	Up	0.341668
GO_NEUROTRANSMITTER_BINDING	11	Down	0.364623
OSWALD_HEMATOPOIETIC_STEM_CELL_IN_COLLAGEN_GEL_DN	218	Up	0.341668
GO_SPECIFICATION_OF_SYMMETRY	74	Down	0.364623
GSE3982_NEUTROPHIL_VS_NKCELL_UP	162	Up	0.341745
GO_REGULATION_OF_RAS_PROTEIN_SIGNAL_TRANSDUCTION	141	Down	0.364656
chr11q25	12	Down	0.366005
GSE17721_POLYIC_VS_PAM3CSK4_0.5H_BMDC_DN	163	Up	0.341937
GO_GOLGI_TO_PLASMA_MEMBRANE_TRANSPORT	38	Up	0.342319
GSE411_100MIN_VS_400MIN_IL6_STIM_MACROPHAGE_UP	171	Up	0.342715
GNF2_GSTM1	95	Down	0.366105
GSE13485_DAY7_VS_DAY21_YF17D_VACCINE_PBMC_DN	69	Down	0.366429
GSE41867_LCMV_ARMSTRONG_VS_CLONE13_DAY15_EFFECTOR_CD8_TCELL_DN	87	Down	0.366429
GSE6269_FLU_VS_STREP_PNEUMO_INF_PBMC_UP	147	Up	0.342715
GSE19888_ADENOSINE_A3R_ACT_VS_TCELL_MEMBRANES_ACT_AND_A3R_INH_PRETREAT_IN_MAST_CELL_DN	155	Down	0.366496
GSE34156_UNTREATED_VS_6H_NOD2_AND_TLR1_TLR2_LIGAND_TREATED_MONOCYTE_DN	128	Up	0.343604
GO_INTRACELLULAR_LIGAND_GATED_ION_CHANNEL_ACTIVITY	12	Down	0.367303
REACTOME_RNA_POL_I_TRANSCRIPTION	44	Up	0.343604
TACTTGA_MIR26A_MIR26B	247	Up	0.343604
KIM_MYCL1_AMPLIFICATION_TARGETS_DN	14	Up	0.343904
FLOTHO_PEDIATRIC_ALL_THERAPY_RESPONSE_UP	48	Up	0.34415
GO_PROTEIN_K63_LINKED_DEUBIQUITINATION	22	Up	0.344257
GSE17974_2H_VS_72H_UNTREATED_IN_VITRO_CD4_TCELL_UP	160	Up	0.344257
GSE339_CD4POS_VS_CD8POS_DC_IN_CULTURE_UP	156	Up	0.344257
OZEN_MIR125B1_TARGETS	23	Down	0.367303
WESTON_VEGFA_TARGETS_3HR	62	Up	0.344257
GO_GENITALIA_DEVELOPMENT	29	Down	0.368549
GSE12845_PRE_GC_VS_DARKZONE_GC_TONSIL_BCELL_DN	171	Up	0.344973
GSE45365_HEALTHY_VS_MCMV_INFECTION_CD11B_DC_IFNAR_KO_UP	140	Down	0.368549
GTGTTGA_MIR505	80	Up	0.344973
MORF_EI24	133	Up	0.344973
YAMASHITA_METHYLATED_IN_PROSTATE_CANCER	37	Up	0.344973
ELLWOOD_MYC_TARGETS_DN	38	Up	0.345509
HALLMARK_INTERFERON_GAMMA_RESPONSE	163	Up	0.345509
RUTELLA_RESPONSE_TO_HGF_UP	363	Up	0.345736
LEE_AGING_NEOCORTEX_UP	77	Up	0.346993
GNF2_DEK	51	Up	0.348323
GSE43956_WT_VS_SGK1_KO_TH17_DIFFERENTIATED_CD4_TCELL_DN	172	Up	0.348323
chr1q41	21	Up	0.348658
CRX_DN.V1_UP	95	Down	0.369028
KEGG_STEROID_HORMONE_BIOSYNTHESIS	38	Up	0.348658
SRF_Q5_01	160	Up	0.348658
IVANOVSKA_MIR106B_TARGETS	80	Up	0.349256
GSE18804_BRAIN_VS_COLON_TUMORAL_MACROPHAGE_UP	127	Up	0.349314
GSE23398_WT_VS_IL2_KO_CD4_TCELL_SCURFY_MOUSE_DN	176	Up	0.349314
GSE369_PRE_VS_POST_IL6_INJECTION_SOCS3_KO_LIVER_UP	171	Up	0.349314
GSE3982_MAC_VS_NKCELL_UP	172	Up	0.349314
GARGALOVIC_RESPONSE_TO_OXIDIZED_PHOSPHOLIPIDS_TURQUOISE_DN	47	Down	0.369028
GSE39820_TGFBETA1_IL6_VS_TGFBETA1_IL6_IL23A_TREATED_CD4_TCELL_UP	173	Up	0.349314
GSE16385_IFNG_TNF_VS_IL4_STIM_MACROPHAGE_ROSIGLITAZONE_TREATED_UP	122	Up	0.349683
GSE339_EX_VIVO_VS_IN_CULTURE_CD4CD8DN_DC_DN	163	Up	0.349683
KEGG_COMPLEMENT_AND_COAGULATION_CASCADES	60	Down	0.369402
YAO_TEMPORAL_RESPONSE_TO_PROGESTERONE_CLUSTER_1	58	Up	0.349683
GO_STABILIZATION_OF_MEMBRANE_POTENTIAL	6	Down	0.369589
DASU_IL6_SIGNALING_DN	7	Up	0.351283
GO_DEFINITIVE_HEMOPOIESIS	9	Down	0.369744
GSE14769_UNSTIM_VS_60MIN_LPS_BMDM_DN	175	Up	0.351283
GO_1_PHOSPHATIDYLINOSITOL_BINDING	13	Up	0.351428
GO_STAT_CASCADE	29	Up	0.351557
AATGTGA_MIR23A_MIR23B	313	Up	0.352622
GO_CELLULAR_RESPONSE_TO_AMINO_ACID_STARVATION	21	Up	0.353758
GSE14386_UNTREATED_VS_IFNA_TREATED_ACT_PBMC_MS_PATIENT_UP	72	Down	0.371054
GO_REGULATION_OF_PHOSPHOLIPASE_A2_ACTIVITY	10	Up	0.353758
GSE36078_UNTREATED_VS_AD5_INF_MOUSE_LUNG_DC_UP	108	Down	0.371054
GSE15750_WT_VS_TRAF6KO_DAY10_EFF_CD8_TCELL_DN	115	Down	0.371924
GO_CD4_POSITIVE_OR_CD8_POSITIVE_ALPHA_BETA_T_CELL_LINEAGE_COMMITMENT	5	Down	0.373633
GSE12392_CD8A_POS_VS_NEG_SPLEEN_IFNB_KO_DC_UP	178	Up	0.353758
GSE19923_E2A_KO_VS_E2A_AND_HEB_KO_DP_THYMOCYTE_DN	167	Up	0.353758
GSE2706_UNSTIM_VS_8H_LPS_AND_R848_DC_DN	150	Up	0.353758
GSE36527_CD69_NEG_VS_POS_TREG_CD62L_LOS_KLRG1_NEG_DN	167	Down	0.373728
GSE20727_DNFB_ALLERGEN_VS_ROS_INH_AND_DNFB_ALLERGEN_TREATED_DC_DN	181	Down	0.374225
GSE41867_DAY6_VS_DAY15_LCMV_CLONE13_EFFECTOR_CD8_TCELL_DN	82	Down	0.374403
REACTOME_CIRCADIAN_CLOCK	46	Up	0.353758
GO_BANDED_COLLAGEN_FIBRIL	9	Down	0.374436
SUZUKI_CTCFL_TARGETS_UP	9	Up	0.353877
ACEVEDO_LIVER_TUMOR_VS_NORMAL_ADJACENT_TISSUE_UP	781	Up	0.354238
HAHTOLA_MYCOSIS_FUNGOIDES_UP	14	Up	0.355136
ONKEN_UVEAL_MELANOMA_UP	682	Up	0.355151
BERNARD_PPAPDC1B_TARGETS_UP	37	Up	0.355284
GO_NEGATIVE_REGULATION_BY_HOST_OF_VIRAL_TRANSCRIPTION	9	Up	0.355284
GO_NEGATIVE_REGULATION_OF_FAT_CELL_DIFFERENTIATION	32	Down	0.374436
GSE23505_UNTREATED_VS_4DAY_IL6_IL1_IL23_TREATED_CD4_TCELL_UP	168	Up	0.355284
HINATA_NFKB_TARGETS_KERATINOCYTE_UP	79	Up	0.355284
MIZUKAMI_HYPOXIA_UP	8	Up	0.355284
GSE23114_WT_VS_SLE2C1_MOUSE_PERITONEAL_CAVITY_B1A_BCELL_DN	91	Down	0.374436
TIEN_INTESTINE_PROBIOTICS_2HR_DN	78	Up	0.355284
AAGCAAT_MIR137	159	Up	0.355947
GSE40274_CTRL_VS_FOXP3_AND_SATB1_TRANSDUCED_ACTIVATED_CD4_TCELL_DN	88	Down	0.374436
CTACTGT_MIR199A	148	Up	0.355947
GINESTIER_BREAST_CANCER_20Q13_AMPLIFICATION_DN	141	Down	0.374484
GO_CCR4_NOT_COMPLEX	14	Up	0.355947
GO_POLY_A_BINDING	12	Up	0.355947
GO_POSITIVE_REGULATION_OF_LYMPHOCYTE_MIGRATION	18	Up	0.355947
GSE26928_EFF_MEMORY_VS_CXCR5_POS_CD4_TCELL_UP	117	Down	0.374484
GO_CARDIAC_CONDUCTION	37	Down	0.374664
GO_SPLICEOSOMAL_COMPLEX_ASSEMBLY	46	Up	0.355947
GRYDER_PAX3FOXO1_TOP_ENHANCERS	366	Up	0.355947
DCA_UP.V1_UP	87	Down	0.374964
GSE12198_NK_VS_NK_ACT_EXPANSION_SYSTEM_DERIVED_NK_CELL_UP	162	Up	0.355947
GSE14769_UNSTIM_VS_120MIN_LPS_BMDM_DN	177	Up	0.355947
GSE21670_TGFB_VS_IL6_TREATED_CD4_TCELL_DN	144	Up	0.355947
GSE21927_HEALTHY_VS_TUMOROUS_BALBC_MOUSE_MONOCYTE_UP	136	Up	0.355947
WEIGEL_OXIDATIVE_STRESS_RESPONSE	31	Down	0.375165
GSE25088_CTRL_VS_ROSIGLITAZONE_STIM_STAT6_KO_MACROPHAGE_UP	124	Up	0.355947
GSE34006_A2AR_KO_VS_A2AR_AGONIST_TREATED_TREG_UP	170	Up	0.355947
GSE36891_POLYIC_TLR3_VS_PAM_TLR2_STIM_PERITONEAL_MACROPHAGE_UP	114	Up	0.355947
GSE43955_TH0_VS_TGFB_IL6_TH17_ACT_CD4_TCELL_10H_UP	169	Up	0.355947
HERNANDEZ_ABERRANT_MITOSIS_BY_DOCETACEL_2NM_UP	59	Up	0.355947
INGRAM_SHH_TARGETS_UP	97	Up	0.355947
SHAFFER_IRF4_TARGETS_IN_ACTIVATED_DENDRITIC_CELL	54	Up	0.355947
STREICHER_LSM1_TARGETS_UP	38	Up	0.355947
GSE3982_MAC_VS_TH2_DN	157	Down	0.376319
GO_CLUSTER_OF_ACTIN_BASED_CELL_PROJECTIONS	87	Down	0.376645
TGTATGA_MIR4853P	118	Up	0.355947
GO_RNA_SECONDARY_STRUCTURE_UNWINDING	34	Up	0.356196
GO_BRANCHING_INVOLVED_IN_MAMMARY_GLAND_DUCT_MORPHOGENESIS	16	Down	0.376809
GSE16385_IFNG_TNF_VS_UNSTIM_MACROPHAGE_ROSIGLITAZONE_TREATED_DN	156	Up	0.356548
GSE23502_BM_VS_COLON_TUMOR_MYELOID_DERIVED_SUPPRESSOR_CELL_UP	156	Up	0.357511
GSE40274_CTRL_VS_EOS_TRANSDUCED_ACTIVATED_CD4_TCELL_UP	143	Down	0.376809
GSE40274_CTRL_VS_FOXP3_AND_IRF4_TRANSDUCED_ACTIVATED_CD4_TCELL_UP	112	Up	0.357511
MIKKELSEN_MEF_LCP_WITH_H3K27ME3	24	Down	0.376821
MODULE_109	22	Down	0.376821
EPPERT_HSC_R	89	Up	0.358132
GO_RECEPTOR_COMPLEX	186	Down	0.377341
GSE14308_NAIVE_CD4_TCELL_VS_INDUCED_TREG_UP	160	Up	0.358132
GSE17721_POLYIC_VS_GARDIQUIMOD_24H_BMDC_DN	175	Up	0.358623
SENESE_HDAC3_TARGETS_UP	398	Up	0.358888
NAKAMURA_METASTASIS	31	Down	0.37748
GO_POSITIVE_T_CELL_SELECTION	11	Down	0.378547
GSE17721_CTRL_VS_GARDIQUIMOD_24H_BMDC_DN	165	Up	0.359019
MIKKELSEN_NPC_HCP_WITH_H3K4ME3_AND_H3K27ME3	101	Down	0.378547
ZHANG_TLX_TARGETS_60HR_DN	253	Down	0.378547
GSE40274_XBP1_VS_FOXP3_AND_XBP1_TRANSDUCED_ACTIVATED_CD4_TCELL_UP	160	Up	0.35925
MORF_GSPT1	48	Up	0.35925
PAPASPYRIDONOS_UNSTABLE_ATEROSCLEROTIC_PLAQUE_UP	48	Up	0.359982
GSE360_LOW_DOSE_B_MALAYI_VS_M_TUBERCULOSIS_MAC_DN	155	Up	0.360903
GSE15330_LYMPHOID_MULTIPOTENT_VS_MEGAKARYOCYTE_ERYTHROID_PROGENITOR_IKAROS_KO_DN	149	Up	0.361021
GO_REGULATION_OF_COFACTOR_METABOLIC_PROCESS	42	Up	0.361262
RAPA_EARLY_UP.V1_DN	133	Down	0.379188
IVANOVA_HEMATOPOIESIS_LATE_PROGENITOR	453	Up	0.361262
SAKAI_TUMOR_INFILTRATING_MONOCYTES_DN	73	Up	0.361262
GSE6259_DEC205_POS_DC_VS_CD8_TCELL_DN	106	Down	0.3798
LAMB_CCND1_TARGETS	16	Down	0.3798
GNF2_DDX5	56	Up	0.361347
MODULE_181	147	Down	0.3798
GO_RESPONSE_TO_POTASSIUM_ION	7	Up	0.36277
GSE26030_UNSTIM_VS_RESTIM_TH1_DAY5_POST_POLARIZATION_UP	177	Up	0.36277
BRUNEAU_SEPTATION_ATRIAL	2	Down	0.380013
GO_POSTSYNAPTIC_MEMBRANE	85	Down	0.380013
TURASHVILI_BREAST_LOBULAR_CARCINOMA_VS_LOBULAR_NORMAL_UP	67	Up	0.36277
ZHAN_MULTIPLE_MYELOMA_LB_DN	34	Up	0.36277
GSE38681_WT_VS_LYL1_KO_LYMPHOID_PRIMED_MULTIPOTENT_PROGENITOR_DN	166	Up	0.363605
GSE10325_MYELOID_VS_LUPUS_MYELOID_UP	117	Down	0.380013
SHAFFER_IRF4_MULTIPLE_MYELOMA_PROGRAM	28	Up	0.363628
ACTTTAT_MIR1425P	223	Up	0.363705
GO_ZYMOGEN_GRANULE	9	Up	0.363705
RELA_DN.V1_DN	72	Down	0.380013
GSE7348_UNSTIM_VS_TOLERIZED_AND_LPS_STIM_MACROPHAGE_DN	125	Up	0.363705
YY1_01	180	Up	0.363705
GSE30971_2H_VS_4H_LPS_STIM_MACROPHAGE_WBP7_HET_DN	103	Up	0.364012
GSE29949_CD8_NEG_DC_SPLEEN_VS_DC_BRAIN_UP	117	Down	0.380268
GO_RESPONSE_TO_TEMPERATURE_STIMULUS	99	Up	0.364035
HALLMARK_WNT_BETA_CATENIN_SIGNALING	30	Down	0.380268
GO_RESPONSE_TO_INTERLEUKIN_4	23	Down	0.383012
ANASTASSIOU_MULTICANCER_INVASIVENESS_SIGNATURE	49	Down	0.383112
GSE43955_TGFB_IL6_VS_TGFB_IL6_IL23_TH17_ACT_CD4_TCELL_52H_DN	172	Up	0.364204
CAR_MYST2	12	Down	0.383165
GO_NEURONAL_ACTION_POTENTIAL	8	Down	0.383165
P53_DN.V2_DN	89	Down	0.383165
ATAAGCT_MIR21	93	Up	0.364623
GSE29164_DAY3_VS_DAY7_CD8_TCELL_TREATED_MELANOMA_DN	151	Down	0.384469
EPPERT_PROGENITOR	117	Up	0.364623
GO_GAP_JUNCTION	12	Down	0.384819
GO_REGULATION_OF_ACUTE_INFLAMMATORY_RESPONSE	52	Down	0.384819
GAUSSMANN_MLL_AF4_FUSION_TARGETS_C_UP	143	Up	0.364623
GO_VIRUS_RECEPTOR_ACTIVITY	50	Down	0.384819
GSE25085_FETAL_LIVER_VS_FETAL_BM_SP4_THYMIC_IMPLANT_DN	166	Up	0.364623
GSE2706_UNSTIM_VS_8H_R848_DC_UP	144	Down	0.384819
GSE6681_DELETED_FOXP3_VS_WT_TREG_DN	162	Up	0.364623
KONDO_COLON_CANCER_HCP_WITH_H3K27ME3	2	Up	0.364623
ENK_UV_RESPONSE_EPIDERMIS_DN	438	Up	0.364656
IL15_UP.V1_UP	133	Down	0.384819
GCTCTTG_MIR335	65	Up	0.364656
GSE25087_FETAL_VS_ADULT_TREG_DN	133	Up	0.364656
GSE34156_NOD2_LIGAND_VS_NOD2_AND_TLR1_TLR2_LIGAND_6H_TREATED_MONOCYTE_UP	148	Up	0.364656
GSE39820_IL1B_IL6_VS_IL1B_IL6_IL23A_TREATED_CD4_TCELL_UP	138	Up	0.364656
GSE42724_NAIVE_BCELL_VS_PLASMABLAST_UP	162	Up	0.364656
chr6q22	36	Up	0.364898
GSE37533_PPARG2_FOXP3_VS_FOXP3_TRANSDUCED_CD4_TCELL_DN	166	Up	0.364898
GO_GLUCOSE_BINDING	12	Down	0.385521
KAAB_HEART_ATRIUM_VS_VENTRICLE_DN	212	Up	0.364898
PID_SHP2_PATHWAY	46	Up	0.364898
GSE17974_CTRL_VS_ACT_IL4_AND_ANTI_IL12_24H_CD4_TCELL_UP	156	Up	0.365611
GSE30971_CTRL_VS_LPS_STIM_MACROPHAGE_WBP7_KO_4H_DN	160	Up	0.365611
GSE17721_CTRL_VS_POLYIC_0.5H_BMDC_UP	155	Up	0.366005
FRIDMAN_SENESCENCE_UP	69	Up	0.366429
GNF2_KPNB1	68	Up	0.366429
GSE22601_IMMATURE_CD4_SINGLE_POSITIVE_VS_CD8_SINGLE_POSITIVE_THYMOCYTE_DN	174	Up	0.366429
GSE7768_OVA_ALONE_VS_OVA_WITH_LPS_IMMUNIZED_MOUSE_WHOLE_SPLEEN_6H_DN	138	Up	0.366429
GSE360_L_DONOVANI_VS_B_MALAYI_HIGH_DOSE_MAC_DN	168	Down	0.385521
IKEDA_MIR133_TARGETS_DN	5	Up	0.366429
KEGG_VALINE_LEUCINE_AND_ISOLEUCINE_DEGRADATION	40	Up	0.366429
MAHAJAN_RESPONSE_TO_IL1A_DN	64	Up	0.366429
MORF_USP5	47	Down	0.386035
WHN_B	176	Up	0.366429
GSE42021_TCONV_PLN_VS_CD24INT_TCONV_THYMUS_UP	163	Up	0.367303
VART_KSHV_INFECTION_ANGIOGENIC_MARKERS_DN	91	Down	0.386035
HALLMARK_PEROXISOME	87	Up	0.367303
GSE14000_UNSTIM_VS_4H_LPS_DC_TRANSLATED_RNA_UP	175	Up	0.367825
LINDGREN_BLADDER_CANCER_CLUSTER_1_UP	104	Up	0.367825
GSE45881_CXCR6HI_VS_CXCR1LO_COLONIC_LAMINA_PROPRIA_DN	152	Down	0.387794
SONG_TARGETS_OF_IE86_CMV_PROTEIN	53	Down	0.388037
RORA1_01	154	Up	0.367825
[truncated: 15,793 more rows]

## Sheet: Sz vs uninfected_UP_All
Gene set	# genes	FDR
HAMAI_APOPTOSIS_VIA_TRAIL_UP	505	3.86905e-21
GABRIELY_MIR21_TARGETS	258	7.66421e-19
DACOSTA_UV_RESPONSE_VIA_ERCC3_DN	761	1.22159e-17
SHEN_SMARCA2_TARGETS_UP	400	1.43862e-16
DACOSTA_UV_RESPONSE_VIA_ERCC3_COMMON_DN	432	1.38562e-15
MILI_PSEUDOPODIA_HAPTOTAXIS_UP	478	1.55246e-15
PIGF_UP.V1_UP	165	2.6382e-12
ZHANG_TLX_TARGETS_36HR_DN	172	1.17229e-11
SENGUPTA_NASOPHARYNGEAL_CARCINOMA_WITH_LMP1_UP	290	1.97519e-11
ERB2_UP.V1_DN	165	8.0954e-11
GSE44649_NAIVE_VS_ACTIVATED_CD8_TCELL_MIR155_KO_DN	171	7.02646e-10
RODRIGUES_THYROID_CARCINOMA_ANAPLASTIC_UP	614	8.67961e-10
DAZARD_RESPONSE_TO_UV_NHEK_DN	280	1.46245e-09
CHEN_HOXA5_TARGETS_9HR_UP	202	1.70406e-09
IKEDA_MIR30_TARGETS_UP	100	4.5568e-09
JOHNSTONE_PARVB_TARGETS_2_DN	289	6.17844e-09
DE_YY1_TARGETS_DN	81	9.42532e-09
CUI_TCF21_TARGETS_2_DN	676	9.68521e-09
SEIDEN_ONCOGENESIS_BY_MET	80	9.99645e-09
ZHENG_FOXP3_TARGETS_IN_THYMUS_UP	170	1.42588e-08
JOHNSTONE_PARVB_TARGETS_3_DN	790	1.82936e-08
PYEON_CANCER_HEAD_AND_NECK_VS_CERVICAL_UP	152	2.82038e-08
TGAATGT_MIR181A_MIR181B_MIR181C_MIR181D	371	3.49028e-08
DAZARD_UV_RESPONSE_CLUSTER_G6	129	3.91601e-08
ATGTTAA_MIR302C	184	4.4413e-08
GSE21380_NON_TFH_VS_GERMINAL_CENTER_TFH_CD4_TCELL_DN	175	4.4413e-08
GSE39820_CTRL_VS_TGFBETA1_IL6_IL23A_CD4_TCELL_UP	178	4.67597e-08
GCM_RAB10	160	6.65844e-08
TAGCTTT_MIR9	177	7.806e-08
OSMAN_BLADDER_CANCER_UP	358	9.18868e-08
DEBIASI_APOPTOSIS_BY_REOVIRUS_INFECTION_UP	273	1.23758e-07
TBK1.DF_DN	260	1.23758e-07
ATTCTTT_MIR186	218	1.36957e-07
SENGUPTA_NASOPHARYNGEAL_CARCINOMA_UP	246	1.59174e-07
WENDT_COHESIN_TARGETS_UP	32	1.59868e-07
GTATTAT_MIR3693P	165	2.02315e-07
CATGTAA_MIR496	132	2.08711e-07
GEORGES_TARGETS_OF_MIR192_AND_MIR215	761	2.28946e-07
GSE39820_CTRL_VS_TGFBETA3_IL6_IL23A_CD4_TCELL_UP	181	2.28946e-07
RIGGINS_TAMOXIFEN_RESISTANCE_DN	181	2.28946e-07
RODRIGUES_THYROID_CARCINOMA_POORLY_DIFFERENTIATED_UP	565	2.28946e-07
TAATGTG_MIR323	129	2.89957e-07
ATACTGT_MIR144	157	3.19125e-07
GSE10239_KLRG1INT_VS_KLRG1HIGH_EFF_CD8_TCELL_DN	158	3.19125e-07
BURTON_ADIPOGENESIS_11	51	3.4096e-07
GCM_ERBB2IP	58	3.4096e-07
ZHENG_BOUND_BY_FOXP3	376	3.42345e-07
BURTON_ADIPOGENESIS_12	32	3.65207e-07
DING_LUNG_CANCER_EXPRESSION_BY_COPY_NUMBER	91	5.11809e-07
GSE40274_FOXP3_VS_FOXP3_AND_HELIOS_TRANSDUCED_ACTIVATED_CD4_TCELL_DN	108	5.28985e-07
ZHANG_BREAST_CANCER_PROGENITORS_UP	383	6.66875e-07
ATTACAT_MIR3803P	79	7.36495e-07
SCHLOSSER_SERUM_RESPONSE_DN	612	7.92304e-07
GSE21360_NAIVE_VS_QUATERNARY_MEMORY_CD8_TCELL_UP	176	9.37788e-07
ATCATGA_MIR433	91	1.16355e-06
ATGCAGT_MIR217	82	1.51523e-06
PICCALUGA_ANGIOIMMUNOBLASTIC_LYMPHOMA_DN	118	1.68617e-06
ACTGAAA_MIR30A3P_MIR30E3P	159	1.89042e-06
GCM_ZNF198	105	2.54767e-06
GTTATAT_MIR410	67	2.66832e-06
TACTTGA_MIR26A_MIR26B	247	2.72416e-06
TTTGCAG_MIR518A2	155	2.75618e-06
DEURIG_T_CELL_PROLYMPHOCYTIC_LEUKEMIA_DN	258	3.33795e-06
KIM_GERMINAL_CENTER_T_HELPER_UP	55	3.4738e-06
ENK_UV_RESPONSE_KERATINOCYTE_DN	447	3.57834e-06
CTTGTAT_MIR381	167	3.96457e-06
GSE10239_NAIVE_VS_MEMORY_CD8_TCELL_UP	181	3.96457e-06
TGCTTTG_MIR330	246	4.09052e-06
WAMUNYOKOLI_OVARIAN_CANCER_LMP_DN	165	4.15494e-06
GSE46025_WT_VS_FOXO1_KO_KLRG1_LOW_CD8_EFFECTOR_TCELL_DN	156	4.17134e-06
ACCATTT_MIR522	127	4.57111e-06
GSE21063_CTRL_VS_ANTI_IGM_STIM_BCELL_NFATC1_KO_3H_DN	154	4.64886e-06
TGCACTT_MIR519C_MIR519B_MIR519A	356	4.69149e-06
CATTTCA_MIR203	209	4.94134e-06
GSE7596_AKT_TRANSD_VS_CTRL_CD4_TCONV_WITH_TGFB_UP	129	5.20672e-06
STK33_UP	232	5.79153e-06
VEGF_A_UP.V1_DN	161	5.8365e-06
AATGTGA_MIR23A_MIR23B	313	6.37942e-06
CAGTATT_MIR200B_MIR200C_MIR429	363	6.86667e-06
GSE9960_HEALTHY_VS_GRAM_NEG_AND_POS_SEPSIS_PBMC_DN	153	8.02167e-06
GSE18893_TCONV_VS_TREG_2H_TNF_STIM_DN	150	9.67396e-06
HUTTMANN_B_CLL_POOR_SURVIVAL_DN	47	9.86425e-06
LU_EZH2_TARGETS_DN	318	9.86425e-06
SENESE_HDAC3_TARGETS_UP	398	1.03245e-05
GINESTIER_BREAST_CANCER_ZNF217_AMPLIFIED_UP	72	1.04292e-05
DACOSTA_UV_RESPONSE_VIA_ERCC3_XPCS_DN	76	1.06282e-05
MODULE_239	107	1.19501e-05
GSE21033_1H_VS_12H_POLYIC_STIM_DC_DN	110	1.24167e-05
GCAAAAA_MIR129	134	1.37151e-05
CAGTGTT_MIR141_MIR200A	238	1.4244e-05
GSE25146_UNSTIM_VS_HELIOBACTER_PYLORI_LPS_STIM_AGS_CELL_DN	134	1.4244e-05
GSE28737_WT_VS_BCL6_KO_MARGINAL_ZONE_BCELL_DN	163	1.44041e-05
GSE9006_TYPE_1_VS_TYPE_2_DIABETES_PBMC_AT_DX_DN	173	1.48672e-05
GENTILE_UV_HIGH_DOSE_DN	268	1.66628e-05
DACOSTA_UV_RESPONSE_VIA_ERCC3_TTD_DN	70	1.72827e-05
TAATAAT_MIR126	166	1.91485e-05
GSE21678_WT_VS_FOXO1_FOXO3_KO_TREG_UP	150	1.95214e-05
CTACTGT_MIR199A	148	2.04072e-05
MODULE_277	47	2.04072e-05
MEK_UP.V1_DN	155	2.12659e-05
STK33_NOMO_UP	235	2.24893e-05
BIDUS_METASTASIS_UP	195	2.25755e-05
ATGTACA_MIR493	245	2.42999e-05
chr4q21	55	2.59878e-05
STK33_SKM_UP	211	2.61035e-05
FLECHNER_BIOPSY_KIDNEY_TRANSPLANT_OK_VS_DONOR_UP	492	2.79531e-05
GSE29164_UNTREATED_VS_CD8_TCELL_AND_IL12_TREATED_MELANOMA_DAY7_UP	180	2.95198e-05
GSE5099_UNSTIM_VS_MCSF_TREATED_MONOCYTE_DAY7_UP	176	2.95198e-05
TTGCACT_MIR130A_MIR301_MIR130B	325	3.02494e-05
GTACTGT_MIR101	196	3.52405e-05
ATAGGAA_MIR202	90	3.70468e-05
WHITFIELD_CELL_CYCLE_S	133	3.75137e-05
MOSERLE_IFNA_RESPONSE	28	3.84726e-05
BILD_CTNNB1_ONCOGENIC_SIGNATURE	66	3.85926e-05
PECE_MAMMARY_STEM_CELL_DN	119	3.85926e-05
SENESE_HDAC1_TARGETS_UP	386	3.85926e-05
AACATTC_MIR4093P	116	3.98419e-05
IKEDA_MIR1_TARGETS_UP	52	4.65232e-05
GSE16450_CTRL_VS_IFNA_6H_STIM_IMMATURE_NEURON_CELL_LINE_UP	146	5.12339e-05
GSE10239_MEMORY_VS_DAY4.5_EFF_CD8_TCELL_DN	180	5.88154e-05
GSE38696_LIGHT_ZONE_VS_DARK_ZONE_BCELL_UP	156	5.89599e-05
GTGCAAA_MIR507	77	6.02128e-05
EPPERT_PROGENITOR	117	6.04983e-05
GSE9601_UNTREATED_VS_NFKB_INHIBITOR_TREATED_HCMV_INF_MONOCYTE_DN	155	6.04983e-05
NIKOLSKY_BREAST_CANCER_8Q12_Q22_AMPLICON	100	6.11709e-05
TTTGCAC_MIR19A_MIR19B	423	6.23777e-05
PUIFFE_INVASION_INHIBITED_BY_ASCITES_DN	130	6.28141e-05
TGTTTAC_MIR30A5P_MIR30C_MIR30D_MIR30B_MIR30E5P	445	6.35375e-05
GCATTTG_MIR105	137	6.49702e-05
GSE13485_DAY1_VS_DAY3_YF17D_VACCINE_PBMC_DN	173	6.65629e-05
chr4q31	40	6.6759e-05
CTTTGTA_MIR524	320	6.87372e-05
ATGTTTC_MIR494	122	7.08285e-05
NUYTTEN_NIPP1_TARGETS_UP	624	7.32699e-05
GSE16385_UNTREATED_VS_12H_IL4_TREATED_MACROPHAGE_DN	138	7.78014e-05
TTTTGAG_MIR373	179	8.29521e-05
chr1p22	50	8.34206e-05
GSE22886_NAIVE_CD4_TCELL_VS_MEMORY_TCELL_DN	177	9.13431e-05
MARTINEZ_RESPONSE_TO_TRABECTEDIN_DN	245	9.13431e-05
chr2q32	30	9.90743e-05
GSE5503_LIVER_DC_VS_PLN_DC_ACTIVATED_ALLOGENIC_TCELL_DN	177	0.00010108
ACAACTT_MIR382	48	0.000109062
ATAAGCT_MIR21	93	0.000115974
GCACTTT_MIR175P_MIR20A_MIR106A_MIR106B_MIR20B_MIR519D	475	0.000116015
IWANAGA_E2F1_TARGETS_INDUCED_BY_SERUM	28	0.000116585
GSE1791_CTRL_VS_NEUROMEDINU_IN_T_CELL_LINE_6H_DN	178	0.000117975
ZHANG_TLX_TARGETS_DN	85	0.000119384
GSE13485_CTRL_VS_DAY1_YF17D_VACCINE_PBMC_UP	179	0.000121573
GSE14415_INDUCED_VS_NATURAL_TREG_UP	116	0.000122284
GSE32423_MEMORY_VS_NAIVE_CD8_TCELL_IL7_IL4_DN	171	0.000128135
SPIRA_SMOKERS_LUNG_CANCER_UP	34	0.00013001
ATGTAGC_MIR221_MIR222	109	0.000134351
GSE22886_NAIVE_CD4_TCELL_VS_NKCELL_DN	179	0.000134351
GSE2706_2H_VS_8H_R848_STIM_DC_DN	144	0.000143251
GSE13485_DAY1_VS_DAY7_YF17D_VACCINE_PBMC_DN	171	0.000145104
GSE19888_CTRL_VS_A3R_INHIBITOR_TREATED_MAST_CELL_DN	153	0.000145185
chr1p31	48	0.000149888
GSE3400_UNTREATED_VS_IFNB_TREATED_MEF_UP	161	0.000160295
GSE43863_NAIVE_VS_LY6C_INT_CXCR5POS_CD4_EFF_TCELL_D6_LCMV_UP	151	0.000165409
GSE8515_CTRL_VS_IL6_4H_STIM_MAC_UP	146	0.000165409
GSE19888_ADENOSINE_A3R_INH_PRETREAT_AND_ACT_BY_A3R_VS_A3R_INH_AND_TCELL_MEMBRANES_ACT_MAST_CELL_UP	160	0.000165468
GSE21774_CD56_BRIGHT_VS_DIM_CD62L_POSITIVE_NK_CELL_UP	161	0.000172029
BUYTAERT_PHOTODYNAMIC_THERAPY_STRESS_UP	728	0.000173196
GSE23502_BM_VS_COLON_TUMOR_MYELOID_DERIVED_SUPPRESSOR_CELL_DN	155	0.000180931
JOHNSTONE_PARVB_TARGETS_1_DN	51	0.000186219
GENTILE_UV_RESPONSE_CLUSTER_D2	38	0.000198789
AACTGAC_MIR223	74	0.00020011
GTTTGTT_MIR495	206	0.000200166
GSE33425_CD161_INT_VS_NEG_CD8_TCELL_UP	186	0.000209788
HALLMARK_PROTEIN_SECRETION	90	0.000211317
GTGCCAT_MIR183	138	0.000214132
CAGCTTT_MIR320	212	0.000218583
GSE45881_CXCR6HI_VS_CXCR1LO_COLONIC_LAMINA_PROPRIA_UP	162	0.000225539
GTATGAT_MIR154_MIR487	56	0.000232074
GCM_PTPRD	54	0.000235335
GCM_DFFA	113	0.000238843
GSE40493_BCL6_KO_VS_WT_TREG_UP	142	0.000238843
GSE17974_IL4_AND_ANTI_IL12_VS_UNTREATED_6H_ACT_CD4_TCELL_DN	145	0.000254476
AAGCAAT_MIR137	159	0.000267146
TATTATA_MIR374	209	0.000268756
TTGCCAA_MIR182	250	0.000268756
GSE36009_WT_VS_NLRP10_KO_DC_LPS_STIM_DN	165	0.000269787
KANG_DOXORUBICIN_RESISTANCE_DN	19	0.000269787
CTTTGCA_MIR527	184	0.00028937
GSE13173_UNTREATED_VS_IL12_TREATED_ACT_CD8_TCELL_DN	115	0.000306125
GCM_CSNK1A1	35	0.000313709
GSE39820_TGFBETA1_VS_TGFBETA3_IN_IL6_TREATED_CD4_TCELL_UP	181	0.000330682
chr3q26	38	0.000338063
GSE41867_DAY15_EFFECTOR_VS_DAY30_EXHAUSTED_CD8_TCELL_LCMV_CLONE13_DN	179	0.000343835
GSE21927_BALBC_VS_C57BL6_MONOCYTE_TUMOR_DN	136	0.00035919
GCM_MAP4K4	145	0.000359202
DODD_NASOPHARYNGEAL_CARCINOMA_DN	1157	0.000363774
DUTERTRE_ESTRADIOL_RESPONSE_24HR_DN	437	0.000369371
GSE6259_BCELL_VS_CD8_TCELL_DN	150	0.000372632
GARY_CD5_TARGETS_DN	393	0.000377215
GSE2770_TGFB_AND_IL4_VS_TGFB_AND_IL12_TREATED_ACT_CD4_TCELL_6H_DN	161	0.000388027
PLASARI_TGFB1_TARGETS_10HR_DN	192	0.000388027
YANAGIHARA_ESX1_TARGETS	23	0.000388027
GTGCAAT_MIR25_MIR32_MIR92_MIR363_MIR367	230	0.000395063
TGAGATT_MIR216	80	0.000395077
GSE17974_IL4_AND_ANTI_IL12_VS_UNTREATED_12H_ACT_CD4_TCELL_UP	145	0.000397182
GCM_HBP1	65	0.00040229
GSE39820_TGFBETA1_IL6_VS_TGFBETA1_IL6_IL23A_TREATED_CD4_TCELL_UP	173	0.000402566
GSE7460_TREG_VS_TCONV_ACT_UP	157	0.000421951
RB_P130_DN.V1_DN	119	0.00043582
GSE39820_TGFBETA3_IL6_VS_TGFBETA3_IL6_IL23A_TREATED_CD4_TCELL_UP	162	0.000442241
GSE9006_HEALTHY_VS_TYPE_2_DIABETES_PBMC_AT_DX_DN	160	0.000446795
EIF4E_DN	88	0.000448146
TAKEDA_TARGETS_OF_NUP98_HOXA9_FUSION_6HR_UP	52	0.000453025
GSE17721_0.5H_VS_4H_GARDIQUIMOD_BMDC_DN	163	0.000456273
chr14q22	45	0.000467193
PILON_KLF1_TARGETS_DN	1758	0.000474003
LTE2_UP.V1_DN	161	0.00047422
GSE37532_WT_VS_PPARG_KO_LN_TCONV_UP	155	0.000477149
GSE40666_UNTREATED_VS_IFNA_STIM_STAT4_KO_EFFECTOR_CD8_TCELL_90MIN_DN	151	0.000482278
GSE22025_PROGESTERONE_VS_TGFB1_AND_PROGESTERONE_TREATED_CD4_TCELL_UP	171	0.000491775
ACATATC_MIR190	47	0.000494729
GSE21927_SPLEEN_C57BL6_VS_EL4_TUMOR_BALBC_MONOCYTES_UP	158	0.000498179
ATATGCA_MIR448	157	0.000509461
GCM_MAX	28	0.000520615
ACACTAC_MIR1423P	105	0.000526904
FINETTI_BREAST_CANCERS_KINOME_GRAY	14	0.000563706
TGCACTG_MIR148A_MIR152_MIR148B	244	0.000585043
BONOME_OVARIAN_CANCER_POOR_SURVIVAL_UP	26	0.00060071
SESTO_RESPONSE_TO_UV_C2	50	0.000604016
MODULE_323	54	0.000615568
SCHAEFFER_PROSTATE_DEVELOPMENT_6HR_UP	139	0.00064312
chr3q25	32	0.000644321
GSE18281_SUBCAPSULAR_VS_PERIMEDULLARY_CORTICAL_REGION_OF_THYMUS_DN	139	0.000644321
GSE14000_TRANSLATED_RNA_VS_MRNA_4H_LPS_DC_UP	176	0.000686771
AAAGACA_MIR511	139	0.000686949
THUM_SYSTOLIC_HEART_FAILURE_DN	176	0.00071017
GSE25502_WT_VS_KLF13_KO_THYMIC_MEMORY_LIKE_CD8_TCELL_UP	138	0.000713474
GENTILE_UV_RESPONSE_CLUSTER_D4	49	0.000730321
chr15q21	56	0.000736319
GCTTGAA_MIR498	94	0.000736319
GSE23502_WT_VS_HDC_KO_MYELOID_DERIVED_SUPPRESSOR_CELL_BM_UP	167	0.000736319
DAZARD_RESPONSE_TO_UV_SCC_UP	108	0.00074475
CHIBA_RESPONSE_TO_TSA_DN	20	0.000757743
CAATGCA_MIR33	63	0.000768682
BAELDE_DIABETIC_NEPHROPATHY_DN	371	0.000780033
MODULE_97	80	0.000780033
FISCHER_G1_S_CELL_CYCLE	165	0.000784674
GSE21774_CD62L_POS_CD56_BRIGHT_VS_CD62L_NEG_CD56_DIM_NK_CELL_DN	165	0.000792885
GSE9316_CD4_TCELL_BALBC_VS_TH17_ENRI_CD4_TCELL_SKG_PMA_IONO_STIM_FR4NEG_DN	157	0.000793034
ACTTTAT_MIR1425P	223	0.000861063
GSE23308_CTRL_VS_CORTICOSTERONE_TREATED_MACROPHAGE_MINERALCORTICOID_REC_KO_DN	176	0.000873629
GSE41867_DAY6_EFFECTOR_VS_DAY30_EXHAUSTED_CD8_TCELL_LCMV_CLONE13_DN	177	0.000876157
GSE34156_UNTREATED_VS_6H_NOD2_AND_TLR1_TLR2_LIGAND_TREATED_MONOCYTE_DN	128	0.0008794
chr2q31	51	0.000898422
ACTGTAG_MIR139	103	0.000899699
GCM_PTK2	129	0.000899699
THUM_SYSTOLIC_HEART_FAILURE_UP	340	0.000899699
GEORGES_CELL_CYCLE_MIR192_TARGETS	53	0.000905238
GNF2_DEK	51	0.000917284
PLASARI_TGFB1_SIGNALING_VIA_NFIC_1HR_DN	82	0.000932455
ZHENG_FOXP3_TARGETS_IN_T_LYMPHOCYTE_DN	29	0.000942086
GSE7768_OVA_ALONE_VS_OVA_WITH_MPL_IMMUNIZED_MOUSE_WHOLE_SPLEEN_6H_DN	130	0.000946769
GTGACTT_MIR224	129	0.000977811
RAMALHO_STEMNESS_UP	189	0.00100029
GSE4748_LPS_VS_LPS_AND_CYANOBACTERIUM_LPSLIKE_STIM_DC_3H_UP	166	0.00101103
TTTGTAG_MIR520D	257	0.00102512
GSE26890_CXCR1_NEG_VS_POS_EFFECTOR_CD8_TCELL_UP	170	0.0010813
ATACCTC_MIR202	146	0.00108334
GSE37605_FOXP3_FUSION_GFP_VS_IRES_GFP_TREG_C57BL6_DN	137	0.00108929
GSE16450_CTRL_VS_IFNA_12H_STIM_IMMATURE_NEURON_CELL_LINE_UP	158	0.00108999
AAGCACA_MIR218	295	0.00110892
RAF_UP.V1_DN	154	0.00115669
GSE37532_TREG_VS_TCONV_PPARG_KO_CD4_TCELL_FROM_VISCERAL_ADIPOSE_TISSUE_DN	164	0.00118064
AAGCACT_MIR520F	193	0.00119211
GSE1112_OT1_CD8AB_VS_HY_CD8AA_THYMOCYTE_RTOC_CULTURE_DN	122	0.00119289
GRABARCZYK_BCL11B_TARGETS_UP	64	0.00121497
GSE12507_PDC_CELL_LINE_VS_IMMATUE_T_CELL_LINE_UP	125	0.00122347
ACATTCC_MIR1_MIR206	250	0.00122456
AAAGGGA_MIR204_MIR211	177	0.00122853
ONDER_CDH1_TARGETS_1_DN	135	0.00124317
TACAATC_MIR508	46	0.00124317
EPPERT_HSC_R	89	0.00131799
AAGCCAT_MIR135A_MIR135B	250	0.00132524
BROWNE_HCMV_INFECTION_18HR_UP	157	0.00134471
HOXA9_DN.V1_UP	160	0.00139072
GSE44649_NAIVE_VS_ACTIVATED_CD8_TCELL_DN	170	0.00139338
GSE21379_TFH_VS_NON_TFH_CD4_TCELL_UP	136	0.00146581
ONGUSAHA_BRCA1_TARGETS_DN	14	0.0014694
GSE27291_0H_VS_7D_STIM_GAMMADELTA_TCELL_UP	133	0.00151511
ATGCTGC_MIR103_MIR107	160	0.00156213
chr9p24	27	0.0015807
GSE18281_CORTICAL_THYMOCYTE_VS_WHOLE_CORTEX_THYMUS_DN	166	0.00165032
GSE14415_INDUCED_TREG_VS_FOXP3_KO_INDUCED_TREG_IL2_CULTURE_UP	134	0.00165863
chr11q21	23	0.00169277
BASAKI_YBX1_TARGETS_DN	309	0.00170312
chr12p11	31	0.0017087
MARTORIATI_MDM4_TARGETS_FETAL_LIVER_DN	437	0.00172004
BROWNE_HCMV_INFECTION_6HR_DN	137	0.00174238
GSE4590_LARGE_PRE_BCELL_VS_VPREB_POS_LARGE_PRE_BCELL_UP	137	0.00177794
GSE34515_CD16_POS_MONOCYTE_VS_DC_UP	177	0.0018531
KIM_MYC_AMPLIFICATION_TARGETS_DN	68	0.00188383
GCM_NCAM1	110	0.0019564
GSE3982_BASOPHIL_VS_TH2_UP	150	0.00198839
BYSTROEM_CORRELATED_WITH_IL5_DN	56	0.00199041
GSE2706_UNSTIM_VS_8H_R848_DC_DN	146	0.00199239
AGCATTA_MIR155	101	0.00200017
GSE25087_TREG_VS_TCONV_ADULT_UP	159	0.00202072
GSE11961_FOLLICULAR_BCELL_VS_MEMORY_BCELL_DAY7_DN	170	0.00203286
SENESE_HDAC2_TARGETS_UP	96	0.00203286
TIEN_INTESTINE_PROBIOTICS_2HR_DN	78	0.00205031
GSE32423_MEMORY_VS_NAIVE_CD8_TCELL_DN	168	0.00205866
RAO_BOUND_BY_SALL4_ISOFORM_B	382	0.00205866
chr13q12	50	0.00206317
GCACCTT_MIR18A_MIR18B	95	0.00207173
GSE16385_ROSIGLITAZONE_IL4_VS_IFNG_TNF_STIM_MACROPHAGE_UP	165	0.00209074
IKEDA_MIR30_TARGETS_DN	22	0.00209074
GCM_MYST2	152	0.00211028
GSE27241_WT_VS_RORGT_KO_TH17_POLARIZED_CD4_TCELL_TREATED_WITH_DIGOXIN_UP	144	0.00213656
MODULE_182	81	0.00214481
GSE25088_CTRL_VS_ROSIGLITAZONE_STIM_STAT6_KO_MACROPHAGE_UP	124	0.00214843
chr5q12	29	0.00218809
ATAACCT_MIR154	53	0.00219656
GSE32423_IL7_VS_IL7_IL4_NAIVE_CD8_TCELL_DN	166	0.00227849
TGCAAAC_MIR452	74	0.00233298
TTGGAGA_MIR5155P_MIR519E	118	0.00235122
GSE14415_NATURAL_TREG_VS_FOXP3_KO_NATURAL_TREG_DN	114	0.00235175
GSE10239_MEMORY_VS_KLRG1HIGH_EFF_CD8_TCELL_DN	174	0.00235875
GSE14699_NAIVE_VS_ACT_CD8_TCELL_DN	134	0.00235875
KINSEY_TARGETS_OF_EWSR1_FLII_FUSION_UP	1087	0.00235875
WINZEN_DEGRADED_VIA_KHSRP	82	0.00238244
GNF2_DDX5	56	0.00238884
GSE26928_EFF_MEMORY_VS_CXCR5_POS_CD4_TCELL_DN	139	0.00238884
HADDAD_T_LYMPHOCYTE_AND_NK_PROGENITOR_UP	63	0.00238884
GTACAGG_MIR486	45	0.00239146
SPIELMAN_LYMPHOBLAST_EUROPEAN_VS_ASIAN_DN	529	0.00239146
chr4q32	25	0.00239516
GCM_SUFU	70	0.00247304
GSE1740_MCSF_VS_MCSF_AND_IFNG_DAY2_DERIVED_MACROPHAGE_DN	174	0.00249828
BERENJENO_ROCK_SIGNALING_NOT_VIA_RHOA_DN	42	0.00250839
CTATGCA_MIR153	169	0.00253086
CHARAFE_BREAST_CANCER_LUMINAL_VS_BASAL_DN	377	0.00253178
GSE10273_HIGH_VS_LOW_IL7_TREATED_IRF4_8_NULL_PRE_BCELL_UP	177	0.0025449
chr6q22	36	0.0025509
DURCHDEWALD_SKIN_CARCINOGENESIS_DN	228	0.00261399
GSE6674_CPG_VS_PL2_3_STIM_BCELL_DN	177	0.00261399
GARGALOVIC_RESPONSE_TO_OXIDIZED_PHOSPHOLIPIDS_TURQUOISE_UP	68	0.00262212
ACTGCAG_MIR173P	83	0.00264914
AGTCTTA_MIR499	62	0.00274812
GSE27434_WT_VS_DNMT1_KO_TREG_DN	171	0.00279065
CACTTTG_MIR520G_MIR520H	186	0.0028974
GARGALOVIC_RESPONSE_TO_OXIDIZED_PHOSPHOLIPIDS_YELLOW_UP	27	0.00291212
HALLMARK_UV_RESPONSE_DN	124	0.00300757
GSE12366_PLASMA_CELL_VS_MEMORY_BCELL_DN	161	0.00302222
STEARMAN_LUNG_CANCER_EARLY_VS_LATE_UP	112	0.00302549
TGTGTGA_MIR377	159	0.00303693
GSE6269_HEALTHY_VS_STAPH_AUREUS_INF_PBMC_UP	145	0.00303772
GSE16450_IMMATURE_VS_MATURE_NEURON_CELL_LINE_12H_IFNA_STIM_DN	170	0.00309147
AACTGGA_MIR145	194	0.00309392
GSE45365_CD8A_DC_VS_CD11B_DC_IFNAR_KO_UP	128	0.00309392
GSE13547_2H_VS_12_H_ANTI_IGM_STIM_ZFX_KO_BCELL_UP	124	0.00316257
GSE9988_ANTI_TREM1_AND_LPS_VS_CTRL_TREATED_MONOCYTES_UP	160	0.00317287
HOELZEL_NF1_TARGETS_UP	92	0.00318472
MITSIADES_RESPONSE_TO_APLIDIN_DN	219	0.0031861
GRAHAM_NORMAL_QUIESCENT_VS_NORMAL_DIVIDING_UP	52	0.00319737
TURASHVILI_BREAST_DUCTAL_CARCINOMA_VS_LOBULAR_NORMAL_UP	67	0.00320383
ACTGTGA_MIR27A_MIR27B	365	0.00320773
GCM_IL6ST	49	0.00344594
GNF2_RBBP6	62	0.00344736
GSE29164_CD8_TCELL_VS_CD8_TCELL_AND_IL12_TREATED_MELANOMA_DAY3_UP	186	0.00344736
GSE13946_CTRL_VS_DSS_COLITIS_GD_TCELL_FROM_COLON_DN	128	0.00347985
ZWANG_CLASS_3_TRANSIENTLY_INDUCED_BY_EGF	185	0.00352558
SAKAI_CHRONIC_HEPATITIS_VS_LIVER_CANCER_UP	74	0.00353217
FOSTER_TOLERANT_MACROPHAGE_DN	355	0.00355228
GSE21927_BALBC_VS_C57BL6_MONOCYTE_SPLEEN_UP	130	0.0035829
GSE42021_TREG_PLN_VS_CD24INT_TREG_THYMUS_UP	173	0.00360133
HOWLIN_CITED1_TARGETS_1_DN	33	0.00368458
chr6q21	43	0.00369137
MORF_SP3	75	0.00372279
ATCTTGC_MIR31	57	0.0037273
GSE4590_SMALL_VS_VPREB_POS_LARGE_PRE_BCELL_UP	138	0.00378061
CARD_MIR302A_TARGETS	59	0.00378235
PYEON_HPV_POSITIVE_TUMORS_UP	70	0.00387248
chr3q22	29	0.00392303
YNGTTNNNATT_UNKNOWN	240	0.00395339
GSE45365_NK_CELL_VS_CD8A_DC_MCMV_INFECTION_DN	131	0.00397209
GSE1460_CD4_THYMOCYTE_VS_NAIVE_CD4_TCELL_CORD_BLOOD_UP	180	0.00397935
GSE10240_IL22_VS_IL17_STIM_PRIMARY_BRONCHIAL_EPITHELIAL_CELLS_UP	174	0.00400687
CTGTTAC_MIR194	83	0.00404679
NUYTTEN_EZH2_TARGETS_UP	874	0.00408425
GSE41867_NAIVE_VS_DAY6_LCMV_ARMSTRONG_EFFECTOR_CD8_TCELL_UP	167	0.0041882
REACTOME_GENERIC_TRANSCRIPTION_PATHWAY	273	0.00425273
GCM_PPM1D	20	0.00440946
GSE21360_NAIVE_VS_QUATERNARY_MEMORY_CD8_TCELL_DN	174	0.00443429
chr9q21	35	0.00446879
GSE17974_CTRL_VS_ACT_IL4_AND_ANTI_IL12_24H_CD4_TCELL_UP	156	0.00448262
GSE13547_2H_VS_12_H_ANTI_IGM_STIM_BCELL_UP	146	0.00454202
GSE37301_MULTIPOTENT_PROGENITOR_VS_LYMPHOID_PRIMED_MPP_DN	133	0.00454202
chr11q22	32	0.00470135
WANG_LMO4_TARGETS_DN	298	0.00470135
GSE14769_UNSTIM_VS_80MIN_LPS_BMDM_DN	168	0.00478506
BROWNE_HCMV_INFECTION_10HR_DN	48	0.00480266
GSE16385_ROSIGLITAZONE_IFNG_TNF_VS_IL4_STIM_MACROPHAGE_DN	158	0.00480266
GSE45365_WT_VS_IFNAR_KO_BCELL_MCMV_INFECTION_UP	114	0.00480266
PUJANA_XPRSS_INT_NETWORK	160	0.00480266
GSE17974_CTRL_VS_ACT_IL4_AND_ANTI_IL12_72H_CD4_TCELL_UP	158	0.00482564
KRIGE_RESPONSE_TO_TOSEDOSTAT_24HR_UP	640	0.00484329
chr5q11	23	0.00492538
LEE_RECENT_THYMIC_EMIGRANT	180	0.0050278
TURASHVILI_BREAST_LOBULAR_CARCINOMA_VS_DUCTAL_NORMAL_UP	57	0.0050335
GSE7768_OVA_ALONE_VS_OVA_WITH_LPS_IMMUNIZED_MOUSE_WHOLE_SPLEEN_6H_DN	138	0.00504521
GSE21927_SPLENIC_C26GM_TUMOROUS_VS_4T1_TUMOR_MONOCYTES_DN	144	0.00510461
NAGASHIMA_NRG1_SIGNALING_DN	45	0.00511464
AAACCAC_MIR140	84	0.00512868
ACACTGG_MIR199A_MIR199B	123	0.0051882
GSE29617_CTRL_VS_DAY7_TIV_FLU_VACCINE_PBMC_2008_UP	148	0.00542911
EGFR_UP.V1_UP	169	0.00546192
RODRIGUES_THYROID_CARCINOMA_DN	68	0.00546489
chr9p22	12	0.00549765
chr14q21	32	0.00552878
GSE12392_IFNAR_KO_VS_IFNB_KO_CD8_NEG_SPLEEN_DC_UP	169	0.00555851
KIM_MYCN_AMPLIFICATION_TARGETS_DN	81	0.00558589
GSE7568_IL4_VS_IL4_AND_TGFB_TREATED_MACROPHAGE_24H_UP	143	0.00558749
GSE16385_IFNG_TNF_VS_UNSTIM_MACROPHAGE_ROSIGLITAZONE_TREATED_DN	156	0.00562713
EGFR_UP.V1_DN	148	0.00563324
TGCTGCT_MIR15A_MIR16_MIR15B_MIR195_MIR424_MIR497	468	0.00564265
GSE25087_TREG_VS_TCONV_FETUS_UP	161	0.00573637
GSE34006_A2AR_KO_VS_A2AR_AGONIST_TREATED_TREG_DN	179	0.00575957
GSE9037_WT_VS_IRAK4_KO_BMDM_UP	174	0.00575957
GSE12001_MIR223_KO_VS_WT_NEUTROPHIL_DN	171	0.00580268
GSE2770_IL12_ACT_VS_ACT_CD4_TCELL_6H_DN	135	0.00591155
GENTILE_RESPONSE_CLUSTER_D3	54	0.00592961
GSE18791_CTRL_VS_NEWCASTLE_VIRUS_DC_10H_DN	148	0.00597162
GSE13485_DAY1_VS_DAY21_YF17D_VACCINE_PBMC_DN	172	0.00598695
GTGTTGA_MIR505	80	0.00601314
GSE2706_R848_VS_R848_AND_LPS_8H_STIM_DC_DN	140	0.00601854
GTAGGCA_MIR189	23	0.00607439
GSE33424_CD161_INT_VS_NEG_CD8_TCELL_UP	164	0.0060821
GSE41867_NAIVE_VS_DAY15_LCMV_CONE13_EFFECTOR_CD8_TCELL_DN	155	0.00609782
ZWANG_CLASS_1_TRANSIENTLY_INDUCED_BY_EGF	374	0.00610942
GSE14413_UNSTIM_VS_IFNB_STIM_NIH3T3_CELLS_DN	120	0.00614523
GSE32901_TH1_VS_TH17_ENRICHED_CD4_TCELL_UP	131	0.00614523
AAAGGAT_MIR501	91	0.00618359
chr2p22	36	0.00627799
GCM_RAP2A	28	0.00627799
GTTAAAG_MIR302B	53	0.00627799
GSE37534_PIOGLITAZONE_VS_ROSIGLITAZONE_TREATED_CD4_TCELL_PPARG1_FOXP3_TRANSDUCED_DN	111	0.00628754
GSE39820_CTRL_VS_TGFBETA3_IL6_CD4_TCELL_UP	177	0.00630549
TAKEDA_TARGETS_OF_NUP98_HOXA9_FUSION_10D_UP	122	0.0063381
CREIGHTON_ENDOCRINE_THERAPY_RESISTANCE_5	385	0.00637519
chr1p21	25	0.00639589
chr2q33	61	0.00639589
GSE8621_LPS_PRIMED_UNSTIM_VS_LPS_PRIMED_AND_LPS_STIM_MACROPHAGE_DN	170	0.00642647
GCNP_SHH_UP_LATE.V1_UP	150	0.00642999
NIKOLSKY_BREAST_CANCER_19Q13.1_AMPLICON	19	0.00643736
GO_NUCLEAR_CHROMOSOME_SEGREGATION	182	0.00649712
GSE21927_SPLEEN_VS_C26GM_TUMOR_MONOCYTE_BALBC_DN	143	0.00649712
GSE13738_RESTING_VS_BYSTANDER_ACTIVATED_CD4_TCELL_UP	135	0.00654531
GSE19401_UNSTIM_VS_PAM2CSK4_STIM_FOLLICULAR_DC_DN	186	0.00654639
GSE21927_SPLEEN_VS_TUMOR_MONOCYTE_C57BL6_DN	117	0.00654639
AGTCAGC_MIR345	50	0.00658475
GSE12963_UNINF_VS_ENV_AND_NEF_AND_VPR_DEFICIENT_HIV1_INF_CD4_TCELL_UP	98	0.00663336
CHIANG_LIVER_CANCER_SUBCLASS_POLYSOMY7_DN	21	0.00666058
IKEDA_MIR133_TARGETS_UP	36	0.00666058
GSE31082_CD4_VS_CD8_SP_THYMOCYTE_UP	168	0.00668915
GSE26030_UNSTIM_VS_RESTIM_TH1_DAY5_POST_POLARIZATION_UP	177	0.00673156
WILSON_PROTEASES_AT_TUMOR_BONE_INTERFACE_UP	20	0.00676071
GSE22886_IGG_IGA_MEMORY_BCELL_VS_BM_PLASMA_CELL_UP	172	0.00685483
GSE24142_DN2_VS_DN3_THYMOCYTE_ADULT_DN	169	0.00703841
chr8q21	34	0.00717626
AGCACTT_MIR93_MIR302A_MIR302B_MIR302C_MIR302D_MIR372_MIR373_MIR520E_MIR520A_MIR526B_MIR520B_MIR520C_MIR520D	271	0.0072396
GSE14000_UNSTIM_VS_16H_LPS_DC_TRANSLATED_RNA_DN	158	0.0072396
FULCHER_INFLAMMATORY_RESPONSE_LECTIN_VS_LPS_DN	378	0.00723988
TGCCTTA_MIR124A	448	0.00723988
chr14q13	21	0.00726383
STARK_PREFRONTAL_CORTEX_22Q11_DELETION_UP	145	0.00726383
SCHLOSSER_MYC_TARGETS_REPRESSED_BY_SERUM	147	0.00728506
GGGCATT_MIR365	91	0.0074465
SCHAEFFER_PROSTATE_DEVELOPMENT_AND_CANCER_BOX4_DN	29	0.00749027
TCTATGA_MIR376A_MIR376B	59	0.00759967
RAO_BOUND_BY_SALL4	174	0.00770636
GSE30971_CTRL_VS_LPS_STIM_MACROPHAGE_WBP7_KO_4H_DN	160	0.00770779
GSE12003_4D_VS_8D_CULTURE_BM_PROGENITOR_DN	94	0.00777936
GSE32901_NAIVE_VS_TH17_ENRICHED_CD4_TCELL_DN	148	0.00777936
GSE24726_WT_VS_E2_2_KO_PDC_UP	178	0.0078206
VERNELL_RETINOBLASTOMA_PATHWAY_UP	67	0.0078206
GSE46606_IRF4HIGH_VS_WT_CD40L_IL2_IL5_DAY3_STIMULATED_BCELL_UP	169	0.00791174
GSE17301_ACD3_ACD28_VS_ACD3_ACD28_AND_IFNA2_STIM_CD8_TCELL_DN	166	0.00795173
BROWNE_HCMV_INFECTION_16HR_UP	193	0.00798426
chr5q13	43	0.00798478
GSE8515_CTRL_VS_IL1_4H_STIM_MAC_UP	135	0.00800476
GSE22886_TH1_VS_TH2_48H_ACT_DN	177	0.00801841
chr13q14	46	0.00802003
GSE22935_24H_VS_48H_MBOVIS_BCG_STIM_MACROPHAGE_UP	139	0.00802003
chr2q24	21	0.00802429
GSE17721_0.5H_VS_8H_CPG_BMDC_DN	178	0.00803951
GSE14350_TREG_VS_TEFF_UP	169	0.00805316
GSE29618_BCELL_VS_MDC_UP	133	0.00808454
GSE3982_BASOPHIL_VS_TH1_UP	151	0.00808454
GSE7460_TCONV_VS_TREG_LN_DN	159	0.00808454
GSE18791_CTRL_VS_NEWCASTLE_VIRUS_DC_6H_DN	165	0.00808848
GGCACTT_MIR519E	105	0.00816663
GSE22601_IMMATURE_CD4_SINGLE_POSITIVE_VS_CD8_SINGLE_POSITIVE_THYMOCYTE_DN	174	0.00829791
chr4p15	31	0.00830066
GCM_RAN	176	0.00830066
GSE17721_CTRL_VS_GARDIQUIMOD_1H_BMDC_DN	148	0.00830066
GSE37533_PPARG1_FOXP3_VS_PPARG2_FOXP3_TRANSDUCED_CD4_TCELL_DN	169	0.00842691
OCT1_03	144	0.00849502
chr5q23	33	0.00859814
GSE39152_BRAIN_VS_SPLEEN_CD103_NEG_MEMORY_CD8_TCELL_UP	167	0.0086464
GSE40068_CXCR5POS_BCL6POS_TFH_VS_CXCR5NEG_BCL6NEG_CD4_TCELL_UP	170	0.00865606
TAGGTCA_MIR192_MIR215	39	0.00865606
GSE4748_CTRL_VS_LPS_STIM_DC_3H_UP	174	0.00880707
GSE19941_IL10_KO_VS_IL10_KO_AND_NFKBP50_KO_LPS_AND_IL10_STIM_MACROPHAGE_DN	140	0.00883771
chr5q14	29	0.00895245
MILI_PSEUDOPODIA_CHEMOTAXIS_UP	68	0.00895245
TURASHVILI_BREAST_DUCTAL_CARCINOMA_VS_DUCTAL_NORMAL_UP	39	0.00895245
GO_SISTER_CHROMATID_COHESION	99	0.00901844
GSE30971_CTRL_VS_LPS_STIM_MACROPHAGE_WBP7_HET_2H_UP	151	0.00903253
GSE23505_IL6_IL1_VS_IL6_IL1_IL23_TREATED_CD4_TCELL_DN	169	0.00911734
HORIUCHI_WTAP_TARGETS_UP	243	0.00924847
REACTOME_GLUCURONIDATION	15	0.00924847
AMIT_EGF_RESPONSE_60_HELA	38	0.00928196
GSE339_EX_VIVO_VS_IN_CULTURE_CD4POS_DC_DN	163	0.00929883
GSE40274_SATB1_VS_FOXP3_AND_SATB1_TRANSDUCED_ACTIVATED_CD4_TCELL_DN	77	0.00931435
GSE17974_IL4_AND_ANTI_IL12_VS_UNTREATED_72H_ACT_CD4_TCELL_DN	145	0.0093702
FRASOR_RESPONSE_TO_SERM_OR_FULVESTRANT_UP	20	0.00941472
CTACTAG_MIR325	15	0.00949912
GCM_DLG1	71	0.00949912
GSE4590_PRE_BCELL_VS_LARGE_PRE_BCELL_UP	120	0.00950342
GSE11386_NAIVE_VS_MEMORY_BCELL_DN	127	0.00954346
JI_RESPONSE_TO_FSH_DN	54	0.00956837
BEGUM_TARGETS_OF_PAX3_FOXO1_FUSION_UP	43	0.00956989
chr3q13	52	0.00959702
GNF2_HAT1	45	0.00964718
SESTO_RESPONSE_TO_UV_C5	42	0.00964718
chr5p13	34	0.00971411
ACTACCT_MIR196A_MIR196B	107	0.0098278
GSE23502_WT_VS_HDC_KO_MYELOID_DERIVED_SUPPRESSOR_CELL_BM_DN	161	0.00992377
HAHTOLA_MYCOSIS_FUNGOIDES_CD4_DN	102	0.00995526
GSE39820_CTRL_VS_IL1B_IL6_CD4_TCELL_DN	155	0.0100592
GCM_CRKL	59	0.0101185
GCNP_SHH_UP_EARLY.V1_UP	138	0.0101185
BUCKANOVICH_T_LYMPHOCYTE_HOMING_ON_TUMOR_UP	17	0.0101262
GSE40068_BCL6_POS_VS_NEG_CXCR5_POS_TFH_DN	164	0.0101267
BCAT_BILD_ET_AL_DN	40	0.0101596
GSE10500_ARTHRITIC_SYNOVIAL_FLUID_VS_HEALTHY_MACROPHAGE_DN	108	0.010169
chr5q15	13	0.0102427
GSE46606_UNSTIM_VS_CD40L_IL2_IL5_DAY1_STIMULATED_BCELL_UP	160	0.0102906
GRAHAM_CML_QUIESCENT_VS_NORMAL_DIVIDING_UP	41	0.0103093
GO_SISTER_CHROMATID_SEGREGATION	153	0.010391
RODRIGUES_DCC_TARGETS_DN	110	0.0105507
GSE21546_WT_VS_SAP1A_KO_AND_ELK1_KO_ANTI_CD3_STIM_DP_THYMOCYTES_UP	157	0.0106562
TATCTGG_MIR488	46	0.0106562
GSE13738_RESTING_VS_TCR_ACTIVATED_CD4_TCELL_UP	140	0.0106837
chr10p11	14	0.0106847
GSE26488_HDAC7_KO_VS_VP16_TRANSGENIC_HDAC7_KO_DOUBLE_POSITIVE_THYMOCYTE_UP	119	0.0107068
GARGALOVIC_RESPONSE_TO_OXIDIZED_PHOSPHOLIPIDS_BLUE_UP	116	0.0107603
chr4q28	23	0.0108627
chr6q16	14	0.0108809
GSE2405_HEAT_KILLED_VS_LIVE_A_PHAGOCYTOPHILUM_STIM_NEUTROPHIL_9H_DN	163	0.0110026
KIM_WT1_TARGETS_DN	401	0.0110026
OCT1_07	95	0.011361
RAF_UP.V1_UP	165	0.0114095
ATGAAGG_MIR205	130	0.0114632
GSE17721_0.5H_VS_4H_POLYIC_BMDC_DN	173	0.0115144
SANA_TNF_SIGNALING_UP	65	0.0115632
GSE30962_ACUTE_VS_CHRONIC_LCMV_PRIMARY_INF_CD8_TCELL_DN	162	0.0116497
GSE18791_UNSTIM_VS_NEWCATSLE_VIRUS_DC_1H_DN	122	0.0116863
PUJANA_BRCA_CENTERED_NETWORK	112	0.0116863
CEBP_Q3	169	0.0116923
DAIRKEE_TERT_TARGETS_DN	94	0.0118363
chr5q22	17	0.0118502
GSE9988_LPS_VS_CTRL_TREATED_MONOCYTE_UP	152	0.0118502
YANG_BREAST_CANCER_ESR1_LASER_DN	41	0.0118567
IGARASHI_ATF4_TARGETS_DN	77	0.0118922
TAGAACC_MIR182	31	0.0118922
GSE9988_LOW_LPS_VS_CTRL_TREATED_MONOCYTE_UP	158	0.0119245
GSE41867_DAY15_EFFECTOR_VS_DAY30_MEMORY_CD8_TCELL_LCMV_ARMSTRONG_DN	118	0.0119752
GTAAGAT_MIR200A	40	0.0119752
GSE22886_NAIVE_TCELL_VS_NKCELL_DN	168	0.0120444
GSE29164_CD8_TCELL_VS_CD8_TCELL_AND_IL12_TREATED_MELANOMA_DAY7_UP	171	0.0122333
GO_UBIQUITIN_LIKE_PROTEIN_SPECIFIC_PROTEASE_ACTIVITY	80	0.0124816
SMIRNOV_RESPONSE_TO_IR_2HR_DN	47	0.0124896
chr8p22	25	0.0126028
GSE7460_CD8_TCELL_VS_TREG_ACT_DN	173	0.0126989
TGTATGA_MIR4853P	118	0.012726
GSE17974_0.5H_VS_72H_IL4_AND_ANTI_IL12_ACT_CD4_TCELL_UP	170	0.0129434
OCT1_04	137	0.0129434
WILCOX_RESPONSE_TO_PROGESTERONE_UP	127	0.0129434
AKL_HTLV1_INFECTION_DN	49	0.0129498
chr18q11	20	0.0129498
GSE20484_MCSG_VS_CXCL4_MONOCYTE_DERIVED_MACROPHAGE_DN	158	0.0131076
GSE13887_HEALTHY_VS_LUPUS_RESTING_CD4_TCELL_DN	86	0.0131315
HASLINGER_B_CLL_WITH_11Q23_DELETION	19	0.0131315
SEIDEN_MET_SIGNALING	19	0.0131315
BONCI_TARGETS_OF_MIR15A_AND_MIR16_1	71	0.0131763
chr1q25	42	0.0131851
TCATCTC_MIR143	117	0.0132027
GSE39820_CTRL_VS_IL1B_IL6_CD4_TCELL_UP	158	0.0132189
GSE17580_TREG_VS_TEFF_S_MANSONI_INF_DN	158	0.013307
BROWNE_HCMV_INFECTION_8HR_UP	79	0.0133436
GSE3720_LPS_VS_PMA_STIM_VD2_GAMMADELTA_TCELL_UP	89	0.013373
GSE29617_CTRL_VS_DAY3_TIV_FLU_VACCINE_PBMC_2008_UP	147	0.0133931
WANG_RESPONSE_TO_GSK3_INHIBITOR_SB216763_UP	259	0.0133931
GSE21927_C26GM_VS_4T1_TUMOR_MONOCYTE_BALBC_DN	155	0.0135469
GSE33424_CD161_HIGH_VS_NEG_CD8_TCELL_UP	162	0.0136039
GSE25087_FETAL_VS_ADULT_TREG_DN	133	0.0139693
GSE41867_DAY6_VS_DAY8_LCMV_CLONE13_EFFECTOR_CD8_TCELL_DN	170	0.0139964
GSE1432_1H_VS_6H_IFNG_MICROGLIA_DN	169	0.0140741
FOXJ2_02	139	0.0145441
AMIT_SERUM_RESPONSE_60_MCF10A	50	0.0145551
GSE45365_NK_CELL_VS_BCELL_UP	173	0.0145849
RAO_BOUND_BY_SALL4_ISOFORM_A	109	0.0146574
GSE9037_CTRL_VS_LPS_4H_STIM_BMDM_DN	168	0.0147725
GSE14308_INDUCED_VS_NATURAL_TREG_DN	165	0.0148563
GSE3203_UNTREATED_VS_IFNB_TREATED_LN_BCELL_UP	158	0.0148563
GSE2770_UNTREATED_VS_IL12_TREATED_ACT_CD4_TCELL_48H_DN	163	0.0149558
MIYAGAWA_TARGETS_OF_EWSR1_ETS_FUSIONS_DN	178	0.0150485
CHARAFE_BREAST_CANCER_LUMINAL_VS_MESENCHYMAL_DN	370	0.0151288
GSE27859_MACROPHAGE_VS_CD11C_INT_F480_HI_MACROPHAGE_UP	146	0.0151288
GSE40666_UNTREATED_VS_IFNA_STIM_STAT1_KO_CD8_TCELL_90MIN_DN	147	0.0151288
GAUSSMANN_MLL_AF4_FUSION_TARGETS_A_UP	160	0.0151615
SEITZ_NEOPLASTIC_TRANSFORMATION_BY_8P_DELETION_UP	53	0.0152114
GENTILE_UV_LOW_DOSE_DN	51	0.0152222
GSE6674_CPG_VS_CPG_AND_ANTI_IGM_STIM_BCELL_DN	173	0.0152295
GSE24081_CONTROLLER_VS_PROGRESSOR_HIV_SPECIFIC_CD8_TCELL_DN	143	0.0152361
FLORIO_NEOCORTEX_BASAL_RADIAL_GLIA_UP	168	0.0154665
FISCHER_G2_M_CELL_CYCLE	204	0.0154853
SOX5_01	176	0.0155414
GSE29615_CTRL_VS_DAY3_LAIV_IFLU_VACCINE_PBMC_UP	145	0.0156461
GSE33292_WT_VS_TCF1_KO_DN3_THYMOCYTE_UP	153	0.0156888
GSE13306_LAMINA_PROPRIA_VS_SPLEEN_TREG_UP	158	0.0156953
chr8q22	51	0.0159325
GSE1460_INTRATHYMIC_T_PROGENITOR_VS_THYMIC_STROMAL_CELL_DN	168	0.0160646
GENTILE_UV_RESPONSE_CLUSTER_D6	33	0.0162473
GCM_UBE2N	138	0.0162615
GSE13738_TCR_VS_BYSTANDER_ACTIVATED_CD4_TCELL_DN	152	0.0163587
GNF2_SNRK	20	0.0163623
ACAGGGT_MIR10A_MIR10B	98	0.0164147
chr12q14	25	0.0167228
VANTVEER_BREAST_CANCER_METASTASIS_DN	100	0.0167228
WANG_CLIM2_TARGETS_DN	163	0.0167419
GSE25123_WT_VS_PPARG_KO_MACROPHAGE_IL4_AND_ROSIGLITAZONE_STIM_DN	148	0.0167678
GSE38697_LIGHT_ZONE_VS_DARK_ZONE_BCELL_UP	138	0.0167678
GSE7460_TREG_VS_TCONV_ACT_WITH_TGFB_UP	133	0.016775
GSE369_IFNG_KO_VS_WT_LIVER_UP	168	0.0168324
AZARE_NEOPLASTIC_TRANSFORMATION_BY_STAT3_UP	104	0.0169985
GSE21546_UNSTIM_VS_ANTI_CD3_STIM_SAP1A_KO_DP_THYMOCYTES_UP	163	0.0169985
GSE3920_IFNA_VS_IFNG_TREATED_ENDOTHELIAL_CELL_UP	131	0.0170093
IPF1_Q4	151	0.0170093
GO_MICROTUBULE_ORGANIZING_CENTER_ORGANIZATION	72	0.0170153
GSE32533_WT_VS_MIR17_KO_ACT_CD4_TCELL_DN	173	0.0170153
GSE369_SOCS3_KO_VS_WT_LIVER_DN	169	0.0170924
GSE3039_ALPHABETA_CD8_TCELL_VS_B1_BCELL_UP	161	0.0171892
GSE17721_LPS_VS_CPG_4H_BMDC_UP	170	0.0172039
GSE33162_HDAC3_KO_VS_HDAC3_KO_4H_LPS_STIM_MACROPHAGE_UP	179	0.017238
GUO_HEX_TARGETS_UP	69	0.017396
GO_MAGNESIUM_ION_TRANSMEMBRANE_TRANSPORT	13	0.0174113
GSE18893_TCONV_VS_TREG_24H_CULTURE_DN	165	0.0174835
GSE7568_CTRL_VS_3H_TGFB_TREATED_MACROPHAGES_WITH_IL4_AND_DEXAMETHASONE_DN	129	0.0174906
HOEBEKE_LYMPHOID_STEM_CELL_UP	68	0.0177805
chr10p12	24	0.0178146
chr6q24	28	0.0178146
GSE22601_IMMATURE_CD4_SINGLE_POSITIVE_VS_DOUBLE_POSITIVE_THYMOCYTE_DN	170	0.0178146
GSE18791_UNSTIM_VS_NEWCATSLE_VIRUS_DC_10H_DN	146	0.0178315
GSE29618_PRE_VS_DAY7_POST_LAIV_FLU_VACCINE_PDC_DN	177	0.0178401
GNF2_RPA1	26	0.0178434
GR_01	137	0.0178434
GSE35825_IFNA_VS_IFNG_STIM_MACROPHAGE_UP	135	0.0179106
GSE9988_ANTI_TREM1_VS_LPS_MONOCYTE_DN	151	0.0181044
GSE2770_IL12_AND_TGFB_ACT_VS_ACT_CD4_TCELL_48H_DN	170	0.0181358
ACEVEDO_LIVER_CANCER_WITH_H3K27ME3_UP	142	0.0181563
ATGTCAC_MIR489	62	0.0183296
BRN2_01	144	0.0183868
PHONG_TNF_RESPONSE_VIA_P38_COMPLETE	195	0.0184627
GSE30971_2H_VS_4H_LPS_STIM_MACROPHAGE_WBP7_HET_DN	103	0.0184665
OCT1_06	160	0.0184665
GCGSCMNTTT_UNKNOWN	59	0.0185901
RUIZ_TNC_TARGETS_UP	128	0.0185901
GO_PERICENTRIOLAR_MATERIAL	14	0.0186235
GSE14769_UNSTIM_VS_60MIN_LPS_BMDM_DN	175	0.0186235
GSE25123_CTRL_VS_IL4_STIM_PPARG_KO_MACROPHAGE_DN	131	0.0186235
FOXD3_01	117	0.0186368
TCTGATA_MIR361	68	0.0186368
GSE16266_LPS_VS_HEATSHOCK_AND_LPS_STIM_MEF_DN	169	0.018879
GSE26928_EFF_MEM_VS_CENTR_MEM_CD4_TCELL_DN	113	0.018919
GSE39820_CTRL_VS_IL1B_IL6_IL23A_CD4_TCELL_UP	168	0.0189195
SNIJDERS_AMPLIFIED_IN_HEAD_AND_NECK_TUMORS	29	0.0189711
ACCAAAG_MIR9	397	0.0189909
GSE20366_CD103_POS_VS_NEG_TREG_KLRG1NEG_DN	137	0.0191046
GSE45365_WT_VS_IFNAR_KO_CD11B_DC_DN	140	0.0193178
GO_CHROMOSOME_SEGREGATION	223	0.019409
GCM_DDX5	61	0.0194281
GSE44649_NAIVE_VS_ACTIVATED_CD8_TCELL_MIR155_KO_UP	173	0.0196164
TAKEDA_TARGETS_OF_NUP98_HOXA9_FUSION_3D_UP	129	0.0196378
AAGTCCA_MIR422B_MIR422A	52	0.0196618
GSE43955_TGFB_IL6_VS_TGFB_IL6_IL23_TH17_ACT_CD4_TCELL_52H_DN	172	0.0196618
chr6q14	22	0.0197611
KONDO_EZH2_TARGETS	173	0.01978
GSE23984_CTRL_VS_HYPOCALEMIC_VITAMIND_ANALOG_TCELL_DN	167	0.0198586
GSE7509_DC_VS_MONOCYTE_WITH_FCGRIIB_STIM_DN	166	0.0202277
GSE25088_CTRL_VS_ROSIGLITAZONE_STIM_MACROPHAGE_UP	146	0.0203645
REACTOME_INSULIN_SYNTHESIS_AND_PROCESSING	16	0.0203645
chr18q21	42	0.0203976
GNF2_KPNB1	68	0.0203976
GSE21546_UNSTIM_VS_ANTI_CD3_STIM_DP_THYMOCYTES_UP	152	0.0203976
CREIGHTON_ENDOCRINE_THERAPY_RESISTANCE_3	571	0.0204779
GSE24210_IL35_TREATED_VS_UNTREATED_TCONV_CD4_TCELL_DN	137	0.0205169
GSE18791_CTRL_VS_NEWCASTLE_VIRUS_DC_12H_DN	137	0.0206292
GSE32423_CTRL_VS_IL7_IL4_MEMORY_CD8_TCELL_UP	151	0.0207336
chr12p12	36	0.0208236
GSE3982_BASOPHIL_VS_EFF_MEMORY_CD4_TCELL_UP	164	0.0209336
GSE14415_NATURAL_TREG_VS_FOXP3_KO_NATURAL_TREG_UP	104	0.0209569
GSE36888_UNTREATED_VS_IL2_TREATED_TCELL_6H_DN	168	0.0210437
GSE45739_NRAS_KO_VS_WT_UNSTIM_CD4_TCELL_DN	153	0.0212447
GSE17721_0.5H_VS_24H_CPG_BMDC_DN	167	0.0214789
REACTOME_CIRCADIAN_REPRESSION_OF_EXPRESSION_BY_REV_ERBA	21	0.0215139
MORF_DCC	66	0.02156
AAGGGAT_MIR188	67	0.0215998
HALLMARK_ANDROGEN_RESPONSE	88	0.0215998
ZHENG_FOXP3_TARGETS_UP	22	0.0217539
GSE5542_UNTREATED_VS_IFNA_TREATED_EPITHELIAL_CELLS_6H_DN	156	0.0217856
chr2p14	20	0.0219758
GSE32423_IL7_VS_IL7_IL4_MEMORY_CD8_TCELL_UP	165	0.0219758
GSE22886_NAIVE_VS_MEMORY_TCELL_DN	164	0.0219824
GSE7548_DAY7_VS_DAY28_PCC_IMMUNIZATION_CD4_TCELL_UP	163	0.0220797
GSE6259_33D1_POS_VS_DEC205_POS_SPLENIC_DC_UP	134	0.0221941
chr13q32	19	0.0222016
MODULE_332	39	0.0222016
MASSARWEH_TAMOXIFEN_RESISTANCE_UP	472	0.0222424
GO_NUCLEAR_PORE_ORGANIZATION	14	0.0225996
GSE5142_CTRL_VS_HTERT_TRANSDUCED_CD8_TCELL_EARLY_PASSAGE_CLONE_UP	161	0.0226119
SIRNA_EIF4GI_DN	81	0.0226368
GSE33425_CD161_INT_VS_NEG_CD8_TCELL_DN	171	0.0228246
GRAHAM_CML_DIVIDING_VS_NORMAL_QUIESCENT_DN	74	0.0229161
GSE24142_EARLY_THYMIC_PROGENITOR_VS_DN2_THYMOCYTE_ADULT_UP	156	0.0230661
ZHAN_MULTIPLE_MYELOMA_PR_DN	35	0.0230661
chr4p14	18	0.0231601
GO_CHROMOSOME_CENTROMERIC_REGION	153	0.0232619
GSE11961_FOLLICULAR_BCELL_VS_MARGINAL_ZONE_BCELL_UP	136	0.0233348
CEBPA_01	168	0.0233699
GSE33425_CD161_HIGH_VS_INT_CD8_TCELL_UP	166	0.0233939
HERNANDEZ_ABERRANT_MITOSIS_BY_DOCETACEL_4NM_UP	16	0.0236946
WANG_SMARCE1_TARGETS_UP	210	0.0236946
ZHAN_MULTIPLE_MYELOMA_CD1_AND_CD2_UP	72	0.0238152
GRYDER_PAX3FOXO1_ENHANCERS_KO_DOWN	337	0.0240415
GSE3920_UNTREATED_VS_IFNG_TREATED_FIBROBLAST_DN	144	0.0240415
GSE46606_UNSTIM_VS_CD40L_IL2_IL5_3DAY_STIMULATED_IRF4_KO_BCELL_DN	151	0.0241683
BROWNE_HCMV_INFECTION_4HR_UP	38	0.0247525
GACTGTT_MIR212_MIR132	124	0.0248646
STAMBOLSKY_TARGETS_OF_MUTATED_TP53_UP	36	0.0250394
GO_1_PHOSPHATIDYLINOSITOL_BINDING	13	0.0250674
GSE21063_CTRL_VS_ANTI_IGM_STIM_BCELL_3H_DN	127	0.0251062
CTCTAGA_MIR526C_MIR518F_MIR526A	40	0.025165
GSE7568_IL4_TGFB_DEXAMETHASONE_VS_IL4_TGFB_TREATED_MACROPHAGE_DN	143	0.025206
MARTINEZ_RESPONSE_TO_TRABECTEDIN	43	0.025206
AGGTGCA_MIR500	73	0.0253107
GSE38681_WT_VS_LYL1_KO_LYMPHOID_PRIMED_MULTIPOTENT_PROGENITOR_DN	166	0.0253216
GSE2706_R848_VS_R848_AND_LPS_2H_STIM_DC_DN	128	0.0255881
MODULE_36	144	0.0257068
IVANOVA_HEMATOPOIESIS_MATURE_CELL	240	0.0257679
DAUER_STAT3_TARGETS_DN	44	0.0259724
GCM_MAP1B	57	0.0261635
GSE7568_CTRL_VS_24H_TGFB_TREATED_MACROPHAGES_WITH_IL4_AND_DEXAMETHASONE_UP	166	0.0261881
PUJANA_BRCA2_PCC_NETWORK	369	0.0263986
FARMER_BREAST_CANCER_CLUSTER_2	29	0.0264508
GSE36476_CTRL_VS_TSST_ACT_72H_MEMORY_CD4_TCELL_YOUNG_UP	164	0.0264525
GSE8685_IL2_STARVED_VS_IL21_ACT_IL2_STARVED_CD4_TCELL_UP	173	0.0264823
GINESTIER_BREAST_CANCER_20Q13_AMPLIFICATION_UP	100	0.0265045
IVANOVSKA_MIR106B_TARGETS	80	0.0265045
GSE12366_GC_VS_MEMORY_BCELL_DN	158	0.0265907
GSE42021_CD24HI_TREG_VS_CD24HI_TCONV_THYMUS_DN	160	0.0265907
GSE25088_CTRL_VS_IL4_STIM_STAT6_KO_MACROPHAGE_UP	115	0.0267729
GNF2_MLH1	39	0.0269971
GSE6674_UNSTIM_VS_ANTI_IGM_STIM_BCELL_UP	144	0.0270853
GO_GDP_BINDING	45	0.0271043
CTAGGAA_MIR384	46	0.0272171
GSE1460_NAIVE_CD4_TCELL_CORD_BLOOD_VS_THYMIC_STROMAL_CELL_DN	180	0.0272749
NKX3A_01	129	0.0274102
WGTTNNNNNAAA_UNKNOWN	361	0.0274102
GSE16385_MONOCYTE_VS_MACROPHAGE_DN	119	0.0276383
GSE13547_CTRL_VS_ANTI_IGM_STIM_ZFX_KO_BCELL_2H_DN	147	0.0278001
RPS14_DN.V1_UP	139	0.0278001
GCM_BAG5	34	0.0278922
GSE17974_1H_VS_72H_UNTREATED_IN_VITRO_CD4_TCELL_UP	167	0.0279498
chr2q22	9	0.0280953
GSE3982_EOSINOPHIL_VS_TH1_UP	144	0.0280953
GO_MITOTIC_G2_M_TRANSITION_CHECKPOINT	16	0.02884
WANG_RESPONSE_TO_FORSKOLIN_DN	7	0.0290691
AGGCACT_MIR5153P	68	0.0291022
GSE7764_IL15_TREATED_VS_CTRL_NK_CELL_24H_DN	147	0.0291022
chr12q22	21	0.0291254
FISCHER_DREAM_TARGETS	826	0.0292078
GSE26928_CENTR_MEMORY_VS_CXCR5_POS_CD4_TCELL_DN	124	0.0292719
GROSS_HYPOXIA_VIA_ELK3_DN	141	0.0293829
LIU_SOX4_TARGETS_UP	114	0.0293829
GSE29949_CD8_NEG_DC_SPLEEN_VS_DC_BRAIN_DN	172	0.0294166
DUTERTRE_ESTRADIOL_RESPONSE_6HR_DN	74	0.0295135
GSE39556_CD8A_DC_VS_NK_CELL_MOUSE_3H_POST_POLYIC_INJ_DN	165	0.0295469
VILLANUEVA_LIVER_CANCER_KRT19_UP	135	0.0295791
GSE20366_EX_VIVO_VS_HOMEOSTATIC_CONVERSION_NAIVE_CD4_TCELL_UP	152	0.0296531
VECCHI_GASTRIC_CANCER_EARLY_DN	206	0.0297902
chr7q21	54	0.0298713
GRYDER_PAX3FOXO1_ENHANCERS_IN_TADS	809	0.0298713
GSE22342_CD11C_HIGH_VS_LOW_DECIDUAL_MACROPHAGES_UP	142	0.0299099
FORTSCHEGGER_PHF8_TARGETS_UP	209	0.0299162
PRC2_EED_UP.V1_UP	128	0.029994
AACGGTT_MIR451	10	0.0300279
DAVICIONI_MOLECULAR_ARMS_VS_ERMS_UP	249	0.0300279
GSE43863_DAY6_EFF_VS_DAY150_MEM_TFH_CD4_TCELL_UP	168	0.0300279
CAGCACT_MIR5123P	121	0.0303304
chr3p12	8	0.0303411
chr12q21	22	0.0305408
PR_02	95	0.0305408
GSE42724_NAIVE_VS_MEMORY_BCELL_DN	169	0.0305682
MMS_MOUSE_LYMPH_HIGH_4HRS_UP	32	0.0305682
ZHAN_MULTIPLE_MYELOMA_MF_DN	31	0.0305682
GSE30971_CTRL_VS_LPS_STIM_MACROPHAGE_WBP7_KO_4H_UP	158	0.0306739
GSE36009_WT_VS_NLRP10_KO_DC_UP	168	0.0306739
GSE37301_CD4_TCELL_VS_RAG2_KO_NK_CELL_UP	101	0.0307263
GSE36888_STAT5_AB_KNOCKIN_VS_WT_TCELL_IL2_TREATED_17H_DN	158	0.0307281
GSE7460_WT_VS_FOXP3_HET_ACT_TCONV_DN	162	0.0307617
GSE14350_TREG_VS_TEFF_IN_IL2RB_KO_UP	167	0.0312249
chr2q23	13	0.0315005
GSE22886_CD8_VS_CD4_NAIVE_TCELL_UP	168	0.031556
GACAATC_MIR219	106	0.0315713
GNF2_MSH2	26	0.0316167
GSE4748_CTRL_VS_CYANOBACTERIUM_LPSLIKE_STIM_DC_3H_UP	152	0.0316167
VECCHI_GASTRIC_CANCER_ADVANCED_VS_EARLY_UP	129	0.0316167
GSE2706_R848_VS_LPS_8H_STIM_DC_DN	133	0.0316766
REACTOME_BMAL1_CLOCK_NPAS2_ACTIVATES_CIRCADIAN_EXPRESSION	33	0.0321057
EVI1_06	14	0.0321831
BOYLAN_MULTIPLE_MYELOMA_C_CLUSTER_DN	27	0.0322547
BROCKE_APOPTOSIS_REVERSED_BY_IL6	127	0.0322547
GO_MICROVILLUS_ORGANIZATION	17	0.0322547
GSE11961_MARGINAL_ZONE_BCELL_VS_GERMINAL_CENTER_BCELL_DAY40_UP	162	0.0322547
GSE39820_IL1B_IL6_VS_IL1B_IL6_IL23A_TREATED_CD4_TCELL_UP	138	0.0322547
GSE4984_LPS_VS_VEHICLE_CTRL_TREATED_DC_DN	148	0.0322547
DAZARD_RESPONSE_TO_UV_SCC_DN	113	0.0322574
GSE17301_IFNA2_VS_IFNA2_AND_ACD3_ACD28_STIM_CD8_TCELL_UP	170	0.0322986
GO_MULTIVESICULAR_BODY_SORTING_PATHWAY	10	0.0323445
GSE41867_NAIVE_VS_DAY6_LCMV_EFFECTOR_CD8_TCELL_DN	162	0.0323445
chr5q21	18	0.0324535
SPIELMAN_LYMPHOBLAST_EUROPEAN_VS_ASIAN_2FC_DN	14	0.0324535
GSE14769_UNSTIM_VS_120MIN_LPS_BMDM_DN	177	0.0324691
GSE17974_CTRL_VS_ACT_IL4_AND_ANTI_IL12_0.5H_CD4_TCELL_DN	148	0.0324691
GSE29617_CTRL_VS_TIV_FLU_VACCINE_PBMC_2008_UP	147	0.0324691
GSE7460_CTRL_VS_TGFB_TREATED_ACT_TCONV_UP	136	0.0324691
PID_TCPTP_PATHWAY	34	0.0324691
TONKS_TARGETS_OF_RUNX1_RUNX1T1_FUSION_HSC_UP	157	0.0326879
TTGTTT_FOXO4_01	1378	0.0326879
GSE9988_ANTI_TREM1_VS_ANTI_TREM1_AND_LPS_MONOCYTE_DN	143	0.0327433
GSE12003_MIR223_KO_VS_WT_BM_PROGENITOR_4D_CULTURE_UP	162	0.0328117
GSE28726_NAIVE_VS_ACTIVATED_NKTCELL_DN	176	0.0328117
GCM_BMPR2	72	0.0329164
GSE2706_UNSTIM_VS_8H_LPS_AND_R848_DC_DN	150	0.0329164
GSE7348_UNSTIM_VS_LPS_STIM_MACROPHAGE_DN	137	0.0329164
chr12q23	44	0.0329218
GSE17974_CTRL_VS_ACT_IL4_AND_ANTI_IL12_48H_CD4_TCELL_UP	145	0.0330884
ZHANG_RESPONSE_TO_IKK_INHIBITOR_AND_TNF_DN	81	0.0331027
GSE18804_SPLEEN_MACROPHAGE_VS_TUMORAL_MACROPHAGE_UP	153	0.0331567
SIMBULAN_UV_RESPONSE_IMMORTALIZED_DN	30	0.0331567
PODAR_RESPONSE_TO_ADAPHOSTIN_UP	126	0.0332384
chr8q12	19	0.0333333
GSE21380_NON_TFH_VS_TFH_CD4_TCELL_DN	162	0.0333333
GSE7460_CTRL_VS_TGFB_TREATED_ACT_TREG_UP	179	0.0334441
GARGALOVIC_RESPONSE_TO_OXIDIZED_PHOSPHOLIPIDS_GREEN_UP	21	0.0335053
GSE29164_UNTREATED_VS_CD8_TCELL_AND_IL12_TREATED_MELANOMA_DAY3_DN	176	0.0336502
NELSON_RESPONSE_TO_ANDROGEN_UP	72	0.0337232
GSE37534_GW1929_VS_PIOGLITAZONE_TREATED_CD4_TCELL_PPARG1_FOXP3_TRANSDUCED_DN	179	0.0337535
chr13q13	18	0.0339414
BROWNE_HCMV_INFECTION_12HR_DN	81	0.0341217
YTATTTTNR_MEF2_02	445	0.0342311
GARGALOVIC_RESPONSE_TO_OXIDIZED_PHOSPHOLIPIDS_MAGENTA_UP	25	0.0343867
GSE23114_WT_VS_SLE2C1_MOUSE_PERITONEAL_CAVITY_B1A_BCELL_UP	140	0.0344972
GSE21063_WT_VS_NFATC1_KO_BCELL_DN	176	0.0345049
REACTOME_MITOTIC_PROMETAPHASE	80	0.0347176
GSE23505_UNTREATED_VS_4DAY_IL6_IL1_IL23_TREATED_CD4_TCELL_UP	168	0.0349048
GSE29949_MICROGLIA_BRAIN_VS_MONOCYTE_BONE_MARROW_DN	173	0.0352161
GSE40274_LEF1_VS_FOXP3_AND_LEF1_TRANSDUCED_ACTIVATED_CD4_TCELL_UP	160	0.0352161
GSE7852_TREG_VS_TCONV_LN_UP	156	0.0353252
OCT1_02	121	0.0353252
GSE25677_R848_VS_MPL_AND_R848_STIM_BCELL_DN	141	0.0356324
GSE43863_TH1_VS_LY6C_INT_CXCR5POS_EFFECTOR_CD4_TCELL_DN	159	0.0356387
GSE360_CTRL_VS_L_DONOVANI_MAC_DN	158	0.0358143
GSE13411_IGM_VS_SWITCHED_MEMORY_BCELL_DN	166	0.0359259
GSE14000_UNSTIM_VS_4H_LPS_DC_TRANSLATED_RNA_DN	151	0.0360292
GSE14415_ACT_TCONV_VS_ACT_NATURAL_TREG_DN	152	0.0360369
GSE14415_INDUCED_TREG_VS_FAILED_INDUCED_TREG_DN	142	0.0360564
GSE21063_CTRL_VS_ANTI_IGM_STIM_BCELL_NFATC1_KO_8H_UP	159	0.0361154
GSE28783_ANTI_MIR33_VS_UNTREATED_ATHEROSCLEROSIS_MACROPHAGE_DN	142	0.0361154
GSE17721_0.5H_VS_4H_CPG_BMDC_DN	164	0.0363288
IKEDA_MIR133_TARGETS_DN	5	0.036338
SCHRAMM_INHBA_TARGETS_DN	20	0.036338
SRY_02	170	0.0364418
PLASARI_TGFB1_SIGNALING_VIA_NFIC_10HR_UP	39	0.0365064
GSE7348_LPS_VS_TOLERIZED_AND_LPS_STIM_MACROPHAGE_UP	160	0.0365593
GSE6259_33D1_POS_DC_VS_CD4_TCELL_DN	138	0.0366044
GO_THIOL_DEPENDENT_UBIQUITIN_SPECIFIC_PROTEASE_ACTIVITY	60	0.0369677
GSE5542_UNTREATED_VS_IFNG_TREATED_EPITHELIAL_CELLS_6H_DN	162	0.0369677
GSE3720_UNSTIM_VS_LPS_STIM_VD1_GAMMADELTA_TCELL_DN	96	0.0375531
chr6p11	4	0.0376113
GSE17974_1.5H_VS_72H_IL4_AND_ANTI_IL12_ACT_CD4_TCELL_UP	160	0.0378152
ZHANG_TLX_TARGETS_60HR_DN	253	0.0378985
GAGACTG_MIR452	79	0.0380996
PHESSE_TARGETS_OF_APC_AND_MBD2_DN	11	0.0381696
BENPORATH_ES_1	308	0.0381979
GSE39556_UNTREATED_VS_3H_POLYIC_INJ_MOUSE_NK_CELL_DN	169	0.0381979
LI_WILMS_TUMOR_VS_FETAL_KIDNEY_1_UP	157	0.0383892
GO_DNA_DEPENDENT_ATPASE_ACTIVITY	71	0.0384178
FERREIRA_EWINGS_SARCOMA_UNSTABLE_VS_STABLE_UP	140	0.0384812
GO_GOLGI_ORGANIZATION	72	0.0384897
GSE20727_H2O2_VS_ROS_INHIBITOR_TREATED_DC_UP	168	0.0386051
WANG_SMARCE1_TARGETS_DN	309	0.0386927
GSE17721_CTRL_VS_GARDIQUIMOD_0.5H_BMDC_UP	171	0.0388233
GSE19772_HCMV_INFL_VS_HCMV_INF_MONOCYTES_AND_PI3K_INHIBITION_DN	168	0.0388384
GSE17721_LPS_VS_PAM3CSK4_2H_BMDC_UP	161	0.0388763
GO_PROTEIN_KINASE_COMPLEX	74	0.0389198
GSE1432_CTRL_VS_IFNG_1H_MICROGLIA_DN	144	0.0389198
CGTCTTA_MIR208	6	0.0392106
JAATINEN_HEMATOPOIETIC_STEM_CELL_UP	227	0.0392106
LINDSTEDT_DENDRITIC_CELL_MATURATION_A	53	0.039289
chr13q22	11	0.0395194
GSE18893_CTRL_VS_TNF_TREATED_TREG_2H_UP	165	0.0395194
RODRIGUES_NTN1_TARGETS_UP	14	0.0395194
GTGCCAA_MIR96	228	0.0395718
PILON_KLF1_TARGETS_UP	399	0.0396262
ZWANG_TRANSIENTLY_UP_BY_1ST_EGF_PULSE_ONLY	1185	0.0398172
BOYLAN_MULTIPLE_MYELOMA_PCA3_UP	61	0.0398975
FOXO1_01	153	0.0399366
GSE14308_NAIVE_CD4_TCELL_VS_INDUCED_TREG_UP	160	0.0399366
GSE17721_0.5H_VS_4H_PAM3CSK4_BMDC_DN	176	0.0399366
GSE21033_CTRL_VS_POLYIC_STIM_DC_6H_DN	105	0.0399366
HLF_01	183	0.0399366
MORF_TTN	31	0.0399366
chr6q23	30	0.0400535
KYNG_DNA_DAMAGE_BY_GAMMA_AND_UV_RADIATION	71	0.0401455
GSE21927_UNTREATED_VS_GMCSF_IL6_TREATED_BONE_MARROW_DN	131	0.0401608
GSE41867_NAIVE_VS_DAY30_LCMV_CLONE13_EXHAUSTED_CD8_TCELL_UP	133	0.0401788
GSE25123_WT_VS_PPARG_KO_MACROPHAGE_ROSIGLITAZONE_STIM_UP	161	0.0402811
GALE_APL_WITH_FLT3_MUTATED_UP	51	0.0404204
GSE6259_BCELL_VS_CD4_TCELL_DN	153	0.0404204
XU_HGF_TARGETS_INDUCED_BY_AKT1_48HR_DN	22	0.0404204
BECKER_TAMOXIFEN_RESISTANCE_DN	36	0.0404244
GSE29615_DAY3_VS_DAY7_LAIV_FLU_VACCINE_PBMC_DN	122	0.0404743
chr10q23	59	0.0404749
GSE36527_CD62L_HIGH_VS_CD62L_LOW_TREG_CD69_NEG_KLRG1_NEG_UP	171	0.0405268
GSE369_SOCS3_KO_VS_WT_LIVER_POST_IL6_INJECTION_DN	136	0.0410978
chr7q31	44	0.0411699
HNF6_Q6	140	0.0411699
GSE20366_TREG_VS_TCONV_UP	131	0.0413536
KRIGE_RESPONSE_TO_TOSEDOSTAT_6HR_UP	783	0.0413935
LAIHO_COLORECTAL_CANCER_SERRATED_UP	101	0.0416547
chr9q31	35	0.0418216
MODULE_86	42	0.0419178
GSE43863_TFH_VS_LY6C_LOW_CXCR5NEG_EFFECTOR_CD4_TCELL_UP	173	0.0419192
GSE17974_0H_VS_48H_IN_VITRO_ACT_CD4_TCELL_UP	148	0.0419421
GSE29618_BCELL_VS_MDC_DAY7_FLU_VACCINE_UP	132	0.0420892
HADDAD_B_LYMPHOCYTE_PROGENITOR	209	0.0422937
GSE360_L_DONOVANI_VS_B_MALAYI_LOW_DOSE_MAC_UP	167	0.0429774
GSE3982_EOSINOPHIL_VS_CENT_MEMORY_CD4_TCELL_UP	157	0.0432627
GSE9988_ANTI_TREM1_VS_CTRL_TREATED_MONOCYTES_UP	167	0.0432627
TGATTTRY_GFI1_01	157	0.0432627
GO_ALPHA_TUBULIN_BINDING	16	0.0432684
chr6q12	6	0.0432877
GSE20366_EX_VIVO_VS_DEC205_CONVERSION_UP	162	0.0435541
CEBP_C	124	0.0437142
GSE7219_WT_VS_NIK_NFKB2_KO_DC_DN	133	0.0438092
LIN_MELANOMA_COPY_NUMBER_DN	38	0.0443092
KENNY_CTNNB1_TARGETS_DN	46	0.0443441
MOREAUX_MULTIPLE_MYELOMA_BY_TACI_DN	158	0.0445331
GSE21927_HEALTHY_VS_TUMOROUS_BALBC_MOUSE_MONOCYTE_UP	136	0.044585
MTOR_UP.N4.V1_DN	131	0.0446063
GSE1791_CTRL_VS_NEUROMEDINU_IN_T_CELL_LINE_6H_UP	162	0.0446941
YY1_01	180	0.0447342
GSE34156_UNTREATED_VS_6H_NOD2_LIGAND_TREATED_MONOCYTE_DN	146	0.044775
chr8q13	23	0.0448333
ONKEN_UVEAL_MELANOMA_UP	682	0.044889
GO_MITOTIC_SISTER_CHROMATID_COHESION	12	0.0449927
GSE17974_2H_VS_72H_UNTREATED_IN_VITRO_CD4_TCELL_UP	160	0.0451585
CHOW_RASSF1_TARGETS_UP	25	0.045235
CHICAS_RB1_TARGETS_GROWING	198	0.0453244
GSE9037_CTRL_VS_LPS_4H_STIM_IRAK4_KO_BMDM_DN	167	0.0454233
GO_NEGATIVE_REGULATION_OF_DNA_DEPENDENT_DNA_REPLICATION	15	0.0454771
GSE36891_POLYIC_TLR3_VS_PAM_TLR2_STIM_PERITONEAL_MACROPHAGE_DN	129	0.0454771
GSE37532_TREG_VS_TCONV_CD4_TCELL_FROM_VISCERAL_ADIPOSE_TISSUE_DN	144	0.0454771
ACEVEDO_LIVER_CANCER_UP	867	0.0455406
PASINI_SUZ12_TARGETS_DN	267	0.0456472
GSE40274_CTRL_VS_FOXP3_AND_IRF4_TRANSDUCED_ACTIVATED_CD4_TCELL_UP	112	0.0462549
CHOI_ATL_CHRONIC_VS_ACUTE_DN	17	0.046262
GCM_MLL	159	0.046262
GSE11961_FOLLICULAR_BCELL_VS_GERMINAL_CENTER_BCELL_DAY7_UP	170	0.046262
GSE3982_BASOPHIL_VS_CENT_MEMORY_CD4_TCELL_UP	153	0.046262
LEE_BMP2_TARGETS_DN	788	0.046262
GSE14769_UNSTIM_VS_240MIN_LPS_BMDM_DN	171	0.0466363
GSE32986_GMCSF_VS_GMCSF_AND_CURDLAN_HIGHDOSE_STIM_DC_DN	145	0.0466841
chr7p21	19	0.0468138
GSE6681_DELETED_FOXP3_VS_WT_TREG_DN	162	0.0468138
GSE31082_DP_VS_CD8_SP_THYMOCYTE_UP	170	0.0468856
GSE339_CD4POS_VS_CD8POS_DC_IN_CULTURE_UP	156	0.0468856
MYLLYKANGAS_AMPLIFICATION_HOT_SPOT_27	8	0.0468856
DOUGLAS_BMI1_TARGETS_DN	269	0.0476231
GCM_FANCL	21	0.0476259
GSE18791_CTRL_VS_NEWCASTLE_VIRUS_DC_2H_UP	140	0.0478763
GO_CENTROSOME_CYCLE	38	0.0478887
CAMP_UP.V1_DN	160	0.0480221
FLECHNER_PBL_KIDNEY_TRANSPLANT_OK_VS_DONOR_DN	38	0.048059
IRF1_01	171	0.04834
GSE37416_0H_VS_48H_F_TULARENSIS_LVS_NEUTROPHIL_UP	157	0.0485253
GRANDVAUX_IRF3_TARGETS_UP	14	0.0485875
KCCGNSWTTT_UNKNOWN	89	0.0485875
GSE41176_UNSTIM_VS_ANTI_IGM_STIM_TAK1_KO_BCELL_1H_DN	134	0.0486015
GRESHOCK_CANCER_COPY_NUMBER_UP	250	0.0487878
FLORIO_NEOCORTEX_BASAL_RADIAL_GLIA_DN	161	0.049062
AACTTT_UNKNOWN	1248	0.0492699
MORF_DMPK	100	0.0492699
PBX1_02	67	0.0492792
CHANDRAN_METASTASIS_UP	167	0.0494124
GO_NLS_BEARING_PROTEIN_IMPORT_INTO_NUCLEUS	19	0.0496124

## Sheet: Group 9_Low_UP
gene_set	NGenes	Direction_GFPlow_uninfectedgroup9	FDR_GFPlow_uninfectedgroup9
HAMAI_APOPTOSIS_VIA_TRAIL_UP	505	Up	1.24393e-19
GABRIELY_MIR21_TARGETS	258	Up	1.66101e-19
DACOSTA_UV_RESPONSE_VIA_ERCC3_DN	761	Up	2.17388e-18
DACOSTA_UV_RESPONSE_VIA_ERCC3_COMMON_DN	432	Up	2.65203e-16
ZHANG_TLX_TARGETS_36HR_DN	172	Up	8.09636e-16
MILI_PSEUDOPODIA_HAPTOTAXIS_UP	478	Up	1.8745e-12
SHEN_SMARCA2_TARGETS_UP	400	Up	2.0131e-12
PIGF_UP.V1_UP	165	Up	1.02364e-11
ERB2_UP.V1_DN	165	Up	2.1683e-11
RODRIGUES_THYROID_CARCINOMA_ANAPLASTIC_UP	614	Up	2.6219e-11
PYEON_CANCER_HEAD_AND_NECK_VS_CERVICAL_UP	152	Up	3.06122e-11
DAZARD_RESPONSE_TO_UV_NHEK_DN	280	Up	3.34382e-11
SENGUPTA_NASOPHARYNGEAL_CARCINOMA_WITH_LMP1_UP	290	Up	4.62881e-11
AACYNNNNTTCCS_UNKNOWN	77	Down	0.607005
SENGUPTA_NASOPHARYNGEAL_CARCINOMA_UP	246	Up	1.66616e-10
DAZARD_UV_RESPONSE_CLUSTER_G6	129	Up	5.07601e-10
GSE44649_NAIVE_VS_ACTIVATED_CD8_TCELL_MIR155_KO_DN	171	Up	1.17125e-09
DE_YY1_TARGETS_DN	81	Up	3.11207e-09
CHEN_HOXA5_TARGETS_9HR_UP	202	Up	4.885e-09
GSE39820_CTRL_VS_TGFBETA1_IL6_IL23A_CD4_TCELL_UP	178	Up	7.66699e-09
GEORGES_TARGETS_OF_MIR192_AND_MIR215	761	Up	1.04546e-08
CUI_TCF21_TARGETS_2_DN	676	Up	1.10508e-08
TGAATGT_MIR181A_MIR181B_MIR181C_MIR181D	371	Up	1.24552e-08
ZHANG_TLX_TARGETS_DN	85	Up	1.24552e-08
ABBUD_LIF_SIGNALING_1_UP	39	Down	0.060919
ZHENG_FOXP3_TARGETS_IN_THYMUS_UP	170	Up	1.54461e-08
JOHNSTONE_PARVB_TARGETS_2_DN	289	Up	1.58029e-08
JOHNSTONE_PARVB_TARGETS_3_DN	790	Up	1.8489e-08
IKEDA_MIR30_TARGETS_UP	100	Up	2.23168e-08
TBK1.DF_DN	260	Up	2.71058e-08
ABE_INNER_EAR	35	Down	0.00943676
GTATTAT_MIR3693P	165	Up	3.5812e-08
ABE_VEGFA_TARGETS_2HR	25	Down	0.290045
ZHENG_BOUND_BY_FOXP3	376	Up	4.69355e-08
ABRAHAM_ALPC_VS_MULTIPLE_MYELOMA_DN	19	Down	0.631139
RODRIGUES_THYROID_CARCINOMA_POORLY_DIFFERENTIATED_UP	565	Up	4.9041e-08
ATTCTTT_MIR186	218	Up	5.28588e-08
GSE10239_KLRG1INT_VS_KLRG1HIGH_EFF_CD8_TCELL_DN	158	Up	5.42606e-08
GCM_RAB10	160	Up	8.69698e-08
VEGF_A_UP.V1_DN	161	Up	9.54455e-08
SEIDEN_ONCOGENESIS_BY_MET	80	Up	1.11441e-07
GCM_ERBB2IP	58	Up	1.22325e-07
GSE39820_CTRL_VS_TGFBETA3_IL6_IL23A_CD4_TCELL_UP	181	Up	1.23172e-07
TAGCTTT_MIR9	177	Up	1.42486e-07
GSE21380_NON_TFH_VS_GERMINAL_CENTER_TFH_CD4_TCELL_DN	175	Up	1.47493e-07
ATTACAT_MIR3803P	79	Up	1.56459e-07
TACTTGA_MIR26A_MIR26B	247	Up	1.62225e-07
OSMAN_BLADDER_CANCER_UP	358	Up	2.16999e-07
ZHANG_BREAST_CANCER_PROGENITORS_UP	383	Up	2.32884e-07
TAATGTG_MIR323	129	Up	2.39313e-07
ATGTTAA_MIR302C	184	Up	2.81624e-07
ATACTGT_MIR144	157	Up	2.90776e-07
ACEVEDO_FGFR1_TARGETS_IN_PROSTATE_CANCER_MODEL_DN	195	Down	0.826609
BURTON_ADIPOGENESIS_12	32	Up	3.44552e-07
ACEVEDO_LIVER_CANCER_DN	470	Down	0.000428258
WENDT_COHESIN_TARGETS_UP	32	Up	4.03596e-07
GSE46025_WT_VS_FOXO1_KO_KLRG1_LOW_CD8_EFFECTOR_TCELL_DN	156	Up	4.64435e-07
TGCTTTG_MIR330	246	Up	5.42264e-07
AATGTGA_MIR23A_MIR23B	313	Up	7.98374e-07
CATGTAA_MIR496	132	Up	8.96026e-07
ACEVEDO_LIVER_TUMOR_VS_NORMAL_ADJACENT_TISSUE_DN	235	Down	0.079523
ACEVEDO_LIVER_TUMOR_VS_NORMAL_ADJACENT_TISSUE_UP	781	Down	0.560694
TGCACTT_MIR519C_MIR519B_MIR519A	356	Up	9.28747e-07
ACEVEDO_NORMAL_TISSUE_ADJACENT_TO_LIVER_TUMOR_DN	314	Down	2.60063e-06
WHITFIELD_CELL_CYCLE_S	133	Up	9.90769e-07
ACTGAAA_MIR30A3P_MIR30E3P	159	Up	1.17258e-06
ACOSTA_PROLIFERATION_INDEPENDENT_MYC_TARGETS_DN	91	Down	0.0953842
ACOSTA_PROLIFERATION_INDEPENDENT_MYC_TARGETS_UP	73	Down	0.540889
CATTTCA_MIR203	209	Up	1.19824e-06
ACTAYRNNNCCCR_UNKNOWN	399	Down	0.910333
RIGGINS_TAMOXIFEN_RESISTANCE_DN	181	Up	1.2184e-06
SENESE_HDAC3_TARGETS_UP	398	Up	1.23203e-06
BURTON_ADIPOGENESIS_11	51	Up	1.26285e-06
DEBIASI_APOPTOSIS_BY_REOVIRUS_INFECTION_UP	273	Up	1.29802e-06
GSE21063_CTRL_VS_ANTI_IGM_STIM_BCELL_NFATC1_KO_3H_DN	154	Up	1.37066e-06
CTTGTAT_MIR381	167	Up	1.40265e-06
ACTWSNACTNY_UNKNOWN	81	Down	0.340264
FLORIO_NEOCORTEX_BASAL_RADIAL_GLIA_DN	161	Up	1.62997e-06
GCM_ZNF198	105	Up	1.62997e-06
AFFAR_YY1_TARGETS_UP	134	Down	0.714412
ACCATTT_MIR522	127	Up	1.71185e-06
CAGTATT_MIR200B_MIR200C_MIR429	363	Up	1.75723e-06
ATGCAGT_MIR217	82	Up	2.03911e-06
LU_EZH2_TARGETS_DN	318	Up	2.11578e-06
DACOSTA_UV_RESPONSE_VIA_ERCC3_XPCS_DN	76	Up	2.1621e-06
GSE40274_FOXP3_VS_FOXP3_AND_HELIOS_TRANSDUCED_ACTIVATED_CD4_TCELL_DN	108	Up	2.23136e-06
AGCTCCT_MIR28	74	Down	0.85686
TTTGCAG_MIR518A2	155	Up	2.24557e-06
CTACTGT_MIR199A	148	Up	2.2935e-06
GSE7596_AKT_TRANSD_VS_CTRL_CD4_TCONV_WITH_TGFB_UP	129	Up	2.37738e-06
SENESE_HDAC1_TARGETS_UP	386	Up	2.53605e-06
DING_LUNG_CANCER_EXPRESSION_BY_COPY_NUMBER	91	Up	2.84092e-06
GTACTGT_MIR101	196	Up	2.99823e-06
WAMUNYOKOLI_OVARIAN_CANCER_LMP_DN	165	Up	3.0383e-06
GTTATAT_MIR410	67	Up	3.16972e-06
HUTTMANN_B_CLL_POOR_SURVIVAL_DN	47	Up	3.18411e-06
BIDUS_METASTASIS_UP	195	Up	3.4984e-06
GSE9960_HEALTHY_VS_GRAM_NEG_AND_POS_SEPSIS_PBMC_DN	153	Up	4.60089e-06
TTGCACT_MIR130A_MIR301_MIR130B	325	Up	5.3041e-06
AGUIRRE_PANCREATIC_CANCER_COPY_NUMBER_DN	205	Down	0.625748
AGUIRRE_PANCREATIC_CANCER_COPY_NUMBER_UP	250	Down	0.137372
DACOSTA_UV_RESPONSE_VIA_ERCC3_TTD_DN	70	Up	5.43589e-06
GCAAAAA_MIR129	134	Up	5.8335e-06
ATCATGA_MIR433	91	Up	6.20223e-06
AHRARNT_02	12	Down	0.94846
TAATAAT_MIR126	166	Up	6.4694e-06
AIYAR_COBRA1_TARGETS_DN	24	Down	0.76811
AIYAR_COBRA1_TARGETS_UP	35	Down	0.911368
ATGTACA_MIR493	245	Up	8.21362e-06
AKL_HTLV1_INFECTION_UP	26	Down	0.525827
AKT_UP_MTOR_DN.V1_DN	137	Down	0.63703
AKT_UP_MTOR_DN.V1_UP	130	Down	0.476969
AKT_UP.V1_DN	133	Down	0.473532
AKT_UP.V1_UP	125	Down	0.670787
ALCALA_APOPTOSIS	75	Down	0.142361
TTTGCAC_MIR19A_MIR19B	423	Up	8.90966e-06
GCACTTT_MIR175P_MIR20A_MIR106A_MIR106B_MIR20B_MIR519D	475	Up	1.03851e-05
ALFANO_MYC_TARGETS	202	Down	0.409548
ALK_DN.V1_DN	64	Down	0.169511
ALK_DN.V1_UP	84	Down	0.711996
GSE25146_UNSTIM_VS_HELIOBACTER_PYLORI_LPS_STIM_AGS_CELL_DN	134	Up	1.16251e-05
ALONSO_METASTASIS_EMT_DN	2	Down	0.876544
KIM_GERMINAL_CENTER_T_HELPER_UP	55	Up	1.16251e-05
PICCALUGA_ANGIOIMMUNOBLASTIC_LYMPHOMA_DN	118	Up	1.1798e-05
ALONSO_METASTASIS_UP	180	Down	0.554092
GSE18893_TCONV_VS_TREG_2H_TNF_STIM_DN	150	Up	1.28109e-05
CAGTGTT_MIR141_MIR200A	238	Up	1.37128e-05
PYEON_HPV_POSITIVE_TUMORS_UP	70	Up	1.45097e-05
AMBROSINI_FLAVOPIRIDOL_TREATMENT_TP53	85	Down	0.40425
DEURIG_T_CELL_PROLYMPHOCYTIC_LEUKEMIA_DN	258	Up	1.46606e-05
MODULE_277	47	Up	1.56233e-05
AMIT_EGF_RESPONSE_120_HELA	60	Down	0.916796
AMIT_EGF_RESPONSE_120_MCF10A	37	Down	0.819275
AMIT_EGF_RESPONSE_20_HELA	8	Down	0.613586
AMIT_EGF_RESPONSE_20_MCF10A	13	Down	0.949825
STK33_UP	232	Up	1.58339e-05
EPPERT_PROGENITOR	117	Up	1.60128e-05
GSE21360_NAIVE_VS_QUATERNARY_MEMORY_CD8_TCELL_UP	176	Up	1.74955e-05
GSE10239_NAIVE_VS_MEMORY_CD8_TCELL_UP	181	Up	1.94909e-05
AMIT_EGF_RESPONSE_480_HELA	143	Down	0.046995
GSE21033_1H_VS_12H_POLYIC_STIM_DC_DN	110	Up	1.95653e-05
GSE21678_WT_VS_FOXO1_FOXO3_KO_TREG_UP	150	Up	1.98304e-05
ATGTTTC_MIR494	122	Up	2.05555e-05
STK33_NOMO_UP	235	Up	2.21492e-05
AMIT_SERUM_RESPONSE_20_MCF10A	16	Down	0.577802
GO_NUCLEAR_CHROMOSOME_SEGREGATION	182	Up	2.26743e-05
FISCHER_G2_M_CELL_CYCLE	204	Up	2.31628e-05
AMIT_SERUM_RESPONSE_480_MCF10A	29	Down	0.966331
ENK_UV_RESPONSE_KERATINOCYTE_DN	447	Up	2.35429e-05
GO_SISTER_CHROMATID_COHESION	99	Up	2.35429e-05
BILD_CTNNB1_ONCOGENIC_SIGNATURE	66	Up	2.68329e-05
GTGCAAA_MIR507	77	Up	3.29879e-05
AMUNDSON_DNA_DAMAGE_RESPONSE_TP53	14	Down	0.711412
GCATTTG_MIR105	137	Up	3.31829e-05
GSE23502_BM_VS_COLON_TUMOR_MYELOID_DERIVED_SUPPRESSOR_CELL_DN	155	Up	3.44329e-05
GO_SISTER_CHROMATID_SEGREGATION	153	Up	3.67885e-05
ATAAGCT_MIR21	93	Up	3.78905e-05
AACATTC_MIR4093P	116	Up	3.94466e-05
GSE13547_2H_VS_12_H_ANTI_IGM_STIM_BCELL_UP	146	Up	4.03704e-05
GINESTIER_BREAST_CANCER_ZNF217_AMPLIFIED_UP	72	Up	4.2036e-05
ATAGGAA_MIR202	90	Up	4.38731e-05
FISCHER_G1_S_CELL_CYCLE	165	Up	4.38731e-05
ANDERSEN_LIVER_CANCER_KRT19_DN	68	Down	0.00234791
ANDERSEN_LIVER_CANCER_KRT19_UP	34	Down	0.21153
AP1_01	180	Down	0.807221
AP1_C	187	Down	0.944475
SCHLOSSER_SERUM_RESPONSE_DN	612	Up	4.38731e-05
AP1_Q2_01	188	Down	0.834178
GSE28737_WT_VS_BCL6_KO_MARGINAL_ZONE_BCELL_DN	163	Up	4.72431e-05
AP1_Q4_01	183	Down	0.910137
AP1_Q6	179	Down	0.987578
AP1_Q6_01	177	Down	0.994862
AP1FJ_Q2	173	Down	0.931399
AP2_Q3	179	Down	0.610933
TATTATA_MIR374	209	Up	4.79466e-05
AP2_Q6_01	202	Down	0.775471
AP2ALPHA_01	183	Down	0.436522
AP2GAMMA_01	185	Down	0.695754
AP2REP_01	113	Down	0.435684
chr4q21	55	Up	4.97018e-05
AP4_01	172	Down	0.625748
AP4_Q5	181	Down	0.979482
AP4_Q6	150	Down	0.600987
AP4_Q6_01	166	Down	0.616535
GSE38696_LIGHT_ZONE_VS_DARK_ZONE_BCELL_UP	156	Up	4.99733e-05
APPIERTO_RESPONSE_TO_FENRETINIDE_DN	45	Down	0.120928
GENTILE_UV_HIGH_DOSE_DN	268	Up	5.50567e-05
MODULE_239	107	Up	5.59156e-05
AR_01	123	Down	0.844256
TGCACTG_MIR148A_MIR152_MIR148B	244	Up	6.65243e-05
GSE9601_UNTREATED_VS_NFKB_INHIBITOR_TREATED_HCMV_INF_MONOCYTE_DN	155	Up	6.92215e-05
DODD_NASOPHARYNGEAL_CARCINOMA_DN	1157	Up	7.07973e-05
TTTTGAG_MIR373	179	Up	7.12784e-05
AREB6_01	179	Down	0.84383
PUJANA_XPRSS_INT_NETWORK	160	Up	7.2047e-05
AREB6_03	176	Down	0.9732
ACATATC_MIR190	47	Up	7.99937e-05
ARGGGTTAA_UNKNOWN	75	Down	0.899631
GEORGES_CELL_CYCLE_MIR192_TARGETS	53	Up	7.99937e-05
MEK_UP.V1_DN	155	Up	7.99937e-05
CHANG_CYCLING_GENES	132	Up	8.00728e-05
AAGCAAT_MIR137	159	Up	8.11657e-05
ASTIER_INTEGRIN_SIGNALING	46	Down	0.647686
NIKOLSKY_BREAST_CANCER_8Q12_Q22_AMPLICON	100	Up	8.11657e-05
GSE6259_BCELL_VS_CD8_TCELL_DN	150	Up	8.33968e-05
TGTTTAC_MIR30A5P_MIR30C_MIR30D_MIR30B_MIR30E5P	445	Up	8.54898e-05
GSE39820_TGFBETA3_IL6_VS_TGFBETA3_IL6_IL23A_TREATED_CD4_TCELL_UP	162	Up	8.68064e-05
GSE2706_2H_VS_8H_R848_STIM_DC_DN	144	Up	8.73264e-05
GTTTGTT_MIR495	206	Up	8.73572e-05
CTTTGTA_MIR524	320	Up	8.76184e-05
GSE27241_WT_VS_RORGT_KO_TH17_POLARIZED_CD4_TCELL_TREATED_WITH_DIGOXIN_UP	144	Up	8.82696e-05
TURASHVILI_BREAST_LOBULAR_CARCINOMA_VS_DUCTAL_NORMAL_UP	57	Up	8.86569e-05
chr2q32	30	Up	9.09043e-05
VERNELL_RETINOBLASTOMA_PATHWAY_UP	67	Up	9.09764e-05
GSE40666_UNTREATED_VS_IFNA_STIM_STAT4_KO_EFFECTOR_CD8_TCELL_90MIN_DN	151	Up	9.67735e-05
ATF_B	135	Down	0.932256
ATF1_Q6	152	Down	0.995786
ATATGCA_MIR448	157	Up	0.000100963
FARMER_BREAST_CANCER_CLUSTER_2	29	Up	0.00010396
EIF4E_DN	88	Up	0.000107898
ATF2_UP.V1_UP	109	Down	0.448129
GCM_PTPRD	54	Up	0.000109184
CAGCTTT_MIR320	212	Up	0.000116239
GSE45881_CXCR6HI_VS_CXCR1LO_COLONIC_LAMINA_PROPRIA_UP	162	Up	0.00011998
MARTINEZ_RESPONSE_TO_TRABECTEDIN_DN	245	Up	0.000122936
AACTGAC_MIR223	74	Up	0.00012399
ZHANG_TLX_TARGETS_60HR_DN	253	Up	0.000126424
PECE_MAMMARY_STEM_CELL_DN	119	Up	0.000126991
IKEDA_MIR1_TARGETS_UP	52	Up	0.000128337
SENESE_HDAC2_TARGETS_UP	96	Up	0.000130325
chr4q31	40	Up	0.000131722
GSE43863_NAIVE_VS_LY6C_INT_CXCR5POS_CD4_EFF_TCELL_D6_LCMV_UP	151	Up	0.000136279
ATGCTGC_MIR103_MIR107	160	Up	0.000137084
GSE39820_TGFBETA1_IL6_VS_TGFBETA1_IL6_IL23A_TREATED_CD4_TCELL_UP	173	Up	0.000137084
GSE10239_MEMORY_VS_DAY4.5_EFF_CD8_TCELL_DN	180	Up	0.000147077
TAKEDA_TARGETS_OF_NUP98_HOXA9_FUSION_6HR_UP	52	Up	0.000154129
ATM_DN.V1_UP	78	Down	0.325349
ATGTAGC_MIR221_MIR222	109	Up	0.000156225
IWANAGA_E2F1_TARGETS_INDUCED_BY_SERUM	28	Up	0.000157444
STK33_SKM_UP	211	Up	0.000157904
AAGCACA_MIR218	295	Up	0.000165798
GSE39820_TGFBETA1_VS_TGFBETA3_IN_IL6_TREATED_CD4_TCELL_UP	181	Up	0.000175246
AAGCCAT_MIR135A_MIR135B	250	Up	0.000176503
KONG_E2F3_TARGETS	83	Up	0.000179275
BACH1_01	184	Down	0.440756
BACH2_01	189	Down	0.752042
JOHNSTONE_PARVB_TARGETS_1_DN	51	Up	0.000185712
GTGCAAT_MIR25_MIR32_MIR92_MIR363_MIR367	230	Up	0.000187123
MITSIADES_RESPONSE_TO_APLIDIN_DN	219	Up	0.000190134
BAE_BRCA1_TARGETS_UP	69	Down	0.756224
AGCATTA_MIR155	101	Up	0.00019824
BAELDE_DIABETIC_NEPHROPATHY_UP	67	Down	0.0301012
BAFNA_MUC4_TARGETS_DN	3	Down	0.87447
BAFNA_MUC4_TARGETS_UP	6	Down	0.978877
POOLA_INVASIVE_BREAST_CANCER_UP	213	Up	0.000205164
CTTTGCA_MIR527	184	Up	0.000206134
BUYTAERT_PHOTODYNAMIC_THERAPY_STRESS_UP	728	Up	0.000207091
BAKKER_FOXO3_TARGETS_DN	143	Down	0.127448
GSE5503_LIVER_DC_VS_PLN_DC_ACTIVATED_ALLOGENIC_TCELL_DN	177	Up	0.000210462
GNF2_SMC4L1	79	Up	0.000216584
BALLIF_DEVELOPMENTAL_DISABILITY_P16_P12_DELETION	6	Down	0.40732
BANDRES_RESPONSE_TO_CARMUSTIN_MGMT_24HR_DN	25	Down	0.568763
BANDRES_RESPONSE_TO_CARMUSTIN_MGMT_24HR_UP	7	Down	0.499242
BANDRES_RESPONSE_TO_CARMUSTIN_MGMT_48HR_DN	106	Down	0.00292477
BANDRES_RESPONSE_TO_CARMUSTIN_MGMT_48HR_UP	11	Down	0.959637
BROWNE_HCMV_INFECTION_6HR_DN	137	Up	0.00021835
BANDRES_RESPONSE_TO_CARMUSTIN_WITHOUT_MGMT_24HR_UP	10	Down	0.678363
BANDRES_RESPONSE_TO_CARMUSTIN_WITHOUT_MGMT_48HR_DN	25	Down	0.0795572
BANDRES_RESPONSE_TO_CARMUSTIN_WITHOUT_MGMT_48HR_UP	12	Down	0.615962
GSE29164_UNTREATED_VS_CD8_TCELL_AND_IL12_TREATED_MELANOMA_DAY7_UP	180	Up	0.000221168
BARIS_THYROID_CANCER_UP	20	Down	0.561967
BARRIER_CANCER_RELAPSE_NORMAL_SAMPLE_DN	28	Down	0.00933266
REICHERT_MITOSIS_LIN9_TARGETS	26	Up	0.00023285
BARRIER_CANCER_RELAPSE_TUMOR_SAMPLE_DN	9	Down	0.23648
GO_CHROMOSOME_SEGREGATION	223	Up	0.000242172
BARRIER_COLON_CANCER_RECURRENCE_DN	14	Down	0.153187
VILLANUEVA_LIVER_CANCER_KRT19_UP	135	Up	0.000249745
GSE21774_CD56_BRIGHT_VS_DIM_CD62L_POSITIVE_NK_CELL_UP	161	Up	0.000257401
GTATGAT_MIR154_MIR487	56	Up	0.000257401
BASSO_B_LYMPHOCYTE_NETWORK	131	Down	0.568763
BASSO_CD40_SIGNALING_DN	55	Down	0.7037
BASSO_CD40_SIGNALING_UP	75	Down	0.891502
GSE17974_IL4_AND_ANTI_IL12_VS_UNTREATED_6H_ACT_CD4_TCELL_DN	145	Up	0.000258206
TURASHVILI_BREAST_DUCTAL_CARCINOMA_VS_DUCTAL_NORMAL_UP	39	Up	0.000270216
BAUS_TFF2_TARGETS_DN	10	Down	0.828452
BAUS_TFF2_TARGETS_UP	21	Down	0.551502
PLASARI_TGFB1_TARGETS_10HR_DN	192	Up	0.000281314
BCAT_BILD_ET_AL_UP	37	Down	0.0188711
BCAT_GDS748_DN	36	Down	0.835951
GSE37532_WT_VS_PPARG_KO_LN_TCONV_UP	155	Up	0.000283033
GNF2_CDC2	59	Up	0.000292621
GSE9006_TYPE_1_VS_TYPE_2_DIABETES_PBMC_AT_DX_DN	173	Up	0.000292621
MOSERLE_IFNA_RESPONSE	28	Up	0.000292621
GSE22886_NAIVE_CD4_TCELL_VS_NKCELL_DN	179	Up	0.000308466
ACAACTT_MIR382	48	Up	0.000318753
BEGUM_TARGETS_OF_PAX3_FOXO1_FUSION_DN	40	Down	0.967606
GSE32423_MEMORY_VS_NAIVE_CD8_TCELL_IL7_IL4_DN	171	Up	0.000318753
BEIER_GLIOMA_STEM_CELL_DN	57	Down	0.838678
IKEDA_MIR30_TARGETS_DN	22	Up	0.000319683
GSE9006_HEALTHY_VS_TYPE_2_DIABETES_PBMC_AT_DX_DN	160	Up	0.000319982
GSE16450_CTRL_VS_IFNA_6H_STIM_IMMATURE_NEURON_CELL_LINE_UP	146	Up	0.000320415
chr1p31	48	Up	0.000329793
YANAGIHARA_ESX1_TARGETS	23	Up	0.000329793
BENPORATH_ES_2	26	Down	0.936704
BENPORATH_ES_CORE_NINE	8	Down	0.896487
MOLENAAR_TARGETS_OF_CCND1_AND_CDK4_DN	56	Up	0.000331264
BENPORATH_ES_WITH_H3K27ME3	498	Down	0.874592
BENPORATH_MYC_MAX_TARGETS	694	Down	0.563957
BENPORATH_MYC_TARGETS_WITH_EBOX	187	Down	0.0101928
GSE16385_UNTREATED_VS_12H_IL4_TREATED_MACROPHAGE_DN	138	Up	0.000333928
GCM_DFFA	113	Up	0.000336508
chr5q12	29	Up	0.000337534
CAATGCA_MIR33	63	Up	0.000342725
GCM_MAP4K4	145	Up	0.000360391
GENTILE_UV_RESPONSE_CLUSTER_D2	38	Up	0.000361876
ATACCTC_MIR202	146	Up	0.000362763
FLORIO_NEOCORTEX_BASAL_RADIAL_GLIA_UP	168	Up	0.000362763
BERENJENO_ROCK_SIGNALING_NOT_VIA_RHOA_UP	19	Down	0.171272
BERENJENO_TRANSFORMED_BY_RHOA_DN	350	Down	0.392864
GSE1112_OT1_CD8AB_VS_HY_CD8AA_THYMOCYTE_RTOC_CULTURE_DN	122	Up	0.00036624
GSE13547_CTRL_VS_ANTI_IGM_STIM_BCELL_2H_UP	146	Up	0.00036624
DUTERTRE_ESTRADIOL_RESPONSE_24HR_DN	437	Up	0.00037334
BERENJENO_TRANSFORMED_BY_RHOA_REVERSIBLY_UP	7	Down	0.230521
AAGCACT_MIR520F	193	Up	0.000375969
GSE19888_CTRL_VS_A3R_INHIBITOR_TREATED_MAST_CELL_DN	153	Up	0.000384653
MODULE_97	80	Up	0.000386505
chr1p22	50	Up	0.00039252
ACTGTAG_MIR139	103	Up	0.000397372
BERTUCCI_INVASIVE_CARCINOMA_DUCTAL_VS_LOBULAR_UP	20	Down	0.739959
CHIBA_RESPONSE_TO_TSA_DN	20	Up	0.000400982
TTTGTAG_MIR520D	257	Up	0.000405451
GNF2_TTK	37	Up	0.000419086
BHAT_ESR1_TARGETS_NOT_VIA_AKT1_UP	161	Down	0.111949
GSE2770_TGFB_AND_IL4_VS_TGFB_AND_IL12_TREATED_ACT_CD4_TCELL_6H_DN	161	Up	0.000420245
BHAT_ESR1_TARGETS_VIA_AKT1_UP	223	Down	0.00445184
BHATI_G2M_ARREST_BY_2METHOXYESTRADIOL_DN	99	Down	0.202858
GNF2_CCNB2	52	Up	0.000426218
NUYTTEN_NIPP1_TARGETS_UP	624	Up	0.000427293
BIDUS_METASTASIS_DN	128	Down	0.562556
GNF2_PCNA	63	Up	0.000435614
GTGCCAT_MIR183	138	Up	0.000442306
BILANGES_RAPAMYCIN_SENSITIVE_GENES	34	Down	0.693458
BILANGES_RAPAMYCIN_SENSITIVE_VIA_TSC1_AND_TSC2	66	Down	0.00456713
BILANGES_SERUM_AND_RAPAMYCIN_SENSITIVE_GENES	67	Down	5.44508e-08
BILANGES_SERUM_RESPONSE_TRANSLATION	29	Down	0.00111225
BILANGES_SERUM_SENSITIVE_GENES	62	Down	0.690615
GSE17974_IL4_AND_ANTI_IL12_VS_UNTREATED_12H_ACT_CD4_TCELL_UP	145	Up	0.000444114
SPIRA_SMOKERS_LUNG_CANCER_UP	34	Up	0.000444114
ONDER_CDH1_TARGETS_1_DN	135	Up	0.000449309
TANG_SENESCENCE_TP53_TARGETS_DN	49	Up	0.000451184
GNF2_CCNA2	64	Up	0.0004534
CACTTTG_MIR520G_MIR520H	186	Up	0.000453926
GCM_CSNK1A1	35	Up	0.000469356
BILD_MYC_ONCOGENIC_SIGNATURE	163	Down	0.193267
GSE1791_CTRL_VS_NEUROMEDINU_IN_T_CELL_LINE_6H_DN	178	Up	0.000472127
REACTOME_MITOTIC_PROMETAPHASE	80	Up	0.000478503
TACAATC_MIR508	46	Up	0.000478503
GSE13173_UNTREATED_VS_IL12_TREATED_ACT_CD8_TCELL_DN	115	Up	0.000478903
GNF2_HMMR	45	Up	0.000487688
GCTTGAA_MIR498	94	Up	0.000490375
ACTTTAT_MIR1425P	223	Up	0.000492616
BIOCARTA_AHSP_PATHWAY	10	Down	0.0771042
MARTORIATI_MDM4_TARGETS_FETAL_LIVER_DN	437	Up	0.000493603
KANG_DOXORUBICIN_RESISTANCE_UP	50	Up	0.000503844
AAAGACA_MIR511	139	Up	0.000507747
FISCHER_DREAM_TARGETS	826	Up	0.000513031
SESTO_RESPONSE_TO_UV_C2	50	Up	0.000522436
BIOCARTA_AMI_PATHWAY	16	Down	0.806348
BIOCARTA_ARAP_PATHWAY	17	Down	0.967844
GSE34156_UNTREATED_VS_6H_NOD2_AND_TLR1_TLR2_LIGAND_TREATED_MONOCYTE_DN	128	Up	0.000523212
BIOCARTA_ARF_PATHWAY	13	Down	0.900816
BIOCARTA_ASBCELL_PATHWAY	6	Down	0.888057
GSE36009_WT_VS_NLRP10_KO_DC_LPS_STIM_DN	165	Up	0.000523313
GSE16385_ROSIGLITAZONE_IL4_VS_IFNG_TNF_STIM_MACROPHAGE_UP	165	Up	0.000523841
REACTOME_GENERIC_TRANSCRIPTION_PATHWAY	273	Up	0.000525671
ACTGCAG_MIR173P	83	Up	0.000541907
BIOCARTA_BARR_MAPK_PATHWAY	9	Down	0.587758
BIOCARTA_BARRESTIN_PATHWAY	8	Down	0.297572
BIOCARTA_BARRESTIN_SRC_PATHWAY	12	Down	0.409622
CTATGCA_MIR153	169	Up	0.000552908
GO_CHROMOSOME_CENTROMERIC_REGION	153	Up	0.000561009
BIOCARTA_BIOPEPTIDES_PATHWAY	35	Down	0.760739
BIOCARTA_BLYMPHOCYTE_PATHWAY	7	Down	0.627304
BIOCARTA_CACAM_PATHWAY	9	Down	0.789034
ACACTAC_MIR1423P	105	Up	0.000575254
GSE25087_TREG_VS_TCONV_ADULT_UP	159	Up	0.000593692
FINETTI_BREAST_CANCER_KINOME_RED	15	Up	0.000597452
GSE8515_CTRL_VS_IL6_4H_STIM_MAC_UP	146	Up	0.000597518
TURASHVILI_BREAST_DUCTAL_CARCINOMA_VS_LOBULAR_NORMAL_UP	67	Up	0.000599593
LTE2_UP.V1_DN	161	Up	0.000603081
GCACCTT_MIR18A_MIR18B	95	Up	0.000605479
GNF2_MSH2	26	Up	0.000621408
BIOCARTA_CD40_PATHWAY	14	Down	0.787246
BIOCARTA_CDC42RAC_PATHWAY	16	Down	0.980694
BIOCARTA_CDK5_PATHWAY	9	Down	0.674587
BIOCARTA_CDMAC_PATHWAY	14	Down	0.903067
BIOCARTA_CELL2CELL_PATHWAY	12	Down	0.771242
THUM_SYSTOLIC_HEART_FAILURE_DN	176	Up	0.000622815
BIOCARTA_CERAMIDE_PATHWAY	19	Down	0.848064
FERREIRA_EWINGS_SARCOMA_UNSTABLE_VS_STABLE_UP	140	Up	0.000643938
GSE5099_UNSTIM_VS_MCSF_TREATED_MONOCYTE_DAY7_UP	176	Up	0.000643938
GSE40493_BCL6_KO_VS_WT_TREG_UP	142	Up	0.000656735
TTGCCAA_MIR182	250	Up	0.000656735
BIOCARTA_CLASSIC_PATHWAY	10	Down	0.883215
BIOCARTA_COMP_PATHWAY	15	Down	0.594277
AACTGGA_MIR145	194	Up	0.000664936
BIOCARTA_CSK_PATHWAY	15	Down	0.806578
GNF2_DEK	51	Up	0.000671419
NIKOLSKY_BREAST_CANCER_19Q13.1_AMPLICON	19	Up	0.000671419
ACTGTGA_MIR27A_MIR27B	365	Up	0.000702787
HOXA9_DN.V1_UP	160	Up	0.000704345
GSE13485_DAY1_VS_DAY3_YF17D_VACCINE_PBMC_DN	173	Up	0.000718658
PUJANA_BRCA_CENTERED_NETWORK	112	Up	0.000718658
KINSEY_TARGETS_OF_EWSR1_FLII_FUSION_UP	1087	Up	0.000729746
chr3q26	38	Up	0.000730922
PILON_KLF1_TARGETS_DN	1758	Up	0.000749368
KIM_MYC_AMPLIFICATION_TARGETS_DN	68	Up	0.000751255
chr14q22	45	Up	0.00077463
FINETTI_BREAST_CANCERS_KINOME_GRAY	14	Up	0.000787575
GSE7460_TREG_VS_TCONV_ACT_UP	157	Up	0.000795098
RB_P130_DN.V1_DN	119	Up	0.000802673
BONCI_TARGETS_OF_MIR15A_AND_MIR16_1	71	Up	0.000806088
GSE19888_ADENOSINE_A3R_INH_PRETREAT_AND_ACT_BY_A3R_VS_A3R_INH_AND_TCELL_MEMBRANES_ACT_MAST_CELL_UP	160	Up	0.000806702
GSE15750_DAY6_VS_DAY10_TRAF6KO_EFF_CD8_TCELL_UP	179	Up	0.000808464
GSE21927_BALBC_VS_C57BL6_MONOCYTE_TUMOR_DN	136	Up	0.000809203
BIOCARTA_EPO_PATHWAY	16	Down	0.814791
BIOCARTA_EPONFKB_PATHWAY	11	Down	0.566183
BIOCARTA_ERK_PATHWAY	24	Down	0.649055
BYSTROEM_CORRELATED_WITH_IL5_DN	56	Up	0.000811473
DURCHDEWALD_SKIN_CARCINOGENESIS_DN	228	Up	0.000811473
BIOCARTA_ETC_PATHWAY	10	Down	0.160753
GSE19941_IL10_KO_VS_IL10_KO_AND_NFKBP50_KO_LPS_AND_IL10_STIM_MACROPHAGE_DN	140	Up	0.000811473
BIOCARTA_EXTRINSIC_PATHWAY	11	Down	0.821829
GSE14699_NAIVE_VS_ACT_CD8_TCELL_DN	134	Up	0.00082912
GSE21774_CD62L_POS_CD56_BRIGHT_VS_CD62L_NEG_CD56_DIM_NK_CELL_DN	165	Up	0.000836119
BIOCARTA_FEEDER_PATHWAY	7	Down	0.048984
BIOCARTA_FIBRINOLYSIS_PATHWAY	10	Down	0.893471
BIOCARTA_FMLP_PATHWAY	29	Down	0.767217
BIOCARTA_FREE_PATHWAY	7	Down	0.086145
FUJII_YBX1_TARGETS_DN	177	Up	0.000849883
TGCAAAC_MIR452	74	Up	0.000860217
BIOCARTA_GABA_PATHWAY	4	Down	0.677857
PUJANA_BRCA2_PCC_NETWORK	369	Up	0.000884382
BIOCARTA_GCR_PATHWAY	14	Down	0.901101
AAAGGGA_MIR204_MIR211	177	Up	0.000890297
GSE26890_CXCR1_NEG_VS_POS_EFFECTOR_CD8_TCELL_UP	170	Up	0.000919619
BIOCARTA_GLYCOLYSIS_PATHWAY	10	Down	0.00682602
GO_MICROTUBULE_ORGANIZING_CENTER_ORGANIZATION	72	Up	0.000962484
GSE12507_PDC_CELL_LINE_VS_IMMATUE_T_CELL_LINE_UP	125	Up	0.000962484
EPPERT_HSC_R	89	Up	0.000966599
GSE23502_WT_VS_HDC_KO_MYELOID_DERIVED_SUPPRESSOR_CELL_BM_UP	167	Up	0.000974737
GNF2_CENPF	59	Up	0.000976295
WU_APOPTOSIS_BY_CDKN1A_VIA_TP53	51	Up	0.00100764
FLECHNER_BIOPSY_KIDNEY_TRANSPLANT_OK_VS_DONOR_UP	492	Up	0.00101854
MODULE_182	81	Up	0.00105748
BIOCARTA_HSP27_PATHWAY	10	Down	0.623948
TGAGATT_MIR216	80	Up	0.00106978
ACATTCC_MIR1_MIR206	250	Up	0.00107178
CHICAS_RB1_TARGETS_GROWING	198	Up	0.00107965
BIOCARTA_IL10_PATHWAY	12	Down	0.771242
chr3q25	32	Up	0.00112278
ACACTGG_MIR199A_MIR199B	123	Up	0.00113534
BIOCARTA_IL1R_PATHWAY	28	Down	0.897932
HOWLIN_CITED1_TARGETS_1_DN	33	Up	0.00113817
TGTGTGA_MIR377	159	Up	0.0011426
GNF2_CKS2	46	Up	0.00116104
GENTILE_UV_RESPONSE_CLUSTER_D4	49	Up	0.00117187
BIOCARTA_IL4_PATHWAY	9	Down	0.771309
BIOCARTA_IL5_PATHWAY	4	Down	0.965132
ZHENG_FOXP3_TARGETS_IN_T_LYMPHOCYTE_DN	29	Up	0.00117187
BROWNE_HCMV_INFECTION_18HR_UP	157	Up	0.00118826
GARY_CD5_TARGETS_DN	393	Up	0.00118826
ZWANG_CLASS_1_TRANSIENTLY_INDUCED_BY_EGF	374	Up	0.00118826
BIOCARTA_INTEGRIN_PATHWAY	34	Down	0.857129
BIOCARTA_INTRINSIC_PATHWAY	19	Down	0.467915
GSE26928_EFF_MEMORY_VS_CXCR5_POS_CD4_TCELL_DN	139	Up	0.00119846
BIOCARTA_KREB_PATHWAY	8	Down	0.51919
GSE22886_NAIVE_CD4_TCELL_VS_MEMORY_TCELL_DN	177	Up	0.00119996
BIOCARTA_LECTIN_PATHWAY	10	Down	0.306723
chr12p11	31	Up	0.00122473
BIOCARTA_LONGEVITY_PATHWAY	13	Down	0.949317
ZWANG_CLASS_3_TRANSIENTLY_INDUCED_BY_EGF	185	Up	0.00122473
BIOCARTA_MAL_PATHWAY	16	Down	0.70168
HALLMARK_G2M_CHECKPOINT	190	Up	0.00122653
PUIFFE_INVASION_INHIBITED_BY_ASCITES_DN	130	Up	0.00126591
GSE45365_WT_VS_IFNAR_KO_BCELL_MCMV_INFECTION_UP	114	Up	0.00128789
GSE13738_RESTING_VS_BYSTANDER_ACTIVATED_CD4_TCELL_UP	135	Up	0.00130831
GCM_MAX	28	Up	0.00132824
BIOCARTA_MITOCHONDRIA_PATHWAY	19	Down	0.903076
GO_CONDENSED_CHROMOSOME_CENTROMERIC_REGION	89	Up	0.00136421
BIOCARTA_MPR_PATHWAY	27	Down	0.982824
BIOCARTA_MTA3_PATHWAY	15	Down	0.114783
GSE41867_DAY15_EFFECTOR_VS_DAY30_MEMORY_CD8_TCELL_LCMV_ARMSTRONG_DN	118	Up	0.00137316
FOSTER_TOLERANT_MACROPHAGE_DN	355	Up	0.00139255
BIOCARTA_NDKDYNAMIN_PATHWAY	16	Down	0.755393
GSE34515_CD16_POS_MONOCYTE_VS_DC_UP	177	Up	0.00139255
BIOCARTA_NFKB_PATHWAY	21	Down	0.660951
KANG_DOXORUBICIN_RESISTANCE_DN	19	Up	0.00139255
GSE13946_CTRL_VS_DSS_COLITIS_GD_TCELL_FROM_COLON_DN	128	Up	0.00139418
GSE3400_UNTREATED_VS_IFNB_TREATED_MEF_UP	161	Up	0.00140265
GSE37605_FOXP3_FUSION_GFP_VS_IRES_GFP_TREG_C57BL6_DN	137	Up	0.00141036
chr4q32	25	Up	0.00142031
VECCHI_GASTRIC_CANCER_ADVANCED_VS_EARLY_UP	129	Up	0.00143041
chr2q24	21	Up	0.00144445
GCM_NCAM1	110	Up	0.00144445
BIOCARTA_P27_PATHWAY	11	Down	0.787246
BIOCARTA_P35ALZHEIMERS_PATHWAY	10	Down	0.57892
VANTVEER_BREAST_CANCER_METASTASIS_DN	100	Up	0.00144445
GSE13485_DAY1_VS_DAY7_YF17D_VACCINE_PBMC_DN	171	Up	0.00146188
TTGGAGA_MIR5155P_MIR519E	118	Up	0.00146381
GCM_MYST2	152	Up	0.00146469
BIOCARTA_PARKIN_PATHWAY	10	Down	0.805335
GSE15750_DAY6_VS_DAY10_EFF_CD8_TCELL_UP	179	Up	0.00146672
BIOCARTA_PGC1A_PATHWAY	18	Down	0.9448
CARD_MIR302A_TARGETS	59	Up	0.00148652
HALLMARK_UV_RESPONSE_DN	124	Up	0.00148652
SCHAEFFER_PROSTATE_DEVELOPMENT_6HR_UP	139	Up	0.00149013
BIOCARTA_PML_PATHWAY	14	Down	0.763269
GNF2_DDX5	56	Up	0.00149892
BIOCARTA_PROTEASOME_PATHWAY	28	Down	0.121902
GSE12366_PLASMA_CELL_VS_MEMORY_BCELL_DN	161	Up	0.00152332
GSE14415_INDUCED_VS_NATURAL_TREG_UP	116	Up	0.0015289
BIOCARTA_PTDINS_PATHWAY	21	Down	0.595984
RODRIGUES_THYROID_CARCINOMA_DN	68	Up	0.0015289
BIOCARTA_PYK2_PATHWAY	26	Down	0.988351
chr9p24	27	Up	0.00158492
TIEN_INTESTINE_PROBIOTICS_2HR_DN	78	Up	0.00160307
BIOCARTA_RACCYCD_PATHWAY	25	Down	0.807092
chr5q13	43	Up	0.00161631
WILCOX_RESPONSE_TO_PROGESTERONE_UP	127	Up	0.00162634
GSE4748_LPS_VS_LPS_AND_CYANOBACTERIUM_LPSLIKE_STIM_DC_3H_UP	166	Up	0.00166012
BIOCARTA_RAS_PATHWAY	19	Down	0.757835
GNF2_RRM1	82	Up	0.00166252
BIOCARTA_RELA_PATHWAY	16	Down	0.453153
BIOCARTA_RHO_PATHWAY	30	Down	0.865048
GO_KINETOCHORE	107	Up	0.00166252
BIOCARTA_SALMONELLA_PATHWAY	13	Down	0.879349
BIOCARTA_SARS_PATHWAY	9	Down	0.956441
BIOCARTA_SET_PATHWAY	9	Down	0.913278
chr6q22	36	Up	0.00168052
GRAHAM_NORMAL_QUIESCENT_VS_NORMAL_DIVIDING_DN	83	Up	0.00168052
BIOCARTA_SODD_PATHWAY	10	Down	0.848621
GSE10239_MEMORY_VS_KLRG1HIGH_EFF_CD8_TCELL_DN	174	Up	0.00168052
GSE41867_DAY15_EFFECTOR_VS_DAY30_EXHAUSTED_CD8_TCELL_LCMV_CLONE13_DN	179	Up	0.00168052
GSE41867_NAIVE_VS_DAY15_LCMV_CONE13_EFFECTOR_CD8_TCELL_DN	155	Up	0.00171354
GSE21670_UNTREATED_VS_TGFB_IL6_TREATED_CD4_TCELL_UP	159	Up	0.001766
GNF2_SMC2L1	31	Up	0.00177313
BIOCARTA_STRESS_PATHWAY	24	Down	0.732025
GSE18281_SUBCAPSULAR_VS_PERIMEDULLARY_CORTICAL_REGION_OF_THYMUS_DN	139	Up	0.00179961
GSE22025_PROGESTERONE_VS_TGFB1_AND_PROGESTERONE_TREATED_CD4_TCELL_UP	171	Up	0.00182854
GSE2405_HEAT_KILLED_VS_LIVE_A_PHAGOCYTOPHILUM_STIM_NEUTROPHIL_9H_DN	163	Up	0.00182898
BIOCARTA_TCRA_PATHWAY	7	Down	0.772422
BIOCARTA_TCYTOTOXIC_PATHWAY	7	Down	0.874499
GSE37532_TREG_VS_TCONV_PPARG_KO_CD4_TCELL_FROM_VISCERAL_ADIPOSE_TISSUE_DN	164	Up	0.00183007
GSE37301_MULTIPOTENT_PROGENITOR_VS_LYMPHOID_PRIMED_MPP_DN	133	Up	0.00183226
KOBAYASHI_EGFR_SIGNALING_24HR_DN	230	Up	0.0018392
GSE2706_UNSTIM_VS_8H_R848_DC_DN	146	Up	0.00184997
BIOCARTA_THELPER_PATHWAY	7	Down	0.997455
BIOCARTA_TID_PATHWAY	17	Down	0.421031
GCM_PTK2	129	Up	0.00186683
BIOCARTA_TNFR2_PATHWAY	17	Down	0.761207
GCNP_SHH_UP_EARLY.V1_UP	138	Up	0.00187723
GSE9316_CD4_TCELL_BALBC_VS_TH17_ENRI_CD4_TCELL_SKG_PMA_IONO_STIM_FR4NEG_DN	157	Up	0.00188363
THUM_SYSTOLIC_HEART_FAILURE_UP	340	Up	0.00189416
AGCACTT_MIR93_MIR302A_MIR302B_MIR302C_MIR302D_MIR372_MIR373_MIR520E_MIR520A_MIR526B_MIR520B_MIR520C_MIR520D	271	Up	0.00194471
BIOCARTA_UCALPAIN_PATHWAY	16	Down	0.740245
GCNP_SHH_UP_LATE.V1_UP	150	Up	0.00199938
GSE25088_CTRL_VS_ROSIGLITAZONE_STIM_STAT6_KO_MACROPHAGE_UP	124	Up	0.00203073
SMIRNOV_RESPONSE_TO_IR_2HR_DN	47	Up	0.00204986
BIOCARTA_VITCB_PATHWAY	8	Down	0.903179
BONOME_OVARIAN_CANCER_POOR_SURVIVAL_UP	26	Up	0.00207213
BAELDE_DIABETIC_NEPHROPATHY_DN	371	Up	0.00209252
GARGALOVIC_RESPONSE_TO_OXIDIZED_PHOSPHOLIPIDS_YELLOW_UP	27	Up	0.00209252
LEE_EARLY_T_LYMPHOCYTE_UP	86	Up	0.0020953
BLALOCK_ALZHEIMERS_DISEASE_UP	1361	Down	0.966281
GSE16450_CTRL_VS_IFNA_12H_STIM_IMMATURE_NEURON_CELL_LINE_UP	158	Up	0.00213521
BLUM_RESPONSE_TO_SALIRASIB_UP	223	Down	0.728499
GSE17721_0.5H_VS_4H_GARDIQUIMOD_BMDC_DN	163	Up	0.00213848
AAACCAC_MIR140	84	Up	0.00214129
ZHAN_MULTIPLE_MYELOMA_PR_UP	40	Up	0.00218743
RUIZ_TNC_TARGETS_DN	132	Up	0.00219427
BOCHKIS_FOXA2_TARGETS	375	Down	0.307096
GCM_SUFU	70	Up	0.00221034
BOGNI_TREATMENT_RELATED_MYELOID_LEUKEMIA_UP	22	Down	0.0763474
BOHN_PRIMARY_IMMUNODEFICIENCY_SYNDROM_DN	33	Down	0.836729
GSE7768_OVA_ALONE_VS_OVA_WITH_MPL_IMMUNIZED_MOUSE_WHOLE_SPLEEN_6H_DN	130	Up	0.00223191
GSE13485_CTRL_VS_DAY1_YF17D_VACCINE_PBMC_UP	179	Up	0.00229198
BONOME_OVARIAN_CANCER_POOR_SURVIVAL_DN	16	Down	0.21706
GSE21927_BALBC_VS_C57BL6_MONOCYTE_SPLEEN_UP	130	Up	0.00231966
GSE27291_0H_VS_7D_STIM_GAMMADELTA_TCELL_UP	133	Up	0.00232229
chr2q31	51	Up	0.00241083
BOQUEST_STEM_CELL_CULTURED_VS_FRESH_DN	23	Down	0.513152
GSE30971_CTRL_VS_LPS_STIM_MACROPHAGE_WBP7_HET_2H_UP	151	Up	0.00241444
GSE40274_SATB1_VS_FOXP3_AND_SATB1_TRANSDUCED_ACTIVATED_CD4_TCELL_DN	77	Up	0.00241444
GSE4748_CTRL_VS_LPS_STIM_DC_3H_UP	174	Up	0.00241444
BORCZUK_MALIGNANT_MESOTHELIOMA_DN	65	Down	0.68398
GSE4590_SMALL_VS_VPREB_POS_LARGE_PRE_BCELL_UP	138	Up	0.00245971
BURTON_ADIPOGENESIS_3	90	Up	0.00246027
AZARE_NEOPLASTIC_TRANSFORMATION_BY_STAT3_UP	104	Up	0.00248599
BOSCO_EPITHELIAL_DIFFERENTIATION_MODULE	27	Down	0.732483
RIGGI_EWING_SARCOMA_PROGENITOR_DN	139	Up	0.00248692
HOEBEKE_LYMPHOID_STEM_CELL_UP	68	Up	0.00249495
BOUDOUKHA_BOUND_BY_IGF2BP2	96	Down	0.258626
BOWIE_RESPONSE_TO_EXTRACELLULAR_MATRIX	16	Down	0.931833
TGCTGCT_MIR15A_MIR16_MIR15B_MIR195_MIR424_MIR497	468	Up	0.00251553
chr15q21	56	Up	0.0025283
GSE18893_TCONV_VS_TREG_24H_CULTURE_DN	165	Up	0.0025283
BOYAULT_LIVER_CANCER_SUBCLASS_G12_DN	13	Down	0.400152
GO_CONDENSED_CHROMOSOME	151	Up	0.0025417
BOYAULT_LIVER_CANCER_SUBCLASS_G123_DN	46	Down	0.148785
GNF2_FEN1	53	Up	0.0025588
GCM_HBP1	65	Up	0.00257432
BOYAULT_LIVER_CANCER_SUBCLASS_G23_DN	8	Down	0.332082
GTGACTT_MIR224	129	Up	0.00257432
BOYAULT_LIVER_CANCER_SUBCLASS_G3_DN	46	Down	0.00439527
EGUCHI_CELL_CYCLE_RB1_TARGETS	21	Up	0.0025898
GSE6269_HEALTHY_VS_STAPH_AUREUS_INF_PBMC_UP	145	Up	0.00263777
GSE7460_TCONV_VS_TREG_LN_DN	159	Up	0.00265714
BOYAULT_LIVER_CANCER_SUBCLASS_G56_UP	11	Down	0.878375
chr11q21	23	Up	0.00268317
GSE6674_CPG_VS_PL2_3_STIM_BCELL_DN	177	Up	0.00268317
GSE21379_TFH_VS_NON_TFH_CD4_TCELL_UP	136	Up	0.00273199
ODONNELL_TFRC_TARGETS_DN	94	Up	0.00273199
GGCACTT_MIR519E	105	Up	0.00273585
GSE9037_WT_VS_IRAK4_KO_BMDM_UP	174	Up	0.00273585
PUJANA_BREAST_CANCER_WITH_BRCA1_MUTATED_UP	54	Up	0.00286709
WILSON_PROTEASES_AT_TUMOR_BONE_INTERFACE_UP	20	Up	0.00288455
BOYLAN_MULTIPLE_MYELOMA_C_UP	38	Down	0.909288
GENTILE_RESPONSE_CLUSTER_D3	54	Up	0.00290738
GCM_PPM1D	20	Up	0.00291814
GSE25123_WT_VS_PPARG_KO_MACROPHAGE_IL4_AND_ROSIGLITAZONE_STIM_DN	148	Up	0.00291814
LEE_RECENT_THYMIC_EMIGRANT	180	Up	0.00291814
YNGTTNNNATT_UNKNOWN	240	Up	0.00291814
RAO_BOUND_BY_SALL4_ISOFORM_B	382	Up	0.00291905
RAF_UP.V1_DN	154	Up	0.00292477
ACTACCT_MIR196A_MIR196B	107	Up	0.00293298
BRACHAT_RESPONSE_TO_CAMPTOTHECIN_DN	43	Down	0.127646
BRACHAT_RESPONSE_TO_CAMPTOTHECIN_UP	23	Down	0.649485
STARK_PREFRONTAL_CORTEX_22Q11_DELETION_UP	145	Up	0.00301003
BRACHAT_RESPONSE_TO_METHOTREXATE_DN	25	Down	0.0598254
BRACHAT_RESPONSE_TO_METHOTREXATE_UP	21	Down	0.860688
BRCA1_DN.V1_DN	76	Down	0.300055
BRCA1_DN.V1_UP	49	Down	0.93005
GSE14415_INDUCED_TREG_VS_FOXP3_KO_INDUCED_TREG_IL2_CULTURE_UP	134	Up	0.00302538
GSE30962_ACUTE_VS_CHRONIC_LCMV_PRIMARY_INF_CD8_TCELL_DN	162	Up	0.00308677
BROWNE_HCMV_INFECTION_16HR_UP	193	Up	0.00315156
CHARAFE_BREAST_CANCER_LUMINAL_VS_MESENCHYMAL_DN	370	Up	0.00318007
WINNEPENNINCKX_MELANOMA_METASTASIS_UP	147	Up	0.00322708
BRIDEAU_IMPRINTED_GENES	39	Down	0.694567
GRABARCZYK_BCL11B_TARGETS_UP	64	Up	0.00324294
GSE23308_CTRL_VS_CORTICOSTERONE_TREATED_MACROPHAGE_MINERALCORTICOID_REC_KO_DN	176	Up	0.00324294
RAO_BOUND_BY_SALL4	174	Up	0.003277
GGGCATT_MIR365	91	Up	0.00329132
GSE21033_1H_VS_24H_POLYIC_STIM_DC_UP	118	Up	0.00329132
GO_MITOTIC_NUCLEAR_DIVISION	317	Up	0.003293
GSE32423_MEMORY_VS_NAIVE_CD8_TCELL_DN	168	Up	0.00330491
GCM_IL6ST	49	Up	0.00333351
WINZEN_DEGRADED_VIA_KHSRP	82	Up	0.00333351
chr1q25	42	Up	0.00334745
BROWNE_HCMV_INFECTION_16HR_DN	71	Down	0.971159
GSE11961_FOLLICULAR_BCELL_VS_MEMORY_BCELL_DAY7_DN	170	Up	0.00334897
BROWNE_HCMV_INFECTION_18HR_DN	129	Down	0.129212
KAUFFMANN_MELANOMA_RELAPSE_UP	56	Up	0.00342976
BROWNE_HCMV_INFECTION_1HR_DN	162	Down	0.647046
GSE369_IFNG_KO_VS_WT_LIVER_UP	168	Up	0.00345198
GSE44649_NAIVE_VS_ACTIVATED_CD8_TCELL_DN	170	Up	0.00347648
MIYAGAWA_TARGETS_OF_EWSR1_ETS_FUSIONS_DN	178	Up	0.00347648
HALLMARK_PROTEIN_SECRETION	90	Up	0.00349866
HALLMARK_MITOTIC_SPINDLE	172	Up	0.00352733
GO_MITOTIC_SPINDLE_ORGANIZATION	57	Up	0.00353762
BROWNE_HCMV_INFECTION_2HR_UP	30	Down	0.858731
KAMMINGA_EZH2_TARGETS	39	Up	0.00355768
BROWNE_HCMV_INFECTION_30MIN_UP	38	Down	0.814791
BROWNE_HCMV_INFECTION_48HR_DN	357	Down	0.80413
PLASARI_TGFB1_SIGNALING_VIA_NFIC_1HR_DN	82	Up	0.00358739
GSE4590_LARGE_PRE_BCELL_VS_VPREB_POS_LARGE_PRE_BCELL_UP	137	Up	0.00359748
GSE41867_DAY6_EFFECTOR_VS_DAY30_EXHAUSTED_CD8_TCELL_LCMV_CLONE13_DN	177	Up	0.00363313
GSE18791_CTRL_VS_NEWCASTLE_VIRUS_DC_12H_DN	137	Up	0.00369279
NAGASHIMA_NRG1_SIGNALING_DN	45	Up	0.00370796
SESTO_RESPONSE_TO_UV_C5	42	Up	0.00370796
GSE13738_RESTING_VS_TCR_ACTIVATED_CD4_TCELL_UP	140	Up	0.00374797
GSE40274_CTRL_VS_EOS_TRANSDUCED_ACTIVATED_CD4_TCELL_UP	143	Up	0.00376953
GSE21927_SPLEEN_VS_C26GM_TUMOR_MONOCYTE_BALBC_DN	143	Up	0.00378228
GSE10273_HIGH_VS_LOW_IL7_TREATED_IRF4_8_NULL_PRE_BCELL_UP	177	Up	0.00380522
GTTAAAG_MIR302B	53	Up	0.00381714
BRUINS_UVC_RESPONSE_LATE	957	Down	0.942988
BRUINS_UVC_RESPONSE_MIDDLE	82	Down	0.80115
NAKAYAMA_SOFT_TISSUE_TUMORS_PCA2_UP	63	Up	0.00382266
BRUINS_UVC_RESPONSE_VIA_TP53_GROUP_B	409	Down	0.834406
GSE13547_2H_VS_12_H_ANTI_IGM_STIM_ZFX_KO_BCELL_UP	124	Up	0.00383553
GTAGGCA_MIR189	23	Up	0.00384006
GO_MITOTIC_SISTER_CHROMATID_SEGREGATION	79	Up	0.00387073
BRUNEAU_SEPTATION_ATRIAL	2	Down	0.782122
GSE14000_TRANSLATED_RNA_VS_MRNA_4H_LPS_DC_UP	176	Up	0.00393163
GSE20484_MCSG_VS_CXCL4_MONOCYTE_DERIVED_MACROPHAGE_DN	158	Up	0.00393163
GSE3982_BASOPHIL_VS_TH2_UP	150	Up	0.00394818
GSE39556_CD8A_DC_VS_NK_CELL_MOUSE_3H_POST_POLYIC_INJ_UP	175	Up	0.00398709
BUDHU_LIVER_CANCER_METASTASIS_DN	2	Down	0.909094
GSE32423_IL7_VS_IL7_IL4_NAIVE_CD8_TCELL_DN	166	Up	0.00400885
BURTON_ADIPOGENESIS_1	28	Down	0.905602
GNF2_CDC20	52	Up	0.00402277
BEGUM_TARGETS_OF_PAX3_FOXO1_FUSION_UP	43	Up	0.00403189
GSE7768_OVA_ALONE_VS_OVA_WITH_LPS_IMMUNIZED_MOUSE_WHOLE_SPLEEN_6H_DN	138	Up	0.00405966
GTACAGG_MIR486	45	Up	0.00405966
MODULE_323	54	Up	0.00425952
BURTON_ADIPOGENESIS_4	39	Down	0.163312
BURTON_ADIPOGENESIS_5	120	Down	0.016346
BURTON_ADIPOGENESIS_6	157	Down	0.00325172
BURTON_ADIPOGENESIS_7	44	Down	0.883524
BURTON_ADIPOGENESIS_8	78	Down	0.633276
TGCCTTA_MIR124A	448	Up	0.00425952
BURTON_ADIPOGENESIS_PEAK_AT_0HR	52	Down	0.899631
GSE21927_SPLEEN_C57BL6_VS_EL4_TUMOR_BALBC_MONOCYTES_UP	158	Up	0.00425959
BURTON_ADIPOGENESIS_PEAK_AT_24HR	37	Down	0.781461
TAGGTCA_MIR192_MIR215	39	Up	0.00430409
GSE33425_CD161_INT_VS_NEG_CD8_TCELL_UP	186	Up	0.00437433
BUSA_SAM68_TARGETS_DN	4	Down	0.858731
SNIJDERS_AMPLIFIED_IN_HEAD_AND_NECK_TUMORS	29	Up	0.00440928
BUYTAERT_PHOTODYNAMIC_THERAPY_STRESS_DN	561	Down	0.592835
GCGSCMNTTT_UNKNOWN	59	Up	0.0044181
GSE22935_24H_VS_48H_MBOVIS_BCG_STIM_MACROPHAGE_UP	139	Up	0.0044181
BYSTROEM_CORRELATED_WITH_IL5_UP	39	Down	0.425596
BYSTRYKH_HEMATOPOIESIS_STEM_CELL_AND_BRAIN_QTL_CIS	56	Down	0.681346
BYSTRYKH_HEMATOPOIESIS_STEM_CELL_AND_BRAIN_QTL_TRANS	151	Down	0.750229
BYSTRYKH_HEMATOPOIESIS_STEM_CELL_FGF3	3	Down	0.977738
BERENJENO_ROCK_SIGNALING_NOT_VIA_RHOA_DN	42	Up	0.00445218
BYSTRYKH_HEMATOPOIESIS_STEM_CELL_IL3RA	5	Down	0.109729
BYSTRYKH_HEMATOPOIESIS_STEM_CELL_QTL_CIS	102	Down	0.594381
BYSTRYKH_HEMATOPOIESIS_STEM_CELL_QTL_TRANS	682	Down	0.845064
GO_CENTROSOME_CYCLE	38	Up	0.0044618
BYSTRYKH_HEMATOPOIESIS_STEM_CELL_SCP2_QTL_TRANS	17	Down	0.62212
BYSTRYKH_SCP2_QTL	4	Down	0.69885
GSE21927_SPLEEN_VS_TUMOR_MONOCYTE_C57BL6_DN	117	Up	0.00447315
GSE45365_NK_CELL_VS_BCELL_UP	173	Up	0.00447315
CACBINDINGPROTEIN_Q6	172	Down	0.725519
chr8q13	23	Up	0.00449427
CACCCBINDINGFACTOR_Q6	187	Down	0.407504
CACGTG_MYC_Q2	818	Down	0.990991
GNF2_MKI67	26	Up	0.00451744
CHARAFE_BREAST_CANCER_LUMINAL_VS_BASAL_DN	377	Up	0.00451958
chr11q22	32	Up	0.00453423
GSE18281_CORTICAL_THYMOCYTE_VS_WHOLE_CORTEX_THYMUS_DN	166	Up	0.00454641
GSE32901_TH1_VS_TH17_ENRICHED_CD4_TCELL_UP	131	Up	0.00455328
GSE22886_NAIVE_TCELL_VS_NKCELL_DN	168	Up	0.00456713
CAFFAREL_RESPONSE_TO_THC_24HR_3_DN	10	Down	0.496361
GSE37301_PRO_BCELL_VS_RAG2_KO_NK_CELL_DN	129	Up	0.00456713
CAFFAREL_RESPONSE_TO_THC_24HR_5_DN	49	Down	0.242342
SCHAEFFER_PROSTATE_DEVELOPMENT_AND_CANCER_BOX4_DN	29	Up	0.00456713
CAFFAREL_RESPONSE_TO_THC_8HR_3_DN	10	Down	0.350566
GSE17974_CTRL_VS_ACT_IL4_AND_ANTI_IL12_24H_CD4_TCELL_UP	156	Up	0.00461532
GSE2770_IL12_ACT_VS_ACT_CD4_TCELL_6H_DN	135	Up	0.00461907
CAFFAREL_RESPONSE_TO_THC_8HR_5_UP	13	Down	0.9998
CAFFAREL_RESPONSE_TO_THC_DN	27	Down	0.992466
GSE17974_0.5H_VS_72H_IL4_AND_ANTI_IL12_ACT_CD4_TCELL_UP	170	Up	0.0047757
chr3q22	29	Up	0.00479298
GTGTTGA_MIR505	80	Up	0.00480386
CAGCCTC_MIR4855P	106	Down	0.684096
CAGCTG_AP4_Q5	986	Down	0.845789
GSE16385_IFNG_TNF_VS_UNSTIM_MACROPHAGE_ROSIGLITAZONE_TREATED_DN	156	Up	0.00482166
ATAACCT_MIR154	53	Up	0.00491887
GSE369_SOCS3_KO_VS_WT_LIVER_DN	169	Up	0.00503399
ROSTY_CERVICAL_CANCER_PROLIFERATION_CLUSTER	134	Up	0.00503718
CAGGTG_E12_Q6	1664	Down	0.938305
GSE31082_CD4_VS_CD8_SP_THYMOCYTE_UP	168	Up	0.0050384
IGARASHI_ATF4_TARGETS_DN	77	Up	0.00508749
GO_DNA_DEPENDENT_ATPASE_ACTIVITY	71	Up	0.00517371
GSE42021_TREG_PLN_VS_CD24INT_TREG_THYMUS_UP	173	Up	0.00520007
STEIN_ESRRA_TARGETS_RESPONSIVE_TO_ESTROGEN_DN	36	Up	0.00520007
GSE8621_LPS_PRIMED_UNSTIM_VS_LPS_PRIMED_AND_LPS_STIM_MACROPHAGE_DN	170	Up	0.00521288
RPS14_DN.V1_UP	139	Up	0.00524226
ATGAAGG_MIR205	130	Up	0.00527485
EGFR_UP.V1_DN	148	Up	0.00529675
CAIRO_HEPATOBLASTOMA_CLASSES_DN	177	Down	0.787291
CAIRO_HEPATOBLASTOMA_CLASSES_UP	543	Down	0.835951
CAIRO_HEPATOBLASTOMA_DN	236	Down	0.302739
CAIRO_HEPATOBLASTOMA_POOR_SURVIVAL	12	Down	0.431069
GSE7460_CD8_TCELL_VS_TREG_ACT_DN	173	Up	0.00531139
CAIRO_LIVER_DEVELOPMENT_DN	195	Down	0.0236656
GSE29617_CTRL_VS_DAY3_TIV_FLU_VACCINE_PBMC_2008_UP	147	Up	0.00531332
CAIRO_PML_TARGETS_BOUND_BY_MYC_DN	12	Down	0.930988
GSE14415_NATURAL_TREG_VS_FOXP3_KO_NATURAL_TREG_DN	114	Up	0.00542126
GO_UBIQUITIN_LIKE_PROTEIN_SPECIFIC_PROTEASE_ACTIVITY	80	Up	0.00542157
JI_RESPONSE_TO_FSH_DN	54	Up	0.00542359
CALVET_IRINOTECAN_SENSITIVE_VS_REVERTED_DN	3	Down	0.942271
BENPORATH_CYCLING_GENES	559	Up	0.00545722
GSE13547_CTRL_VS_ANTI_IGM_STIM_BCELL_12H_UP	157	Up	0.0054593
CAMP_UP.V1_UP	174	Down	0.0533287
CAMPS_COLON_CANCER_COPY_NUMBER_DN	29	Down	0.84874
CAMPS_COLON_CANCER_COPY_NUMBER_UP	54	Down	0.0258341
CAR_HPX	64	Down	0.00235436
CAR_IGFBP1	47	Down	0.00857911
CAR_MLANA	19	Down	0.85686
CAR_MYST2	12	Down	0.908468
CAR_TNFRSF25	13	Down	0.421922
CAR_WBSCR22	14	Down	0.825948
GO_ORGANELLE_FISSION	396	Up	0.00553767
CARDOSO_RESPONSE_TO_GAMMA_RADIATION_AND_3AB	15	Down	0.949262
GSE21927_SPLENIC_C26GM_TUMOROUS_VS_4T1_TUMOR_MONOCYTES_DN	144	Up	0.00553767
GNF2_RBBP6	62	Up	0.00558772
GSE7460_TREG_VS_TCONV_ACT_WITH_TGFB_UP	133	Up	0.00559143
CASORELLI_APL_SECONDARY_VS_DE_NOVO_DN	8	Down	0.10313
GO_MITOTIC_SPINDLE_ASSEMBLY	33	Up	0.00572529
CASTELLANO_HRAS_AND_NRAS_TARGETS_DN	8	Down	0.932641
CASTELLANO_HRAS_AND_NRAS_TARGETS_UP	4	Down	0.43888
CASTELLANO_HRAS_TARGETS_DN	4	Down	0.345914
CASTELLANO_HRAS_TARGETS_UP	4	Down	0.0374797
chr10q21	28	Up	0.00581066
CASTELLANO_NRAS_TARGETS_UP	56	Down	0.977729
GSE18791_CTRL_VS_NEWCASTLE_VIRUS_DC_10H_DN	148	Up	0.00581066
GSE17974_CTRL_VS_ACT_IL4_AND_ANTI_IL12_72H_CD4_TCELL_UP	158	Up	0.00583485
GSE9988_ANTI_TREM1_AND_LPS_VS_CTRL_TREATED_MONOCYTES_UP	160	Up	0.00583485
ZHANG_RESPONSE_TO_IKK_INHIBITOR_AND_TNF_DN	81	Up	0.00583485
CAVARD_LIVER_CANCER_MALIGNANT_VS_BENIGN	27	Down	0.321465
GACAATC_MIR219	106	Up	0.0058657
GSE40666_UNTREATED_VS_IFNA_STIM_STAT1_KO_CD8_TCELL_90MIN_DN	147	Up	0.00588869
CCAGGGG_MIR331	77	Down	0.310946
GSE24142_EARLY_THYMIC_PROGENITOR_VS_DN2_THYMOCYTE_ADULT_UP	156	Up	0.00591802
CCANNAGRKGGC_UNKNOWN	70	Down	0.264737
chr1p21	25	Up	0.00593066
GSE25502_WT_VS_KLF13_KO_THYMIC_MEMORY_LIKE_CD8_TCELL_UP	138	Up	0.00600911
GARGALOVIC_RESPONSE_TO_OXIDIZED_PHOSPHOLIPIDS_TURQUOISE_UP	68	Up	0.0060154
CCAWYNNGAAR_UNKNOWN	112	Down	0.917359
chr5p13	34	Up	0.00610221
CCCAGAG_MIR326	105	Down	0.884896
CCCNNGGGAR_OLF1_01	221	Down	0.662681
CCCNNNNNNAAGWT_UNKNOWN	82	Down	0.702211
GSE26030_UNSTIM_VS_RESTIM_TH1_DAY5_POST_POLARIZATION_UP	177	Up	0.00610221
CCTGAGT_MIR510	34	Down	0.945386
CCTGCTG_MIR214	184	Down	0.873244
ATCTTGC_MIR31	57	Up	0.00614766
CCTNTMAGA_UNKNOWN	93	Down	0.929527
FULCHER_INFLAMMATORY_RESPONSE_LECTIN_VS_LPS_DN	378	Up	0.00621837
ACCAAAG_MIR9	397	Up	0.00622378
BROWNE_HCMV_INFECTION_4HR_UP	38	Up	0.00633124
GO_CELL_CYCLE_G1_S_PHASE_TRANSITION	96	Up	0.00633508
GSE23505_IL6_IL1_VS_IL6_IL1_IL23_TREATED_CD4_TCELL_DN	169	Up	0.00633508
GSE32901_NAIVE_VS_TH17_ENRICHED_CD4_TCELL_DN	148	Up	0.0063365
GSE20366_EX_VIVO_VS_HOMEOSTATIC_CONVERSION_NAIVE_CD4_TCELL_UP	152	Up	0.00634301
CEBALLOS_TARGETS_OF_TP53_AND_MYC_DN	27	Down	0.806578
GSE3039_ALPHABETA_CD8_TCELL_VS_B1_BCELL_UP	161	Up	0.00634301
WANG_METASTASIS_OF_BREAST_CANCER_ESR1_UP	19	Up	0.00634301
KIM_WT1_TARGETS_DN	401	Up	0.00634336
GSE7548_DAY7_VS_DAY28_PCC_IMMUNIZATION_CD4_TCELL_UP	163	Up	0.00647805
chr9q21	35	Up	0.00649686
GSE30971_CTRL_VS_LPS_STIM_MACROPHAGE_WBP7_KO_4H_DN	160	Up	0.00649686
AAAGGAT_MIR501	91	Up	0.00655465
GCM_CRKL	59	Up	0.0065744
DAIRKEE_TERT_TARGETS_DN	94	Up	0.0066225
chr14q21	32	Up	0.00665882
GSE41867_NAIVE_VS_DAY6_LCMV_ARMSTRONG_EFFECTOR_CD8_TCELL_UP	167	Up	0.0068018
CERIBELLI_GENES_INACTIVE_AND_BOUND_BY_NFY	17	Down	0.615597
CERIBELLI_PROMOTERS_INACTIVE_AND_BOUND_BY_NFY	17	Down	0.914841
CERVERA_SDHB_TARGETS_1_DN	22	Down	0.549802
GSE45365_NK_CELL_VS_CD8A_DC_MCMV_INFECTION_DN	131	Up	0.0068224
GSE20366_CD103_POS_VS_NEG_TREG_KLRG1NEG_DN	137	Up	0.00684388
CETS1P54_01	223	Down	0.804493
GSE6259_33D1_POS_VS_DEC205_POS_SPLENIC_DC_UP	134	Up	0.00691456
CGCTGCT_MIR503	20	Down	0.599484
CGGAARNGGCNG_UNKNOWN	43	Down	0.895442
GSE29164_CD8_TCELL_VS_CD8_TCELL_AND_IL12_TREATED_MELANOMA_DAY7_UP	171	Up	0.0069334
GO_CHROMOSOMAL_REGION	272	Up	0.00695224
MORF_ZNF10	31	Up	0.00696102
BROWNE_HCMV_INFECTION_10HR_DN	48	Up	0.00702006
CHANDRAN_METASTASIS_DN	213	Down	0.950439
CHANDRAN_METASTASIS_TOP50_DN	39	Down	0.331898
GSE26488_HDAC7_KO_VS_VP16_TRANSGENIC_HDAC7_KO_DOUBLE_POSITIVE_THYMOCYTE_UP	119	Up	0.0070298
GSE25087_TREG_VS_TCONV_FETUS_UP	161	Up	0.00705182
AGTCTTA_MIR499	62	Up	0.00725338
CHANG_CORE_SERUM_RESPONSE_UP	194	Down	0.681769
GSE12003_4D_VS_8D_CULTURE_BM_PROGENITOR_DN	94	Up	0.0073454
GO_MICROTUBULE_CYTOSKELETON_ORGANIZATION	267	Up	0.00746979
chr10p12	24	Up	0.0074821
GSE7568_IL4_VS_IL4_AND_TGFB_TREATED_MACROPHAGE_24H_UP	143	Up	0.0074821
CTAGGAA_MIR384	46	Up	0.00756142
BASAKI_YBX1_TARGETS_DN	309	Up	0.00768958
NUYTTEN_EZH2_TARGETS_UP	874	Up	0.00769284
GSE4748_CTRL_VS_CYANOBACTERIUM_LPSLIKE_STIM_DC_3H_UP	152	Up	0.00777451
CHARAFE_BREAST_CANCER_BASAL_VS_MESENCHYMAL_UP	94	Down	0.397653
chr5q22	17	Up	0.00788335
CHARAFE_BREAST_CANCER_LUMINAL_VS_BASAL_UP	294	Down	0.312763
GSE25088_CTRL_VS_IL4_STIM_STAT6_KO_MACROPHAGE_UP	115	Up	0.00791448
CHARAFE_BREAST_CANCER_LUMINAL_VS_MESENCHYMAL_UP	363	Down	0.010303
GCM_RAP2A	28	Up	0.00812987
CHAUHAN_RESPONSE_TO_METHOXYESTRADIOL_DN	94	Down	0.00259209
CHAUHAN_RESPONSE_TO_METHOXYESTRADIOL_UP	44	Down	0.0678456
chr6q21	43	Up	0.00825702
GO_MEIOTIC_CELL_CYCLE	109	Up	0.00832294
CHEMELLO_SOLEUS_VS_EDL_MYOFIBERS_DN	12	Down	0.922338
CHEMELLO_SOLEUS_VS_EDL_MYOFIBERS_UP	15	Down	0.789034
GSE16450_IMMATURE_VS_MATURE_NEURON_CELL_LINE_12H_IFNA_STIM_DN	170	Up	0.00834249
BENPORATH_ES_1	308	Up	0.00839801
CTGTTAC_MIR194	83	Up	0.00841422
IKEDA_MIR133_TARGETS_UP	36	Up	0.00841422
CHEN_HOXA5_TARGETS_6HR_DN	5	Down	0.571338
GO_STRAND_DISPLACEMENT	23	Up	0.00847567
CHEN_HOXA5_TARGETS_9HR_DN	36	Down	0.0284281
FOXD3_01	117	Up	0.00848132
chr5q11	23	Up	0.0085658
CHEN_LUNG_CANCER_SURVIVAL	22	Down	0.026605
chr7q21	54	Up	0.00860365
chr14q13	21	Up	0.00860744
GSE18791_CTRL_VS_NEWCASTLE_VIRUS_DC_6H_DN	165	Up	0.00860744
GOBERT_OLIGODENDROCYTE_DIFFERENTIATION_UP	506	Up	0.00863095
ACEVEDO_LIVER_CANCER_WITH_H3K27ME3_UP	142	Up	0.00864454
CHENG_IMPRINTED_BY_ESTRADIOL	79	Down	0.691155
chr2q33	61	Up	0.00864454
CHENG_TAF7L_TARGETS	4	Down	0.819767
GO_MAGNESIUM_ION_TRANSMEMBRANE_TRANSPORT	13	Up	0.00871965
GTAAGAT_MIR200A	40	Up	0.00876592
EPPERT_CE_HSC_LSC	29	Up	0.0087731
BCAT_BILD_ET_AL_DN	40	Up	0.00879705
GSE22601_IMMATURE_CD4_SINGLE_POSITIVE_VS_CD8_SINGLE_POSITIVE_THYMOCYTE_DN	174	Up	0.00879705
PLASARI_TGFB1_SIGNALING_VIA_NFIC_10HR_UP	39	Up	0.00881081
GSE25123_CTRL_VS_IL4_STIM_PPARG_KO_MACROPHAGE_DN	131	Up	0.0088828
GNF2_RRM2	38	Up	0.00893079
CHESLER_BRAIN_D6MIT150_QTL_CIS	5	Down	0.654017
GSE29615_CTRL_VS_DAY3_LAIV_IFLU_VACCINE_PBMC_UP	145	Up	0.00894142
GSE39820_CTRL_VS_IL1B_IL6_CD4_TCELL_UP	158	Up	0.00901037
CHESLER_BRAIN_HIGHEST_GENETIC_VARIANCE	24	Down	0.995292
CHESLER_BRAIN_QTL_CIS	59	Down	0.879967
CHESLER_BRAIN_QTL_TRANS	5	Down	0.964583
GSE14350_TREG_VS_TEFF_UP	169	Up	0.00906873
GSE2706_R848_VS_R848_AND_LPS_8H_STIM_DC_DN	140	Up	0.00906873
CHIANG_LIVER_CANCER_SUBCLASS_INTERFERON_DN	38	Down	0.949305
GO_CONDENSED_CHROMOSOME_OUTER_KINETOCHORE	11	Up	0.00908848
EGFR_UP.V1_UP	169	Up	0.00917422
CHIANG_LIVER_CANCER_SUBCLASS_POLYSOMY7_UP	56	Down	0.0243127
CHIANG_LIVER_CANCER_SUBCLASS_PROLIFERATION_DN	156	Down	0.0271145
chr3q13	52	Up	0.00920533
CHIANG_LIVER_CANCER_SUBCLASS_UNANNOTATED_DN	181	Down	0.691033
chr8q22	51	Up	0.00922873
CHIARADONNA_NEOPLASTIC_TRANSFORMATION_CDC25_DN	131	Down	0.0663149
GNF2_RFC4	58	Up	0.00923252
GSE22601_IMMATURE_CD4_SINGLE_POSITIVE_VS_DOUBLE_POSITIVE_THYMOCYTE_DN	170	Up	0.00923252
CHIARADONNA_NEOPLASTIC_TRANSFORMATION_KRAS_CDC25_UP	48	Down	0.78375
CHIARADONNA_NEOPLASTIC_TRANSFORMATION_KRAS_DN	123	Down	0.544152
TURASHVILI_BREAST_LOBULAR_CARCINOMA_VS_LOBULAR_NORMAL_DN	59	Up	0.00924219
CHIARETTI_ACUTE_LYMPHOBLASTIC_LEUKEMIA_ZAP70	55	Down	0.657891
BERENJENO_TRANSFORMED_BY_RHOA_FOREVER_DN	27	Up	0.00933266
GSE21546_WT_VS_SAP1A_KO_AND_ELK1_KO_ANTI_CD3_STIM_DP_THYMOCYTES_UP	157	Up	0.00933266
CHIBA_RESPONSE_TO_TSA	43	Down	0.0657096
GSE27241_WT_VS_RORGT_KO_TH17_POLARIZED_CD4_TCELL_UP	129	Up	0.00933266
CHIBA_RESPONSE_TO_TSA_UP	42	Down	0.137335
GNF2_HAT1	45	Up	0.00943676
SU_TESTIS	48	Up	0.00943676
CHICAS_RB1_TARGETS_LOW_SERUM	77	Down	0.162373
WANG_RESPONSE_TO_GSK3_INHIBITOR_SB216763_UP	259	Up	0.00943676
CHIN_BREAST_CANCER_COPY_NUMBER_DN	12	Down	0.958874
RAMALHO_STEMNESS_UP	189	Up	0.00954762
CHNG_MULTIPLE_MYELOMA_HYPERPLOID_DN	24	Down	0.953823
CHNG_MULTIPLE_MYELOMA_HYPERPLOID_UP	51	Down	1.23172e-07
GSE31082_DP_VS_CD8_SP_THYMOCYTE_UP	170	Up	0.00976921
HOELZEL_NF1_TARGETS_UP	92	Up	0.00976921
GSE39820_CTRL_VS_IL1B_IL6_CD4_TCELL_DN	155	Up	0.00984699
GCM_FANCL	21	Up	0.00999752
GO_FOREBRAIN_DEVELOPMENT	207	Up	0.010048
CHOW_RASSF1_TARGETS_DN	26	Down	0.0333487
KRIGE_RESPONSE_TO_TOSEDOSTAT_24HR_UP	640	Up	0.010048
GO_PERICENTRIOLAR_MATERIAL	14	Up	0.010058
GSE30971_CTRL_VS_LPS_STIM_MACROPHAGE_WBP7_KO_4H_UP	158	Up	0.010058
GSE7460_CTRL_VS_TGFB_TREATED_ACT_TREG_UP	179	Up	0.0102314
GSE29164_CD8_TCELL_VS_CD8_TCELL_AND_IL12_TREATED_MELANOMA_DAY3_UP	186	Up	0.0102677
GSE40068_BCL6_POS_VS_NEG_CXCR5_POS_TFH_DN	164	Up	0.0103316
chr10q	3	Down	0.851009
GSE45365_CD8A_DC_VS_CD11B_DC_IFNAR_KO_UP	128	Up	0.010359
SHEDDEN_LUNG_CANCER_POOR_SURVIVAL_A6	401	Up	0.0103999
chr10q22	67	Down	0.917303
GSE12003_MIR223_KO_VS_WT_BM_PROGENITOR_4D_CULTURE_UP	162	Up	0.0104659
chr10q24	83	Down	0.848328
WHITFIELD_CELL_CYCLE_LITERATURE	40	Up	0.0105022
GENTILE_UV_LOW_DOSE_DN	51	Up	0.0105134
chr11p	4	Down	0.085469
chr11p11	34	Down	0.00872937
GSE3720_LPS_VS_PMA_STIM_VD2_GAMMADELTA_TCELL_UP	89	Up	0.0105383
chr9p22	12	Up	0.0105695
GSE2405_S_AUREUS_VS_UNTREATED_NEUTROPHIL_DN	161	Up	0.0106321
chr11p15	132	Down	0.239758
GSE21063_CTRL_VS_ANTI_IGM_STIM_BCELL_NFATC1_KO_8H_UP	159	Up	0.0106447
chr11q11	6	Down	0.222365
chr11q12	89	Down	0.0130364
chr11q13	179	Down	1.06049e-05
GSE10240_IL22_VS_IL17_STIM_PRIMARY_BRONCHIAL_EPITHELIAL_CELLS_UP	174	Up	0.0107964
GSE17721_0.5H_VS_4H_POLYIC_BMDC_DN	173	Up	0.0107964
ZHENG_FOXP3_TARGETS_UP	22	Up	0.0107964
chr11q23	85	Down	0.61466
chr11q24	30	Down	0.990991
chr11q25	12	Down	0.94791
GSE46606_IRF4HIGH_VS_WT_CD40L_IL2_IL5_DAY3_STIMULATED_BCELL_UP	169	Up	0.0108622
GNF2_SNRK	20	Up	0.0108922
GSE1740_MCSF_VS_MCSF_AND_IFNG_DAY2_DERIVED_MACROPHAGE_DN	174	Up	0.0109308
chr12p13	90	Down	0.756841
GSE29618_BCELL_VS_MDC_UP	133	Up	0.0109401
GNF2_MCM4	50	Up	0.0109523
chr12q12	37	Down	0.853596
chr12q13	144	Down	0.0608846
GSE13306_LAMINA_PROPRIA_VS_SPLEEN_TREG_UP	158	Up	0.0109527
GSE14308_INDUCED_VS_NATURAL_TREG_DN	165	Up	0.0109686
GSE7852_LN_VS_THYMUS_TCONV_DN	177	Up	0.010978
chr13q12	50	Up	0.011024
GSE22886_IGG_IGA_MEMORY_BCELL_VS_BM_PLASMA_CELL_UP	172	Up	0.0111158
chr12q24	142	Down	0.670268
GNF2_RPA1	26	Up	0.0111526
ACAGGGT_MIR10A_MIR10B	98	Up	0.011158
DAZARD_RESPONSE_TO_UV_SCC_DN	113	Up	0.0112035
GSE3203_UNTREATED_VS_IFNB_TREATED_LN_BCELL_UP	158	Up	0.011243
GNF2_BUB1B	46	Up	0.0112716
GO_SPINDLE_POLE	110	Up	0.0112716
MORF_DCC	66	Up	0.0112716
SIMBULAN_UV_RESPONSE_IMMORTALIZED_DN	30	Up	0.0112716
GSE14415_NATURAL_TREG_VS_FOXP3_KO_NATURAL_TREG_UP	104	Up	0.0112784
chr13q34	23	Down	0.771735
GSE4590_PRE_BCELL_VS_LARGE_PRE_BCELL_UP	120	Up	0.0113513
chr14q11	74	Down	0.0164041
GSE2770_IL12_AND_TGFB_ACT_VS_ACT_CD4_TCELL_48H_DN	170	Up	0.0113779
GSE37534_PIOGLITAZONE_VS_ROSIGLITAZONE_TREATED_CD4_TCELL_PPARG1_FOXP3_TRANSDUCED_DN	111	Up	0.0114312
chr4q28	23	Up	0.0116083
GSE24210_IL35_TREATED_VS_UNTREATED_TCONV_CD4_TCELL_DN	137	Up	0.011679
GSE7509_DC_VS_MONOCYTE_WITH_FCGRIIB_STIM_DN	166	Up	0.0116984
TATCTGG_MIR488	46	Up	0.0117156
JAEGER_METASTASIS_UP	38	Up	0.0117312
chr14q32	72	Down	0.31733
GSE12963_UNINF_VS_ENV_AND_NEF_AND_VPR_DEFICIENT_HIV1_INF_CD4_TCELL_UP	98	Up	0.011745
chr15q11	16	Down	0.985831
GNF2_CENPE	39	Up	0.0119639
AGGTGCA_MIR500	73	Up	0.0119775
GSE11386_NAIVE_VS_MEMORY_BCELL_DN	127	Up	0.0120494
GSE17721_CTRL_VS_GARDIQUIMOD_1H_BMDC_DN	148	Up	0.0120712
TGTATGA_MIR4853P	118	Up	0.0120754
chr15q23	23	Down	0.409859
chr15q24	42	Down	0.352228
chr15q25	30	Down	0.637952
chr15q26	44	Down	0.938642
chr16p	4	Down	0.4945
chr16p11	63	Down	0.000125694
chr16p12	51	Down	0.68398
chr16p13	168	Down	3.9612e-05
HORIUCHI_WTAP_TARGETS_DN	272	Up	0.0121298
chr18q21	42	Up	0.0121299
chr16q13	27	Down	0.0136659
chr16q21	12	Down	0.736406
chr16q22	104	Down	0.0254252
chr16q23	20	Down	0.518088
chr16q24	49	Down	0.0277976
chr17p11	47	Down	0.495039
chr17p12	16	Down	0.241166
chr17p13	144	Down	7.99937e-05
GSE7219_WT_VS_NIK_NFKB2_KO_DC_DN	133	Up	0.0121299
chr17q11	70	Down	0.518778
chr17q12	38	Down	0.14678
chr17q21	167	Down	0.0489213
GO_HELICASE_ACTIVITY	133	Up	0.0121516
GSE7509_UNSTIM_VS_FCGRIIB_STIM_MONOCYTE_DN	140	Up	0.012297
GSE24726_WT_VS_E2_2_KO_PDC_UP	178	Up	0.0123054
chr17q25	108	Down	2.16999e-07
GO_MITOTIC_SISTER_CHROMATID_COHESION	12	Up	0.012423
chr5q15	13	Up	0.01243
ZHOU_CELL_CYCLE_GENES_IN_IR_RESPONSE_24HR	115	Up	0.0124804
GSE39820_CTRL_VS_IL1B_IL6_IL23A_CD4_TCELL_UP	168	Up	0.0125081
SLEBOS_HEAD_AND_NECK_CANCER_WITH_HPV_UP	65	Up	0.0126384
GSE25087_FETAL_VS_ADULT_TREG_DN	133	Up	0.0127114
chr18q23	13	Down	0.598017
chr19p	3	Down	0.826149
chr19p12	10	Down	0.304833
chr19p13	341	Down	3.11207e-09
chr19q12	7	Down	0.769314
chr19q13	444	Down	0.00878135
TAKEDA_TARGETS_OF_NUP98_HOXA9_FUSION_10D_UP	122	Up	0.0127316
AGTCAGC_MIR345	50	Up	0.0127583
GSE7460_CTRL_VS_TGFB_TREATED_ACT_TCONV_UP	136	Up	0.0128008
ONGUSAHA_BRCA1_TARGETS_DN	14	Up	0.0128501
FEVR_CTNNB1_TARGETS_DN	472	Up	0.0128887
GAUSSMANN_MLL_AF4_FUSION_TARGETS_A_UP	160	Up	0.0128887
GSE24634_TEFF_VS_TCONV_DAY7_IN_CULTURE_UP	157	Up	0.0128887
chr7q31	44	Up	0.0129492
chr1p33	25	Down	0.394572
chr1p34	112	Down	0.0817149
chr1p35	68	Down	0.00771048
chr1p36	212	Down	0.00524226
GO_SPINDLE	253	Up	0.0129492
chr1q12	10	Down	0.692233
chr1q21	143	Down	0.0111158
chr1q22	42	Down	0.440426
chr1q23	40	Down	0.389503
GSE37534_UNTREATED_VS_GW1929_TREATED_CD4_TCELL_PPARG1_AND_FOXP3_TRASDUCED_DN	182	Up	0.0129492
GSE46606_UNSTIM_VS_CD40L_IL2_IL5_DAY1_STIMULATED_BCELL_UP	160	Up	0.0129492
SCHUETZ_BREAST_CANCER_DUCTAL_INVASIVE_UP	287	Up	0.013072
GSE17301_ACD3_ACD28_VS_ACD3_ACD28_AND_IFNA2_STIM_CD8_TCELL_DN	166	Up	0.0132071
XU_HGF_TARGETS_INDUCED_BY_AKT1_48HR_DN	22	Up	0.0132071
GGTGTGT_MIR329	90	Up	0.0132208
GO_SPINDLE_MICROTUBULE	51	Up	0.0132208
REN_BOUND_BY_E2F	59	Up	0.0132208
WGTTNNNNNAAA_UNKNOWN	361	Up	0.0132341
GSE1460_CD4_THYMOCYTE_VS_NAIVE_CD4_TCELL_CORD_BLOOD_UP	180	Up	0.0133095
chr20p13	43	Down	0.0272011
chr20q11	70	Down	0.0837289
chr20q12	26	Down	0.514507
chr20q13	98	Down	0.171324
GSE37533_PPARG1_FOXP3_VS_PPARG2_FOXP3_TRANSDUCED_CD4_TCELL_DN	169	Up	0.0133095
PHONG_TNF_RESPONSE_VIA_P38_COMPLETE	195	Up	0.0133517
chr21q22	85	Down	0.843609
chr22q	6	Down	0.403528
chr22q11	83	Down	0.000184677
chr22q12	69	Down	0.0163795
chr22q13	126	Down	0.000509609
GSE34006_A2AR_KO_VS_A2AR_AGONIST_TREATED_TREG_DN	179	Up	0.0133795
chr2p11	35	Down	0.867352
chr2p12	17	Down	0.511923
chr2p13	47	Down	0.90203
DUTERTRE_ESTRADIOL_RESPONSE_24HR_UP	284	Up	0.0134054
GSE17974_1.5H_VS_72H_IL4_AND_ANTI_IL12_ACT_CD4_TCELL_UP	160	Up	0.0134054
MORF_DMPK	100	Up	0.0134054
ISHIDA_E2F_TARGETS	45	Up	0.0134905
BOYAULT_LIVER_CANCER_SUBCLASS_G23_UP	48	Up	0.0135273
chr2p23	61	Down	0.190895
TCTATGA_MIR376A_MIR376B	59	Up	0.0135385
chr2p25	37	Down	0.89936
GNF2_MLH1	39	Up	0.0135717
chr2q11	29	Down	0.99752
AAGGGAT_MIR188	67	Up	0.0136659
chr2q22	9	Up	0.013667
GO_CELL_PROJECTION_ASSEMBLY	199	Up	0.0138499
GSE12392_IFNAR_KO_VS_IFNB_KO_CD8_NEG_SPLEEN_DC_UP	169	Up	0.0138499
GSE40068_CXCR5POS_BCL6POS_TFH_VS_CXCR5NEG_BCL6NEG_CD4_TCELL_DN	155	Up	0.0138514
GSE18791_UNSTIM_VS_NEWCATSLE_VIRUS_DC_10H_DN	146	Up	0.0138826
chr8p22	25	Up	0.01402
CTACTAG_MIR325	15	Up	0.01402
GSE7219_UNSTIM_VS_LPS_AND_ANTI_CD40_STIM_DC_UP	128	Up	0.01402
MODULE_372	20	Up	0.0141143
chr13q14	46	Up	0.0141633
chr2q35	30	Down	0.00940151
chr2q36	25	Down	0.78863
chr2q37	67	Down	0.796129
chr3p	2	Down	0.780302
RAO_BOUND_BY_SALL4_ISOFORM_A	109	Up	0.0142858
GSE14415_ACT_TCONV_VS_ACT_NATURAL_TREG_DN	152	Up	0.014418
chr6q23	30	Up	0.014542
GSE40068_CXCR5POS_BCL6POS_TFH_VS_CXCR5NEG_BCL6NEG_CD4_TCELL_UP	170	Up	0.0145784
chr3p21	160	Down	0.0261321
chr3p22	43	Down	0.91728
GSE7568_CTRL_VS_3H_TGFB_TREATED_MACROPHAGES_WITH_IL4_AND_DEXAMETHASONE_DN	129	Up	0.0145886
GSE24142_DN2_VS_DN3_THYMOCYTE_ADULT_DN	169	Up	0.0146074
GR_01	137	Up	0.0146243
OCT1_07	95	Up	0.0146365
GAGACTG_MIR452	79	Up	0.0146949
GSE33424_CD161_INT_VS_NEG_CD8_TCELL_UP	164	Up	0.0147359
SOX5_01	176	Up	0.0147606
GSE7568_CTRL_VS_24H_TGFB_TREATED_MACROPHAGES_WITH_IL4_AND_DEXAMETHASONE_UP	166	Up	0.0148412
WANG_SMARCE1_TARGETS_UP	210	Up	0.0148412
GSE369_SOCS3_KO_VS_WT_LIVER_POST_IL6_INJECTION_DN	136	Up	0.0148575
MODULE_332	39	Up	0.0148607
GSE18791_UNSTIM_VS_NEWCATSLE_VIRUS_DC_1H_DN	122	Up	0.0149667
GENTILE_UV_RESPONSE_CLUSTER_D6	33	Up	0.0150732
GSE14769_UNSTIM_VS_80MIN_LPS_BMDM_DN	168	Up	0.0150732
TGGTGCT_MIR29A_MIR29B_MIR29C	416	Up	0.015166
WANG_LMO4_TARGETS_DN	298	Up	0.0152194
GSE17721_LPS_VS_PAM3CSK4_2H_BMDC_UP	161	Up	0.0152445
chr4p11	1	Down	0.926773
CROONQUIST_IL6_DEPRIVATION_DN	92	Up	0.0152794
GSE45365_WT_VS_IFNAR_KO_CD11B_DC_DN	140	Up	0.0152794
GSE23984_CTRL_VS_HYPOCALEMIC_VITAMIND_ANALOG_TCELL_DN	167	Up	0.0153496
MORF_ATF2	178	Up	0.0153569
chr4p16	64	Down	0.379065
SAKAI_CHRONIC_HEPATITIS_VS_LIVER_CANCER_UP	74	Up	0.0153569
WHITFIELD_CELL_CYCLE_G1_S	124	Up	0.0153569
GSE29617_CTRL_VS_DAY7_TIV_FLU_VACCINE_PBMC_2008_UP	148	Up	0.0154092
CREIGHTON_ENDOCRINE_THERAPY_RESISTANCE_5	385	Up	0.0154721
STEARMAN_LUNG_CANCER_EARLY_VS_LATE_UP	112	Up	0.0155533
GSE11961_FOLLICULAR_BCELL_VS_MARGINAL_ZONE_BCELL_UP	136	Up	0.0156792
MORF_PTPRB	135	Up	0.0156851
CHIANG_LIVER_CANCER_SUBCLASS_PROLIFERATION_UP	157	Up	0.015805
chr4p15	31	Up	0.0158154
GO_REGULATION_OF_CHROMOSOME_SEGREGATION	74	Up	0.0158577
HORIUCHI_WTAP_TARGETS_UP	243	Up	0.0159059
OCT1_04	137	Up	0.0159828
GSE24081_CONTROLLER_VS_PROGRESSOR_HIV_SPECIFIC_CD8_TCELL_DN	143	Up	0.0160843
GSE22886_TH1_VS_TH2_48H_ACT_DN	177	Up	0.0161187
MORF_PRKCA	89	Up	0.0161326
GCM_RAN	176	Up	0.0162366
CHIANG_LIVER_CANCER_SUBCLASS_POLYSOMY7_DN	21	Up	0.0163773
TGATTTRY_GFI1_01	157	Up	0.0163795
ATGTCAC_MIR489	62	Up	0.0164041
GSE4984_LPS_VS_VEHICLE_CTRL_TREATED_DC_DN	148	Up	0.0165867
STAMBOLSKY_TARGETS_OF_MUTATED_TP53_UP	36	Up	0.0165867
GSE7764_IL15_TREATED_VS_CTRL_NK_CELL_24H_DN	147	Up	0.0166516
GSE17974_CTRL_VS_ACT_IL4_AND_ANTI_IL12_48H_CD4_TCELL_UP	145	Up	0.016764
AGGCACT_MIR5153P	68	Up	0.0167783
KIM_MYCN_AMPLIFICATION_TARGETS_DN	81	Up	0.0167783
GSE11057_EFF_MEM_VS_CENT_MEM_CD4_TCELL_DN	132	Up	0.0169415
CEBP_Q3	169	Up	0.0169781
GSE9988_LOW_LPS_VS_CTRL_TREATED_MONOCYTE_UP	158	Up	0.0170001
GSE14000_UNSTIM_VS_16H_LPS_DC_TRANSLATED_RNA_DN	158	Up	0.0171706
GSE36009_WT_VS_NLRP10_KO_DC_UP	168	Up	0.0173748
GO_MITOTIC_G2_M_TRANSITION_CHECKPOINT	16	Up	0.0175154
GSE33424_CD161_HIGH_VS_NEG_CD8_TCELL_UP	162	Up	0.0176064
OCT1_06	160	Up	0.0176064
GSE26928_EFF_MEM_VS_CENTR_MEM_CD4_TCELL_DN	113	Up	0.0176529
chr5q35	66	Down	0.579814
CAGCACT_MIR5123P	121	Up	0.0176605
GSE17974_IL4_AND_ANTI_IL12_VS_UNTREATED_72H_ACT_CD4_TCELL_DN	145	Up	0.017717
SENESE_HDAC1_AND_HDAC2_TARGETS_UP	172	Up	0.017717
chr6p21	202	Down	0.00249633
chr6p22	48	Down	0.970006
YTATTTTNR_MEF2_02	445	Up	0.017717
GSE6259_33D1_POS_DC_VS_CD4_TCELL_DN	138	Up	0.017782
chr6p25	23	Down	0.321863
BROWNE_HCMV_INFECTION_8HR_UP	79	Up	0.0177925
SRY_02	170	Up	0.0177925
GO_NUCLEIC_ACID_BINDING_TRANSCRIPTION_FACTOR_ACTIVITY	767	Up	0.0179444
GSE32255_UNSTIM_VS_4H_LPS_STIM_DC_UP	139	Up	0.0179444
LI_WILMS_TUMOR_ANAPLASTIC_UP	14	Up	0.0179444
GSE42724_NAIVE_VS_MEMORY_BCELL_DN	169	Up	0.0179994
GSE39820_CTRL_VS_TGFBETA3_IL6_CD4_TCELL_UP	177	Up	0.0180092
BRN2_01	144	Up	0.0180641
GSE20727_H2O2_VS_ROS_INHIBITOR_TREATED_DC_UP	168	Up	0.0180641
GSE29618_BCELL_VS_MDC_DAY7_FLU_VACCINE_UP	132	Up	0.0180641
SIRNA_EIF4GI_DN	81	Up	0.0181099
chr6q26	4	Down	0.888239
chr6q27	15	Down	0.898167
BECKER_TAMOXIFEN_RESISTANCE_DN	36	Up	0.0181491
chr7p11	8	Down	0.854966
GSE7852_TREG_VS_TCONV_LN_UP	156	Up	0.0181859
chr7p13	24	Down	0.038345
GSE26928_CENTR_MEMORY_VS_CXCR5_POS_CD4_TCELL_DN	124	Up	0.0183105
GSE3920_IFNA_VS_IFNG_TREATED_ENDOTHELIAL_CELL_UP	131	Up	0.018424
TAKEDA_TARGETS_OF_NUP98_HOXA9_FUSION_8D_DN	138	Up	0.0184587
chr7p22	43	Down	0.128872
chr7q	6	Down	0.366328
chr7q11	50	Down	0.760739
GSE3982_BASOPHIL_VS_TH1_UP	151	Up	0.018459
chr7q22	78	Down	0.473102
GSE3720_UNSTIM_VS_LPS_STIM_VD1_GAMMADELTA_TCELL_DN	96	Up	0.0184762
GSE11961_MARGINAL_ZONE_BCELL_VS_GERMINAL_CENTER_BCELL_DAY40_UP	162	Up	0.0185855
chr7q33	10	Down	0.682277
GSE12366_GC_VS_MEMORY_BCELL_UP	162	Up	0.0185855
chr7q35	17	Down	0.221455
chr7q36	37	Down	0.744693
FOXJ2_02	139	Up	0.0186034
chr8q21	34	Up	0.0186741
GSE13887_HEALTHY_VS_LUPUS_RESTING_CD4_TCELL_DN	86	Up	0.0188288
DUTERTRE_ESTRADIOL_RESPONSE_6HR_DN	74	Up	0.0188805
GALE_APL_WITH_FLT3_MUTATED_UP	51	Up	0.0189049
LEE_NEURAL_CREST_STEM_CELL_DN	78	Up	0.0189119
GSE5542_UNTREATED_VS_IFNA_TREATED_EPITHELIAL_CELLS_6H_DN	156	Up	0.0189678
GO_MICROVILLUS_ORGANIZATION	17	Up	0.0190643
HADDAD_T_LYMPHOCYTE_AND_NK_PROGENITOR_UP	63	Up	0.0190643
chr13q22	11	Up	0.0190807
chr5q23	33	Up	0.0191191
BROWNE_HCMV_INFECTION_12HR_DN	81	Up	0.0191313
chr8q24	96	Down	0.16593
GSE9988_ANTI_TREM1_VS_ANTI_TREM1_AND_LPS_MONOCYTE_DN	143	Up	0.0191322
chr9p11	10	Down	0.613985
chr9p12	10	Down	0.852215
chr9p13	41	Down	0.489595
TAKEDA_TARGETS_OF_NUP98_HOXA9_FUSION_3D_UP	129	Up	0.019133
GACTGTT_MIR212_MIR132	124	Up	0.0191932
chr9p23	1	Down	0.889192
GSE25677_MPL_VS_R848_STIM_BCELL_DN	143	Up	0.019243
chr9q12	2	Down	0.993474
RAF_UP.V1_UP	165	Up	0.019243
chr10p11	14	Up	0.0192599
MORF_MLLT10	165	Up	0.0193628
MODULE_123	173	Up	0.0194206
chr9q32	25	Down	0.9519
chr9q33	39	Down	0.489387
chr9q34	157	Down	5.07361e-05
chrxp11	97	Down	0.297161
GUO_HEX_TARGETS_UP	69	Up	0.0195536
AAGTCCA_MIR422B_MIR422A	52	Up	0.0195927
chr18q11	20	Up	0.0196375
TCATCTC_MIR143	117	Up	0.0196437
GSE3982_EOSINOPHIL_VS_TH1_UP	144	Up	0.0198833
MODULE_197	134	Up	0.0198882
GSE27859_MACROPHAGE_VS_CD11C_INT_F480_HI_MACROPHAGE_UP	146	Up	0.0199153
ZWANG_DOWN_BY_2ND_EGF_PULSE	155	Up	0.0199328
GSE24634_TREG_VS_TCONV_POST_DAY10_IL4_CONVERSION_UP	162	Up	0.0201559
CROONQUIST_NRAS_SIGNALING_DN	65	Up	0.0201745
GSE40225_WT_VS_RIP_B7X_DIABETIC_MOUSE_PANCREATIC_CD8_TCELL_UP	150	Up	0.0201745
GSE21546_WT_VS_SAP1A_KO_AND_ELK1_KO_DP_THYMOCYTES_DN	161	Up	0.0201976
chrxq28	55	Down	0.0763343
GSE25088_CTRL_VS_ROSIGLITAZONE_STIM_MACROPHAGE_UP	146	Up	0.0202247
chr6q16	14	Up	0.0202971
GSE32423_CTRL_VS_IL7_IL4_MEMORY_CD8_TCELL_UP	151	Up	0.0203029
CHUNG_BLISTER_CYTOTOXICITY_UP	117	Down	0.0606501
GSE14000_UNSTIM_VS_4H_LPS_DC_TRANSLATED_RNA_DN	151	Up	0.0203502
CHYLA_CBFA2T3_TARGETS_DN	173	Down	0.668047
GSE8515_CTRL_VS_IL1_4H_STIM_MAC_UP	135	Up	0.0203502
MODULE_358	61	Up	0.0204221
GTGCCAA_MIR96	228	Up	0.0205862
GSE43955_TGFB_IL6_VS_TGFB_IL6_IL23_TH17_ACT_CD4_TCELL_52H_DN	172	Up	0.021063
GSE8685_IL2_ACT_IL2_STARVED_VS_IL21_ACT_IL2_STARVED_CD4_TCELL_DN	83	Up	0.0213466
GSE14413_UNSTIM_VS_IFNB_STIM_NIH3T3_CELLS_DN	120	Up	0.0213747
SEIDEN_MET_SIGNALING	19	Up	0.0213747
GSE37563_WT_VS_CTLA4_KO_CD4_TCELL_D4_POST_IMMUNIZATION_UP	120	Up	0.0215642
GCM_MAP1B	57	Up	0.0215708
COATES_MACROPHAGE_M1_VS_M2_DN	61	Down	0.789598
MODULE_261	77	Up	0.0216541
GNF2_KPNB1	68	Up	0.0217345
GSE32423_IL7_VS_IL7_IL4_MEMORY_CD8_TCELL_UP	165	Up	0.0218775
CREIGHTON_ENDOCRINE_THERAPY_RESISTANCE_3	571	Up	0.0218965
COLIN_PILOCYTIC_ASTROCYTOMA_VS_GLIOBLASTOMA_UP	25	Down	0.391573
GRESHOCK_CANCER_COPY_NUMBER_UP	250	Up	0.0219715
COLLER_MYC_TARGETS_DN	8	Down	0.751427
COLLER_MYC_TARGETS_UP	25	Down	0.696173
COLLIS_PRKDC_REGULATORS	14	Down	0.943377
COLLIS_PRKDC_SUBSTRATES	17	Down	0.987645
LEE_BMP2_TARGETS_DN	788	Up	0.0219715
CONCANNON_APOPTOSIS_BY_EPOXOMICIN_DN	131	Down	0.727083
SEITZ_NEOPLASTIC_TRANSFORMATION_BY_8P_DELETION_UP	53	Up	0.0221614
GSE29949_CD8_NEG_DC_SPLEEN_VS_DC_BRAIN_DN	172	Up	0.0222131
GSE27434_WT_VS_DNMT1_KO_TREG_DN	171	Up	0.0223011
BUCKANOVICH_T_LYMPHOCYTE_HOMING_ON_TUMOR_UP	17	Up	0.0223418
GSE9988_LPS_VS_CTRL_TREATED_MONOCYTE_UP	152	Up	0.0223504
CORRADETTI_MTOR_PATHWAY_REGULATORS_DN	5	Down	0.888239
GSE9037_CTRL_VS_LPS_4H_STIM_BMDM_DN	168	Up	0.0224216
GSE37301_CD4_TCELL_VS_RAG2_KO_NK_CELL_UP	101	Up	0.0224474
COULOUARN_TEMPORAL_TGFB1_SIGNATURE_DN	117	Down	0.194856
MILI_PSEUDOPODIA_CHEMOTAXIS_UP	68	Up	0.0224504
COUP_01	201	Down	0.225128
COUP_DR1_Q6	186	Down	0.119209
GSE21063_WT_VS_NFATC1_KO_BCELL_DN	176	Up	0.0224866
GSE5589_WT_VS_IL6_KO_LPS_AND_IL10_STIM_MACROPHAGE_180MIN_DN	116	Up	0.0224866
CP2_01	173	Down	0.347714
CP2_02	185	Down	0.723379
CREB_01	200	Down	0.852516
GSE7218_UNSTIM_VS_ANTIGEN_STIM_THROUGH_IGM_BCELL_DN	73	Up	0.0225077
CREB_Q2	212	Down	0.821829
GO_THIOL_DEPENDENT_UBIQUITIN_SPECIFIC_PROTEASE_ACTIVITY	60	Up	0.0225399
GSE36476_CTRL_VS_TSST_ACT_72H_MEMORY_CD4_TCELL_YOUNG_UP	164	Up	0.0227433
CREB_Q4	217	Down	0.858884
CREB_Q4_01	166	Down	0.893471
CROONQUIST_NRAS_SIGNALING_UP	28	Up	0.0227696
GSE21380_NON_TFH_VS_TFH_CD4_TCELL_DN	162	Up	0.0227696
OCT1_03	144	Up	0.0227696
CREIGHTON_AKT1_SIGNALING_VIA_MTOR_DN	22	Down	4.99733e-05
CREIGHTON_AKT1_SIGNALING_VIA_MTOR_UP	31	Down	1.77206e-05
GNF2_PTX3	30	Up	0.0227931
GO_CELLULAR_COMPONENT_ASSEMBLY_INVOLVED_IN_MORPHOGENESIS	171	Up	0.022827
GCM_DLG1	71	Up	0.0228555
CREIGHTON_ENDOCRINE_THERAPY_RESISTANCE_4	241	Down	0.924369
chr13q32	19	Up	0.0230426
CREL_01	190	Down	0.987645
CRGAARNNNNCGA_UNKNOWN	42	Down	0.834178
CROMER_METASTASIS_DN	61	Down	0.0384664
GSE30971_2H_VS_4H_LPS_STIM_MACROPHAGE_WBP7_HET_DN	103	Up	0.0230544
CROMER_TUMORIGENESIS_DN	30	Down	0.738149
GSE12001_MIR223_KO_VS_WT_NEUTROPHIL_DN	171	Up	0.0232508
GSE14769_UNSTIM_VS_60MIN_LPS_BMDM_DN	175	Up	0.0232508
CROONQUIST_IL6_DEPRIVATION_UP	11	Down	0.903076
KONDO_EZH2_TARGETS	173	Up	0.0233769
GSE24210_RESTING_TREG_VS_TCONV_UP	162	Up	0.023619
GSE41867_NAIVE_VS_DAY6_LCMV_EFFECTOR_CD8_TCELL_DN	162	Up	0.023619
REACTOME_G2_M_CHECKPOINTS	38	Up	0.0236656
GSE45739_NRAS_KO_VS_WT_UNSTIM_CD4_TCELL_DN	153	Up	0.0236677
GSE3920_UNTREATED_VS_IFNG_TREATED_FIBROBLAST_DN	144	Up	0.0237409
MODULE_36	144	Up	0.0237533
CRX_DN.V1_DN	86	Down	0.351169
CRX_DN.V1_UP	95	Down	0.628504
FRASOR_RESPONSE_TO_SERM_OR_FULVESTRANT_UP	20	Up	0.0237944
CRX_NRL_DN.V1_UP	91	Down	0.243591
TURASHVILI_BREAST_CARCINOMA_DUCTAL_VS_LOBULAR_UP	14	Up	0.023883
GO_SPINDLE_ASSEMBLY	58	Up	0.023934
ACCAATC_MIR509	39	Up	0.0240278
CSR_LATE_UP.V1_DN	128	Down	0.574105
GSE21033_CTRL_VS_POLYIC_STIM_DC_6H_DN	105	Up	0.0241084
GSE16385_ROSIGLITAZONE_IFNG_TNF_VS_IL4_STIM_MACROPHAGE_DN	158	Up	0.0241146
GSE9988_ANTI_TREM1_VS_LPS_MONOCYTE_DN	151	Up	0.0242048
GSE37532_WT_VS_PPARG_KO_VISCERAL_ADIPOSE_TISSUE_TREG_UP	169	Up	0.0243127
YU_BAP1_TARGETS	26	Up	0.0243127
GSE14415_INDUCED_TREG_VS_FAILED_INDUCED_TREG_DN	142	Up	0.024369
GSE14415_FOXP3_KO_NATURAL_TREG_VS_TCONV_UP	126	Up	0.024453
chr6q14	22	Up	0.0244576
CTCAGGG_MIR125B_MIR125A	275	Down	0.936704
GSE14350_TREG_VS_TEFF_IN_IL2RB_KO_UP	167	Up	0.0244576
CTCNANGTGNY_UNKNOWN	64	Down	0.895293
GSE17721_0.5H_VS_8H_CPG_BMDC_DN	178	Up	0.0244576
GSE30971_CTRL_VS_LPS_STIM_MACROPHAGE_WBP7_KO_2H_UP	148	Up	0.0244576
TAKEDA_TARGETS_OF_NUP98_HOXA9_FUSION_16D_UP	105	Up	0.0244576
GSE25123_WT_VS_PPARG_KO_MACROPHAGE_ROSIGLITAZONE_STIM_UP	161	Up	0.0244626
DAWSON_METHYLATED_IN_LYMPHOMA_TCL1	30	Up	0.0244844
CTGRYYYNATT_UNKNOWN	43	Down	0.672224
TAGAACC_MIR182	31	Up	0.0245161
CTGYNNCTYTAA_UNKNOWN	53	Down	0.969855
GO_CELL_DIVISION	394	Up	0.0245727
CTIP_DN.V1_UP	56	Down	0.36837
SCHRAMM_INHBA_TARGETS_DN	20	Up	0.0245847
MORF_CCNF	71	Up	0.0245875
CHICAS_RB1_TARGETS_SENESCENT	464	Up	0.024699
GSE10500_ARTHRITIC_SYNOVIAL_FLUID_VS_HEALTHY_MACROPHAGE_DN	108	Up	0.0247177
JAATINEN_HEMATOPOIETIC_STEM_CELL_UP	227	Up	0.0247618
TTGTTT_FOXO4_01	1378	Up	0.0247618
CUI_GLUCOSE_DEPRIVATION	47	Down	0.798105
PID_PLK1_PATHWAY	40	Up	0.0249588
CUI_TCF21_TARGETS_2_UP	325	Down	0.105389
HFH3_01	110	Up	0.0250492
CUI_TCF21_TARGETS_UP	23	Down	0.94203
CYCLIN_D1_KE_.V1_DN	118	Down	0.937809
CYCLIN_D1_KE_.V1_UP	149	Down	0.204999
GSE21360_NAIVE_VS_QUATERNARY_MEMORY_CD8_TCELL_DN	174	Up	0.0250544
CYCLIN_D1_UP.V1_UP	134	Down	0.0129621
CYTAGCAAY_UNKNOWN	108	Down	0.785113
GSE9037_CTRL_VS_LPS_4H_STIM_IRAK4_KO_BMDM_DN	167	Up	0.0250544
DACOSTA_ERCC3_ALLELE_XPCS_VS_TTD_UP	22	Down	0.140393
DACOSTA_LOW_DOSE_UV_RESPONSE_VIA_ERCC3_XPCS_DN	8	Down	0.187173
GSE8685_IL2_STARVED_VS_IL21_ACT_IL2_STARVED_CD4_TCELL_UP	173	Up	0.0250628
GO_CENTRIOLE	80	Up	0.0251279
DACOSTA_UV_RESPONSE_VIA_ERCC3_COMMON_UP	58	Down	0.180777
AKL_HTLV1_INFECTION_DN	49	Up	0.0251643
HAHTOLA_MYCOSIS_FUNGOIDES_CD4_DN	102	Up	0.0252812
DACOSTA_UV_RESPONSE_VIA_ERCC3_TTD_UP	59	Down	0.00244793
DACOSTA_UV_RESPONSE_VIA_ERCC3_UP	270	Down	1.18864e-05
GSE15330_HSC_VS_MEGAKARYOCYTE_ERYTHROID_PROGENITOR_DN	131	Up	0.0253407
DACOSTA_UV_RESPONSE_VIA_ERCC3_XPCS_UP	25	Down	0.666064
DAIRKEE_CANCER_PRONE_RESPONSE_BPA	42	Down	0.754698
DAIRKEE_CANCER_PRONE_RESPONSE_BPA_E2	94	Down	0.551311
PID_TCPTP_PATHWAY	34	Up	0.0253521
GSE42724_NAIVE_VS_B1_BCELL_UP	159	Up	0.0254693
DAIRKEE_TERT_TARGETS_UP	311	Down	9.3013e-09
DALESSIO_TSA_RESPONSE	18	Down	0.432539
DANG_BOUND_BY_MYC	947	Down	0.425904
DANG_MYC_TARGETS_DN	26	Down	0.537004
DANG_MYC_TARGETS_UP	131	Down	0.116745
GSE41867_DAY6_VS_DAY8_LCMV_CLONE13_EFFECTOR_CD8_TCELL_DN	170	Up	0.0255147
DANG_REGULATED_BY_MYC_UP	61	Down	0.658783
DARWICHE_PAPILLOMA_PROGRESSION_RISK	42	Down	0.600855
DARWICHE_PAPILLOMA_RISK_HIGH_DN	127	Down	0.594381
DARWICHE_PAPILLOMA_RISK_HIGH_UP	97	Down	0.28039
DARWICHE_PAPILLOMA_RISK_HIGH_VS_LOW_DN	16	Down	0.794348
GSE13738_TCR_VS_BYSTANDER_ACTIVATED_CD4_TCELL_DN	152	Up	0.0255753
DARWICHE_PAPILLOMA_RISK_LOW_DN	115	Down	0.632289
DARWICHE_PAPILLOMA_RISK_LOW_UP	109	Down	0.268259
DARWICHE_SKIN_TUMOR_PROMOTER_DN	124	Down	0.698537
DARWICHE_SKIN_TUMOR_PROMOTER_UP	100	Down	0.195447
DARWICHE_SQUAMOUS_CELL_CARCINOMA_DN	124	Down	0.526681
DARWICHE_SQUAMOUS_CELL_CARCINOMA_UP	100	Down	0.351485
E2F_Q4	196	Up	0.0257086
MORF_FSHR	144	Up	0.0257219
GO_COHESIN_COMPLEX	7	Up	0.0257653
DASU_IL6_SIGNALING_UP	44	Down	0.228431
CEBPA_01	168	Up	0.0257992
DAUER_STAT3_TARGETS_UP	45	Down	0.875291
DAVICIONI_MOLECULAR_ARMS_VS_ERMS_DN	134	Down	0.427573
MASSARWEH_TAMOXIFEN_RESISTANCE_UP	472	Up	0.025998
GO_NUCLEAR_PORE_ORGANIZATION	14	Up	0.0260176
GSE29618_PRE_VS_DAY7_POST_LAIV_FLU_VACCINE_PDC_DN	177	Up	0.0260176
E2F1DP1RB_01	188	Up	0.0261264
GSE23114_WT_VS_SLE2C1_MOUSE_PERITONEAL_CAVITY_B1A_BCELL_UP	140	Up	0.0261462
GSE38681_WT_VS_LYL1_KO_LYMPHOID_PRIMED_MULTIPOTENT_PROGENITOR_DN	166	Up	0.0261709
HADDAD_B_LYMPHOCYTE_PROGENITOR	209	Up	0.0263295
DAVIES_MULTIPLE_MYELOMA_VS_MGUS_DN	23	Down	0.901154
GSE17721_LPS_VS_CPG_4H_BMDC_UP	170	Up	0.0265342
REACTOME_E2F_MEDIATED_REGULATION_OF_DNA_REPLICATION	30	Up	0.0265342
GSE13547_WT_VS_ZFX_KO_BCELL_UP	119	Up	0.026567
DAZARD_RESPONSE_TO_UV_NHEK_UP	190	Down	0.00100806
GSE7568_IL4_TGFB_DEXAMETHASONE_VS_IL4_TGFB_TREATED_MACROPHAGE_DN	143	Up	0.026605
GSE41867_NAIVE_VS_DAY30_LCMV_CLONE13_EXHAUSTED_CD8_TCELL_UP	133	Up	0.026783
DAZARD_UV_RESPONSE_CLUSTER_G1	55	Down	0.0656037
DAZARD_UV_RESPONSE_CLUSTER_G2	24	Down	0.387088
DAZARD_UV_RESPONSE_CLUSTER_G24	18	Down	0.898167
DAZARD_UV_RESPONSE_CLUSTER_G28	17	Down	0.561547
DAZARD_UV_RESPONSE_CLUSTER_G3	10	Down	0.555535
DAZARD_UV_RESPONSE_CLUSTER_G4	15	Down	0.00303132
DAZARD_UV_RESPONSE_CLUSTER_G5	10	Down	0.00237169
FURUKAWA_DUSP6_TARGETS_PCI35_DN	60	Up	0.0268619
ZHOU_CELL_CYCLE_GENES_IN_IR_RESPONSE_6HR	80	Up	0.0269401
DCA_UP.V1_DN	119	Down	0.942218
DCA_UP.V1_UP	87	Down	0.554464
GO_CONDENSED_NUCLEAR_CHROMOSOME	51	Up	0.0269763
DAZARD_RESPONSE_TO_UV_SCC_UP	108	Up	0.0270581
DEBIASI_APOPTOSIS_BY_REOVIRUS_INFECTION_DN	243	Down	0.129997
GSE13762_CTRL_VS_125_VITAMIND_DAY12_DC_UP	92	Up	0.0270581
GSE7348_LPS_VS_TOLERIZED_AND_LPS_STIM_MACROPHAGE_UP	160	Up	0.0270581
DELACROIX_RAR_BOUND_ES	343	Down	0.255436
GCM_UBE2N	138	Up	0.0271901
DELACROIX_RAR_TARGETS_UP	40	Down	0.712135
DELACROIX_RARG_BOUND_MEF	302	Down	0.193298
MORF_TTN	31	Up	0.0273233
GSE22313_HEALTHY_VS_SLE_MOUSE_CD4_TCELL_DN	163	Up	0.0276559
DELASERNA_TARGETS_OF_MYOD_AND_SMARCA4	5	Down	0.684239
DELLA_RESPONSE_TO_TSA_AND_BUTYRATE	20	Down	0.384844
GSE37533_PPARG1_FOXP3_VS_FOXP3_TRANSDUCED_CD4_TCELL_PIOGLITAZONE_TREATED_DN	175	Up	0.0276649
GSE33162_HDAC3_KO_VS_HDAC3_KO_4H_LPS_STIM_MACROPHAGE_UP	179	Up	0.0277266
GSE7764_NKCELL_VS_SPLENOCYTE_UP	157	Up	0.0277266
DELYS_THYROID_CANCER_UP	359	Down	0.938111
DEMAGALHAES_AGING_DN	13	Down	0.353087
DEMAGALHAES_AGING_UP	48	Down	0.904853
IKEDA_MIR1_TARGETS_DN	6	Up	0.0277266
GSE360_CTRL_VS_L_DONOVANI_MAC_DN	158	Up	0.0277613
DER_IFN_ALPHA_RESPONSE_UP	64	Down	0.953073
GO_BRAIN_MORPHOGENESIS	18	Up	0.0277976
GSE1791_CTRL_VS_NEUROMEDINU_IN_T_CELL_LINE_6H_UP	162	Up	0.0277976
GSE24671_CTRL_VS_SENDAI_VIRUS_INFECTED_MOUSE_SPLENOCYTES_UP	113	Up	0.0277976
DER_IFN_GAMMA_RESPONSE_UP	60	Down	0.37283
OCT1_02	121	Up	0.0278017
DEURIG_T_CELL_PROLYMPHOCYTIC_LEUKEMIA_UP	275	Down	0.659682
GSE41867_DAY6_VS_DAY15_LCMV_ARMSTRONG_EFFECTOR_CD8_TCELL_UP	109	Up	0.0279028
GSE9988_ANTI_TREM1_VS_CTRL_TREATED_MONOCYTES_UP	167	Up	0.0279177
MYLLYKANGAS_AMPLIFICATION_HOT_SPOT_27	8	Up	0.0280326
MORF_MAGEA8	132	Up	0.0282411
chr13q13	18	Up	0.0282875
AACTTT_UNKNOWN	1248	Up	0.0284281
DING_LUNG_CANCER_MUTATED_RECURRENTLY	5	Down	0.955603
GSE5542_UNTREATED_VS_IFNG_TREATED_EPITHELIAL_CELLS_6H_DN	162	Up	0.0284281
DIRMEIER_LMP1_RESPONSE_EARLY	54	Down	0.172092
DIRMEIER_LMP1_RESPONSE_LATE_DN	29	Down	0.00117187
DIRMEIER_LMP1_RESPONSE_LATE_UP	49	Down	0.705513
GSE6674_CPG_VS_CPG_AND_ANTI_IGM_STIM_BCELL_DN	173	Up	0.0284281
TCTGATA_MIR361	68	Up	0.0284281
chr2p22	36	Up	0.028546
GSE17974_1H_VS_72H_UNTREATED_IN_VITRO_CD4_TCELL_UP	167	Up	0.028546
DOANE_BREAST_CANCER_CLASSES_UP	51	Down	0.274099
DOANE_BREAST_CANCER_ESR1_DN	26	Down	0.858059
DOANE_BREAST_CANCER_ESR1_UP	73	Down	0.951114
MORF_SUPT3H	175	Up	0.028568
DOANE_RESPONSE_TO_ANDROGEN_UP	141	Down	0.577263
HNF6_Q6	140	Up	0.0286262
DODD_NASOPHARYNGEAL_CARCINOMA_UP	1088	Down	0.206473
REACTOME_GLUCURONIDATION	15	Up	0.0286262
GSE22342_CD11C_HIGH_VS_LOW_DECIDUAL_MACROPHAGES_UP	142	Up	0.0286416
GSE30962_ACUTE_VS_CHRONIC_LCMV_SECONDARY_INF_CD8_TCELL_DN	174	Up	0.0286416
GO_ATTACHMENT_OF_SPINDLE_MICROTUBULES_TO_KINETOCHORE	12	Up	0.0286874
GO_NEGATIVE_REGULATION_OF_DNA_DEPENDENT_DNA_REPLICATION	15	Up	0.028733
DORN_ADENOVIRUS_INFECTION_24HR_UP	11	Down	0.300401
GSE17580_TREG_VS_TEFF_S_MANSONI_INF_DN	158	Up	0.028733
DORN_ADENOVIRUS_INFECTION_32HR_UP	11	Down	0.224812
GSE25146_UNSTIM_VS_HELIOBACTER_PYLORI_LPS_STIM_AGS_CELL_UP	156	Up	0.028733
DORN_ADENOVIRUS_INFECTION_48HR_UP	13	Down	0.44154
MORF_CTSB	89	Up	0.028733
GO_MICROTUBULE_ANCHORING	17	Up	0.0287436
GO_PROTEIN_LOCALIZATION_TO_CHROMOSOME_CENTROMERIC_REGION	12	Up	0.0287599
HFH1_01	143	Up	0.028774
DOUGLAS_BMI1_TARGETS_UP	436	Down	0.979536
DR1_Q3	184	Down	0.168615
GNF2_ESPL1	34	Up	0.0293392
E2F_Q6	193	Up	0.0300488
DUAN_PRDM5_TARGETS	54	Down	0.874499
GSE18791_CTRL_VS_NEWCASTLE_VIRUS_DC_2H_UP	140	Up	0.0301492
GO_MEIOTIC_CHROMOSOME_SEGREGATION	36	Up	0.0301614
REACTOME_INSULIN_SYNTHESIS_AND_PROCESSING	16	Up	0.0302918
GSE25677_MPL_VS_R848_STIM_BCELL_UP	130	Up	0.0303986
GSE19401_UNSTIM_VS_PAM2CSK4_STIM_FOLLICULAR_DC_DN	186	Up	0.0305762
DURCHDEWALD_SKIN_CARCINOGENESIS_UP	59	Down	0.282101
CAMP_UP.V1_DN	160	Up	0.0306267
S8_01	128	Up	0.0306491
GO_REGULATION_OF_CENTROSOME_CYCLE	31	Up	0.0306948
GSE28783_ANTI_MIR33_VS_UNTREATED_ATHEROSCLEROSIS_MACROPHAGE_DN	142	Up	0.0307522
GSE31082_DN_VS_DP_THYMOCYTE_DN	171	Up	0.0307522
E12_Q6	175	Down	0.504772
E2A_Q2	160	Down	0.995132
NKX3A_01	129	Up	0.0308396
GO_1_PHOSPHATIDYLINOSITOL_BINDING	13	Up	0.0309957
GO_NLS_BEARING_PROTEIN_IMPORT_INTO_NUCLEUS	19	Up	0.0312074
WTGAAAT_UNKNOWN	385	Up	0.0315317
GSE45739_NRAS_KO_VS_WT_ACD3_ACD28_STIM_CD4_TCELL_UP	170	Up	0.0316094
REACTOME_ACTIVATION_OF_THE_PRE_REPLICATIVE_COMPLEX	27	Up	0.0317704
GSE32986_GMCSF_VS_GMCSF_AND_CURDLAN_HIGHDOSE_STIM_DC_DN	145	Up	0.0318463
GSE21063_CTRL_VS_ANTI_IGM_STIM_BCELL_3H_DN	127	Up	0.032011
GO_PHOSPHATIDYLINOSITOL_MONOPHOSPHATE_PHOSPHATASE_ACTIVITY	12	Up	0.0321488
GSE21927_UNTREATED_VS_GMCSF_IL6_TREATED_BONE_MARROW_DN	131	Up	0.0325564
GSE43863_TH1_VS_LY6C_INT_CXCR5POS_EFFECTOR_CD4_TCELL_DN	159	Up	0.0326067
ZWANG_TRANSIENTLY_UP_BY_1ST_EGF_PULSE_ONLY	1185	Up	0.032612
GO_CENTROSOME	415	Up	0.0326533
JAK2_DN.V1_DN	81	Up	0.0327627
GARGALOVIC_RESPONSE_TO_OXIDIZED_PHOSPHOLIPIDS_GREEN_UP	21	Up	0.0328752
GSE14386_UNTREATED_VS_IFNA_TREATED_ACT_PBMC_MS_PATIENT_DN	114	Up	0.0330406
GO_ALPHA_TUBULIN_BINDING	16	Up	0.0331167
GSE20366_TREG_VS_TCONV_UP	131	Up	0.0331597
GSE16266_LPS_VS_HEATSHOCK_AND_LPS_STIM_MEF_DN	169	Up	0.0334095
chr4p12	8	Up	0.0334114
E2F_Q3	187	Up	0.0335633
E2F3_UP.V1_DN	99	Down	0.71209
E2F3_UP.V1_UP	134	Down	0.989191
MARTINEZ_RESPONSE_TO_TRABECTEDIN	43	Up	0.0336979
REACTOME_CIRCADIAN_REPRESSION_OF_EXPRESSION_BY_REV_ERBA	21	Up	0.0337253
E47_01	163	Down	0.9998
GSE46606_UNSTIM_VS_CD40L_IL2_IL5_3DAY_STIMULATED_IRF4_KO_BCELL_DN	151	Up	0.0337329
GSE2706_R848_VS_R848_AND_LPS_2H_STIM_DC_DN	128	Up	0.0339432
GSE17974_0H_VS_48H_IN_VITRO_ACT_CD4_TCELL_UP	148	Up	0.0339625
EBAUER_MYOGENIC_TARGETS_OF_PAX3_FOXO1_FUSION	30	Down	0.768607
GSE29617_CTRL_VS_TIV_FLU_VACCINE_PBMC_2008_UP	147	Up	0.0340428
EBAUER_TARGETS_OF_PAX3_FOXO1_FUSION_UP	135	Down	0.905984
EFC_Q6	167	Down	0.861811
GSE26290_CTRL_VS_AKT_INHIBITOR_TREATED_ANTI_CD3_AND_IL2_STIM_CD8_TCELL_UP	135	Up	0.0340791
PEDERSEN_TARGETS_OF_611CTF_ISOFORM_OF_ERBB2	62	Up	0.0341482
EGR_Q6	189	Down	0.886953
EGR1_01	206	Down	0.951446
EGR2_01	148	Down	0.970042
GO_PHOSPHATIDYLINOSITOL_3_PHOSPHATE_BIOSYNTHETIC_PROCESS	30	Up	0.0343522
GSE2706_R848_VS_LPS_8H_STIM_DC_DN	133	Up	0.0344636
EHLERS_ANEUPLOIDY_DN	8	Down	0.347381
GO_MICROTUBULE_ORGANIZING_CENTER_PART	111	Up	0.0346502
GCM_MLL	159	Up	0.0346869
GSE25677_R848_VS_MPL_AND_R848_STIM_BCELL_DN	141	Up	0.0348226
GO_MEIOTIC_CELL_CYCLE_PROCESS	90	Up	0.0348339
EIF4E_UP	78	Down	0.000539492
GSE7460_CTRL_VS_TGFB_TREATED_ACT_CD8_TCELL_DN	150	Up	0.0348857
GSE2770_UNTREATED_VS_IL12_TREATED_ACT_CD4_TCELL_48H_DN	163	Up	0.0349228
GO_MITOTIC_CELL_CYCLE	669	Up	0.035103
PR_02	95	Up	0.0351549
ELLWOOD_MYC_TARGETS_DN	38	Down	0.693483
ELLWOOD_MYC_TARGETS_UP	10	Down	0.809259
GO_REGULATION_OF_MICROTUBULE_BASED_PROCESS	193	Up	0.0351762
ELVIDGE_HIF1A_AND_HIF2A_TARGETS_UP	40	Down	0.904546
ELVIDGE_HIF1A_TARGETS_DN	82	Down	0.780533
GSE34156_UNTREATED_VS_6H_NOD2_LIGAND_TREATED_MONOCYTE_DN	146	Up	0.0352579
IKEDA_MIR133_TARGETS_DN	5	Up	0.0354242
ELVIDGE_HYPOXIA_BY_DMOG_DN	52	Down	0.613792
GSE36527_CD62L_HIGH_VS_CD62L_LOW_TREG_CD69_NEG_KLRG1_NEG_UP	171	Up	0.0355832
ELVIDGE_HYPOXIA_DN	133	Down	0.891564
GSE2706_UNSTIM_VS_8H_LPS_AND_R848_DC_DN	150	Up	0.03571
IVANOVSKA_MIR106B_TARGETS	80	Up	0.0359244
ENGELMANN_CANCER_PROGENITORS_DN	46	Down	0.20106
GSE20366_TREG_VS_NAIVE_CD4_TCELL_DEC205_CONVERSION_DN	128	Up	0.0361459
HLF_01	183	Up	0.0361459
ENK_UV_RESPONSE_EPIDERMIS_UP	247	Down	0.0453706
GHANDHI_BYSTANDER_IRRADIATION_UP	64	Up	0.0365145
ENK_UV_RESPONSE_KERATINOCYTE_UP	425	Down	2.99069e-07
GSE24574_BCL6_HIGH_TFH_VS_TCONV_CD4_TCELL_DN	135	Up	0.0367546
MORF_IFNA1	103	Up	0.0367546
ZHENG_GLIOBLASTOMA_PLASTICITY_UP	192	Up	0.0367666
AMIT_EGF_RESPONSE_60_HELA	38	Up	0.0369129
TAVAZOIE_METASTASIS	65	Up	0.0369405
GRYDER_PAX3FOXO1_ENHANCERS_KO_DOWN	337	Up	0.036948
ER_Q6_02	169	Down	0.976399
GSE7348_UNSTIM_VS_LPS_STIM_MACROPHAGE_DN	137	Up	0.036948
ERB2_UP.V1_UP	150	Down	0.377595
GSE22886_NAIVE_VS_MEMORY_TCELL_DN	164	Up	0.0370035
ESC_J1_UP_EARLY.V1_DN	145	Down	0.239376
ESC_J1_UP_EARLY.V1_UP	132	Down	0.458813
ESC_J1_UP_LATE.V1_DN	146	Down	0.56424
ESC_J1_UP_LATE.V1_UP	145	Down	0.957885
ESC_V6.5_UP_EARLY.V1_DN	132	Down	0.771844
ESC_V6.5_UP_EARLY.V1_UP	111	Down	0.928198
ESC_V6.5_UP_LATE.V1_DN	136	Down	0.467285
ESC_V6.5_UP_LATE.V1_UP	141	Down	0.88307
GSE39556_UNTREATED_VS_3H_POLYIC_INJ_MOUSE_NK_CELL_DN	169	Up	0.0370291
ETS_Q4	195	Down	0.909072
GSE42021_TREG_PLN_VS_TREG_PRECURSORS_THYMUS_UP	143	Up	0.0371226
MTOR_UP.N4.V1_DN	131	Up	0.0371504
GSE1460_CD4_THYMOCYTE_VS_NAIVE_CD4_TCELL_ADULT_BLOOD_UP	168	Up	0.0375073
GSE17974_CTRL_VS_ACT_IL4_AND_ANTI_IL12_0.5H_CD4_TCELL_DN	148	Up	0.037544
BOYLAN_MULTIPLE_MYELOMA_PCA3_UP	61	Up	0.0378158
GO_REGULATION_OF_DNA_DEPENDENT_DNA_REPLICATION	35	Up	0.0381448
GO_CHROMOSOME_LOCALIZATION	52	Up	0.0382625
GSE20366_EX_VIVO_VS_DEC205_CONVERSION_NAIVE_CD4_TCELL_UP	154	Up	0.0382853
GO_CELL_CYCLE_PHASE_TRANSITION	223	Up	0.0383072
chr5q21	18	Up	0.0384354
ZHAN_MULTIPLE_MYELOMA_PR_DN	35	Up	0.0384664
WANG_RESPONSE_TO_FORSKOLIN_DN	7	Up	0.0385029
FAELT_B_CLL_WITH_VH3_21_UP	44	Down	0.0359027
MARKEY_RB1_ACUTE_LOF_UP	213	Up	0.0388536
FARDIN_HYPOXIA_11	32	Down	0.212395
FARDIN_HYPOXIA_9	7	Down	0.856761
GSE24142_ADULT_VS_FETAL_DN3_THYMOCYTE_UP	172	Up	0.0388711
YANG_BREAST_CANCER_ESR1_LASER_DN	41	Up	0.0388711
GSE39820_IL1B_IL6_VS_IL1B_IL6_IL23A_TREATED_CD4_TCELL_UP	138	Up	0.038931
DAUER_STAT3_TARGETS_DN	44	Up	0.0389356
GSE17721_CTRL_VS_CPG_0.5H_BMDC_UP	176	Up	0.0389433
GSE37416_0H_VS_48H_F_TULARENSIS_LVS_NEUTROPHIL_UP	157	Up	0.0391081
GSE16755_CTRL_VS_IFNA_TREATED_MAC_UP	171	Up	0.0391188
GNF2_CASP8	20	Up	0.0394181
GSE38304_MYC_NEG_VS_POS_GC_BCELL_UP	154	Up	0.039577
GSE18791_UNSTIM_VS_NEWCATSLE_VIRUS_DC_18H_DN	123	Up	0.0396723
FARMER_BREAST_CANCER_CLUSTER_8	5	Down	0.769023
FERNANDEZ_BOUND_BY_MYC	146	Down	0.086959
FERRANDO_HOX11_NEIGHBORS	14	Down	0.982738
FERRANDO_LYL1_NEIGHBORS	12	Down	0.22975
FERRANDO_T_ALL_WITH_MLL_ENL_FUSION_DN	74	Down	0.196748
FERRANDO_T_ALL_WITH_MLL_ENL_FUSION_UP	63	Down	0.514975
FERRANDO_TAL1_NEIGHBORS	16	Down	0.903512
FERRARI_RESPONSE_TO_FENRETINIDE_DN	4	Down	0.759898
GO_SPINDLE_CHECKPOINT	23	Up	0.0396947
FERREIRA_EWINGS_SARCOMA_UNSTABLE_VS_STABLE_DN	75	Down	3.14616e-05
chr4q12	19	Up	0.0397025
GSE12366_PLASMA_CELL_VS_NAIVE_BCELL_DN	161	Up	0.0397501
FEVR_CTNNB1_TARGETS_UP	551	Down	0.684414
FIGUEROA_AML_METHYLATION_CLUSTER_1_DN	30	Down	0.995455
GO_CUL3_RING_UBIQUITIN_LIGASE_COMPLEX	51	Up	0.0398865
FIGUEROA_AML_METHYLATION_CLUSTER_2_DN	6	Down	0.973181
IPF1_Q4	151	Up	0.0402289
FIGUEROA_AML_METHYLATION_CLUSTER_3_DN	23	Down	0.52327
GSE45365_WT_VS_IFNAR_KO_CD11B_DC_MCMV_INFECTION_DN	101	Up	0.0403625
GSE21927_C26GM_VS_4T1_TUMOR_MONOCYTE_BALBC_DN	155	Up	0.0404619
PUJANA_ATM_PCC_NETWORK	1123	Up	0.0404619
FIGUEROA_AML_METHYLATION_CLUSTER_5_DN	28	Down	0.567957
WATANABE_COLON_CANCER_MSI_VS_MSS_DN	51	Up	0.0404619
FIGUEROA_AML_METHYLATION_CLUSTER_6_DN	18	Down	0.330031
chr13q33	9	Up	0.0405597
FIGUEROA_AML_METHYLATION_CLUSTER_7_DN	1	Down	0.847132
GSE38697_LIGHT_ZONE_VS_DARK_ZONE_BCELL_UP	138	Up	0.0406546
GO_HETEROTYPIC_CELL_CELL_ADHESION	21	Up	0.0408195
GO_REGULATION_OF_CENTROSOME_DUPLICATION	25	Up	0.0408195
GSE17721_0.5H_VS_24H_CPG_BMDC_DN	167	Up	0.0408342
FINETTI_BREAST_CANCERS_KINOME_BLUE	17	Down	0.979739
GSE20727_CTRL_VS_H2O2_TREATED_DC_DN	148	Up	0.0409825
GSE46606_IRF4MID_VS_WT_CD40L_IL2_IL5_DAY1_STIMULATED_BCELL_DN	146	Up	0.0411095
GO_PROTEIN_KINASE_COMPLEX	74	Up	0.0411487
GSE20366_EX_VIVO_VS_DEC205_CONVERSION_UP	162	Up	0.0411667
GSE29949_MICROGLIA_BRAIN_VS_MONOCYTE_BONE_MARROW_DN	173	Up	0.0411932
PR_01	99	Up	0.0411932
GRAHAM_CML_DIVIDING_VS_NORMAL_QUIESCENT_UP	153	Up	0.0412957
BOYLAN_MULTIPLE_MYELOMA_C_CLUSTER_DN	27	Up	0.0413342
FLECHNER_BIOPSY_KIDNEY_TRANSPLANT_OK_VS_DONOR_DN	23	Down	0.766262
GSE14415_NATURAL_TREG_VS_TCONV_UP	123	Up	0.0421179
GSE6259_FLT3L_INDUCED_33D1_POS_DC_VS_CD4_TCELL_UP	135	Up	0.0421331
GO_REGULATION_OF_SISTER_CHROMATID_SEGREGATION	60	Up	0.0422446
SHARMA_PILOCYTIC_ASTROCYTOMA_LOCATION_UP	20	Up	0.0426832
FLECHNER_PBL_KIDNEY_TRANSPLANT_OK_VS_DONOR_UP	135	Down	0.307379
FLECHNER_PBL_KIDNEY_TRANSPLANT_REJECTED_VS_OK_DN	48	Down	0.714363
GSE3565_DUSP1_VS_WT_SPLENOCYTES_UP	123	Up	0.0427089
BHATI_G2M_ARREST_BY_2METHOXYESTRADIOL_UP	87	Up	0.0427188
MORF_BUB1B	59	Up	0.0428378
GARGALOVIC_RESPONSE_TO_OXIDIZED_PHOSPHOLIPIDS_BLUE_UP	116	Up	0.0428832
FLOTHO_PEDIATRIC_ALL_THERAPY_RESPONSE_DN	21	Down	0.910407
FLOTHO_PEDIATRIC_ALL_THERAPY_RESPONSE_UP	48	Down	0.223825
GSE3982_NEUTROPHIL_VS_TH2_UP	143	Up	0.0428832
FONTAINE_FOLLICULAR_THYROID_ADENOMA_UP	53	Down	0.629717
GNF2_RFC3	40	Up	0.0428968
GSE30971_WBP7_HET_VS_KO_MACROPHAGE_2H_LPS_STIM_DN	151	Up	0.0430488
MARZEC_IL2_SIGNALING_DN	28	Up	0.0430488
E2F1_Q4_01	186	Up	0.0430535
GCM_DDX5	61	Up	0.0431438
GSE14308_NAIVE_CD4_TCELL_VS_INDUCED_TREG_UP	160	Up	0.0434406
FOSTER_KDM1A_TARGETS_DN	170	Down	0.00542062
FOSTER_KDM1A_TARGETS_UP	149	Down	0.85815
E2F4DP1_01	195	Up	0.0434786
GSE23502_WT_VS_HDC_KO_MYELOID_DERIVED_SUPPRESSOR_CELL_BM_DN	161	Up	0.0434805
CHEN_ETV5_TARGETS_TESTIS	13	Up	0.04351
FOURNIER_ACINAR_DEVELOPMENT_EARLY_UP	20	Down	0.998866
CEBP_Q2_01	190	Up	0.0436554
TAKAYAMA_BOUND_BY_AR	8	Up	0.0436554
FOURNIER_ACINAR_DEVELOPMENT_LATE_UP	9	Down	0.867472
chr12q15	17	Up	0.0438183
GSE28726_NAIVE_VS_ACTIVATED_NKTCELL_DN	176	Up	0.0438282
GSE17301_IFNA2_VS_IFNA2_AND_ACD3_ACD28_STIM_CD8_TCELL_UP	170	Up	0.0438319
GO_GOLGI_ORGANIZATION	72	Up	0.0439349
GO_NUCLEOCYTOPLASMIC_TRANSPORTER_ACTIVITY	21	Up	0.0440261
GSE23505_UNTREATED_VS_4DAY_IL6_IL1_IL23_TREATED_CD4_TCELL_UP	168	Up	0.0440261
GSE14415_NATURAL_TREG_VS_TCONV_DN	144	Up	0.0441691
GSE14769_UNSTIM_VS_120MIN_LPS_BMDM_DN	177	Up	0.0441691
MORF_BMPR2	33	Up	0.0441691
HUANG_DASATINIB_RESISTANCE_UP	72	Up	0.0442181
FRASOR_RESPONSE_TO_ESTRADIOL_DN	71	Down	0.822501
GCM_BMPR2	72	Up	0.04422
LE_EGR2_TARGETS_UP	91	Up	0.04422
GO_NEGATIVE_REGULATION_OF_NUCLEAR_DIVISION	35	Up	0.0443234
SPIELMAN_LYMPHOBLAST_EUROPEAN_VS_ASIAN_DN	529	Up	0.0443409
GO_RESPONSE_TO_X_RAY	28	Up	0.0447288
GSE9988_ANTI_TREM1_VS_VEHICLE_TREATED_MONOCYTES_UP	161	Up	0.0447288
GSE21546_UNSTIM_VS_ANTI_CD3_STIM_DP_THYMOCYTES_UP	152	Up	0.0448546
chr8q12	19	Up	0.0449541
chr12p12	36	Up	0.0449667
chr12q23	44	Up	0.0449667
GSE2770_IL4_ACT_VS_ACT_CD4_TCELL_2H_DN	156	Up	0.0449667
GSE46606_IRF4MID_VS_WT_CD40L_IL2_IL5_DAY3_STIMULATED_BCELL_UP	167	Up	0.045059
FRIDMAN_SENESCENCE_UP	69	Down	0.76877
FU_INTERACT_WITH_ALKBH8	11	Down	0.490583
PID_AURORA_B_PATHWAY	37	Up	0.0451434
GSE33292_WT_VS_TCF1_KO_DN3_THYMOCYTE_UP	153	Up	0.0452042
FUJIWARA_PARK2_HEPATOCYTE_PROLIFERATION_DN	5	Down	0.82934
E2F1_Q6	193	Up	0.0453706
EHLERS_ANEUPLOIDY_UP	34	Up	0.0453706
FUJIWARA_PARK2_IN_LIVER_CANCER_UP	6	Down	0.714528
GSE22601_DOUBLE_POSITIVE_VS_CD8_SINGLE_POSITIVE_THYMOCYTE_UP	159	Up	0.0454254
GSE21360_PRIMARY_VS_SECONDARY_MEMORY_CD8_TCELL_UP	137	Up	0.0454582
OUILLETTE_CLL_13Q14_DELETION_UP	60	Up	0.0454582
chr2p14	20	Up	0.0458662
GO_CILIUM_MORPHOGENESIS	154	Up	0.0459936
PAX8_01	28	Up	0.0462616
NKX22_01	121	Up	0.04643
GSE34515_CD16_NEG_MONOCYTE_VS_DC_UP	163	Up	0.0465246
FURUKAWA_DUSP6_TARGETS_PCI35_UP	47	Down	0.38191
FXR_IR1_Q6	74	Down	0.93699
HALLMARK_E2F_TARGETS	188	Up	0.0465246
GSE12963_UNINF_VS_ENV_AND_NEF_DEFICIENT_HIV1_INF_CD4_TCELL_DN	108	Up	0.0465605
GABP_B	240	Down	0.487176
LHX3_01	109	Up	0.0465779
GO_CILIUM_ORGANIZATION	136	Up	0.046836
GSE21063_WT_VS_NFATC1_KO_8H_ANTI_IGM_STIM_BCELL_UP	170	Up	0.046836
GSE37532_TREG_VS_TCONV_PPARG_KO_CD4_TCELL_FROM_LN_UP	177	Up	0.0468642
GSE22886_NAIVE_CD8_TCELL_VS_NKCELL_DN	166	Up	0.0470055
GAGCCAG_MIR149	119	Down	0.898307
KYNG_DNA_DAMAGE_UP	179	Up	0.0471277
GAGCTGG_MIR337	123	Down	0.757295
GAJATE_RESPONSE_TO_TRABECTEDIN_DN	16	Down	0.130213
GAJATE_RESPONSE_TO_TRABECTEDIN_UP	59	Down	0.95368
KCCGNSWTTT_UNKNOWN	89	Up	0.0472998
HALLMARK_KRAS_SIGNALING_UP	155	Up	0.0474888
GALE_APL_WITH_FLT3_MUTATED_DN	12	Down	0.0256537
CDC5_01	157	Up	0.0474986
GALI_TP53_TARGETS_APOPTOTIC_DN	5	Down	0.961757
GSE22886_IGM_MEMORY_BCELL_VS_BM_PLASMA_CELL_UP	173	Up	0.0475149
GSE36888_UNTREATED_VS_IL2_TREATED_TCELL_6H_DN	168	Up	0.0475149
LI_CISPLATIN_RESISTANCE_UP	19	Up	0.0475149
GALINDO_IMMUNE_RESPONSE_TO_ENTEROTOXIN	74	Down	0.448241
GALLUZZI_PERMEABILIZE_MITOCHONDRIA	38	Down	0.465682
GALLUZZI_PREVENT_MITOCHONDIAL_PERMEABILIZATION	17	Down	0.316852
MODULE_315	16	Up	0.0475149
GO_REGULATION_OF_CENTRIOLE_REPLICATION	12	Up	0.0479446
GSE29164_UNTREATED_VS_CD8_TCELL_AND_IL12_TREATED_MELANOMA_DAY3_DN	176	Up	0.0479446
SCHLOSSER_MYC_TARGETS_REPRESSED_BY_SERUM	147	Up	0.0479446
BENPORATH_PROLIFERATION	136	Up	0.0482011
AACGGTT_MIR451	10	Up	0.0483363
ZHAN_MULTIPLE_MYELOMA_CD1_AND_CD2_UP	72	Up	0.0485011
IVANOVA_HEMATOPOIESIS_MATURE_CELL	240	Up	0.0490798
ODONNELL_TARGETS_OF_MYC_AND_TFRC_DN	39	Up	0.0492527
GO_REGULATION_OF_MICROTUBULE_POLYMERIZATION_OR_DEPOLYMERIZATION	145	Up	0.0492686
GSE16450_IMMATURE_VS_MATURE_NEURON_CELL_LINE_UP	139	Up	0.0493301
GO_REGULATION_OF_PROTEIN_COMPLEX_DISASSEMBLY	173	Up	0.0496705
GSE1460_INTRATHYMIC_T_PROGENITOR_VS_THYMIC_STROMAL_CELL_DN	168	Up	0.0498306
GSE39556_UNTREATED_VS_3H_POLYIC_INJ_MOUSE_NK_CELL_UP	153	Up	0.0498306
REACTOME_E2F_ENABLED_INHIBITION_OF_PRE_REPLICATION_COMPLEX_FORMATION	10	Up	0.0500925
GSE13411_IGM_VS_SWITCHED_MEMORY_BCELL_DN	166	Up	0.0501597
CHIARADONNA_NEOPLASTIC_TRANSFORMATION_KRAS_UP	105	Up	0.050432
GNF2_MCL1	47	Up	0.0505473
GARGALOVIC_RESPONSE_TO_OXIDIZED_PHOSPHOLIPIDS_YELLOW_DN	22	Down	0.896936
GSE16385_MONOCYTE_VS_MACROPHAGE_DN	119	Up	0.0505851
chr14q31	17	Up	0.0507093
GARY_CD5_TARGETS_UP	405	Down	0.361929
chr6q24	28	Up	0.0507093
GATA_Q6	119	Down	0.928428
GARGALOVIC_RESPONSE_TO_OXIDIZED_PHOSPHOLIPIDS_MAGENTA_UP	25	Up	0.0507093
GO_TELENCEPHALON_DEVELOPMENT	142	Up	0.0507093
GSE12366_GC_VS_MEMORY_BCELL_DN	158	Up	0.0507093
GSE3982_EOSINOPHIL_VS_CENT_MEMORY_CD4_TCELL_UP	157	Up	0.0507093
GSE7852_LN_VS_FAT_TREG_UP	180	Up	0.0507093
GATA2_01	77	Down	0.860688
STAMBOLSKY_RESPONSE_TO_VITAMIN_D3_UP	57	Up	0.0507093
GRYDER_PAX3FOXO1_ENHANCERS_IN_TADS	809	Up	0.0507184
GSE18791_CTRL_VS_NEWCASTLE_VIRUS_DC_2H_DN	113	Up	0.0507775
GSE21063_3H_VS_16H_ANTI_IGM_STIM_BCELL_DN	161	Up	0.0508851
MULLIGHAN_NPM1_MUTATED_SIGNATURE_2_UP	101	Up	0.0510223
GATTGGY_NFY_Q6_01	902	Down	0.967307
AZARE_STAT3_TARGETS	22	Up	0.0511277
GSE39556_CD8A_DC_VS_NK_CELL_MOUSE_3H_POST_POLYIC_INJ_DN	165	Up	0.0511277
DAVICIONI_MOLECULAR_ARMS_VS_ERMS_UP	249	Up	0.0511818
GSE45365_HEALTHY_VS_MCMV_INFECTION_CD11B_DC_IFNAR_KO_DN	127	Up	0.0514162
GSE15624_CTRL_VS_3H_HALOFUGINONE_TREATED_CD4_TCELL_UP	125	Up	0.0514692
GAUSSMANN_MLL_AF4_FUSION_TARGETS_C_DN	12	Down	0.880997
MORF_FRK	58	Up	0.0516728
GAUSSMANN_MLL_AF4_FUSION_TARGETS_D_DN	8	Down	0.943151
RODRIGUES_NTN1_TARGETS_UP	14	Up	0.0517777
SMTTTTGT_UNKNOWN	282	Up	0.0518514
GSE25088_IL4_VS_IL4_AND_ROSIGLITAZONE_STIM_MACROPHAGE_DAY10_UP	164	Up	0.051868
TRAYNOR_RETT_SYNDROM_UP	35	Up	0.0519478
CGTCTTA_MIR208	6	Up	0.052014
GSE17721_0.5H_VS_4H_CPG_BMDC_DN	164	Up	0.0521232
GSE22033_UNTREATED_VS_ROSIGLITAZONE_TREATED_MEF_DN	146	Up	0.0521232
GAUTSCHI_SRC_SIGNALING	8	Down	0.74784
WIERENGA_STAT5A_TARGETS_GROUP2	41	Up	0.0521232
GSE18791_CTRL_VS_NEWCASTLE_VIRUS_DC_4H_DN	136	Up	0.0522
GSE21379_WT_VS_SAP_KO_CD4_TCELL_DN	143	Up	0.0525877
GO_ESTABLISHMENT_OR_MAINTENANCE_OF_CELL_POLARITY	112	Up	0.052595
MORI_PRE_BI_LYMPHOCYTE_DN	63	Up	0.0526513
YIH_RESPONSE_TO_ARSENITE_C1	22	Up	0.0526794
GAVIN_FOXP3_TARGETS_CLUSTER_T7	88	Down	0.14084
GSE28237_FOLLICULAR_VS_LATE_GC_BCELL_UP	130	Up	0.052793
EN1_01	68	Up	0.0530112
GSE32533_WT_VS_MIR17_KO_ACT_CD4_TCELL_DN	173	Up	0.0530645
GAZDA_DIAMOND_BLACKFAN_ANEMIA_ERYTHROID_DN	382	Down	0.939741
CHANDRAN_METASTASIS_UP	167	Up	0.0530932
GAZDA_DIAMOND_BLACKFAN_ANEMIA_MYELOID_DN	30	Down	0.210066
GSE20366_CD103_POS_VS_CD103_KLRG1_DP_TREG_UP	145	Up	0.0533287
DOUGLAS_BMI1_TARGETS_DN	269	Up	0.0537551
YKACATTT_UNKNOWN	191	Up	0.0539385
GTGCCTT_MIR506	593	Up	0.0539572
GSE43863_DAY6_EFF_VS_DAY150_MEM_TFH_CD4_TCELL_UP	168	Up	0.0539684
GSE5142_CTRL_VS_HTERT_TRANSDUCED_CD8_TCELL_EARLY_PASSAGE_CLONE_UP	161	Up	0.0540441
GSE30962_PRIMARY_VS_SECONDARY_ACUTE_LCMV_INF_CD8_TCELL_UP	174	Up	0.0540826
GSE8835_CD4_VS_CD8_TCELL_CLL_PATIENT_UP	142	Up	0.0541145
REACTOME_ACTIVATION_OF_ATR_IN_RESPONSE_TO_REPLICATION_STRESS	32	Up	0.0543353
GCANCTGNY_MYOD_Q6	589	Down	0.858731
GSE43863_TFH_VS_LY6C_LOW_CXCR5NEG_EFFECTOR_CD4_TCELL_UP	173	Up	0.0543384
GSE17721_0.5H_VS_8H_POLYIC_BMDC_DN	159	Up	0.0543879
GCCNNNWTAAR_UNKNOWN	99	Down	0.998973
ZHAN_MULTIPLE_MYELOMA_MF_DN	31	Up	0.0544953
GO_PEPTIDYL_THREONINE_MODIFICATION	40	Up	0.0547367
GCGNNANTTCC_UNKNOWN	109	Down	0.852215
SPIELMAN_LYMPHOBLAST_EUROPEAN_VS_ASIAN_2FC_DN	14	Up	0.0548051
GCM_ACTG1	117	Down	0.00391502
GCM_AIP	36	Down	0.46255
GCM_ANP32B	32	Down	0.0547367
GCM_APEX1	106	Down	0.0159059
TURASHVILI_BREAST_NORMAL_DUCTAL_VS_LOBULAR_UP	54	Up	0.0548063
GCM_ATM	16	Down	0.603765
RODRIGUES_DCC_TARGETS_DN	110	Up	0.054817
GCM_BCL2L1	33	Down	0.984479
GCM_BECN1	58	Down	0.0565359
LI_WILMS_TUMOR_VS_FETAL_KIDNEY_1_DN	138	Up	0.0549285
GCM_BNIP1	49	Down	0.0994571
GO_MICROTUBULE_PLUS_END	16	Up	0.0549488
GSE21546_UNSTIM_VS_ANTI_CD3_STIM_SAP1A_KO_DP_THYMOCYTES_UP	163	Up	0.0549488
GCM_CBFB	66	Down	0.713412
GCM_CDH5	17	Down	0.994309
ACEVEDO_LIVER_CANCER_WITH_H3K9ME3_DN	67	Up	0.0549663
GNCF_01	40	Up	0.0549663
YY1_01	180	Up	0.0551283
GSE3920_UNTREATED_VS_IFNB_TREATED_ENDOTHELIAL_CELL_DN	141	Up	0.0551365
GCM_CSNK2B	95	Down	2.24557e-06
GCM_DDX11	38	Down	0.165416
GSE21360_PRIMARY_VS_QUATERNARY_MEMORY_CD8_TCELL_DN	166	Up	0.0552497
GSE3982_MAC_VS_TH1_UP	160	Up	0.0552497
GCM_DENR	47	Down	0.757835
MORF_BUB1	47	Up	0.0554663
GSE36476_YOUNG_VS_OLD_DONOR_MEMORY_CD4_TCELL_16H_TSST_ACT_DN	131	Up	0.0554716
GCM_DPF2	25	Down	0.17133
AMIT_SERUM_RESPONSE_60_MCF10A	50	Up	0.0554891
GCM_ERCC4	14	Down	0.992172
GCM_FANCC	84	Down	0.429559
GSE7460_WT_VS_FOXP3_HET_ACT_TCONV_DN	162	Up	0.0555927
GCM_FCGR2B	25	Down	0.219677
GSE9988_LPS_VS_VEHICLE_TREATED_MONOCYTE_UP	152	Up	0.0555927
GO_PROTEIN_MODIFICATION_BY_SMALL_PROTEIN_REMOVAL	96	Up	0.0556811
IVANOVA_HEMATOPOIESIS_STEM_CELL_SHORT_TERM	23	Up	0.0556811
GCM_HDAC1	35	Down	0.115092
GCM_HMGA2	70	Down	0.229482
MORF_RAD51L3	207	Up	0.0556811
GCM_ING1	64	Down	0.0449807
GCM_LTK	28	Down	0.306723
CAAGGAT_MIR362	47	Up	0.0558265
GSE14415_INDUCED_VS_NATURAL_TREG_DN	160	Up	0.0558948
GO_DNA_DOUBLE_STRAND_BREAK_PROCESSING	19	Up	0.0560438
BIOCARTA_TGFB_PATHWAY	18	Up	0.056096
chr2p16	19	Up	0.056096
GCM_MSN	28	Down	0.915798
GCM_MYCL1	19	Down	0.0577775
GO_G2_DNA_DAMAGE_CHECKPOINT	30	Up	0.056096
GSE37605_C57BL6_VS_NOD_FOXP3_IRES_GFP_TCONV_UP	99	Up	0.0561044
GCM_NF2	268	Down	0.983836
GCM_NPM1	109	Down	3.68961e-06
GSE3920_IFNA_VS_IFNG_TREATED_FIBROBLAST_UP	136	Up	0.0561057
GCM_PFN1	48	Down	0.000140512
chr3q23	18	Up	0.0561681
GCM_PPP1CC	53	Down	0.626664
GCM_PRKAG1	36	Down	0.738149
GCM_PRKCG	39	Down	0.354849
GCM_PSME1	80	Down	0.0127272
PID_FANCONI_PATHWAY	40	Up	0.0561788
GSE44649_NAIVE_VS_ACTIVATED_CD8_TCELL_MIR155_KO_UP	173	Up	0.056231
GCM_PTPRU	27	Down	0.483661
GSE36888_STAT5_AB_KNOCKIN_VS_WT_TCELL_IL2_TREATED_17H_DN	158	Up	0.0563408
GSE24210_CTRL_VS_IL35_TREATED_TCONV_CD4_TCELL_UP	160	Up	0.0563609
GSE39152_BRAIN_VS_SPLEEN_CD103_NEG_MEMORY_CD8_TCELL_UP	167	Up	0.0565167
GCM_RAF1	41	Down	0.348453
GSE40274_FOXP3_VS_FOXP3_AND_PBX1_TRANSDUCED_ACTIVATED_CD4_TCELL_UP	148	Up	0.0565335
HALLMARK_ANDROGEN_RESPONSE	88	Up	0.0567721
GSE29614_CTRL_VS_DAY7_TIV_FLU_VACCINE_PBMC_DN	149	Up	0.056787
GCM_RING1	69	Down	0.297113
GSE1432_1H_VS_6H_IFNG_MICROGLIA_DN	169	Up	0.0569674
GSE3565_CTRL_VS_LPS_INJECTED_SPLENOCYTES_UP	133	Up	0.0569674
GCM_SMARCD1	65	Down	0.317498
GCM_SMO	55	Down	0.134125
GSE4590_LARGE_PRE_BCELL_VS_VPREB_POS_LARGE_PRE_BCELL_DN	139	Up	0.0569761
GCM_SUPT4H1	41	Down	0.592723
GCM_TEC	18	Down	0.262323
GCM_TINF2	38	Down	0.487923
HOSHIDA_LIVER_CANCER_LATE_RECURRENCE_UP	54	Up	0.0573213
GCM_TPT1	66	Down	5.07601e-10
BROWNE_HCMV_INFECTION_48HR_UP	150	Up	0.0576039
GCM_USP6	61	Down	0.727228
GCM_VAV1	36	Down	0.672224
GSE22935_UNSTIM_VS_24H_MBOVIS_BCG_STIM_MACROPHAGE_DN	154	Up	0.0576039
chr5q14	29	Up	0.057766
GSE36891_UNSTIM_VS_POLYIC_TLR3_STIM_PERITONEAL_MACROPHAGE_DN	173	Up	0.057766
GCNP_SHH_UP_LATE.V1_DN	127	Down	0.0391276
GSE40274_CTRL_VS_FOXP3_TRANSDUCED_ACTIVATED_CD4_TCELL_DN	171	Up	0.057766
GSE41867_DAY6_EFFECTOR_VS_DAY30_MEMORY_CD8_TCELL_LCMV_ARMSTRONG_DN	167	Up	0.057766
IRF1_01	171	Up	0.057766
GO_NEGATIVE_REGULATION_OF_CHROMOSOME_SEGREGATION	23	Up	0.0578341
GSE29949_MICROGLIA_BRAIN_VS_CD8_POS_DC_SPLEEN_UP	172	Up	0.0578341
GSE5679_CTRL_VS_PPARG_LIGAND_ROSIGLITAZONE_TREATED_DC_DN	154	Up	0.0578341
YEGNASUBRAMANIAN_PROSTATE_CANCER	83	Up	0.0578341
chr6p11	4	Up	0.0580205
GO_CENTROSOME_DUPLICATION	26	Up	0.0581144
GENTILE_UV_HIGH_DOSE_UP	15	Down	0.820975
MCLACHLAN_DENTAL_CARIES_DN	51	Up	0.0582222
GENTILE_UV_LOW_DOSE_UP	24	Down	0.609618
MORF_MAGEA9	234	Up	0.0582222
MORF_BRCA1	183	Up	0.0584239
chr4p14	18	Up	0.0584346
chr6q15	11	Up	0.0585182
ONKEN_UVEAL_MELANOMA_UP	682	Up	0.0585182
PEDERSEN_METASTASIS_BY_ERBB2_ISOFORM_3	17	Up	0.0585182
GSE36476_CTRL_VS_TSST_ACT_40H_MEMORY_CD4_TCELL_YOUNG_UP	158	Up	0.0585496
GSE10239_MEMORY_VS_KLRG1INT_EFF_CD8_TCELL_DN	174	Up	0.0585656
RUIZ_TNC_TARGETS_UP	128	Up	0.058602
GSE9988_ANTI_TREM1_AND_LPS_VS_VEHICLE_TREATED_MONOCYTES_UP	150	Up	0.0586167
GSE24142_EARLY_THYMIC_PROGENITOR_VS_DN2_THYMOCYTE_UP	160	Up	0.0586658
GSE17301_CTRL_VS_48H_IFNA2_STIM_CD8_TCELL_UP	165	Up	0.0587629
GOTZMANN_EPITHELIAL_TO_MESENCHYMAL_TRANSITION_UP	62	Up	0.0588131
GERHOLD_ADIPOGENESIS_DN	61	Down	0.634051
GERHOLD_ADIPOGENESIS_UP	43	Down	0.625765
GERHOLD_RESPONSE_TO_TZD_DN	13	Down	0.356176
GO_POSITIVE_REGULATION_OF_CYTOKINESIS	19	Up	0.0593197
GERY_CEBP_TARGETS	106	Down	0.860365
AR_03	43	Up	0.0595376
TAKEDA_TARGETS_OF_NUP98_HOXA9_FUSION_8D_UP	95	Up	0.0595376
GGAANCGGAANY_UNKNOWN	96	Down	0.076742
GGAMTNNNNNTCCY_UNKNOWN	94	Down	0.632298
GSE45365_WT_VS_IFNAR_KO_BCELL_UP	135	Up	0.0595713
[truncated: 15,793 more rows]

## Sheet: Group 9_Low_DOWN
gene_set	NGenes	Direction_GFPlow_uninfectedgroup9	FDR_GFPlow_uninfectedgroup9
HAMAI_APOPTOSIS_VIA_TRAIL_UP	505	Up	1.24393e-19
GABRIELY_MIR21_TARGETS	258	Up	1.66101e-19
DACOSTA_UV_RESPONSE_VIA_ERCC3_DN	761	Up	2.17388e-18
DACOSTA_UV_RESPONSE_VIA_ERCC3_COMMON_DN	432	Up	2.65203e-16
ZHANG_TLX_TARGETS_36HR_DN	172	Up	8.09636e-16
MILI_PSEUDOPODIA_HAPTOTAXIS_UP	478	Up	1.8745e-12
SHEN_SMARCA2_TARGETS_UP	400	Up	2.0131e-12
PIGF_UP.V1_UP	165	Up	1.02364e-11
ERB2_UP.V1_DN	165	Up	2.1683e-11
RODRIGUES_THYROID_CARCINOMA_ANAPLASTIC_UP	614	Up	2.6219e-11
PYEON_CANCER_HEAD_AND_NECK_VS_CERVICAL_UP	152	Up	3.06122e-11
DAZARD_RESPONSE_TO_UV_NHEK_DN	280	Up	3.34382e-11
SENGUPTA_NASOPHARYNGEAL_CARCINOMA_WITH_LMP1_UP	290	Up	4.62881e-11
MORF_NME2	144	Down	3.26233e-14
SENGUPTA_NASOPHARYNGEAL_CARCINOMA_UP	246	Up	1.66616e-10
DAZARD_UV_RESPONSE_CLUSTER_G6	129	Up	5.07601e-10
GSE44649_NAIVE_VS_ACTIVATED_CD8_TCELL_MIR155_KO_DN	171	Up	1.17125e-09
DE_YY1_TARGETS_DN	81	Up	3.11207e-09
CHEN_HOXA5_TARGETS_9HR_UP	202	Up	4.885e-09
GSE39820_CTRL_VS_TGFBETA1_IL6_IL23A_CD4_TCELL_UP	178	Up	7.66699e-09
GEORGES_TARGETS_OF_MIR192_AND_MIR215	761	Up	1.04546e-08
CUI_TCF21_TARGETS_2_DN	676	Up	1.10508e-08
TGAATGT_MIR181A_MIR181B_MIR181C_MIR181D	371	Up	1.24552e-08
ZHANG_TLX_TARGETS_DN	85	Up	1.24552e-08
GNF2_HPN	114	Down	9.60446e-13
ZHENG_FOXP3_TARGETS_IN_THYMUS_UP	170	Up	1.54461e-08
JOHNSTONE_PARVB_TARGETS_2_DN	289	Up	1.58029e-08
JOHNSTONE_PARVB_TARGETS_3_DN	790	Up	1.8489e-08
IKEDA_MIR30_TARGETS_UP	100	Up	2.23168e-08
TBK1.DF_DN	260	Up	2.71058e-08
GNF2_GSTM1	95	Down	1.91583e-12
GTATTAT_MIR3693P	165	Up	3.5812e-08
GSE9006_TYPE_1_VS_TYPE_2_DIABETES_PBMC_AT_DX_UP	168	Down	1.91583e-12
ZHENG_BOUND_BY_FOXP3	376	Up	4.69355e-08
GNF2_LCAT	107	Down	1.94543e-12
RODRIGUES_THYROID_CARCINOMA_POORLY_DIFFERENTIATED_UP	565	Up	4.9041e-08
ATTCTTT_MIR186	218	Up	5.28588e-08
GSE10239_KLRG1INT_VS_KLRG1HIGH_EFF_CD8_TCELL_DN	158	Up	5.42606e-08
GCM_RAB10	160	Up	8.69698e-08
VEGF_A_UP.V1_DN	161	Up	9.54455e-08
SEIDEN_ONCOGENESIS_BY_MET	80	Up	1.11441e-07
GCM_ERBB2IP	58	Up	1.22325e-07
GSE39820_CTRL_VS_TGFBETA3_IL6_IL23A_CD4_TCELL_UP	181	Up	1.23172e-07
TAGCTTT_MIR9	177	Up	1.42486e-07
GSE21380_NON_TFH_VS_GERMINAL_CENTER_TFH_CD4_TCELL_DN	175	Up	1.47493e-07
ATTACAT_MIR3803P	79	Up	1.56459e-07
TACTTGA_MIR26A_MIR26B	247	Up	1.62225e-07
OSMAN_BLADDER_CANCER_UP	358	Up	2.16999e-07
ZHANG_BREAST_CANCER_PROGENITORS_UP	383	Up	2.32884e-07
TAATGTG_MIR323	129	Up	2.39313e-07
ATGTTAA_MIR302C	184	Up	2.81624e-07
ATACTGT_MIR144	157	Up	2.90776e-07
GNF2_HPX	117	Down	2.0131e-12
BURTON_ADIPOGENESIS_12	32	Up	3.44552e-07
REACTOME_PEPTIDE_CHAIN_ELONGATION	80	Down	2.09593e-12
WENDT_COHESIN_TARGETS_UP	32	Up	4.03596e-07
GSE46025_WT_VS_FOXO1_KO_KLRG1_LOW_CD8_EFFECTOR_TCELL_DN	156	Up	4.64435e-07
TGCTTTG_MIR330	246	Up	5.42264e-07
AATGTGA_MIR23A_MIR23B	313	Up	7.98374e-07
CATGTAA_MIR496	132	Up	8.96026e-07
GNF2_TST	89	Down	2.88491e-12
GO_RIBOSOMAL_SUBUNIT	148	Down	4.12688e-12
TGCACTT_MIR519C_MIR519B_MIR519A	356	Up	9.28747e-07
MORF_ACTG1	129	Down	4.12688e-12
WHITFIELD_CELL_CYCLE_S	133	Up	9.90769e-07
ACTGAAA_MIR30A3P_MIR30E3P	159	Up	1.17258e-06
GSE45837_WT_VS_GFI1_KO_PDC_DN	180	Down	6.89558e-12
KEGG_RIBOSOME	82	Down	1.52911e-11
CATTTCA_MIR203	209	Up	1.19824e-06
KIM_ALL_DISORDERS_DURATION_CORR_DN	121	Down	2.1169e-11
RIGGINS_TAMOXIFEN_RESISTANCE_DN	181	Up	1.2184e-06
SENESE_HDAC3_TARGETS_UP	398	Up	1.23203e-06
BURTON_ADIPOGENESIS_11	51	Up	1.26285e-06
DEBIASI_APOPTOSIS_BY_REOVIRUS_INFECTION_UP	273	Up	1.29802e-06
GSE21063_CTRL_VS_ANTI_IGM_STIM_BCELL_NFATC1_KO_3H_DN	154	Up	1.37066e-06
CTTGTAT_MIR381	167	Up	1.40265e-06
MORF_TPT1	96	Down	2.18979e-11
FLORIO_NEOCORTEX_BASAL_RADIAL_GLIA_DN	161	Up	1.62997e-06
GCM_ZNF198	105	Up	1.62997e-06
MORF_NPM1	154	Down	3.88143e-11
ACCATTT_MIR522	127	Up	1.71185e-06
CAGTATT_MIR200B_MIR200C_MIR429	363	Up	1.75723e-06
ATGCAGT_MIR217	82	Up	2.03911e-06
LU_EZH2_TARGETS_DN	318	Up	2.11578e-06
DACOSTA_UV_RESPONSE_VIA_ERCC3_XPCS_DN	76	Up	2.1621e-06
GSE40274_FOXP3_VS_FOXP3_AND_HELIOS_TRANSDUCED_ACTIVATED_CD4_TCELL_DN	108	Up	2.23136e-06
GO_CYTOSOLIC_RIBOSOME	102	Down	4.18578e-11
TTTGCAG_MIR518A2	155	Up	2.24557e-06
CTACTGT_MIR199A	148	Up	2.2935e-06
GSE7596_AKT_TRANSD_VS_CTRL_CD4_TCONV_WITH_TGFB_UP	129	Up	2.37738e-06
SENESE_HDAC1_TARGETS_UP	386	Up	2.53605e-06
DING_LUNG_CANCER_EXPRESSION_BY_COPY_NUMBER	91	Up	2.84092e-06
GTACTGT_MIR101	196	Up	2.99823e-06
WAMUNYOKOLI_OVARIAN_CANCER_LMP_DN	165	Up	3.0383e-06
GTTATAT_MIR410	67	Up	3.16972e-06
HUTTMANN_B_CLL_POOR_SURVIVAL_DN	47	Up	3.18411e-06
BIDUS_METASTASIS_UP	195	Up	3.4984e-06
GSE9960_HEALTHY_VS_GRAM_NEG_AND_POS_SEPSIS_PBMC_DN	153	Up	4.60089e-06
TTGCACT_MIR130A_MIR301_MIR130B	325	Up	5.3041e-06
REACTOME_INFLUENZA_VIRAL_RNA_TRANSCRIPTION_AND_REPLICATION	94	Down	7.81093e-11
GO_STRUCTURAL_CONSTITUENT_OF_RIBOSOME	185	Down	1.12919e-10
DACOSTA_UV_RESPONSE_VIA_ERCC3_TTD_DN	70	Up	5.43589e-06
GCAAAAA_MIR129	134	Up	5.8335e-06
ATCATGA_MIR433	91	Up	6.20223e-06
GCM_TPT1	66	Down	5.07601e-10
TAATAAT_MIR126	166	Up	6.4694e-06
GNF2_CEBPA	53	Down	1.62002e-09
MORF_GPX4	52	Down	1.67315e-09
ATGTACA_MIR493	245	Up	8.21362e-06
GO_LARGE_RIBOSOMAL_SUBUNIT	85	Down	1.99318e-09
MOOTHA_VOXPHOS	81	Down	2.83843e-09
GO_RIBOSOME	202	Down	3.08447e-09
chr19p13	341	Down	3.11207e-09
LU_EZH2_TARGETS_UP	227	Down	3.39657e-09
GSE9006_HEALTHY_VS_TYPE_2_DIABETES_PBMC_AT_DX_UP	175	Down	3.99765e-09
TTTGCAC_MIR19A_MIR19B	423	Up	8.90966e-06
GCACTTT_MIR175P_MIR20A_MIR106A_MIR106B_MIR20B_MIR519D	475	Up	1.03851e-05
PECE_MAMMARY_STEM_CELL_UP	130	Down	4.10795e-09
GSE14000_TRANSLATED_RNA_VS_MRNA_DC_DN	149	Down	4.885e-09
REACTOME_SRP_DEPENDENT_COTRANSLATIONAL_PROTEIN_TARGETING_TO_MEMBRANE	103	Down	5.03865e-09
GSE25146_UNSTIM_VS_HELIOBACTER_PYLORI_LPS_STIM_AGS_CELL_DN	134	Up	1.16251e-05
DAIRKEE_TERT_TARGETS_UP	311	Down	9.3013e-09
KIM_GERMINAL_CENTER_T_HELPER_UP	55	Up	1.16251e-05
PICCALUGA_ANGIOIMMUNOBLASTIC_LYMPHOMA_DN	118	Up	1.1798e-05
GO_INNER_MITOCHONDRIAL_MEMBRANE_PROTEIN_COMPLEX	92	Down	9.3013e-09
GSE18893_TCONV_VS_TREG_2H_TNF_STIM_DN	150	Up	1.28109e-05
CAGTGTT_MIR141_MIR200A	238	Up	1.37128e-05
PYEON_HPV_POSITIVE_TUMORS_UP	70	Up	1.45097e-05
GO_RESPIRATORY_CHAIN	67	Down	9.76959e-09
DEURIG_T_CELL_PROLYMPHOCYTIC_LEUKEMIA_DN	258	Up	1.46606e-05
MODULE_277	47	Up	1.56233e-05
MORF_AP2M1	201	Down	1.00079e-08
GO_CYTOSOLIC_LARGE_RIBOSOMAL_SUBUNIT	54	Down	1.04694e-08
REACTOME_3_UTR_MEDIATED_TRANSLATIONAL_REGULATION	99	Down	1.04694e-08
REACTOME_RESPIRATORY_ELECTRON_TRANSPORT_ATP_SYNTHESIS_BY_CHEMIOSMOTIC_COUPLING_AND_HEAT_PRODUCTION_BY_UNCOUPLING_PROTEINS_	73	Down	1.04959e-08
STK33_UP	232	Up	1.58339e-05
EPPERT_PROGENITOR	117	Up	1.60128e-05
GSE21360_NAIVE_VS_QUATERNARY_MEMORY_CD8_TCELL_UP	176	Up	1.74955e-05
GSE10239_NAIVE_VS_MEMORY_CD8_TCELL_UP	181	Up	1.94909e-05
HSIAO_HOUSEKEEPING_GENES	359	Down	1.28023e-08
GSE21033_1H_VS_12H_POLYIC_STIM_DC_DN	110	Up	1.95653e-05
GSE21678_WT_VS_FOXO1_FOXO3_KO_TREG_UP	150	Up	1.98304e-05
ATGTTTC_MIR494	122	Up	2.05555e-05
STK33_NOMO_UP	235	Up	2.21492e-05
MODULE_152	114	Down	1.5338e-08
GO_NUCLEAR_CHROMOSOME_SEGREGATION	182	Up	2.26743e-05
FISCHER_G2_M_CELL_CYCLE	204	Up	2.31628e-05
MODULE_114	306	Down	1.8489e-08
ENK_UV_RESPONSE_KERATINOCYTE_DN	447	Up	2.35429e-05
GO_SISTER_CHROMATID_COHESION	99	Up	2.35429e-05
BILD_CTNNB1_ONCOGENIC_SIGNATURE	66	Up	2.68329e-05
GTGCAAA_MIR507	77	Up	3.29879e-05
GO_ESTABLISHMENT_OF_PROTEIN_LOCALIZATION_TO_ENDOPLASMIC_RETICULUM	99	Down	1.8515e-08
GCATTTG_MIR105	137	Up	3.31829e-05
GSE23502_BM_VS_COLON_TUMOR_MYELOID_DERIVED_SUPPRESSOR_CELL_DN	155	Up	3.44329e-05
GO_SISTER_CHROMATID_SEGREGATION	153	Up	3.67885e-05
ATAAGCT_MIR21	93	Up	3.78905e-05
AACATTC_MIR4093P	116	Up	3.94466e-05
GSE13547_2H_VS_12_H_ANTI_IGM_STIM_BCELL_UP	146	Up	4.03704e-05
GINESTIER_BREAST_CANCER_ZNF217_AMPLIFIED_UP	72	Up	4.2036e-05
ATAGGAA_MIR202	90	Up	4.38731e-05
FISCHER_G1_S_CELL_CYCLE	165	Up	4.38731e-05
REACTOME_NONSENSE_MEDIATED_DECAY_ENHANCED_BY_THE_EXON_JUNCTION_COMPLEX	100	Down	2.23168e-08
GO_OXIDATIVE_PHOSPHORYLATION	75	Down	2.97386e-08
NIKOLSKY_BREAST_CANCER_16P13_AMPLICON	80	Down	4.69355e-08
BILANGES_SERUM_AND_RAPAMYCIN_SENSITIVE_GENES	67	Down	5.44508e-08
SCHLOSSER_SERUM_RESPONSE_DN	612	Up	4.38731e-05
GNF2_GLTSCR2	30	Down	6.25912e-08
GSE28737_WT_VS_BCL6_KO_MARGINAL_ZONE_BCELL_DN	163	Up	4.72431e-05
REACTOME_RESPIRATORY_ELECTRON_TRANSPORT	59	Down	6.27992e-08
KEGG_OXIDATIVE_PHOSPHORYLATION	98	Down	6.30309e-08
GO_PROTEIN_LOCALIZATION_TO_ENDOPLASMIC_RETICULUM	114	Down	7.6459e-08
YAO_TEMPORAL_RESPONSE_TO_PROGESTERONE_CLUSTER_13	159	Down	7.6459e-08
MODULE_151	287	Down	9.02613e-08
TATTATA_MIR374	209	Up	4.79466e-05
KIM_ALL_DISORDERS_OLIGODENDROCYTE_NUMBER_CORR_UP	639	Down	1.07045e-07
KEGG_PARKINSONS_DISEASE	97	Down	1.22325e-07
MORF_RAN	253	Down	1.22325e-07
CHNG_MULTIPLE_MYELOMA_HYPERPLOID_UP	51	Down	1.23172e-07
chr4q21	55	Up	4.97018e-05
GO_SMALL_RIBOSOMAL_SUBUNIT	63	Down	1.25218e-07
GSE42021_CD24LO_TREG_VS_CD24LO_TCONV_THYMUS_DN	166	Down	1.36041e-07
GO_MITOCHONDRIAL_PROTEIN_COMPLEX	120	Down	1.3726e-07
MODULE_83	293	Down	1.62225e-07
GSE38696_LIGHT_ZONE_VS_DARK_ZONE_BCELL_UP	156	Up	4.99733e-05
LI_DCP2_BOUND_MRNA	77	Down	1.96057e-07
GENTILE_UV_HIGH_DOSE_DN	268	Up	5.50567e-05
MODULE_239	107	Up	5.59156e-05
GNF2_TPT1	37	Down	2.02146e-07
TGCACTG_MIR148A_MIR152_MIR148B	244	Up	6.65243e-05
GSE9601_UNTREATED_VS_NFKB_INHIBITOR_TREATED_HCMV_INF_MONOCYTE_DN	155	Up	6.92215e-05
DODD_NASOPHARYNGEAL_CARCINOMA_DN	1157	Up	7.07973e-05
TTTTGAG_MIR373	179	Up	7.12784e-05
chr17q25	108	Down	2.16999e-07
PUJANA_XPRSS_INT_NETWORK	160	Up	7.2047e-05
GNF2_EIF3S6	113	Down	2.16999e-07
ACATATC_MIR190	47	Up	7.99937e-05
GO_ELECTRON_TRANSPORT_CHAIN	84	Down	2.32884e-07
GEORGES_CELL_CYCLE_MIR192_TARGETS	53	Up	7.99937e-05
MEK_UP.V1_DN	155	Up	7.99937e-05
CHANG_CYCLING_GENES	132	Up	8.00728e-05
AAGCAAT_MIR137	159	Up	8.11657e-05
GNF2_CYP2B6	42	Down	2.73157e-07
NIKOLSKY_BREAST_CANCER_8Q12_Q22_AMPLICON	100	Up	8.11657e-05
GSE6259_BCELL_VS_CD8_TCELL_DN	150	Up	8.33968e-05
TGTTTAC_MIR30A5P_MIR30C_MIR30D_MIR30B_MIR30E5P	445	Up	8.54898e-05
GSE39820_TGFBETA3_IL6_VS_TGFBETA3_IL6_IL23A_TREATED_CD4_TCELL_UP	162	Up	8.68064e-05
GSE2706_2H_VS_8H_R848_STIM_DC_DN	144	Up	8.73264e-05
GTTTGTT_MIR495	206	Up	8.73572e-05
CTTTGTA_MIR524	320	Up	8.76184e-05
GSE27241_WT_VS_RORGT_KO_TH17_POLARIZED_CD4_TCELL_TREATED_WITH_DIGOXIN_UP	144	Up	8.82696e-05
TURASHVILI_BREAST_LOBULAR_CARCINOMA_VS_DUCTAL_NORMAL_UP	57	Up	8.86569e-05
chr2q32	30	Up	9.09043e-05
VERNELL_RETINOBLASTOMA_PATHWAY_UP	67	Up	9.09764e-05
GSE40666_UNTREATED_VS_IFNA_STIM_STAT4_KO_EFFECTOR_CD8_TCELL_90MIN_DN	151	Up	9.67735e-05
GO_NADH_DEHYDROGENASE_COMPLEX	38	Down	2.7475e-07
ENK_UV_RESPONSE_KERATINOCYTE_UP	425	Down	2.99069e-07
ATATGCA_MIR448	157	Up	0.000100963
FARMER_BREAST_CANCER_CLUSTER_2	29	Up	0.00010396
EIF4E_DN	88	Up	0.000107898
MODULE_23	414	Down	4.64435e-07
GCM_PTPRD	54	Up	0.000109184
CAGCTTT_MIR320	212	Up	0.000116239
GSE45881_CXCR6HI_VS_CXCR1LO_COLONIC_LAMINA_PROPRIA_UP	162	Up	0.00011998
MARTINEZ_RESPONSE_TO_TRABECTEDIN_DN	245	Up	0.000122936
AACTGAC_MIR223	74	Up	0.00012399
ZHANG_TLX_TARGETS_60HR_DN	253	Up	0.000126424
PECE_MAMMARY_STEM_CELL_DN	119	Up	0.000126991
IKEDA_MIR1_TARGETS_UP	52	Up	0.000128337
SENESE_HDAC2_TARGETS_UP	96	Up	0.000130325
chr4q31	40	Up	0.000131722
GSE43863_NAIVE_VS_LY6C_INT_CXCR5POS_CD4_EFF_TCELL_D6_LCMV_UP	151	Up	0.000136279
ATGCTGC_MIR103_MIR107	160	Up	0.000137084
GSE39820_TGFBETA1_IL6_VS_TGFBETA1_IL6_IL23A_TREATED_CD4_TCELL_UP	173	Up	0.000137084
GSE10239_MEMORY_VS_DAY4.5_EFF_CD8_TCELL_DN	180	Up	0.000147077
TAKEDA_TARGETS_OF_NUP98_HOXA9_FUSION_6HR_UP	52	Up	0.000154129
GO_CYTOSOLIC_SMALL_RIBOSOMAL_SUBUNIT	41	Down	7.48248e-07
ATGTAGC_MIR221_MIR222	109	Up	0.000156225
IWANAGA_E2F1_TARGETS_INDUCED_BY_SERUM	28	Up	0.000157444
STK33_SKM_UP	211	Up	0.000157904
AAGCACA_MIR218	295	Up	0.000165798
GSE39820_TGFBETA1_VS_TGFBETA3_IN_IL6_TREATED_CD4_TCELL_UP	181	Up	0.000175246
AAGCCAT_MIR135A_MIR135B	250	Up	0.000176503
KONG_E2F3_TARGETS	83	Up	0.000179275
REACTOME_TRANSLATION	139	Down	7.64215e-07
GO_MITOCHONDRIAL_RESPIRATORY_CHAIN_COMPLEX_ASSEMBLY	72	Down	1.05151e-06
JOHNSTONE_PARVB_TARGETS_1_DN	51	Up	0.000185712
GTGCAAT_MIR25_MIR32_MIR92_MIR363_MIR367	230	Up	0.000187123
MITSIADES_RESPONSE_TO_APLIDIN_DN	219	Up	0.000190134
MORF_UBE2I	224	Down	1.05151e-06
AGCATTA_MIR155	101	Up	0.00019824
GO_TRANSLATIONAL_INITIATION	133	Down	1.10586e-06
MORF_MAP2K2	120	Down	1.10586e-06
GSE10239_KLRG1INT_VS_KLRG1HIGH_EFF_CD8_TCELL_UP	159	Down	1.53486e-06
POOLA_INVASIVE_BREAST_CANCER_UP	213	Up	0.000205164
CTTTGCA_MIR527	184	Up	0.000206134
BUYTAERT_PHOTODYNAMIC_THERAPY_STRESS_UP	728	Up	0.000207091
MODULE_62	83	Down	1.55038e-06
GSE5503_LIVER_DC_VS_PLN_DC_ACTIVATED_ALLOGENIC_TCELL_DN	177	Up	0.000210462
GNF2_SMC4L1	79	Up	0.000216584
GCM_CSNK2B	95	Down	2.24557e-06
GO_NUCLEAR_TRANSCRIBED_MRNA_CATABOLIC_PROCESS_NONSENSE_MEDIATED_DECAY	113	Down	2.2935e-06
TAKAO_RESPONSE_TO_UVB_RADIATION_UP	75	Down	2.37738e-06
GO_MITOCHONDRIAL_MEMBRANE_PART	151	Down	2.40942e-06
ACEVEDO_NORMAL_TISSUE_ADJACENT_TO_LIVER_TUMOR_DN	314	Down	2.60063e-06
BROWNE_HCMV_INFECTION_6HR_DN	137	Up	0.00021835
GSE26030_TH1_VS_TH17_RESTIMULATED_DAY15_POST_POLARIZATION_DN	169	Down	3.05522e-06
REACTOME_INFLUENZA_LIFE_CYCLE	122	Down	3.18793e-06
GCM_NPM1	109	Down	3.68961e-06
GSE29164_UNTREATED_VS_CD8_TCELL_AND_IL12_TREATED_MELANOMA_DAY7_UP	180	Up	0.000221168
GO_OXIDOREDUCTASE_ACTIVITY_ACTING_ON_NAD_P_H_QUINONE_OR_SIMILAR_COMPOUND_AS_ACCEPTOR	47	Down	4.04743e-06
GO_ORGANELLAR_RIBOSOME	65	Down	4.39782e-06
REICHERT_MITOSIS_LIN9_TARGETS	26	Up	0.00023285
MODULE_29	27	Down	5.20247e-06
GO_CHROMOSOME_SEGREGATION	223	Up	0.000242172
GO_PROTEIN_TARGETING_TO_MEMBRANE	134	Down	5.34017e-06
VILLANUEVA_LIVER_CANCER_KRT19_UP	135	Up	0.000249745
GSE21774_CD56_BRIGHT_VS_DIM_CD62L_POSITIVE_NK_CELL_UP	161	Up	0.000257401
GTATGAT_MIR154_MIR487	56	Up	0.000257401
GO_MULTI_ORGANISM_METABOLIC_PROCESS	128	Down	6.02486e-06
WONG_MITOCHONDRIA_GENE_MODULE	201	Down	6.4694e-06
GSE27434_WT_VS_DNMT1_KO_TREG_UP	161	Down	6.94673e-06
GSE17974_IL4_AND_ANTI_IL12_VS_UNTREATED_6H_ACT_CD4_TCELL_DN	145	Up	0.000258206
TURASHVILI_BREAST_DUCTAL_CARCINOMA_VS_DUCTAL_NORMAL_UP	39	Up	0.000270216
GSE2405_0H_VS_24H_A_PHAGOCYTOPHILUM_STIM_NEUTROPHIL_UP	184	Down	8.221e-06
GO_MITOCHONDRIAL_RESPIRATORY_CHAIN_COMPLEX_I_BIOGENESIS	52	Down	8.32961e-06
PLASARI_TGFB1_TARGETS_10HR_DN	192	Up	0.000281314
YAO_TEMPORAL_RESPONSE_TO_PROGESTERONE_CLUSTER_17	165	Down	8.32961e-06
MODULE_22	42	Down	8.90966e-06
GSE37532_WT_VS_PPARG_KO_LN_TCONV_UP	155	Up	0.000283033
GNF2_CDC2	59	Up	0.000292621
GSE9006_TYPE_1_VS_TYPE_2_DIABETES_PBMC_AT_DX_DN	173	Up	0.000292621
MOSERLE_IFNA_RESPONSE	28	Up	0.000292621
GSE22886_NAIVE_CD4_TCELL_VS_NKCELL_DN	179	Up	0.000308466
ACAACTT_MIR382	48	Up	0.000318753
MODULE_60	325	Down	9.4242e-06
GSE32423_MEMORY_VS_NAIVE_CD8_TCELL_IL7_IL4_DN	171	Up	0.000318753
chr11q13	179	Down	1.06049e-05
IKEDA_MIR30_TARGETS_DN	22	Up	0.000319683
GSE9006_HEALTHY_VS_TYPE_2_DIABETES_PBMC_AT_DX_DN	160	Up	0.000319982
GSE16450_CTRL_VS_IFNA_6H_STIM_IMMATURE_NEURON_CELL_LINE_UP	146	Up	0.000320415
chr1p31	48	Up	0.000329793
YANAGIHARA_ESX1_TARGETS	23	Up	0.000329793
DACOSTA_UV_RESPONSE_VIA_ERCC3_UP	270	Down	1.18864e-05
MORF_FBL	130	Down	1.29941e-05
MOLENAAR_TARGETS_OF_CCND1_AND_CDK4_DN	56	Up	0.000331264
GO_ORGANELLE_INNER_MEMBRANE	443	Down	1.33904e-05
GO_TRANSLATIONAL_ELONGATION	98	Down	1.41941e-05
MORF_ANP32B	185	Down	1.56541e-05
GSE16385_UNTREATED_VS_12H_IL4_TREATED_MACROPHAGE_DN	138	Up	0.000333928
GCM_DFFA	113	Up	0.000336508
chr5q12	29	Up	0.000337534
CAATGCA_MIR33	63	Up	0.000342725
GCM_MAP4K4	145	Up	0.000360391
GENTILE_UV_RESPONSE_CLUSTER_D2	38	Up	0.000361876
ATACCTC_MIR202	146	Up	0.000362763
FLORIO_NEOCORTEX_BASAL_RADIAL_GLIA_UP	168	Up	0.000362763
HAMAI_APOPTOSIS_VIA_TRAIL_DN	131	Down	1.64229e-05
CREIGHTON_AKT1_SIGNALING_VIA_MTOR_UP	31	Down	1.77206e-05
GSE1112_OT1_CD8AB_VS_HY_CD8AA_THYMOCYTE_RTOC_CULTURE_DN	122	Up	0.00036624
GSE13547_CTRL_VS_ANTI_IGM_STIM_BCELL_2H_UP	146	Up	0.00036624
DUTERTRE_ESTRADIOL_RESPONSE_24HR_DN	437	Up	0.00037334
GNF2_UBE2I	44	Down	1.96303e-05
AAGCACT_MIR520F	193	Up	0.000375969
GSE19888_CTRL_VS_A3R_INHIBITOR_TREATED_MAST_CELL_DN	153	Up	0.000384653
MODULE_97	80	Up	0.000386505
chr1p22	50	Up	0.00039252
ACTGTAG_MIR139	103	Up	0.000397372
HALLMARK_OXIDATIVE_PHOSPHORYLATION	186	Down	2.00266e-05
CHIBA_RESPONSE_TO_TSA_DN	20	Up	0.000400982
TTTGTAG_MIR520D	257	Up	0.000405451
GNF2_TTK	37	Up	0.000419086
KIM_BIPOLAR_DISORDER_OLIGODENDROCYTE_DENSITY_CORR_UP	592	Down	2.16656e-05
GSE2770_TGFB_AND_IL4_VS_TGFB_AND_IL12_TREATED_ACT_CD4_TCELL_6H_DN	161	Up	0.000420245
GSE2405_0H_VS_9H_A_PHAGOCYTOPHILUM_STIM_NEUTROPHIL_DN	182	Down	2.27257e-05
GSE42021_CD24HI_TREG_VS_CD24HI_TCONV_THYMUS_UP	176	Down	2.33537e-05
GNF2_CCNB2	52	Up	0.000426218
NUYTTEN_NIPP1_TARGETS_UP	624	Up	0.000427293
WOO_LIVER_CANCER_RECURRENCE_DN	67	Down	2.45652e-05
GNF2_PCNA	63	Up	0.000435614
GTGCCAT_MIR183	138	Up	0.000442306
MORF_CSNK2B	271	Down	2.47845e-05
GSE42021_TREG_PLN_VS_CD24HI_TREG_THYMUS_DN	171	Down	2.57277e-05
MORF_JUND	60	Down	2.81494e-05
FERREIRA_EWINGS_SARCOMA_UNSTABLE_VS_STABLE_DN	75	Down	3.14616e-05
GO_CYTOSOLIC_PART	189	Down	3.50284e-05
GSE17974_IL4_AND_ANTI_IL12_VS_UNTREATED_12H_ACT_CD4_TCELL_UP	145	Up	0.000444114
SPIRA_SMOKERS_LUNG_CANCER_UP	34	Up	0.000444114
ONDER_CDH1_TARGETS_1_DN	135	Up	0.000449309
TANG_SENESCENCE_TP53_TARGETS_DN	49	Up	0.000451184
GNF2_CCNA2	64	Up	0.0004534
CACTTTG_MIR520G_MIR520H	186	Up	0.000453926
GCM_CSNK1A1	35	Up	0.000469356
GO_MITOCHONDRIAL_TRANSLATION	98	Down	3.67885e-05
GSE1791_CTRL_VS_NEUROMEDINU_IN_T_CELL_LINE_6H_DN	178	Up	0.000472127
REACTOME_MITOTIC_PROMETAPHASE	80	Up	0.000478503
TACAATC_MIR508	46	Up	0.000478503
GSE13173_UNTREATED_VS_IL12_TREATED_ACT_CD8_TCELL_DN	115	Up	0.000478903
GNF2_HMMR	45	Up	0.000487688
GCTTGAA_MIR498	94	Up	0.000490375
ACTTTAT_MIR1425P	223	Up	0.000492616
GRADE_COLON_CANCER_UP	719	Down	3.67885e-05
MARTORIATI_MDM4_TARGETS_FETAL_LIVER_DN	437	Up	0.000493603
KANG_DOXORUBICIN_RESISTANCE_UP	50	Up	0.000503844
AAAGACA_MIR511	139	Up	0.000507747
FISCHER_DREAM_TARGETS	826	Up	0.000513031
SESTO_RESPONSE_TO_UV_C2	50	Up	0.000522436
chr16p13	168	Down	3.9612e-05
GSE369_PRE_VS_POST_IL6_INJECTION_SOCS3_KO_LIVER_DN	175	Down	4.65415e-05
GSE34156_UNTREATED_VS_6H_NOD2_AND_TLR1_TLR2_LIGAND_TREATED_MONOCYTE_DN	128	Up	0.000523212
GO_NUCLEOSIDE_TRIPHOSPHATE_METABOLIC_PROCESS	189	Down	4.90983e-05
MORF_PPP1CA	157	Down	4.97018e-05
GSE36009_WT_VS_NLRP10_KO_DC_LPS_STIM_DN	165	Up	0.000523313
GSE16385_ROSIGLITAZONE_IL4_VS_IFNG_TNF_STIM_MACROPHAGE_UP	165	Up	0.000523841
REACTOME_GENERIC_TRANSCRIPTION_PATHWAY	273	Up	0.000525671
ACTGCAG_MIR173P	83	Up	0.000541907
REACTOME_FORMATION_OF_THE_TERNARY_COMPLEX_AND_SUBSEQUENTLY_THE_43S_COMPLEX	46	Down	4.97018e-05
CREIGHTON_AKT1_SIGNALING_VIA_MTOR_DN	22	Down	4.99733e-05
MOOTHA_MITOCHONDRIA	399	Down	4.99733e-05
CTATGCA_MIR153	169	Up	0.000552908
GO_CHROMOSOME_CENTROMERIC_REGION	153	Up	0.000561009
chr9q34	157	Down	5.07361e-05
MODULE_93	155	Down	5.47109e-05
GO_TRANSLATIONAL_TERMINATION	84	Down	6.05362e-05
ACACTAC_MIR1423P	105	Up	0.000575254
GSE25087_TREG_VS_TCONV_ADULT_UP	159	Up	0.000593692
FINETTI_BREAST_CANCER_KINOME_RED	15	Up	0.000597452
GSE8515_CTRL_VS_IL6_4H_STIM_MAC_UP	146	Up	0.000597518
TURASHVILI_BREAST_DUCTAL_CARCINOMA_VS_LOBULAR_NORMAL_UP	67	Up	0.000599593
LTE2_UP.V1_DN	161	Up	0.000603081
GCACCTT_MIR18A_MIR18B	95	Up	0.000605479
GNF2_MSH2	26	Up	0.000621408
LI_AMPLIFIED_IN_LUNG_CANCER	154	Down	6.27953e-05
GSE38681_WT_VS_LYL1_KO_LYMPHOID_PRIMED_MULTIPOTENT_PROGENITOR_UP	168	Down	6.77215e-05
REACTOME_TCA_CYCLE_AND_RESPIRATORY_ELECTRON_TRANSPORT	107	Down	6.77215e-05
REACTOME_METABOLISM_OF_MRNA	197	Down	7.33268e-05
GO_CELLULAR_RESPIRATION	128	Down	7.75866e-05
THUM_SYSTOLIC_HEART_FAILURE_DN	176	Up	0.000622815
GSE9316_CD4_TCELL_BALBC_VS_TH17_ENRI_CD4_TCELL_SKG_PMA_IONO_STIM_FR4NEG_UP	138	Down	7.82747e-05
FERREIRA_EWINGS_SARCOMA_UNSTABLE_VS_STABLE_UP	140	Up	0.000643938
GSE5099_UNSTIM_VS_MCSF_TREATED_MONOCYTE_DAY7_UP	176	Up	0.000643938
GSE40493_BCL6_KO_VS_WT_TREG_UP	142	Up	0.000656735
TTGCCAA_MIR182	250	Up	0.000656735
chr17p13	144	Down	7.99937e-05
GO_AMIDE_BIOSYNTHETIC_PROCESS	429	Down	7.99937e-05
AACTGGA_MIR145	194	Up	0.000664936
GNF2_ST13	61	Down	8.5902e-05
GNF2_DEK	51	Up	0.000671419
NIKOLSKY_BREAST_CANCER_19Q13.1_AMPLICON	19	Up	0.000671419
ACTGTGA_MIR27A_MIR27B	365	Up	0.000702787
HOXA9_DN.V1_UP	160	Up	0.000704345
GSE13485_DAY1_VS_DAY3_YF17D_VACCINE_PBMC_DN	173	Up	0.000718658
PUJANA_BRCA_CENTERED_NETWORK	112	Up	0.000718658
KINSEY_TARGETS_OF_EWSR1_FLII_FUSION_UP	1087	Up	0.000729746
chr3q26	38	Up	0.000730922
PILON_KLF1_TARGETS_DN	1758	Up	0.000749368
KIM_MYC_AMPLIFICATION_TARGETS_DN	68	Up	0.000751255
chr14q22	45	Up	0.00077463
FINETTI_BREAST_CANCERS_KINOME_GRAY	14	Up	0.000787575
GSE7460_TREG_VS_TCONV_ACT_UP	157	Up	0.000795098
RB_P130_DN.V1_DN	119	Up	0.000802673
BONCI_TARGETS_OF_MIR15A_AND_MIR16_1	71	Up	0.000806088
GSE19888_ADENOSINE_A3R_INH_PRETREAT_AND_ACT_BY_A3R_VS_A3R_INH_AND_TCELL_MEMBRANES_ACT_MAST_CELL_UP	160	Up	0.000806702
GSE15750_DAY6_VS_DAY10_TRAF6KO_EFF_CD8_TCELL_UP	179	Up	0.000808464
GSE21927_BALBC_VS_C57BL6_MONOCYTE_TUMOR_DN	136	Up	0.000809203
MORF_ARAF1	62	Down	8.73572e-05
MARTENS_TRETINOIN_RESPONSE_DN	647	Down	9.50754e-05
GSE42724_NAIVE_VS_B1_BCELL_DN	163	Down	9.94042e-05
BYSTROEM_CORRELATED_WITH_IL5_DN	56	Up	0.000811473
DURCHDEWALD_SKIN_CARCINOGENESIS_DN	228	Up	0.000811473
LUI_THYROID_CANCER_CLUSTER_3	27	Down	0.000100963
GSE19941_IL10_KO_VS_IL10_KO_AND_NFKBP50_KO_LPS_AND_IL10_STIM_MACROPHAGE_DN	140	Up	0.000811473
MODULE_77	25	Down	0.000102311
GSE14699_NAIVE_VS_ACT_CD8_TCELL_DN	134	Up	0.00082912
GSE21774_CD62L_POS_CD56_BRIGHT_VS_CD62L_NEG_CD56_DIM_NK_CELL_DN	165	Up	0.000836119
GO_MITOCHONDRIAL_ENVELOPE	588	Down	0.000105515
GO_PEPTIDE_METABOLIC_PROCESS	479	Down	0.000114317
chr16p11	63	Down	0.000125694
KEGG_HUNTINGTONS_DISEASE	144	Down	0.000128472
FUJII_YBX1_TARGETS_DN	177	Up	0.000849883
TGCAAAC_MIR452	74	Up	0.000860217
GO_MONOSACCHARIDE_BIOSYNTHETIC_PROCESS	50	Down	0.000137084
PUJANA_BRCA2_PCC_NETWORK	369	Up	0.000884382
GCM_PFN1	48	Down	0.000140512
AAAGGGA_MIR204_MIR211	177	Up	0.000890297
GSE26890_CXCR1_NEG_VS_POS_EFFECTOR_CD8_TCELL_UP	170	Up	0.000919619
GSE39820_TGFBETA1_IL6_VS_TGFBETA1_IL6_IL23A_TREATED_CD4_TCELL_DN	156	Down	0.000151033
GO_MICROTUBULE_ORGANIZING_CENTER_ORGANIZATION	72	Up	0.000962484
GSE12507_PDC_CELL_LINE_VS_IMMATUE_T_CELL_LINE_UP	125	Up	0.000962484
EPPERT_HSC_R	89	Up	0.000966599
GSE23502_WT_VS_HDC_KO_MYELOID_DERIVED_SUPPRESSOR_CELL_BM_UP	167	Up	0.000974737
GNF2_CENPF	59	Up	0.000976295
WU_APOPTOSIS_BY_CDKN1A_VIA_TP53	51	Up	0.00100764
FLECHNER_BIOPSY_KIDNEY_TRANSPLANT_OK_VS_DONOR_UP	492	Up	0.00101854
MODULE_182	81	Up	0.00105748
MOOTHA_HUMAN_MITODB_6_2002	385	Down	0.000152376
TGAGATT_MIR216	80	Up	0.00106978
ACATTCC_MIR1_MIR206	250	Up	0.00107178
CHICAS_RB1_TARGETS_GROWING	198	Up	0.00107965
GO_OXIDOREDUCTASE_ACTIVITY_ACTING_ON_NAD_P_H	75	Down	0.000159408
chr3q25	32	Up	0.00112278
ACACTGG_MIR199A_MIR199B	123	Up	0.00113534
GSE7460_TREG_VS_TCONV_ACT_WITH_TGFB_DN	150	Down	0.000172058
HOWLIN_CITED1_TARGETS_1_DN	33	Up	0.00113817
TGTGTGA_MIR377	159	Up	0.0011426
GNF2_CKS2	46	Up	0.00116104
GENTILE_UV_RESPONSE_CLUSTER_D4	49	Up	0.00117187
MORF_ERH	105	Down	0.000178857
GSE10239_MEMORY_VS_DAY4.5_EFF_CD8_TCELL_UP	154	Down	0.000179275
ZHENG_FOXP3_TARGETS_IN_T_LYMPHOCYTE_DN	29	Up	0.00117187
BROWNE_HCMV_INFECTION_18HR_UP	157	Up	0.00118826
GARY_CD5_TARGETS_DN	393	Up	0.00118826
ZWANG_CLASS_1_TRANSIENTLY_INDUCED_BY_EGF	374	Up	0.00118826
chr22q11	83	Down	0.000184677
MORF_G22P1	162	Down	0.000190134
GSE26928_EFF_MEMORY_VS_CXCR5_POS_CD4_TCELL_DN	139	Up	0.00119846
GSE36891_UNSTIM_VS_PAM_TLR2_STIM_PERITONEAL_MACROPHAGE_DN	125	Down	0.000200126
GSE22886_NAIVE_CD4_TCELL_VS_MEMORY_TCELL_DN	177	Up	0.00119996
GSE7509_UNSTIM_VS_FCGRIIB_STIM_MONOCYTE_UP	144	Down	0.000200126
chr12p11	31	Up	0.00122473
REACTOME_GLUCONEOGENESIS	29	Down	0.000216584
ZWANG_CLASS_3_TRANSIENTLY_INDUCED_BY_EGF	185	Up	0.00122473
MODULE_42	22	Down	0.0002276
HALLMARK_G2M_CHECKPOINT	190	Up	0.00122653
PUIFFE_INVASION_INHIBITED_BY_ASCITES_DN	130	Up	0.00126591
GSE45365_WT_VS_IFNAR_KO_BCELL_MCMV_INFECTION_UP	114	Up	0.00128789
GSE13738_RESTING_VS_BYSTANDER_ACTIVATED_CD4_TCELL_UP	135	Up	0.00130831
GCM_MAX	28	Up	0.00132824
STARK_PREFRONTAL_CORTEX_22Q11_DELETION_DN	444	Down	0.000234064
GO_CONDENSED_CHROMOSOME_CENTROMERIC_REGION	89	Up	0.00136421
GSE9601_UNTREATED_VS_PI3K_INHIBITOR_TREATED_HCMV_INF_MONOCYTE_UP	146	Down	0.000244274
MORF_PPP2R4	45	Down	0.000258206
GSE41867_DAY15_EFFECTOR_VS_DAY30_MEMORY_CD8_TCELL_LCMV_ARMSTRONG_DN	118	Up	0.00137316
FOSTER_TOLERANT_MACROPHAGE_DN	355	Up	0.00139255
MORF_SART1	58	Down	0.000258206
GSE34515_CD16_POS_MONOCYTE_VS_DC_UP	177	Up	0.00139255
GO_NUCLEOSIDE_MONOPHOSPHATE_METABOLIC_PROCESS	197	Down	0.000259987
KANG_DOXORUBICIN_RESISTANCE_DN	19	Up	0.00139255
GSE13946_CTRL_VS_DSS_COLITIS_GD_TCELL_FROM_COLON_DN	128	Up	0.00139418
GSE3400_UNTREATED_VS_IFNB_TREATED_MEF_UP	161	Up	0.00140265
GSE37605_FOXP3_FUSION_GFP_VS_IRES_GFP_TREG_C57BL6_DN	137	Up	0.00141036
chr4q32	25	Up	0.00142031
VECCHI_GASTRIC_CANCER_ADVANCED_VS_EARLY_UP	129	Up	0.00143041
chr2q24	21	Up	0.00144445
GCM_NCAM1	110	Up	0.00144445
MODULE_350	50	Down	0.000259987
GSE339_CD4POS_VS_CD8POS_DC_IN_CULTURE_DN	168	Down	0.000281728
VANTVEER_BREAST_CANCER_METASTASIS_DN	100	Up	0.00144445
GSE13485_DAY1_VS_DAY7_YF17D_VACCINE_PBMC_DN	171	Up	0.00146188
TTGGAGA_MIR5155P_MIR519E	118	Up	0.00146381
GCM_MYST2	152	Up	0.00146469
GSE19401_UNSTIM_VS_RETINOIC_ACID_STIM_FOLLICULAR_DC_UP	170	Down	0.000292621
GSE15750_DAY6_VS_DAY10_EFF_CD8_TCELL_UP	179	Up	0.00146672
LEE_LIVER_CANCER_SURVIVAL_UP	145	Down	0.00029645
CARD_MIR302A_TARGETS	59	Up	0.00148652
HALLMARK_UV_RESPONSE_DN	124	Up	0.00148652
SCHAEFFER_PROSTATE_DEVELOPMENT_6HR_UP	139	Up	0.00149013
GSE22886_IGM_MEMORY_BCELL_VS_BM_PLASMA_CELL_DN	170	Down	0.000342404
GNF2_DDX5	56	Up	0.00149892
MORF_DAP3	181	Down	0.00036624
GSE12366_PLASMA_CELL_VS_MEMORY_BCELL_DN	161	Up	0.00152332
GSE14415_INDUCED_VS_NATURAL_TREG_UP	116	Up	0.0015289
GSE360_CTRL_VS_L_DONOVANI_MAC_UP	168	Down	0.000374923
RODRIGUES_THYROID_CARCINOMA_DN	68	Up	0.0015289
GO_GLUTATHIONE_DERIVATIVE_METABOLIC_PROCESS	19	Down	0.000379929
chr9p24	27	Up	0.00158492
TIEN_INTESTINE_PROBIOTICS_2HR_DN	78	Up	0.00160307
GSE43863_NAIVE_VS_LY6C_LOW_CXCR5NEG_CD4_EFF_TCELL_D6_LCMV_DN	157	Down	0.000386207
chr5q13	43	Up	0.00161631
WILCOX_RESPONSE_TO_PROGESTERONE_UP	127	Up	0.00162634
GSE4748_LPS_VS_LPS_AND_CYANOBACTERIUM_LPSLIKE_STIM_DC_3H_UP	166	Up	0.00166012
GO_ELECTRON_CARRIER_ACTIVITY	94	Down	0.000396332
GNF2_RRM1	82	Up	0.00166252
HOLLEMAN_ASPARAGINASE_RESISTANCE_B_ALL_UP	23	Down	0.000407707
LIN_APC_TARGETS	69	Down	0.000418113
GO_KINETOCHORE	107	Up	0.00166252
GO_METALLO_SULFUR_CLUSTER_ASSEMBLY	18	Down	0.000419086
ACEVEDO_LIVER_CANCER_DN	470	Down	0.000428258
KEGG_ALZHEIMERS_DISEASE	122	Down	0.000442306
chr6q22	36	Up	0.00168052
GRAHAM_NORMAL_QUIESCENT_VS_NORMAL_DIVIDING_DN	83	Up	0.00168052
GSE36527_CD69_NEG_VS_POS_TREG_CD62L_LOS_KLRG1_NEG_DN	167	Down	0.000478822
GSE10239_MEMORY_VS_KLRG1HIGH_EFF_CD8_TCELL_DN	174	Up	0.00168052
GSE41867_DAY15_EFFECTOR_VS_DAY30_EXHAUSTED_CD8_TCELL_LCMV_CLONE13_DN	179	Up	0.00168052
GSE41867_NAIVE_VS_DAY15_LCMV_CONE13_EFFECTOR_CD8_TCELL_DN	155	Up	0.00171354
GSE21670_UNTREATED_VS_TGFB_IL6_TREATED_CD4_TCELL_UP	159	Up	0.001766
GNF2_SMC2L1	31	Up	0.00177313
MARTENS_TRETINOIN_RESPONSE_UP	346	Down	0.000478822
GSE18281_SUBCAPSULAR_VS_PERIMEDULLARY_CORTICAL_REGION_OF_THYMUS_DN	139	Up	0.00179961
GSE22025_PROGESTERONE_VS_TGFB1_AND_PROGESTERONE_TREATED_CD4_TCELL_UP	171	Up	0.00182854
GSE2405_HEAT_KILLED_VS_LIVE_A_PHAGOCYTOPHILUM_STIM_NEUTROPHIL_9H_DN	163	Up	0.00182898
REACTOME_ACTIVATION_OF_THE_MRNA_UPON_BINDING_OF_THE_CAP_BINDING_COMPLEX_AND_EIFS_AND_SUBSEQUENT_BINDING_TO_43S	54	Down	0.000488828
MORF_IKBKG	109	Down	0.000493852
GSE37532_TREG_VS_TCONV_PPARG_KO_CD4_TCELL_FROM_VISCERAL_ADIPOSE_TISSUE_DN	164	Up	0.00183007
GSE37301_MULTIPOTENT_PROGENITOR_VS_LYMPHOID_PRIMED_MPP_DN	133	Up	0.00183226
KOBAYASHI_EGFR_SIGNALING_24HR_DN	230	Up	0.0018392
GSE2706_UNSTIM_VS_8H_R848_DC_DN	146	Up	0.00184997
chr22q13	126	Down	0.000509609
MORF_PHB	112	Down	0.000523212
GCM_PTK2	129	Up	0.00186683
EIF4E_UP	78	Down	0.000539492
GCNP_SHH_UP_EARLY.V1_UP	138	Up	0.00187723
GSE9316_CD4_TCELL_BALBC_VS_TH17_ENRI_CD4_TCELL_SKG_PMA_IONO_STIM_FR4NEG_DN	157	Up	0.00188363
THUM_SYSTOLIC_HEART_FAILURE_UP	340	Up	0.00189416
AGCACTT_MIR93_MIR302A_MIR302B_MIR302C_MIR302D_MIR372_MIR373_MIR520E_MIR520A_MIR526B_MIR520B_MIR520C_MIR520D	271	Up	0.00194471
GSE22589_HEALTHY_VS_SIV_INFECTED_DC_UP	161	Down	0.000552595
GCNP_SHH_UP_LATE.V1_UP	150	Up	0.00199938
GSE25088_CTRL_VS_ROSIGLITAZONE_STIM_STAT6_KO_MACROPHAGE_UP	124	Up	0.00203073
SMIRNOV_RESPONSE_TO_IR_2HR_DN	47	Up	0.00204986
GO_CELLULAR_AMIDE_METABOLIC_PROCESS	600	Down	0.000565153
BONOME_OVARIAN_CANCER_POOR_SURVIVAL_UP	26	Up	0.00207213
BAELDE_DIABETIC_NEPHROPATHY_DN	371	Up	0.00209252
GARGALOVIC_RESPONSE_TO_OXIDIZED_PHOSPHOLIPIDS_YELLOW_UP	27	Up	0.00209252
LEE_EARLY_T_LYMPHOCYTE_UP	86	Up	0.0020953
GO_RIBOSOMAL_SMALL_SUBUNIT_ASSEMBLY	14	Down	0.000590251
GSE16450_CTRL_VS_IFNA_12H_STIM_IMMATURE_NEURON_CELL_LINE_UP	158	Up	0.00213521
GO_ORGANELLAR_LARGE_RIBOSOMAL_SUBUNIT	29	Down	0.000597518
GSE17721_0.5H_VS_4H_GARDIQUIMOD_BMDC_DN	163	Up	0.00213848
AAACCAC_MIR140	84	Up	0.00214129
ZHAN_MULTIPLE_MYELOMA_PR_UP	40	Up	0.00218743
RUIZ_TNC_TARGETS_DN	132	Up	0.00219427
GSE42021_CD24INT_TREG_VS_CD24INT_TCONV_THYMUS_UP	162	Down	0.000608049
GCM_SUFU	70	Up	0.00221034
SRC_UP.V1_UP	86	Down	0.000668168
GSE16266_CTRL_VS_HEATSHOCK_AND_LPS_STIM_MEF_DN	167	Down	0.000711408
GSE7768_OVA_ALONE_VS_OVA_WITH_MPL_IMMUNIZED_MOUSE_WHOLE_SPLEEN_6H_DN	130	Up	0.00223191
GSE13485_CTRL_VS_DAY1_YF17D_VACCINE_PBMC_UP	179	Up	0.00229198
REACTOME_METABOLISM_OF_RNA	235	Down	0.000746337
GSE21927_BALBC_VS_C57BL6_MONOCYTE_SPLEEN_UP	130	Up	0.00231966
GSE27291_0H_VS_7D_STIM_GAMMADELTA_TCELL_UP	133	Up	0.00232229
chr2q31	51	Up	0.00241083
GSE32423_IL7_VS_IL7_IL4_MEMORY_CD8_TCELL_DN	151	Down	0.000811473
GSE30971_CTRL_VS_LPS_STIM_MACROPHAGE_WBP7_HET_2H_UP	151	Up	0.00241444
GSE40274_SATB1_VS_FOXP3_AND_SATB1_TRANSDUCED_ACTIVATED_CD4_TCELL_DN	77	Up	0.00241444
GSE4748_CTRL_VS_LPS_STIM_DC_3H_UP	174	Up	0.00241444
GO_MITOCHONDRIAL_PART	818	Down	0.00081164
GSE4590_SMALL_VS_VPREB_POS_LARGE_PRE_BCELL_UP	138	Up	0.00245971
BURTON_ADIPOGENESIS_3	90	Up	0.00246027
AZARE_NEOPLASTIC_TRANSFORMATION_BY_STAT3_UP	104	Up	0.00248599
GO_OXIDOREDUCTASE_COMPLEX	82	Down	0.000841897
RIGGI_EWING_SARCOMA_PROGENITOR_DN	139	Up	0.00248692
HOEBEKE_LYMPHOID_STEM_CELL_UP	68	Up	0.00249495
HSIAO_LIVER_SPECIFIC_GENES	216	Down	0.000879012
GO_MONOSACCHARIDE_CATABOLIC_PROCESS	49	Down	0.000962484
TGCTGCT_MIR15A_MIR16_MIR15B_MIR195_MIR424_MIR497	468	Up	0.00251553
chr15q21	56	Up	0.0025283
GSE18893_TCONV_VS_TREG_24H_CULTURE_DN	165	Up	0.0025283
GSE3337_CTRL_VS_16H_IFNG_IN_CD8POS_DC_DN	176	Down	0.000974737
GO_CONDENSED_CHROMOSOME	151	Up	0.0025417
DAZARD_RESPONSE_TO_UV_NHEK_UP	190	Down	0.00100806
GNF2_FEN1	53	Up	0.0025588
GCM_HBP1	65	Up	0.00257432
GSE6269_HEALTHY_VS_STAPH_AUREUS_INF_PBMC_DN	117	Down	0.0010233
GTGACTT_MIR224	129	Up	0.00257432
SPIELMAN_LYMPHOBLAST_EUROPEAN_VS_ASIAN_UP	428	Down	0.0010233
EGUCHI_CELL_CYCLE_RB1_TARGETS	21	Up	0.0025898
GSE6269_HEALTHY_VS_STAPH_AUREUS_INF_PBMC_UP	145	Up	0.00263777
GSE7460_TCONV_VS_TREG_LN_DN	159	Up	0.00265714
MORF_EIF3S6	114	Down	0.00102668
chr11q21	23	Up	0.00268317
GSE6674_CPG_VS_PL2_3_STIM_BCELL_DN	177	Up	0.00268317
GSE21379_TFH_VS_NON_TFH_CD4_TCELL_UP	136	Up	0.00273199
ODONNELL_TFRC_TARGETS_DN	94	Up	0.00273199
GGCACTT_MIR519E	105	Up	0.00273585
GSE9037_WT_VS_IRAK4_KO_BMDM_UP	174	Up	0.00273585
PUJANA_BREAST_CANCER_WITH_BRCA1_MUTATED_UP	54	Up	0.00286709
WILSON_PROTEASES_AT_TUMOR_BONE_INTERFACE_UP	20	Up	0.00288455
GSE3720_UNSTIM_VS_PMA_STIM_VD1_GAMMADELTA_TCELL_UP	145	Down	0.00104209
GENTILE_RESPONSE_CLUSTER_D3	54	Up	0.00290738
GCM_PPM1D	20	Up	0.00291814
GSE25123_WT_VS_PPARG_KO_MACROPHAGE_IL4_AND_ROSIGLITAZONE_STIM_DN	148	Up	0.00291814
LEE_RECENT_THYMIC_EMIGRANT	180	Up	0.00291814
YNGTTNNNATT_UNKNOWN	240	Up	0.00291814
RAO_BOUND_BY_SALL4_ISOFORM_B	382	Up	0.00291905
RAF_UP.V1_DN	154	Up	0.00292477
ACTACCT_MIR196A_MIR196B	107	Up	0.00293298
GO_PROTON_TRANSPORTING_ATP_SYNTHASE_COMPLEX	20	Down	0.00109036
BILANGES_SERUM_RESPONSE_TRANSLATION	29	Down	0.00111225
STARK_PREFRONTAL_CORTEX_22Q11_DELETION_UP	145	Up	0.00301003
GO_GENERATION_OF_PRECURSOR_METABOLITES_AND_ENERGY	246	Down	0.00111366
GO_ESTABLISHMENT_OF_PROTEIN_LOCALIZATION_TO_MEMBRANE	223	Down	0.00112611
SANSOM_APC_TARGETS_REQUIRE_MYC	174	Down	0.00112957
DIRMEIER_LMP1_RESPONSE_LATE_DN	29	Down	0.00117187
GSE14415_INDUCED_TREG_VS_FOXP3_KO_INDUCED_TREG_IL2_CULTURE_UP	134	Up	0.00302538
GSE30962_ACUTE_VS_CHRONIC_LCMV_PRIMARY_INF_CD8_TCELL_DN	162	Up	0.00308677
BROWNE_HCMV_INFECTION_16HR_UP	193	Up	0.00315156
CHARAFE_BREAST_CANCER_LUMINAL_VS_MESENCHYMAL_DN	370	Up	0.00318007
WINNEPENNINCKX_MELANOMA_METASTASIS_UP	147	Up	0.00322708
GO_RRNA_METABOLIC_PROCESS	232	Down	0.00119613
GRABARCZYK_BCL11B_TARGETS_UP	64	Up	0.00324294
GSE23308_CTRL_VS_CORTICOSTERONE_TREATED_MACROPHAGE_MINERALCORTICOID_REC_KO_DN	176	Up	0.00324294
RAO_BOUND_BY_SALL4	174	Up	0.003277
GGGCATT_MIR365	91	Up	0.00329132
GSE21033_1H_VS_24H_POLYIC_STIM_DC_UP	118	Up	0.00329132
GO_MITOTIC_NUCLEAR_DIVISION	317	Up	0.003293
GSE32423_MEMORY_VS_NAIVE_CD8_TCELL_DN	168	Up	0.00330491
GCM_IL6ST	49	Up	0.00333351
WINZEN_DEGRADED_VIA_KHSRP	82	Up	0.00333351
chr1q25	42	Up	0.00334745
GSE16385_MONOCYTE_VS_12H_IL4_TREATED_MACROPHAGE_DN	172	Down	0.00119775
GSE11961_FOLLICULAR_BCELL_VS_MEMORY_BCELL_DAY7_DN	170	Up	0.00334897
MODULE_24	351	Down	0.00119775
KAUFFMANN_MELANOMA_RELAPSE_UP	56	Up	0.00342976
GO_MITOCHONDRIAL_ATP_SYNTHESIS_COUPLED_PROTON_TRANSPORT	17	Down	0.00122462
GSE369_IFNG_KO_VS_WT_LIVER_UP	168	Up	0.00345198
GSE44649_NAIVE_VS_ACTIVATED_CD8_TCELL_DN	170	Up	0.00347648
MIYAGAWA_TARGETS_OF_EWSR1_ETS_FUSIONS_DN	178	Up	0.00347648
HALLMARK_PROTEIN_SECRETION	90	Up	0.00349866
HALLMARK_MITOTIC_SPINDLE	172	Up	0.00352733
GO_MITOTIC_SPINDLE_ORGANIZATION	57	Up	0.00353762
MORF_CTBP1	155	Down	0.00128705
KAMMINGA_EZH2_TARGETS	39	Up	0.00355768
MORF_DAP	71	Down	0.00128705
GSE32901_TH1_VS_TH17_ENRICHED_CD4_TCELL_DN	118	Down	0.00132679
PLASARI_TGFB1_SIGNALING_VIA_NFIC_1HR_DN	82	Up	0.00358739
GSE4590_LARGE_PRE_BCELL_VS_VPREB_POS_LARGE_PRE_BCELL_UP	137	Up	0.00359748
GSE41867_DAY6_EFFECTOR_VS_DAY30_EXHAUSTED_CD8_TCELL_LCMV_CLONE13_DN	177	Up	0.00363313
GSE18791_CTRL_VS_NEWCASTLE_VIRUS_DC_12H_DN	137	Up	0.00369279
NAGASHIMA_NRG1_SIGNALING_DN	45	Up	0.00370796
SESTO_RESPONSE_TO_UV_C5	42	Up	0.00370796
GSE13738_RESTING_VS_TCR_ACTIVATED_CD4_TCELL_UP	140	Up	0.00374797
GSE40274_CTRL_VS_EOS_TRANSDUCED_ACTIVATED_CD4_TCELL_UP	143	Up	0.00376953
GSE21927_SPLEEN_VS_C26GM_TUMOR_MONOCYTE_BALBC_DN	143	Up	0.00378228
GSE10273_HIGH_VS_LOW_IL7_TREATED_IRF4_8_NULL_PRE_BCELL_UP	177	Up	0.00380522
GTTAAAG_MIR302B	53	Up	0.00381714
LUI_THYROID_CANCER_PAX8_PPARG_DN	44	Down	0.00132679
GO_ENERGY_DERIVATION_BY_OXIDATION_OF_ORGANIC_COMPOUNDS	188	Down	0.00132824
NAKAYAMA_SOFT_TISSUE_TUMORS_PCA2_UP	63	Up	0.00382266
MODULE_43	87	Down	0.00144445
GSE13547_2H_VS_12_H_ANTI_IGM_STIM_ZFX_KO_BCELL_UP	124	Up	0.00383553
GTAGGCA_MIR189	23	Up	0.00384006
GO_MITOTIC_SISTER_CHROMATID_SEGREGATION	79	Up	0.00387073
MORF_PSMC1	178	Down	0.00146714
GSE14000_TRANSLATED_RNA_VS_MRNA_4H_LPS_DC_UP	176	Up	0.00393163
GSE20484_MCSG_VS_CXCL4_MONOCYTE_DERIVED_MACROPHAGE_DN	158	Up	0.00393163
GSE3982_BASOPHIL_VS_TH2_UP	150	Up	0.00394818
GSE39556_CD8A_DC_VS_NK_CELL_MOUSE_3H_POST_POLYIC_INJ_UP	175	Up	0.00398709
GSE19888_ADENOSINE_A3R_INH_VS_ACT_WITH_INHIBITOR_PRETREATMENT_IN_MAST_CELL_DN	130	Down	0.0014676
GSE32423_IL7_VS_IL7_IL4_NAIVE_CD8_TCELL_DN	166	Up	0.00400885
RICKMAN_METASTASIS_DN	208	Down	0.00158492
GNF2_CDC20	52	Up	0.00402277
BEGUM_TARGETS_OF_PAX3_FOXO1_FUSION_UP	43	Up	0.00403189
GSE7768_OVA_ALONE_VS_OVA_WITH_LPS_IMMUNIZED_MOUSE_WHOLE_SPLEEN_6H_DN	138	Up	0.00405966
GTACAGG_MIR486	45	Up	0.00405966
MODULE_323	54	Up	0.00425952
GINESTIER_BREAST_CANCER_ZNF217_AMPLIFIED_DN	271	Down	0.00160646
GO_ORGANONITROGEN_COMPOUND_BIOSYNTHETIC_PROCESS	822	Down	0.00163048
MODULE_484	36	Down	0.00163048
GSE17721_CTRL_VS_CPG_0.5H_BMDC_DN	135	Down	0.00168052
GO_PROTON_TRANSPORTING_TWO_SECTOR_ATPASE_COMPLEX_PROTON_TRANSPORTING_DOMAIN	18	Down	0.00172204
TGCCTTA_MIR124A	448	Up	0.00425952
GO_MITOCHONDRIAL_MATRIX	369	Down	0.00177063
GSE21927_SPLEEN_C57BL6_VS_EL4_TUMOR_BALBC_MONOCYTES_UP	158	Up	0.00425959
GSE37605_FOXP3_FUSION_GFP_VS_IRES_GFP_TREG_NOD_UP	184	Down	0.00177063
TAGGTCA_MIR192_MIR215	39	Up	0.00430409
GSE33425_CD161_INT_VS_NEG_CD8_TCELL_UP	186	Up	0.00437433
GO_ALDEHYDE_CATABOLIC_PROCESS	13	Down	0.00182381
SNIJDERS_AMPLIFIED_IN_HEAD_AND_NECK_TUMORS	29	Up	0.00440928
SCHLOSSER_SERUM_RESPONSE_AUGMENTED_BY_MYC	96	Down	0.00182854
GCGSCMNTTT_UNKNOWN	59	Up	0.0044181
GSE22935_24H_VS_48H_MBOVIS_BCG_STIM_MACROPHAGE_UP	139	Up	0.0044181
WANG_ADIPOGENIC_GENES_REPRESSED_BY_SIRT1	24	Down	0.0018581
REACTOME_METABOLISM_OF_AMINO_ACIDS_AND_DERIVATIVES	157	Down	0.00186651
HILLION_HMGA1B_TARGETS	71	Down	0.00187338
GSE360_L_DONOVANI_VS_B_MALAYI_HIGH_DOSE_MAC_DN	168	Down	0.00188363
BERENJENO_ROCK_SIGNALING_NOT_VIA_RHOA_DN	42	Up	0.00445218
MOREIRA_RESPONSE_TO_TSA_UP	25	Down	0.00194471
GSE26030_TH1_VS_TH17_RESTIMULATED_DAY5_POST_POLARIZATION_UP	159	Down	0.00196668
GO_COFACTOR_BINDING	220	Down	0.00212854
GO_CENTROSOME_CYCLE	38	Up	0.0044618
GO_OXIDOREDUCTASE_ACTIVITY_ACTING_ON_THE_CH_CH_GROUP_OF_DONORS	52	Down	0.0021403
GSE46025_WT_VS_FOXO1_KO_KLRG1_LOW_CD8_EFFECTOR_TCELL_UP	123	Down	0.0021502
GSE21927_SPLEEN_VS_TUMOR_MONOCYTE_C57BL6_DN	117	Up	0.00447315
GSE45365_NK_CELL_VS_BCELL_UP	173	Up	0.00447315
GSE5503_LIVER_DC_VS_PLN_DC_ACTIVATED_ALLOGENIC_TCELL_UP	154	Down	0.00226629
chr8q13	23	Up	0.00449427
NIKOLSKY_BREAST_CANCER_7P22_AMPLICON	28	Down	0.00226963
MORF_HDAC1	236	Down	0.00229459
GNF2_MKI67	26	Up	0.00451744
CHARAFE_BREAST_CANCER_LUMINAL_VS_BASAL_DN	377	Up	0.00451958
chr11q22	32	Up	0.00453423
GSE18281_CORTICAL_THYMOCYTE_VS_WHOLE_CORTEX_THYMUS_DN	166	Up	0.00454641
GSE32901_TH1_VS_TH17_ENRICHED_CD4_TCELL_UP	131	Up	0.00455328
GSE22886_NAIVE_TCELL_VS_NKCELL_DN	168	Up	0.00456713
ANDERSEN_LIVER_CANCER_KRT19_DN	68	Down	0.00234791
GSE37301_PRO_BCELL_VS_RAG2_KO_NK_CELL_DN	129	Up	0.00456713
CAR_HPX	64	Down	0.00235436
SCHAEFFER_PROSTATE_DEVELOPMENT_AND_CANCER_BOX4_DN	29	Up	0.00456713
GO_CYTOPLASMIC_TRANSLATION	37	Down	0.00235831
GSE17974_CTRL_VS_ACT_IL4_AND_ANTI_IL12_24H_CD4_TCELL_UP	156	Up	0.00461532
GSE2770_IL12_ACT_VS_ACT_CD4_TCELL_6H_DN	135	Up	0.00461907
DAZARD_UV_RESPONSE_CLUSTER_G5	10	Down	0.00237169
DACOSTA_UV_RESPONSE_VIA_ERCC3_TTD_UP	59	Down	0.00244793
GSE17974_0.5H_VS_72H_IL4_AND_ANTI_IL12_ACT_CD4_TCELL_UP	170	Up	0.0047757
chr3q22	29	Up	0.00479298
GTGTTGA_MIR505	80	Up	0.00480386
chr6p21	202	Down	0.00249633
TIEN_INTESTINE_PROBIOTICS_6HR_UP	52	Down	0.00250006
GSE16385_IFNG_TNF_VS_UNSTIM_MACROPHAGE_ROSIGLITAZONE_TREATED_DN	156	Up	0.00482166
ATAACCT_MIR154	53	Up	0.00491887
GSE369_SOCS3_KO_VS_WT_LIVER_DN	169	Up	0.00503399
ROSTY_CERVICAL_CANCER_PROLIFERATION_CLUSTER	134	Up	0.00503718
GSE42088_UNINF_VS_LEISHMANIA_INF_DC_2H_DN	161	Down	0.00256057
GSE31082_CD4_VS_CD8_SP_THYMOCYTE_UP	168	Up	0.0050384
IGARASHI_ATF4_TARGETS_DN	77	Up	0.00508749
GO_DNA_DEPENDENT_ATPASE_ACTIVITY	71	Up	0.00517371
GSE42021_TREG_PLN_VS_CD24INT_TREG_THYMUS_UP	173	Up	0.00520007
STEIN_ESRRA_TARGETS_RESPONSIVE_TO_ESTROGEN_DN	36	Up	0.00520007
GSE8621_LPS_PRIMED_UNSTIM_VS_LPS_PRIMED_AND_LPS_STIM_MACROPHAGE_DN	170	Up	0.00521288
RPS14_DN.V1_UP	139	Up	0.00524226
ATGAAGG_MIR205	130	Up	0.00527485
EGFR_UP.V1_DN	148	Up	0.00529675
CHAUHAN_RESPONSE_TO_METHOXYESTRADIOL_DN	94	Down	0.00259209
MORF_CCNI	83	Down	0.00264699
GNF2_G22P1	33	Down	0.00268317
BANDRES_RESPONSE_TO_CARMUSTIN_MGMT_48HR_DN	106	Down	0.00292477
GSE7460_CD8_TCELL_VS_TREG_ACT_DN	173	Up	0.00531139
GO_HYDROGEN_ION_TRANSMEMBRANE_TRANSPORT	73	Down	0.00297796
GSE29617_CTRL_VS_DAY3_TIV_FLU_VACCINE_PBMC_2008_UP	147	Up	0.00531332
DAZARD_UV_RESPONSE_CLUSTER_G4	15	Down	0.00303132
GSE14415_NATURAL_TREG_VS_FOXP3_KO_NATURAL_TREG_DN	114	Up	0.00542126
GO_UBIQUITIN_LIKE_PROTEIN_SPECIFIC_PROTEASE_ACTIVITY	80	Up	0.00542157
JI_RESPONSE_TO_FSH_DN	54	Up	0.00542359
GSE6269_FLU_VS_E_COLI_INF_PBMC_DN	111	Down	0.00311165
BENPORATH_CYCLING_GENES	559	Up	0.00545722
GSE13547_CTRL_VS_ANTI_IGM_STIM_BCELL_12H_UP	157	Up	0.0054593
GSE21678_WT_VS_FOXO1_FOXO3_KO_TREG_DN	156	Down	0.00312821
GO_OXIDOREDUCTASE_ACTIVITY	552	Down	0.00315815
JOHNSTONE_PARVB_TARGETS_2_UP	120	Down	0.00318372
BURTON_ADIPOGENESIS_6	157	Down	0.00325172
MORF_USP5	47	Down	0.00327044
GO_ORGANONITROGEN_COMPOUND_METABOLIC_PROCESS	1405	Down	0.00331897
GO_ENERGY_COUPLED_PROTON_TRANSPORT_DOWN_ELECTROCHEMICAL_GRADIENT	20	Down	0.00333351
MODULE_306	24	Down	0.00333351
GSE32423_CTRL_VS_IL7_IL4_MEMORY_CD8_TCELL_DN	151	Down	0.00342542
GO_ORGANELLE_FISSION	396	Up	0.00553767
KEGG_GLUTATHIONE_METABOLISM	41	Down	0.00355768
GSE21927_SPLENIC_C26GM_TUMOROUS_VS_4T1_TUMOR_MONOCYTES_DN	144	Up	0.00553767
GNF2_RBBP6	62	Up	0.00558772
GSE7460_TREG_VS_TCONV_ACT_WITH_TGFB_UP	133	Up	0.00559143
MODULE_103	12	Down	0.00355768
GO_MITOTIC_SPINDLE_ASSEMBLY	33	Up	0.00572529
GO_MITOCHONDRIAL_TRANSMEMBRANE_TRANSPORT	53	Down	0.00356623
GSE24210_CTRL_VS_IL35_TREATED_TCONV_CD4_TCELL_DN	184	Down	0.00358833
REACTOME_METABOLISM_OF_PROTEINS	372	Down	0.0036268
GSE17974_IL4_AND_ANTI_IL12_VS_UNTREATED_0.5H_ACT_CD4_TCELL_UP	123	Down	0.003708
chr10q21	28	Up	0.00581066
GRADE_METASTASIS_DN	35	Down	0.00378965
GSE18791_CTRL_VS_NEWCASTLE_VIRUS_DC_10H_DN	148	Up	0.00581066
GSE17974_CTRL_VS_ACT_IL4_AND_ANTI_IL12_72H_CD4_TCELL_UP	158	Up	0.00583485
GSE9988_ANTI_TREM1_AND_LPS_VS_CTRL_TREATED_MONOCYTES_UP	160	Up	0.00583485
ZHANG_RESPONSE_TO_IKK_INHIBITOR_AND_TNF_DN	81	Up	0.00583485
NIKOLSKY_BREAST_CANCER_16Q24_AMPLICON	35	Down	0.00384047
GACAATC_MIR219	106	Up	0.0058657
GSE40666_UNTREATED_VS_IFNA_STIM_STAT1_KO_CD8_TCELL_90MIN_DN	147	Up	0.00588869
GSE17721_0.5H_VS_12H_CPG_BMDC_UP	173	Down	0.00385299
GSE24142_EARLY_THYMIC_PROGENITOR_VS_DN2_THYMOCYTE_ADULT_UP	156	Up	0.00591802
GCM_ACTG1	117	Down	0.00391502
chr1p21	25	Up	0.00593066
GSE25502_WT_VS_KLF13_KO_THYMIC_MEMORY_LIKE_CD8_TCELL_UP	138	Up	0.00600911
GARGALOVIC_RESPONSE_TO_OXIDIZED_PHOSPHOLIPIDS_TURQUOISE_UP	68	Up	0.0060154
GSE39820_TGFBETA1_VS_TGFBETA3_IN_IL6_TREATED_CD4_TCELL_DN	148	Down	0.00393163
chr5p13	34	Up	0.00610221
GSE21380_TFH_VS_GERMINAL_CENTER_TFH_CD4_TCELL_DN	157	Down	0.00397642
GO_OXIDOREDUCTASE_ACTIVITY_ACTING_ON_A_HEME_GROUP_OF_DONORS	20	Down	0.00405966
GO_RIBONUCLEOSIDE_TRIPHOSPHATE_BIOSYNTHETIC_PROCESS	42	Down	0.00408319
GSE26030_UNSTIM_VS_RESTIM_TH1_DAY5_POST_POLARIZATION_UP	177	Up	0.00610221
GO_CELLULAR_RESPONSE_TO_CADMIUM_ION	12	Down	0.00415911
MODULE_150	13	Down	0.00424088
ATCTTGC_MIR31	57	Up	0.00614766
GSE17721_0.5H_VS_12H_POLYIC_BMDC_UP	161	Down	0.00424568
FULCHER_INFLAMMATORY_RESPONSE_LECTIN_VS_LPS_DN	378	Up	0.00621837
ACCAAAG_MIR9	397	Up	0.00622378
BROWNE_HCMV_INFECTION_4HR_UP	38	Up	0.00633124
GO_CELL_CYCLE_G1_S_PHASE_TRANSITION	96	Up	0.00633508
GSE23505_IL6_IL1_VS_IL6_IL1_IL23_TREATED_CD4_TCELL_DN	169	Up	0.00633508
GSE32901_NAIVE_VS_TH17_ENRICHED_CD4_TCELL_DN	148	Up	0.0063365
GSE20366_EX_VIVO_VS_HOMEOSTATIC_CONVERSION_NAIVE_CD4_TCELL_UP	152	Up	0.00634301
BOYAULT_LIVER_CANCER_SUBCLASS_G3_DN	46	Down	0.00439527
GSE3039_ALPHABETA_CD8_TCELL_VS_B1_BCELL_UP	161	Up	0.00634301
WANG_METASTASIS_OF_BREAST_CANCER_ESR1_UP	19	Up	0.00634301
KIM_WT1_TARGETS_DN	401	Up	0.00634336
GSE7548_DAY7_VS_DAY28_PCC_IMMUNIZATION_CD4_TCELL_UP	163	Up	0.00647805
chr9q21	35	Up	0.00649686
GSE30971_CTRL_VS_LPS_STIM_MACROPHAGE_WBP7_KO_4H_DN	160	Up	0.00649686
AAAGGAT_MIR501	91	Up	0.00655465
GCM_CRKL	59	Up	0.0065744
DAIRKEE_TERT_TARGETS_DN	94	Up	0.0066225
chr14q21	32	Up	0.00665882
GSE41867_NAIVE_VS_DAY6_LCMV_ARMSTRONG_EFFECTOR_CD8_TCELL_UP	167	Up	0.0068018
BHAT_ESR1_TARGETS_VIA_AKT1_UP	223	Down	0.00445184
GSE17721_0.5H_VS_8H_CPG_BMDC_UP	178	Down	0.00449358
GO_CARBOHYDRATE_BIOSYNTHETIC_PROCESS	102	Down	0.00451415
GSE45365_NK_CELL_VS_CD8A_DC_MCMV_INFECTION_DN	131	Up	0.0068224
GSE20366_CD103_POS_VS_NEG_TREG_KLRG1NEG_DN	137	Up	0.00684388
LUI_TARGETS_OF_PAX8_PPARG_FUSION	32	Down	0.00453794
GSE6259_33D1_POS_VS_DEC205_POS_SPLENIC_DC_UP	134	Up	0.00691456
BILANGES_RAPAMYCIN_SENSITIVE_VIA_TSC1_AND_TSC2	66	Down	0.00456713
GSE12845_IGD_NEG_BLOOD_VS_PRE_GC_TONSIL_BCELL_UP	163	Down	0.00456713
GSE29164_CD8_TCELL_VS_CD8_TCELL_AND_IL12_TREATED_MELANOMA_DAY7_UP	171	Up	0.0069334
GO_CHROMOSOMAL_REGION	272	Up	0.00695224
MORF_ZNF10	31	Up	0.00696102
BROWNE_HCMV_INFECTION_10HR_DN	48	Up	0.00702006
GSE360_L_MAJOR_VS_B_MALAYI_HIGH_DOSE_MAC_DN	152	Down	0.00456713
GSE9650_EFFECTOR_VS_EXHAUSTED_CD8_TCELL_UP	177	Down	0.00456713
GSE26488_HDAC7_KO_VS_VP16_TRANSGENIC_HDAC7_KO_DOUBLE_POSITIVE_THYMOCYTE_UP	119	Up	0.0070298
GSE25087_TREG_VS_TCONV_FETUS_UP	161	Up	0.00705182
AGTCTTA_MIR499	62	Up	0.00725338
GO_OXIDOREDUCTASE_ACTIVITY_ACTING_ON_THE_CH_OH_GROUP_OF_DONORS_NAD_OR_NADP_AS_ACCEPTOR	90	Down	0.00461532
GSE12003_4D_VS_8D_CULTURE_BM_PROGENITOR_DN	94	Up	0.0073454
GO_MICROTUBULE_CYTOSKELETON_ORGANIZATION	267	Up	0.00746979
chr10p12	24	Up	0.0074821
GSE7568_IL4_VS_IL4_AND_TGFB_TREATED_MACROPHAGE_24H_UP	143	Up	0.0074821
CTAGGAA_MIR384	46	Up	0.00756142
BASAKI_YBX1_TARGETS_DN	309	Up	0.00768958
NUYTTEN_EZH2_TARGETS_UP	874	Up	0.00769284
GSE4748_CTRL_VS_CYANOBACTERIUM_LPSLIKE_STIM_DC_3H_UP	152	Up	0.00777451
GNF2_IGF1	19	Down	0.00470978
chr5q22	17	Up	0.00788335
GO_COFACTOR_METABOLIC_PROCESS	288	Down	0.00472477
GSE25088_CTRL_VS_IL4_STIM_STAT6_KO_MACROPHAGE_UP	115	Up	0.00791448
LOPEZ_MBD_TARGETS	809	Down	0.00474652
GCM_RAP2A	28	Up	0.00812987
GO_CELLULAR_ALDEHYDE_METABOLIC_PROCESS	75	Down	0.00495536
GO_OXIDATION_REDUCTION_PROCESS	715	Down	0.00503718
chr6q21	43	Up	0.00825702
GO_MEIOTIC_CELL_CYCLE	109	Up	0.00832294
GSE16385_UNTREATED_VS_12H_IFNG_TNF_TREATED_MACROPHAGE_UP	111	Down	0.00506555
SCHLOSSER_MYC_AND_SERUM_RESPONSE_SYNERGY	28	Down	0.00508185
GSE16450_IMMATURE_VS_MATURE_NEURON_CELL_LINE_12H_IFNA_STIM_DN	170	Up	0.00834249
BENPORATH_ES_1	308	Up	0.00839801
CTGTTAC_MIR194	83	Up	0.00841422
IKEDA_MIR133_TARGETS_UP	36	Up	0.00841422
ZHANG_TLX_TARGETS_36HR_UP	178	Down	0.00521389
GO_STRAND_DISPLACEMENT	23	Up	0.00847567
chr1p36	212	Down	0.00524226
FOXD3_01	117	Up	0.00848132
chr5q11	23	Up	0.0085658
GO_DETOXIFICATION	53	Down	0.00524226
chr7q21	54	Up	0.00860365
chr14q13	21	Up	0.00860744
GSE18791_CTRL_VS_NEWCASTLE_VIRUS_DC_6H_DN	165	Up	0.00860744
GOBERT_OLIGODENDROCYTE_DIFFERENTIATION_UP	506	Up	0.00863095
ACEVEDO_LIVER_CANCER_WITH_H3K27ME3_UP	142	Up	0.00864454
GSE13411_NAIVE_VS_IGM_MEMORY_BCELL_DN	160	Down	0.00524226
chr2q33	61	Up	0.00864454
WELCSH_BRCA1_TARGETS_DN	126	Down	0.0052876
GO_MAGNESIUM_ION_TRANSMEMBRANE_TRANSPORT	13	Up	0.00871965
GTAAGAT_MIR200A	40	Up	0.00876592
EPPERT_CE_HSC_LSC	29	Up	0.0087731
BCAT_BILD_ET_AL_DN	40	Up	0.00879705
GSE22601_IMMATURE_CD4_SINGLE_POSITIVE_VS_CD8_SINGLE_POSITIVE_THYMOCYTE_DN	174	Up	0.00879705
PLASARI_TGFB1_SIGNALING_VIA_NFIC_10HR_UP	39	Up	0.00881081
GSE25123_CTRL_VS_IL4_STIM_PPARG_KO_MACROPHAGE_DN	131	Up	0.0088828
GNF2_RRM2	38	Up	0.00893079
GSE10325_CD4_TCELL_VS_LUPUS_CD4_TCELL_UP	147	Down	0.00539333
GSE29615_CTRL_VS_DAY3_LAIV_IFLU_VACCINE_PBMC_UP	145	Up	0.00894142
GSE39820_CTRL_VS_IL1B_IL6_CD4_TCELL_UP	158	Up	0.00901037
MODULE_32	224	Down	0.00539333
GSE46143_CTRL_VS_LMP2A_TRANSDUCED_CD10_POS_GC_BCELL_UP	145	Down	0.00539767
FOSTER_KDM1A_TARGETS_DN	170	Down	0.00542062
GSE14350_TREG_VS_TEFF_UP	169	Up	0.00906873
GSE2706_R848_VS_R848_AND_LPS_8H_STIM_DC_DN	140	Up	0.00906873
GSE15624_CTRL_VS_3H_HALOFUGINONE_TREATED_CD4_TCELL_DN	132	Down	0.00557297
GO_CONDENSED_CHROMOSOME_OUTER_KINETOCHORE	11	Up	0.00908848
EGFR_UP.V1_UP	169	Up	0.00917422
GSE21033_1H_VS_24H_POLYIC_STIM_DC_DN	131	Down	0.00557459
MODULE_429	14	Down	0.00557459
chr3q13	52	Up	0.00920533
JIANG_TIP30_TARGETS_DN	21	Down	0.00565184
chr8q22	51	Up	0.00922873
GO_SMALL_MOLECULE_CATABOLIC_PROCESS	267	Down	0.00565797
GNF2_RFC4	58	Up	0.00923252
GSE22601_IMMATURE_CD4_SINGLE_POSITIVE_VS_DOUBLE_POSITIVE_THYMOCYTE_DN	170	Up	0.00923252
HALLMARK_XENOBIOTIC_METABOLISM	182	Down	0.00588984
GO_RIBOSOME_BIOGENESIS	276	Down	0.00589959
TURASHVILI_BREAST_LOBULAR_CARCINOMA_VS_LOBULAR_NORMAL_DN	59	Up	0.00924219
GSE19825_NAIVE_VS_DAY3_EFF_CD8_TCELL_DN	178	Down	0.00589959
BERENJENO_TRANSFORMED_BY_RHOA_FOREVER_DN	27	Up	0.00933266
GSE21546_WT_VS_SAP1A_KO_AND_ELK1_KO_ANTI_CD3_STIM_DP_THYMOCYTES_UP	157	Up	0.00933266
MORF_PML	99	Down	0.00589959
GSE27241_WT_VS_RORGT_KO_TH17_POLARIZED_CD4_TCELL_UP	129	Up	0.00933266
GSE2770_TGFB_AND_IL4_VS_TGFB_AND_IL12_TREATED_ACT_CD4_TCELL_6H_UP	137	Down	0.00591926
GNF2_HAT1	45	Up	0.00943676
SU_TESTIS	48	Up	0.00943676
GSE21033_CTRL_VS_POLYIC_STIM_DC_24H_DN	124	Down	0.0059225
WANG_RESPONSE_TO_GSK3_INHIBITOR_SB216763_UP	259	Up	0.00943676
GO_COENZYME_BINDING	153	Down	0.00605134
RAMALHO_STEMNESS_UP	189	Up	0.00954762
MORF_EIF3S2	224	Down	0.00614185
GO_GLYCOSYL_COMPOUND_METABOLIC_PROCESS	300	Down	0.00615391
GSE31082_DP_VS_CD8_SP_THYMOCYTE_UP	170	Up	0.00976921
HOELZEL_NF1_TARGETS_UP	92	Up	0.00976921
GSE39820_CTRL_VS_IL1B_IL6_CD4_TCELL_DN	155	Up	0.00984699
GCM_FANCL	21	Up	0.00999752
GO_FOREBRAIN_DEVELOPMENT	207	Up	0.010048
MORF_ATOX1	76	Down	0.00618513
KRIGE_RESPONSE_TO_TOSEDOSTAT_24HR_UP	640	Up	0.010048
GO_PERICENTRIOLAR_MATERIAL	14	Up	0.010058
GSE30971_CTRL_VS_LPS_STIM_MACROPHAGE_WBP7_KO_4H_UP	158	Up	0.010058
GSE7460_CTRL_VS_TGFB_TREATED_ACT_TREG_UP	179	Up	0.0102314
GSE29164_CD8_TCELL_VS_CD8_TCELL_AND_IL12_TREATED_MELANOMA_DAY3_UP	186	Up	0.0102677
GSE40068_BCL6_POS_VS_NEG_CXCR5_POS_TFH_DN	164	Up	0.0103316
GSE34156_UNTREATED_VS_6H_NOD2_LIGAND_TREATED_MONOCYTE_UP	135	Down	0.00622378
GSE45365_CD8A_DC_VS_CD11B_DC_IFNAR_KO_UP	128	Up	0.010359
SHEDDEN_LUNG_CANCER_POOR_SURVIVAL_A6	401	Up	0.0103999
GSE39820_CTRL_VS_TGFBETA3_IL6_IL23A_CD4_TCELL_DN	171	Down	0.00632497
GSE12003_MIR223_KO_VS_WT_BM_PROGENITOR_4D_CULTURE_UP	162	Up	0.0104659
GO_MITOCHONDRION_ORGANIZATION	507	Down	0.00634301
WHITFIELD_CELL_CYCLE_LITERATURE	40	Up	0.0105022
GENTILE_UV_LOW_DOSE_DN	51	Up	0.0105134
NATSUME_RESPONSE_TO_INTERFERON_BETA_DN	44	Down	0.00634301
GO_CELLULAR_PROTEIN_COMPLEX_DISASSEMBLY	110	Down	0.00637231
GSE3720_LPS_VS_PMA_STIM_VD2_GAMMADELTA_TCELL_UP	89	Up	0.0105383
chr9p22	12	Up	0.0105695
GSE2405_S_AUREUS_VS_UNTREATED_NEUTROPHIL_DN	161	Up	0.0106321
GO_HEXOSE_CATABOLIC_PROCESS	40	Down	0.00641506
GSE21063_CTRL_VS_ANTI_IGM_STIM_BCELL_NFATC1_KO_8H_UP	159	Up	0.0106447
GO_RRNA_BINDING	52	Down	0.00641506
GSE34515_CD16_NEG_MONOCYTE_VS_DC_DN	173	Down	0.00649686
KEGG_GLYCOLYSIS_GLUCONEOGENESIS	52	Down	0.00655465
GSE10240_IL22_VS_IL17_STIM_PRIMARY_BRONCHIAL_EPITHELIAL_CELLS_UP	174	Up	0.0107964
GSE17721_0.5H_VS_4H_POLYIC_BMDC_DN	173	Up	0.0107964
ZHENG_FOXP3_TARGETS_UP	22	Up	0.0107964
GO_GLUTATHIONE_METABOLIC_PROCESS	47	Down	0.00656722
KEGG_TYROSINE_METABOLISM	32	Down	0.0068018
BIOCARTA_GLYCOLYSIS_PATHWAY	10	Down	0.00682602
GSE46606_IRF4HIGH_VS_WT_CD40L_IL2_IL5_DAY3_STIMULATED_BCELL_UP	169	Up	0.0108622
GNF2_SNRK	20	Up	0.0108922
GSE1740_MCSF_VS_MCSF_AND_IFNG_DAY2_DERIVED_MACROPHAGE_DN	174	Up	0.0109308
GO_STRUCTURAL_MOLECULE_ACTIVITY	472	Down	0.00682602
GSE29618_BCELL_VS_MDC_UP	133	Up	0.0109401
GNF2_MCM4	50	Up	0.0109523
GSE2585_THYMIC_MACROPHAGE_VS_MTEC_UP	146	Down	0.00685685
MOOTHA_PGC	363	Down	0.00696102
GSE13306_LAMINA_PROPRIA_VS_SPLEEN_TREG_UP	158	Up	0.0109527
GSE14308_INDUCED_VS_NATURAL_TREG_DN	165	Up	0.0109686
GSE7852_LN_VS_THYMUS_TCONV_DN	177	Up	0.010978
chr13q12	50	Up	0.011024
GSE22886_IGG_IGA_MEMORY_BCELL_VS_BM_PLASMA_CELL_UP	172	Up	0.0111158
GO_MITOCHONDRION	1386	Down	0.0069802
GNF2_RPA1	26	Up	0.0111526
ACAGGGT_MIR10A_MIR10B	98	Up	0.011158
DAZARD_RESPONSE_TO_UV_SCC_DN	113	Up	0.0112035
GSE3203_UNTREATED_VS_IFNB_TREATED_LN_BCELL_UP	158	Up	0.011243
GNF2_BUB1B	46	Up	0.0112716
GO_SPINDLE_POLE	110	Up	0.0112716
MORF_DCC	66	Up	0.0112716
SIMBULAN_UV_RESPONSE_IMMORTALIZED_DN	30	Up	0.0112716
GSE14415_NATURAL_TREG_VS_FOXP3_KO_NATURAL_TREG_UP	104	Up	0.0112784
MEISSNER_BRAIN_HCP_WITH_H3K27ME3	81	Down	0.00710924
GSE4590_PRE_BCELL_VS_LARGE_PRE_BCELL_UP	120	Up	0.0113513
REACTOME_FORMATION_OF_ATP_BY_CHEMIOSMOTIC_COUPLING	13	Down	0.00732815
GSE2770_IL12_AND_TGFB_ACT_VS_ACT_CD4_TCELL_48H_DN	170	Up	0.0113779
GSE37534_PIOGLITAZONE_VS_ROSIGLITAZONE_TREATED_CD4_TCELL_PPARG1_FOXP3_TRANSDUCED_DN	111	Up	0.0114312
chr4q28	23	Up	0.0116083
GSE24210_IL35_TREATED_VS_UNTREATED_TCONV_CD4_TCELL_DN	137	Up	0.011679
GSE7509_DC_VS_MONOCYTE_WITH_FCGRIIB_STIM_DN	166	Up	0.0116984
TATCTGG_MIR488	46	Up	0.0117156
JAEGER_METASTASIS_UP	38	Up	0.0117312
GSE35543_IN_VIVO_NTREG_VS_CONVERTED_EX_ITREG_UP	126	Down	0.00743306
GSE12963_UNINF_VS_ENV_AND_NEF_AND_VPR_DEFICIENT_HIV1_INF_CD4_TCELL_UP	98	Up	0.011745
WAMUNYOKOLI_OVARIAN_CANCER_LMP_UP	228	Down	0.00744246
GNF2_CENPE	39	Up	0.0119639
AGGTGCA_MIR500	73	Up	0.0119775
GSE11386_NAIVE_VS_MEMORY_BCELL_DN	127	Up	0.0120494
GSE17721_CTRL_VS_GARDIQUIMOD_1H_BMDC_DN	148	Up	0.0120712
TGTATGA_MIR4853P	118	Up	0.0120754
GNF2_FBL	137	Down	0.0074821
chr1p35	68	Down	0.00771048
MODULE_116	27	Down	0.00771048
NIKOLSKY_BREAST_CANCER_1Q21_AMPLICON	26	Down	0.00772179
WALLACE_JAK2_TARGETS_UP	20	Down	0.00774184
KEGG_GLYCINE_SERINE_AND_THREONINE_METABOLISM	27	Down	0.00794955
NIKOLSKY_BREAST_CANCER_11Q12_Q14_AMPLICON	113	Down	0.00794955
GSE14000_TRANSLATED_RNA_VS_MRNA_4H_LPS_DC_DN	144	Down	0.00808492
HORIUCHI_WTAP_TARGETS_DN	272	Up	0.0121298
chr18q21	42	Up	0.0121299
REACTOME_MRNA_SPLICING_MINOR_PATHWAY	39	Down	0.00808492
ZAMORA_NOS2_TARGETS_DN	83	Down	0.00819668
KESHELAVA_MULTIPLE_DRUG_RESISTANCE	73	Down	0.00820767
GO_HEME_METABOLIC_PROCESS	28	Down	0.00829232
ZHANG_RESPONSE_TO_CANTHARIDIN_DN	64	Down	0.00834249
ZHONG_SECRETOME_OF_LUNG_CANCER_AND_MACROPHAGE	66	Down	0.00834249
GO_CARBON_CARBON_LYASE_ACTIVITY	42	Down	0.00847567
GSE39820_TGFBETA3_IL6_VS_TGFBETA3_IL6_IL23A_TREATED_CD4_TCELL_DN	148	Down	0.00847567
GSE7219_WT_VS_NIK_NFKB2_KO_DC_DN	133	Up	0.0121299
MODULE_55	587	Down	0.00847567
CAR_IGFBP1	47	Down	0.00857911
GSE37605_TREG_VS_TCONV_C57BL6_FOXP3_IRES_GFP_DN	122	Down	0.00860744
GO_HELICASE_ACTIVITY	133	Up	0.0121516
GSE7509_UNSTIM_VS_FCGRIIB_STIM_MONOCYTE_DN	140	Up	0.012297
GSE24726_WT_VS_E2_2_KO_PDC_UP	178	Up	0.0123054
GO_PURINE_CONTAINING_COMPOUND_METABOLIC_PROCESS	314	Down	0.00864454
GO_MITOTIC_SISTER_CHROMATID_COHESION	12	Up	0.012423
chr5q15	13	Up	0.01243
ZHOU_CELL_CYCLE_GENES_IN_IR_RESPONSE_24HR	115	Up	0.0124804
GSE39820_CTRL_VS_IL1B_IL6_IL23A_CD4_TCELL_UP	168	Up	0.0125081
SLEBOS_HEAD_AND_NECK_CANCER_WITH_HPV_UP	65	Up	0.0126384
GSE25087_FETAL_VS_ADULT_TREG_DN	133	Up	0.0127114
chr11p11	34	Down	0.00872937
chr19q13	444	Down	0.00878135
HOSHIDA_LIVER_CANCER_SUBCLASS_S3	230	Down	0.00878526
GSE17721_0.5H_VS_4H_POLYIC_BMDC_UP	160	Down	0.00892012
GO_NADH_METABOLIC_PROCESS	32	Down	0.00895602
GSE22140_HEALTHY_VS_ARTHRITIC_MOUSE_CD4_TCELL_UP	169	Down	0.00906873
TAKEDA_TARGETS_OF_NUP98_HOXA9_FUSION_10D_UP	122	Up	0.0127316
AGTCAGC_MIR345	50	Up	0.0127583
GSE7460_CTRL_VS_TGFB_TREATED_ACT_TCONV_UP	136	Up	0.0128008
ONGUSAHA_BRCA1_TARGETS_DN	14	Up	0.0128501
FEVR_CTNNB1_TARGETS_DN	472	Up	0.0128887
GAUSSMANN_MLL_AF4_FUSION_TARGETS_A_UP	160	Up	0.0128887
GSE24634_TEFF_VS_TCONV_DAY7_IN_CULTURE_UP	157	Up	0.0128887
chr7q31	44	Up	0.0129492
SU_LIVER	47	Down	0.00906873
GSE36392_TYPE_2_MYELOID_VS_MAC_IL25_TREATED_LUNG_DN	171	Down	0.00908328
GSE6259_DEC205_POS_DC_VS_BCELL_UP	70	Down	0.00910162
GSE42088_UNINF_VS_LEISHMANIA_INF_DC_4H_DN	155	Down	0.00915219
GO_SPINDLE	253	Up	0.0129492
GSE23114_WT_VS_SLE2C1_MOUSE_SPLEEN_B1A_BCELL_DN	150	Down	0.00917422
GSE360_HIGH_DOSE_B_MALAYI_VS_M_TUBERCULOSIS_MAC_UP	170	Down	0.00920755
GO_OXIDOREDUCTASE_ACTIVITY_ACTING_ON_CH_OH_GROUP_OF_DONORS	107	Down	0.00922873
BARRIER_CANCER_RELAPSE_NORMAL_SAMPLE_DN	28	Down	0.00933266
GSE37534_UNTREATED_VS_GW1929_TREATED_CD4_TCELL_PPARG1_AND_FOXP3_TRASDUCED_DN	182	Up	0.0129492
GSE46606_UNSTIM_VS_CD40L_IL2_IL5_DAY1_STIMULATED_BCELL_UP	160	Up	0.0129492
SCHUETZ_BREAST_CANCER_DUCTAL_INVASIVE_UP	287	Up	0.013072
GSE17301_ACD3_ACD28_VS_ACD3_ACD28_AND_IFNA2_STIM_CD8_TCELL_DN	166	Up	0.0132071
XU_HGF_TARGETS_INDUCED_BY_AKT1_48HR_DN	22	Up	0.0132071
GGTGTGT_MIR329	90	Up	0.0132208
GO_SPINDLE_MICROTUBULE	51	Up	0.0132208
REN_BOUND_BY_E2F	59	Up	0.0132208
WGTTNNNNNAAA_UNKNOWN	361	Up	0.0132341
GSE1460_CD4_THYMOCYTE_VS_NAIVE_CD4_TCELL_CORD_BLOOD_UP	180	Up	0.0133095
MODULE_88	590	Down	0.00935734
chr2q35	30	Down	0.00940151
ABE_INNER_EAR	35	Down	0.00943676
YAO_TEMPORAL_RESPONSE_TO_PROGESTERONE_CLUSTER_14	124	Down	0.00949629
GSE37533_PPARG1_FOXP3_VS_PPARG2_FOXP3_TRANSDUCED_CD4_TCELL_DN	169	Up	0.0133095
PHONG_TNF_RESPONSE_VIA_P38_COMPLETE	195	Up	0.0133517
GSE30971_2H_VS_4H_LPS_STIM_MACROPHAGE_WBP7_HET_UP	141	Down	0.0096258
GSE5099_UNSTIM_VS_MCSF_TREATED_MONOCYTE_DAY3_DN	167	Down	0.00976921
GSE41978_ID2_KO_VS_ID2_KO_AND_BIM_KO_KLRG1_LOW_EFFECTOR_CD8_TCELL_DN	175	Down	0.0100478
GO_ATP_BIOSYNTHETIC_PROCESS	32	Down	0.010048
KEEN_RESPONSE_TO_ROSIGLITAZONE_UP	35	Down	0.010048
GSE34006_A2AR_KO_VS_A2AR_AGONIST_TREATED_TREG_DN	179	Up	0.0133795
MODULE_25	12	Down	0.010048
BENPORATH_MYC_TARGETS_WITH_EBOX	187	Down	0.0101928
HOUSTIS_ROS	29	Down	0.0102314
DUTERTRE_ESTRADIOL_RESPONSE_24HR_UP	284	Up	0.0134054
GSE17974_1.5H_VS_72H_IL4_AND_ANTI_IL12_ACT_CD4_TCELL_UP	160	Up	0.0134054
MORF_DMPK	100	Up	0.0134054
ISHIDA_E2F_TARGETS	45	Up	0.0134905
BOYAULT_LIVER_CANCER_SUBCLASS_G23_UP	48	Up	0.0135273
CHARAFE_BREAST_CANCER_LUMINAL_VS_MESENCHYMAL_UP	363	Down	0.010303
TCTATGA_MIR376A_MIR376B	59	Up	0.0135385
REACTOME_DESTABILIZATION_OF_MRNA_BY_AUF1_HNRNP_D0	47	Down	0.0103316
GNF2_MLH1	39	Up	0.0135717
POMEROY_MEDULLOBLASTOMA_PROGNOSIS_DN	40	Down	0.0103388
AAGGGAT_MIR188	67	Up	0.0136659
chr2q22	9	Up	0.013667
GO_CELL_PROJECTION_ASSEMBLY	199	Up	0.0138499
GSE12392_IFNAR_KO_VS_IFNB_KO_CD8_NEG_SPLEEN_DC_UP	169	Up	0.0138499
GSE40068_CXCR5POS_BCL6POS_TFH_VS_CXCR5NEG_BCL6NEG_CD4_TCELL_DN	155	Up	0.0138514
GSE18791_UNSTIM_VS_NEWCATSLE_VIRUS_DC_10H_DN	146	Up	0.0138826
chr8p22	25	Up	0.01402
CTACTAG_MIR325	15	Up	0.01402
GSE7219_UNSTIM_VS_LPS_AND_ANTI_CD40_STIM_DC_UP	128	Up	0.01402
MODULE_372	20	Up	0.0141143
chr13q14	46	Up	0.0141633
HILLION_HMGA1_TARGETS	70	Down	0.0104827
GO_COFACTOR_BIOSYNTHETIC_PROCESS	143	Down	0.0105383
GSE16385_ROSIGLITAZONE_VS_UNTREATED_IFNG_TNF_STIM_MACROPHAGE_DN	174	Down	0.0105383
GO_PROTON_TRANSPORTING_TWO_SECTOR_ATPASE_COMPLEX	38	Down	0.0105695
RAO_BOUND_BY_SALL4_ISOFORM_A	109	Up	0.0142858
GSE14415_ACT_TCONV_VS_ACT_NATURAL_TREG_DN	152	Up	0.014418
chr6q23	30	Up	0.014542
GSE40068_CXCR5POS_BCL6POS_TFH_VS_CXCR5NEG_BCL6NEG_CD4_TCELL_UP	170	Up	0.0145784
GSE39820_CTRL_VS_TGFBETA1_IL6_IL23A_CD4_TCELL_DN	163	Down	0.0106321
REACTOME_ER_PHAGOSOME_PATHWAY	52	Down	0.0107964
GSE7568_CTRL_VS_3H_TGFB_TREATED_MACROPHAGES_WITH_IL4_AND_DEXAMETHASONE_DN	129	Up	0.0145886
GSE24142_DN2_VS_DN3_THYMOCYTE_ADULT_DN	169	Up	0.0146074
GR_01	137	Up	0.0146243
OCT1_07	95	Up	0.0146365
GAGACTG_MIR452	79	Up	0.0146949
GSE33424_CD161_INT_VS_NEG_CD8_TCELL_UP	164	Up	0.0147359
SOX5_01	176	Up	0.0147606
GSE7568_CTRL_VS_24H_TGFB_TREATED_MACROPHAGES_WITH_IL4_AND_DEXAMETHASONE_UP	166	Up	0.0148412
WANG_SMARCE1_TARGETS_UP	210	Up	0.0148412
GSE369_SOCS3_KO_VS_WT_LIVER_POST_IL6_INJECTION_DN	136	Up	0.0148575
MODULE_332	39	Up	0.0148607
GSE18791_UNSTIM_VS_NEWCATSLE_VIRUS_DC_1H_DN	122	Up	0.0149667
[truncated: 16,641 more rows]

## Sheet: Sz vs uninfected_UP_selected
Gene set	# genes	FDR
[truncated: 30 more rows]

[truncated: 10 more sheets: Sz vs uninfected_DOWN_All, Sz vs uninfected_DOWN_selected, Neg vs uninfected_UP_All, Neg vs uninfected_UP_selected, Neg vs uninfected_DOWN_All, Neg vs uninfected_DOWN_selected, Sz vs neg_UP_All, Sz vs neg_UP_selected, Sz vs neg_DOWN_All, Sz vs neg_DOWN_selected]
